# Supplementary material for: Backbone Brackets and Arginine Tweezers delineate Class I and Class II aminoacyl tRNA synthetases
Source: PLoS Comput Biol. 2018 Apr 16;14(4):e1006101. doi: 10.1371/journal.pcbi.1006101 (PMC5919687; doi:10.1371/journal.pcbi.1006101)
Supplement: S12 File — All structures of Class II aaRS with residues renumbered according to the MSA. (GZ) [file pcbi.1006101.s024.tar.gz › 1b76_A_renum.pdb]

ATOM      1  N   ALA A 273      32.471  40.936  17.416  1.00  0.00           N  
ATOM      2  CA  ALA A 273      32.928  39.569  17.249  1.00  0.00           C  
ATOM      3  C   ALA A 273      34.405  39.397  17.688  1.00  0.00           C  
ATOM      4  O   ALA A 273      35.308  40.042  17.132  1.00  0.00           O  
ATOM      5  CB  ALA A 273      32.737  39.183  15.813  1.00  0.00           C  
ATOM      6 H1   ALA A 273      33.133  41.640  17.524  1.00  0.00           H  
ATOM      7  N   ALA A 274      34.646  38.531  18.680  1.00  0.00           N  
ATOM      8  CA  ALA A 274      35.997  38.290  19.223  1.00  0.00           C  
ATOM      9  C   ALA A 274      36.518  36.900  18.923  1.00  0.00           C  
ATOM     10  O   ALA A 274      36.095  35.911  19.514  1.00  0.00           O  
ATOM     11  CB  ALA A 274      36.027  38.536  20.730  1.00  0.00           C  
ATOM     12  H   ALA A 274      33.895  38.043  19.068  1.00  0.00           H  
ATOM     13  N   SER A 275      37.536  36.860  18.084  1.00  0.00           N  
ATOM     14  CA  SER A 275      38.141  35.615  17.640  1.00  0.00           C  
ATOM     15  C   SER A 275      38.611  34.609  18.677  1.00  0.00           C  
ATOM     16  O   SER A 275      38.104  33.489  18.740  1.00  0.00           O  
ATOM     17  CB  SER A 275      39.308  35.937  16.706  1.00  0.00           C  
ATOM     18  OG  SER A 275      39.857  34.760  16.147  1.00  0.00           O  
ATOM     19  H   SER A 275      37.890  37.703  17.747  1.00  0.00           H  
ATOM     20 HG   SER A 275      40.580  34.975  15.559  1.00  0.00           H  
ATOM     21  N   SER A 276      39.640  34.984  19.428  1.00  0.00           N  
ATOM     22  CA  SER A 276      40.215  34.076  20.414  1.00  0.00           C  
ATOM     23  C   SER A 276      39.830  34.334  21.861  1.00  0.00           C  
ATOM     24  O   SER A 276      39.937  35.463  22.347  1.00  0.00           O  
ATOM     25  CB  SER A 276      41.757  34.037  20.290  1.00  0.00           C  
ATOM     26  OG  SER A 276      42.406  35.191  20.814  1.00  0.00           O  
ATOM     27  H   SER A 276      40.019  35.878  19.327  1.00  0.00           H  
ATOM     28 HG   SER A 276      43.359  35.092  20.698  1.00  0.00           H  
ATOM     29  N   LEU A 277      39.489  33.267  22.576  1.00  0.00           N  
ATOM     30  CA  LEU A 277      39.121  33.411  23.966  1.00  0.00           C  
ATOM     31  C   LEU A 277      40.237  34.160  24.652  1.00  0.00           C  
ATOM     32  O   LEU A 277      40.000  35.078  25.421  1.00  0.00           O  
ATOM     33  CB  LEU A 277      38.942  32.047  24.600  1.00  0.00           C  
ATOM     34  CG  LEU A 277      38.119  32.117  25.879  1.00  0.00           C  
ATOM     35  CD1 LEU A 277      36.919  33.027  25.665  1.00  0.00           C  
ATOM     36  CD2 LEU A 277      37.670  30.737  26.266  1.00  0.00           C  
ATOM     37  H   LEU A 277      39.472  32.384  22.148  1.00  0.00           H  
ATOM     38  N   ASP A 278      41.456  33.824  24.277  1.00  0.00           N  
ATOM     39  CA  ASP A 278      42.613  34.465  24.842  1.00  0.00           C  
ATOM     40  C   ASP A 278      42.485  35.953  24.790  1.00  0.00           C  
ATOM     41  O   ASP A 278      42.906  36.606  25.731  1.00  0.00           O  
ATOM     42  CB  ASP A 278      43.881  34.052  24.118  1.00  0.00           C  
ATOM     43  CG  ASP A 278      44.196  32.578  24.296  1.00  0.00           C  
ATOM     44  OD1 ASP A 278      44.084  32.070  25.447  1.00  0.00           O  
ATOM     45  OD2 ASP A 278      44.559  31.935  23.275  1.00  0.00           O  
ATOM     46  H   ASP A 278      41.576  33.135  23.600  1.00  0.00           H  
ATOM     47  N   GLU A 279      41.940  36.497  23.694  1.00  0.00           N  
ATOM     48  CA  GLU A 279      41.760  37.956  23.568  1.00  0.00           C  
ATOM     49  C   GLU A 279      40.922  38.398  24.747  1.00  0.00           C  
ATOM     50  O   GLU A 279      41.316  39.276  25.521  1.00  0.00           O  
ATOM     51  CB  GLU A 279      40.965  38.358  22.333  1.00  0.00           C  
ATOM     52  CG  GLU A 279      41.562  38.044  20.996  1.00  0.00           C  
ATOM     53  CD  GLU A 279      40.629  38.456  19.861  1.00  0.00           C  
ATOM     54  OE1 GLU A 279      39.396  38.283  19.999  1.00  0.00           O  
ATOM     55  OE2 GLU A 279      41.121  38.973  18.833  1.00  0.00           O  
ATOM     56  H   GLU A 279      41.673  35.922  22.967  1.00  0.00           H  
ATOM     57  N   LEU A 281      39.741  37.801  24.862  1.00  0.00           N  
ATOM     58  CA  LEU A 281      38.838  38.107  25.950  1.00  0.00           C  
ATOM     59  C   LEU A 281      39.535  37.985  27.285  1.00  0.00           C  
ATOM     60  O   LEU A 281      39.441  38.877  28.133  1.00  0.00           O  
ATOM     61  CB  LEU A 281      37.665  37.165  25.934  1.00  0.00           C  
ATOM     62  CG  LEU A 281      36.785  37.477  24.747  1.00  0.00           C  
ATOM     63  CD1 LEU A 281      35.528  36.686  24.879  1.00  0.00           C  
ATOM     64  CD2 LEU A 281      36.462  38.925  24.723  1.00  0.00           C  
ATOM     65  H   LEU A 281      39.502  37.132  24.205  1.00  0.00           H  
ATOM     66  N   VAL A 282      40.247  36.886  27.461  1.00  0.00           N  
ATOM     67  CA  VAL A 282      40.973  36.645  28.679  1.00  0.00           C  
ATOM     68  C   VAL A 282      41.983  37.756  29.014  1.00  0.00           C  
ATOM     69  O   VAL A 282      42.073  38.168  30.171  1.00  0.00           O  
ATOM     70  CB  VAL A 282      41.645  35.309  28.586  1.00  0.00           C  
ATOM     71  CG1 VAL A 282      42.312  34.958  29.873  1.00  0.00           C  
ATOM     72  CG2 VAL A 282      40.614  34.290  28.293  1.00  0.00           C  
ATOM     73  H   VAL A 282      40.312  36.254  26.738  1.00  0.00           H  
ATOM     74  N   ALA A 283      42.724  38.254  28.026  1.00  0.00           N  
ATOM     75  CA  ALA A 283      43.695  39.327  28.256  1.00  0.00           C  
ATOM     76  C   ALA A 283      43.000  40.645  28.653  1.00  0.00           C  
ATOM     77  O   ALA A 283      43.313  41.221  29.698  1.00  0.00           O  
ATOM     78  CB  ALA A 283      44.531  39.543  27.046  1.00  0.00           C  
ATOM     79  H   ALA A 283      42.605  37.904  27.114  1.00  0.00           H  
ATOM     80  N   LEU A 291      42.065  41.125  27.828  1.00  0.00           N  
ATOM     81  CA  LEU A 291      41.311  42.357  28.106  1.00  0.00           C  
ATOM     82  C   LEU A 291      40.646  42.284  29.488  1.00  0.00           C  
ATOM     83  O   LEU A 291      40.645  43.260  30.219  1.00  0.00           O  
ATOM     84  CB  LEU A 291      40.269  42.587  26.993  1.00  0.00           C  
ATOM     85  CG  LEU A 291      39.171  43.650  27.089  1.00  0.00           C  
ATOM     86  CD1 LEU A 291      38.677  44.001  25.732  1.00  0.00           C  
ATOM     87  CD2 LEU A 291      38.017  43.131  27.896  1.00  0.00           C  
ATOM     88  H   LEU A 291      41.869  40.626  27.003  1.00  0.00           H  
ATOM     89  N   CYS A 292      40.101  41.124  29.840  1.00  0.00           N  
ATOM     90  CA  CYS A 292      39.451  40.910  31.136  1.00  0.00           C  
ATOM     91  C   CYS A 292      40.365  41.182  32.323  1.00  0.00           C  
ATOM     92  O   CYS A 292      39.911  41.603  33.387  1.00  0.00           O  
ATOM     93  CB  CYS A 292      38.955  39.471  31.260  1.00  0.00           C  
ATOM     94  SG  CYS A 292      37.531  39.109  30.246  1.00  0.00           S  
ATOM     95  H   CYS A 292      40.124  40.373  29.201  1.00  0.00           H  
ATOM     96  N   LYS A 293      41.648  40.902  32.164  1.00  0.00           N  
ATOM     97  CA  LYS A 293      42.572  41.126  33.253  1.00  0.00           C  
ATOM     98  C   LYS A 293      43.281  42.457  33.087  1.00  0.00           C  
ATOM     99  O   LYS A 293      43.659  43.105  34.067  1.00  0.00           O  
ATOM    100  CB  LYS A 293      43.588  39.995  33.348  1.00  0.00           C  
ATOM    101  CG  LYS A 293      44.319  40.024  34.674  1.00  0.00           C  
ATOM    102  CD  LYS A 293      45.428  38.988  34.783  1.00  0.00           C  
ATOM    103  CE  LYS A 293      46.152  39.146  36.138  1.00  0.00           C  
ATOM    104  NZ  LYS A 293      47.417  38.356  36.269  1.00  0.00           N  
ATOM    105  H   LYS A 293      41.974  40.535  31.312  1.00  0.00           H  
ATOM    106  HZ1 LYS A 293      47.199  37.355  36.400  1.00  0.00           H  
ATOM    107  HZ2 LYS A 293      47.989  38.484  35.406  1.00  0.00           H  
ATOM    108  HZ3 LYS A 293      47.958  38.710  37.088  1.00  0.00           H  
ATOM    109  N   ARG A 296      43.429  42.883  31.842  1.00  0.00           N  
ATOM    110  CA  ARG A 296      44.086  44.150  31.516  1.00  0.00           C  
ATOM    111  C   ARG A 296      43.217  45.366  31.898  1.00  0.00           C  
ATOM    112  O   ARG A 296      43.709  46.493  31.965  1.00  0.00           O  
ATOM    113  CB  ARG A 296      44.389  44.162  30.014  1.00  0.00           C  
ATOM    114  CG  ARG A 296      45.009  45.432  29.436  1.00  0.00           C  
ATOM    115  CD  ARG A 296      44.469  45.638  28.018  1.00  0.00           C  
ATOM    116  NE  ARG A 296      44.531  44.399  27.246  1.00  0.00           N  
ATOM    117  CZ  ARG A 296      44.315  44.324  25.941  1.00  0.00           C  
ATOM    118  NH1 ARG A 296      44.009  45.427  25.265  1.00  0.00           N  
ATOM    119  NH2 ARG A 296      44.472  43.162  25.303  1.00  0.00           N  
ATOM    120  H   ARG A 296      43.077  42.339  31.113  1.00  0.00           H  
ATOM    121 HE   ARG A 296      44.747  43.566  27.716  1.00  0.00           H  
ATOM    122 HH11 ARG A 296      43.950  46.303  25.741  1.00  0.00           H  
ATOM    123 HH12 ARG A 296      43.849  45.382  24.280  1.00  0.00           H  
ATOM    124 HH21 ARG A 296      44.310  43.109  24.318  1.00  0.00           H  
ATOM    125 HH22 ARG A 296      44.754  42.350  25.810  1.00  0.00           H  
ATOM    126  N   ARG A 297      41.922  45.132  32.124  1.00  0.00           N  
ATOM    127  CA  ARG A 297      40.989  46.202  32.480  1.00  0.00           C  
ATOM    128  C   ARG A 297      40.297  45.962  33.812  1.00  0.00           C  
ATOM    129  O   ARG A 297      39.497  46.776  34.257  1.00  0.00           O  
ATOM    130  CB  ARG A 297      39.943  46.403  31.379  1.00  0.00           C  
ATOM    131  CG  ARG A 297      40.539  46.777  30.036  1.00  0.00           C  
ATOM    132  CD  ARG A 297      41.541  47.916  30.172  1.00  0.00           C  
ATOM    133  NE  ARG A 297      42.001  48.406  28.874  1.00  0.00           N  
ATOM    134  CZ  ARG A 297      42.539  49.607  28.688  1.00  0.00           C  
ATOM    135  NH1 ARG A 297      42.684  50.423  29.716  1.00  0.00           N  
ATOM    136  NH2 ARG A 297      42.910  50.010  27.479  1.00  0.00           N  
ATOM    137  H   ARG A 297      41.576  44.222  32.021  1.00  0.00           H  
ATOM    138 HE   ARG A 297      41.906  47.817  28.096  1.00  0.00           H  
ATOM    139 HH11 ARG A 297      42.391  50.140  30.627  1.00  0.00           H  
ATOM    140 HH12 ARG A 297      43.088  51.330  29.581  1.00  0.00           H  
ATOM    141 HH21 ARG A 297      43.316  50.918  27.356  1.00  0.00           H  
ATOM    142 HH22 ARG A 297      42.796  49.407  26.693  1.00  0.00           H  
ATOM    143  N   GLY A 298      40.585  44.829  34.438  1.00  0.00           N  
ATOM    144  CA  GLY A 298      39.988  44.556  35.725  1.00  0.00           C  
ATOM    145  C   GLY A 298      38.549  44.095  35.671  1.00  0.00           C  
ATOM    146  O   GLY A 298      37.710  44.573  36.455  1.00  0.00           O  
ATOM    147  H   GLY A 298      41.216  44.192  34.047  1.00  0.00           H  
ATOM    148  N   PHE A 303      38.247  43.225  34.710  1.00  0.00           N  
ATOM    149  CA  PHE A 303      36.916  42.642  34.577  1.00  0.00           C  
ATOM    150  C   PHE A 303      36.986  41.371  35.403  1.00  0.00           C  
ATOM    151  O   PHE A 303      36.328  41.245  36.430  1.00  0.00           O  
ATOM    152  CB  PHE A 303      36.622  42.267  33.139  1.00  0.00           C  
ATOM    153  CG  PHE A 303      36.102  43.383  32.317  1.00  0.00           C  
ATOM    154  CD1 PHE A 303      36.974  44.235  31.653  1.00  0.00           C  
ATOM    155  CD2 PHE A 303      34.730  43.553  32.154  1.00  0.00           C  
ATOM    156  CE1 PHE A 303      36.489  45.242  30.831  1.00  0.00           C  
ATOM    157  CE2 PHE A 303      34.231  44.554  31.331  1.00  0.00           C  
ATOM    158  CZ  PHE A 303      35.110  45.403  30.666  1.00  0.00           C  
ATOM    159  H   PHE A 303      38.943  42.980  34.073  1.00  0.00           H  
ATOM    160  N   ILE A 305      37.790  40.415  34.949  1.00  0.00           N  
ATOM    161  CA  ILE A 305      37.955  39.160  35.677  1.00  0.00           C  
ATOM    162  C   ILE A 305      39.432  38.954  36.001  1.00  0.00           C  
ATOM    163  O   ILE A 305      40.301  39.240  35.168  1.00  0.00           O  
ATOM    164  CB  ILE A 305      37.406  37.928  34.893  1.00  0.00           C  
ATOM    165  CG1 ILE A 305      35.879  37.881  34.962  1.00  0.00           C  
ATOM    166  CG2 ILE A 305      37.940  36.651  35.497  1.00  0.00           C  
ATOM    167  CD1 ILE A 305      35.215  38.275  33.678  1.00  0.00           C  
ATOM    168  H   ILE A 305      38.310  40.552  34.127  1.00  0.00           H  
ATOM    169  N   PHE A 306      39.703  38.517  37.224  1.00  0.00           N  
ATOM    170  CA  PHE A 306      41.055  38.271  37.678  1.00  0.00           C  
ATOM    171  C   PHE A 306      41.094  36.823  38.060  1.00  0.00           C  
ATOM    172  O   PHE A 306      40.074  36.256  38.486  1.00  0.00           O  
ATOM    173  CB  PHE A 306      41.381  39.083  38.945  1.00  0.00           C  
ATOM    174  CG  PHE A 306      41.597  40.553  38.713  1.00  0.00           C  
ATOM    175  CD1 PHE A 306      42.421  40.995  37.673  1.00  0.00           C  
ATOM    176  CD2 PHE A 306      40.975  41.497  39.542  1.00  0.00           C  
ATOM    177  CE1 PHE A 306      42.632  42.369  37.449  1.00  0.00           C  
ATOM    178  CE2 PHE A 306      41.166  42.863  39.338  1.00  0.00           C  
ATOM    179  CZ  PHE A 306      41.999  43.308  38.285  1.00  0.00           C  
ATOM    180  H   PHE A 306      38.981  38.342  37.821  1.00  0.00           H  
ATOM    181  N   GLN A 307      42.284  36.249  37.942  1.00  0.00           N  
ATOM    182  CA  GLN A 307      42.523  34.865  38.313  1.00  0.00           C  
ATOM    183  C   GLN A 307      42.454  34.785  39.842  1.00  0.00           C  
ATOM    184  O   GLN A 307      43.375  35.207  40.533  1.00  0.00           O  
ATOM    185  CB  GLN A 307      43.911  34.433  37.825  1.00  0.00           C  
ATOM    186  CG  GLN A 307      44.079  32.927  37.666  1.00  0.00           C  
ATOM    187  CD  GLN A 307      43.476  32.165  38.818  1.00  0.00           C  
ATOM    188  OE1 GLN A 307      42.259  32.142  38.997  1.00  0.00           O  
ATOM    189  NE2 GLN A 307      44.324  31.578  39.636  1.00  0.00           N  
ATOM    190  H   GLN A 307      43.032  36.777  37.610  1.00  0.00           H  
ATOM    191 HE21 GLN A 307      45.282  31.662  39.479  1.00  0.00           H  
ATOM    192 HE22 GLN A 307      43.936  31.098  40.391  1.00  0.00           H  
ATOM    193  N   SER A 308      41.363  34.258  40.366  1.00  0.00           N  
ATOM    194  CA  SER A 308      41.213  34.163  41.802  1.00  0.00           C  
ATOM    195  C   SER A 308      42.412  33.550  42.545  1.00  0.00           C  
ATOM    196  O   SER A 308      43.074  32.638  42.050  1.00  0.00           O  
ATOM    197  CB  SER A 308      39.937  33.420  42.148  1.00  0.00           C  
ATOM    198  OG  SER A 308      39.781  33.362  43.551  1.00  0.00           O  
ATOM    199  H   SER A 308      40.681  33.869  39.782  1.00  0.00           H  
ATOM    200 HG   SER A 308      38.983  32.883  43.776  1.00  0.00           H  
ATOM    201  N   SER A 309      42.705  34.119  43.713  1.00  0.00           N  
ATOM    202  CA  SER A 309      43.804  33.691  44.574  1.00  0.00           C  
ATOM    203  C   SER A 309      45.137  33.594  43.824  1.00  0.00           C  
ATOM    204  O   SER A 309      46.025  32.811  44.199  1.00  0.00           O  
ATOM    205  CB  SER A 309      43.446  32.365  45.242  1.00  0.00           C  
ATOM    206  OG  SER A 309      42.227  32.494  45.943  1.00  0.00           O  
ATOM    207  H   SER A 309      42.133  34.843  44.031  1.00  0.00           H  
ATOM    208 HG   SER A 309      41.994  31.677  46.359  1.00  0.00           H  
ATOM    209  N   GLU A 310      45.326  34.495  42.864  1.00  0.00           N  
ATOM    210  CA  GLU A 310      46.518  34.448  42.048  1.00  0.00           C  
ATOM    211  C   GLU A 310      47.816  34.538  42.779  1.00  0.00           C  
ATOM    212  O   GLU A 310      48.764  33.857  42.423  1.00  0.00           O  
ATOM    213  CB  GLU A 310      46.500  35.510  40.960  1.00  0.00           C  
ATOM    214  CG  GLU A 310      47.697  35.408  40.014  1.00  0.00           C  
ATOM    215  CD  GLU A 310      47.494  36.166  38.713  1.00  0.00           C  
ATOM    216  OE1 GLU A 310      47.442  37.420  38.767  1.00  0.00           O  
ATOM    217  OE2 GLU A 310      47.383  35.500  37.644  1.00  0.00           O  
ATOM    218  H   GLU A 310      44.646  35.173  42.694  1.00  0.00           H  
ATOM    219  N   ILE A 311      47.876  35.374  43.794  1.00  0.00           N  
ATOM    220  CA  ILE A 311      49.123  35.523  44.484  1.00  0.00           C  
ATOM    221  C   ILE A 311      49.702  34.218  44.962  1.00  0.00           C  
ATOM    222  O   ILE A 311      50.873  33.957  44.736  1.00  0.00           O  
ATOM    223  CB  ILE A 311      49.018  36.519  45.587  1.00  0.00           C  
ATOM    224  CG1 ILE A 311      47.841  36.206  46.479  1.00  0.00           C  
ATOM    225  CG2 ILE A 311      48.796  37.870  45.003  1.00  0.00           C  
ATOM    226  CD1 ILE A 311      47.623  37.260  47.529  1.00  0.00           C  
ATOM    227  H   ILE A 311      47.108  35.909  44.057  1.00  0.00           H  
ATOM    228  N   TYR A 312      48.892  33.365  45.572  1.00  0.00           N  
ATOM    229  CA  TYR A 312      49.415  32.075  46.042  1.00  0.00           C  
ATOM    230  C   TYR A 312      49.238  30.975  45.002  1.00  0.00           C  
ATOM    231  O   TYR A 312      48.859  29.848  45.350  1.00  0.00           O  
ATOM    232  CB  TYR A 312      48.745  31.634  47.352  1.00  0.00           C  
ATOM    233  CG  TYR A 312      48.998  32.565  48.502  1.00  0.00           C  
ATOM    234  CD1 TYR A 312      48.309  33.771  48.607  1.00  0.00           C  
ATOM    235  CD2 TYR A 312      49.947  32.267  49.466  1.00  0.00           C  
ATOM    236  CE1 TYR A 312      48.561  34.658  49.639  1.00  0.00           C  
ATOM    237  CE2 TYR A 312      50.207  33.145  50.499  1.00  0.00           C  
ATOM    238  CZ  TYR A 312      49.507  34.338  50.579  1.00  0.00           C  
ATOM    239  OH  TYR A 312      49.746  35.204  51.608  1.00  0.00           O  
ATOM    240  H   TYR A 312      47.952  33.598  45.682  1.00  0.00           H  
ATOM    241 HH   TYR A 312      49.231  35.985  51.480  1.00  0.00           H  
ATOM    242  N   GLY A 313      49.499  31.293  43.736  1.00  0.00           N  
ATOM    243  CA  GLY A 313      49.341  30.314  42.666  1.00  0.00           C  
ATOM    244  C   GLY A 313      47.989  30.447  41.967  1.00  0.00           C  
ATOM    245  O   GLY A 313      47.898  30.966  40.829  1.00  0.00           O  
ATOM    246  H   GLY A 313      49.799  32.200  43.509  1.00  0.00           H  
ATOM    247  N   GLY A 314      46.944  29.969  42.644  1.00  0.00           N  
ATOM    248  CA  GLY A 314      45.607  30.054  42.103  1.00  0.00           C  
ATOM    249  C   GLY A 314      44.786  28.837  42.414  1.00  0.00           C  
ATOM    250  O   GLY A 314      45.307  27.733  42.573  1.00  0.00           O  
ATOM    251  H   GLY A 314      47.074  29.548  43.498  1.00  0.00           H  
ATOM    252  N   LEU A 315      43.503  29.063  42.604  1.00  0.00           N  
ATOM    253  CA  LEU A 315      42.596  27.976  42.862  1.00  0.00           C  
ATOM    254  C   LEU A 315      42.009  27.753  41.485  1.00  0.00           C  
ATOM    255  O   LEU A 315      41.366  28.646  40.958  1.00  0.00           O  
ATOM    256  CB  LEU A 315      41.524  28.444  43.821  1.00  0.00           C  
ATOM    257  CG  LEU A 315      40.942  27.407  44.763  1.00  0.00           C  
ATOM    258  CD1 LEU A 315      42.027  26.945  45.718  1.00  0.00           C  
ATOM    259  CD2 LEU A 315      39.757  27.990  45.529  1.00  0.00           C  
ATOM    260  H   LEU A 315      43.156  29.986  42.529  1.00  0.00           H  
ATOM    261  N   GLN A 316      42.266  26.601  40.869  1.00  0.00           N  
ATOM    262  CA  GLN A 316      41.750  26.362  39.518  1.00  0.00           C  
ATOM    263  C   GLN A 316      40.227  26.327  39.402  1.00  0.00           C  
ATOM    264  O   GLN A 316      39.537  25.926  40.324  1.00  0.00           O  
ATOM    265  CB  GLN A 316      42.376  25.126  38.881  1.00  0.00           C  
ATOM    266  CG  GLN A 316      42.158  25.095  37.372  1.00  0.00           C  
ATOM    267  CD  GLN A 316      42.935  23.998  36.636  1.00  0.00           C  
ATOM    268  OE1 GLN A 316      43.408  23.034  37.248  1.00  0.00           O  
ATOM    269  NE2 GLN A 316      43.063  24.142  35.307  1.00  0.00           N  
ATOM    270  H   GLN A 316      42.787  25.919  41.323  1.00  0.00           H  
ATOM    271 HE21 GLN A 316      42.662  24.915  34.864  1.00  0.00           H  
ATOM    272 HE22 GLN A 316      43.556  23.447  34.830  1.00  0.00           H  
ATOM    273  N   GLY A 317      39.711  26.845  38.291  1.00  0.00           N  
ATOM    274  CA  GLY A 317      38.273  26.865  38.074  1.00  0.00           C  
ATOM    275  C   GLY A 317      37.459  27.816  38.936  1.00  0.00           C  
ATOM    276  O   GLY A 317      36.242  27.710  39.031  1.00  0.00           O  
ATOM    277  H   GLY A 317      40.307  27.249  37.627  1.00  0.00           H  
ATOM    278  N   VAL A 318      38.126  28.769  39.561  1.00  0.00           N  
ATOM    279  CA  VAL A 318      37.437  29.734  40.397  1.00  0.00           C  
ATOM    280  C   VAL A 318      37.993  31.088  39.993  1.00  0.00           C  
ATOM    281  O   VAL A 318      39.189  31.231  39.824  1.00  0.00           O  
ATOM    282  CB  VAL A 318      37.631  29.381  41.897  1.00  0.00           C  
ATOM    283  CG1 VAL A 318      38.774  28.344  42.055  1.00  0.00           C  
ATOM    284  CG2 VAL A 318      37.877  30.637  42.713  1.00  0.00           C  
ATOM    285  H   VAL A 318      39.108  28.842  39.462  1.00  0.00           H  
ATOM    286  N   TYR A 319      37.130  32.059  39.733  1.00  0.00           N  
ATOM    287  CA  TYR A 319      37.624  33.367  39.284  1.00  0.00           C  
ATOM    288  C   TYR A 319      37.172  34.514  40.140  1.00  0.00           C  
ATOM    289  O   TYR A 319      36.298  34.323  40.982  1.00  0.00           O  
ATOM    290  CB  TYR A 319      37.178  33.621  37.845  1.00  0.00           C  
ATOM    291  CG  TYR A 319      38.076  32.997  36.805  1.00  0.00           C  
ATOM    292  CD1 TYR A 319      38.077  31.625  36.582  1.00  0.00           C  
ATOM    293  CD2 TYR A 319      38.955  33.785  36.072  1.00  0.00           C  
ATOM    294  CE1 TYR A 319      38.940  31.057  35.657  1.00  0.00           C  
ATOM    295  CE2 TYR A 319      39.814  33.236  35.147  1.00  0.00           C  
ATOM    296  CZ  TYR A 319      39.811  31.871  34.942  1.00  0.00           C  
ATOM    297  OH  TYR A 319      40.702  31.330  34.035  1.00  0.00           O  
ATOM    298  H   TYR A 319      36.166  31.906  39.847  1.00  0.00           H  
ATOM    299 HH   TYR A 319      41.235  32.029  33.655  1.00  0.00           H  
ATOM    300  N   ASP A 320      37.771  35.694  39.950  1.00  0.00           N  
ATOM    301  CA  ASP A 320      37.364  36.888  40.713  1.00  0.00           C  
ATOM    302  C   ASP A 320      36.928  38.035  39.821  1.00  0.00           C  
ATOM    303  O   ASP A 320      37.615  38.388  38.891  1.00  0.00           O  
ATOM    304  CB  ASP A 320      38.474  37.359  41.654  1.00  0.00           C  
ATOM    305  CG  ASP A 320      38.540  36.547  42.951  1.00  0.00           C  
ATOM    306  OD1 ASP A 320      37.564  35.839  43.301  1.00  0.00           O  
ATOM    307  OD2 ASP A 320      39.584  36.633  43.635  1.00  0.00           O  
ATOM    308  H   ASP A 320      38.478  35.770  39.291  1.00  0.00           H  
ATOM    309  N   TYR A 321      35.763  38.592  40.075  1.00  0.00           N  
ATOM    310  CA  TYR A 321      35.313  39.679  39.234  1.00  0.00           C  
ATOM    311  C   TYR A 321      35.833  41.035  39.754  1.00  0.00           C  
ATOM    312  O   TYR A 321      35.508  41.476  40.869  1.00  0.00           O  
ATOM    313  CB  TYR A 321      33.773  39.643  39.073  1.00  0.00           C  
ATOM    314  CG  TYR A 321      33.232  38.703  37.986  1.00  0.00           C  
ATOM    315  CD1 TYR A 321      33.100  37.331  38.200  1.00  0.00           C  
ATOM    316  CD2 TYR A 321      32.874  39.196  36.729  1.00  0.00           C  
ATOM    317  CE1 TYR A 321      32.630  36.480  37.181  1.00  0.00           C  
ATOM    318  CE2 TYR A 321      32.403  38.348  35.708  1.00  0.00           C  
ATOM    319  CZ  TYR A 321      32.287  37.000  35.941  1.00  0.00           C  
ATOM    320  OH  TYR A 321      31.823  36.193  34.914  1.00  0.00           O  
ATOM    321  H   TYR A 321      35.217  38.301  40.833  1.00  0.00           H  
ATOM    322 HH   TYR A 321      31.795  35.282  35.206  1.00  0.00           H  
ATOM    323  N   GLY A 322      36.740  41.632  38.995  1.00  0.00           N  
ATOM    324  CA  GLY A 322      37.288  42.925  39.368  1.00  0.00           C  
ATOM    325  C   GLY A 322      36.324  44.088  39.155  1.00  0.00           C  
ATOM    326  O   GLY A 322      35.200  43.913  38.663  1.00  0.00           O  
ATOM    327  H   GLY A 322      37.035  41.203  38.188  1.00  0.00           H  
ATOM    328  N   PRO A 323      36.769  45.312  39.475  1.00  0.00           N  
ATOM    329  CA  PRO A 323      35.999  46.537  39.351  1.00  0.00           C  
ATOM    330  C   PRO A 323      34.994  46.584  38.199  1.00  0.00           C  
ATOM    331  O   PRO A 323      33.779  46.733  38.452  1.00  0.00           O  
ATOM    332  CB  PRO A 323      37.089  47.602  39.238  1.00  0.00           C  
ATOM    333  CG  PRO A 323      38.090  47.097  40.182  1.00  0.00           C  
ATOM    334  CD  PRO A 323      38.172  45.636  39.783  1.00  0.00           C  
ATOM    335  N   LEU A 324      35.465  46.427  36.960  1.00  0.00           N  
ATOM    336  CA  LEU A 324      34.578  46.499  35.794  1.00  0.00           C  
ATOM    337  C   LEU A 324      33.717  45.259  35.664  1.00  0.00           C  
ATOM    338  O   LEU A 324      32.546  45.312  35.234  1.00  0.00           O  
ATOM    339  CB  LEU A 324      35.403  46.745  34.542  1.00  0.00           C  
ATOM    340  CG  LEU A 324      36.058  48.128  34.618  1.00  0.00           C  
ATOM    341  CD1 LEU A 324      37.233  48.284  33.678  1.00  0.00           C  
ATOM    342  CD2 LEU A 324      35.007  49.188  34.349  1.00  0.00           C  
ATOM    343  H   LEU A 324      36.419  46.263  36.832  1.00  0.00           H  
ATOM    344  N   GLY A 325      34.309  44.145  36.075  1.00  0.00           N  
ATOM    345  CA  GLY A 325      33.614  42.889  36.045  1.00  0.00           C  
ATOM    346  C   GLY A 325      32.407  42.966  36.940  1.00  0.00           C  
ATOM    347  O   GLY A 325      31.324  42.641  36.484  1.00  0.00           O  
ATOM    348  H   GLY A 325      35.215  44.184  36.429  1.00  0.00           H  
ATOM    349  N   VAL A 332      32.553  43.418  38.175  1.00  0.00           N  
ATOM    350  CA  VAL A 332      31.399  43.493  39.041  1.00  0.00           C  
ATOM    351  C   VAL A 332      30.248  44.258  38.446  1.00  0.00           C  
ATOM    352  O   VAL A 332      29.130  43.764  38.434  1.00  0.00           O  
ATOM    353  CB  VAL A 332      31.702  44.156  40.306  1.00  0.00           C  
ATOM    354  CG1 VAL A 332      30.601  43.874  41.277  1.00  0.00           C  
ATOM    355  CG2 VAL A 332      32.993  43.708  40.791  1.00  0.00           C  
ATOM    356  H   VAL A 332      33.405  43.741  38.472  1.00  0.00           H  
ATOM    357  N   GLU A 333      30.511  45.459  37.947  1.00  0.00           N  
ATOM    358  CA  GLU A 333      29.445  46.262  37.362  1.00  0.00           C  
ATOM    359  C   GLU A 333      28.758  45.492  36.246  1.00  0.00           C  
ATOM    360  O   GLU A 333      27.572  45.193  36.333  1.00  0.00           O  
ATOM    361  CB  GLU A 333      29.966  47.601  36.845  1.00  0.00           C  
ATOM    362  CG  GLU A 333      30.835  48.400  37.832  1.00  0.00           C  
ATOM    363  CD  GLU A 333      30.208  48.581  39.211  1.00  0.00           C  
ATOM    364  OE1 GLU A 333      29.048  49.052  39.330  1.00  0.00           O  
ATOM    365  OE2 GLU A 333      30.925  48.289  40.208  1.00  0.00           O  
ATOM    366  H   GLU A 333      31.412  45.820  37.997  1.00  0.00           H  
ATOM    367  N   LEU A 334      29.514  45.069  35.245  1.00  0.00           N  
ATOM    368  CA  LEU A 334      28.911  44.304  34.149  1.00  0.00           C  
ATOM    369  C   LEU A 334      27.966  43.189  34.669  1.00  0.00           C  
ATOM    370  O   LEU A 334      26.771  43.151  34.359  1.00  0.00           O  
ATOM    371  CB  LEU A 334      30.016  43.728  33.249  1.00  0.00           C  
ATOM    372  CG  LEU A 334      29.621  43.138  31.881  1.00  0.00           C  
ATOM    373  CD1 LEU A 334      28.512  43.921  31.159  1.00  0.00           C  
ATOM    374  CD2 LEU A 334      30.877  43.049  31.002  1.00  0.00           C  
ATOM    375  H   LEU A 334      30.477  45.275  35.233  1.00  0.00           H  
ATOM    376  N   LYS A 335      28.474  42.376  35.577  1.00  0.00           N  
ATOM    377  CA  LYS A 335      27.706  41.278  36.122  1.00  0.00           C  
ATOM    378  C   LYS A 335      26.412  41.738  36.758  1.00  0.00           C  
ATOM    379  O   LYS A 335      25.353  41.223  36.442  1.00  0.00           O  
ATOM    380  CB  LYS A 335      28.557  40.513  37.126  1.00  0.00           C  
ATOM    381  CG  LYS A 335      27.894  39.306  37.708  1.00  0.00           C  
ATOM    382  CD  LYS A 335      28.534  38.873  39.032  1.00  0.00           C  
ATOM    383  CE  LYS A 335      29.851  38.134  38.828  1.00  0.00           C  
ATOM    384  NZ  LYS A 335      30.600  37.961  40.119  1.00  0.00           N  
ATOM    385  H   LYS A 335      29.390  42.556  35.913  1.00  0.00           H  
ATOM    386  HZ1 LYS A 335      31.019  38.868  40.401  1.00  0.00           H  
ATOM    387  HZ2 LYS A 335      29.941  37.636  40.856  1.00  0.00           H  
ATOM    388  HZ3 LYS A 335      31.350  37.254  39.989  1.00  0.00           H  
ATOM    389  N   ASN A 336      26.483  42.737  37.617  1.00  0.00           N  
ATOM    390  CA  ASN A 336      25.290  43.200  38.298  1.00  0.00           C  
ATOM    391  C   ASN A 336      24.335  43.849  37.351  1.00  0.00           C  
ATOM    392  O   ASN A 336      23.141  43.600  37.430  1.00  0.00           O  
ATOM    393  CB  ASN A 336      25.653  44.120  39.452  1.00  0.00           C  
ATOM    394  CG  ASN A 336      26.595  43.447  40.427  1.00  0.00           C  
ATOM    395  OD1 ASN A 336      27.550  44.079  40.930  1.00  0.00           O  
ATOM    396  ND2 ASN A 336      26.369  42.146  40.672  1.00  0.00           N  
ATOM    397  H   ASN A 336      27.345  43.189  37.800  1.00  0.00           H  
ATOM    398 HD21 ASN A 336      25.629  41.698  40.223  1.00  0.00           H  
ATOM    399 HD22 ASN A 336      26.967  41.703  41.302  1.00  0.00           H  
ATOM    400  N   ASN A 337      24.876  44.550  36.369  1.00  0.00           N  
ATOM    401  CA  ASN A 337      24.041  45.206  35.377  1.00  0.00           C  
ATOM    402  C   ASN A 337      23.287  44.114  34.673  1.00  0.00           C  
ATOM    403  O   ASN A 337      22.103  44.265  34.351  1.00  0.00           O  
ATOM    404  CB  ASN A 337      24.880  45.963  34.355  1.00  0.00           C  
ATOM    405  CG  ASN A 337      25.881  46.875  35.000  1.00  0.00           C  
ATOM    406  OD1 ASN A 337      25.716  47.259  36.160  1.00  0.00           O  
ATOM    407  ND2 ASN A 337      26.954  47.195  34.280  1.00  0.00           N  
ATOM    408  H   ASN A 337      25.833  44.666  36.341  1.00  0.00           H  
ATOM    409 HD21 ASN A 337      27.039  46.851  33.363  1.00  0.00           H  
ATOM    410 HD22 ASN A 337      27.599  47.799  34.687  1.00  0.00           H  
ATOM    411  N   LEU A 338      23.972  43.002  34.445  1.00  0.00           N  
ATOM    412  CA  LEU A 338      23.330  41.915  33.775  1.00  0.00           C  
ATOM    413  C   LEU A 338      22.307  41.331  34.727  1.00  0.00           C  
ATOM    414  O   LEU A 338      21.110  41.295  34.402  1.00  0.00           O  
ATOM    415  CB  LEU A 338      24.346  40.881  33.335  1.00  0.00           C  
ATOM    416  CG  LEU A 338      23.747  39.662  32.647  1.00  0.00           C  
ATOM    417  CD1 LEU A 338      23.078  40.047  31.376  1.00  0.00           C  
ATOM    418  CD2 LEU A 338      24.846  38.672  32.372  1.00  0.00           C  
ATOM    419  H   LEU A 338      24.898  42.929  34.722  1.00  0.00           H  
ATOM    420  N   LYS A 339      22.741  40.998  35.939  1.00  0.00           N  
ATOM    421  CA  LYS A 339      21.843  40.398  36.906  1.00  0.00           C  
ATOM    422  C   LYS A 339      20.592  41.217  37.107  1.00  0.00           C  
ATOM    423  O   LYS A 339      19.488  40.659  37.164  1.00  0.00           O  
ATOM    424  CB  LYS A 339      22.490  40.249  38.252  1.00  0.00           C  
ATOM    425  CG  LYS A 339      23.785  39.509  38.310  1.00  0.00           C  
ATOM    426  CD  LYS A 339      24.162  39.401  39.791  1.00  0.00           C  
ATOM    427  CE  LYS A 339      25.589  38.996  40.010  1.00  0.00           C  
ATOM    428  NZ  LYS A 339      25.821  38.669  41.425  1.00  0.00           N  
ATOM    429  H   LYS A 339      23.646  41.156  36.165  1.00  0.00           H  
ATOM    430  HZ1 LYS A 339      25.843  39.533  41.995  1.00  0.00           H  
ATOM    431  HZ2 LYS A 339      25.045  38.052  41.763  1.00  0.00           H  
ATOM    432  HZ3 LYS A 339      26.722  38.159  41.524  1.00  0.00           H  
ATOM    433  N   GLN A 340      20.761  42.528  37.238  1.00  0.00           N  
ATOM    434  CA  GLN A 340      19.624  43.435  37.456  1.00  0.00           C  
ATOM    435  C   GLN A 340      18.616  43.398  36.288  1.00  0.00           C  
ATOM    436  O   GLN A 340      17.394  43.228  36.482  1.00  0.00           O  
ATOM    437  CB  GLN A 340      20.112  44.878  37.677  1.00  0.00           C  
ATOM    438  CG  GLN A 340      21.093  45.056  38.840  1.00  0.00           C  
ATOM    439  CD  GLN A 340      21.859  46.389  38.778  1.00  0.00           C  
ATOM    440  OE1 GLN A 340      23.094  46.422  38.873  1.00  0.00           O  
ATOM    441  NE2 GLN A 340      21.126  47.491  38.617  1.00  0.00           N  
ATOM    442  H   GLN A 340      21.622  42.887  37.141  1.00  0.00           H  
ATOM    443 HE21 GLN A 340      20.156  47.417  38.542  1.00  0.00           H  
ATOM    444 HE22 GLN A 340      21.606  48.340  38.574  1.00  0.00           H  
ATOM    445  N   ALA A 341      19.147  43.535  35.076  1.00  0.00           N  
ATOM    446  CA  ALA A 341      18.324  43.535  33.875  1.00  0.00           C  
ATOM    447  C   ALA A 341      17.490  42.275  33.853  1.00  0.00           C  
ATOM    448  O   ALA A 341      16.311  42.317  33.522  1.00  0.00           O  
ATOM    449  CB  ALA A 341      19.197  43.627  32.621  1.00  0.00           C  
ATOM    450  H   ALA A 341      20.131  43.635  34.989  1.00  0.00           H  
ATOM    451  N   TRP A 342      18.100  41.168  34.257  1.00  0.00           N  
ATOM    452  CA  TRP A 342      17.413  39.894  34.279  1.00  0.00           C  
ATOM    453  C   TRP A 342      16.363  39.922  35.389  1.00  0.00           C  
ATOM    454  O   TRP A 342      15.261  39.385  35.228  1.00  0.00           O  
ATOM    455  CB  TRP A 342      18.426  38.765  34.482  1.00  0.00           C  
ATOM    456  CG  TRP A 342      17.866  37.383  34.376  1.00  0.00           C  
ATOM    457  CD1 TRP A 342      17.838  36.581  33.269  1.00  0.00           C  
ATOM    458  CD2 TRP A 342      17.274  36.626  35.432  1.00  0.00           C  
ATOM    459  NE1 TRP A 342      17.267  35.374  33.574  1.00  0.00           N  
ATOM    460  CE2 TRP A 342      16.909  35.376  34.895  1.00  0.00           C  
ATOM    461  CE3 TRP A 342      17.011  36.889  36.789  1.00  0.00           C  
ATOM    462  CZ2 TRP A 342      16.297  34.391  35.663  1.00  0.00           C  
ATOM    463  CZ3 TRP A 342      16.398  35.908  37.552  1.00  0.00           C  
ATOM    464  CH2 TRP A 342      16.049  34.678  36.987  1.00  0.00           C  
ATOM    465  H   TRP A 342      19.042  41.215  34.546  1.00  0.00           H  
ATOM    466  HE1 TRP A 342      17.144  34.625  32.953  1.00  0.00           H  
ATOM    467  N   TRP A 343      16.658  40.604  36.488  1.00  0.00           N  
ATOM    468  CA  TRP A 343      15.693  40.654  37.574  1.00  0.00           C  
ATOM    469  C   TRP A 343      14.530  41.573  37.219  1.00  0.00           C  
ATOM    470  O   TRP A 343      13.376  41.232  37.493  1.00  0.00           O  
ATOM    471  CB  TRP A 343      16.352  41.078  38.890  1.00  0.00           C  
ATOM    472  CG  TRP A 343      15.568  40.724  40.119  1.00  0.00           C  
ATOM    473  CD1 TRP A 343      14.584  41.463  40.710  1.00  0.00           C  
ATOM    474  CD2 TRP A 343      15.720  39.555  40.921  1.00  0.00           C  
ATOM    475  NE1 TRP A 343      14.117  40.823  41.828  1.00  0.00           N  
ATOM    476  CE2 TRP A 343      14.799  39.647  41.981  1.00  0.00           C  
ATOM    477  CE3 TRP A 343      16.559  38.435  40.851  1.00  0.00           C  
ATOM    478  CZ2 TRP A 343      14.690  38.659  42.973  1.00  0.00           C  
ATOM    479  CZ3 TRP A 343      16.451  37.449  41.847  1.00  0.00           C  
ATOM    480  CH2 TRP A 343      15.522  37.570  42.891  1.00  0.00           C  
ATOM    481  H   TRP A 343      17.514  41.057  36.571  1.00  0.00           H  
ATOM    482  HE1 TRP A 343      13.421  41.160  42.429  1.00  0.00           H  
ATOM    483  N   ARG A 344      14.809  42.710  36.586  1.00  0.00           N  
ATOM    484  CA  ARG A 344      13.748  43.645  36.201  1.00  0.00           C  
ATOM    485  C   ARG A 344      12.741  43.012  35.246  1.00  0.00           C  
ATOM    486  O   ARG A 344      11.535  43.049  35.464  1.00  0.00           O  
ATOM    487  CB  ARG A 344      14.363  44.884  35.555  1.00  0.00           C  
ATOM    488  CG  ARG A 344      13.402  45.770  34.738  1.00  0.00           C  
ATOM    489  CD  ARG A 344      14.078  47.082  34.222  1.00  0.00           C  
ATOM    490  NE  ARG A 344      15.375  46.904  33.532  1.00  0.00           N  
ATOM    491  CZ  ARG A 344      15.548  46.384  32.309  1.00  0.00           C  
ATOM    492  NH1 ARG A 344      14.508  45.962  31.575  1.00  0.00           N  
ATOM    493  NH2 ARG A 344      16.780  46.250  31.820  1.00  0.00           N  
ATOM    494  H   ARG A 344      15.709  42.913  36.375  1.00  0.00           H  
ATOM    495 HE   ARG A 344      16.180  47.192  34.015  1.00  0.00           H  
ATOM    496 HH11 ARG A 344      13.579  46.032  31.938  1.00  0.00           H  
ATOM    497 HH12 ARG A 344      14.662  45.576  30.666  1.00  0.00           H  
ATOM    498 HH21 ARG A 344      16.920  45.863  30.912  1.00  0.00           H  
ATOM    499 HH22 ARG A 344      17.569  46.538  32.370  1.00  0.00           H  
ATOM    500  N   ARG A 345      13.271  42.425  34.186  1.00  0.00           N  
ATOM    501  CA  ARG A 345      12.490  41.738  33.163  1.00  0.00           C  
ATOM    502  C   ARG A 345      11.718  40.521  33.667  1.00  0.00           C  
ATOM    503  O   ARG A 345      10.543  40.394  33.385  1.00  0.00           O  
ATOM    504  CB  ARG A 345      13.415  41.318  32.017  1.00  0.00           C  
ATOM    505  CG  ARG A 345      12.855  40.267  31.082  1.00  0.00           C  
ATOM    506  CD  ARG A 345      11.482  40.641  30.564  1.00  0.00           C  
ATOM    507  NE  ARG A 345      11.431  42.051  30.209  1.00  0.00           N  
ATOM    508  CZ  ARG A 345      12.073  42.590  29.180  1.00  0.00           C  
ATOM    509  NH1 ARG A 345      12.814  41.815  28.382  1.00  0.00           N  
ATOM    510  NH2 ARG A 345      12.016  43.909  28.980  1.00  0.00           N  
ATOM    511  H   ARG A 345      14.259  42.469  34.084  1.00  0.00           H  
ATOM    512 HE   ARG A 345      10.877  42.635  30.760  1.00  0.00           H  
ATOM    513 HH11 ARG A 345      12.898  40.836  28.563  1.00  0.00           H  
ATOM    514 HH12 ARG A 345      13.311  42.221  27.610  1.00  0.00           H  
ATOM    515 HH21 ARG A 345      12.504  44.319  28.207  1.00  0.00           H  
ATOM    516 HH22 ARG A 345      11.492  44.487  29.601  1.00  0.00           H  
ATOM    517  N   ASN A 347      12.365  39.625  34.404  1.00  0.00           N  
ATOM    518  CA  ASN A 347      11.676  38.441  34.887  1.00  0.00           C  
ATOM    519  C   ASN A 347      10.880  38.563  36.181  1.00  0.00           C  
ATOM    520  O   ASN A 347      10.077  37.703  36.492  1.00  0.00           O  
ATOM    521  CB  ASN A 347      12.652  37.291  34.999  1.00  0.00           C  
ATOM    522  CG  ASN A 347      13.193  36.853  33.651  1.00  0.00           C  
ATOM    523  OD1 ASN A 347      12.481  36.848  32.641  1.00  0.00           O  
ATOM    524  ND2 ASN A 347      14.459  36.471  33.628  1.00  0.00           N  
ATOM    525  H   ASN A 347      13.312  39.770  34.654  1.00  0.00           H  
ATOM    526 HD21 ASN A 347      14.970  36.492  34.456  1.00  0.00           H  
ATOM    527 HD22 ASN A 347      14.824  36.194  32.772  1.00  0.00           H  
ATOM    528  N   VAL A 348      11.086  39.615  36.955  1.00  0.00           N  
ATOM    529  CA  VAL A 348      10.355  39.757  38.210  1.00  0.00           C  
ATOM    530  C   VAL A 348       9.480  40.989  38.281  1.00  0.00           C  
ATOM    531  O   VAL A 348       8.285  40.899  38.557  1.00  0.00           O  
ATOM    532  CB  VAL A 348      11.300  39.892  39.389  1.00  0.00           C  
ATOM    533  CG1 VAL A 348      10.517  39.811  40.684  1.00  0.00           C  
ATOM    534  CG2 VAL A 348      12.345  38.828  39.332  1.00  0.00           C  
ATOM    535  H   VAL A 348      11.722  40.305  36.686  1.00  0.00           H  
ATOM    536  N   TYR A 349      10.114  42.145  38.126  1.00  0.00           N  
ATOM    537  CA  TYR A 349       9.423  43.412  38.220  1.00  0.00           C  
ATOM    538  C   TYR A 349       8.441  43.629  37.141  1.00  0.00           C  
ATOM    539  O   TYR A 349       7.334  44.069  37.407  1.00  0.00           O  
ATOM    540  CB  TYR A 349      10.429  44.561  38.272  1.00  0.00           C  
ATOM    541  CG  TYR A 349      11.189  44.555  39.572  1.00  0.00           C  
ATOM    542  CD1 TYR A 349      10.899  43.594  40.552  1.00  0.00           C  
ATOM    543  CD2 TYR A 349      12.220  45.456  39.812  1.00  0.00           C  
ATOM    544  CE1 TYR A 349      11.606  43.516  41.713  1.00  0.00           C  
ATOM    545  CE2 TYR A 349      12.949  45.389  40.993  1.00  0.00           C  
ATOM    546  CZ  TYR A 349      12.635  44.405  41.939  1.00  0.00           C  
ATOM    547  OH  TYR A 349      13.386  44.287  43.085  1.00  0.00           O  
ATOM    548  H   TYR A 349      11.078  42.134  37.933  1.00  0.00           H  
ATOM    549 HH   TYR A 349      13.012  43.625  43.535  1.00  0.00           H  
ATOM    550  N   GLU A 350       8.879  43.340  35.920  1.00  0.00           N  
ATOM    551  CA  GLU A 350       8.072  43.504  34.715  1.00  0.00           C  
ATOM    552  C   GLU A 350       6.986  42.427  34.584  1.00  0.00           C  
ATOM    553  O   GLU A 350       5.868  42.724  34.156  1.00  0.00           O  
ATOM    554  CB  GLU A 350       8.980  43.620  33.466  1.00  0.00           C  
ATOM    555  CG  GLU A 350       9.325  45.086  33.124  1.00  0.00           C  
ATOM    556  CD  GLU A 350      10.634  45.307  32.337  1.00  0.00           C  
ATOM    557  OE1 GLU A 350      11.049  44.440  31.557  1.00  0.00           O  
ATOM    558  OE2 GLU A 350      11.246  46.387  32.488  1.00  0.00           O  
ATOM    559  H   GLU A 350       9.771  42.974  35.823  1.00  0.00           H  
ATOM    560  N   ARG A 351       7.295  41.189  34.974  1.00  0.00           N  
ATOM    561  CA  ARG A 351       6.303  40.109  34.913  1.00  0.00           C  
ATOM    562  C   ARG A 351       5.311  40.324  36.029  1.00  0.00           C  
ATOM    563  O   ARG A 351       5.628  40.944  37.029  1.00  0.00           O  
ATOM    564  CB  ARG A 351       6.955  38.739  35.088  1.00  0.00           C  
ATOM    565  CG  ARG A 351       7.864  38.324  33.950  1.00  0.00           C  
ATOM    566  CD  ARG A 351       8.107  36.836  34.006  1.00  0.00           C  
ATOM    567  NE  ARG A 351       6.921  36.088  33.613  1.00  0.00           N  
ATOM    568  CZ  ARG A 351       6.537  35.964  32.356  1.00  0.00           C  
ATOM    569  NH1 ARG A 351       7.270  36.556  31.423  1.00  0.00           N  
ATOM    570  NH2 ARG A 351       5.459  35.241  32.033  1.00  0.00           N  
ATOM    571  H   ARG A 351       8.188  41.008  35.321  1.00  0.00           H  
ATOM    572 HE   ARG A 351       6.385  35.658  34.308  1.00  0.00           H  
ATOM    573 HH11 ARG A 351       8.085  37.074  31.675  1.00  0.00           H  
ATOM    574 HH12 ARG A 351       7.010  36.479  30.458  1.00  0.00           H  
ATOM    575 HH21 ARG A 351       5.183  35.156  31.074  1.00  0.00           H  
ATOM    576 HH22 ARG A 351       4.929  34.786  32.747  1.00  0.00           H  
ATOM    577  N   ASP A 352       4.106  39.817  35.876  1.00  0.00           N  
ATOM    578  CA  ASP A 352       3.138  39.995  36.935  1.00  0.00           C  
ATOM    579  C   ASP A 352       2.783  38.661  37.615  1.00  0.00           C  
ATOM    580  O   ASP A 352       1.845  38.621  38.413  1.00  0.00           O  
ATOM    581  CB  ASP A 352       1.887  40.714  36.402  1.00  0.00           C  
ATOM    582  CG  ASP A 352       1.969  42.222  36.566  1.00  0.00           C  
ATOM    583  OD1 ASP A 352       2.150  42.662  37.728  1.00  0.00           O  
ATOM    584  OD2 ASP A 352       1.843  42.968  35.556  1.00  0.00           O  
ATOM    585  H   ASP A 352       3.873  39.332  35.064  1.00  0.00           H  
ATOM    586  N   ASP A 361       3.599  37.618  37.406  1.00  0.00           N  
ATOM    587  CA  ASP A 361       3.322  36.287  37.956  1.00  0.00           C  
ATOM    588  C   ASP A 361       4.525  35.615  38.625  1.00  0.00           C  
ATOM    589  O   ASP A 361       4.558  34.414  38.823  1.00  0.00           O  
ATOM    590  CB  ASP A 361       2.891  35.428  36.794  1.00  0.00           C  
ATOM    591  CG  ASP A 361       3.996  35.306  35.764  1.00  0.00           C  
ATOM    592  OD1 ASP A 361       5.023  35.998  35.849  1.00  0.00           O  
ATOM    593  OD2 ASP A 361       3.864  34.524  34.841  1.00  0.00           O  
ATOM    594  H   ASP A 361       4.418  37.760  36.885  1.00  0.00           H  
ATOM    595  N   MET A 362       5.566  36.378  38.872  1.00  0.00           N  
ATOM    596  CA  MET A 362       6.765  35.831  39.486  1.00  0.00           C  
ATOM    597  C   MET A 362       7.015  36.388  40.864  1.00  0.00           C  
ATOM    598  O   MET A 362       6.691  37.551  41.152  1.00  0.00           O  
ATOM    599  CB  MET A 362       7.984  36.190  38.654  1.00  0.00           C  
ATOM    600  CG  MET A 362       8.079  35.452  37.387  1.00  0.00           C  
ATOM    601  SD  MET A 362       9.462  34.439  37.573  1.00  0.00           S  
ATOM    602  CE  MET A 362       9.064  33.185  36.450  1.00  0.00           C  
ATOM    603  H   MET A 362       5.532  37.339  38.687  1.00  0.00           H  
ATOM    604  N   GLU A 363       7.670  35.579  41.686  1.00  0.00           N  
ATOM    605  CA  GLU A 363       8.050  35.985  43.036  1.00  0.00           C  
ATOM    606  C   GLU A 363       9.562  35.726  43.108  1.00  0.00           C  
ATOM    607  O   GLU A 363      10.052  34.719  42.574  1.00  0.00           O  
ATOM    608  CB  GLU A 363       7.314  35.148  44.078  1.00  0.00           C  
ATOM    609  CG  GLU A 363       6.773  35.952  45.244  1.00  0.00           C  
ATOM    610  CD  GLU A 363       5.443  36.622  44.936  1.00  0.00           C  
ATOM    611  OE1 GLU A 363       4.631  36.022  44.196  1.00  0.00           O  
ATOM    612  OE2 GLU A 363       5.204  37.744  45.452  1.00  0.00           O  
ATOM    613  H   GLU A 363       7.922  34.674  41.379  1.00  0.00           H  
ATOM    614  N   GLY A 364      10.322  36.666  43.663  1.00  0.00           N  
ATOM    615  CA  GLY A 364      11.756  36.441  43.735  1.00  0.00           C  
ATOM    616  C   GLY A 364      12.161  35.636  44.956  1.00  0.00           C  
ATOM    617  O   GLY A 364      11.334  35.431  45.854  1.00  0.00           O  
ATOM    618  H   GLY A 364       9.913  37.476  44.020  1.00  0.00           H  
ATOM    619  N   LEU A 365      13.397  35.139  44.990  1.00  0.00           N  
ATOM    620  CA  LEU A 365      13.864  34.413  46.165  1.00  0.00           C  
ATOM    621  C   LEU A 365      15.356  34.466  46.184  1.00  0.00           C  
ATOM    622  O   LEU A 365      15.984  34.831  45.167  1.00  0.00           O  
ATOM    623  CB  LEU A 365      13.441  32.948  46.154  1.00  0.00           C  
ATOM    624  CG  LEU A 365      13.511  32.124  47.460  1.00  0.00           C  
ATOM    625  CD1 LEU A 365      12.181  32.149  48.210  1.00  0.00           C  
ATOM    626  CD2 LEU A 365      13.870  30.666  47.161  1.00  0.00           C  
ATOM    627  H   LEU A 365      13.993  35.284  44.230  1.00  0.00           H  
ATOM    628  N   ASP A 366      15.897  34.247  47.385  1.00  0.00           N  
ATOM    629  CA  ASP A 366      17.342  34.155  47.625  1.00  0.00           C  
ATOM    630  C   ASP A 366      17.595  33.171  48.756  1.00  0.00           C  
ATOM    631  O   ASP A 366      17.561  33.518  49.954  1.00  0.00           O  
ATOM    632  CB  ASP A 366      18.031  35.486  47.951  1.00  0.00           C  
ATOM    633  CG  ASP A 366      19.566  35.349  48.055  1.00  0.00           C  
ATOM    634  OD1 ASP A 366      20.111  34.225  47.896  1.00  0.00           O  
ATOM    635  OD2 ASP A 366      20.237  36.382  48.281  1.00  0.00           O  
ATOM    636  H   ASP A 366      15.307  34.139  48.159  1.00  0.00           H  
ATOM    637  N   ALA A 368      17.814  31.929  48.355  1.00  0.00           N  
ATOM    638  CA  ALA A 368      18.106  30.869  49.288  1.00  0.00           C  
ATOM    639  C   ALA A 368      19.606  30.843  49.552  1.00  0.00           C  
ATOM    640  O   ALA A 368      20.399  31.558  48.913  1.00  0.00           O  
ATOM    641  CB  ALA A 368      17.642  29.527  48.714  1.00  0.00           C  
ATOM    642  H   ALA A 368      17.809  31.735  47.395  1.00  0.00           H  
ATOM    643  N   SER A 370      19.993  29.978  50.469  1.00  0.00           N  
ATOM    644  CA  SER A 370      21.378  29.850  50.823  1.00  0.00           C  
ATOM    645  C   SER A 370      22.167  28.836  50.001  1.00  0.00           C  
ATOM    646  O   SER A 370      21.612  27.942  49.350  1.00  0.00           O  
ATOM    647  CB  SER A 370      21.494  29.496  52.299  1.00  0.00           C  
ATOM    648  OG  SER A 370      21.835  28.123  52.486  1.00  0.00           O  
ATOM    649  H   SER A 370      19.350  29.360  50.859  1.00  0.00           H  
ATOM    650 HG   SER A 370      21.884  27.904  53.413  1.00  0.00           H  
ATOM    651  N   VAL A 371      23.485  28.968  50.107  1.00  0.00           N  
ATOM    652  CA  VAL A 371      24.409  28.100  49.437  1.00  0.00           C  
ATOM    653  C   VAL A 371      24.434  26.738  50.150  1.00  0.00           C  
ATOM    654  O   VAL A 371      24.394  25.700  49.489  1.00  0.00           O  
ATOM    655  CB  VAL A 371      25.779  28.776  49.390  1.00  0.00           C  
ATOM    656  CG1 VAL A 371      26.866  27.783  49.147  1.00  0.00           C  
ATOM    657  CG2 VAL A 371      25.790  29.802  48.309  1.00  0.00           C  
ATOM    658  H   VAL A 371      23.831  29.681  50.671  1.00  0.00           H  
ATOM    659  N   LEU A 372      24.474  26.743  51.486  1.00  0.00           N  
ATOM    660  CA  LEU A 372      24.500  25.502  52.287  1.00  0.00           C  
ATOM    661  C   LEU A 372      23.178  24.727  52.237  1.00  0.00           C  
ATOM    662  O   LEU A 372      22.105  25.236  52.645  1.00  0.00           O  
ATOM    663  CB  LEU A 372      24.880  25.785  53.762  1.00  0.00           C  
ATOM    664  CG  LEU A 372      26.281  26.271  54.178  1.00  0.00           C  
ATOM    665  CD1 LEU A 372      26.358  26.236  55.694  1.00  0.00           C  
ATOM    666  CD2 LEU A 372      27.377  25.380  53.579  1.00  0.00           C  
ATOM    667  H   LEU A 372      24.462  27.593  51.957  1.00  0.00           H  
ATOM    668  N   THR A 373      23.271  23.487  51.761  1.00  0.00           N  
ATOM    669  CA  THR A 373      22.096  22.624  51.658  1.00  0.00           C  
ATOM    670  C   THR A 373      22.204  21.396  52.565  1.00  0.00           C  
ATOM    671  O   THR A 373      23.267  20.748  52.652  1.00  0.00           O  
ATOM    672  CB  THR A 373      21.807  22.156  50.191  1.00  0.00           C  
ATOM    673  OG1 THR A 373      21.968  23.250  49.279  1.00  0.00           O  
ATOM    674  CG2 THR A 373      20.383  21.627  50.074  1.00  0.00           C  
ATOM    675  H   THR A 373      24.131  23.153  51.494  1.00  0.00           H  
ATOM    676  HG1 THR A 373      21.802  22.960  48.390  1.00  0.00           H  
ATOM    677  N   HIS A 374      21.098  21.086  53.236  1.00  0.00           N  
ATOM    678  CA  HIS A 374      21.035  19.944  54.131  1.00  0.00           C  
ATOM    679  C   HIS A 374      21.140  18.649  53.331  1.00  0.00           C  
ATOM    680  O   HIS A 374      20.287  18.374  52.493  1.00  0.00           O  
ATOM    681  CB  HIS A 374      19.725  19.961  54.895  1.00  0.00           C  
ATOM    682  CG  HIS A 374      19.653  18.892  55.929  1.00  0.00           C  
ATOM    683  ND1 HIS A 374      19.244  17.606  55.647  1.00  0.00           N  
ATOM    684  CD2 HIS A 374      19.982  18.907  57.242  1.00  0.00           C  
ATOM    685  CE1 HIS A 374      19.329  16.873  56.740  1.00  0.00           C  
ATOM    686  NE2 HIS A 374      19.770  17.639  57.724  1.00  0.00           N  
ATOM    687  H   HIS A 374      20.310  21.642  53.120  1.00  0.00           H  
ATOM    688  HD1 HIS A 374      18.903  17.294  54.784  1.00  0.00           H  
ATOM    689  HE2 HIS A 374      19.941  17.342  58.646  1.00  0.00           H  
ATOM    690  N   ARG A 375      22.123  17.822  53.671  1.00  0.00           N  
ATOM    691  CA  ARG A 375      22.397  16.567  52.968  1.00  0.00           C  
ATOM    692  C   ARG A 375      21.187  15.947  52.286  1.00  0.00           C  
ATOM    693  O   ARG A 375      21.244  15.605  51.095  1.00  0.00           O  
ATOM    694  CB  ARG A 375      23.027  15.551  53.926  1.00  0.00           C  
ATOM    695  CG  ARG A 375      23.517  14.268  53.240  1.00  0.00           C  
ATOM    696  CD  ARG A 375      23.814  13.120  54.247  1.00  0.00           C  
ATOM    697  NE  ARG A 375      24.345  11.905  53.598  1.00  0.00           N  
ATOM    698  CZ  ARG A 375      23.623  11.014  52.903  1.00  0.00           C  
ATOM    699  NH1 ARG A 375      22.306  11.165  52.742  1.00  0.00           N  
ATOM    700  NH2 ARG A 375      24.231   9.980  52.325  1.00  0.00           N  
ATOM    701  H   ARG A 375      22.727  18.070  54.407  1.00  0.00           H  
ATOM    702 HE   ARG A 375      25.304  11.740  53.679  1.00  0.00           H  
ATOM    703 HH11 ARG A 375      21.841  11.953  53.144  1.00  0.00           H  
ATOM    704 HH12 ARG A 375      21.788  10.489  52.220  1.00  0.00           H  
ATOM    705 HH21 ARG A 375      23.700   9.313  51.806  1.00  0.00           H  
ATOM    706 HH22 ARG A 375      25.223   9.872  52.413  1.00  0.00           H  
ATOM    707  N   LEU A 376      20.081  15.869  53.023  1.00  0.00           N  
ATOM    708  CA  LEU A 376      18.845  15.266  52.510  1.00  0.00           C  
ATOM    709  C   LEU A 376      18.411  15.784  51.148  1.00  0.00           C  
ATOM    710  O   LEU A 376      18.227  15.030  50.183  1.00  0.00           O  
ATOM    711  CB  LEU A 376      17.670  15.470  53.483  1.00  0.00           C  
ATOM    712  CG  LEU A 376      17.295  14.612  54.709  1.00  0.00           C  
ATOM    713  CD1 LEU A 376      15.783  14.458  54.745  1.00  0.00           C  
ATOM    714  CD2 LEU A 376      17.927  13.228  54.691  1.00  0.00           C  
ATOM    715  H   LEU A 376      20.113  16.188  53.925  1.00  0.00           H  
ATOM    716  N   VAL A 377      18.171  17.075  51.116  1.00  0.00           N  
ATOM    717  CA  VAL A 377      17.732  17.742  49.915  1.00  0.00           C  
ATOM    718  C   VAL A 377      18.432  17.231  48.661  1.00  0.00           C  
ATOM    719  O   VAL A 377      17.800  16.713  47.748  1.00  0.00           O  
ATOM    720  CB  VAL A 377      17.942  19.264  50.017  1.00  0.00           C  
ATOM    721  CG1 VAL A 377      17.353  19.938  48.795  1.00  0.00           C  
ATOM    722  CG2 VAL A 377      17.313  19.818  51.290  1.00  0.00           C  
ATOM    723  H   VAL A 377      18.342  17.596  51.920  1.00  0.00           H  
ATOM    724  N   LEU A 378      19.741  17.354  48.624  1.00  0.00           N  
ATOM    725  CA  LEU A 378      20.450  16.908  47.460  1.00  0.00           C  
ATOM    726  C   LEU A 378      20.435  15.394  47.304  1.00  0.00           C  
ATOM    727  O   LEU A 378      20.841  14.867  46.250  1.00  0.00           O  
ATOM    728  CB  LEU A 378      21.839  17.470  47.499  1.00  0.00           C  
ATOM    729  CG  LEU A 378      21.590  18.957  47.617  1.00  0.00           C  
ATOM    730  CD1 LEU A 378      22.733  19.554  48.299  1.00  0.00           C  
ATOM    731  CD2 LEU A 378      21.314  19.594  46.262  1.00  0.00           C  
ATOM    732  H   LEU A 378      20.229  17.729  49.384  1.00  0.00           H  
ATOM    733  N   HIS A 388      19.965  14.696  48.337  1.00  0.00           N  
ATOM    734  CA  HIS A 388      19.846  13.246  48.281  1.00  0.00           C  
ATOM    735  C   HIS A 388      18.565  12.994  47.482  1.00  0.00           C  
ATOM    736  O   HIS A 388      18.572  12.272  46.471  1.00  0.00           O  
ATOM    737  CB  HIS A 388      19.725  12.654  49.678  1.00  0.00           C  
ATOM    738  CG  HIS A 388      19.459  11.181  49.684  1.00  0.00           C  
ATOM    739  ND1 HIS A 388      20.354  10.258  49.181  1.00  0.00           N  
ATOM    740  CD2 HIS A 388      18.395  10.467  50.128  1.00  0.00           C  
ATOM    741  CE1 HIS A 388      19.854   9.041  49.316  1.00  0.00           C  
ATOM    742  NE2 HIS A 388      18.666   9.141  49.889  1.00  0.00           N  
ATOM    743  H   HIS A 388      19.753  15.157  49.152  1.00  0.00           H  
ATOM    744  HD1 HIS A 388      21.230  10.470  48.790  1.00  0.00           H  
ATOM    745  HE2 HIS A 388      18.073   8.391  50.105  1.00  0.00           H  
ATOM    746  N   TYR A 389      17.490  13.647  47.924  1.00  0.00           N  
ATOM    747  CA  TYR A 389      16.174  13.584  47.294  1.00  0.00           C  
ATOM    748  C   TYR A 389      16.074  14.180  45.896  1.00  0.00           C  
ATOM    749  O   TYR A 389      15.051  14.025  45.231  1.00  0.00           O  
ATOM    750  CB  TYR A 389      15.161  14.317  48.145  1.00  0.00           C  
ATOM    751  CG  TYR A 389      14.606  13.483  49.242  1.00  0.00           C  
ATOM    752  CD1 TYR A 389      13.752  12.421  48.968  1.00  0.00           C  
ATOM    753  CD2 TYR A 389      14.921  13.749  50.562  1.00  0.00           C  
ATOM    754  CE1 TYR A 389      13.218  11.640  49.992  1.00  0.00           C  
ATOM    755  CE2 TYR A 389      14.396  12.975  51.601  1.00  0.00           C  
ATOM    756  CZ  TYR A 389      13.544  11.918  51.313  1.00  0.00           C  
ATOM    757  OH  TYR A 389      13.050  11.125  52.345  1.00  0.00           O  
ATOM    758  H   TYR A 389      17.595  14.210  48.695  1.00  0.00           H  
ATOM    759 HH   TYR A 389      13.353  11.468  53.131  1.00  0.00           H  
ATOM    760  N   SER A 396      17.061  14.962  45.490  1.00  0.00           N  
ATOM    761  CA  SER A 396      16.997  15.552  44.168  1.00  0.00           C  
ATOM    762  C   SER A 396      17.709  14.614  43.228  1.00  0.00           C  
ATOM    763  O   SER A 396      17.639  14.724  42.000  1.00  0.00           O  
ATOM    764  CB  SER A 396      17.654  16.951  44.156  1.00  0.00           C  
ATOM    765  OG  SER A 396      19.076  16.914  43.999  1.00  0.00           O  
ATOM    766  H   SER A 396      17.822  15.160  46.081  1.00  0.00           H  
ATOM    767 HG   SER A 396      19.383  17.806  44.014  1.00  0.00           H  
ATOM    768  N   GLY A 397      18.409  13.670  43.824  1.00  0.00           N  
ATOM    769  CA  GLY A 397      19.158  12.742  43.023  1.00  0.00           C  
ATOM    770  C   GLY A 397      20.614  13.150  43.071  1.00  0.00           C  
ATOM    771  O   GLY A 397      21.460  12.276  43.248  1.00  0.00           O  
ATOM    772  H   GLY A 397      18.426  13.597  44.798  1.00  0.00           H  
ATOM    773  N   HIS A 403      20.897  14.452  42.954  1.00  0.00           N  
ATOM    774  CA  HIS A 403      22.256  15.003  42.981  1.00  0.00           C  
ATOM    775  C   HIS A 403      23.314  14.172  43.713  1.00  0.00           C  
ATOM    776  O   HIS A 403      24.420  13.956  43.186  1.00  0.00           O  
ATOM    777  CB  HIS A 403      22.223  16.408  43.552  1.00  0.00           C  
ATOM    778  CG  HIS A 403      21.702  17.429  42.598  1.00  0.00           C  
ATOM    779  ND1 HIS A 403      21.020  18.550  43.011  1.00  0.00           N  
ATOM    780  CD2 HIS A 403      21.786  17.514  41.250  1.00  0.00           C  
ATOM    781  CE1 HIS A 403      20.706  19.283  41.960  1.00  0.00           C  
ATOM    782  NE2 HIS A 403      21.162  18.679  40.879  1.00  0.00           N  
ATOM    783  H   HIS A 403      20.142  15.066  42.850  1.00  0.00           H  
ATOM    784  HD1 HIS A 403      20.812  18.774  43.939  1.00  0.00           H  
ATOM    785  HE2 HIS A 403      21.067  19.009  39.958  1.00  0.00           H  
ATOM    786  N   GLU A 404      22.981  13.739  44.933  1.00  0.00           N  
ATOM    787  CA  GLU A 404      23.869  12.889  45.739  1.00  0.00           C  
ATOM    788  C   GLU A 404      24.166  11.672  44.867  1.00  0.00           C  
ATOM    789  O   GLU A 404      25.271  11.522  44.326  1.00  0.00           O  
ATOM    790  CB  GLU A 404      23.139  12.450  47.029  1.00  0.00           C  
ATOM    791  CG  GLU A 404      23.908  11.474  47.941  1.00  0.00           C  
ATOM    792  CD  GLU A 404      23.862  11.846  49.435  1.00  0.00           C  
ATOM    793  OE1 GLU A 404      22.837  12.407  49.894  1.00  0.00           O  
ATOM    794  OE2 GLU A 404      24.867  11.574  50.142  1.00  0.00           O  
ATOM    795  H   GLU A 404      22.115  13.984  45.292  1.00  0.00           H  
ATOM    796  N   ALA A 406      23.108  10.893  44.657  1.00  0.00           N  
ATOM    797  CA  ALA A 406      23.112   9.682  43.853  1.00  0.00           C  
ATOM    798  C   ALA A 406      23.676   9.794  42.435  1.00  0.00           C  
ATOM    799  O   ALA A 406      24.747   9.251  42.137  1.00  0.00           O  
ATOM    800  CB  ALA A 406      21.703   9.127  43.797  1.00  0.00           C  
ATOM    801  H   ALA A 406      22.256  11.179  45.038  1.00  0.00           H  
ATOM    802  N   THR A 473      22.950  10.498  41.570  1.00  0.00           N  
ATOM    803  CA  THR A 473      23.337  10.632  40.162  1.00  0.00           C  
ATOM    804  C   THR A 473      24.156  11.823  39.644  1.00  0.00           C  
ATOM    805  O   THR A 473      24.677  11.756  38.523  1.00  0.00           O  
ATOM    806  CB  THR A 473      22.104  10.477  39.245  1.00  0.00           C  
ATOM    807  OG1 THR A 473      21.300  11.660  39.313  1.00  0.00           O  
ATOM    808  CG2 THR A 473      21.251   9.290  39.710  1.00  0.00           C  
ATOM    809  H   THR A 473      22.147  10.959  41.890  1.00  0.00           H  
ATOM    810  HG1 THR A 473      20.540  11.548  38.747  1.00  0.00           H  
ATOM    811  N   PHE A 474      24.227  12.919  40.398  1.00  0.00           N  
ATOM    812  CA  PHE A 474      24.994  14.075  39.950  1.00  0.00           C  
ATOM    813  C   PHE A 474      26.460  13.708  40.058  1.00  0.00           C  
ATOM    814  O   PHE A 474      27.076  13.876  41.102  1.00  0.00           O  
ATOM    815  CB  PHE A 474      24.665  15.291  40.810  1.00  0.00           C  
ATOM    816  CG  PHE A 474      25.273  16.576  40.325  1.00  0.00           C  
ATOM    817  CD1 PHE A 474      24.670  17.305  39.297  1.00  0.00           C  
ATOM    818  CD2 PHE A 474      26.426  17.086  40.922  1.00  0.00           C  
ATOM    819  CE1 PHE A 474      25.206  18.525  38.872  1.00  0.00           C  
ATOM    820  CE2 PHE A 474      26.963  18.297  40.506  1.00  0.00           C  
ATOM    821  CZ  PHE A 474      26.353  19.021  39.477  1.00  0.00           C  
ATOM    822  H   PHE A 474      23.804  12.931  41.281  1.00  0.00           H  
ATOM    823  N   ALA A 475      27.009  13.175  38.975  1.00  0.00           N  
ATOM    824  CA  ALA A 475      28.391  12.762  38.980  1.00  0.00           C  
ATOM    825  C   ALA A 475      28.905  12.451  37.587  1.00  0.00           C  
ATOM    826  O   ALA A 475      28.140  12.057  36.707  1.00  0.00           O  
ATOM    827  CB  ALA A 475      28.557  11.572  39.874  1.00  0.00           C  
ATOM    828  H   ALA A 475      26.465  13.039  38.164  1.00  0.00           H  
ATOM    829  N   ASP A 476      30.206  12.669  37.399  1.00  0.00           N  
ATOM    830  CA  ASP A 476      30.890  12.436  36.127  1.00  0.00           C  
ATOM    831  C   ASP A 476      31.868  11.267  36.222  1.00  0.00           C  
ATOM    832  O   ASP A 476      32.641  11.159  37.157  1.00  0.00           O  
ATOM    833  CB  ASP A 476      31.642  13.701  35.675  1.00  0.00           C  
ATOM    834  CG  ASP A 476      30.953  14.422  34.511  1.00  0.00           C  
ATOM    835  OD1 ASP A 476      29.733  14.673  34.624  1.00  0.00           O  
ATOM    836  OD2 ASP A 476      31.627  14.738  33.486  1.00  0.00           O  
ATOM    837  H   ASP A 476      30.743  12.990  38.159  1.00  0.00           H  
ATOM    838  N   PRO A 477      31.872  10.395  35.219  1.00  0.00           N  
ATOM    839  CA  PRO A 477      32.757   9.230  35.188  1.00  0.00           C  
ATOM    840  C   PRO A 477      34.232   9.577  35.003  1.00  0.00           C  
ATOM    841  O   PRO A 477      34.609  10.144  33.979  1.00  0.00           O  
ATOM    842  CB  PRO A 477      32.224   8.461  33.986  1.00  0.00           C  
ATOM    843  CG  PRO A 477      31.753   9.581  33.062  1.00  0.00           C  
ATOM    844  CD  PRO A 477      31.035  10.473  34.010  1.00  0.00           C  
ATOM    845  N   MET A 478      35.083   9.200  35.949  1.00  0.00           N  
ATOM    846  CA  MET A 478      36.499   9.507  35.796  1.00  0.00           C  
ATOM    847  C   MET A 478      37.447   8.310  35.891  1.00  0.00           C  
ATOM    848  O   MET A 478      37.014   7.181  36.132  1.00  0.00           O  
ATOM    849  CB  MET A 478      36.916  10.601  36.775  1.00  0.00           C  
ATOM    850  CG  MET A 478      36.635  10.299  38.217  1.00  0.00           C  
ATOM    851  SD  MET A 478      37.154  11.666  39.278  1.00  0.00           S  
ATOM    852  CE  MET A 478      38.911  11.349  39.422  1.00  0.00           C  
ATOM    853  H   MET A 478      34.776   8.745  36.731  1.00  0.00           H  
ATOM    854  N   VAL A 479      38.736   8.582  35.658  1.00  0.00           N  
ATOM    855  CA  VAL A 479      39.839   7.603  35.680  1.00  0.00           C  
ATOM    856  C   VAL A 479      41.183   8.331  35.773  1.00  0.00           C  
ATOM    857  O   VAL A 479      41.219   9.561  35.736  1.00  0.00           O  
ATOM    858  CB  VAL A 479      39.856   6.769  34.400  1.00  0.00           C  
ATOM    859  CG1 VAL A 479      38.970   5.579  34.542  1.00  0.00           C  
ATOM    860  CG2 VAL A 479      39.439   7.624  33.191  1.00  0.00           C  
ATOM    861  H   VAL A 479      38.982   9.508  35.475  1.00  0.00           H  
ATOM    862  N   ASP A 480      42.282   7.594  35.879  1.00  0.00           N  
ATOM    863  CA  ASP A 480      43.609   8.214  35.937  1.00  0.00           C  
ATOM    864  C   ASP A 480      44.659   7.163  35.576  1.00  0.00           C  
ATOM    865  O   ASP A 480      44.292   6.018  35.363  1.00  0.00           O  
ATOM    866  CB  ASP A 480      43.881   8.797  37.321  1.00  0.00           C  
ATOM    867  CG  ASP A 480      43.847   7.753  38.406  1.00  0.00           C  
ATOM    868  OD1 ASP A 480      42.754   7.470  38.939  1.00  0.00           O  
ATOM    869  OD2 ASP A 480      44.921   7.222  38.757  1.00  0.00           O  
ATOM    870  H   ASP A 480      42.216   6.614  35.903  1.00  0.00           H  
ATOM    871  N   ASN A 481      45.942   7.529  35.528  1.00  0.00           N  
ATOM    872  CA  ASN A 481      47.008   6.573  35.172  1.00  0.00           C  
ATOM    873  C   ASN A 481      48.383   6.773  35.832  1.00  0.00           C  
ATOM    874  O   ASN A 481      48.723   6.104  36.807  1.00  0.00           O  
ATOM    875  CB  ASN A 481      47.175   6.552  33.663  1.00  0.00           C  
ATOM    876  H   ASN A 481      46.177   8.451  35.782  1.00  0.00           H  
ATOM    877  N   ALA A  91      49.186   7.641  35.214  1.00  0.00           N  
ATOM    878  CA  ALA A  91      50.537   7.989  35.669  1.00  0.00           C  
ATOM    879  C   ALA A  91      50.687   9.534  35.845  1.00  0.00           C  
ATOM    880  O   ALA A  91      51.702  10.049  36.367  1.00  0.00           O  
ATOM    881  CB  ALA A  91      51.567   7.454  34.663  1.00  0.00           C  
ATOM    882  H   ALA A  91      48.847   8.098  34.427  1.00  0.00           H  
ATOM    883  N   LYS A  92      49.656  10.257  35.411  1.00  0.00           N  
ATOM    884  CA  LYS A  92      49.618  11.708  35.488  1.00  0.00           C  
ATOM    885  C   LYS A  92      48.495  12.188  36.422  1.00  0.00           C  
ATOM    886  O   LYS A  92      48.614  12.092  37.652  1.00  0.00           O  
ATOM    887  CB  LYS A  92      49.454  12.290  34.076  1.00  0.00           C  
ATOM    888  CG  LYS A  92      49.075  11.269  33.031  1.00  0.00           C  
ATOM    889  CD  LYS A  92      48.019  11.778  32.089  1.00  0.00           C  
ATOM    890  CE  LYS A  92      47.269  10.626  31.473  1.00  0.00           C  
ATOM    891  NZ  LYS A  92      46.823   9.664  32.534  1.00  0.00           N  
ATOM    892  H   LYS A  92      48.900   9.794  35.023  1.00  0.00           H  
ATOM    893  HZ1 LYS A  92      47.642   9.110  32.869  1.00  0.00           H  
ATOM    894  HZ2 LYS A  92      46.413  10.186  33.333  1.00  0.00           H  
ATOM    895  HZ3 LYS A  92      46.112   9.016  32.141  1.00  0.00           H  
ATOM    896  N   ALA A  93      47.398  12.666  35.826  1.00  0.00           N  
ATOM    897  CA  ALA A  93      46.243  13.193  36.574  1.00  0.00           C  
ATOM    898  C   ALA A  93      44.918  12.408  36.426  1.00  0.00           C  
ATOM    899  O   ALA A  93      44.900  11.261  35.958  1.00  0.00           O  
ATOM    900  CB  ALA A  93      46.023  14.668  36.223  1.00  0.00           C  
ATOM    901  H   ALA A  93      47.327  12.651  34.856  1.00  0.00           H  
ATOM    902  N   ARG A  94      43.814  13.046  36.813  1.00  0.00           N  
ATOM    903  CA  ARG A  94      42.481  12.443  36.758  1.00  0.00           C  
ATOM    904  C   ARG A  94      41.673  12.995  35.575  1.00  0.00           C  
ATOM    905  O   ARG A  94      41.462  14.204  35.473  1.00  0.00           O  
ATOM    906  CB  ARG A  94      41.749  12.743  38.070  1.00  0.00           C  
ATOM    907  CG  ARG A  94      42.652  12.878  39.311  1.00  0.00           C  
ATOM    908  CD  ARG A  94      43.025  11.531  39.934  1.00  0.00           C  
ATOM    909  NE  ARG A  94      41.864  10.840  40.504  1.00  0.00           N  
ATOM    910  CZ  ARG A  94      41.704  10.577  41.798  1.00  0.00           C  
ATOM    911  NH1 ARG A  94      42.631  10.948  42.674  1.00  0.00           N  
ATOM    912  NH2 ARG A  94      40.617   9.937  42.221  1.00  0.00           N  
ATOM    913  H   ARG A  94      43.891  13.963  37.142  1.00  0.00           H  
ATOM    914 HE   ARG A  94      41.159  10.549  39.894  1.00  0.00           H  
ATOM    915 HH11 ARG A  94      43.452  11.423  42.354  1.00  0.00           H  
ATOM    916 HH12 ARG A  94      42.513  10.749  43.643  1.00  0.00           H  
ATOM    917 HH21 ARG A  94      40.499   9.744  43.198  1.00  0.00           H  
ATOM    918 HH22 ARG A  94      39.915   9.658  41.569  1.00  0.00           H  
ATOM    919  N   TYR A  95      41.204  12.111  34.695  1.00  0.00           N  
ATOM    920  CA  TYR A  95      40.426  12.532  33.523  1.00  0.00           C  
ATOM    921  C   TYR A  95      39.097  11.768  33.393  1.00  0.00           C  
ATOM    922  O   TYR A  95      38.089  12.303  32.913  1.00  0.00           O  
ATOM    923  CB  TYR A  95      41.267  12.364  32.245  1.00  0.00           C  
ATOM    924  CG  TYR A  95      42.640  12.982  32.361  1.00  0.00           C  
ATOM    925  CD1 TYR A  95      42.826  14.357  32.201  1.00  0.00           C  
ATOM    926  CD2 TYR A  95      43.736  12.212  32.745  1.00  0.00           C  
ATOM    927  CE1 TYR A  95      44.084  14.953  32.430  1.00  0.00           C  
ATOM    928  CE2 TYR A  95      44.991  12.788  32.975  1.00  0.00           C  
ATOM    929  CZ  TYR A  95      45.165  14.159  32.827  1.00  0.00           C  
ATOM    930  OH  TYR A  95      46.403  14.722  33.113  1.00  0.00           O  
ATOM    931  H   TYR A  95      41.391  11.164  34.829  1.00  0.00           H  
ATOM    932 HH   TYR A  95      47.018  14.043  33.359  1.00  0.00           H  
ATOM    933  N   TRP A 482      46.413   2.928  33.822  1.00  0.00           N  
ATOM    934  CA  TRP A 482      45.034   3.405  33.673  1.00  0.00           C  
ATOM    935  C   TRP A 482      43.986   2.794  34.578  1.00  0.00           C  
ATOM    936  O   TRP A 482      43.351   1.791  34.246  1.00  0.00           O  
ATOM    937  CB  TRP A 482      44.575   3.327  32.221  1.00  0.00           C  
ATOM    938  CG  TRP A 482      44.647   4.649  31.600  1.00  0.00           C  
ATOM    939  CD1 TRP A 482      45.485   5.049  30.602  1.00  0.00           C  
ATOM    940  CD2 TRP A 482      43.956   5.823  32.046  1.00  0.00           C  
ATOM    941  NE1 TRP A 482      45.377   6.404  30.418  1.00  0.00           N  
ATOM    942  CE2 TRP A 482      44.450   6.903  31.299  1.00  0.00           C  
ATOM    943  CE3 TRP A 482      42.986   6.065  33.021  1.00  0.00           C  
ATOM    944  CZ2 TRP A 482      43.999   8.206  31.494  1.00  0.00           C  
ATOM    945  CZ3 TRP A 482      42.549   7.351  33.204  1.00  0.00           C  
ATOM    946  CH2 TRP A 482      43.054   8.405  32.460  1.00  0.00           C  
ATOM    947  H   TRP A 482      47.073   3.482  34.277  1.00  0.00           H  
ATOM    948  HE1 TRP A 482      45.882   6.930  29.767  1.00  0.00           H  
ATOM    949  N   THR A 483      43.808   3.431  35.721  1.00  0.00           N  
ATOM    950  CA  THR A 483      42.848   2.998  36.716  1.00  0.00           C  
ATOM    951  C   THR A 483      41.459   2.778  36.135  1.00  0.00           C  
ATOM    952  O   THR A 483      41.110   3.348  35.094  1.00  0.00           O  
ATOM    953  CB  THR A 483      42.746   4.037  37.814  1.00  0.00           C  
ATOM    954  OG1 THR A 483      42.430   5.309  37.227  1.00  0.00           O  
ATOM    955  CG2 THR A 483      44.065   4.124  38.538  1.00  0.00           C  
ATOM    956  H   THR A 483      44.328   4.230  35.892  1.00  0.00           H  
ATOM    957  HG1 THR A 483      42.358   5.947  37.914  1.00  0.00           H  
ATOM    958  N   PRO A 484      40.655   1.935  36.805  1.00  0.00           N  
ATOM    959  CA  PRO A 484      39.292   1.614  36.385  1.00  0.00           C  
ATOM    960  C   PRO A 484      38.384   2.793  36.649  1.00  0.00           C  
ATOM    961  O   PRO A 484      38.639   3.586  37.559  1.00  0.00           O  
ATOM    962  CB  PRO A 484      38.934   0.441  37.283  1.00  0.00           C  
ATOM    963  CG  PRO A 484      39.658   0.762  38.542  1.00  0.00           C  
ATOM    964  CD  PRO A 484      41.005   1.200  38.032  1.00  0.00           C  
ATOM    965  N   PRO A 485      37.316   2.922  35.854  1.00  0.00           N  
ATOM    966  CA  PRO A 485      36.335   3.992  35.958  1.00  0.00           C  
ATOM    967  C   PRO A 485      35.542   4.000  37.240  1.00  0.00           C  
ATOM    968  O   PRO A 485      35.477   3.017  37.984  1.00  0.00           O  
ATOM    969  CB  PRO A 485      35.451   3.752  34.747  1.00  0.00           C  
ATOM    970  CG  PRO A 485      36.440   3.399  33.758  1.00  0.00           C  
ATOM    971  CD  PRO A 485      37.324   2.403  34.482  1.00  0.00           C  
ATOM    972  N   ARG A 486      34.925   5.141  37.469  1.00  0.00           N  
ATOM    973  CA  ARG A 486      34.127   5.355  38.635  1.00  0.00           C  
ATOM    974  C   ARG A 486      33.562   6.719  38.437  1.00  0.00           C  
ATOM    975  O   ARG A 486      34.242   7.610  37.944  1.00  0.00           O  
ATOM    976  CB  ARG A 486      34.989   5.342  39.896  1.00  0.00           C  
ATOM    977  CG  ARG A 486      35.976   6.517  40.024  1.00  0.00           C  
ATOM    978  CD  ARG A 486      37.260   6.389  39.144  1.00  0.00           C  
ATOM    979  NE  ARG A 486      38.229   7.476  39.399  1.00  0.00           N  
ATOM    980  CZ  ARG A 486      39.518   7.463  39.055  1.00  0.00           C  
ATOM    981  NH1 ARG A 486      40.056   6.421  38.425  1.00  0.00           N  
ATOM    982  NH2 ARG A 486      40.277   8.510  39.349  1.00  0.00           N  
ATOM    983  H   ARG A 486      35.050   5.888  36.839  1.00  0.00           H  
ATOM    984 HE   ARG A 486      37.898   8.275  39.859  1.00  0.00           H  
ATOM    985 HH11 ARG A 486      39.493   5.627  38.198  1.00  0.00           H  
ATOM    986 HH12 ARG A 486      41.025   6.434  38.172  1.00  0.00           H  
ATOM    987 HH21 ARG A 486      41.238   8.521  39.094  1.00  0.00           H  
ATOM    988 HH22 ARG A 486      39.879   9.294  39.823  1.00  0.00           H  
ATOM    989  N   TYR A 487      32.270   6.837  38.669  1.00  0.00           N  
ATOM    990  CA  TYR A 487      31.617   8.126  38.573  1.00  0.00           C  
ATOM    991  C   TYR A 487      32.200   8.905  39.772  1.00  0.00           C  
ATOM    992  O   TYR A 487      32.378   8.345  40.868  1.00  0.00           O  
ATOM    993  CB  TYR A 487      30.097   7.978  38.762  1.00  0.00           C  
ATOM    994  CG  TYR A 487      29.335   7.182  37.714  1.00  0.00           C  
ATOM    995  CD1 TYR A 487      29.898   6.070  37.090  1.00  0.00           C  
ATOM    996  CD2 TYR A 487      28.025   7.535  37.370  1.00  0.00           C  
ATOM    997  CE1 TYR A 487      29.171   5.322  36.144  1.00  0.00           C  
ATOM    998  CE2 TYR A 487      27.290   6.806  36.431  1.00  0.00           C  
ATOM    999  CZ  TYR A 487      27.867   5.699  35.824  1.00  0.00           C  
ATOM   1000  OH  TYR A 487      27.149   4.961  34.905  1.00  0.00           O  
ATOM   1001  H   TYR A 487      31.754   6.054  38.940  1.00  0.00           H  
ATOM   1002 HH   TYR A 487      26.272   5.345  34.801  1.00  0.00           H  
ATOM   1003  N   PHE A 488      32.580  10.153  39.557  1.00  0.00           N  
ATOM   1004  CA  PHE A 488      33.105  10.966  40.639  1.00  0.00           C  
ATOM   1005  C   PHE A 488      32.059  12.012  40.939  1.00  0.00           C  
ATOM   1006  O   PHE A 488      31.710  12.786  40.043  1.00  0.00           O  
ATOM   1007  CB  PHE A 488      34.354  11.663  40.195  1.00  0.00           C  
ATOM   1008  CG  PHE A 488      34.616  12.910  40.933  1.00  0.00           C  
ATOM   1009  CD1 PHE A 488      35.012  12.871  42.239  1.00  0.00           C  
ATOM   1010  CD2 PHE A 488      34.468  14.132  40.320  1.00  0.00           C  
ATOM   1011  CE1 PHE A 488      35.262  14.023  42.916  1.00  0.00           C  
ATOM   1012  CE2 PHE A 488      34.718  15.291  41.004  1.00  0.00           C  
ATOM   1013  CZ  PHE A 488      35.116  15.232  42.298  1.00  0.00           C  
ATOM   1014  H   PHE A 488      32.456  10.536  38.723  1.00  0.00           H  
ATOM   1015  N   ASN A 495      31.549  12.049  42.168  1.00  0.00           N  
ATOM   1016  CA  ASN A 495      30.520  13.041  42.475  1.00  0.00           C  
ATOM   1017  C   ASN A 495      31.164  14.380  42.426  1.00  0.00           C  
ATOM   1018  O   ASN A 495      32.330  14.532  42.790  1.00  0.00           O  
ATOM   1019  CB  ASN A 495      29.831  12.806  43.813  1.00  0.00           C  
ATOM   1020  CG  ASN A 495      28.433  13.385  43.850  1.00  0.00           C  
ATOM   1021  OD1 ASN A 495      28.246  14.477  44.341  1.00  0.00           O  
ATOM   1022  ND2 ASN A 495      27.452  12.660  43.323  1.00  0.00           N  
ATOM   1023  H   ASN A 495      31.868  11.434  42.854  1.00  0.00           H  
ATOM   1024 HD21 ASN A 495      27.632  11.786  42.936  1.00  0.00           H  
ATOM   1025 HD22 ASN A 495      26.538  13.038  43.347  1.00  0.00           H  
ATOM   1026  N   MET A 496      30.396  15.339  41.960  1.00  0.00           N  
ATOM   1027  CA  MET A 496      30.897  16.674  41.757  1.00  0.00           C  
ATOM   1028  C   MET A 496      30.563  17.740  42.793  1.00  0.00           C  
ATOM   1029  O   MET A 496      31.110  18.846  42.728  1.00  0.00           O  
ATOM   1030  CB  MET A 496      30.431  17.138  40.389  1.00  0.00           C  
ATOM   1031  CG  MET A 496      30.569  16.085  39.319  1.00  0.00           C  
ATOM   1032  SD  MET A 496      30.489  16.835  37.708  1.00  0.00           S  
ATOM   1033  CE  MET A 496      32.272  17.084  37.379  1.00  0.00           C  
ATOM   1034  H   MET A 496      29.460  15.150  41.803  1.00  0.00           H  
ATOM   1035  N   MET A 497      29.630  17.447  43.694  1.00  0.00           N  
ATOM   1036  CA  MET A 497      29.228  18.422  44.706  1.00  0.00           C  
ATOM   1037  C   MET A 497      30.278  18.588  45.786  1.00  0.00           C  
ATOM   1038  O   MET A 497      31.000  17.637  46.122  1.00  0.00           O  
ATOM   1039  CB  MET A 497      27.929  18.004  45.379  1.00  0.00           C  
ATOM   1040  CG  MET A 497      26.861  17.480  44.459  1.00  0.00           C  
ATOM   1041  SD  MET A 497      25.587  16.667  45.472  1.00  0.00           S  
ATOM   1042  CE  MET A 497      24.441  17.936  45.583  1.00  0.00           C  
ATOM   1043  H   MET A 497      29.242  16.542  43.712  1.00  0.00           H  
ATOM   1044  N   PHE A 498      30.376  19.807  46.305  1.00  0.00           N  
ATOM   1045  CA  PHE A 498      31.319  20.109  47.374  1.00  0.00           C  
ATOM   1046  C   PHE A 498      30.650  19.669  48.679  1.00  0.00           C  
ATOM   1047  O   PHE A 498      29.415  19.677  48.806  1.00  0.00           O  
ATOM   1048  CB  PHE A 498      31.667  21.602  47.391  1.00  0.00           C  
ATOM   1049  CG  PHE A 498      32.516  22.047  46.225  1.00  0.00           C  
ATOM   1050  CD1 PHE A 498      33.874  21.727  46.160  1.00  0.00           C  
ATOM   1051  CD2 PHE A 498      31.972  22.825  45.219  1.00  0.00           C  
ATOM   1052  CE1 PHE A 498      34.676  22.175  45.122  1.00  0.00           C  
ATOM   1053  CE2 PHE A 498      32.767  23.279  44.173  1.00  0.00           C  
ATOM   1054  CZ  PHE A 498      34.130  22.947  44.132  1.00  0.00           C  
ATOM   1055  H   PHE A 498      29.796  20.509  45.980  1.00  0.00           H  
ATOM   1056  N   GLN A 499      31.467  19.293  49.647  1.00  0.00           N  
ATOM   1057  CA  GLN A 499      30.975  18.789  50.900  1.00  0.00           C  
ATOM   1058  C   GLN A 499      31.626  19.611  51.966  1.00  0.00           C  
ATOM   1059  O   GLN A 499      32.654  20.222  51.733  1.00  0.00           O  
ATOM   1060  CB  GLN A 499      31.415  17.334  51.020  1.00  0.00           C  
ATOM   1061  CG  GLN A 499      31.463  16.533  49.670  1.00  0.00           C  
ATOM   1062  CD  GLN A 499      32.724  16.790  48.763  1.00  0.00           C  
ATOM   1063  OE1 GLN A 499      33.144  17.939  48.506  1.00  0.00           O  
ATOM   1064  NE2 GLN A 499      33.295  15.697  48.255  1.00  0.00           N  
ATOM   1065  H   GLN A 499      32.438  19.359  49.515  1.00  0.00           H  
ATOM   1066 HE21 GLN A 499      32.907  14.822  48.441  1.00  0.00           H  
ATOM   1067 HE22 GLN A 499      34.073  15.829  47.679  1.00  0.00           H  
ATOM   1068  N   ASP A 500      31.083  19.557  53.161  1.00  0.00           N  
ATOM   1069  CA  ASP A 500      31.612  20.335  54.258  1.00  0.00           C  
ATOM   1070  C   ASP A 500      30.730  19.952  55.455  1.00  0.00           C  
ATOM   1071  O   ASP A 500      29.530  19.702  55.263  1.00  0.00           O  
ATOM   1072  CB  ASP A 500      31.482  21.801  53.874  1.00  0.00           C  
ATOM   1073  CG  ASP A 500      31.714  22.736  55.018  1.00  0.00           C  
ATOM   1074  OD1 ASP A 500      32.770  22.670  55.687  1.00  0.00           O  
ATOM   1075  OD2 ASP A 500      30.828  23.579  55.221  1.00  0.00           O  
ATOM   1076  H   ASP A 500      30.274  19.020  53.307  1.00  0.00           H  
ATOM   1077  N   LEU A 501      31.309  19.816  56.658  1.00  0.00           N  
ATOM   1078  CA  LEU A 501      30.514  19.424  57.831  1.00  0.00           C  
ATOM   1079  C   LEU A 501      30.316  20.467  58.945  1.00  0.00           C  
ATOM   1080  O   LEU A 501      31.018  21.482  58.985  1.00  0.00           O  
ATOM   1081  CB  LEU A 501      31.016  18.082  58.351  1.00  0.00           C  
ATOM   1082  CG  LEU A 501      30.816  17.009  57.261  1.00  0.00           C  
ATOM   1083  CD1 LEU A 501      32.128  16.648  56.539  1.00  0.00           C  
ATOM   1084  CD2 LEU A 501      30.169  15.775  57.841  1.00  0.00           C  
ATOM   1085  H   LEU A 501      32.260  19.994  56.765  1.00  0.00           H  
ATOM   1086  N   ARG A 502      29.294  20.263  59.776  1.00  0.00           N  
ATOM   1087  CA  ARG A 502      28.967  21.178  60.868  1.00  0.00           C  
ATOM   1088  C   ARG A 502      29.841  21.145  62.096  1.00  0.00           C  
ATOM   1089  O   ARG A 502      29.599  20.357  63.007  1.00  0.00           O  
ATOM   1090  CB  ARG A 502      27.544  20.961  61.353  1.00  0.00           C  
ATOM   1091  CG  ARG A 502      26.905  22.235  61.832  1.00  0.00           C  
ATOM   1092  CD  ARG A 502      26.374  23.083  60.684  1.00  0.00           C  
ATOM   1093  NE  ARG A 502      27.180  22.987  59.476  1.00  0.00           N  
ATOM   1094  CZ  ARG A 502      27.172  21.942  58.655  1.00  0.00           C  
ATOM   1095  NH1 ARG A 502      26.403  20.889  58.905  1.00  0.00           N  
ATOM   1096  NH2 ARG A 502      28.007  21.906  57.640  1.00  0.00           N  
ATOM   1097  H   ARG A 502      28.774  19.462  59.682  1.00  0.00           H  
ATOM   1098 HE   ARG A 502      27.769  23.735  59.255  1.00  0.00           H  
ATOM   1099 HH11 ARG A 502      25.818  20.875  59.719  1.00  0.00           H  
ATOM   1100 HH12 ARG A 502      26.404  20.106  58.284  1.00  0.00           H  
ATOM   1101 HH21 ARG A 502      28.006  21.116  57.024  1.00  0.00           H  
ATOM   1102 HH22 ARG A 502      28.644  22.656  57.491  1.00  0.00           H  
ATOM   1103  N   GLY A 503      30.786  22.075  62.163  1.00  0.00           N  
ATOM   1104  CA  GLY A 503      31.677  22.176  63.300  1.00  0.00           C  
ATOM   1105  C   GLY A 503      32.009  20.897  64.051  1.00  0.00           C  
ATOM   1106  O   GLY A 503      32.170  19.842  63.424  1.00  0.00           O  
ATOM   1107  H   GLY A 503      30.842  22.710  61.428  1.00  0.00           H  
ATOM   1108  N   PRO A 578      32.046  20.959  65.403  1.00  0.00           N  
ATOM   1109  CA  PRO A 578      32.341  19.829  66.286  1.00  0.00           C  
ATOM   1110  C   PRO A 578      33.219  18.751  65.644  1.00  0.00           C  
ATOM   1111  O   PRO A 578      34.439  18.935  65.541  1.00  0.00           O  
ATOM   1112  CB  PRO A 578      30.961  19.346  66.687  1.00  0.00           C  
ATOM   1113  CG  PRO A 578      30.264  20.634  66.954  1.00  0.00           C  
ATOM   1114  CD  PRO A 578      30.705  21.509  65.750  1.00  0.00           C  
ATOM   1115  N   ARG A 648      32.590  17.676  65.154  1.00  0.00           N  
ATOM   1116  CA  ARG A 648      33.305  16.565  64.545  1.00  0.00           C  
ATOM   1117  C   ARG A 648      33.185  16.606  63.020  1.00  0.00           C  
ATOM   1118  O   ARG A 648      33.460  17.598  62.383  1.00  0.00           O  
ATOM   1119  CB  ARG A 648      32.745  15.261  65.131  1.00  0.00           C  
ATOM   1120  CG  ARG A 648      33.752  14.114  65.276  1.00  0.00           C  
ATOM   1121  CD  ARG A 648      33.083  12.845  65.860  1.00  0.00           C  
ATOM   1122  NE  ARG A 648      33.319  12.621  67.296  1.00  0.00           N  
ATOM   1123  CZ  ARG A 648      33.696  11.451  67.833  1.00  0.00           C  
ATOM   1124  NH1 ARG A 648      33.881  10.383  67.064  1.00  0.00           N  
ATOM   1125  NH2 ARG A 648      33.938  11.350  69.138  1.00  0.00           N  
ATOM   1126  H   ARG A 648      31.604  17.651  65.162  1.00  0.00           H  
ATOM   1127 HE   ARG A 648      33.185  13.372  67.897  1.00  0.00           H  
ATOM   1128 HH11 ARG A 648      33.736  10.447  66.079  1.00  0.00           H  
ATOM   1129 HH12 ARG A 648      34.169   9.518  67.475  1.00  0.00           H  
ATOM   1130 HH21 ARG A 648      34.229  10.477  69.527  1.00  0.00           H  
ATOM   1131 HH22 ARG A 648      33.843  12.154  69.725  1.00  0.00           H  
ATOM   1132  N   GLY A 649      32.772  15.495  62.445  1.00  0.00           N  
ATOM   1133  CA  GLY A 649      32.600  15.400  61.008  1.00  0.00           C  
ATOM   1134  C   GLY A 649      31.655  14.240  60.736  1.00  0.00           C  
ATOM   1135  O   GLY A 649      31.872  13.432  59.819  1.00  0.00           O  
ATOM   1136  H   GLY A 649      32.482  14.737  62.984  1.00  0.00           H  
ATOM   1137  N   GLY A 650      30.640  14.129  61.590  1.00  0.00           N  
ATOM   1138  CA  GLY A 650      29.659  13.068  61.455  1.00  0.00           C  
ATOM   1139  C   GLY A 650      28.866  13.186  60.171  1.00  0.00           C  
ATOM   1140  O   GLY A 650      28.473  14.289  59.772  1.00  0.00           O  
ATOM   1141  H   GLY A 650      30.517  14.811  62.291  1.00  0.00           H  
ATOM   1142  N   ARG A 651      28.585  12.044  59.554  1.00  0.00           N  
ATOM   1143  CA  ARG A 651      27.819  11.998  58.305  1.00  0.00           C  
ATOM   1144  C   ARG A 651      26.469  12.685  58.527  1.00  0.00           C  
ATOM   1145  O   ARG A 651      25.784  13.070  57.569  1.00  0.00           O  
ATOM   1146  CB  ARG A 651      27.591  10.535  57.865  1.00  0.00           C  
ATOM   1147  CG  ARG A 651      26.937  10.336  56.489  1.00  0.00           C  
ATOM   1148  CD  ARG A 651      27.924  10.619  55.339  1.00  0.00           C  
ATOM   1149  NE  ARG A 651      27.249  10.728  54.038  1.00  0.00           N  
ATOM   1150  CZ  ARG A 651      27.833  10.542  52.847  1.00  0.00           C  
ATOM   1151  NH1 ARG A 651      29.126  10.226  52.766  1.00  0.00           N  
ATOM   1152  NH2 ARG A 651      27.122  10.673  51.725  1.00  0.00           N  
ATOM   1153  H   ARG A 651      28.930  11.214  59.943  1.00  0.00           H  
ATOM   1154 HE   ARG A 651      26.300  10.947  54.041  1.00  0.00           H  
ATOM   1155 HH11 ARG A 651      29.672  10.131  53.598  1.00  0.00           H  
ATOM   1156 HH12 ARG A 651      29.553  10.093  51.871  1.00  0.00           H  
ATOM   1157 HH21 ARG A 651      27.562  10.532  50.840  1.00  0.00           H  
ATOM   1158 HH22 ARG A 651      26.154  10.906  51.778  1.00  0.00           H  
ATOM   1159  N   GLY A 652      26.091  12.815  59.800  1.00  0.00           N  
ATOM   1160  CA  GLY A 652      24.838  13.451  60.159  1.00  0.00           C  
ATOM   1161  C   GLY A 652      24.913  14.959  59.990  1.00  0.00           C  
ATOM   1162  O   GLY A 652      23.922  15.602  59.604  1.00  0.00           O  
ATOM   1163  H   GLY A 652      26.653  12.469  60.518  1.00  0.00           H  
ATOM   1164  N   LEU A 653      26.088  15.526  60.277  1.00  0.00           N  
ATOM   1165  CA  LEU A 653      26.319  16.968  60.163  1.00  0.00           C  
ATOM   1166  C   LEU A 653      27.016  17.357  58.863  1.00  0.00           C  
ATOM   1167  O   LEU A 653      27.790  18.303  58.808  1.00  0.00           O  
ATOM   1168  CB  LEU A 653      27.070  17.477  61.394  1.00  0.00           C  
ATOM   1169  CG  LEU A 653      28.280  16.691  61.899  1.00  0.00           C  
ATOM   1170  CD1 LEU A 653      29.442  16.945  60.986  1.00  0.00           C  
ATOM   1171  CD2 LEU A 653      28.641  17.100  63.337  1.00  0.00           C  
ATOM   1172  H   LEU A 653      26.822  14.959  60.549  1.00  0.00           H  
ATOM   1173  N   LEU A 654      26.759  16.564  57.837  1.00  0.00           N  
ATOM   1174  CA  LEU A 654      27.287  16.785  56.512  1.00  0.00           C  
ATOM   1175  C   LEU A 654      26.399  17.817  55.844  1.00  0.00           C  
ATOM   1176  O   LEU A 654      25.173  17.766  55.974  1.00  0.00           O  
ATOM   1177  CB  LEU A 654      27.197  15.490  55.739  1.00  0.00           C  
ATOM   1178  CG  LEU A 654      27.491  15.617  54.259  1.00  0.00           C  
ATOM   1179  CD1 LEU A 654      28.945  15.971  54.046  1.00  0.00           C  
ATOM   1180  CD2 LEU A 654      27.160  14.301  53.606  1.00  0.00           C  
ATOM   1181  H   LEU A 654      26.155  15.805  57.965  1.00  0.00           H  
ATOM   1182  N   ALA A 655      27.009  18.753  55.135  1.00  0.00           N  
ATOM   1183  CA  ALA A 655      26.264  19.794  54.443  1.00  0.00           C  
ATOM   1184  C   ALA A 655      26.834  19.891  53.050  1.00  0.00           C  
ATOM   1185  O   ALA A 655      28.005  19.541  52.848  1.00  0.00           O  
ATOM   1186  CB  ALA A 655      26.453  21.089  55.143  1.00  0.00           C  
ATOM   1187  H   ALA A 655      27.985  18.740  55.057  1.00  0.00           H  
ATOM   1188  N   TYR A 656      26.020  20.298  52.075  1.00  0.00           N  
ATOM   1189  CA  TYR A 656      26.521  20.464  50.696  1.00  0.00           C  
ATOM   1190  C   TYR A 656      26.431  21.901  50.202  1.00  0.00           C  
ATOM   1191  O   TYR A 656      25.598  22.688  50.662  1.00  0.00           O  
ATOM   1192  CB  TYR A 656      25.762  19.613  49.671  1.00  0.00           C  
ATOM   1193  CG  TYR A 656      25.907  18.117  49.769  1.00  0.00           C  
ATOM   1194  CD1 TYR A 656      27.011  17.461  49.217  1.00  0.00           C  
ATOM   1195  CD2 TYR A 656      24.904  17.352  50.366  1.00  0.00           C  
ATOM   1196  CE1 TYR A 656      27.110  16.078  49.258  1.00  0.00           C  
ATOM   1197  CE2 TYR A 656      24.984  15.970  50.410  1.00  0.00           C  
ATOM   1198  CZ  TYR A 656      26.088  15.332  49.857  1.00  0.00           C  
ATOM   1199  OH  TYR A 656      26.159  13.951  49.903  1.00  0.00           O  
ATOM   1200  H   TYR A 656      25.098  20.510  52.268  1.00  0.00           H  
ATOM   1201 HH   TYR A 656      26.966  13.655  49.484  1.00  0.00           H  
ATOM   1202  N   LEU A 657      27.324  22.243  49.287  1.00  0.00           N  
ATOM   1203  CA  LEU A 657      27.288  23.562  48.693  1.00  0.00           C  
ATOM   1204  C   LEU A 657      26.397  23.302  47.484  1.00  0.00           C  
ATOM   1205  O   LEU A 657      26.703  22.414  46.660  1.00  0.00           O  
ATOM   1206  CB  LEU A 657      28.677  24.032  48.232  1.00  0.00           C  
ATOM   1207  CG  LEU A 657      29.864  24.239  49.174  1.00  0.00           C  
ATOM   1208  CD1 LEU A 657      30.950  24.867  48.330  1.00  0.00           C  
ATOM   1209  CD2 LEU A 657      29.525  25.127  50.371  1.00  0.00           C  
ATOM   1210  H   LEU A 657      28.004  21.587  48.988  1.00  0.00           H  
ATOM   1211  N   ARG A 658      25.289  24.035  47.406  1.00  0.00           N  
ATOM   1212  CA  ARG A 658      24.333  23.875  46.323  1.00  0.00           C  
ATOM   1213  C   ARG A 658      24.959  23.798  44.925  1.00  0.00           C  
ATOM   1214  O   ARG A 658      25.667  24.715  44.476  1.00  0.00           O  
ATOM   1215  CB  ARG A 658      23.199  24.914  46.395  1.00  0.00           C  
ATOM   1216  CG  ARG A 658      23.593  26.371  46.273  1.00  0.00           C  
ATOM   1217  CD  ARG A 658      22.354  27.251  46.014  1.00  0.00           C  
ATOM   1218  NE  ARG A 658      22.648  28.689  46.041  1.00  0.00           N  
ATOM   1219  CZ  ARG A 658      21.755  29.644  46.322  1.00  0.00           C  
ATOM   1220  NH1 ARG A 658      20.498  29.317  46.592  1.00  0.00           N  
ATOM   1221  NH2 ARG A 658      22.126  30.929  46.399  1.00  0.00           N  
ATOM   1222  H   ARG A 658      25.115  24.696  48.095  1.00  0.00           H  
ATOM   1223 HE   ARG A 658      23.563  28.971  45.836  1.00  0.00           H  
ATOM   1224 HH11 ARG A 658      20.219  28.357  46.589  1.00  0.00           H  
ATOM   1225 HH12 ARG A 658      19.831  30.031  46.807  1.00  0.00           H  
ATOM   1226 HH21 ARG A 658      21.447  31.633  46.608  1.00  0.00           H  
ATOM   1227 HH22 ARG A 658      23.079  31.184  46.239  1.00  0.00           H  
ATOM   1228  N   PRO A 659      24.720  22.669  44.231  1.00  0.00           N  
ATOM   1229  CA  PRO A 659      25.276  22.499  42.892  1.00  0.00           C  
ATOM   1230  C   PRO A 659      24.553  23.441  41.935  1.00  0.00           C  
ATOM   1231  O   PRO A 659      25.102  23.858  40.906  1.00  0.00           O  
ATOM   1232  CB  PRO A 659      24.977  21.023  42.606  1.00  0.00           C  
ATOM   1233  CG  PRO A 659      23.603  20.836  43.229  1.00  0.00           C  
ATOM   1234  CD  PRO A 659      23.590  21.735  44.456  1.00  0.00           C  
ATOM   1235  N   GLU A 660      23.319  23.786  42.306  1.00  0.00           N  
ATOM   1236  CA  GLU A 660      22.467  24.659  41.513  1.00  0.00           C  
ATOM   1237  C   GLU A 660      21.514  25.361  42.458  1.00  0.00           C  
ATOM   1238  O   GLU A 660      21.126  24.796  43.500  1.00  0.00           O  
ATOM   1239  CB  GLU A 660      21.650  23.822  40.524  1.00  0.00           C  
ATOM   1240  CG  GLU A 660      20.811  22.702  41.202  1.00  0.00           C  
ATOM   1241  CD  GLU A 660      19.962  21.887  40.228  1.00  0.00           C  
ATOM   1242  OE1 GLU A 660      20.514  21.222  39.315  1.00  0.00           O  
ATOM   1243  OE2 GLU A 660      18.734  21.895  40.412  1.00  0.00           O  
ATOM   1244  H   GLU A 660      22.967  23.452  43.152  1.00  0.00           H  
ATOM   1245  N   THR A 661      21.072  26.552  42.068  1.00  0.00           N  
ATOM   1246  CA  THR A 661      20.166  27.312  42.925  1.00  0.00           C  
ATOM   1247  C   THR A 661      18.735  26.762  42.930  1.00  0.00           C  
ATOM   1248  O   THR A 661      18.005  26.955  43.892  1.00  0.00           O  
ATOM   1249  CB  THR A 661      20.119  28.811  42.541  1.00  0.00           C  
ATOM   1250  OG1 THR A 661      19.067  29.037  41.595  1.00  0.00           O  
ATOM   1251  CG2 THR A 661      21.423  29.218  41.907  1.00  0.00           C  
ATOM   1252  H   THR A 661      21.363  26.901  41.206  1.00  0.00           H  
ATOM   1253  HG1 THR A 661      19.049  29.977  41.344  1.00  0.00           H  
ATOM   1254  N   ALA A 662      18.358  26.037  41.878  1.00  0.00           N  
ATOM   1255  CA  ALA A 662      17.012  25.485  41.709  1.00  0.00           C  
ATOM   1256  C   ALA A 662      16.417  24.789  42.906  1.00  0.00           C  
ATOM   1257  O   ALA A 662      15.218  24.955  43.183  1.00  0.00           O  
ATOM   1258  CB  ALA A 662      16.989  24.561  40.523  1.00  0.00           C  
ATOM   1259  H   ALA A 662      19.019  25.854  41.186  1.00  0.00           H  
ATOM   1260  N   GLN A 663      17.252  24.027  43.617  1.00  0.00           N  
ATOM   1261  CA  GLN A 663      16.776  23.266  44.784  1.00  0.00           C  
ATOM   1262  C   GLN A 663      16.065  24.057  45.889  1.00  0.00           C  
ATOM   1263  O   GLN A 663      14.970  23.677  46.329  1.00  0.00           O  
ATOM   1264  CB  GLN A 663      17.874  22.349  45.359  1.00  0.00           C  
ATOM   1265  CG  GLN A 663      18.082  21.057  44.559  1.00  0.00           C  
ATOM   1266  CD  GLN A 663      16.767  20.423  44.092  1.00  0.00           C  
ATOM   1267  OE1 GLN A 663      15.972  19.959  44.899  1.00  0.00           O  
ATOM   1268  NE2 GLN A 663      16.553  20.384  42.782  1.00  0.00           N  
ATOM   1269  H   GLN A 663      18.200  23.986  43.367  1.00  0.00           H  
ATOM   1270 HE21 GLN A 663      17.208  20.760  42.169  1.00  0.00           H  
ATOM   1271 HE22 GLN A 663      15.707  19.985  42.479  1.00  0.00           H  
ATOM   1272  N   GLY A 664      16.686  25.159  46.311  1.00  0.00           N  
ATOM   1273  CA  GLY A 664      16.107  26.031  47.328  1.00  0.00           C  
ATOM   1274  C   GLY A 664      14.739  26.585  46.934  1.00  0.00           C  
ATOM   1275  O   GLY A 664      13.966  27.015  47.793  1.00  0.00           O  
ATOM   1276  H   GLY A 664      17.567  25.402  45.911  1.00  0.00           H  
ATOM   1277  N   ILE A 665      14.450  26.596  45.632  1.00  0.00           N  
ATOM   1278  CA  ILE A 665      13.156  27.070  45.157  1.00  0.00           C  
ATOM   1279  C   ILE A 665      12.161  25.969  45.472  1.00  0.00           C  
ATOM   1280  O   ILE A 665      11.254  26.154  46.289  1.00  0.00           O  
ATOM   1281  CB  ILE A 665      13.119  27.335  43.635  1.00  0.00           C  
ATOM   1282  CG1 ILE A 665      14.254  28.291  43.236  1.00  0.00           C  
ATOM   1283  CG2 ILE A 665      11.756  27.919  43.269  1.00  0.00           C  
ATOM   1284  CD1 ILE A 665      13.834  29.485  42.416  1.00  0.00           C  
ATOM   1285  H   ILE A 665      15.124  26.298  44.973  1.00  0.00           H  
ATOM   1286  N   PHE A 666      12.372  24.806  44.870  1.00  0.00           N  
ATOM   1287  CA  PHE A 666      11.495  23.662  45.105  1.00  0.00           C  
ATOM   1288  C   PHE A 666      11.167  23.475  46.571  1.00  0.00           C  
ATOM   1289  O   PHE A 666      10.002  23.560  46.952  1.00  0.00           O  
ATOM   1290  CB  PHE A 666      12.157  22.417  44.579  1.00  0.00           C  
ATOM   1291  CG  PHE A 666      12.635  22.590  43.220  1.00  0.00           C  
ATOM   1292  CD1 PHE A 666      11.808  23.184  42.275  1.00  0.00           C  
ATOM   1293  CD2 PHE A 666      13.919  22.278  42.884  1.00  0.00           C  
ATOM   1294  CE1 PHE A 666      12.264  23.470  41.013  1.00  0.00           C  
ATOM   1295  CE2 PHE A 666      14.385  22.563  41.619  1.00  0.00           C  
ATOM   1296  CZ  PHE A 666      13.558  23.161  40.682  1.00  0.00           C  
ATOM   1297  H   PHE A 666      13.151  24.720  44.275  1.00  0.00           H  
ATOM   1298  N   VAL A 667      12.203  23.302  47.394  1.00  0.00           N  
ATOM   1299  CA  VAL A 667      12.029  23.091  48.825  1.00  0.00           C  
ATOM   1300  C   VAL A 667      11.287  24.226  49.519  1.00  0.00           C  
ATOM   1301  O   VAL A 667      10.785  24.055  50.643  1.00  0.00           O  
ATOM   1302  CB  VAL A 667      13.383  22.802  49.560  1.00  0.00           C  
ATOM   1303  CG1 VAL A 667      14.014  21.553  49.053  1.00  0.00           C  
ATOM   1304  CG2 VAL A 667      14.339  23.921  49.349  1.00  0.00           C  
ATOM   1305  H   VAL A 667      13.109  23.337  47.025  1.00  0.00           H  
ATOM   1306  N   ASN A 668      11.197  25.378  48.865  1.00  0.00           N  
ATOM   1307  CA  ASN A 668      10.497  26.501  49.476  1.00  0.00           C  
ATOM   1308  C   ASN A 668       9.118  26.765  48.899  1.00  0.00           C  
ATOM   1309  O   ASN A 668       8.376  27.593  49.434  1.00  0.00           O  
ATOM   1310  CB  ASN A 668      11.345  27.780  49.443  1.00  0.00           C  
ATOM   1311  CG  ASN A 668      12.238  27.922  50.670  1.00  0.00           C  
ATOM   1312  OD1 ASN A 668      11.759  28.246  51.762  1.00  0.00           O  
ATOM   1313  ND2 ASN A 668      13.541  27.673  50.496  1.00  0.00           N  
ATOM   1314  H   ASN A 668      11.608  25.475  47.992  1.00  0.00           H  
ATOM   1315 HD21 ASN A 668      13.862  27.418  49.608  1.00  0.00           H  
ATOM   1316 HD22 ASN A 668      14.113  27.768  51.272  1.00  0.00           H  
ATOM   1317  N   PHE A 669       8.754  25.999  47.869  1.00  0.00           N  
ATOM   1318  CA  PHE A 669       7.463  26.130  47.198  1.00  0.00           C  
ATOM   1319  C   PHE A 669       6.336  26.463  48.157  1.00  0.00           C  
ATOM   1320  O   PHE A 669       5.813  27.562  48.125  1.00  0.00           O  
ATOM   1321  CB  PHE A 669       7.114  24.858  46.432  1.00  0.00           C  
ATOM   1322  CG  PHE A 669       5.917  25.003  45.542  1.00  0.00           C  
ATOM   1323  CD1 PHE A 669       6.023  25.622  44.303  1.00  0.00           C  
ATOM   1324  CD2 PHE A 669       4.679  24.536  45.947  1.00  0.00           C  
ATOM   1325  CE1 PHE A 669       4.909  25.773  43.481  1.00  0.00           C  
ATOM   1326  CE2 PHE A 669       3.552  24.679  45.130  1.00  0.00           C  
ATOM   1327  CZ  PHE A 669       3.671  25.302  43.891  1.00  0.00           C  
ATOM   1328  H   PHE A 669       9.395  25.336  47.535  1.00  0.00           H  
ATOM   1329  N   LYS A 670       6.019  25.548  49.062  1.00  0.00           N  
ATOM   1330  CA  LYS A 670       4.949  25.780  50.026  1.00  0.00           C  
ATOM   1331  C   LYS A 670       5.121  27.082  50.771  1.00  0.00           C  
ATOM   1332  O   LYS A 670       4.181  27.860  50.877  1.00  0.00           O  
ATOM   1333  CB  LYS A 670       4.885  24.665  51.072  1.00  0.00           C  
ATOM   1334  CG  LYS A 670       3.780  24.819  52.150  1.00  0.00           C  
ATOM   1335  CD  LYS A 670       2.366  24.688  51.559  1.00  0.00           C  
ATOM   1336  CE  LYS A 670       1.378  24.027  52.531  1.00  0.00           C  
ATOM   1337  NZ  LYS A 670       1.538  24.459  53.961  1.00  0.00           N  
ATOM   1338  H   LYS A 670       6.507  24.705  49.072  1.00  0.00           H  
ATOM   1339  HZ1 LYS A 670       2.384  24.017  54.372  1.00  0.00           H  
ATOM   1340  HZ2 LYS A 670       1.634  25.494  54.003  1.00  0.00           H  
ATOM   1341  HZ3 LYS A 670       0.698  24.171  54.507  1.00  0.00           H  
ATOM   1342  N   ASN A 671       6.311  27.321  51.298  1.00  0.00           N  
ATOM   1343  CA  ASN A 671       6.552  28.546  52.068  1.00  0.00           C  
ATOM   1344  C   ASN A 671       6.301  29.823  51.295  1.00  0.00           C  
ATOM   1345  O   ASN A 671       5.786  30.788  51.848  1.00  0.00           O  
ATOM   1346  CB  ASN A 671       7.963  28.551  52.646  1.00  0.00           C  
ATOM   1347  CG  ASN A 671       8.302  27.241  53.327  1.00  0.00           C  
ATOM   1348  OD1 ASN A 671       8.147  27.097  54.553  1.00  0.00           O  
ATOM   1349  ND2 ASN A 671       8.717  26.240  52.522  1.00  0.00           N  
ATOM   1350  H   ASN A 671       7.033  26.691  51.140  1.00  0.00           H  
ATOM   1351 HD21 ASN A 671       8.812  26.400  51.567  1.00  0.00           H  
ATOM   1352 HD22 ASN A 671       8.974  25.396  52.954  1.00  0.00           H  
ATOM   1353  N   VAL A 672       6.708  29.855  50.035  1.00  0.00           N  
ATOM   1354  CA  VAL A 672       6.490  31.036  49.222  1.00  0.00           C  
ATOM   1355  C   VAL A 672       4.984  31.150  48.946  1.00  0.00           C  
ATOM   1356  O   VAL A 672       4.361  32.182  49.216  1.00  0.00           O  
ATOM   1357  CB  VAL A 672       7.277  30.937  47.920  1.00  0.00           C  
ATOM   1358  CG1 VAL A 672       6.902  32.054  47.014  1.00  0.00           C  
ATOM   1359  CG2 VAL A 672       8.762  30.995  48.217  1.00  0.00           C  
ATOM   1360  H   VAL A 672       7.134  29.062  49.638  1.00  0.00           H  
ATOM   1361  N   LEU A 675       4.395  30.046  48.501  1.00  0.00           N  
ATOM   1362  CA  LEU A 675       2.976  29.982  48.185  1.00  0.00           C  
ATOM   1363  C   LEU A 675       2.115  30.429  49.330  1.00  0.00           C  
ATOM   1364  O   LEU A 675       1.121  31.105  49.145  1.00  0.00           O  
ATOM   1365  CB  LEU A 675       2.575  28.565  47.836  1.00  0.00           C  
ATOM   1366  CG  LEU A 675       1.108  28.613  47.462  1.00  0.00           C  
ATOM   1367  CD1 LEU A 675       1.041  28.941  45.993  1.00  0.00           C  
ATOM   1368  CD2 LEU A 675       0.411  27.310  47.786  1.00  0.00           C  
ATOM   1369  H   LEU A 675       4.935  29.229  48.397  1.00  0.00           H  
ATOM   1370  N   ASP A 677       2.441  29.945  50.507  1.00  0.00           N  
ATOM   1371  CA  ASP A 677       1.692  30.303  51.686  1.00  0.00           C  
ATOM   1372  C   ASP A 677       1.758  31.792  51.913  1.00  0.00           C  
ATOM   1373  O   ASP A 677       0.725  32.455  51.989  1.00  0.00           O  
ATOM   1374  CB  ASP A 677       2.243  29.581  52.916  1.00  0.00           C  
ATOM   1375  CG  ASP A 677       1.879  28.120  52.940  1.00  0.00           C  
ATOM   1376  OD1 ASP A 677       1.437  27.605  51.890  1.00  0.00           O  
ATOM   1377  OD2 ASP A 677       2.025  27.489  54.012  1.00  0.00           O  
ATOM   1378  H   ASP A 677       3.192  29.330  50.583  1.00  0.00           H  
ATOM   1379  N   ALA A 678       2.978  32.317  51.966  1.00  0.00           N  
ATOM   1380  CA  ALA A 678       3.202  33.732  52.217  1.00  0.00           C  
ATOM   1381  C   ALA A 678       2.558  34.643  51.189  1.00  0.00           C  
ATOM   1382  O   ALA A 678       2.078  35.736  51.515  1.00  0.00           O  
ATOM   1383  CB  ALA A 678       4.701  34.003  52.298  1.00  0.00           C  
ATOM   1384  H   ALA A 678       3.758  31.733  51.829  1.00  0.00           H  
ATOM   1385  N   THR A 681       2.481  34.150  49.961  1.00  0.00           N  
ATOM   1386  CA  THR A 681       1.946  34.934  48.868  1.00  0.00           C  
ATOM   1387  C   THR A 681       0.528  34.591  48.410  1.00  0.00           C  
ATOM   1388  O   THR A 681      -0.122  35.427  47.783  1.00  0.00           O  
ATOM   1389  CB  THR A 681       2.894  34.828  47.646  1.00  0.00           C  
ATOM   1390  OG1 THR A 681       2.764  33.531  47.056  1.00  0.00           O  
ATOM   1391  CG2 THR A 681       4.350  35.011  48.075  1.00  0.00           C  
ATOM   1392  H   THR A 681       2.793  33.247  49.775  1.00  0.00           H  
ATOM   1393  HG1 THR A 681       3.359  33.482  46.306  1.00  0.00           H  
ATOM   1394  N   SER A 682       0.066  33.374  48.718  1.00  0.00           N  
ATOM   1395  CA  SER A 682      -1.251  32.842  48.300  1.00  0.00           C  
ATOM   1396  C   SER A 682      -1.375  32.901  46.772  1.00  0.00           C  
ATOM   1397  O   SER A 682      -2.406  33.262  46.203  1.00  0.00           O  
ATOM   1398  CB  SER A 682      -2.441  33.523  49.009  1.00  0.00           C  
ATOM   1399  OG  SER A 682      -2.437  34.943  48.887  1.00  0.00           O  
ATOM   1400  H   SER A 682       0.630  32.830  49.276  1.00  0.00           H  
ATOM   1401 HG   SER A 682      -3.186  35.309  49.342  1.00  0.00           H  
ATOM   1402  N   ARG A 683      -0.281  32.521  46.129  1.00  0.00           N  
ATOM   1403  CA  ARG A 683      -0.161  32.501  44.686  1.00  0.00           C  
ATOM   1404  C   ARG A 683      -1.145  31.561  44.025  1.00  0.00           C  
ATOM   1405  O   ARG A 683      -1.598  30.599  44.626  1.00  0.00           O  
ATOM   1406  CB  ARG A 683       1.281  32.113  44.291  1.00  0.00           C  
ATOM   1407  CG  ARG A 683       2.266  33.294  44.244  1.00  0.00           C  
ATOM   1408  CD  ARG A 683       1.832  34.200  43.135  1.00  0.00           C  
ATOM   1409  NE  ARG A 683       2.340  35.553  43.198  1.00  0.00           N  
ATOM   1410  CZ  ARG A 683       2.152  36.419  42.219  1.00  0.00           C  
ATOM   1411  NH1 ARG A 683       1.474  36.045  41.142  1.00  0.00           N  
ATOM   1412  NH2 ARG A 683       2.640  37.638  42.305  1.00  0.00           N  
ATOM   1413  H   ARG A 683       0.489  32.243  46.661  1.00  0.00           H  
ATOM   1414 HE   ARG A 683       2.793  35.841  44.003  1.00  0.00           H  
ATOM   1415 HH11 ARG A 683       1.121  35.113  41.066  1.00  0.00           H  
ATOM   1416 HH12 ARG A 683       1.331  36.692  40.391  1.00  0.00           H  
ATOM   1417 HH21 ARG A 683       2.489  38.288  41.560  1.00  0.00           H  
ATOM   1418 HH22 ARG A 683       3.154  37.913  43.116  1.00  0.00           H  
ATOM   1419  N   LYS A 684      -1.516  31.898  42.803  1.00  0.00           N  
ATOM   1420  CA  LYS A 684      -2.413  31.078  42.025  1.00  0.00           C  
ATOM   1421  C   LYS A 684      -1.515  30.496  40.966  1.00  0.00           C  
ATOM   1422  O   LYS A 684      -0.520  31.110  40.613  1.00  0.00           O  
ATOM   1423  CB  LYS A 684      -3.554  31.906  41.463  1.00  0.00           C  
ATOM   1424  CG  LYS A 684      -4.690  32.205  42.487  1.00  0.00           C  
ATOM   1425  CD  LYS A 684      -4.228  32.942  43.760  1.00  0.00           C  
ATOM   1426  CE  LYS A 684      -5.411  33.536  44.543  1.00  0.00           C  
ATOM   1427  NZ  LYS A 684      -5.007  34.150  45.858  1.00  0.00           N  
ATOM   1428  H   LYS A 684      -1.168  32.718  42.411  1.00  0.00           H  
ATOM   1429  HZ1 LYS A 684      -4.788  33.400  46.545  1.00  0.00           H  
ATOM   1430  HZ2 LYS A 684      -4.158  34.740  45.714  1.00  0.00           H  
ATOM   1431  HZ3 LYS A 684      -5.778  34.741  46.221  1.00  0.00           H  
ATOM   1432  N   LEU A 685      -1.924  29.388  40.368  1.00  0.00           N  
ATOM   1433  CA  LEU A 685      -1.026  28.685  39.477  1.00  0.00           C  
ATOM   1434  C   LEU A 685      -0.186  29.227  38.343  1.00  0.00           C  
ATOM   1435  O   LEU A 685       1.012  29.010  38.425  1.00  0.00           O  
ATOM   1436  CB  LEU A 685      -1.481  27.246  39.225  1.00  0.00           C  
ATOM   1437  CG  LEU A 685      -0.569  26.131  39.785  1.00  0.00           C  
ATOM   1438  CD1 LEU A 685       0.470  25.673  38.781  1.00  0.00           C  
ATOM   1439  CD2 LEU A 685       0.109  26.594  41.047  1.00  0.00           C  
ATOM   1440  H   LEU A 685      -2.808  29.029  40.552  1.00  0.00           H  
ATOM   1441  N   GLY A 686      -0.698  29.821  37.266  1.00  0.00           N  
ATOM   1442  CA  GLY A 686       0.270  30.299  36.272  1.00  0.00           C  
ATOM   1443  C   GLY A 686       1.254  31.197  37.033  1.00  0.00           C  
ATOM   1444  O   GLY A 686       0.991  32.381  37.164  1.00  0.00           O  
ATOM   1445  H   GLY A 686      -1.656  29.946  37.163  1.00  0.00           H  
ATOM   1446  N   PHE A 687       2.335  30.666  37.605  1.00  0.00           N  
ATOM   1447  CA  PHE A 687       3.260  31.492  38.385  1.00  0.00           C  
ATOM   1448  C   PHE A 687       4.617  30.835  38.569  1.00  0.00           C  
ATOM   1449  O   PHE A 687       4.703  29.616  38.690  1.00  0.00           O  
ATOM   1450  CB  PHE A 687       2.657  31.849  39.753  1.00  0.00           C  
ATOM   1451  CG  PHE A 687       3.196  31.033  40.908  1.00  0.00           C  
ATOM   1452  CD1 PHE A 687       4.356  31.416  41.576  1.00  0.00           C  
ATOM   1453  CD2 PHE A 687       2.536  29.882  41.332  1.00  0.00           C  
ATOM   1454  CE1 PHE A 687       4.844  30.670  42.632  1.00  0.00           C  
ATOM   1455  CE2 PHE A 687       3.020  29.121  42.400  1.00  0.00           C  
ATOM   1456  CZ  PHE A 687       4.174  29.518  43.045  1.00  0.00           C  
ATOM   1457  H   PHE A 687       2.512  29.712  37.530  1.00  0.00           H  
ATOM   1458  N   GLY A 688       5.680  31.642  38.596  1.00  0.00           N  
ATOM   1459  CA  GLY A 688       7.020  31.096  38.765  1.00  0.00           C  
ATOM   1460  C   GLY A 688       7.734  31.769  39.903  1.00  0.00           C  
ATOM   1461  O   GLY A 688       7.178  32.693  40.497  1.00  0.00           O  
ATOM   1462  H   GLY A 688       5.549  32.629  38.540  1.00  0.00           H  
ATOM   1463  N   ILE A 689       8.937  31.308  40.228  1.00  0.00           N  
ATOM   1464  CA  ILE A 689       9.714  31.910  41.313  1.00  0.00           C  
ATOM   1465  C   ILE A 689      11.157  32.079  40.814  1.00  0.00           C  
ATOM   1466  O   ILE A 689      11.878  31.108  40.715  1.00  0.00           O  
ATOM   1467  CB  ILE A 689       9.674  31.030  42.589  1.00  0.00           C  
ATOM   1468  CG1 ILE A 689       8.304  31.084  43.239  1.00  0.00           C  
ATOM   1469  CG2 ILE A 689      10.678  31.504  43.600  1.00  0.00           C  
ATOM   1470  CD1 ILE A 689       8.182  30.143  44.418  1.00  0.00           C  
ATOM   1471  H   ILE A 689       9.303  30.560  39.747  1.00  0.00           H  
ATOM   1472  N   ALA A 690      11.556  33.274  40.401  1.00  0.00           N  
ATOM   1473  CA  ALA A 690      12.905  33.449  39.913  1.00  0.00           C  
ATOM   1474  C   ALA A 690      13.847  33.683  41.075  1.00  0.00           C  
ATOM   1475  O   ALA A 690      13.435  34.151  42.149  1.00  0.00           O  
ATOM   1476  CB  ALA A 690      12.960  34.587  38.966  1.00  0.00           C  
ATOM   1477  H   ALA A 690      10.948  34.046  40.450  1.00  0.00           H  
ATOM   1478  N   GLN A 691      15.121  33.400  40.839  1.00  0.00           N  
ATOM   1479  CA  GLN A 691      16.150  33.563  41.847  1.00  0.00           C  
ATOM   1480  C   GLN A 691      17.547  33.512  41.242  1.00  0.00           C  
ATOM   1481  O   GLN A 691      17.884  32.606  40.484  1.00  0.00           O  
ATOM   1482  CB  GLN A 691      16.061  32.450  42.897  1.00  0.00           C  
ATOM   1483  CG  GLN A 691      17.301  32.406  43.801  1.00  0.00           C  
ATOM   1484  CD  GLN A 691      17.540  31.081  44.503  1.00  0.00           C  
ATOM   1485  OE1 GLN A 691      17.679  31.056  45.723  1.00  0.00           O  
ATOM   1486  NE2 GLN A 691      17.660  29.988  43.738  1.00  0.00           N  
ATOM   1487  H   GLN A 691      15.389  33.072  39.955  1.00  0.00           H  
ATOM   1488 HE21 GLN A 691      17.578  30.062  42.768  1.00  0.00           H  
ATOM   1489 HE22 GLN A 691      17.810  29.133  44.196  1.00  0.00           H  
ATOM   1490  N   ILE A 692      18.367  34.499  41.560  1.00  0.00           N  
ATOM   1491  CA  ILE A 692      19.750  34.479  41.096  1.00  0.00           C  
ATOM   1492  C   ILE A 692      20.537  34.056  42.329  1.00  0.00           C  
ATOM   1493  O   ILE A 692      20.177  34.406  43.464  1.00  0.00           O  
ATOM   1494  CB  ILE A 692      20.253  35.852  40.662  1.00  0.00           C  
ATOM   1495  CG1 ILE A 692      19.261  36.534  39.699  1.00  0.00           C  
ATOM   1496  CG2 ILE A 692      21.607  35.685  40.054  1.00  0.00           C  
ATOM   1497  CD1 ILE A 692      19.839  37.740  38.910  1.00  0.00           C  
ATOM   1498  H   ILE A 692      18.056  35.231  42.137  1.00  0.00           H  
ATOM   1499  N   GLY A 693      21.603  33.303  42.122  1.00  0.00           N  
ATOM   1500  CA  GLY A 693      22.368  32.847  43.262  1.00  0.00           C  
ATOM   1501  C   GLY A 693      23.598  32.040  42.913  1.00  0.00           C  
ATOM   1502  O   GLY A 693      23.818  31.668  41.743  1.00  0.00           O  
ATOM   1503  H   GLY A 693      21.863  33.026  41.216  1.00  0.00           H  
ATOM   1504  N   LYS A 695      24.421  31.797  43.933  1.00  0.00           N  
ATOM   1505  CA  LYS A 695      25.665  31.040  43.766  1.00  0.00           C  
ATOM   1506  C   LYS A 695      25.407  29.565  43.528  1.00  0.00           C  
ATOM   1507  O   LYS A 695      24.356  29.052  43.901  1.00  0.00           O  
ATOM   1508  CB  LYS A 695      26.564  31.224  44.996  1.00  0.00           C  
ATOM   1509  CG  LYS A 695      27.488  32.437  44.928  1.00  0.00           C  
ATOM   1510  CD  LYS A 695      28.587  32.229  43.914  1.00  0.00           C  
ATOM   1511  CE  LYS A 695      29.534  33.404  43.891  1.00  0.00           C  
ATOM   1512  NZ  LYS A 695      30.154  33.691  45.223  1.00  0.00           N  
ATOM   1513  H   LYS A 695      24.184  32.124  44.828  1.00  0.00           H  
ATOM   1514  HZ1 LYS A 695      29.454  34.138  45.848  1.00  0.00           H  
ATOM   1515  HZ2 LYS A 695      30.484  32.802  45.651  1.00  0.00           H  
ATOM   1516  HZ3 LYS A 695      30.965  34.334  45.099  1.00  0.00           H  
ATOM   1517  N   ALA A 696      26.344  28.891  42.883  1.00  0.00           N  
ATOM   1518  CA  ALA A 696      26.204  27.466  42.635  1.00  0.00           C  
ATOM   1519  C   ALA A 696      27.598  26.949  42.494  1.00  0.00           C  
ATOM   1520  O   ALA A 696      28.381  27.492  41.719  1.00  0.00           O  
ATOM   1521  CB  ALA A 696      25.438  27.211  41.368  1.00  0.00           C  
ATOM   1522  H   ALA A 696      27.152  29.347  42.599  1.00  0.00           H  
ATOM   1523  N   PHE A 697      27.941  25.959  43.294  1.00  0.00           N  
ATOM   1524  CA  PHE A 697      29.275  25.395  43.242  1.00  0.00           C  
ATOM   1525  C   PHE A 697      29.201  24.053  42.574  1.00  0.00           C  
ATOM   1526  O   PHE A 697      28.243  23.321  42.792  1.00  0.00           O  
ATOM   1527  CB  PHE A 697      29.833  25.286  44.644  1.00  0.00           C  
ATOM   1528  CG  PHE A 697      29.811  26.577  45.369  1.00  0.00           C  
ATOM   1529  CD1 PHE A 697      28.651  26.991  46.006  1.00  0.00           C  
ATOM   1530  CD2 PHE A 697      30.926  27.412  45.358  1.00  0.00           C  
ATOM   1531  CE1 PHE A 697      28.590  28.219  46.620  1.00  0.00           C  
ATOM   1532  CE2 PHE A 697      30.884  28.648  45.971  1.00  0.00           C  
ATOM   1533  CZ  PHE A 697      29.709  29.061  46.607  1.00  0.00           C  
ATOM   1534  H   PHE A 697      27.288  25.590  43.906  1.00  0.00           H  
ATOM   1535  N   ARG A 698      30.225  23.718  41.799  1.00  0.00           N  
ATOM   1536  CA  ARG A 698      30.223  22.481  41.066  1.00  0.00           C  
ATOM   1537  C   ARG A 698      31.648  22.106  40.811  1.00  0.00           C  
ATOM   1538  O   ARG A 698      32.302  22.728  39.996  1.00  0.00           O  
ATOM   1539  CB  ARG A 698      29.505  22.732  39.775  1.00  0.00           C  
ATOM   1540  CG  ARG A 698      29.199  21.511  39.040  1.00  0.00           C  
ATOM   1541  CD  ARG A 698      28.371  21.844  37.849  1.00  0.00           C  
ATOM   1542  NE  ARG A 698      27.076  22.313  38.300  1.00  0.00           N  
ATOM   1543  CZ  ARG A 698      26.033  22.433  37.494  1.00  0.00           C  
ATOM   1544  NH1 ARG A 698      26.168  22.121  36.201  1.00  0.00           N  
ATOM   1545  NH2 ARG A 698      24.855  22.825  37.989  1.00  0.00           N  
ATOM   1546  H   ARG A 698      30.991  24.336  41.707  1.00  0.00           H  
ATOM   1547 HE   ARG A 698      26.964  22.553  39.243  1.00  0.00           H  
ATOM   1548 HH11 ARG A 698      27.046  21.797  35.852  1.00  0.00           H  
ATOM   1549 HH12 ARG A 698      25.385  22.204  35.583  1.00  0.00           H  
ATOM   1550 HH21 ARG A 698      24.064  22.917  37.387  1.00  0.00           H  
ATOM   1551 HH22 ARG A 698      24.768  23.027  38.966  1.00  0.00           H  
ATOM   1552  N   ASN A 699      32.102  21.048  41.468  1.00  0.00           N  
ATOM   1553  CA  ASN A 699      33.496  20.590  41.388  1.00  0.00           C  
ATOM   1554  C   ASN A 699      34.057  19.912  40.130  1.00  0.00           C  
ATOM   1555  O   ASN A 699      34.660  18.840  40.204  1.00  0.00           O  
ATOM   1556  CB  ASN A 699      33.801  19.725  42.604  1.00  0.00           C  
ATOM   1557  CG  ASN A 699      35.254  19.384  42.709  1.00  0.00           C  
ATOM   1558  OD1 ASN A 699      36.092  20.265  42.794  1.00  0.00           O  
ATOM   1559  ND2 ASN A 699      35.567  18.099  42.630  1.00  0.00           N  
ATOM   1560  H   ASN A 699      31.481  20.557  42.027  1.00  0.00           H  
ATOM   1561 HD21 ASN A 699      34.848  17.454  42.492  1.00  0.00           H  
ATOM   1562 HD22 ASN A 699      36.491  17.897  42.666  1.00  0.00           H  
ATOM   1563  N   GLU A 700      33.929  20.559  38.984  1.00  0.00           N  
ATOM   1564  CA  GLU A 700      34.439  19.993  37.741  1.00  0.00           C  
ATOM   1565  C   GLU A 700      35.843  19.432  37.837  1.00  0.00           C  
ATOM   1566  O   GLU A 700      36.736  20.060  38.399  1.00  0.00           O  
ATOM   1567  CB  GLU A 700      34.399  21.026  36.627  1.00  0.00           C  
ATOM   1568  CG  GLU A 700      33.388  20.730  35.574  1.00  0.00           C  
ATOM   1569  CD  GLU A 700      31.962  20.892  36.060  1.00  0.00           C  
ATOM   1570  OE1 GLU A 700      31.789  21.188  37.256  1.00  0.00           O  
ATOM   1571  OE2 GLU A 700      31.014  20.740  35.247  1.00  0.00           O  
ATOM   1572  H   GLU A 700      33.508  21.449  38.997  1.00  0.00           H  
ATOM   1573  N   ILE A 703      36.033  18.255  37.256  1.00  0.00           N  
ATOM   1574  CA  ILE A 703      37.336  17.603  37.268  1.00  0.00           C  
ATOM   1575  C   ILE A 703      38.346  18.264  36.370  1.00  0.00           C  
ATOM   1576  O   ILE A 703      39.540  18.245  36.642  1.00  0.00           O  
ATOM   1577  CB  ILE A 703      37.237  16.113  36.940  1.00  0.00           C  
ATOM   1578  CG1 ILE A 703      36.933  15.328  38.234  1.00  0.00           C  
ATOM   1579  CG2 ILE A 703      38.509  15.622  36.244  1.00  0.00           C  
ATOM   1580  CD1 ILE A 703      37.868  15.624  39.432  1.00  0.00           C  
ATOM   1581  H   ILE A 703      35.281  17.820  36.848  1.00  0.00           H  
ATOM   1582  N   THR A 710      37.893  18.750  35.235  1.00  0.00           N  
ATOM   1583  CA  THR A 710      38.806  19.456  34.365  1.00  0.00           C  
ATOM   1584  C   THR A 710      38.025  20.689  33.951  1.00  0.00           C  
ATOM   1585  O   THR A 710      37.087  20.590  33.151  1.00  0.00           O  
ATOM   1586  CB  THR A 710      39.269  18.616  33.148  1.00  0.00           C  
ATOM   1587  OG1 THR A 710      38.131  18.166  32.408  1.00  0.00           O  
ATOM   1588  CG2 THR A 710      40.118  17.411  33.591  1.00  0.00           C  
ATOM   1589  H   THR A 710      36.960  18.626  34.968  1.00  0.00           H  
ATOM   1590  HG1 THR A 710      38.416  17.646  31.656  1.00  0.00           H  
ATOM   1591  N   PRO A 711      38.307  21.840  34.598  1.00  0.00           N  
ATOM   1592  CA  PRO A 711      37.645  23.126  34.342  1.00  0.00           C  
ATOM   1593  C   PRO A 711      38.146  23.749  33.046  1.00  0.00           C  
ATOM   1594  O   PRO A 711      39.295  24.197  32.995  1.00  0.00           O  
ATOM   1595  CB  PRO A 711      38.056  23.972  35.547  1.00  0.00           C  
ATOM   1596  CG  PRO A 711      38.493  22.970  36.577  1.00  0.00           C  
ATOM   1597  CD  PRO A 711      39.219  21.974  35.749  1.00  0.00           C  
ATOM   1598  N   ARG A 712      37.284  23.795  32.029  1.00  0.00           N  
ATOM   1599  CA  ARG A 712      37.629  24.332  30.707  1.00  0.00           C  
ATOM   1600  C   ARG A 712      37.762  25.827  30.548  1.00  0.00           C  
ATOM   1601  O   ARG A 712      37.438  26.615  31.420  1.00  0.00           O  
ATOM   1602  CB  ARG A 712      36.670  23.815  29.625  1.00  0.00           C  
ATOM   1603  CG  ARG A 712      37.127  22.517  28.935  1.00  0.00           C  
ATOM   1604  CD  ARG A 712      36.058  21.408  28.997  1.00  0.00           C  
ATOM   1605  NE  ARG A 712      36.624  20.122  29.417  1.00  0.00           N  
ATOM   1606  CZ  ARG A 712      37.403  19.353  28.659  1.00  0.00           C  
ATOM   1607  NH1 ARG A 712      37.717  19.718  27.417  1.00  0.00           N  
ATOM   1608  NH2 ARG A 712      37.904  18.229  29.163  1.00  0.00           N  
ATOM   1609  H   ARG A 712      36.384  23.455  32.172  1.00  0.00           H  
ATOM   1610 HE   ARG A 712      36.420  19.809  30.324  1.00  0.00           H  
ATOM   1611 HH11 ARG A 712      37.364  20.575  27.042  1.00  0.00           H  
ATOM   1612 HH12 ARG A 712      38.298  19.129  26.855  1.00  0.00           H  
ATOM   1613 HH21 ARG A 712      38.490  17.647  28.602  1.00  0.00           H  
ATOM   1614 HH22 ARG A 712      37.700  17.971  30.108  1.00  0.00           H  
ATOM   1615  N   ASN A 713      38.200  26.187  29.364  1.00  0.00           N  
ATOM   1616  CA  ASN A 713      38.418  27.553  28.963  1.00  0.00           C  
ATOM   1617  C   ASN A 713      37.687  28.718  29.633  1.00  0.00           C  
ATOM   1618  O   ASN A 713      36.474  28.910  29.501  1.00  0.00           O  
ATOM   1619  CB  ASN A 713      38.324  27.658  27.427  1.00  0.00           C  
ATOM   1620  CG  ASN A 713      37.138  26.879  26.842  1.00  0.00           C  
ATOM   1621  OD1 ASN A 713      35.978  27.236  27.056  1.00  0.00           O  
ATOM   1622  ND2 ASN A 713      37.435  25.820  26.084  1.00  0.00           N  
ATOM   1623  H   ASN A 713      38.378  25.482  28.715  1.00  0.00           H  
ATOM   1624 HD21 ASN A 713      38.371  25.579  25.929  1.00  0.00           H  
ATOM   1625 HD22 ASN A 713      36.688  25.311  25.710  1.00  0.00           H  
ATOM   1626  N   PHE A 714      38.504  29.519  30.304  1.00  0.00           N  
ATOM   1627  CA  PHE A 714      38.111  30.744  30.982  1.00  0.00           C  
ATOM   1628  C   PHE A 714      36.863  30.691  31.847  1.00  0.00           C  
ATOM   1629  O   PHE A 714      36.707  29.801  32.673  1.00  0.00           O  
ATOM   1630  CB  PHE A 714      38.040  31.893  29.956  1.00  0.00           C  
ATOM   1631  CG  PHE A 714      38.101  33.275  30.566  1.00  0.00           C  
ATOM   1632  CD1 PHE A 714      38.520  33.462  31.879  1.00  0.00           C  
ATOM   1633  CD2 PHE A 714      37.746  34.390  29.818  1.00  0.00           C  
ATOM   1634  CE1 PHE A 714      38.588  34.735  32.440  1.00  0.00           C  
ATOM   1635  CE2 PHE A 714      37.814  35.675  30.373  1.00  0.00           C  
ATOM   1636  CZ  PHE A 714      38.236  35.844  31.687  1.00  0.00           C  
ATOM   1637  H   PHE A 714      39.440  29.253  30.366  1.00  0.00           H  
ATOM   1638  N   ILE A 715      36.005  31.696  31.687  1.00  0.00           N  
ATOM   1639  CA  ILE A 715      34.769  31.839  32.447  1.00  0.00           C  
ATOM   1640  C   ILE A 715      33.725  30.761  32.138  1.00  0.00           C  
ATOM   1641  O   ILE A 715      32.849  30.479  32.952  1.00  0.00           O  
ATOM   1642  CB  ILE A 715      34.222  33.296  32.243  1.00  0.00           C  
ATOM   1643  CG1 ILE A 715      35.212  34.269  32.869  1.00  0.00           C  
ATOM   1644  CG2 ILE A 715      32.840  33.503  32.838  1.00  0.00           C  
ATOM   1645  CD1 ILE A 715      35.783  33.761  34.191  1.00  0.00           C  
ATOM   1646  H   ILE A 715      36.164  32.366  31.014  1.00  0.00           H  
ATOM   1647  N   PHE A 716      33.879  30.089  31.001  1.00  0.00           N  
ATOM   1648  CA  PHE A 716      32.927  29.063  30.605  1.00  0.00           C  
ATOM   1649  C   PHE A 716      32.663  27.892  31.566  1.00  0.00           C  
ATOM   1650  O   PHE A 716      31.502  27.675  31.922  1.00  0.00           O  
ATOM   1651  CB  PHE A 716      33.238  28.566  29.208  1.00  0.00           C  
ATOM   1652  CG  PHE A 716      32.123  27.792  28.593  1.00  0.00           C  
ATOM   1653  CD1 PHE A 716      30.861  27.784  29.164  1.00  0.00           C  
ATOM   1654  CD2 PHE A 716      32.336  27.044  27.455  1.00  0.00           C  
ATOM   1655  CE1 PHE A 716      29.846  27.043  28.612  1.00  0.00           C  
ATOM   1656  CE2 PHE A 716      31.320  26.305  26.905  1.00  0.00           C  
ATOM   1657  CZ  PHE A 716      30.069  26.308  27.491  1.00  0.00           C  
ATOM   1658  H   PHE A 716      34.659  30.264  30.434  1.00  0.00           H  
ATOM   1659  N   ARG A 718      33.697  27.119  31.936  1.00  0.00           N  
ATOM   1660  CA  ARG A 718      33.546  25.984  32.875  1.00  0.00           C  
ATOM   1661  C   ARG A 718      34.272  26.093  34.225  1.00  0.00           C  
ATOM   1662  O   ARG A 718      35.379  25.570  34.370  1.00  0.00           O  
ATOM   1663  CB  ARG A 718      33.954  24.672  32.213  1.00  0.00           C  
ATOM   1664  CG  ARG A 718      34.063  23.507  33.200  1.00  0.00           C  
ATOM   1665  CD  ARG A 718      33.982  22.140  32.532  1.00  0.00           C  
ATOM   1666  NE  ARG A 718      32.599  21.668  32.481  1.00  0.00           N  
ATOM   1667  CZ  ARG A 718      31.965  21.296  31.370  1.00  0.00           C  
ATOM   1668  NH1 ARG A 718      32.587  21.327  30.191  1.00  0.00           N  
ATOM   1669  NH2 ARG A 718      30.689  20.928  31.436  1.00  0.00           N  
ATOM   1670  H   ARG A 718      34.594  27.327  31.590  1.00  0.00           H  
ATOM   1671 HE   ARG A 718      32.104  21.621  33.325  1.00  0.00           H  
ATOM   1672 HH11 ARG A 718      33.535  21.633  30.132  1.00  0.00           H  
ATOM   1673 HH12 ARG A 718      32.099  21.045  29.364  1.00  0.00           H  
ATOM   1674 HH21 ARG A 718      30.206  20.647  30.611  1.00  0.00           H  
ATOM   1675 HH22 ARG A 718      30.214  20.935  32.319  1.00  0.00           H  
ATOM   1676  N   VAL A 723      33.623  26.691  35.229  1.00  0.00           N  
ATOM   1677  CA  VAL A 723      34.237  26.850  36.557  1.00  0.00           C  
ATOM   1678  C   VAL A 723      33.585  26.073  37.679  1.00  0.00           C  
ATOM   1679  O   VAL A 723      32.436  25.645  37.560  1.00  0.00           O  
ATOM   1680  CB  VAL A 723      34.296  28.317  37.031  1.00  0.00           C  
ATOM   1681  CG1 VAL A 723      35.499  29.019  36.444  1.00  0.00           C  
ATOM   1682  CG2 VAL A 723      32.999  29.026  36.704  1.00  0.00           C  
ATOM   1683  H   VAL A 723      32.717  27.031  35.080  1.00  0.00           H  
ATOM   1684  N   ARG A 724      34.306  25.980  38.793  1.00  0.00           N  
ATOM   1685  CA  ARG A 724      33.856  25.269  39.980  1.00  0.00           C  
ATOM   1686  C   ARG A 724      32.995  26.144  40.883  1.00  0.00           C  
ATOM   1687  O   ARG A 724      32.328  25.648  41.800  1.00  0.00           O  
ATOM   1688  CB  ARG A 724      35.058  24.750  40.750  1.00  0.00           C  
ATOM   1689  CG  ARG A 724      36.036  24.034  39.872  1.00  0.00           C  
ATOM   1690  CD  ARG A 724      36.936  23.146  40.675  1.00  0.00           C  
ATOM   1691  NE  ARG A 724      37.905  22.486  39.809  1.00  0.00           N  
ATOM   1692  CZ  ARG A 724      39.225  22.651  39.889  1.00  0.00           C  
ATOM   1693  NH1 ARG A 724      39.760  23.463  40.799  1.00  0.00           N  
ATOM   1694  NH2 ARG A 724      40.016  21.974  39.067  1.00  0.00           N  
ATOM   1695  H   ARG A 724      35.190  26.335  38.793  1.00  0.00           H  
ATOM   1696 HE   ARG A 724      37.564  21.879  39.124  1.00  0.00           H  
ATOM   1697 HH11 ARG A 724      39.171  23.966  41.433  1.00  0.00           H  
ATOM   1698 HH12 ARG A 724      40.752  23.583  40.842  1.00  0.00           H  
ATOM   1699 HH21 ARG A 724      41.007  22.091  39.119  1.00  0.00           H  
ATOM   1700 HH22 ARG A 724      39.619  21.342  38.401  1.00  0.00           H  
ATOM   1701  N   GLU A 725      33.106  27.456  40.686  1.00  0.00           N  
ATOM   1702  CA  GLU A 725      32.308  28.433  41.434  1.00  0.00           C  
ATOM   1703  C   GLU A 725      31.676  29.410  40.454  1.00  0.00           C  
ATOM   1704  O   GLU A 725      32.369  30.074  39.670  1.00  0.00           O  
ATOM   1705  CB  GLU A 725      33.132  29.233  42.454  1.00  0.00           C  
ATOM   1706  CG  GLU A 725      32.246  30.169  43.252  1.00  0.00           C  
ATOM   1707  CD  GLU A 725      32.965  30.975  44.311  1.00  0.00           C  
ATOM   1708  OE1 GLU A 725      34.081  30.599  44.719  1.00  0.00           O  
ATOM   1709  OE2 GLU A 725      32.387  31.987  44.754  1.00  0.00           O  
ATOM   1710  H   GLU A 725      33.734  27.782  40.009  1.00  0.00           H  
ATOM   1711  N   PHE A 726      30.354  29.485  40.476  1.00  0.00           N  
ATOM   1712  CA  PHE A 726      29.646  30.396  39.592  1.00  0.00           C  
ATOM   1713  C   PHE A 726      28.289  30.679  40.198  1.00  0.00           C  
ATOM   1714  O   PHE A 726      27.965  30.198  41.293  1.00  0.00           O  
ATOM   1715  CB  PHE A 726      29.498  29.797  38.182  1.00  0.00           C  
ATOM   1716  CG  PHE A 726      28.843  28.430  38.154  1.00  0.00           C  
ATOM   1717  CD1 PHE A 726      27.465  28.293  38.291  1.00  0.00           C  
ATOM   1718  CD2 PHE A 726      29.607  27.270  38.038  1.00  0.00           C  
ATOM   1719  CE1 PHE A 726      26.859  27.028  38.321  1.00  0.00           C  
ATOM   1720  CE2 PHE A 726      29.004  26.000  38.066  1.00  0.00           C  
ATOM   1721  CZ  PHE A 726      27.632  25.886  38.210  1.00  0.00           C  
ATOM   1722  H   PHE A 726      29.844  28.906  41.102  1.00  0.00           H  
ATOM   1723  N   GLU A 728      27.537  31.547  39.538  1.00  0.00           N  
ATOM   1724  CA  GLU A 728      26.186  31.876  39.977  1.00  0.00           C  
ATOM   1725  C   GLU A 728      25.321  31.867  38.742  1.00  0.00           C  
ATOM   1726  O   GLU A 728      25.825  32.020  37.616  1.00  0.00           O  
ATOM   1727  CB  GLU A 728      26.130  33.221  40.666  1.00  0.00           C  
ATOM   1728  CG  GLU A 728      26.622  34.347  39.827  1.00  0.00           C  
ATOM   1729  CD  GLU A 728      27.262  35.427  40.657  1.00  0.00           C  
ATOM   1730  OE1 GLU A 728      26.536  36.088  41.452  1.00  0.00           O  
ATOM   1731  OE2 GLU A 728      28.502  35.579  40.518  1.00  0.00           O  
ATOM   1732  H   GLU A 728      27.897  31.957  38.728  1.00  0.00           H  
ATOM   1733  N   GLN A 730      24.029  31.664  38.940  1.00  0.00           N  
ATOM   1734  CA  GLN A 730      23.130  31.576  37.815  1.00  0.00           C  
ATOM   1735  C   GLN A 730      21.751  31.964  38.181  1.00  0.00           C  
ATOM   1736  O   GLN A 730      21.248  31.571  39.210  1.00  0.00           O  
ATOM   1737  CB  GLN A 730      23.088  30.156  37.326  1.00  0.00           C  
ATOM   1738  CG  GLN A 730      23.608  29.199  38.349  1.00  0.00           C  
ATOM   1739  CD  GLN A 730      22.800  27.954  38.432  1.00  0.00           C  
ATOM   1740  OE1 GLN A 730      23.174  26.923  37.881  1.00  0.00           O  
ATOM   1741  NE2 GLN A 730      21.693  28.025  39.160  1.00  0.00           N  
ATOM   1742  H   GLN A 730      23.686  31.551  39.853  1.00  0.00           H  
ATOM   1743 HE21 GLN A 730      21.451  28.879  39.566  1.00  0.00           H  
ATOM   1744 HE22 GLN A 730      21.183  27.221  39.197  1.00  0.00           H  
ATOM   1745  N   MET A 731      21.128  32.752  37.340  1.00  0.00           N  
ATOM   1746  CA  MET A 731      19.770  33.168  37.599  1.00  0.00           C  
ATOM   1747  C   MET A 731      18.807  32.106  37.098  1.00  0.00           C  
ATOM   1748  O   MET A 731      18.751  31.835  35.908  1.00  0.00           O  
ATOM   1749  CB  MET A 731      19.518  34.493  36.904  1.00  0.00           C  
ATOM   1750  CG  MET A 731      20.161  34.630  35.532  1.00  0.00           C  
ATOM   1751  SD  MET A 731      20.924  36.239  35.390  1.00  0.00           S  
ATOM   1752  CE  MET A 731      21.632  36.066  33.776  1.00  0.00           C  
ATOM   1753  H   MET A 731      21.587  33.021  36.519  1.00  0.00           H  
ATOM   1754  N   GLU A 732      18.069  31.493  38.006  1.00  0.00           N  
ATOM   1755  CA  GLU A 732      17.137  30.439  37.645  1.00  0.00           C  
ATOM   1756  C   GLU A 732      15.679  30.796  37.855  1.00  0.00           C  
ATOM   1757  O   GLU A 732      15.336  31.568  38.738  1.00  0.00           O  
ATOM   1758  CB  GLU A 732      17.467  29.176  38.433  1.00  0.00           C  
ATOM   1759  CG  GLU A 732      18.756  28.493  37.991  1.00  0.00           C  
ATOM   1760  CD  GLU A 732      18.998  27.165  38.691  1.00  0.00           C  
ATOM   1761  OE1 GLU A 732      19.412  27.242  39.858  1.00  0.00           O  
ATOM   1762  OE2 GLU A 732      18.813  26.063  38.087  1.00  0.00           O  
ATOM   1763  H   GLU A 732      18.165  31.745  38.927  1.00  0.00           H  
ATOM   1764  N   ILE A 733      14.806  30.224  37.043  1.00  0.00           N  
ATOM   1765  CA  ILE A 733      13.367  30.485  37.152  1.00  0.00           C  
ATOM   1766  C   ILE A 733      12.695  29.135  37.253  1.00  0.00           C  
ATOM   1767  O   ILE A 733      13.064  28.206  36.543  1.00  0.00           O  
ATOM   1768  CB  ILE A 733      12.791  31.234  35.880  1.00  0.00           C  
ATOM   1769  CG1 ILE A 733      12.964  32.763  35.995  1.00  0.00           C  
ATOM   1770  CG2 ILE A 733      11.318  30.863  35.641  1.00  0.00           C  
ATOM   1771  CD1 ILE A 733      12.758  33.512  34.680  1.00  0.00           C  
ATOM   1772  H   ILE A 733      15.123  29.613  36.350  1.00  0.00           H  
ATOM   1773  N   GLU A 734      11.738  29.017  38.157  1.00  0.00           N  
ATOM   1774  CA  GLU A 734      11.012  27.770  38.309  1.00  0.00           C  
ATOM   1775  C   GLU A 734       9.541  28.146  38.089  1.00  0.00           C  
ATOM   1776  O   GLU A 734       8.830  28.553  39.010  1.00  0.00           O  
ATOM   1777  CB  GLU A 734      11.251  27.128  39.687  1.00  0.00           C  
ATOM   1778  CG  GLU A 734      12.725  26.987  40.091  1.00  0.00           C  
ATOM   1779  CD  GLU A 734      13.537  26.040  39.214  1.00  0.00           C  
ATOM   1780  OE1 GLU A 734      12.951  25.416  38.311  1.00  0.00           O  
ATOM   1781  OE2 GLU A 734      14.766  25.903  39.433  1.00  0.00           O  
ATOM   1782  H   GLU A 734      11.520  29.770  38.741  1.00  0.00           H  
ATOM   1783  N   TYR A 735       9.138  28.108  36.823  1.00  0.00           N  
ATOM   1784  CA  TYR A 735       7.794  28.443  36.416  1.00  0.00           C  
ATOM   1785  C   TYR A 735       6.920  27.266  36.708  1.00  0.00           C  
ATOM   1786  O   TYR A 735       6.989  26.264  36.005  1.00  0.00           O  
ATOM   1787  CB  TYR A 735       7.771  28.765  34.928  1.00  0.00           C  
ATOM   1788  CG  TYR A 735       6.654  29.693  34.580  1.00  0.00           C  
ATOM   1789  CD1 TYR A 735       6.508  30.916  35.223  1.00  0.00           C  
ATOM   1790  CD2 TYR A 735       5.702  29.341  33.646  1.00  0.00           C  
ATOM   1791  CE1 TYR A 735       5.413  31.781  34.944  1.00  0.00           C  
ATOM   1792  CE2 TYR A 735       4.597  30.190  33.353  1.00  0.00           C  
ATOM   1793  CZ  TYR A 735       4.460  31.402  34.004  1.00  0.00           C  
ATOM   1794  OH  TYR A 735       3.365  32.186  33.701  1.00  0.00           O  
ATOM   1795  H   TYR A 735       9.775  27.819  36.123  1.00  0.00           H  
ATOM   1796 HH   TYR A 735       3.371  32.911  34.200  1.00  0.00           H  
ATOM   1797  N   PHE A 736       6.135  27.368  37.772  1.00  0.00           N  
ATOM   1798  CA  PHE A 736       5.238  26.285  38.174  1.00  0.00           C  
ATOM   1799  C   PHE A 736       3.901  26.316  37.403  1.00  0.00           C  
ATOM   1800  O   PHE A 736       3.097  27.224  37.556  1.00  0.00           O  
ATOM   1801  CB  PHE A 736       5.028  26.346  39.684  1.00  0.00           C  
ATOM   1802  CG  PHE A 736       6.317  26.403  40.465  1.00  0.00           C  
ATOM   1803  CD1 PHE A 736       7.175  25.322  40.477  1.00  0.00           C  
ATOM   1804  CD2 PHE A 736       6.658  27.530  41.210  1.00  0.00           C  
ATOM   1805  CE1 PHE A 736       8.353  25.355  41.218  1.00  0.00           C  
ATOM   1806  CE2 PHE A 736       7.838  27.567  41.956  1.00  0.00           C  
ATOM   1807  CZ  PHE A 736       8.678  26.481  41.956  1.00  0.00           C  
ATOM   1808  H   PHE A 736       6.129  28.185  38.300  1.00  0.00           H  
ATOM   1809  N   VAL A 737       3.671  25.335  36.549  1.00  0.00           N  
ATOM   1810  CA  VAL A 737       2.464  25.374  35.785  1.00  0.00           C  
ATOM   1811  C   VAL A 737       1.651  24.118  35.902  1.00  0.00           C  
ATOM   1812  O   VAL A 737       2.157  23.095  36.284  1.00  0.00           O  
ATOM   1813  CB  VAL A 737       2.795  25.713  34.335  1.00  0.00           C  
ATOM   1814  CG1 VAL A 737       3.547  24.551  33.647  1.00  0.00           C  
ATOM   1815  CG2 VAL A 737       1.542  26.089  33.615  1.00  0.00           C  
ATOM   1816  H   VAL A 737       4.312  24.601  36.448  1.00  0.00           H  
ATOM   1817  N   ARG A 738       0.355  24.243  35.667  1.00  0.00           N  
ATOM   1818  CA  ARG A 738      -0.560  23.120  35.733  1.00  0.00           C  
ATOM   1819  C   ARG A 738      -0.099  22.083  34.697  1.00  0.00           C  
ATOM   1820  O   ARG A 738       0.378  22.443  33.626  1.00  0.00           O  
ATOM   1821  CB  ARG A 738      -1.994  23.594  35.462  1.00  0.00           C  
ATOM   1822  CG  ARG A 738      -3.013  22.474  35.544  1.00  0.00           C  
ATOM   1823  CD  ARG A 738      -4.351  22.840  34.967  1.00  0.00           C  
ATOM   1824  NE  ARG A 738      -5.078  23.735  35.850  1.00  0.00           N  
ATOM   1825  CZ  ARG A 738      -6.380  23.637  36.082  1.00  0.00           C  
ATOM   1826  NH1 ARG A 738      -7.095  22.682  35.501  1.00  0.00           N  
ATOM   1827  NH2 ARG A 738      -6.964  24.517  36.876  1.00  0.00           N  
ATOM   1828  H   ARG A 738       0.004  25.123  35.426  1.00  0.00           H  
ATOM   1829 HE   ARG A 738      -4.581  24.450  36.299  1.00  0.00           H  
ATOM   1830 HH11 ARG A 738      -6.655  22.035  34.880  1.00  0.00           H  
ATOM   1831 HH12 ARG A 738      -8.077  22.616  35.678  1.00  0.00           H  
ATOM   1832 HH21 ARG A 738      -7.942  24.447  37.070  1.00  0.00           H  
ATOM   1833 HH22 ARG A 738      -6.420  25.235  37.314  1.00  0.00           H  
ATOM   1834  N   PRO A 739      -0.234  20.784  35.013  1.00  0.00           N  
ATOM   1835  CA  PRO A 739       0.140  19.639  34.199  1.00  0.00           C  
ATOM   1836  C   PRO A 739       0.014  19.718  32.718  1.00  0.00           C  
ATOM   1837  O   PRO A 739       1.016  19.676  32.034  1.00  0.00           O  
ATOM   1838  CB  PRO A 739      -0.708  18.552  34.774  1.00  0.00           C  
ATOM   1839  CG  PRO A 739      -0.582  18.844  36.214  1.00  0.00           C  
ATOM   1840  CD  PRO A 739      -0.886  20.305  36.243  1.00  0.00           C  
ATOM   1841  N   GLY A 742      -1.197  19.810  32.196  1.00  0.00           N  
ATOM   1842  CA  GLY A 742      -1.335  19.868  30.743  1.00  0.00           C  
ATOM   1843  C   GLY A 742      -0.589  20.944  29.927  1.00  0.00           C  
ATOM   1844  O   GLY A 742      -0.101  20.685  28.823  1.00  0.00           O  
ATOM   1845  H   GLY A 742      -1.983  19.872  32.782  1.00  0.00           H  
ATOM   1846  N   GLU A 743      -0.508  22.158  30.464  1.00  0.00           N  
ATOM   1847  CA  GLU A 743       0.133  23.280  29.791  1.00  0.00           C  
ATOM   1848  C   GLU A 743       1.657  23.311  29.684  1.00  0.00           C  
ATOM   1849  O   GLU A 743       2.207  24.261  29.138  1.00  0.00           O  
ATOM   1850  CB  GLU A 743      -0.305  24.563  30.459  1.00  0.00           C  
ATOM   1851  CG  GLU A 743      -1.774  24.731  30.605  1.00  0.00           C  
ATOM   1852  CD  GLU A 743      -2.085  25.879  31.527  1.00  0.00           C  
ATOM   1853  OE1 GLU A 743      -1.306  26.865  31.553  1.00  0.00           O  
ATOM   1854  OE2 GLU A 743      -3.099  25.787  32.253  1.00  0.00           O  
ATOM   1855  H   GLU A 743      -0.865  22.308  31.381  1.00  0.00           H  
ATOM   1856  N   ASP A 786       2.357  22.291  30.161  1.00  0.00           N  
ATOM   1857  CA  ASP A 786       3.814  22.335  30.094  1.00  0.00           C  
ATOM   1858  C   ASP A 786       4.336  22.516  28.676  1.00  0.00           C  
ATOM   1859  O   ASP A 786       5.112  23.427  28.411  1.00  0.00           O  
ATOM   1860  CB  ASP A 786       4.444  21.122  30.779  1.00  0.00           C  
ATOM   1861  CG  ASP A 786       4.186  19.856  30.055  1.00  0.00           C  
ATOM   1862  OD1 ASP A 786       4.899  19.595  29.073  1.00  0.00           O  
ATOM   1863  OD2 ASP A 786       3.284  19.113  30.470  1.00  0.00           O  
ATOM   1864  H   ASP A 786       1.898  21.528  30.575  1.00  0.00           H  
ATOM   1865  N   GLU A 787       3.830  21.712  27.753  1.00  0.00           N  
ATOM   1866  CA  GLU A 787       4.225  21.765  26.342  1.00  0.00           C  
ATOM   1867  C   GLU A 787       4.286  23.170  25.816  1.00  0.00           C  
ATOM   1868  O   GLU A 787       5.109  23.490  24.981  1.00  0.00           O  
ATOM   1869  CB  GLU A 787       3.194  21.047  25.461  1.00  0.00           C  
ATOM   1870  CG  GLU A 787       3.169  19.525  25.542  1.00  0.00           C  
ATOM   1871  CD  GLU A 787       4.402  18.871  24.948  1.00  0.00           C  
ATOM   1872  OE1 GLU A 787       5.155  19.548  24.194  1.00  0.00           O  
ATOM   1873  OE2 GLU A 787       4.600  17.668  25.252  1.00  0.00           O  
ATOM   1874  H   GLU A 787       3.158  21.058  28.031  1.00  0.00           H  
ATOM   1875  N   TYR A 788       3.328  23.971  26.236  1.00  0.00           N  
ATOM   1876  CA  TYR A 788       3.226  25.326  25.787  1.00  0.00           C  
ATOM   1877  C   TYR A 788       4.258  26.212  26.456  1.00  0.00           C  
ATOM   1878  O   TYR A 788       5.089  26.845  25.815  1.00  0.00           O  
ATOM   1879  CB  TYR A 788       1.817  25.811  26.090  1.00  0.00           C  
ATOM   1880  CG  TYR A 788       1.647  27.282  25.952  1.00  0.00           C  
ATOM   1881  CD1 TYR A 788       1.709  27.863  24.717  1.00  0.00           C  
ATOM   1882  CD2 TYR A 788       1.513  28.098  27.069  1.00  0.00           C  
ATOM   1883  CE1 TYR A 788       1.625  29.197  24.574  1.00  0.00           C  
ATOM   1884  CE2 TYR A 788       1.432  29.433  26.942  1.00  0.00           C  
ATOM   1885  CZ  TYR A 788       1.497  29.989  25.682  1.00  0.00           C  
ATOM   1886  OH  TYR A 788       1.397  31.347  25.510  1.00  0.00           O  
ATOM   1887  H   TYR A 788       2.683  23.648  26.896  1.00  0.00           H  
ATOM   1888 HH   TYR A 788       1.423  31.559  24.576  1.00  0.00           H  
ATOM   1889  N   TRP A 789       4.190  26.255  27.767  1.00  0.00           N  
ATOM   1890  CA  TRP A 789       5.076  27.081  28.525  1.00  0.00           C  
ATOM   1891  C   TRP A 789       6.502  26.868  28.145  1.00  0.00           C  
ATOM   1892  O   TRP A 789       7.229  27.833  27.983  1.00  0.00           O  
ATOM   1893  CB  TRP A 789       4.844  26.840  29.988  1.00  0.00           C  
ATOM   1894  CG  TRP A 789       3.525  27.339  30.347  1.00  0.00           C  
ATOM   1895  CD1 TRP A 789       2.459  26.607  30.745  1.00  0.00           C  
ATOM   1896  CD2 TRP A 789       3.105  28.706  30.353  1.00  0.00           C  
ATOM   1897  NE1 TRP A 789       1.384  27.436  31.014  1.00  0.00           N  
ATOM   1898  CE2 TRP A 789       1.762  28.729  30.785  1.00  0.00           C  
ATOM   1899  CE3 TRP A 789       3.737  29.918  30.052  1.00  0.00           C  
ATOM   1900  CZ2 TRP A 789       1.051  29.898  30.921  1.00  0.00           C  
ATOM   1901  CZ3 TRP A 789       3.026  31.083  30.189  1.00  0.00           C  
ATOM   1902  CH2 TRP A 789       1.695  31.065  30.625  1.00  0.00           C  
ATOM   1903  H   TRP A 789       3.521  25.730  28.234  1.00  0.00           H  
ATOM   1904  HE1 TRP A 789       0.526  27.142  31.315  1.00  0.00           H  
ATOM   1905  N   HIS A 790       6.898  25.631  27.900  1.00  0.00           N  
ATOM   1906  CA  HIS A 790       8.286  25.386  27.548  1.00  0.00           C  
ATOM   1907  C   HIS A 790       8.624  26.142  26.275  1.00  0.00           C  
ATOM   1908  O   HIS A 790       9.700  26.700  26.150  1.00  0.00           O  
ATOM   1909  CB  HIS A 790       8.544  23.885  27.391  1.00  0.00           C  
ATOM   1910  CG  HIS A 790       9.979  23.520  27.153  1.00  0.00           C  
ATOM   1911  ND1 HIS A 790      10.388  22.218  26.948  1.00  0.00           N  
ATOM   1912  CD2 HIS A 790      11.099  24.279  27.087  1.00  0.00           C  
ATOM   1913  CE1 HIS A 790      11.692  22.191  26.764  1.00  0.00           C  
ATOM   1914  NE2 HIS A 790      12.151  23.426  26.848  1.00  0.00           N  
ATOM   1915  H   HIS A 790       6.244  24.915  27.968  1.00  0.00           H  
ATOM   1916  HD1 HIS A 790       9.798  21.434  26.937  1.00  0.00           H  
ATOM   1917  HE2 HIS A 790      13.091  23.699  26.771  1.00  0.00           H  
ATOM   1918  N   ARG A 791       7.690  26.196  25.340  1.00  0.00           N  
ATOM   1919  CA  ARG A 791       7.940  26.891  24.073  1.00  0.00           C  
ATOM   1920  C   ARG A 791       8.046  28.351  24.410  1.00  0.00           C  
ATOM   1921  O   ARG A 791       9.052  28.996  24.121  1.00  0.00           O  
ATOM   1922  CB  ARG A 791       6.783  26.634  23.078  1.00  0.00           C  
ATOM   1923  CG  ARG A 791       6.538  27.690  21.979  1.00  0.00           C  
ATOM   1924  CD  ARG A 791       7.438  27.472  20.778  1.00  0.00           C  
ATOM   1925  NE  ARG A 791       7.361  26.087  20.298  1.00  0.00           N  
ATOM   1926  CZ  ARG A 791       8.378  25.218  20.278  1.00  0.00           C  
ATOM   1927  NH1 ARG A 791       9.592  25.571  20.711  1.00  0.00           N  
ATOM   1928  NH2 ARG A 791       8.178  23.979  19.831  1.00  0.00           N  
ATOM   1929  H   ARG A 791       6.805  25.785  25.501  1.00  0.00           H  
ATOM   1930 HE   ARG A 791       6.493  25.769  19.968  1.00  0.00           H  
ATOM   1931 HH11 ARG A 791       9.747  26.500  21.053  1.00  0.00           H  
ATOM   1932 HH12 ARG A 791      10.345  24.917  20.688  1.00  0.00           H  
ATOM   1933 HH21 ARG A 791       8.938  23.326  19.816  1.00  0.00           H  
ATOM   1934 HH22 ARG A 791       7.273  23.700  19.518  1.00  0.00           H  
ATOM   1935  N   TYR A 792       7.012  28.811  25.106  1.00  0.00           N  
ATOM   1936  CA  TYR A 792       6.872  30.175  25.558  1.00  0.00           C  
ATOM   1937  C   TYR A 792       8.186  30.738  26.072  1.00  0.00           C  
ATOM   1938  O   TYR A 792       8.660  31.764  25.594  1.00  0.00           O  
ATOM   1939  CB  TYR A 792       5.841  30.226  26.673  1.00  0.00           C  
ATOM   1940  CG  TYR A 792       5.830  31.563  27.355  1.00  0.00           C  
ATOM   1941  CD1 TYR A 792       5.219  32.656  26.742  1.00  0.00           C  
ATOM   1942  CD2 TYR A 792       6.497  31.768  28.564  1.00  0.00           C  
ATOM   1943  CE1 TYR A 792       5.273  33.916  27.295  1.00  0.00           C  
ATOM   1944  CE2 TYR A 792       6.554  33.041  29.128  1.00  0.00           C  
ATOM   1945  CZ  TYR A 792       5.943  34.111  28.473  1.00  0.00           C  
ATOM   1946  OH  TYR A 792       6.039  35.386  28.934  1.00  0.00           O  
ATOM   1947  H   TYR A 792       6.307  28.175  25.363  1.00  0.00           H  
ATOM   1948 HH   TYR A 792       6.562  35.399  29.737  1.00  0.00           H  
ATOM   1949  N   TRP A 793       8.749  30.074  27.068  1.00  0.00           N  
ATOM   1950  CA  TRP A 793      10.007  30.485  27.651  1.00  0.00           C  
ATOM   1951  C   TRP A 793      11.200  30.395  26.725  1.00  0.00           C  
ATOM   1952  O   TRP A 793      11.962  31.352  26.640  1.00  0.00           O  
ATOM   1953  CB  TRP A 793      10.291  29.717  28.921  1.00  0.00           C  
ATOM   1954  CG  TRP A 793       9.448  30.171  30.010  1.00  0.00           C  
ATOM   1955  CD1 TRP A 793       8.295  29.612  30.445  1.00  0.00           C  
ATOM   1956  CD2 TRP A 793       9.660  31.328  30.795  1.00  0.00           C  
ATOM   1957  NE1 TRP A 793       7.761  30.360  31.454  1.00  0.00           N  
ATOM   1958  CE2 TRP A 793       8.583  31.426  31.686  1.00  0.00           C  
ATOM   1959  CE3 TRP A 793      10.650  32.296  30.823  1.00  0.00           C  
ATOM   1960  CZ2 TRP A 793       8.465  32.448  32.595  1.00  0.00           C  
ATOM   1961  CZ3 TRP A 793      10.538  33.315  31.724  1.00  0.00           C  
ATOM   1962  CH2 TRP A 793       9.445  33.389  32.601  1.00  0.00           C  
ATOM   1963  H   TRP A 793       8.294  29.284  27.424  1.00  0.00           H  
ATOM   1964  HE1 TRP A 793       6.929  30.169  31.918  1.00  0.00           H  
ATOM   1965  N   VAL A 794      11.393  29.286  26.016  1.00  0.00           N  
ATOM   1966  CA  VAL A 794      12.560  29.230  25.130  1.00  0.00           C  
ATOM   1967  C   VAL A 794      12.493  30.422  24.202  1.00  0.00           C  
ATOM   1968  O   VAL A 794      13.475  31.144  24.028  1.00  0.00           O  
ATOM   1969  CB  VAL A 794      12.691  27.906  24.323  1.00  0.00           C  
ATOM   1970  CG1 VAL A 794      13.728  28.047  23.231  1.00  0.00           C  
ATOM   1971  CG2 VAL A 794      13.147  26.791  25.234  1.00  0.00           C  
ATOM   1972  H   VAL A 794      10.765  28.534  26.089  1.00  0.00           H  
ATOM   1973  N   GLU A 795      11.295  30.697  23.715  1.00  0.00           N  
ATOM   1974  CA  GLU A 795      11.089  31.831  22.835  1.00  0.00           C  
ATOM   1975  C   GLU A 795      11.496  33.102  23.553  1.00  0.00           C  
ATOM   1976  O   GLU A 795      12.416  33.800  23.135  1.00  0.00           O  
ATOM   1977  CB  GLU A 795       9.624  31.925  22.464  1.00  0.00           C  
ATOM   1978  CG  GLU A 795       9.405  32.103  20.993  1.00  0.00           C  
ATOM   1979  CD  GLU A 795       8.158  31.394  20.530  1.00  0.00           C  
ATOM   1980  OE1 GLU A 795       7.063  31.793  20.993  1.00  0.00           O  
ATOM   1981  OE2 GLU A 795       8.285  30.429  19.727  1.00  0.00           O  
ATOM   1982  H   GLU A 795      10.536  30.129  23.959  1.00  0.00           H  
ATOM   1983  N   GLU A 796      10.821  33.373  24.658  1.00  0.00           N  
ATOM   1984  CA  GLU A 796      11.080  34.555  25.452  1.00  0.00           C  
ATOM   1985  C   GLU A 796      12.548  34.728  25.824  1.00  0.00           C  
ATOM   1986  O   GLU A 796      13.146  35.737  25.472  1.00  0.00           O  
ATOM   1987  CB  GLU A 796      10.182  34.541  26.694  1.00  0.00           C  
ATOM   1988  CG  GLU A 796      10.466  35.623  27.723  1.00  0.00           C  
ATOM   1989  CD  GLU A 796      10.371  37.012  27.156  1.00  0.00           C  
ATOM   1990  OE1 GLU A 796       9.321  37.325  26.565  1.00  0.00           O  
ATOM   1991  OE2 GLU A 796      11.348  37.786  27.285  1.00  0.00           O  
ATOM   1992  H   GLU A 796      10.140  32.746  24.958  1.00  0.00           H  
ATOM   1993  N   ARG A 797      13.141  33.749  26.494  1.00  0.00           N  
ATOM   1994  CA  ARG A 797      14.533  33.854  26.896  1.00  0.00           C  
ATOM   1995  C   ARG A 797      15.427  34.115  25.696  1.00  0.00           C  
ATOM   1996  O   ARG A 797      16.481  34.737  25.806  1.00  0.00           O  
ATOM   1997  CB  ARG A 797      14.971  32.587  27.596  1.00  0.00           C  
ATOM   1998  CG  ARG A 797      14.199  32.285  28.865  1.00  0.00           C  
ATOM   1999  CD  ARG A 797      14.891  32.773  30.122  1.00  0.00           C  
ATOM   2000  NE  ARG A 797      14.869  34.220  30.232  1.00  0.00           N  
ATOM   2001  CZ  ARG A 797      15.948  34.982  30.381  1.00  0.00           C  
ATOM   2002  NH1 ARG A 797      17.171  34.452  30.431  1.00  0.00           N  
ATOM   2003  NH2 ARG A 797      15.787  36.291  30.518  1.00  0.00           N  
ATOM   2004  H   ARG A 797      12.633  32.968  26.721  1.00  0.00           H  
ATOM   2005 HE   ARG A 797      13.998  34.665  30.190  1.00  0.00           H  
ATOM   2006 HH11 ARG A 797      17.291  33.469  30.358  1.00  0.00           H  
ATOM   2007 HH12 ARG A 797      17.969  35.047  30.545  1.00  0.00           H  
ATOM   2008 HH21 ARG A 797      16.580  36.885  30.630  1.00  0.00           H  
ATOM   2009 HH22 ARG A 797      14.866  36.685  30.503  1.00  0.00           H  
ATOM   2010  N   LEU A 798      15.008  33.632  24.537  1.00  0.00           N  
ATOM   2011  CA  LEU A 798      15.787  33.855  23.335  1.00  0.00           C  
ATOM   2012  C   LEU A 798      15.587  35.328  22.996  1.00  0.00           C  
ATOM   2013  O   LEU A 798      16.531  36.058  22.692  1.00  0.00           O  
ATOM   2014  CB  LEU A 798      15.270  32.959  22.199  1.00  0.00           C  
ATOM   2015  CG  LEU A 798      16.265  32.496  21.117  1.00  0.00           C  
ATOM   2016  CD1 LEU A 798      16.759  33.652  20.261  1.00  0.00           C  
ATOM   2017  CD2 LEU A 798      17.438  31.795  21.774  1.00  0.00           C  
ATOM   2018  H   LEU A 798      14.189  33.092  24.490  1.00  0.00           H  
ATOM   2019  N   LYS A 799      14.343  35.766  23.098  1.00  0.00           N  
ATOM   2020  CA  LYS A 799      13.991  37.139  22.806  1.00  0.00           C  
ATOM   2021  C   LYS A 799      14.858  38.095  23.604  1.00  0.00           C  
ATOM   2022  O   LYS A 799      15.429  39.030  23.052  1.00  0.00           O  
ATOM   2023  CB  LYS A 799      12.520  37.370  23.125  1.00  0.00           C  
ATOM   2024  CG  LYS A 799      12.043  38.772  22.804  1.00  0.00           C  
ATOM   2025  CD  LYS A 799      10.573  38.987  23.187  1.00  0.00           C  
ATOM   2026  CE  LYS A 799       9.581  38.277  22.259  1.00  0.00           C  
ATOM   2027  NZ  LYS A 799       9.811  36.816  22.144  1.00  0.00           N  
ATOM   2028  H   LYS A 799      13.653  35.146  23.396  1.00  0.00           H  
ATOM   2029  HZ1 LYS A 799      10.646  36.640  21.548  1.00  0.00           H  
ATOM   2030  HZ2 LYS A 799       9.971  36.414  23.090  1.00  0.00           H  
ATOM   2031  HZ3 LYS A 799       8.979  36.365  21.713  1.00  0.00           H  
ATOM   2032  N   TRP A 800      14.973  37.826  24.897  1.00  0.00           N  
ATOM   2033  CA  TRP A 800      15.769  38.646  25.798  1.00  0.00           C  
ATOM   2034  C   TRP A 800      17.262  38.692  25.447  1.00  0.00           C  
ATOM   2035  O   TRP A 800      17.787  39.751  25.188  1.00  0.00           O  
ATOM   2036  CB  TRP A 800      15.596  38.167  27.246  1.00  0.00           C  
ATOM   2037  CG  TRP A 800      16.253  39.015  28.266  1.00  0.00           C  
ATOM   2038  CD1 TRP A 800      15.882  40.260  28.622  1.00  0.00           C  
ATOM   2039  CD2 TRP A 800      17.400  38.694  29.064  1.00  0.00           C  
ATOM   2040  NE1 TRP A 800      16.722  40.759  29.591  1.00  0.00           N  
ATOM   2041  CE2 TRP A 800      17.665  39.816  29.881  1.00  0.00           C  
ATOM   2042  CE3 TRP A 800      18.232  37.574  29.166  1.00  0.00           C  
ATOM   2043  CZ2 TRP A 800      18.718  39.860  30.781  1.00  0.00           C  
ATOM   2044  CZ3 TRP A 800      19.291  37.615  30.065  1.00  0.00           C  
ATOM   2045  CH2 TRP A 800      19.522  38.759  30.865  1.00  0.00           C  
ATOM   2046  H   TRP A 800      14.504  37.033  25.260  1.00  0.00           H  
ATOM   2047  HE1 TRP A 800      16.650  41.645  30.007  1.00  0.00           H  
ATOM   2048  N   TRP A 801      17.950  37.559  25.388  1.00  0.00           N  
ATOM   2049  CA  TRP A 801      19.389  37.603  25.124  1.00  0.00           C  
ATOM   2050  C   TRP A 801      19.748  38.464  23.966  1.00  0.00           C  
ATOM   2051  O   TRP A 801      20.805  39.054  23.963  1.00  0.00           O  
ATOM   2052  CB  TRP A 801      20.012  36.217  24.961  1.00  0.00           C  
ATOM   2053  CG  TRP A 801      20.247  35.482  26.265  1.00  0.00           C  
ATOM   2054  CD1 TRP A 801      19.527  34.432  26.748  1.00  0.00           C  
ATOM   2055  CD2 TRP A 801      21.282  35.732  27.226  1.00  0.00           C  
ATOM   2056  NE1 TRP A 801      20.050  34.013  27.949  1.00  0.00           N  
ATOM   2057  CE2 TRP A 801      21.129  34.789  28.262  1.00  0.00           C  
ATOM   2058  CE3 TRP A 801      22.326  36.646  27.314  1.00  0.00           C  
ATOM   2059  CZ2 TRP A 801      21.975  34.745  29.357  1.00  0.00           C  
ATOM   2060  CZ3 TRP A 801      23.175  36.598  28.415  1.00  0.00           C  
ATOM   2061  CH2 TRP A 801      22.992  35.654  29.414  1.00  0.00           C  
ATOM   2062  H   TRP A 801      17.497  36.695  25.524  1.00  0.00           H  
ATOM   2063  HE1 TRP A 801      19.706  33.277  28.491  1.00  0.00           H  
ATOM   2064  N   GLN A 802      18.849  38.596  23.008  1.00  0.00           N  
ATOM   2065  CA  GLN A 802      19.152  39.424  21.865  1.00  0.00           C  
ATOM   2066  C   GLN A 802      19.140  40.857  22.329  1.00  0.00           C  
ATOM   2067  O   GLN A 802      20.061  41.616  22.033  1.00  0.00           O  
ATOM   2068  CB  GLN A 802      18.123  39.255  20.767  1.00  0.00           C  
ATOM   2069  CG  GLN A 802      18.036  37.881  20.206  1.00  0.00           C  
ATOM   2070  CD  GLN A 802      17.080  37.848  19.066  1.00  0.00           C  
ATOM   2071  OE1 GLN A 802      17.077  38.760  18.227  1.00  0.00           O  
ATOM   2072  NE2 GLN A 802      16.239  36.815  19.020  1.00  0.00           N  
ATOM   2073  H   GLN A 802      17.991  38.128  23.060  1.00  0.00           H  
ATOM   2074 HE21 GLN A 802      16.272  36.139  19.723  1.00  0.00           H  
ATOM   2075 HE22 GLN A 802      15.605  36.793  18.278  1.00  0.00           H  
ATOM   2076  N   GLU A 803      18.098  41.222  23.075  1.00  0.00           N  
ATOM   2077  CA  GLU A 803      17.948  42.589  23.579  1.00  0.00           C  
ATOM   2078  C   GLU A 803      19.115  42.971  24.438  1.00  0.00           C  
ATOM   2079  O   GLU A 803      19.337  44.144  24.625  1.00  0.00           O  
ATOM   2080  CB  GLU A 803      16.680  42.781  24.411  1.00  0.00           C  
ATOM   2081  CG  GLU A 803      15.366  42.569  23.687  1.00  0.00           C  
ATOM   2082  CD  GLU A 803      14.179  42.710  24.634  1.00  0.00           C  
ATOM   2083  OE1 GLU A 803      14.132  43.751  25.341  1.00  0.00           O  
ATOM   2084  OE2 GLU A 803      13.318  41.783  24.678  1.00  0.00           O  
ATOM   2085  H   GLU A 803      17.417  40.548  23.292  1.00  0.00           H  
ATOM   2086  N   MET A 807      19.818  41.996  25.012  1.00  0.00           N  
ATOM   2087  CA  MET A 807      20.974  42.299  25.852  1.00  0.00           C  
ATOM   2088  C   MET A 807      22.211  42.564  25.017  1.00  0.00           C  
ATOM   2089  O   MET A 807      23.242  42.997  25.551  1.00  0.00           O  
ATOM   2090  CB  MET A 807      21.255  41.186  26.856  1.00  0.00           C  
ATOM   2091  CG  MET A 807      20.277  41.149  28.005  1.00  0.00           C  
ATOM   2092  SD  MET A 807      20.064  42.763  28.746  1.00  0.00           S  
ATOM   2093  CE  MET A 807      18.414  43.177  28.202  1.00  0.00           C  
ATOM   2094  H   MET A 807      19.544  41.062  24.865  1.00  0.00           H  
ATOM   2095  N   GLY A 808      22.104  42.302  23.713  1.00  0.00           N  
ATOM   2096  CA  GLY A 808      23.213  42.519  22.790  1.00  0.00           C  
ATOM   2097  C   GLY A 808      23.591  41.332  21.903  1.00  0.00           C  
ATOM   2098  O   GLY A 808      24.126  41.515  20.808  1.00  0.00           O  
ATOM   2099  H   GLY A 808      21.273  41.933  23.365  1.00  0.00           H  
ATOM   2100  N   LEU A 809      23.359  40.116  22.385  1.00  0.00           N  
ATOM   2101  CA  LEU A 809      23.682  38.925  21.621  1.00  0.00           C  
ATOM   2102  C   LEU A 809      22.880  38.902  20.320  1.00  0.00           C  
ATOM   2103  O   LEU A 809      21.652  38.977  20.342  1.00  0.00           O  
ATOM   2104  CB  LEU A 809      23.419  37.681  22.470  1.00  0.00           C  
ATOM   2105  CG  LEU A 809      24.342  37.660  23.687  1.00  0.00           C  
ATOM   2106  CD1 LEU A 809      24.120  36.413  24.470  1.00  0.00           C  
ATOM   2107  CD2 LEU A 809      25.775  37.719  23.257  1.00  0.00           C  
ATOM   2108  H   LEU A 809      22.924  40.014  23.263  1.00  0.00           H  
ATOM   2109  N   SER A1142      23.591  38.890  19.189  1.00  0.00           N  
ATOM   2110  CA  SER A1142      22.969  38.860  17.861  1.00  0.00           C  
ATOM   2111  C   SER A1142      22.314  37.509  17.588  1.00  0.00           C  
ATOM   2112  O   SER A1142      22.894  36.463  17.879  1.00  0.00           O  
ATOM   2113  CB  SER A1142      24.006  39.156  16.789  1.00  0.00           C  
ATOM   2114  OG  SER A1142      25.117  38.283  16.926  1.00  0.00           O  
ATOM   2115  H   SER A1142      24.570  38.900  19.260  1.00  0.00           H  
ATOM   2116 HG   SER A1142      25.776  38.479  16.245  1.00  0.00           H  
ATOM   2117  N   ARG A1143      21.136  37.539  16.975  1.00  0.00           N  
ATOM   2118  CA  ARG A1143      20.354  36.333  16.698  1.00  0.00           C  
ATOM   2119  C   ARG A1143      21.184  35.314  15.940  1.00  0.00           C  
ATOM   2120  O   ARG A1143      21.077  34.094  16.164  1.00  0.00           O  
ATOM   2121  CB  ARG A1143      19.100  36.710  15.907  1.00  0.00           C  
ATOM   2122  CG  ARG A1143      18.160  35.543  15.565  1.00  0.00           C  
ATOM   2123  CD  ARG A1143      17.608  34.808  16.797  1.00  0.00           C  
ATOM   2124  NE  ARG A1143      16.797  33.621  16.467  1.00  0.00           N  
ATOM   2125  CZ  ARG A1143      17.264  32.369  16.390  1.00  0.00           C  
ATOM   2126  NH1 ARG A1143      18.550  32.107  16.611  1.00  0.00           N  
ATOM   2127  NH2 ARG A1143      16.439  31.372  16.085  1.00  0.00           N  
ATOM   2128  H   ARG A1143      20.770  38.410  16.740  1.00  0.00           H  
ATOM   2129 HE   ARG A1143      15.845  33.760  16.281  1.00  0.00           H  
ATOM   2130 HH11 ARG A1143      19.180  32.841  16.845  1.00  0.00           H  
ATOM   2131 HH12 ARG A1143      18.879  31.160  16.556  1.00  0.00           H  
ATOM   2132 HH21 ARG A1143      16.778  30.438  16.024  1.00  0.00           H  
ATOM   2133 HH22 ARG A1143      15.470  31.566  15.907  1.00  0.00           H  
ATOM   2134  N   GLU A1153      22.031  35.850  15.063  1.00  0.00           N  
ATOM   2135  CA  GLU A1153      22.945  35.065  14.235  1.00  0.00           C  
ATOM   2136  C   GLU A1153      23.819  34.125  15.066  1.00  0.00           C  
ATOM   2137  O   GLU A1153      24.190  33.043  14.607  1.00  0.00           O  
ATOM   2138  CB  GLU A1153      23.866  36.004  13.439  1.00  0.00           C  
ATOM   2139  CG  GLU A1153      23.555  36.160  11.949  1.00  0.00           C  
ATOM   2140  CD  GLU A1153      22.205  36.833  11.660  1.00  0.00           C  
ATOM   2141  OE1 GLU A1153      21.157  36.144  11.732  1.00  0.00           O  
ATOM   2142  OE2 GLU A1153      22.189  38.040  11.317  1.00  0.00           O  
ATOM   2143  H   GLU A1153      22.052  36.818  14.973  1.00  0.00           H  
ATOM   2144  N   ASN A1154      24.161  34.547  16.277  1.00  0.00           N  
ATOM   2145  CA  ASN A1154      25.012  33.759  17.137  1.00  0.00           C  
ATOM   2146  C   ASN A1154      24.300  32.887  18.147  1.00  0.00           C  
ATOM   2147  O   ASN A1154      24.932  32.102  18.855  1.00  0.00           O  
ATOM   2148  CB  ASN A1154      26.008  34.673  17.814  1.00  0.00           C  
ATOM   2149  CG  ASN A1154      26.918  35.339  16.823  1.00  0.00           C  
ATOM   2150  OD1 ASN A1154      27.030  34.896  15.674  1.00  0.00           O  
ATOM   2151  ND2 ASN A1154      27.574  36.417  17.246  1.00  0.00           N  
ATOM   2152  H   ASN A1154      23.841  35.409  16.601  1.00  0.00           H  
ATOM   2153 HD21 ASN A1154      27.455  36.720  18.165  1.00  0.00           H  
ATOM   2154 HD22 ASN A1154      28.167  36.853  16.611  1.00  0.00           H  
ATOM   2155  N   LEU A1155      22.986  33.019  18.218  1.00  0.00           N  
ATOM   2156  CA  LEU A1155      22.221  32.210  19.134  1.00  0.00           C  
ATOM   2157  C   LEU A1155      21.611  31.038  18.405  1.00  0.00           C  
ATOM   2158  O   LEU A1155      20.997  31.208  17.353  1.00  0.00           O  
ATOM   2159  CB  LEU A1155      21.123  33.030  19.780  1.00  0.00           C  
ATOM   2160  CG  LEU A1155      21.598  34.189  20.646  1.00  0.00           C  
ATOM   2161  CD1 LEU A1155      20.415  34.801  21.377  1.00  0.00           C  
ATOM   2162  CD2 LEU A1155      22.621  33.692  21.628  1.00  0.00           C  
ATOM   2163  H   LEU A1155      22.526  33.638  17.623  1.00  0.00           H  
ATOM   2164  N   VAL A1156      21.763  29.852  18.982  1.00  0.00           N  
ATOM   2165  CA  VAL A1156      21.232  28.622  18.407  1.00  0.00           C  
ATOM   2166  C   VAL A1156      20.360  27.903  19.435  1.00  0.00           C  
ATOM   2167  O   VAL A1156      20.758  27.714  20.588  1.00  0.00           O  
ATOM   2168  CB  VAL A1156      22.381  27.682  17.962  1.00  0.00           C  
ATOM   2169  CG1 VAL A1156      21.876  26.239  17.824  1.00  0.00           C  
ATOM   2170  CG2 VAL A1156      22.973  28.180  16.652  1.00  0.00           C  
ATOM   2171  H   VAL A1156      22.249  29.793  19.834  1.00  0.00           H  
ATOM   2172  N   PRO A1157      19.183  27.439  19.007  1.00  0.00           N  
ATOM   2173  CA  PRO A1157      18.291  26.739  19.935  1.00  0.00           C  
ATOM   2174  C   PRO A1157      18.338  25.223  19.814  1.00  0.00           C  
ATOM   2175  O   PRO A1157      17.375  24.591  19.405  1.00  0.00           O  
ATOM   2176  CB  PRO A1157      16.924  27.295  19.558  1.00  0.00           C  
ATOM   2177  CG  PRO A1157      17.260  28.708  19.106  1.00  0.00           C  
ATOM   2178  CD  PRO A1157      18.482  28.509  18.278  1.00  0.00           C  
ATOM   2179  N   TYR A1158      19.475  24.646  20.151  1.00  0.00           N  
ATOM   2180  CA  TYR A1158      19.642  23.204  20.090  1.00  0.00           C  
ATOM   2181  C   TYR A1158      18.660  22.520  21.015  1.00  0.00           C  
ATOM   2182  O   TYR A1158      18.457  22.944  22.143  1.00  0.00           O  
ATOM   2183  CB  TYR A1158      21.060  22.863  20.527  1.00  0.00           C  
ATOM   2184  CG  TYR A1158      21.507  21.430  20.389  1.00  0.00           C  
ATOM   2185  CD1 TYR A1158      21.936  20.933  19.153  1.00  0.00           C  
ATOM   2186  CD2 TYR A1158      21.589  20.594  21.510  1.00  0.00           C  
ATOM   2187  CE1 TYR A1158      22.440  19.648  19.036  1.00  0.00           C  
ATOM   2188  CE2 TYR A1158      22.096  19.315  21.408  1.00  0.00           C  
ATOM   2189  CZ  TYR A1158      22.520  18.842  20.171  1.00  0.00           C  
ATOM   2190  OH  TYR A1158      23.001  17.553  20.069  1.00  0.00           O  
ATOM   2191  H   TYR A1158      20.215  25.197  20.481  1.00  0.00           H  
ATOM   2192 HH   TYR A1158      23.254  17.378  19.155  1.00  0.00           H  
ATOM   2193  N   GLN A1159      18.039  21.461  20.521  1.00  0.00           N  
ATOM   2194  CA  GLN A1159      17.082  20.692  21.316  1.00  0.00           C  
ATOM   2195  C   GLN A1159      17.718  19.364  21.638  1.00  0.00           C  
ATOM   2196  O   GLN A1159      17.878  18.540  20.742  1.00  0.00           O  
ATOM   2197  CB  GLN A1159      15.791  20.434  20.534  1.00  0.00           C  
ATOM   2198  CG  GLN A1159      14.931  19.316  21.111  1.00  0.00           C  
ATOM   2199  CD  GLN A1159      14.153  19.739  22.344  1.00  0.00           C  
ATOM   2200  OE1 GLN A1159      14.196  19.075  23.404  1.00  0.00           O  
ATOM   2201  NE2 GLN A1159      13.398  20.838  22.206  1.00  0.00           N  
ATOM   2202  H   GLN A1159      18.230  21.175  19.600  1.00  0.00           H  
ATOM   2203 HE21 GLN A1159      13.379  21.300  21.342  1.00  0.00           H  
ATOM   2204 HE22 GLN A1159      12.889  21.125  22.976  1.00  0.00           H  
ATOM   2205  N   GLN A1160      18.134  19.173  22.883  1.00  0.00           N  
ATOM   2206  CA  GLN A1160      18.746  17.907  23.259  1.00  0.00           C  
ATOM   2207  C   GLN A1160      17.781  16.728  23.135  1.00  0.00           C  
ATOM   2208  O   GLN A1160      16.682  16.731  23.702  1.00  0.00           O  
ATOM   2209  CB  GLN A1160      19.445  17.975  24.612  1.00  0.00           C  
ATOM   2210  CG  GLN A1160      18.695  18.627  25.754  1.00  0.00           C  
ATOM   2211  CD  GLN A1160      19.622  18.905  26.950  1.00  0.00           C  
ATOM   2212  OE1 GLN A1160      19.216  18.850  28.124  1.00  0.00           O  
ATOM   2213  NE2 GLN A1160      20.889  19.197  26.647  1.00  0.00           N  
ATOM   2214  H   GLN A1160      17.995  19.891  23.541  1.00  0.00           H  
ATOM   2215 HE21 GLN A1160      21.174  19.229  25.719  1.00  0.00           H  
ATOM   2216 HE22 GLN A1160      21.494  19.375  27.398  1.00  0.00           H  
ATOM   2217  N   PRO A1161      18.171  15.718  22.325  1.00  0.00           N  
ATOM   2218  CA  PRO A1161      17.395  14.505  22.050  1.00  0.00           C  
ATOM   2219  C   PRO A1161      17.538  13.494  23.152  1.00  0.00           C  
ATOM   2220  O   PRO A1161      18.634  13.281  23.565  1.00  0.00           O  
ATOM   2221  CB  PRO A1161      18.029  14.023  20.739  1.00  0.00           C  
ATOM   2222  CG  PRO A1161      19.474  14.341  20.938  1.00  0.00           C  
ATOM   2223  CD  PRO A1161      19.435  15.723  21.555  1.00  0.00           C  
ATOM   2224  N   PRO A1162      16.444  12.801  23.581  1.00  0.00           N  
ATOM   2225  CA  PRO A1162      16.311  11.791  24.645  1.00  0.00           C  
ATOM   2226  C   PRO A1162      17.625  11.269  25.201  1.00  0.00           C  
ATOM   2227  O   PRO A1162      17.863  11.300  26.415  1.00  0.00           O  
ATOM   2228  CB  PRO A1162      15.479  10.691  23.957  1.00  0.00           C  
ATOM   2229  CG  PRO A1162      15.636  10.960  22.468  1.00  0.00           C  
ATOM   2230  CD  PRO A1162      15.594  12.447  22.435  1.00  0.00           C  
ATOM   2231  N   GLU A1435      18.490  10.843  24.295  1.00  0.00           N  
ATOM   2232  CA  GLU A1435      19.793  10.323  24.650  1.00  0.00           C  
ATOM   2233  C   GLU A1435      20.521  11.324  25.523  1.00  0.00           C  
ATOM   2234  O   GLU A1435      21.385  10.966  26.332  1.00  0.00           O  
ATOM   2235  CB  GLU A1435      20.595  10.010  23.369  1.00  0.00           C  
ATOM   2236  CG  GLU A1435      20.450  11.015  22.201  1.00  0.00           C  
ATOM   2237  CD  GLU A1435      19.279  10.719  21.219  1.00  0.00           C  
ATOM   2238  OE1 GLU A1435      18.279  10.066  21.578  1.00  0.00           O  
ATOM   2239  OE2 GLU A1435      19.358  11.151  20.052  1.00  0.00           O  
ATOM   2240  H   GLU A1435      18.242  10.909  23.360  1.00  0.00           H  
ATOM   2241  N   SER A1436      20.126  12.579  25.402  1.00  0.00           N  
ATOM   2242  CA  SER A1436      20.749  13.664  26.137  1.00  0.00           C  
ATOM   2243  C   SER A1436      19.834  14.224  27.225  1.00  0.00           C  
ATOM   2244  O   SER A1436      20.320  14.706  28.276  1.00  0.00           O  
ATOM   2245  CB  SER A1436      21.158  14.773  25.156  1.00  0.00           C  
ATOM   2246  OG  SER A1436      20.112  15.094  24.239  1.00  0.00           O  
ATOM   2247  H   SER A1436      19.423  12.728  24.969  1.00  0.00           H  
ATOM   2248 HG   SER A1436      20.436  15.777  23.650  1.00  0.00           H  
ATOM   2249  N   SER A1437      18.539  14.158  26.961  1.00  0.00           N  
ATOM   2250  CA  SER A1437      17.530  14.678  27.886  1.00  0.00           C  
ATOM   2251  C   SER A1437      17.684  14.057  29.265  1.00  0.00           C  
ATOM   2252  O   SER A1437      17.088  13.031  29.576  1.00  0.00           O  
ATOM   2253  CB  SER A1437      16.139  14.415  27.317  1.00  0.00           C  
ATOM   2254  OG  SER A1437      15.173  15.161  28.020  1.00  0.00           O  
ATOM   2255  H   SER A1437      18.259  13.779  26.106  1.00  0.00           H  
ATOM   2256 HG   SER A1437      14.301  14.983  27.641  1.00  0.00           H  
ATOM   2257  N   ALA A1438      18.527  14.687  30.083  1.00  0.00           N  
ATOM   2258  CA  ALA A1438      18.817  14.222  31.433  1.00  0.00           C  
ATOM   2259  C   ALA A1438      17.552  13.980  32.219  1.00  0.00           C  
ATOM   2260  O   ALA A1438      16.622  14.810  32.234  1.00  0.00           O  
ATOM   2261  CB  ALA A1438      19.701  15.209  32.178  1.00  0.00           C  
ATOM   2262  H   ALA A1438      18.979  15.477  29.742  1.00  0.00           H  
ATOM   2263  N   HIS A1443      17.574  12.869  32.945  1.00  0.00           N  
ATOM   2264  CA  HIS A1443      16.455  12.402  33.783  1.00  0.00           C  
ATOM   2265  C   HIS A1443      15.207  13.287  34.016  1.00  0.00           C  
ATOM   2266  O   HIS A1443      14.118  13.029  33.413  1.00  0.00           O  
ATOM   2267  CB  HIS A1443      16.967  11.809  35.128  1.00  0.00           C  
ATOM   2268  CG  HIS A1443      17.687  12.788  35.987  1.00  0.00           C  
ATOM   2269  ND1 HIS A1443      18.767  13.538  35.550  1.00  0.00           N  
ATOM   2270  CD2 HIS A1443      17.505  13.101  37.285  1.00  0.00           C  
ATOM   2271  CE1 HIS A1443      19.216  14.263  36.563  1.00  0.00           C  
ATOM   2272  NE2 HIS A1443      18.461  14.020  37.618  1.00  0.00           N  
ATOM   2273  H   HIS A1443      18.391  12.368  32.964  1.00  0.00           H  
ATOM   2274  HD1 HIS A1443      19.163  13.501  34.663  1.00  0.00           H  
ATOM   2275  HE2 HIS A1443      18.584  14.478  38.501  1.00  0.00           H  
ATOM   2276  N   TYR A1444      15.374  14.249  34.935  1.00  0.00           N  
ATOM   2277  CA  TYR A1444      14.303  15.136  35.363  1.00  0.00           C  
ATOM   2278  C   TYR A1444      13.619  15.922  34.261  1.00  0.00           C  
ATOM   2279  O   TYR A1444      12.460  16.290  34.361  1.00  0.00           O  
ATOM   2280  CB  TYR A1444      14.784  16.011  36.520  1.00  0.00           C  
ATOM   2281  CG  TYR A1444      15.867  16.982  36.169  1.00  0.00           C  
ATOM   2282  CD1 TYR A1444      17.076  16.572  35.655  1.00  0.00           C  
ATOM   2283  CD2 TYR A1444      15.692  18.309  36.399  1.00  0.00           C  
ATOM   2284  CE1 TYR A1444      18.106  17.509  35.379  1.00  0.00           C  
ATOM   2285  CE2 TYR A1444      16.701  19.257  36.140  1.00  0.00           C  
ATOM   2286  CZ  TYR A1444      17.888  18.859  35.635  1.00  0.00           C  
ATOM   2287  OH  TYR A1444      18.847  19.802  35.407  1.00  0.00           O  
ATOM   2288  H   TYR A1444      16.246  14.390  35.269  1.00  0.00           H  
ATOM   2289 HH   TYR A1444      19.635  19.410  35.056  1.00  0.00           H  
ATOM   2290  N   ALA A1448      14.335  16.111  33.186  1.00  0.00           N  
ATOM   2291  CA  ALA A1448      13.813  16.837  32.066  1.00  0.00           C  
ATOM   2292  C   ALA A1448      13.145  15.903  31.070  1.00  0.00           C  
ATOM   2293  O   ALA A1448      13.736  14.967  30.609  1.00  0.00           O  
ATOM   2294  CB  ALA A1448      14.909  17.627  31.384  1.00  0.00           C  
ATOM   2295  H   ALA A1448      15.238  15.746  33.104  1.00  0.00           H  
ATOM   2296  N   LYS A1456      11.858  16.162  30.792  1.00  0.00           N  
ATOM   2297  CA  LYS A1456      11.109  15.402  29.807  1.00  0.00           C  
ATOM   2298  C   LYS A1456      11.698  15.866  28.488  1.00  0.00           C  
ATOM   2299  O   LYS A1456      12.103  15.060  27.664  1.00  0.00           O  
ATOM   2300  CB  LYS A1456       9.602  15.756  29.871  1.00  0.00           C  
ATOM   2301  CG  LYS A1456       8.741  15.098  28.791  1.00  0.00           C  
ATOM   2302  CD  LYS A1456       7.204  15.307  28.941  1.00  0.00           C  
ATOM   2303  CE  LYS A1456       6.734  16.681  28.449  1.00  0.00           C  
ATOM   2304  NZ  LYS A1456       5.230  16.841  28.477  1.00  0.00           N  
ATOM   2305  H   LYS A1456      11.395  16.871  31.305  1.00  0.00           H  
ATOM   2306  HZ1 LYS A1456       4.814  16.297  27.698  1.00  0.00           H  
ATOM   2307  HZ2 LYS A1456       4.870  16.488  29.385  1.00  0.00           H  
ATOM   2308  HZ3 LYS A1456       4.995  17.841  28.370  1.00  0.00           H  
ATOM   2309  N   ALA A1457      11.779  17.174  28.294  1.00  0.00           N  
ATOM   2310  CA  ALA A1457      12.341  17.751  27.081  1.00  0.00           C  
ATOM   2311  C   ALA A1457      13.164  18.957  27.539  1.00  0.00           C  
ATOM   2312  O   ALA A1457      12.950  19.489  28.643  1.00  0.00           O  
ATOM   2313  CB  ALA A1457      11.203  18.200  26.103  1.00  0.00           C  
ATOM   2314  H   ALA A1457      11.438  17.764  28.983  1.00  0.00           H  
ATOM   2315  N   THR A1458      14.108  19.398  26.717  1.00  0.00           N  
ATOM   2316  CA  THR A1458      14.903  20.544  27.116  1.00  0.00           C  
ATOM   2317  C   THR A1458      15.708  21.169  25.993  1.00  0.00           C  
ATOM   2318  O   THR A1458      16.463  20.474  25.331  1.00  0.00           O  
ATOM   2319  CB  THR A1458      15.792  20.207  28.317  1.00  0.00           C  
ATOM   2320  OG1 THR A1458      16.846  21.167  28.415  1.00  0.00           O  
ATOM   2321  CG2 THR A1458      16.350  18.850  28.175  1.00  0.00           C  
ATOM   2322  H   THR A1458      14.271  18.962  25.841  1.00  0.00           H  
ATOM   2323  HG1 THR A1458      17.404  20.936  29.170  1.00  0.00           H  
ATOM   2324  N   VAL A1459      15.494  22.470  25.770  1.00  0.00           N  
ATOM   2325  CA  VAL A1459      16.180  23.232  24.751  1.00  0.00           C  
ATOM   2326  C   VAL A1459      17.307  24.055  25.338  1.00  0.00           C  
ATOM   2327  O   VAL A1459      17.110  24.757  26.310  1.00  0.00           O  
ATOM   2328  CB  VAL A1459      15.237  24.198  24.150  1.00  0.00           C  
ATOM   2329  CG1 VAL A1459      15.894  24.906  22.972  1.00  0.00           C  
ATOM   2330  CG2 VAL A1459      13.975  23.504  23.781  1.00  0.00           C  
ATOM   2331  H   VAL A1459      14.887  22.956  26.371  1.00  0.00           H  
ATOM   2332  N   ASP A1460      18.476  24.001  24.731  1.00  0.00           N  
ATOM   2333  CA  ASP A1460      19.619  24.760  25.221  1.00  0.00           C  
ATOM   2334  C   ASP A1460      19.836  25.905  24.276  1.00  0.00           C  
ATOM   2335  O   ASP A1460      19.703  25.725  23.074  1.00  0.00           O  
ATOM   2336  CB  ASP A1460      20.893  23.895  25.218  1.00  0.00           C  
ATOM   2337  CG  ASP A1460      20.908  22.824  26.327  1.00  0.00           C  
ATOM   2338  OD1 ASP A1460      19.967  22.793  27.151  1.00  0.00           O  
ATOM   2339  OD2 ASP A1460      21.880  22.021  26.379  1.00  0.00           O  
ATOM   2340  H   ASP A1460      18.571  23.446  23.931  1.00  0.00           H  
ATOM   2341  N   ILE A1461      20.140  27.091  24.789  1.00  0.00           N  
ATOM   2342  CA  ILE A1461      20.388  28.211  23.895  1.00  0.00           C  
ATOM   2343  C   ILE A1461      21.871  28.323  23.783  1.00  0.00           C  
ATOM   2344  O   ILE A1461      22.527  28.715  24.742  1.00  0.00           O  
ATOM   2345  CB  ILE A1461      19.801  29.527  24.396  1.00  0.00           C  
ATOM   2346  CG1 ILE A1461      18.272  29.431  24.433  1.00  0.00           C  
ATOM   2347  CG2 ILE A1461      20.239  30.666  23.479  1.00  0.00           C  
ATOM   2348  CD1 ILE A1461      17.571  30.684  24.860  1.00  0.00           C  
ATOM   2349  H   ILE A1461      20.202  27.202  25.752  1.00  0.00           H  
ATOM   2350  N   LEU A1462      22.394  27.892  22.645  1.00  0.00           N  
ATOM   2351  CA  LEU A1462      23.822  27.892  22.381  1.00  0.00           C  
ATOM   2352  C   LEU A1462      24.239  29.234  21.883  1.00  0.00           C  
ATOM   2353  O   LEU A1462      23.453  29.918  21.235  1.00  0.00           O  
ATOM   2354  CB  LEU A1462      24.183  26.873  21.298  1.00  0.00           C  
ATOM   2355  CG  LEU A1462      23.898  25.383  21.482  1.00  0.00           C  
ATOM   2356  CD1 LEU A1462      24.863  24.764  22.486  1.00  0.00           C  
ATOM   2357  CD2 LEU A1462      22.471  25.197  21.908  1.00  0.00           C  
ATOM   2358  H   LEU A1462      21.803  27.534  21.977  1.00  0.00           H  
ATOM   2359  N   TYR A1463      25.480  29.595  22.192  1.00  0.00           N  
ATOM   2360  CA  TYR A1463      26.064  30.850  21.745  1.00  0.00           C  
ATOM   2361  C   TYR A1463      27.423  30.559  21.132  1.00  0.00           C  
ATOM   2362  O   TYR A1463      28.181  29.729  21.650  1.00  0.00           O  
ATOM   2363  CB  TYR A1463      26.214  31.885  22.881  1.00  0.00           C  
ATOM   2364  CG  TYR A1463      26.840  33.189  22.387  1.00  0.00           C  
ATOM   2365  CD1 TYR A1463      26.152  34.037  21.511  1.00  0.00           C  
ATOM   2366  CD2 TYR A1463      28.173  33.500  22.666  1.00  0.00           C  
ATOM   2367  CE1 TYR A1463      26.793  35.142  20.913  1.00  0.00           C  
ATOM   2368  CE2 TYR A1463      28.810  34.595  22.075  1.00  0.00           C  
ATOM   2369  CZ  TYR A1463      28.120  35.397  21.197  1.00  0.00           C  
ATOM   2370  OH  TYR A1463      28.792  36.379  20.520  1.00  0.00           O  
ATOM   2371  H   TYR A1463      26.034  28.979  22.732  1.00  0.00           H  
ATOM   2372 HH   TYR A1463      29.728  36.348  20.792  1.00  0.00           H  
ATOM   2373  N   ARG A1464      27.717  31.249  20.028  1.00  0.00           N  
ATOM   2374  CA  ARG A1464      28.983  31.095  19.319  1.00  0.00           C  
ATOM   2375  C   ARG A1464      30.155  31.665  20.121  1.00  0.00           C  
ATOM   2376  O   ARG A1464      30.605  32.794  19.850  1.00  0.00           O  
ATOM   2377  CB  ARG A1464      28.954  31.792  17.941  1.00  0.00           C  
ATOM   2378  CG  ARG A1464      28.019  31.220  16.823  1.00  0.00           C  
ATOM   2379  CD  ARG A1464      28.366  29.778  16.317  1.00  0.00           C  
ATOM   2380  NE  ARG A1464      28.201  29.572  14.865  1.00  0.00           N  
ATOM   2381  CZ  ARG A1464      27.102  29.841  14.148  1.00  0.00           C  
ATOM   2382  NH1 ARG A1464      26.005  30.341  14.704  1.00  0.00           N  
ATOM   2383  NH2 ARG A1464      27.118  29.616  12.841  1.00  0.00           N  
ATOM   2384  H   ARG A1464      27.050  31.873  19.683  1.00  0.00           H  
ATOM   2385 HE   ARG A1464      28.967  29.207  14.379  1.00  0.00           H  
ATOM   2386 HH11 ARG A1464      25.979  30.529  15.685  1.00  0.00           H  
ATOM   2387 HH12 ARG A1464      25.200  30.531  14.140  1.00  0.00           H  
ATOM   2388 HH21 ARG A1464      26.306  29.810  12.290  1.00  0.00           H  
ATOM   2389 HH22 ARG A1464      27.941  29.249  12.406  1.00  0.00           H  
ATOM   2390  N   PHE A1465      30.621  30.906  21.118  1.00  0.00           N  
ATOM   2391  CA  PHE A1465      31.761  31.321  21.925  1.00  0.00           C  
ATOM   2392  C   PHE A1465      32.998  31.274  21.031  1.00  0.00           C  
ATOM   2393  O   PHE A1465      32.999  30.548  20.036  1.00  0.00           O  
ATOM   2394  CB  PHE A1465      31.933  30.396  23.118  1.00  0.00           C  
ATOM   2395  CG  PHE A1465      30.854  30.544  24.154  1.00  0.00           C  
ATOM   2396  CD1 PHE A1465      30.093  31.699  24.224  1.00  0.00           C  
ATOM   2397  CD2 PHE A1465      30.579  29.509  25.055  1.00  0.00           C  
ATOM   2398  CE1 PHE A1465      29.072  31.828  25.167  1.00  0.00           C  
ATOM   2399  CE2 PHE A1465      29.552  29.631  26.008  1.00  0.00           C  
ATOM   2400  CZ  PHE A1465      28.798  30.796  26.058  1.00  0.00           C  
ATOM   2401  H   PHE A1465      30.184  30.050  21.309  1.00  0.00           H  
ATOM   2402  N   PRO A1475      34.053  32.073  21.346  1.00  0.00           N  
ATOM   2403  CA  PRO A1475      35.246  32.033  20.490  1.00  0.00           C  
ATOM   2404  C   PRO A1475      35.642  30.589  20.199  1.00  0.00           C  
ATOM   2405  O   PRO A1475      35.764  30.193  19.040  1.00  0.00           O  
ATOM   2406  CB  PRO A1475      36.303  32.735  21.354  1.00  0.00           C  
ATOM   2407  CG  PRO A1475      35.507  33.773  22.071  1.00  0.00           C  
ATOM   2408  CD  PRO A1475      34.284  32.976  22.498  1.00  0.00           C  
ATOM   2409  N   HIS A1684      35.683  29.796  21.265  1.00  0.00           N  
ATOM   2410  CA  HIS A1684      36.038  28.380  21.215  1.00  0.00           C  
ATOM   2411  C   HIS A1684      34.970  27.432  20.626  1.00  0.00           C  
ATOM   2412  O   HIS A1684      35.149  26.207  20.643  1.00  0.00           O  
ATOM   2413  CB  HIS A1684      36.392  27.921  22.629  1.00  0.00           C  
ATOM   2414  CG  HIS A1684      35.283  28.116  23.619  1.00  0.00           C  
ATOM   2415  ND1 HIS A1684      34.230  27.232  23.737  1.00  0.00           N  
ATOM   2416  CD2 HIS A1684      35.059  29.089  24.533  1.00  0.00           C  
ATOM   2417  CE1 HIS A1684      33.406  27.654  24.680  1.00  0.00           C  
ATOM   2418  NE2 HIS A1684      33.887  28.776  25.180  1.00  0.00           N  
ATOM   2419  H   HIS A1684      35.471  30.194  22.123  1.00  0.00           H  
ATOM   2420  HD1 HIS A1684      34.102  26.418  23.197  1.00  0.00           H  
ATOM   2421  HE2 HIS A1684      33.481  29.292  25.909  1.00  0.00           H  
ATOM   2422  N   GLY A1692      33.836  27.979  20.192  1.00  0.00           N  
ATOM   2423  CA  GLY A1692      32.783  27.154  19.623  1.00  0.00           C  
ATOM   2424  C   GLY A1692      31.414  27.365  20.248  1.00  0.00           C  
ATOM   2425  O   GLY A1692      31.284  27.836  21.388  1.00  0.00           O  
ATOM   2426  H   GLY A1692      33.723  28.934  20.229  1.00  0.00           H  
ATOM   2427  N   SER A1693      30.391  27.018  19.473  1.00  0.00           N  
ATOM   2428  CA  SER A1693      28.988  27.128  19.863  1.00  0.00           C  
ATOM   2429  C   SER A1693      28.652  26.242  21.079  1.00  0.00           C  
ATOM   2430  O   SER A1693      28.416  25.051  20.915  1.00  0.00           O  
ATOM   2431  CB  SER A1693      28.132  26.712  18.649  1.00  0.00           C  
ATOM   2432  OG  SER A1693      26.748  27.002  18.779  1.00  0.00           O  
ATOM   2433  H   SER A1693      30.591  26.655  18.592  1.00  0.00           H  
ATOM   2434 HG   SER A1693      26.281  26.714  17.992  1.00  0.00           H  
ATOM   2435  N   LEU A1700      28.669  26.795  22.294  1.00  0.00           N  
ATOM   2436  CA  LEU A1700      28.325  26.004  23.486  1.00  0.00           C  
ATOM   2437  C   LEU A1700      27.107  26.564  24.259  1.00  0.00           C  
ATOM   2438  O   LEU A1700      26.525  27.573  23.840  1.00  0.00           O  
ATOM   2439  CB  LEU A1700      29.562  25.785  24.373  1.00  0.00           C  
ATOM   2440  CG  LEU A1700      30.356  24.511  24.025  1.00  0.00           C  
ATOM   2441  CD1 LEU A1700      31.843  24.673  24.203  1.00  0.00           C  
ATOM   2442  CD2 LEU A1700      29.855  23.311  24.825  1.00  0.00           C  
ATOM   2443  H   LEU A1700      28.920  27.742  22.395  1.00  0.00           H  
ATOM   2444  N   GLU A1701      26.677  25.875  25.323  1.00  0.00           N  
ATOM   2445  CA  GLU A1701      25.502  26.270  26.149  1.00  0.00           C  
ATOM   2446  C   GLU A1701      25.554  27.642  26.860  1.00  0.00           C  
ATOM   2447  O   GLU A1701      26.573  28.005  27.451  1.00  0.00           O  
ATOM   2448  CB  GLU A1701      25.212  25.163  27.187  1.00  0.00           C  
ATOM   2449  CG  GLU A1701      23.879  25.260  27.944  1.00  0.00           C  
ATOM   2450  CD  GLU A1701      23.469  23.939  28.633  1.00  0.00           C  
ATOM   2451  OE1 GLU A1701      24.249  22.959  28.601  1.00  0.00           O  
ATOM   2452  OE2 GLU A1701      22.354  23.876  29.203  1.00  0.00           O  
ATOM   2453  H   GLU A1701      27.173  25.077  25.589  1.00  0.00           H  
ATOM   2454  N   LEU A1702      24.480  28.423  26.758  1.00  0.00           N  
ATOM   2455  CA  LEU A1702      24.423  29.715  27.443  1.00  0.00           C  
ATOM   2456  C   LEU A1702      23.330  29.648  28.509  1.00  0.00           C  
ATOM   2457  O   LEU A1702      23.524  30.070  29.639  1.00  0.00           O  
ATOM   2458  CB  LEU A1702      24.177  30.882  26.482  1.00  0.00           C  
ATOM   2459  CG  LEU A1702      24.065  32.282  27.115  1.00  0.00           C  
ATOM   2460  CD1 LEU A1702      25.292  32.604  27.935  1.00  0.00           C  
ATOM   2461  CD2 LEU A1702      23.882  33.357  26.080  1.00  0.00           C  
ATOM   2462  H   LEU A1702      23.724  28.119  26.225  1.00  0.00           H  
ATOM   2463  N   GLU A1703      22.172  29.133  28.147  1.00  0.00           N  
ATOM   2464  CA  GLU A1703      21.086  28.997  29.091  1.00  0.00           C  
ATOM   2465  C   GLU A1703      20.483  27.665  28.708  1.00  0.00           C  
ATOM   2466  O   GLU A1703      20.707  27.202  27.589  1.00  0.00           O  
ATOM   2467  CB  GLU A1703      20.081  30.133  28.894  1.00  0.00           C  
ATOM   2468  CG  GLU A1703      18.864  30.088  29.834  1.00  0.00           C  
ATOM   2469  CD  GLU A1703      18.104  31.426  29.962  1.00  0.00           C  
ATOM   2470  OE1 GLU A1703      17.998  32.168  28.954  1.00  0.00           O  
ATOM   2471  OE2 GLU A1703      17.600  31.725  31.080  1.00  0.00           O  
ATOM   2472  H   GLU A1703      22.047  28.821  27.226  1.00  0.00           H  
ATOM   2473  N   GLY A1704      19.756  27.024  29.614  1.00  0.00           N  
ATOM   2474  CA  GLY A1704      19.154  25.754  29.278  1.00  0.00           C  
ATOM   2475  C   GLY A1704      17.722  25.755  29.758  1.00  0.00           C  
ATOM   2476  O   GLY A1704      17.474  25.660  30.961  1.00  0.00           O  
ATOM   2477  H   GLY A1704      19.609  27.402  30.490  1.00  0.00           H  
ATOM   2478  N   ILE A1705      16.769  25.938  28.855  1.00  0.00           N  
ATOM   2479  CA  ILE A1705      15.377  25.938  29.266  1.00  0.00           C  
ATOM   2480  C   ILE A1705      14.835  24.515  29.302  1.00  0.00           C  
ATOM   2481  O   ILE A1705      14.415  23.956  28.286  1.00  0.00           O  
ATOM   2482  CB  ILE A1705      14.513  26.787  28.368  1.00  0.00           C  
ATOM   2483  CG1 ILE A1705      15.009  28.223  28.326  1.00  0.00           C  
ATOM   2484  CG2 ILE A1705      13.147  26.816  28.910  1.00  0.00           C  
ATOM   2485  CD1 ILE A1705      16.157  28.475  27.371  1.00  0.00           C  
ATOM   2486  H   ILE A1705      17.004  26.055  27.909  1.00  0.00           H  
ATOM   2487  N   ALA A1706      14.844  23.942  30.497  1.00  0.00           N  
ATOM   2488  CA  ALA A1706      14.392  22.578  30.722  1.00  0.00           C  
ATOM   2489  C   ALA A1706      12.933  22.491  31.001  1.00  0.00           C  
ATOM   2490  O   ALA A1706      12.297  23.475  31.344  1.00  0.00           O  
ATOM   2491  CB  ALA A1706      15.110  21.999  31.872  1.00  0.00           C  
ATOM   2492  H   ALA A1706      15.164  24.464  31.255  1.00  0.00           H  
ATOM   2493  N   GLN A1707      12.414  21.286  30.901  1.00  0.00           N  
ATOM   2494  CA  GLN A1707      11.027  21.082  31.170  1.00  0.00           C  
ATOM   2495  C   GLN A1707      10.924  19.945  32.165  1.00  0.00           C  
ATOM   2496  O   GLN A1707      10.390  18.894  31.861  1.00  0.00           O  
ATOM   2497  CB  GLN A1707      10.217  20.943  29.846  1.00  0.00           C  
ATOM   2498  CG  GLN A1707       9.185  19.806  29.641  1.00  0.00           C  
ATOM   2499  CD  GLN A1707       8.052  19.689  30.680  1.00  0.00           C  
ATOM   2500  OE1 GLN A1707       7.080  18.948  30.485  1.00  0.00           O  
ATOM   2501  NE2 GLN A1707       8.182  20.379  31.790  1.00  0.00           N  
ATOM   2502  H   GLN A1707      12.974  20.521  30.653  1.00  0.00           H  
ATOM   2503 HE21 GLN A1707       8.932  20.940  31.958  1.00  0.00           H  
ATOM   2504 HE22 GLN A1707       7.461  20.298  32.459  1.00  0.00           H  
ATOM   2505  N   ARG A1708      11.527  20.115  33.344  1.00  0.00           N  
ATOM   2506  CA  ARG A1708      11.379  19.084  34.379  1.00  0.00           C  
ATOM   2507  C   ARG A1708       9.867  18.925  34.517  1.00  0.00           C  
ATOM   2508  O   ARG A1708       9.108  19.843  34.200  1.00  0.00           O  
ATOM   2509  CB  ARG A1708      11.982  19.487  35.723  1.00  0.00           C  
ATOM   2510  CG  ARG A1708      12.152  20.957  35.928  1.00  0.00           C  
ATOM   2511  CD  ARG A1708      13.619  21.240  36.092  1.00  0.00           C  
ATOM   2512  NE  ARG A1708      14.133  20.492  37.231  1.00  0.00           N  
ATOM   2513  CZ  ARG A1708      15.226  20.801  37.930  1.00  0.00           C  
ATOM   2514  NH1 ARG A1708      15.955  21.853  37.610  1.00  0.00           N  
ATOM   2515  NH2 ARG A1708      15.608  19.982  38.900  1.00  0.00           N  
ATOM   2516  H   ARG A1708      12.025  20.933  33.507  1.00  0.00           H  
ATOM   2517 HE   ARG A1708      13.651  19.678  37.473  1.00  0.00           H  
ATOM   2518 HH11 ARG A1708      15.696  22.452  36.860  1.00  0.00           H  
ATOM   2519 HH12 ARG A1708      16.757  22.086  38.178  1.00  0.00           H  
ATOM   2520 HH21 ARG A1708      16.396  20.209  39.461  1.00  0.00           H  
ATOM   2521 HH22 ARG A1708      15.060  19.166  39.106  1.00  0.00           H  
ATOM   2522  N   THR A1709       9.385  17.799  34.989  1.00  0.00           N  
ATOM   2523  CA  THR A1709       7.953  17.719  35.014  1.00  0.00           C  
ATOM   2524  C   THR A1709       7.352  18.046  36.327  1.00  0.00           C  
ATOM   2525  O   THR A1709       6.829  19.119  36.492  1.00  0.00           O  
ATOM   2526  CB  THR A1709       7.500  16.430  34.486  1.00  0.00           C  
ATOM   2527  OG1 THR A1709       8.327  15.401  35.041  1.00  0.00           O  
ATOM   2528  CG2 THR A1709       7.640  16.454  32.963  1.00  0.00           C  
ATOM   2529  H   THR A1709       9.961  17.069  35.300  1.00  0.00           H  
ATOM   2530  HG1 THR A1709       8.061  14.541  34.673  1.00  0.00           H  
ATOM   2531  N   ASP A1710       7.404  17.123  37.266  1.00  0.00           N  
ATOM   2532  CA  ASP A1710       6.860  17.386  38.594  1.00  0.00           C  
ATOM   2533  C   ASP A1710       7.684  16.558  39.542  1.00  0.00           C  
ATOM   2534  O   ASP A1710       7.356  16.352  40.721  1.00  0.00           O  
ATOM   2535  CB  ASP A1710       5.338  17.101  38.682  1.00  0.00           C  
ATOM   2536  CG  ASP A1710       4.937  15.624  38.437  1.00  0.00           C  
ATOM   2537  OD1 ASP A1710       5.806  14.772  38.094  1.00  0.00           O  
ATOM   2538  OD2 ASP A1710       3.715  15.345  38.601  1.00  0.00           O  
ATOM   2539  H   ASP A1710       7.869  16.274  37.076  1.00  0.00           H  
ATOM   2540  N   PHE A1711       8.832  16.175  38.993  1.00  0.00           N  
ATOM   2541  CA  PHE A1711       9.817  15.378  39.683  1.00  0.00           C  
ATOM   2542  C   PHE A1711      10.389  16.138  40.865  1.00  0.00           C  
ATOM   2543  O   PHE A1711      10.684  15.539  41.887  1.00  0.00           O  
ATOM   2544  CB  PHE A1711      10.940  14.999  38.723  1.00  0.00           C  
ATOM   2545  CG  PHE A1711      12.194  14.702  39.403  1.00  0.00           C  
ATOM   2546  CD1 PHE A1711      12.374  13.479  39.994  1.00  0.00           C  
ATOM   2547  CD2 PHE A1711      13.132  15.698  39.599  1.00  0.00           C  
ATOM   2548  CE1 PHE A1711      13.462  13.248  40.797  1.00  0.00           C  
ATOM   2549  CE2 PHE A1711      14.226  15.486  40.401  1.00  0.00           C  
ATOM   2550  CZ  PHE A1711      14.396  14.259  41.009  1.00  0.00           C  
ATOM   2551  H   PHE A1711       9.047  16.473  38.092  1.00  0.00           H  
ATOM   2552  N   ASP A1725      10.579  17.448  40.715  1.00  0.00           N  
ATOM   2553  CA  ASP A1725      11.146  18.240  41.808  1.00  0.00           C  
ATOM   2554  C   ASP A1725      10.235  18.307  42.990  1.00  0.00           C  
ATOM   2555  O   ASP A1725      10.520  17.691  44.001  1.00  0.00           O  
ATOM   2556  CB  ASP A1725      11.524  19.653  41.373  1.00  0.00           C  
ATOM   2557  CG  ASP A1725      12.719  19.668  40.454  1.00  0.00           C  
ATOM   2558  OD1 ASP A1725      13.865  19.502  40.957  1.00  0.00           O  
ATOM   2559  OD2 ASP A1725      12.492  19.819  39.229  1.00  0.00           O  
ATOM   2560  H   ASP A1725      10.352  17.883  39.873  1.00  0.00           H  
ATOM   2561  N   LEU A1726       9.126  19.027  42.861  1.00  0.00           N  
ATOM   2562  CA  LEU A1726       8.190  19.148  43.970  1.00  0.00           C  
ATOM   2563  C   LEU A1726       7.885  17.763  44.491  1.00  0.00           C  
ATOM   2564  O   LEU A1726       7.748  17.559  45.698  1.00  0.00           O  
ATOM   2565  CB  LEU A1726       6.885  19.807  43.543  1.00  0.00           C  
ATOM   2566  CG  LEU A1726       6.825  21.323  43.325  1.00  0.00           C  
ATOM   2567  CD1 LEU A1726       5.352  21.750  43.239  1.00  0.00           C  
ATOM   2568  CD2 LEU A1726       7.542  22.076  44.461  1.00  0.00           C  
ATOM   2569  H   LEU A1726       8.935  19.478  42.017  1.00  0.00           H  
ATOM   2570  N   GLY A1727       7.844  16.800  43.572  1.00  0.00           N  
ATOM   2571  CA  GLY A1727       7.566  15.428  43.951  1.00  0.00           C  
ATOM   2572  C   GLY A1727       8.616  14.861  44.888  1.00  0.00           C  
ATOM   2573  O   GLY A1727       8.335  14.617  46.065  1.00  0.00           O  
ATOM   2574  H   GLY A1727       7.978  17.017  42.627  1.00  0.00           H  
ATOM   2575  N   SER A1728       9.852  14.763  44.397  1.00  0.00           N  
ATOM   2576  CA  SER A1728      10.973  14.232  45.169  1.00  0.00           C  
ATOM   2577  C   SER A1728      11.137  14.897  46.494  1.00  0.00           C  
ATOM   2578  O   SER A1728      11.941  14.453  47.302  1.00  0.00           O  
ATOM   2579  CB  SER A1728      12.287  14.404  44.428  1.00  0.00           C  
ATOM   2580  OG  SER A1728      12.344  13.522  43.326  1.00  0.00           O  
ATOM   2581  H   SER A1728      10.014  15.048  43.479  1.00  0.00           H  
ATOM   2582 HG   SER A1728      13.180  13.655  42.890  1.00  0.00           H  
ATOM   2583  N   HIS A1729      10.401  15.986  46.703  1.00  0.00           N  
ATOM   2584  CA  HIS A1729      10.485  16.770  47.936  1.00  0.00           C  
ATOM   2585  C   HIS A1729       9.180  16.962  48.675  1.00  0.00           C  
ATOM   2586  O   HIS A1729       9.161  17.681  49.668  1.00  0.00           O  
ATOM   2587  CB  HIS A1729      11.062  18.176  47.650  1.00  0.00           C  
ATOM   2588  CG  HIS A1729      12.547  18.205  47.475  1.00  0.00           C  
ATOM   2589  ND1 HIS A1729      13.416  17.976  48.516  1.00  0.00           N  
ATOM   2590  CD2 HIS A1729      13.321  18.408  46.377  1.00  0.00           C  
ATOM   2591  CE1 HIS A1729      14.658  18.032  48.074  1.00  0.00           C  
ATOM   2592  NE2 HIS A1729      14.630  18.295  46.783  1.00  0.00           N  
ATOM   2593  H   HIS A1729       9.802  16.307  45.990  1.00  0.00           H  
ATOM   2594  HD1 HIS A1729      13.158  17.784  49.441  1.00  0.00           H  
ATOM   2595  HE2 HIS A1729      15.414  18.412  46.202  1.00  0.00           H  
ATOM   2596  N   THR A1730       8.100  16.324  48.246  1.00  0.00           N  
ATOM   2597  CA  THR A1730       6.832  16.553  48.917  1.00  0.00           C  
ATOM   2598  C   THR A1730       6.376  15.490  49.884  1.00  0.00           C  
ATOM   2599  O   THR A1730       6.785  14.345  49.790  1.00  0.00           O  
ATOM   2600  CB  THR A1730       5.701  16.785  47.931  1.00  0.00           C  
ATOM   2601  OG1 THR A1730       4.522  17.128  48.664  1.00  0.00           O  
ATOM   2602  CG2 THR A1730       5.441  15.540  47.114  1.00  0.00           C  
ATOM   2603  H   THR A1730       8.142  15.726  47.484  1.00  0.00           H  
ATOM   2604  HG1 THR A1730       3.799  17.270  48.036  1.00  0.00           H  
ATOM   2605  N   LYS A1731       5.495  15.885  50.793  1.00  0.00           N  
ATOM   2606  CA  LYS A1731       4.912  14.999  51.803  1.00  0.00           C  
ATOM   2607  C   LYS A1731       3.739  14.271  51.128  1.00  0.00           C  
ATOM   2608  O   LYS A1731       3.072  14.844  50.266  1.00  0.00           O  
ATOM   2609  CB  LYS A1731       4.408  15.853  52.991  1.00  0.00           C  
ATOM   2610  CG  LYS A1731       4.286  15.135  54.343  1.00  0.00           C  
ATOM   2611  CD  LYS A1731       2.873  14.638  54.662  1.00  0.00           C  
ATOM   2612  CE  LYS A1731       1.945  15.736  55.156  1.00  0.00           C  
ATOM   2613  NZ  LYS A1731       1.668  16.719  54.083  1.00  0.00           N  
ATOM   2614  H   LYS A1731       5.221  16.829  50.794  1.00  0.00           H  
ATOM   2615  HZ1 LYS A1731       2.503  17.326  53.937  1.00  0.00           H  
ATOM   2616  HZ2 LYS A1731       1.451  16.219  53.196  1.00  0.00           H  
ATOM   2617  HZ3 LYS A1731       0.856  17.312  54.350  1.00  0.00           H  
ATOM   2618  N   ASP A1732       3.500  13.019  51.528  1.00  0.00           N  
ATOM   2619  CA  ASP A1732       2.422  12.158  51.011  1.00  0.00           C  
ATOM   2620  C   ASP A1732       2.295  12.068  49.491  1.00  0.00           C  
ATOM   2621  O   ASP A1732       1.209  12.141  48.921  1.00  0.00           O  
ATOM   2622  CB  ASP A1732       1.064  12.439  51.701  1.00  0.00           C  
ATOM   2623  CG  ASP A1732       0.614  13.902  51.609  1.00  0.00           C  
ATOM   2624  OD1 ASP A1732       0.320  14.391  50.500  1.00  0.00           O  
ATOM   2625  OD2 ASP A1732       0.509  14.553  52.664  1.00  0.00           O  
ATOM   2626  H   ASP A1732       4.093  12.652  52.214  1.00  0.00           H  
ATOM   2627  N   GLN A1733       3.417  11.736  48.872  1.00  0.00           N  
ATOM   2628  CA  GLN A1733       3.543  11.613  47.420  1.00  0.00           C  
ATOM   2629  C   GLN A1733       2.465  10.771  46.776  1.00  0.00           C  
ATOM   2630  O   GLN A1733       2.235  10.847  45.566  1.00  0.00           O  
ATOM   2631  CB  GLN A1733       4.882  10.972  47.100  1.00  0.00           C  
ATOM   2632  CG  GLN A1733       6.012  11.525  47.911  1.00  0.00           C  
ATOM   2633  CD  GLN A1733       7.294  10.871  47.566  1.00  0.00           C  
ATOM   2634  OE1 GLN A1733       8.007  11.303  46.669  1.00  0.00           O  
ATOM   2635  NE2 GLN A1733       7.579   9.778  48.233  1.00  0.00           N  
ATOM   2636  H   GLN A1733       4.206  11.591  49.427  1.00  0.00           H  
ATOM   2637 HE21 GLN A1733       6.960   9.453  48.908  1.00  0.00           H  
ATOM   2638 HE22 GLN A1733       8.414   9.354  47.994  1.00  0.00           H  
ATOM   2639  N   GLU A1734       1.865   9.921  47.594  1.00  0.00           N  
ATOM   2640  CA  GLU A1734       0.829   9.001  47.161  1.00  0.00           C  
ATOM   2641  C   GLU A1734      -0.541   9.646  46.927  1.00  0.00           C  
ATOM   2642  O   GLU A1734      -1.163   9.430  45.888  1.00  0.00           O  
ATOM   2643  CB  GLU A1734       0.741   7.828  48.152  1.00  0.00           C  
ATOM   2644  CG  GLU A1734       0.842   8.231  49.660  1.00  0.00           C  
ATOM   2645  CD  GLU A1734       2.217   7.941  50.316  1.00  0.00           C  
ATOM   2646  OE1 GLU A1734       2.756   6.818  50.116  1.00  0.00           O  
ATOM   2647  OE2 GLU A1734       2.728   8.829  51.056  1.00  0.00           O  
ATOM   2648  H   GLU A1734       2.143   9.906  48.520  1.00  0.00           H  
ATOM   2649  N   ALA A1735      -1.016  10.444  47.873  1.00  0.00           N  
ATOM   2650  CA  ALA A1735      -2.322  11.081  47.711  1.00  0.00           C  
ATOM   2651  C   ALA A1735      -2.353  12.079  46.551  1.00  0.00           C  
ATOM   2652  O   ALA A1735      -3.233  11.999  45.688  1.00  0.00           O  
ATOM   2653  CB  ALA A1735      -2.753  11.760  49.006  1.00  0.00           C  
ATOM   2654  H   ALA A1735      -0.471  10.631  48.665  1.00  0.00           H  
ATOM   2655  N   LEU A1736      -1.435  13.041  46.569  1.00  0.00           N  
ATOM   2656  CA  LEU A1736      -1.330  14.059  45.528  1.00  0.00           C  
ATOM   2657  C   LEU A1736      -0.600  13.412  44.359  1.00  0.00           C  
ATOM   2658  O   LEU A1736       0.593  13.602  44.158  1.00  0.00           O  
ATOM   2659  CB  LEU A1736      -0.580  15.261  46.087  1.00  0.00           C  
ATOM   2660  CG  LEU A1736       0.401  14.944  47.214  1.00  0.00           C  
ATOM   2661  CD1 LEU A1736       1.773  14.580  46.667  1.00  0.00           C  
ATOM   2662  CD2 LEU A1736       0.472  16.129  48.134  1.00  0.00           C  
ATOM   2663  H   LEU A1736      -0.807  13.047  47.318  1.00  0.00           H  
ATOM   2664  N   GLY A1737      -1.366  12.615  43.627  1.00  0.00           N  
ATOM   2665  CA  GLY A1737      -0.890  11.834  42.494  1.00  0.00           C  
ATOM   2666  C   GLY A1737       0.325  12.248  41.695  1.00  0.00           C  
ATOM   2667  O   GLY A1737       0.209  12.903  40.661  1.00  0.00           O  
ATOM   2668  H   GLY A1737      -2.313  12.539  43.876  1.00  0.00           H  
ATOM   2669  N   ILE A1738       1.488  11.781  42.092  1.00  0.00           N  
ATOM   2670  CA  ILE A1738       2.661  12.181  41.364  1.00  0.00           C  
ATOM   2671  C   ILE A1738       2.756  11.499  40.015  1.00  0.00           C  
ATOM   2672  O   ILE A1738       1.944  10.627  39.702  1.00  0.00           O  
ATOM   2673  CB  ILE A1738       3.906  12.102  42.276  1.00  0.00           C  
ATOM   2674  CG1 ILE A1738       3.730  13.164  43.380  1.00  0.00           C  
ATOM   2675  CG2 ILE A1738       5.218  12.282  41.491  1.00  0.00           C  
ATOM   2676  CD1 ILE A1738       4.865  13.316  44.323  1.00  0.00           C  
ATOM   2677  H   ILE A1738       1.546  11.156  42.845  1.00  0.00           H  
ATOM   2678  N   THR A1739       3.647  12.020  39.179  1.00  0.00           N  
ATOM   2679  CA  THR A1739       3.869  11.506  37.831  1.00  0.00           C  
ATOM   2680  C   THR A1739       5.257  10.890  37.643  1.00  0.00           C  
ATOM   2681  O   THR A1739       5.388   9.667  37.523  1.00  0.00           O  
ATOM   2682  CB  THR A1739       3.669  12.623  36.773  1.00  0.00           C  
ATOM   2683  OG1 THR A1739       2.289  12.987  36.714  1.00  0.00           O  
ATOM   2684  CG2 THR A1739       4.130  12.182  35.390  1.00  0.00           C  
ATOM   2685  H   THR A1739       4.152  12.796  39.467  1.00  0.00           H  
ATOM   2686  HG1 THR A1739       2.159  13.681  36.058  1.00  0.00           H  
ATOM   2687  N   ALA A1740       6.280  11.733  37.560  1.00  0.00           N  
ATOM   2688  CA  ALA A1740       7.631  11.250  37.365  1.00  0.00           C  
ATOM   2689  C   ALA A1740       8.105  10.433  38.562  1.00  0.00           C  
ATOM   2690  O   ALA A1740       7.534  10.517  39.660  1.00  0.00           O  
ATOM   2691  CB  ALA A1740       8.549  12.401  37.119  1.00  0.00           C  
ATOM   2692  H   ALA A1740       6.125  12.682  37.664  1.00  0.00           H  
ATOM   2693  N   ARG A1741       9.149   9.640  38.336  1.00  0.00           N  
ATOM   2694  CA  ARG A1741       9.702   8.791  39.372  1.00  0.00           C  
ATOM   2695  C   ARG A1741      10.379   9.626  40.442  1.00  0.00           C  
ATOM   2696  O   ARG A1741      11.111  10.549  40.136  1.00  0.00           O  
ATOM   2697  CB  ARG A1741      10.699   7.800  38.770  1.00  0.00           C  
ATOM   2698  CG  ARG A1741      12.142   8.282  38.773  1.00  0.00           C  
ATOM   2699  CD  ARG A1741      12.662   8.740  37.404  1.00  0.00           C  
ATOM   2700  NE  ARG A1741      11.946   9.870  36.794  1.00  0.00           N  
ATOM   2701  CZ  ARG A1741      12.503  10.716  35.918  1.00  0.00           C  
ATOM   2702  NH1 ARG A1741      13.783  10.564  35.573  1.00  0.00           N  
ATOM   2703  NH2 ARG A1741      11.770  11.670  35.320  1.00  0.00           N  
ATOM   2704  H   ARG A1741       9.566   9.643  37.455  1.00  0.00           H  
ATOM   2705 HE   ARG A1741      11.012  10.016  37.039  1.00  0.00           H  
ATOM   2706 HH11 ARG A1741      14.322   9.823  35.961  1.00  0.00           H  
ATOM   2707 HH12 ARG A1741      14.199  11.194  34.912  1.00  0.00           H  
ATOM   2708 HH21 ARG A1741      12.191  12.292  34.659  1.00  0.00           H  
ATOM   2709 HH22 ARG A1741      10.791  11.746  35.519  1.00  0.00           H  
ATOM   2710  N   VAL A1742      10.131   9.293  41.696  1.00  0.00           N  
ATOM   2711  CA  VAL A1742      10.724  10.002  42.830  1.00  0.00           C  
ATOM   2712  C   VAL A1742      11.056   8.968  43.906  1.00  0.00           C  
ATOM   2713  O   VAL A1742      10.978   7.779  43.656  1.00  0.00           O  
ATOM   2714  CB  VAL A1742       9.734  11.056  43.410  1.00  0.00           C  
ATOM   2715  CG1 VAL A1742       9.520  12.187  42.420  1.00  0.00           C  
ATOM   2716  CG2 VAL A1742       8.394  10.406  43.740  1.00  0.00           C  
ATOM   2717  H   VAL A1742       9.537   8.538  41.879  1.00  0.00           H  
ATOM   2718  N   LEU A1743      11.439   9.399  45.098  1.00  0.00           N  
ATOM   2719  CA  LEU A1743      11.743   8.443  46.148  1.00  0.00           C  
ATOM   2720  C   LEU A1743      10.739   8.640  47.230  1.00  0.00           C  
ATOM   2721  O   LEU A1743      10.233   9.739  47.408  1.00  0.00           O  
ATOM   2722  CB  LEU A1743      13.097   8.716  46.766  1.00  0.00           C  
ATOM   2723  CG  LEU A1743      14.203   9.209  45.853  1.00  0.00           C  
ATOM   2724  CD1 LEU A1743      15.379   9.583  46.729  1.00  0.00           C  
ATOM   2725  CD2 LEU A1743      14.586   8.173  44.811  1.00  0.00           C  
ATOM   2726  H   LEU A1743      11.481  10.360  45.290  1.00  0.00           H  
ATOM   2727  N   ARG A1744      10.447   7.580  47.969  1.00  0.00           N  
ATOM   2728  CA  ARG A1744       9.515   7.723  49.069  1.00  0.00           C  
ATOM   2729  C   ARG A1744      10.128   8.758  50.001  1.00  0.00           C  
ATOM   2730  O   ARG A1744      11.193   8.551  50.588  1.00  0.00           O  
ATOM   2731  CB  ARG A1744       9.232   6.383  49.788  1.00  0.00           C  
ATOM   2732  CG  ARG A1744       8.394   6.515  51.093  1.00  0.00           C  
ATOM   2733  CD  ARG A1744       7.356   5.394  51.280  1.00  0.00           C  
ATOM   2734  NE  ARG A1744       6.156   5.606  50.461  1.00  0.00           N  
ATOM   2735  CZ  ARG A1744       5.749   4.794  49.482  1.00  0.00           C  
ATOM   2736  NH1 ARG A1744       6.442   3.698  49.190  1.00  0.00           N  
ATOM   2737  NH2 ARG A1744       4.649   5.076  48.784  1.00  0.00           N  
ATOM   2738  H   ARG A1744      10.865   6.718  47.786  1.00  0.00           H  
ATOM   2739 HE   ARG A1744       5.615   6.403  50.644  1.00  0.00           H  
ATOM   2740 HH11 ARG A1744       7.273   3.480  49.710  1.00  0.00           H  
ATOM   2741 HH12 ARG A1744       6.137   3.088  48.464  1.00  0.00           H  
ATOM   2742 HH21 ARG A1744       4.354   4.458  48.053  1.00  0.00           H  
ATOM   2743 HH22 ARG A1744       4.127   5.899  48.986  1.00  0.00           H  
ATOM   2744  N   ASN A1745       9.531   9.935  50.002  1.00  0.00           N  
ATOM   2745  CA  ASN A1745      10.011  10.976  50.857  1.00  0.00           C  
ATOM   2746  C   ASN A1745       9.529  10.563  52.234  1.00  0.00           C  
ATOM   2747  O   ASN A1745       8.329  10.579  52.516  1.00  0.00           O  
ATOM   2748  CB  ASN A1745       9.427  12.307  50.425  1.00  0.00           C  
ATOM   2749  CG  ASN A1745      10.383  13.472  50.641  1.00  0.00           C  
ATOM   2750  OD1 ASN A1745      11.016  13.584  51.701  1.00  0.00           O  
ATOM   2751  ND2 ASN A1745      10.462  14.364  49.652  1.00  0.00           N  
ATOM   2752  H   ASN A1745       8.793  10.112  49.448  1.00  0.00           H  
ATOM   2753 HD21 ASN A1745       9.913  14.219  48.843  1.00  0.00           H  
ATOM   2754 HD22 ASN A1745      11.059  15.098  49.763  1.00  0.00           H  
ATOM   2755  N   GLU A1746      10.469  10.065  53.022  1.00  0.00           N  
ATOM   2756  CA  GLU A1746      10.217   9.600  54.382  1.00  0.00           C  
ATOM   2757  C   GLU A1746      10.460  10.741  55.382  1.00  0.00           C  
ATOM   2758  O   GLU A1746      10.345  10.545  56.605  1.00  0.00           O  
ATOM   2759  CB  GLU A1746      11.201   8.475  54.711  1.00  0.00           C  
ATOM   2760  CG  GLU A1746      10.636   7.352  55.574  1.00  0.00           C  
ATOM   2761  CD  GLU A1746       9.758   6.406  54.767  1.00  0.00           C  
ATOM   2762  OE1 GLU A1746      10.235   5.860  53.733  1.00  0.00           O  
ATOM   2763  OE2 GLU A1746       8.586   6.220  55.165  1.00  0.00           O  
ATOM   2764  H   GLU A1746      11.374   9.978  52.651  1.00  0.00           H  
ATOM   2765  N   HIS A1747      10.835  11.918  54.865  1.00  0.00           N  
ATOM   2766  CA  HIS A1747      11.144  13.057  55.720  1.00  0.00           C  
ATOM   2767  C   HIS A1747      10.421  14.383  55.532  1.00  0.00           C  
ATOM   2768  O   HIS A1747      10.265  15.105  56.520  1.00  0.00           O  
ATOM   2769  CB  HIS A1747      12.649  13.310  55.710  1.00  0.00           C  
ATOM   2770  CG  HIS A1747      13.456  12.103  56.065  1.00  0.00           C  
ATOM   2771  ND1 HIS A1747      14.042  11.291  55.119  1.00  0.00           N  
ATOM   2772  CD2 HIS A1747      13.764  11.562  57.267  1.00  0.00           C  
ATOM   2773  CE1 HIS A1747      14.673  10.301  55.716  1.00  0.00           C  
ATOM   2774  NE2 HIS A1747      14.524  10.441  57.019  1.00  0.00           N  
ATOM   2775  H   HIS A1747      10.864  12.025  53.894  1.00  0.00           H  
ATOM   2776  HD1 HIS A1747      14.035  11.423  54.179  1.00  0.00           H  
ATOM   2777  HE2 HIS A1747      14.885   9.840  57.710  1.00  0.00           H  
ATOM   2778  N   SER A1748      10.002  14.738  54.315  1.00  0.00           N  
ATOM   2779  CA  SER A1748       9.326  16.039  54.150  1.00  0.00           C  
ATOM   2780  C   SER A1748       8.229  16.316  55.166  1.00  0.00           C  
ATOM   2781  O   SER A1748       7.303  15.535  55.320  1.00  0.00           O  
ATOM   2782  CB  SER A1748       8.736  16.246  52.758  1.00  0.00           C  
ATOM   2783  OG  SER A1748       8.108  17.526  52.694  1.00  0.00           O  
ATOM   2784  H   SER A1748      10.123  14.146  53.548  1.00  0.00           H  
ATOM   2785 HG   SER A1748       7.734  17.663  51.807  1.00  0.00           H  
ATOM   2786  N   THR A1749       8.327  17.443  55.842  1.00  0.00           N  
ATOM   2787  CA  THR A1749       7.330  17.813  56.819  1.00  0.00           C  
ATOM   2788  C   THR A1749       6.254  18.652  56.141  1.00  0.00           C  
ATOM   2789  O   THR A1749       5.304  19.108  56.787  1.00  0.00           O  
ATOM   2790  CB  THR A1749       7.976  18.618  57.917  1.00  0.00           C  
ATOM   2791  OG1 THR A1749       8.836  19.608  57.335  1.00  0.00           O  
ATOM   2792  CG2 THR A1749       8.804  17.719  58.767  1.00  0.00           C  
ATOM   2793  H   THR A1749       9.094  18.037  55.703  1.00  0.00           H  
ATOM   2794  HG1 THR A1749       9.256  20.123  58.033  1.00  0.00           H  
ATOM   2795  N   GLN A1750       6.401  18.844  54.828  1.00  0.00           N  
ATOM   2796  CA  GLN A1750       5.464  19.653  54.053  1.00  0.00           C  
ATOM   2797  C   GLN A1750       5.085  19.050  52.732  1.00  0.00           C  
ATOM   2798  O   GLN A1750       5.916  18.461  52.048  1.00  0.00           O  
ATOM   2799  CB  GLN A1750       6.071  21.019  53.749  1.00  0.00           C  
ATOM   2800  CG  GLN A1750       5.932  22.037  54.841  1.00  0.00           C  
ATOM   2801  CD  GLN A1750       6.931  23.160  54.690  1.00  0.00           C  
ATOM   2802  OE1 GLN A1750       8.046  23.087  55.220  1.00  0.00           O  
ATOM   2803  NE2 GLN A1750       6.548  24.206  53.954  1.00  0.00           N  
ATOM   2804  H   GLN A1750       7.157  18.429  54.362  1.00  0.00           H  
ATOM   2805 HE21 GLN A1750       5.660  24.218  53.572  1.00  0.00           H  
ATOM   2806 HE22 GLN A1750       7.193  24.939  53.870  1.00  0.00           H  
ATOM   2807  N   ARG A1751       3.828  19.234  52.357  1.00  0.00           N  
ATOM   2808  CA  ARG A1751       3.370  18.749  51.076  1.00  0.00           C  
ATOM   2809  C   ARG A1751       3.512  19.895  50.071  1.00  0.00           C  
ATOM   2810  O   ARG A1751       2.915  20.963  50.213  1.00  0.00           O  
ATOM   2811  CB  ARG A1751       1.929  18.252  51.158  1.00  0.00           C  
ATOM   2812  CG  ARG A1751       0.879  19.331  51.444  1.00  0.00           C  
ATOM   2813  CD  ARG A1751      -0.504  18.709  51.672  1.00  0.00           C  
ATOM   2814  NE  ARG A1751      -0.823  17.639  50.716  1.00  0.00           N  
ATOM   2815  CZ  ARG A1751      -1.932  16.907  50.755  1.00  0.00           C  
ATOM   2816  NH1 ARG A1751      -2.834  17.131  51.709  1.00  0.00           N  
ATOM   2817  NH2 ARG A1751      -2.139  15.960  49.843  1.00  0.00           N  
ATOM   2818  H   ARG A1751       3.210  19.712  52.943  1.00  0.00           H  
ATOM   2819 HE   ARG A1751      -0.177  17.454  50.011  1.00  0.00           H  
ATOM   2820 HH11 ARG A1751      -2.679  17.856  52.389  1.00  0.00           H  
ATOM   2821 HH12 ARG A1751      -3.676  16.595  51.746  1.00  0.00           H  
ATOM   2822 HH21 ARG A1751      -2.980  15.414  49.884  1.00  0.00           H  
ATOM   2823 HH22 ARG A1751      -1.469  15.791  49.138  1.00  0.00           H  
ATOM   2824  N   LEU A1752       4.377  19.702  49.093  1.00  0.00           N  
ATOM   2825  CA  LEU A1752       4.585  20.711  48.083  1.00  0.00           C  
ATOM   2826  C   LEU A1752       3.581  20.432  46.969  1.00  0.00           C  
ATOM   2827  O   LEU A1752       3.886  19.840  45.930  1.00  0.00           O  
ATOM   2828  CB  LEU A1752       6.018  20.634  47.618  1.00  0.00           C  
ATOM   2829  CG  LEU A1752       6.832  20.506  48.898  1.00  0.00           C  
ATOM   2830  CD1 LEU A1752       8.292  20.352  48.563  1.00  0.00           C  
ATOM   2831  CD2 LEU A1752       6.569  21.691  49.809  1.00  0.00           C  
ATOM   2832  H   LEU A1752       4.892  18.878  49.067  1.00  0.00           H  
ATOM   2833  N   ALA A1753       2.352  20.837  47.238  1.00  0.00           N  
ATOM   2834  CA  ALA A1753       1.254  20.631  46.326  1.00  0.00           C  
ATOM   2835  C   ALA A1753       0.384  21.868  46.206  1.00  0.00           C  
ATOM   2836  O   ALA A1753       0.228  22.639  47.156  1.00  0.00           O  
ATOM   2837  CB  ALA A1753       0.417  19.487  46.821  1.00  0.00           C  
ATOM   2838  H   ALA A1753       2.179  21.305  48.085  1.00  0.00           H  
ATOM   2839  N   TYR A1757      -0.178  22.044  45.017  1.00  0.00           N  
ATOM   2840  CA  TYR A1757      -1.075  23.149  44.726  1.00  0.00           C  
ATOM   2841  C   TYR A1757      -2.469  22.557  44.740  1.00  0.00           C  
ATOM   2842  O   TYR A1757      -2.636  21.372  44.459  1.00  0.00           O  
ATOM   2843  CB  TYR A1757      -0.785  23.735  43.340  1.00  0.00           C  
ATOM   2844  CG  TYR A1757      -1.635  24.936  43.080  1.00  0.00           C  
ATOM   2845  CD1 TYR A1757      -1.620  26.009  43.956  1.00  0.00           C  
ATOM   2846  CD2 TYR A1757      -2.498  24.980  42.014  1.00  0.00           C  
ATOM   2847  CE1 TYR A1757      -2.447  27.094  43.779  1.00  0.00           C  
ATOM   2848  CE2 TYR A1757      -3.338  26.066  41.824  1.00  0.00           C  
ATOM   2849  CZ  TYR A1757      -3.309  27.121  42.715  1.00  0.00           C  
ATOM   2850  OH  TYR A1757      -4.149  28.201  42.541  1.00  0.00           O  
ATOM   2851  H   TYR A1757       0.003  21.396  44.301  1.00  0.00           H  
ATOM   2852 HH   TYR A1757      -4.700  28.065  41.775  1.00  0.00           H  
ATOM   2853  N   ARG A1758      -3.474  23.349  45.094  1.00  0.00           N  
ATOM   2854  CA  ARG A1758      -4.828  22.806  45.101  1.00  0.00           C  
ATOM   2855  C   ARG A1758      -5.910  23.703  44.514  1.00  0.00           C  
ATOM   2856  O   ARG A1758      -5.700  24.903  44.283  1.00  0.00           O  
ATOM   2857  CB  ARG A1758      -5.221  22.269  46.488  1.00  0.00           C  
ATOM   2858  CG  ARG A1758      -5.106  23.260  47.626  1.00  0.00           C  
ATOM   2859  CD  ARG A1758      -6.478  23.725  48.075  1.00  0.00           C  
ATOM   2860  NE  ARG A1758      -7.178  22.708  48.852  1.00  0.00           N  
ATOM   2861  CZ  ARG A1758      -8.470  22.775  49.165  1.00  0.00           C  
ATOM   2862  NH1 ARG A1758      -9.198  23.815  48.753  1.00  0.00           N  
ATOM   2863  NH2 ARG A1758      -9.026  21.825  49.920  1.00  0.00           N  
ATOM   2864  H   ARG A1758      -3.313  24.281  45.341  1.00  0.00           H  
ATOM   2865 HE   ARG A1758      -6.673  21.938  49.159  1.00  0.00           H  
ATOM   2866 HH11 ARG A1758      -8.778  24.536  48.208  1.00  0.00           H  
ATOM   2867 HH12 ARG A1758     -10.172  23.862  48.982  1.00  0.00           H  
ATOM   2868 HH21 ARG A1758      -9.996  21.874  50.155  1.00  0.00           H  
ATOM   2869 HH22 ARG A1758      -8.470  21.066  50.255  1.00  0.00           H  
ATOM   2870  N   ASP A1759      -7.076  23.099  44.326  1.00  0.00           N  
ATOM   2871  CA  ASP A1759      -8.234  23.744  43.717  1.00  0.00           C  
ATOM   2872  C   ASP A1759      -7.805  24.005  42.305  1.00  0.00           C  
ATOM   2873  O   ASP A1759      -7.884  25.123  41.818  1.00  0.00           O  
ATOM   2874  CB  ASP A1759      -8.616  25.055  44.410  1.00  0.00           C  
ATOM   2875  CG  ASP A1759      -9.601  25.880  43.576  1.00  0.00           C  
ATOM   2876  OD1 ASP A1759     -10.633  25.319  43.110  1.00  0.00           O  
ATOM   2877  OD2 ASP A1759      -9.285  27.074  43.348  1.00  0.00           O  
ATOM   2878  H   ASP A1759      -7.164  22.169  44.618  1.00  0.00           H  
ATOM   2879  N   PRO A1760      -7.246  23.001  41.659  1.00  0.00           N  
ATOM   2880  CA  PRO A1760      -6.807  23.118  40.272  1.00  0.00           C  
ATOM   2881  C   PRO A1760      -7.905  23.876  39.565  1.00  0.00           C  
ATOM   2882  O   PRO A1760      -7.753  25.030  39.182  1.00  0.00           O  
ATOM   2883  CB  PRO A1760      -6.744  21.672  39.783  1.00  0.00           C  
ATOM   2884  CG  PRO A1760      -6.768  20.837  41.070  1.00  0.00           C  
ATOM   2885  CD  PRO A1760      -7.707  21.617  41.927  1.00  0.00           C  
ATOM   2886  N   GLU A1761      -9.050  23.207  39.479  1.00  0.00           N  
ATOM   2887  CA  GLU A1761     -10.266  23.743  38.887  1.00  0.00           C  
ATOM   2888  C   GLU A1761     -11.314  23.121  39.811  1.00  0.00           C  
ATOM   2889  O   GLU A1761     -12.140  23.800  40.433  1.00  0.00           O  
ATOM   2890  CB  GLU A1761     -10.425  23.284  37.408  1.00  0.00           C  
ATOM   2891  CG  GLU A1761     -10.140  21.790  37.105  1.00  0.00           C  
ATOM   2892  CD  GLU A1761     -10.327  21.421  35.630  1.00  0.00           C  
ATOM   2893  OE1 GLU A1761     -11.121  22.093  34.930  1.00  0.00           O  
ATOM   2894  OE2 GLU A1761      -9.681  20.449  35.175  1.00  0.00           O  
ATOM   2895  H   GLU A1761      -9.073  22.300  39.819  1.00  0.00           H  
ATOM   2896  N   THR A1765     -11.121  21.826  40.012  1.00  0.00           N  
ATOM   2897  CA  THR A1765     -11.955  21.011  40.849  1.00  0.00           C  
ATOM   2898  C   THR A1765     -11.719  21.437  42.306  1.00  0.00           C  
ATOM   2899  O   THR A1765     -12.250  22.466  42.756  1.00  0.00           O  
ATOM   2900  CB  THR A1765     -11.541  19.562  40.615  1.00  0.00           C  
ATOM   2901  OG1 THR A1765     -10.124  19.429  40.836  1.00  0.00           O  
ATOM   2902  CG2 THR A1765     -11.829  19.187  39.165  1.00  0.00           C  
ATOM   2903  H   THR A1765     -10.386  21.390  39.543  1.00  0.00           H  
ATOM   2904  HG1 THR A1765      -9.859  18.505  40.679  1.00  0.00           H  
ATOM   2905  N   GLY A1767     -10.876  20.682  43.010  1.00  0.00           N  
ATOM   2906  CA  GLY A1767     -10.548  20.974  44.400  1.00  0.00           C  
ATOM   2907  C   GLY A1767      -9.363  20.146  44.870  1.00  0.00           C  
ATOM   2908  O   GLY A1767      -8.780  20.416  45.918  1.00  0.00           O  
ATOM   2909  H   GLY A1767     -10.447  19.928  42.592  1.00  0.00           H  
ATOM   2910  N   LYS A1768      -8.986  19.160  44.060  1.00  0.00           N  
ATOM   2911  CA  LYS A1768      -7.871  18.260  44.362  1.00  0.00           C  
ATOM   2912  C   LYS A1768      -6.491  18.918  44.431  1.00  0.00           C  
ATOM   2913  O   LYS A1768      -6.297  20.064  44.028  1.00  0.00           O  
ATOM   2914  CB  LYS A1768      -7.845  17.106  43.337  1.00  0.00           C  
ATOM   2915  CG  LYS A1768      -6.460  16.763  42.728  1.00  0.00           C  
ATOM   2916  CD  LYS A1768      -6.198  15.229  42.531  1.00  0.00           C  
ATOM   2917  CE  LYS A1768      -5.985  14.450  43.857  1.00  0.00           C  
ATOM   2918  NZ  LYS A1768      -4.628  14.601  44.461  1.00  0.00           N  
ATOM   2919  H   LYS A1768      -9.480  19.020  43.239  1.00  0.00           H  
ATOM   2920  HZ1 LYS A1768      -3.943  14.042  43.924  1.00  0.00           H  
ATOM   2921  HZ2 LYS A1768      -4.358  15.599  44.456  1.00  0.00           H  
ATOM   2922  HZ3 LYS A1768      -4.659  14.261  45.448  1.00  0.00           H  
ATOM   2923  N   TRP A1770      -5.555  18.190  45.016  1.00  0.00           N  
ATOM   2924  CA  TRP A1770      -4.185  18.640  45.111  1.00  0.00           C  
ATOM   2925  C   TRP A1770      -3.472  18.065  43.910  1.00  0.00           C  
ATOM   2926  O   TRP A1770      -3.759  16.960  43.483  1.00  0.00           O  
ATOM   2927  CB  TRP A1770      -3.542  18.086  46.376  1.00  0.00           C  
ATOM   2928  CG  TRP A1770      -3.702  18.956  47.524  1.00  0.00           C  
ATOM   2929  CD1 TRP A1770      -2.826  19.910  47.944  1.00  0.00           C  
ATOM   2930  CD2 TRP A1770      -4.829  19.031  48.390  1.00  0.00           C  
ATOM   2931  NE1 TRP A1770      -3.346  20.589  49.017  1.00  0.00           N  
ATOM   2932  CE2 TRP A1770      -4.576  20.072  49.322  1.00  0.00           C  
ATOM   2933  CE3 TRP A1770      -6.039  18.324  48.478  1.00  0.00           C  
ATOM   2934  CZ2 TRP A1770      -5.492  20.419  50.330  1.00  0.00           C  
ATOM   2935  CZ3 TRP A1770      -6.952  18.674  49.487  1.00  0.00           C  
ATOM   2936  CH2 TRP A1770      -6.671  19.714  50.400  1.00  0.00           C  
ATOM   2937  H   TRP A1770      -5.783  17.309  45.365  1.00  0.00           H  
ATOM   2938  HE1 TRP A1770      -2.901  21.323  49.491  1.00  0.00           H  
ATOM   2939  N   PHE A1771      -2.527  18.798  43.366  1.00  0.00           N  
ATOM   2940  CA  PHE A1771      -1.790  18.280  42.240  1.00  0.00           C  
ATOM   2941  C   PHE A1771      -0.414  18.886  42.283  1.00  0.00           C  
ATOM   2942  O   PHE A1771      -0.268  20.029  42.676  1.00  0.00           O  
ATOM   2943  CB  PHE A1771      -2.518  18.595  40.921  1.00  0.00           C  
ATOM   2944  CG  PHE A1771      -2.449  20.048  40.475  1.00  0.00           C  
ATOM   2945  CD1 PHE A1771      -3.320  20.991  40.991  1.00  0.00           C  
ATOM   2946  CD2 PHE A1771      -1.513  20.455  39.528  1.00  0.00           C  
ATOM   2947  CE1 PHE A1771      -3.256  22.304  40.578  1.00  0.00           C  
ATOM   2948  CE2 PHE A1771      -1.446  21.774  39.112  1.00  0.00           C  
ATOM   2949  CZ  PHE A1771      -2.316  22.698  39.637  1.00  0.00           C  
ATOM   2950  H   PHE A1771      -2.320  19.690  43.716  1.00  0.00           H  
ATOM   2951  N   VAL A1772       0.620  18.119  41.987  1.00  0.00           N  
ATOM   2952  CA  VAL A1772       1.936  18.722  42.019  1.00  0.00           C  
ATOM   2953  C   VAL A1772       2.150  19.413  40.696  1.00  0.00           C  
ATOM   2954  O   VAL A1772       2.148  18.752  39.654  1.00  0.00           O  
ATOM   2955  CB  VAL A1772       3.025  17.685  42.255  1.00  0.00           C  
ATOM   2956  CG1 VAL A1772       4.377  18.196  41.723  1.00  0.00           C  
ATOM   2957  CG2 VAL A1772       3.137  17.408  43.753  1.00  0.00           C  
ATOM   2958  H   VAL A1772       0.500  17.179  41.741  1.00  0.00           H  
ATOM   2959  N   PRO A1773       2.319  20.749  40.712  1.00  0.00           N  
ATOM   2960  CA  PRO A1773       2.524  21.429  39.426  1.00  0.00           C  
ATOM   2961  C   PRO A1773       3.795  21.032  38.630  1.00  0.00           C  
ATOM   2962  O   PRO A1773       4.768  20.519  39.202  1.00  0.00           O  
ATOM   2963  CB  PRO A1773       2.504  22.914  39.822  1.00  0.00           C  
ATOM   2964  CG  PRO A1773       2.855  22.920  41.292  1.00  0.00           C  
ATOM   2965  CD  PRO A1773       2.133  21.729  41.801  1.00  0.00           C  
ATOM   2966  N   TYR A1774       3.745  21.186  37.303  1.00  0.00           N  
ATOM   2967  CA  TYR A1774       4.894  20.891  36.441  1.00  0.00           C  
ATOM   2968  C   TYR A1774       5.846  22.060  36.467  1.00  0.00           C  
ATOM   2969  O   TYR A1774       5.525  23.105  37.003  1.00  0.00           O  
ATOM   2970  CB  TYR A1774       4.499  20.656  34.982  1.00  0.00           C  
ATOM   2971  CG  TYR A1774       4.077  19.246  34.637  1.00  0.00           C  
ATOM   2972  CD1 TYR A1774       3.003  18.640  35.304  1.00  0.00           C  
ATOM   2973  CD2 TYR A1774       4.709  18.537  33.611  1.00  0.00           C  
ATOM   2974  CE1 TYR A1774       2.561  17.362  34.964  1.00  0.00           C  
ATOM   2975  CE2 TYR A1774       4.275  17.244  33.259  1.00  0.00           C  
ATOM   2976  CZ  TYR A1774       3.191  16.660  33.945  1.00  0.00           C  
ATOM   2977  OH  TYR A1774       2.714  15.392  33.648  1.00  0.00           O  
ATOM   2978  H   TYR A1774       2.934  21.531  36.900  1.00  0.00           H  
ATOM   2979 HH   TYR A1774       3.221  15.018  32.917  1.00  0.00           H  
ATOM   2980  N   VAL A1775       6.971  21.943  35.787  1.00  0.00           N  
ATOM   2981  CA  VAL A1775       7.911  23.030  35.816  1.00  0.00           C  
ATOM   2982  C   VAL A1775       8.735  23.261  34.553  1.00  0.00           C  
ATOM   2983  O   VAL A1775       9.246  22.339  33.962  1.00  0.00           O  
ATOM   2984  CB  VAL A1775       8.839  22.840  37.007  1.00  0.00           C  
ATOM   2985  CG1 VAL A1775       9.999  23.817  36.954  1.00  0.00           C  
ATOM   2986  CG2 VAL A1775       8.061  23.033  38.285  1.00  0.00           C  
ATOM   2987  H   VAL A1775       7.179  21.128  35.289  1.00  0.00           H  
ATOM   2988  N   ILE A1776       8.828  24.508  34.118  1.00  0.00           N  
ATOM   2989  CA  ILE A1776       9.638  24.866  32.966  1.00  0.00           C  
ATOM   2990  C   ILE A1776      10.730  25.634  33.670  1.00  0.00           C  
ATOM   2991  O   ILE A1776      10.438  26.527  34.465  1.00  0.00           O  
ATOM   2992  CB  ILE A1776       8.849  25.766  32.018  1.00  0.00           C  
ATOM   2993  CG1 ILE A1776       7.587  25.033  31.574  1.00  0.00           C  
ATOM   2994  CG2 ILE A1776       9.669  26.143  30.830  1.00  0.00           C  
ATOM   2995  CD1 ILE A1776       7.844  23.675  31.045  1.00  0.00           C  
ATOM   2996  H   ILE A1776       8.341  25.226  34.597  1.00  0.00           H  
ATOM   2997  N   GLU A1777      11.972  25.241  33.460  1.00  0.00           N  
ATOM   2998  CA  GLU A1777      13.077  25.889  34.151  1.00  0.00           C  
ATOM   2999  C   GLU A1777      14.115  26.532  33.237  1.00  0.00           C  
ATOM   3000  O   GLU A1777      14.890  25.840  32.566  1.00  0.00           O  
ATOM   3001  CB  GLU A1777      13.772  24.872  35.081  1.00  0.00           C  
ATOM   3002  CG  GLU A1777      14.742  25.458  36.093  1.00  0.00           C  
ATOM   3003  CD  GLU A1777      16.006  24.661  36.230  1.00  0.00           C  
ATOM   3004  OE1 GLU A1777      16.529  24.230  35.187  1.00  0.00           O  
ATOM   3005  OE2 GLU A1777      16.494  24.500  37.366  1.00  0.00           O  
ATOM   3006  H   GLU A1777      12.147  24.523  32.840  1.00  0.00           H  
ATOM   3007  N   PRO A1778      14.136  27.870  33.194  1.00  0.00           N  
ATOM   3008  CA  PRO A1778      15.117  28.552  32.351  1.00  0.00           C  
ATOM   3009  C   PRO A1778      16.325  28.775  33.259  1.00  0.00           C  
ATOM   3010  O   PRO A1778      16.262  29.599  34.168  1.00  0.00           O  
ATOM   3011  CB  PRO A1778      14.438  29.891  32.047  1.00  0.00           C  
ATOM   3012  CG  PRO A1778      12.996  29.624  32.266  1.00  0.00           C  
ATOM   3013  CD  PRO A1778      13.005  28.756  33.478  1.00  0.00           C  
ATOM   3014  N   SER A1779      17.383  27.993  33.072  1.00  0.00           N  
ATOM   3015  CA  SER A1779      18.576  28.118  33.899  1.00  0.00           C  
ATOM   3016  C   SER A1779      19.655  28.772  33.061  1.00  0.00           C  
ATOM   3017  O   SER A1779      20.023  28.241  32.019  1.00  0.00           O  
ATOM   3018  CB  SER A1779      19.027  26.733  34.361  1.00  0.00           C  
ATOM   3019  OG  SER A1779      19.941  26.801  35.444  1.00  0.00           O  
ATOM   3020  H   SER A1779      17.353  27.289  32.391  1.00  0.00           H  
ATOM   3021 HG   SER A1779      20.204  25.908  35.699  1.00  0.00           H  
ATOM   3022  N   ALA A1782      20.147  29.928  33.504  1.00  0.00           N  
ATOM   3023  CA  ALA A1782      21.169  30.671  32.766  1.00  0.00           C  
ATOM   3024  C   ALA A1782      22.375  31.044  33.593  1.00  0.00           C  
ATOM   3025  O   ALA A1782      22.224  31.670  34.638  1.00  0.00           O  
ATOM   3026  CB  ALA A1782      20.570  31.922  32.213  1.00  0.00           C  
ATOM   3027  H   ALA A1782      19.831  30.286  34.370  1.00  0.00           H  
ATOM   3028  N   GLY A1783      23.568  30.716  33.103  1.00  0.00           N  
ATOM   3029  CA  GLY A1783      24.773  31.049  33.834  1.00  0.00           C  
ATOM   3030  C   GLY A1783      25.022  32.543  33.737  1.00  0.00           C  
ATOM   3031  O   GLY A1783      25.050  33.076  32.636  1.00  0.00           O  
ATOM   3032  H   GLY A1783      23.633  30.236  32.251  1.00  0.00           H  
ATOM   3033  N   VAL A1784      25.208  33.232  34.868  1.00  0.00           N  
ATOM   3034  CA  VAL A1784      25.440  34.687  34.835  1.00  0.00           C  
ATOM   3035  C   VAL A1784      26.825  34.950  34.300  1.00  0.00           C  
ATOM   3036  O   VAL A1784      26.997  35.910  33.559  1.00  0.00           O  
ATOM   3037  CB  VAL A1784      25.273  35.396  36.231  1.00  0.00           C  
ATOM   3038  CG1 VAL A1784      25.952  36.730  36.227  1.00  0.00           C  
ATOM   3039  CG2 VAL A1784      23.829  35.616  36.550  1.00  0.00           C  
ATOM   3040  H   VAL A1784      25.178  32.758  35.740  1.00  0.00           H  
ATOM   3041  N   ASP A1785      27.777  34.076  34.637  1.00  0.00           N  
ATOM   3042  CA  ASP A1785      29.171  34.196  34.200  1.00  0.00           C  
ATOM   3043  C   ASP A1785      29.330  33.989  32.709  1.00  0.00           C  
ATOM   3044  O   ASP A1785      30.132  34.679  32.059  1.00  0.00           O  
ATOM   3045  CB  ASP A1785      30.040  33.195  34.924  1.00  0.00           C  
ATOM   3046  CG  ASP A1785      30.090  33.446  36.406  1.00  0.00           C  
ATOM   3047  OD1 ASP A1785      30.945  34.249  36.837  1.00  0.00           O  
ATOM   3048  OD2 ASP A1785      29.271  32.845  37.147  1.00  0.00           O  
ATOM   3049  H   ASP A1785      27.533  33.328  35.221  1.00  0.00           H  
ATOM   3050  N   ARG A1786      28.610  33.003  32.177  1.00  0.00           N  
ATOM   3051  CA  ARG A1786      28.648  32.717  30.740  1.00  0.00           C  
ATOM   3052  C   ARG A1786      27.921  33.819  29.952  1.00  0.00           C  
ATOM   3053  O   ARG A1786      28.294  34.116  28.824  1.00  0.00           O  
ATOM   3054  CB  ARG A1786      28.024  31.345  30.410  1.00  0.00           C  
ATOM   3055  CG  ARG A1786      28.864  30.122  30.788  1.00  0.00           C  
ATOM   3056  CD  ARG A1786      28.080  28.828  30.645  1.00  0.00           C  
ATOM   3057  NE  ARG A1786      28.865  27.693  31.110  1.00  0.00           N  
ATOM   3058  CZ  ARG A1786      28.459  26.433  31.070  1.00  0.00           C  
ATOM   3059  NH1 ARG A1786      27.260  26.126  30.598  1.00  0.00           N  
ATOM   3060  NH2 ARG A1786      29.293  25.470  31.404  1.00  0.00           N  
ATOM   3061  H   ARG A1786      28.050  32.449  32.758  1.00  0.00           H  
ATOM   3062 HE   ARG A1786      29.738  27.877  31.480  1.00  0.00           H  
ATOM   3063 HH11 ARG A1786      26.651  26.844  30.267  1.00  0.00           H  
ATOM   3064 HH12 ARG A1786      26.963  25.169  30.574  1.00  0.00           H  
ATOM   3065 HH21 ARG A1786      28.999  24.517  31.375  1.00  0.00           H  
ATOM   3066 HH22 ARG A1786      30.230  25.698  31.679  1.00  0.00           H  
ATOM   3067  N   GLY A1787      26.873  34.406  30.532  1.00  0.00           N  
ATOM   3068  CA  GLY A1787      26.155  35.477  29.855  1.00  0.00           C  
ATOM   3069  C   GLY A1787      27.067  36.688  29.705  1.00  0.00           C  
ATOM   3070  O   GLY A1787      27.033  37.397  28.692  1.00  0.00           O  
ATOM   3071  H   GLY A1787      26.560  34.088  31.414  1.00  0.00           H  
ATOM   3072  N   VAL A1788      27.884  36.918  30.732  1.00  0.00           N  
ATOM   3073  CA  VAL A1788      28.847  38.005  30.768  1.00  0.00           C  
ATOM   3074  C   VAL A1788      29.809  37.755  29.616  1.00  0.00           C  
ATOM   3075  O   VAL A1788      29.969  38.602  28.727  1.00  0.00           O  
ATOM   3076  CB  VAL A1788      29.617  37.989  32.112  1.00  0.00           C  
ATOM   3077  CG1 VAL A1788      30.826  38.864  32.050  1.00  0.00           C  
ATOM   3078  CG2 VAL A1788      28.726  38.489  33.211  1.00  0.00           C  
ATOM   3079  H   VAL A1788      27.821  36.333  31.526  1.00  0.00           H  
ATOM   3080  N   LEU A1789      30.348  36.531  29.588  1.00  0.00           N  
ATOM   3081  CA  LEU A1789      31.323  36.095  28.582  1.00  0.00           C  
ATOM   3082  C   LEU A1789      30.734  36.237  27.220  1.00  0.00           C  
ATOM   3083  O   LEU A1789      31.414  36.625  26.294  1.00  0.00           O  
ATOM   3084  CB  LEU A1789      31.724  34.631  28.792  1.00  0.00           C  
ATOM   3085  CG  LEU A1789      33.170  34.271  28.434  1.00  0.00           C  
ATOM   3086  CD1 LEU A1789      33.382  32.759  28.591  1.00  0.00           C  
ATOM   3087  CD2 LEU A1789      33.517  34.726  27.026  1.00  0.00           C  
ATOM   3088  H   LEU A1789      30.087  35.889  30.287  1.00  0.00           H  
ATOM   3089  N   ALA A1790      29.461  35.895  27.101  1.00  0.00           N  
ATOM   3090  CA  ALA A1790      28.757  35.993  25.829  1.00  0.00           C  
ATOM   3091  C   ALA A1790      28.735  37.443  25.385  1.00  0.00           C  
ATOM   3092  O   ALA A1790      29.215  37.772  24.298  1.00  0.00           O  
ATOM   3093  CB  ALA A1790      27.312  35.462  25.966  1.00  0.00           C  
ATOM   3094  H   ALA A1790      28.977  35.577  27.894  1.00  0.00           H  
ATOM   3095  N   LEU A1791      28.243  38.311  26.266  1.00  0.00           N  
ATOM   3096  CA  LEU A1791      28.134  39.715  25.941  1.00  0.00           C  
ATOM   3097  C   LEU A1791      29.492  40.251  25.567  1.00  0.00           C  
ATOM   3098  O   LEU A1791      29.656  40.898  24.522  1.00  0.00           O  
ATOM   3099  CB  LEU A1791      27.580  40.510  27.124  1.00  0.00           C  
ATOM   3100  CG  LEU A1791      26.223  40.270  27.799  1.00  0.00           C  
ATOM   3101  CD1 LEU A1791      26.057  41.404  28.788  1.00  0.00           C  
ATOM   3102  CD2 LEU A1791      25.048  40.296  26.865  1.00  0.00           C  
ATOM   3103  H   LEU A1791      27.931  37.996  27.138  1.00  0.00           H  
ATOM   3104  N   LEU A1792      30.466  39.941  26.410  1.00  0.00           N  
ATOM   3105  CA  LEU A1792      31.811  40.429  26.204  1.00  0.00           C  
ATOM   3106  C   LEU A1792      32.368  39.939  24.899  1.00  0.00           C  
ATOM   3107  O   LEU A1792      32.897  40.726  24.118  1.00  0.00           O  
ATOM   3108  CB  LEU A1792      32.749  40.019  27.344  1.00  0.00           C  
ATOM   3109  CG  LEU A1792      32.895  40.785  28.671  1.00  0.00           C  
ATOM   3110  CD1 LEU A1792      33.914  40.008  29.517  1.00  0.00           C  
ATOM   3111  CD2 LEU A1792      33.323  42.256  28.463  1.00  0.00           C  
ATOM   3112  H   LEU A1792      30.271  39.372  27.165  1.00  0.00           H  
ATOM   3113  N   ALA A1793      32.252  38.643  24.656  1.00  0.00           N  
ATOM   3114  CA  ALA A1793      32.770  38.054  23.428  1.00  0.00           C  
ATOM   3115  C   ALA A1793      32.150  38.762  22.235  1.00  0.00           C  
ATOM   3116  O   ALA A1793      32.851  39.348  21.415  1.00  0.00           O  
ATOM   3117  CB  ALA A1793      32.459  36.554  23.384  1.00  0.00           C  
ATOM   3118  H   ALA A1793      31.793  38.090  25.303  1.00  0.00           H  
ATOM   3119  N   GLU A1794      30.824  38.767  22.210  1.00  0.00           N  
ATOM   3120  CA  GLU A1794      30.039  39.364  21.153  1.00  0.00           C  
ATOM   3121  C   GLU A1794      30.354  40.825  20.897  1.00  0.00           C  
ATOM   3122  O   GLU A1794      30.229  41.307  19.767  1.00  0.00           O  
ATOM   3123  CB  GLU A1794      28.580  39.242  21.530  1.00  0.00           C  
ATOM   3124  CG  GLU A1794      27.634  39.949  20.605  1.00  0.00           C  
ATOM   3125  CD  GLU A1794      27.321  39.138  19.391  1.00  0.00           C  
ATOM   3126  OE1 GLU A1794      26.811  38.000  19.563  1.00  0.00           O  
ATOM   3127  OE2 GLU A1794      27.578  39.650  18.274  1.00  0.00           O  
ATOM   3128  H   GLU A1794      30.346  38.358  22.956  1.00  0.00           H  
ATOM   3129  N   ALA A1795      30.733  41.540  21.946  1.00  0.00           N  
ATOM   3130  CA  ALA A1795      31.004  42.965  21.817  1.00  0.00           C  
ATOM   3131  C   ALA A1795      32.403  43.308  21.370  1.00  0.00           C  
ATOM   3132  O   ALA A1795      32.608  44.261  20.630  1.00  0.00           O  
ATOM   3133  CB  ALA A1795      30.683  43.666  23.121  1.00  0.00           C  
ATOM   3134  H   ALA A1795      30.829  41.112  22.818  1.00  0.00           H  
ATOM   3135  N   PHE A1796      33.364  42.572  21.898  1.00  0.00           N  
ATOM   3136  CA  PHE A1796      34.750  42.775  21.586  1.00  0.00           C  
ATOM   3137  C   PHE A1796      34.962  42.867  20.071  1.00  0.00           C  
ATOM   3138  O   PHE A1796      34.767  41.890  19.372  1.00  0.00           O  
ATOM   3139  CB  PHE A1796      35.479  41.592  22.165  1.00  0.00           C  
ATOM   3140  CG  PHE A1796      36.918  41.606  21.934  1.00  0.00           C  
ATOM   3141  CD1 PHE A1796      37.429  41.700  20.665  1.00  0.00           C  
ATOM   3142  CD2 PHE A1796      37.775  41.482  22.992  1.00  0.00           C  
ATOM   3143  CE1 PHE A1796      38.751  41.667  20.453  1.00  0.00           C  
ATOM   3144  CE2 PHE A1796      39.118  41.445  22.794  1.00  0.00           C  
ATOM   3145  CZ  PHE A1796      39.614  41.537  21.519  1.00  0.00           C  
ATOM   3146  H   PHE A1796      33.127  41.845  22.512  1.00  0.00           H  
ATOM   3147  N   THR A1797      35.372  44.020  19.555  1.00  0.00           N  
ATOM   3148  CA  THR A1797      35.601  44.151  18.111  1.00  0.00           C  
ATOM   3149  C   THR A1797      36.826  45.017  17.869  1.00  0.00           C  
ATOM   3150  O   THR A1797      37.109  45.921  18.645  1.00  0.00           O  
ATOM   3151  CB  THR A1797      34.356  44.725  17.290  1.00  0.00           C  
ATOM   3152  OG1 THR A1797      34.055  46.065  17.684  1.00  0.00           O  
ATOM   3153  CG2 THR A1797      33.117  43.884  17.472  1.00  0.00           C  
ATOM   3154  H   THR A1797      35.507  44.802  20.129  1.00  0.00           H  
ATOM   3155  HG1 THR A1797      33.308  46.391  17.182  1.00  0.00           H  
ATOM   3156  N   ARG A1798      37.609  44.672  16.851  1.00  0.00           N  
ATOM   3157  CA  ARG A1798      38.822  45.426  16.518  1.00  0.00           C  
ATOM   3158  C   ARG A1798      38.505  46.299  15.331  1.00  0.00           C  
ATOM   3159  O   ARG A1798      37.716  45.931  14.467  1.00  0.00           O  
ATOM   3160  CB  ARG A1798      40.001  44.492  16.184  1.00  0.00           C  
ATOM   3161  CG  ARG A1798      40.193  43.357  17.189  1.00  0.00           C  
ATOM   3162  CD  ARG A1798      41.349  42.461  16.841  1.00  0.00           C  
ATOM   3163  NE  ARG A1798      42.630  43.074  17.171  1.00  0.00           N  
ATOM   3164  CZ  ARG A1798      43.411  42.674  18.171  1.00  0.00           C  
ATOM   3165  NH1 ARG A1798      43.048  41.657  18.954  1.00  0.00           N  
ATOM   3166  NH2 ARG A1798      44.579  43.268  18.373  1.00  0.00           N  
ATOM   3167  H   ARG A1798      37.366  43.899  16.302  1.00  0.00           H  
ATOM   3168 HE   ARG A1798      42.935  43.817  16.629  1.00  0.00           H  
ATOM   3169 HH11 ARG A1798      42.181  41.188  18.796  1.00  0.00           H  
ATOM   3170 HH12 ARG A1798      43.645  41.368  19.705  1.00  0.00           H  
ATOM   3171 HH21 ARG A1798      45.169  42.975  19.121  1.00  0.00           H  
ATOM   3172 HH22 ARG A1798      44.864  44.015  17.773  1.00  0.00           H  
ATOM   3173  N   GLU A1799      39.105  47.471  15.287  1.00  0.00           N  
ATOM   3174  CA  GLU A1799      38.843  48.359  14.187  1.00  0.00           C  
ATOM   3175  C   GLU A1799      40.125  48.959  13.685  1.00  0.00           C  
ATOM   3176  O   GLU A1799      40.905  49.497  14.463  1.00  0.00           O  
ATOM   3177  CB  GLU A1799      37.910  49.478  14.619  1.00  0.00           C  
ATOM   3178  CG  GLU A1799      36.509  49.027  14.971  1.00  0.00           C  
ATOM   3179  CD  GLU A1799      35.550  50.191  15.102  1.00  0.00           C  
ATOM   3180  OE1 GLU A1799      35.992  51.362  14.944  1.00  0.00           O  
ATOM   3181  OE2 GLU A1799      34.348  49.930  15.345  1.00  0.00           O  
ATOM   3182  H   GLU A1799      39.706  47.744  16.007  1.00  0.00           H  
ATOM   3183  N   GLU A1800      40.370  48.808  12.391  1.00  0.00           N  
ATOM   3184  CA  GLU A1800      41.551  49.388  11.782  1.00  0.00           C  
ATOM   3185  C   GLU A1800      41.200  50.883  11.700  1.00  0.00           C  
ATOM   3186  O   GLU A1800      40.255  51.287  11.003  1.00  0.00           O  
ATOM   3187  CB  GLU A1800      41.790  48.779  10.378  1.00  0.00           C  
ATOM   3188  CG  GLU A1800      43.185  49.072   9.728  1.00  0.00           C  
ATOM   3189  CD  GLU A1800      43.166  50.128   8.581  1.00  0.00           C  
ATOM   3190  OE1 GLU A1800      42.335  50.018   7.645  1.00  0.00           O  
ATOM   3191  OE2 GLU A1800      44.007  51.064   8.595  1.00  0.00           O  
ATOM   3192  H   GLU A1800      39.721  48.324  11.829  1.00  0.00           H  
ATOM   3193  N   LEU A1801      41.843  51.670  12.553  1.00  0.00           N  
ATOM   3194  CA  LEU A1801      41.628  53.112  12.563  1.00  0.00           C  
ATOM   3195  C   LEU A1801      42.276  53.659  11.317  1.00  0.00           C  
ATOM   3196  O   LEU A1801      43.464  53.466  11.107  1.00  0.00           O  
ATOM   3197  CB  LEU A1801      42.300  53.752  13.768  1.00  0.00           C  
ATOM   3198  CG  LEU A1801      41.680  53.512  15.134  1.00  0.00           C  
ATOM   3199  CD1 LEU A1801      42.561  54.167  16.191  1.00  0.00           C  
ATOM   3200  CD2 LEU A1801      40.266  54.072  15.157  1.00  0.00           C  
ATOM   3201  H   LEU A1801      42.486  51.273  13.157  1.00  0.00           H  
ATOM   3202  N   PRO A1802      41.510  54.380  10.484  1.00  0.00           N  
ATOM   3203  CA  PRO A1802      41.895  55.012   9.216  1.00  0.00           C  
ATOM   3204  C   PRO A1802      43.305  55.615   9.165  1.00  0.00           C  
ATOM   3205  O   PRO A1802      43.820  55.898   8.087  1.00  0.00           O  
ATOM   3206  CB  PRO A1802      40.822  56.076   9.049  1.00  0.00           C  
ATOM   3207  CG  PRO A1802      40.578  56.499  10.476  1.00  0.00           C  
ATOM   3208  CD  PRO A1802      40.473  55.172  11.170  1.00  0.00           C  
ATOM   3209  N   ASN A1803      43.894  55.866  10.333  1.00  0.00           N  
ATOM   3210  CA  ASN A1803      45.246  56.417  10.436  1.00  0.00           C  
ATOM   3211  C   ASN A1803      46.284  55.291  10.457  1.00  0.00           C  
ATOM   3212  O   ASN A1803      47.492  55.529  10.559  1.00  0.00           O  
ATOM   3213  CB  ASN A1803      45.377  57.247  11.723  1.00  0.00           C  
ATOM   3214  CG  ASN A1803      45.307  56.393  13.013  1.00  0.00           C  
ATOM   3215  OD1 ASN A1803      45.277  55.153  12.966  1.00  0.00           O  
ATOM   3216  ND2 ASN A1803      45.273  57.066  14.169  1.00  0.00           N  
ATOM   3217  H   ASN A1803      43.431  55.643  11.160  1.00  0.00           H  
ATOM   3218 HD21 ASN A1803      45.295  58.040  14.158  1.00  0.00           H  
ATOM   3219 HD22 ASN A1803      45.228  56.535  14.988  1.00  0.00           H  
ATOM   3220  N   GLY A1804      45.803  54.065  10.346  1.00  0.00           N  
ATOM   3221  CA  GLY A1804      46.689  52.934  10.405  1.00  0.00           C  
ATOM   3222  C   GLY A1804      46.354  52.138  11.656  1.00  0.00           C  
ATOM   3223  O   GLY A1804      45.345  51.418  11.677  1.00  0.00           O  
ATOM   3224  H   GLY A1804      44.869  53.928  10.201  1.00  0.00           H  
ATOM   3225  N   GLU A1805      47.143  52.305  12.714  1.00  0.00           N  
ATOM   3226  CA  GLU A1805      46.933  51.558  13.957  1.00  0.00           C  
ATOM   3227  C   GLU A1805      45.498  51.319  14.430  1.00  0.00           C  
ATOM   3228  O   GLU A1805      44.659  52.222  14.413  1.00  0.00           O  
ATOM   3229  CB  GLU A1805      47.791  52.122  15.078  1.00  0.00           C  
ATOM   3230  CG  GLU A1805      47.881  53.620  15.108  1.00  0.00           C  
ATOM   3231  CD  GLU A1805      48.727  54.108  16.268  1.00  0.00           C  
ATOM   3232  OE1 GLU A1805      49.389  53.258  16.921  1.00  0.00           O  
ATOM   3233  OE2 GLU A1805      48.722  55.339  16.535  1.00  0.00           O  
ATOM   3234  H   GLU A1805      47.868  52.954  12.657  1.00  0.00           H  
ATOM   3235  N   GLU A1806      45.255  50.071  14.845  1.00  0.00           N  
ATOM   3236  CA  GLU A1806      43.957  49.581  15.320  1.00  0.00           C  
ATOM   3237  C   GLU A1806      43.590  49.900  16.779  1.00  0.00           C  
ATOM   3238  O   GLU A1806      44.446  50.323  17.570  1.00  0.00           O  
ATOM   3239  CB  GLU A1806      43.849  48.060  15.089  1.00  0.00           C  
ATOM   3240  CG  GLU A1806      44.607  47.166  16.097  1.00  0.00           C  
ATOM   3241  CD  GLU A1806      44.390  45.677  15.837  1.00  0.00           C  
ATOM   3242  OE1 GLU A1806      43.296  45.295  15.369  1.00  0.00           O  
ATOM   3243  OE2 GLU A1806      45.312  44.878  16.091  1.00  0.00           O  
ATOM   3244  H   GLU A1806      46.004  49.456  14.876  1.00  0.00           H  
ATOM   3245  N   ARG A1807      42.315  49.670  17.116  1.00  0.00           N  
ATOM   3246  CA  ARG A1807      41.773  49.906  18.458  1.00  0.00           C  
ATOM   3247  C   ARG A1807      40.913  48.727  18.812  1.00  0.00           C  
ATOM   3248  O   ARG A1807      40.259  48.183  17.930  1.00  0.00           O  
ATOM   3249  CB  ARG A1807      40.872  51.142  18.463  1.00  0.00           C  
ATOM   3250  CG  ARG A1807      39.518  50.997  17.785  1.00  0.00           C  
ATOM   3251  CD  ARG A1807      38.728  52.308  17.905  1.00  0.00           C  
ATOM   3252  NE  ARG A1807      37.305  52.252  17.545  1.00  0.00           N  
ATOM   3253  CZ  ARG A1807      36.335  52.802  18.281  1.00  0.00           C  
ATOM   3254  NH1 ARG A1807      36.635  53.434  19.396  1.00  0.00           N  
ATOM   3255  NH2 ARG A1807      35.062  52.682  17.943  1.00  0.00           N  
ATOM   3256  H   ARG A1807      41.702  49.344  16.422  1.00  0.00           H  
ATOM   3257 HE   ARG A1807      37.054  51.787  16.723  1.00  0.00           H  
ATOM   3258 HH11 ARG A1807      37.586  53.504  19.693  1.00  0.00           H  
ATOM   3259 HH12 ARG A1807      35.908  53.847  19.947  1.00  0.00           H  
ATOM   3260 HH21 ARG A1807      34.353  53.099  18.502  1.00  0.00           H  
ATOM   3261 HH22 ARG A1807      34.812  52.169  17.119  1.00  0.00           H  
ATOM   3262  N   ILE A1808      40.966  48.259  20.051  1.00  0.00           N  
ATOM   3263  CA  ILE A1808      40.076  47.168  20.421  1.00  0.00           C  
ATOM   3264  C   ILE A1808      38.946  47.863  21.143  1.00  0.00           C  
ATOM   3265  O   ILE A1808      39.169  48.424  22.218  1.00  0.00           O  
ATOM   3266  CB  ILE A1808      40.697  46.194  21.386  1.00  0.00           C  
ATOM   3267  CG1 ILE A1808      41.805  45.423  20.694  1.00  0.00           C  
ATOM   3268  CG2 ILE A1808      39.638  45.240  21.906  1.00  0.00           C  
ATOM   3269  CD1 ILE A1808      42.382  44.318  21.538  1.00  0.00           C  
ATOM   3270  H   ILE A1808      41.564  48.652  20.711  1.00  0.00           H  
ATOM   3271  N   VAL A1809      37.781  47.932  20.507  1.00  0.00           N  
ATOM   3272  CA  VAL A1809      36.608  48.580  21.087  1.00  0.00           C  
ATOM   3273  C   VAL A1809      35.703  47.518  21.660  1.00  0.00           C  
ATOM   3274  O   VAL A1809      35.558  46.460  21.041  1.00  0.00           O  
ATOM   3275  CB  VAL A1809      35.770  49.216  20.016  1.00  0.00           C  
ATOM   3276  CG1 VAL A1809      34.731  50.088  20.615  1.00  0.00           C  
ATOM   3277  CG2 VAL A1809      36.614  49.952  19.115  1.00  0.00           C  
ATOM   3278  H   VAL A1809      37.692  47.510  19.622  1.00  0.00           H  
ATOM   3279  N   LEU A1810      35.150  47.732  22.855  1.00  0.00           N  
ATOM   3280  CA  LEU A1810      34.182  46.770  23.387  1.00  0.00           C  
ATOM   3281  C   LEU A1810      32.838  47.434  23.052  1.00  0.00           C  
ATOM   3282  O   LEU A1810      32.424  48.409  23.685  1.00  0.00           O  
ATOM   3283  CB  LEU A1810      34.331  46.572  24.885  1.00  0.00           C  
ATOM   3284  CG  LEU A1810      35.126  45.406  25.460  1.00  0.00           C  
ATOM   3285  CD1 LEU A1810      34.243  44.687  26.456  1.00  0.00           C  
ATOM   3286  CD2 LEU A1810      35.578  44.456  24.412  1.00  0.00           C  
ATOM   3287  H   LEU A1810      35.387  48.525  23.371  1.00  0.00           H  
ATOM   3288  N   LYS A1811      32.227  47.021  21.956  1.00  0.00           N  
ATOM   3289  CA  LYS A1811      30.966  47.619  21.584  1.00  0.00           C  
ATOM   3290  C   LYS A1811      29.887  46.972  22.414  1.00  0.00           C  
ATOM   3291  O   LYS A1811      29.081  46.189  21.912  1.00  0.00           O  
ATOM   3292  CB  LYS A1811      30.693  47.423  20.104  1.00  0.00           C  
ATOM   3293  CG  LYS A1811      31.307  48.485  19.216  1.00  0.00           C  
ATOM   3294  CD  LYS A1811      30.783  48.309  17.798  1.00  0.00           C  
ATOM   3295  CE  LYS A1811      31.048  49.506  16.916  1.00  0.00           C  
ATOM   3296  NZ  LYS A1811      30.409  49.300  15.593  1.00  0.00           N  
ATOM   3297  H   LYS A1811      32.630  46.316  21.393  1.00  0.00           H  
ATOM   3298  HZ1 LYS A1811      30.949  48.611  15.040  1.00  0.00           H  
ATOM   3299  HZ2 LYS A1811      29.436  48.961  15.729  1.00  0.00           H  
ATOM   3300  HZ3 LYS A1811      30.385  50.212  15.083  1.00  0.00           H  
ATOM   3301  N   LEU A1812      29.923  47.274  23.705  1.00  0.00           N  
ATOM   3302  CA  LEU A1812      28.983  46.760  24.691  1.00  0.00           C  
ATOM   3303  C   LEU A1812      27.645  47.491  24.629  1.00  0.00           C  
ATOM   3304  O   LEU A1812      27.599  48.679  24.310  1.00  0.00           O  
ATOM   3305  CB  LEU A1812      29.607  46.944  26.068  1.00  0.00           C  
ATOM   3306  CG  LEU A1812      29.840  45.644  26.780  1.00  0.00           C  
ATOM   3307  CD1 LEU A1812      30.557  45.798  28.095  1.00  0.00           C  
ATOM   3308  CD2 LEU A1812      28.471  45.128  26.983  1.00  0.00           C  
ATOM   3309  H   LEU A1812      30.601  47.922  24.013  1.00  0.00           H  
ATOM   3310  N   LYS A1813      26.553  46.811  24.954  1.00  0.00           N  
ATOM   3311  CA  LYS A1813      25.260  47.497  24.919  1.00  0.00           C  
ATOM   3312  C   LYS A1813      25.236  48.561  26.014  1.00  0.00           C  
ATOM   3313  O   LYS A1813      25.260  48.231  27.178  1.00  0.00           O  
ATOM   3314  CB  LYS A1813      24.110  46.518  25.133  1.00  0.00           C  
ATOM   3315  CG  LYS A1813      22.765  47.145  24.845  1.00  0.00           C  
ATOM   3316  CD  LYS A1813      21.785  46.896  25.968  1.00  0.00           C  
ATOM   3317  CE  LYS A1813      20.383  47.453  25.668  1.00  0.00           C  
ATOM   3318  NZ  LYS A1813      19.701  46.894  24.428  1.00  0.00           N  
ATOM   3319  H   LYS A1813      26.613  45.878  25.211  1.00  0.00           H  
ATOM   3320  HZ1 LYS A1813      20.134  47.297  23.578  1.00  0.00           H  
ATOM   3321  HZ2 LYS A1813      19.805  45.862  24.417  1.00  0.00           H  
ATOM   3322  HZ3 LYS A1813      18.688  47.137  24.454  1.00  0.00           H  
ATOM   3323  N   PRO A1814      25.208  49.848  25.655  1.00  0.00           N  
ATOM   3324  CA  PRO A1814      25.189  50.987  26.572  1.00  0.00           C  
ATOM   3325  C   PRO A1814      24.493  50.762  27.876  1.00  0.00           C  
ATOM   3326  O   PRO A1814      25.110  50.833  28.911  1.00  0.00           O  
ATOM   3327  CB  PRO A1814      24.481  52.055  25.768  1.00  0.00           C  
ATOM   3328  CG  PRO A1814      25.025  51.799  24.414  1.00  0.00           C  
ATOM   3329  CD  PRO A1814      24.901  50.282  24.292  1.00  0.00           C  
ATOM   3330  N   GLN A1815      23.231  50.412  27.849  1.00  0.00           N  
ATOM   3331  CA  GLN A1815      22.546  50.228  29.095  1.00  0.00           C  
ATOM   3332  C   GLN A1815      23.264  49.293  30.018  1.00  0.00           C  
ATOM   3333  O   GLN A1815      23.000  49.313  31.212  1.00  0.00           O  
ATOM   3334  CB  GLN A1815      21.153  49.719  28.843  1.00  0.00           C  
ATOM   3335  CG  GLN A1815      20.172  50.765  28.381  1.00  0.00           C  
ATOM   3336  CD  GLN A1815      20.446  51.262  26.986  1.00  0.00           C  
ATOM   3337  OE1 GLN A1815      21.172  50.623  26.198  1.00  0.00           O  
ATOM   3338  NE2 GLN A1815      19.869  52.412  26.661  1.00  0.00           N  
ATOM   3339  H   GLN A1815      22.775  50.251  26.997  1.00  0.00           H  
ATOM   3340 HE21 GLN A1815      19.296  52.863  27.301  1.00  0.00           H  
ATOM   3341 HE22 GLN A1815      20.023  52.758  25.754  1.00  0.00           H  
ATOM   3342  N   LEU A1816      24.193  48.511  29.470  1.00  0.00           N  
ATOM   3343  CA  LEU A1816      24.963  47.516  30.223  1.00  0.00           C  
ATOM   3344  C   LEU A1816      26.447  47.813  30.394  1.00  0.00           C  
ATOM   3345  O   LEU A1816      27.149  47.004  30.987  1.00  0.00           O  
ATOM   3346  CB  LEU A1816      24.897  46.144  29.554  1.00  0.00           C  
ATOM   3347  CG  LEU A1816      23.599  45.434  29.228  1.00  0.00           C  
ATOM   3348  CD1 LEU A1816      23.953  44.174  28.501  1.00  0.00           C  
ATOM   3349  CD2 LEU A1816      22.821  45.110  30.461  1.00  0.00           C  
ATOM   3350  H   LEU A1816      24.326  48.596  28.547  1.00  0.00           H  
ATOM   3351  N   ALA A1817      26.967  48.887  29.814  1.00  0.00           N  
ATOM   3352  CA  ALA A1817      28.395  49.172  29.963  1.00  0.00           C  
ATOM   3353  C   ALA A1817      28.736  49.250  31.432  1.00  0.00           C  
ATOM   3354  O   ALA A1817      27.864  49.533  32.241  1.00  0.00           O  
ATOM   3355  CB  ALA A1817      28.730  50.470  29.320  1.00  0.00           C  
ATOM   3356  H   ALA A1817      26.387  49.487  29.303  1.00  0.00           H  
ATOM   3357  N   PRO A1818      29.984  48.943  31.817  1.00  0.00           N  
ATOM   3358  CA  PRO A1818      30.203  49.065  33.253  1.00  0.00           C  
ATOM   3359  C   PRO A1818      30.124  50.510  33.668  1.00  0.00           C  
ATOM   3360  O   PRO A1818      29.690  50.788  34.774  1.00  0.00           O  
ATOM   3361  CB  PRO A1818      31.584  48.482  33.430  1.00  0.00           C  
ATOM   3362  CG  PRO A1818      31.488  47.286  32.568  1.00  0.00           C  
ATOM   3363  CD  PRO A1818      30.750  47.794  31.301  1.00  0.00           C  
ATOM   3364  N   ILE A1819      30.493  51.426  32.764  1.00  0.00           N  
ATOM   3365  CA  ILE A1819      30.418  52.884  33.016  1.00  0.00           C  
ATOM   3366  C   ILE A1819      29.689  53.643  31.871  1.00  0.00           C  
ATOM   3367  O   ILE A1819      30.158  53.678  30.730  1.00  0.00           O  
ATOM   3368  CB  ILE A1819      31.804  53.484  33.208  1.00  0.00           C  
ATOM   3369  CG1 ILE A1819      32.505  52.776  34.356  1.00  0.00           C  
ATOM   3370  CG2 ILE A1819      31.697  54.984  33.432  1.00  0.00           C  
ATOM   3371  CD1 ILE A1819      33.908  52.431  34.028  1.00  0.00           C  
ATOM   3372  H   ILE A1819      30.811  51.130  31.889  1.00  0.00           H  
ATOM   3373  N   LYS A1820      28.544  54.248  32.178  1.00  0.00           N  
ATOM   3374  CA  LYS A1820      27.782  54.962  31.159  1.00  0.00           C  
ATOM   3375  C   LYS A1820      28.540  56.141  30.574  1.00  0.00           C  
ATOM   3376  O   LYS A1820      28.639  56.245  29.369  1.00  0.00           O  
ATOM   3377  CB  LYS A1820      26.407  55.415  31.682  1.00  0.00           C  
ATOM   3378  CG  LYS A1820      25.294  54.385  31.619  1.00  0.00           C  
ATOM   3379  CD  LYS A1820      25.399  53.376  32.729  1.00  0.00           C  
ATOM   3380  CE  LYS A1820      24.705  52.044  32.356  1.00  0.00           C  
ATOM   3381  NZ  LYS A1820      23.200  52.081  32.181  1.00  0.00           N  
ATOM   3382  H   LYS A1820      28.226  54.240  33.107  1.00  0.00           H  
ATOM   3383  HZ1 LYS A1820      22.738  52.148  33.111  1.00  0.00           H  
ATOM   3384  HZ2 LYS A1820      22.938  52.903  31.603  1.00  0.00           H  
ATOM   3385  HZ3 LYS A1820      22.886  51.209  31.705  1.00  0.00           H  
ATOM   3386  N   VAL A1821      29.070  57.023  31.421  1.00  0.00           N  
ATOM   3387  CA  VAL A1821      29.816  58.209  30.959  1.00  0.00           C  
ATOM   3388  C   VAL A1821      31.089  58.474  31.764  1.00  0.00           C  
ATOM   3389  O   VAL A1821      31.138  58.228  32.963  1.00  0.00           O  
ATOM   3390  CB  VAL A1821      28.965  59.508  31.004  1.00  0.00           C  
ATOM   3391  CG1 VAL A1821      29.774  60.661  30.495  1.00  0.00           C  
ATOM   3392  CG2 VAL A1821      27.698  59.348  30.205  1.00  0.00           C  
ATOM   3393  H   VAL A1821      28.993  56.867  32.392  1.00  0.00           H  
ATOM   3394  N   ALA A1822      32.131  58.930  31.093  1.00  0.00           N  
ATOM   3395  CA  ALA A1822      33.369  59.229  31.771  1.00  0.00           C  
ATOM   3396  C   ALA A1822      33.532  60.708  31.613  1.00  0.00           C  
ATOM   3397  O   ALA A1822      33.276  61.226  30.527  1.00  0.00           O  
ATOM   3398  CB  ALA A1822      34.537  58.515  31.109  1.00  0.00           C  
ATOM   3399  H   ALA A1822      32.067  59.057  30.130  1.00  0.00           H  
ATOM   3400  N   VAL A1830      33.855  61.393  32.716  1.00  0.00           N  
ATOM   3401  CA  VAL A1830      34.113  62.830  32.715  1.00  0.00           C  
ATOM   3402  C   VAL A1830      35.625  62.975  32.833  1.00  0.00           C  
ATOM   3403  O   VAL A1830      36.210  62.533  33.833  1.00  0.00           O  
ATOM   3404  CB  VAL A1830      33.498  63.476  33.870  1.00  0.00           C  
ATOM   3405  CG1 VAL A1830      33.635  64.925  33.693  1.00  0.00           C  
ATOM   3406  CG2 VAL A1830      32.071  63.089  33.940  1.00  0.00           C  
ATOM   3407  H   VAL A1830      33.951  60.907  33.566  1.00  0.00           H  
ATOM   3408  N   ILE A1831      36.260  63.554  31.812  1.00  0.00           N  
ATOM   3409  CA  ILE A1831      37.719  63.669  31.786  1.00  0.00           C  
ATOM   3410  C   ILE A1831      38.254  65.101  31.807  1.00  0.00           C  
ATOM   3411  O   ILE A1831      37.923  65.933  30.948  1.00  0.00           O  
ATOM   3412  CB  ILE A1831      38.304  62.860  30.593  1.00  0.00           C  
ATOM   3413  CG1 ILE A1831      37.633  61.478  30.529  1.00  0.00           C  
ATOM   3414  CG2 ILE A1831      39.796  62.675  30.750  1.00  0.00           C  
ATOM   3415  CD1 ILE A1831      38.391  60.428  29.750  1.00  0.00           C  
ATOM   3416  H   ILE A1831      35.733  63.905  31.063  1.00  0.00           H  
ATOM   3417  N   PRO A1832      39.073  65.419  32.823  1.00  0.00           N  
ATOM   3418  CA  PRO A1832      39.601  66.776  32.883  1.00  0.00           C  
ATOM   3419  C   PRO A1832      40.693  66.849  31.861  1.00  0.00           C  
ATOM   3420  O   PRO A1832      41.608  66.034  31.864  1.00  0.00           O  
ATOM   3421  CB  PRO A1832      40.144  66.850  34.291  1.00  0.00           C  
ATOM   3422  CG  PRO A1832      40.762  65.480  34.443  1.00  0.00           C  
ATOM   3423  CD  PRO A1832      39.785  64.539  33.772  1.00  0.00           C  
ATOM   3424  N   LEU A1833      40.575  67.797  30.959  1.00  0.00           N  
ATOM   3425  CA  LEU A1833      41.567  67.956  29.912  1.00  0.00           C  
ATOM   3426  C   LEU A1833      43.020  68.019  30.407  1.00  0.00           C  
ATOM   3427  O   LEU A1833      43.925  67.440  29.789  1.00  0.00           O  
ATOM   3428  CB  LEU A1833      41.247  69.206  29.131  1.00  0.00           C  
ATOM   3429  CG  LEU A1833      42.139  69.306  27.917  1.00  0.00           C  
ATOM   3430  CD1 LEU A1833      42.117  68.007  27.079  1.00  0.00           C  
ATOM   3431  CD2 LEU A1833      41.644  70.496  27.143  1.00  0.00           C  
ATOM   3432  H   LEU A1833      39.826  68.395  31.001  1.00  0.00           H  
ATOM   3433  N   VAL A1834      43.234  68.801  31.464  1.00  0.00           N  
ATOM   3434  CA  VAL A1834      44.548  68.964  32.086  1.00  0.00           C  
ATOM   3435  C   VAL A1834      44.360  68.664  33.557  1.00  0.00           C  
ATOM   3436  O   VAL A1834      43.401  69.142  34.162  1.00  0.00           O  
ATOM   3437  CB  VAL A1834      45.047  70.402  32.002  1.00  0.00           C  
ATOM   3438  CG1 VAL A1834      46.458  70.439  31.391  1.00  0.00           C  
ATOM   3439  CG2 VAL A1834      44.071  71.249  31.224  1.00  0.00           C  
ATOM   3440  H   VAL A1834      42.476  69.281  31.862  1.00  0.00           H  
ATOM   3441  N   LYS A1835      45.281  67.907  34.145  1.00  0.00           N  
ATOM   3442  CA  LYS A1835      45.159  67.545  35.556  1.00  0.00           C  
ATOM   3443  C   LYS A1835      45.642  68.605  36.552  1.00  0.00           C  
ATOM   3444  O   LYS A1835      45.306  68.554  37.731  1.00  0.00           O  
ATOM   3445  CB  LYS A1835      45.860  66.201  35.836  1.00  0.00           C  
ATOM   3446  CG  LYS A1835      45.035  64.958  35.487  1.00  0.00           C  
ATOM   3447  CD  LYS A1835      44.894  64.746  33.958  1.00  0.00           C  
ATOM   3448  CE  LYS A1835      43.964  63.574  33.609  1.00  0.00           C  
ATOM   3449  NZ  LYS A1835      43.891  63.271  32.153  1.00  0.00           N  
ATOM   3450  H   LYS A1835      46.030  67.572  33.612  1.00  0.00           H  
ATOM   3451  HZ1 LYS A1835      43.327  64.001  31.673  1.00  0.00           H  
ATOM   3452  HZ2 LYS A1835      44.856  63.267  31.758  1.00  0.00           H  
ATOM   3453  HZ3 LYS A1835      43.454  62.344  32.011  1.00  0.00           H  
ATOM   3454  N   ASN A1836      46.439  69.558  36.094  1.00  0.00           N  
ATOM   3455  CA  ASN A1836      46.935  70.580  37.006  1.00  0.00           C  
ATOM   3456  C   ASN A1836      45.856  71.499  37.563  1.00  0.00           C  
ATOM   3457  O   ASN A1836      45.513  71.427  38.735  1.00  0.00           O  
ATOM   3458  CB  ASN A1836      48.111  71.391  36.388  1.00  0.00           C  
ATOM   3459  CG  ASN A1836      47.840  71.911  34.944  1.00  0.00           C  
ATOM   3460  OD1 ASN A1836      47.737  71.122  33.990  1.00  0.00           O  
ATOM   3461  ND2 ASN A1836      47.805  73.241  34.781  1.00  0.00           N  
ATOM   3462  H   ASN A1836      46.686  69.575  35.142  1.00  0.00           H  
ATOM   3463 HD21 ASN A1836      47.960  73.824  35.554  1.00  0.00           H  
ATOM   3464 HD22 ASN A1836      47.647  73.579  33.877  1.00  0.00           H  
ATOM   3465  N   ARG A1837      45.301  72.338  36.698  1.00  0.00           N  
ATOM   3466  CA  ARG A1837      44.278  73.303  37.077  1.00  0.00           C  
ATOM   3467  C   ARG A1837      43.063  72.749  37.841  1.00  0.00           C  
ATOM   3468  O   ARG A1837      42.154  72.163  37.272  1.00  0.00           O  
ATOM   3469  CB  ARG A1837      43.859  74.113  35.834  1.00  0.00           C  
ATOM   3470  CG  ARG A1837      44.904  75.139  35.410  1.00  0.00           C  
ATOM   3471  CD  ARG A1837      44.518  76.595  35.620  1.00  0.00           C  
ATOM   3472  NE  ARG A1837      44.192  77.326  34.390  1.00  0.00           N  
ATOM   3473  CZ  ARG A1837      43.330  78.347  34.308  1.00  0.00           C  
ATOM   3474  NH1 ARG A1837      42.689  78.781  35.389  1.00  0.00           N  
ATOM   3475  NH2 ARG A1837      43.087  78.931  33.135  1.00  0.00           N  
ATOM   3476  H   ARG A1837      45.551  72.281  35.750  1.00  0.00           H  
ATOM   3477 HE   ARG A1837      44.658  77.066  33.575  1.00  0.00           H  
ATOM   3478 HH11 ARG A1837      42.841  78.338  36.274  1.00  0.00           H  
ATOM   3479 HH12 ARG A1837      42.041  79.540  35.318  1.00  0.00           H  
ATOM   3480 HH21 ARG A1837      42.438  79.693  33.082  1.00  0.00           H  
ATOM   3481 HH22 ARG A1837      43.547  78.608  32.311  1.00  0.00           H  
ATOM   3482  N   PRO A1838      43.036  72.956  39.157  1.00  0.00           N  
ATOM   3483  CA  PRO A1838      41.965  72.515  40.054  1.00  0.00           C  
ATOM   3484  C   PRO A1838      40.609  73.138  39.715  1.00  0.00           C  
ATOM   3485  O   PRO A1838      39.573  72.556  40.019  1.00  0.00           O  
ATOM   3486  CB  PRO A1838      42.442  73.006  41.413  1.00  0.00           C  
ATOM   3487  CG  PRO A1838      43.306  74.200  41.066  1.00  0.00           C  
ATOM   3488  CD  PRO A1838      44.077  73.678  39.901  1.00  0.00           C  
ATOM   3489  N   GLU A1839      40.613  74.323  39.122  1.00  0.00           N  
ATOM   3490  CA  GLU A1839      39.375  74.998  38.746  1.00  0.00           C  
ATOM   3491  C   GLU A1839      38.697  74.094  37.730  1.00  0.00           C  
ATOM   3492  O   GLU A1839      37.479  74.112  37.584  1.00  0.00           O  
ATOM   3493  CB  GLU A1839      39.665  76.375  38.126  1.00  0.00           C  
ATOM   3494  CG  GLU A1839      40.929  77.092  38.655  1.00  0.00           C  
ATOM   3495  CD  GLU A1839      42.216  76.441  38.143  1.00  0.00           C  
ATOM   3496  OE1 GLU A1839      42.133  75.838  37.053  1.00  0.00           O  
ATOM   3497  OE2 GLU A1839      43.264  76.457  38.848  1.00  0.00           O  
ATOM   3498  H   GLU A1839      41.469  74.716  38.960  1.00  0.00           H  
ATOM   3499  N   ILE A1840      39.520  73.309  37.036  1.00  0.00           N  
ATOM   3500  CA  ILE A1840      39.073  72.347  36.052  1.00  0.00           C  
ATOM   3501  C   ILE A1840      38.476  71.118  36.756  1.00  0.00           C  
ATOM   3502  O   ILE A1840      37.268  70.864  36.666  1.00  0.00           O  
ATOM   3503  CB  ILE A1840      40.261  71.915  35.153  1.00  0.00           C  
ATOM   3504  CG1 ILE A1840      40.392  72.869  33.973  1.00  0.00           C  
ATOM   3505  CG2 ILE A1840      40.125  70.443  34.693  1.00  0.00           C  
ATOM   3506  CD1 ILE A1840      41.465  72.509  32.991  1.00  0.00           C  
ATOM   3507  H   ILE A1840      40.484  73.375  37.186  1.00  0.00           H  
ATOM   3508  N   THR A1841      39.315  70.382  37.490  1.00  0.00           N  
ATOM   3509  CA  THR A1841      38.868  69.160  38.172  1.00  0.00           C  
ATOM   3510  C   THR A1841      37.591  69.360  38.937  1.00  0.00           C  
ATOM   3511  O   THR A1841      36.693  68.537  38.894  1.00  0.00           O  
ATOM   3512  CB  THR A1841      39.921  68.557  39.153  1.00  0.00           C  
ATOM   3513  OG1 THR A1841      40.266  69.521  40.153  1.00  0.00           O  
ATOM   3514  CG2 THR A1841      41.179  68.102  38.400  1.00  0.00           C  
ATOM   3515  H   THR A1841      40.252  70.663  37.570  1.00  0.00           H  
ATOM   3516  HG1 THR A1841      40.921  69.139  40.747  1.00  0.00           H  
ATOM   3517  N   GLU A1842      37.502  70.465  39.635  1.00  0.00           N  
ATOM   3518  CA  GLU A1842      36.313  70.716  40.393  1.00  0.00           C  
ATOM   3519  C   GLU A1842      35.130  70.616  39.459  1.00  0.00           C  
ATOM   3520  O   GLU A1842      34.237  69.807  39.701  1.00  0.00           O  
ATOM   3521  CB  GLU A1842      36.385  72.093  41.019  1.00  0.00           C  
ATOM   3522  CG  GLU A1842      36.155  72.103  42.504  1.00  0.00           C  
ATOM   3523  CD  GLU A1842      34.806  72.680  42.877  1.00  0.00           C  
ATOM   3524  OE1 GLU A1842      34.669  73.942  42.884  1.00  0.00           O  
ATOM   3525  OE2 GLU A1842      33.894  71.856  43.159  1.00  0.00           O  
ATOM   3526  H   GLU A1842      38.250  71.103  39.641  1.00  0.00           H  
ATOM   3527  N   TYR A1843      35.183  71.365  38.354  1.00  0.00           N  
ATOM   3528  CA  TYR A1843      34.121  71.396  37.350  1.00  0.00           C  
ATOM   3529  C   TYR A1843      33.771  69.985  36.961  1.00  0.00           C  
ATOM   3530  O   TYR A1843      32.597  69.637  36.903  1.00  0.00           O  
ATOM   3531  CB  TYR A1843      34.563  72.152  36.098  1.00  0.00           C  
ATOM   3532  CG  TYR A1843      33.392  72.564  35.250  1.00  0.00           C  
ATOM   3533  CD1 TYR A1843      32.591  71.620  34.638  1.00  0.00           C  
ATOM   3534  CD2 TYR A1843      33.032  73.896  35.133  1.00  0.00           C  
ATOM   3535  CE1 TYR A1843      31.454  71.976  33.937  1.00  0.00           C  
ATOM   3536  CE2 TYR A1843      31.895  74.274  34.440  1.00  0.00           C  
ATOM   3537  CZ  TYR A1843      31.104  73.305  33.844  1.00  0.00           C  
ATOM   3538  OH  TYR A1843      29.941  73.671  33.196  1.00  0.00           O  
ATOM   3539  H   TYR A1843      35.973  71.930  38.198  1.00  0.00           H  
ATOM   3540 HH   TYR A1843      29.852  74.614  33.231  1.00  0.00           H  
ATOM   3541  N   ALA A1844      34.811  69.192  36.705  1.00  0.00           N  
ATOM   3542  CA  ALA A1844      34.686  67.787  36.312  1.00  0.00           C  
ATOM   3543  C   ALA A1844      33.945  66.998  37.366  1.00  0.00           C  
ATOM   3544  O   ALA A1844      32.895  66.420  37.079  1.00  0.00           O  
ATOM   3545  CB  ALA A1844      36.077  67.163  36.063  1.00  0.00           C  
ATOM   3546  H   ALA A1844      35.715  69.576  36.784  1.00  0.00           H  
ATOM   3547  N   LYS A1845      34.500  66.964  38.576  1.00  0.00           N  
ATOM   3548  CA  LYS A1845      33.887  66.256  39.681  1.00  0.00           C  
ATOM   3549  C   LYS A1845      32.449  66.713  39.849  1.00  0.00           C  
ATOM   3550  O   LYS A1845      31.556  65.906  40.128  1.00  0.00           O  
ATOM   3551  CB  LYS A1845      34.651  66.547  40.936  1.00  0.00           C  
ATOM   3552  CG  LYS A1845      35.814  65.659  41.159  1.00  0.00           C  
ATOM   3553  CD  LYS A1845      36.524  66.130  42.409  1.00  0.00           C  
ATOM   3554  CE  LYS A1845      37.264  65.011  43.090  1.00  0.00           C  
ATOM   3555  NZ  LYS A1845      37.994  64.104  42.130  1.00  0.00           N  
ATOM   3556  H   LYS A1845      35.329  67.429  38.726  1.00  0.00           H  
ATOM   3557  HZ1 LYS A1845      37.324  63.496  41.631  1.00  0.00           H  
ATOM   3558  HZ2 LYS A1845      38.517  64.689  41.439  1.00  0.00           H  
ATOM   3559  HZ3 LYS A1845      38.677  63.518  42.657  1.00  0.00           H  
ATOM   3560  N   ARG A1847      32.231  68.010  39.656  1.00  0.00           N  
ATOM   3561  CA  ARG A1847      30.903  68.613  39.752  1.00  0.00           C  
ATOM   3562  C   ARG A1847      29.968  68.012  38.704  1.00  0.00           C  
ATOM   3563  O   ARG A1847      28.931  67.459  39.050  1.00  0.00           O  
ATOM   3564  CB  ARG A1847      30.999  70.138  39.588  1.00  0.00           C  
ATOM   3565  CG  ARG A1847      31.384  70.922  40.871  1.00  0.00           C  
ATOM   3566  CD  ARG A1847      32.330  72.132  40.611  1.00  0.00           C  
ATOM   3567  NE  ARG A1847      31.763  73.253  39.835  1.00  0.00           N  
ATOM   3568  CZ  ARG A1847      32.432  74.364  39.480  1.00  0.00           C  
ATOM   3569  NH1 ARG A1847      33.708  74.545  39.822  1.00  0.00           N  
ATOM   3570  NH2 ARG A1847      31.829  75.296  38.742  1.00  0.00           N  
ATOM   3571  H   ARG A1847      32.980  68.570  39.420  1.00  0.00           H  
ATOM   3572 HE   ARG A1847      30.828  73.180  39.556  1.00  0.00           H  
ATOM   3573 HH11 ARG A1847      34.189  73.851  40.352  1.00  0.00           H  
ATOM   3574 HH12 ARG A1847      34.183  75.382  39.543  1.00  0.00           H  
ATOM   3575 HH21 ARG A1847      32.318  76.123  38.475  1.00  0.00           H  
ATOM   3576 HH22 ARG A1847      30.876  75.166  38.455  1.00  0.00           H  
ATOM   3577  N   LEU A1848      30.369  68.099  37.436  1.00  0.00           N  
ATOM   3578  CA  LEU A1848      29.630  67.558  36.280  1.00  0.00           C  
ATOM   3579  C   LEU A1848      29.280  66.092  36.487  1.00  0.00           C  
ATOM   3580  O   LEU A1848      28.150  65.669  36.236  1.00  0.00           O  
ATOM   3581  CB  LEU A1848      30.511  67.663  35.044  1.00  0.00           C  
ATOM   3582  CG  LEU A1848      29.884  67.513  33.670  1.00  0.00           C  
ATOM   3583  CD1 LEU A1848      28.767  68.530  33.497  1.00  0.00           C  
ATOM   3584  CD2 LEU A1848      30.972  67.717  32.625  1.00  0.00           C  
ATOM   3585  H   LEU A1848      31.222  68.532  37.264  1.00  0.00           H  
ATOM   3586  N   LYS A1849      30.285  65.334  36.924  1.00  0.00           N  
ATOM   3587  CA  LYS A1849      30.158  63.921  37.215  1.00  0.00           C  
ATOM   3588  C   LYS A1849      28.896  63.717  37.999  1.00  0.00           C  
ATOM   3589  O   LYS A1849      27.998  63.012  37.569  1.00  0.00           O  
ATOM   3590  CB  LYS A1849      31.345  63.423  38.062  1.00  0.00           C  
ATOM   3591  CG  LYS A1849      31.103  62.040  38.727  1.00  0.00           C  
ATOM   3592  CD  LYS A1849      31.418  61.999  40.259  1.00  0.00           C  
ATOM   3593  CE  LYS A1849      30.871  63.236  41.082  1.00  0.00           C  
ATOM   3594  NZ  LYS A1849      30.918  63.234  42.619  1.00  0.00           N  
ATOM   3595  H   LYS A1849      31.157  65.751  37.068  1.00  0.00           H  
ATOM   3596  HZ1 LYS A1849      30.191  62.604  42.998  1.00  0.00           H  
ATOM   3597  HZ2 LYS A1849      31.848  62.925  42.937  1.00  0.00           H  
ATOM   3598  HZ3 LYS A1849      30.752  64.207  42.968  1.00  0.00           H  
ATOM   3599  N   ALA A1850      28.825  64.382  39.136  1.00  0.00           N  
ATOM   3600  CA  ALA A1850      27.695  64.261  40.006  1.00  0.00           C  
ATOM   3601  C   ALA A1850      26.397  64.611  39.328  1.00  0.00           C  
ATOM   3602  O   ALA A1850      25.430  63.874  39.434  1.00  0.00           O  
ATOM   3603  CB  ALA A1850      27.897  65.113  41.176  1.00  0.00           C  
ATOM   3604  H   ALA A1850      29.557  64.981  39.384  1.00  0.00           H  
ATOM   3605  N   ARG A1851      26.391  65.727  38.614  1.00  0.00           N  
ATOM   3606  CA  ARG A1851      25.220  66.227  37.900  1.00  0.00           C  
ATOM   3607  C   ARG A1851      24.621  65.118  37.048  1.00  0.00           C  
ATOM   3608  O   ARG A1851      23.436  64.809  37.156  1.00  0.00           O  
ATOM   3609  CB  ARG A1851      25.659  67.399  37.014  1.00  0.00           C  
ATOM   3610  CG  ARG A1851      24.537  68.254  36.388  1.00  0.00           C  
ATOM   3611  CD  ARG A1851      24.961  68.826  35.003  1.00  0.00           C  
ATOM   3612  NE  ARG A1851      25.178  70.276  34.976  1.00  0.00           N  
ATOM   3613  CZ  ARG A1851      24.517  71.121  34.181  1.00  0.00           C  
ATOM   3614  NH1 ARG A1851      23.591  70.654  33.355  1.00  0.00           N  
ATOM   3615  NH2 ARG A1851      24.818  72.425  34.153  1.00  0.00           N  
ATOM   3616  H   ARG A1851      27.218  66.240  38.567  1.00  0.00           H  
ATOM   3617 HE   ARG A1851      25.849  70.650  35.585  1.00  0.00           H  
ATOM   3618 HH11 ARG A1851      23.398  69.675  33.324  1.00  0.00           H  
ATOM   3619 HH12 ARG A1851      23.093  71.279  32.754  1.00  0.00           H  
ATOM   3620 HH21 ARG A1851      24.309  73.042  33.548  1.00  0.00           H  
ATOM   3621 HH22 ARG A1851      25.548  72.784  34.731  1.00  0.00           H  
ATOM   3622  N   LEU A1852      25.472  64.511  36.226  1.00  0.00           N  
ATOM   3623  CA  LEU A1852      25.098  63.413  35.320  1.00  0.00           C  
ATOM   3624  C   LEU A1852      24.718  62.121  36.059  1.00  0.00           C  
ATOM   3625  O   LEU A1852      23.888  61.327  35.566  1.00  0.00           O  
ATOM   3626  CB  LEU A1852      26.257  63.093  34.366  1.00  0.00           C  
ATOM   3627  CG  LEU A1852      26.907  64.269  33.655  1.00  0.00           C  
ATOM   3628  CD1 LEU A1852      28.279  63.825  33.127  1.00  0.00           C  
ATOM   3629  CD2 LEU A1852      25.955  64.812  32.580  1.00  0.00           C  
ATOM   3630  H   LEU A1852      26.408  64.795  36.234  1.00  0.00           H  
ATOM   3631  N   LEU A1853      25.375  61.870  37.191  1.00  0.00           N  
ATOM   3632  CA  LEU A1853      25.075  60.682  37.976  1.00  0.00           C  
ATOM   3633  C   LEU A1853      23.620  60.834  38.399  1.00  0.00           C  
ATOM   3634  O   LEU A1853      22.809  59.910  38.259  1.00  0.00           O  
ATOM   3635  CB  LEU A1853      25.961  60.605  39.201  1.00  0.00           C  
ATOM   3636  CG  LEU A1853      25.791  59.299  39.929  1.00  0.00           C  
ATOM   3637  CD1 LEU A1853      26.756  58.331  39.400  1.00  0.00           C  
ATOM   3638  CD2 LEU A1853      26.069  59.514  41.359  1.00  0.00           C  
ATOM   3639  H   LEU A1853      26.066  62.500  37.492  1.00  0.00           H  
ATOM   3640  N   ALA A1854      23.268  62.053  38.794  1.00  0.00           N  
ATOM   3641  CA  ALA A1854      21.916  62.360  39.220  1.00  0.00           C  
ATOM   3642  C   ALA A1854      20.875  62.042  38.154  1.00  0.00           C  
ATOM   3643  O   ALA A1854      19.712  61.878  38.480  1.00  0.00           O  
ATOM   3644  CB  ALA A1854      21.804  63.832  39.623  1.00  0.00           C  
ATOM   3645  H   ALA A1854      23.943  62.765  38.799  1.00  0.00           H  
ATOM   3646  N   LEU A1855      21.275  61.975  36.882  1.00  0.00           N  
ATOM   3647  CA  LEU A1855      20.329  61.688  35.801  1.00  0.00           C  
ATOM   3648  C   LEU A1855      19.776  60.325  36.038  1.00  0.00           C  
ATOM   3649  O   LEU A1855      18.690  59.985  35.570  1.00  0.00           O  
ATOM   3650  CB  LEU A1855      21.005  61.728  34.437  1.00  0.00           C  
ATOM   3651  CG  LEU A1855      21.458  63.082  33.900  1.00  0.00           C  
ATOM   3652  CD1 LEU A1855      22.183  62.876  32.593  1.00  0.00           C  
ATOM   3653  CD2 LEU A1855      20.286  63.991  33.703  1.00  0.00           C  
ATOM   3654  H   LEU A1855      22.211  62.130  36.674  1.00  0.00           H  
ATOM   3655  N   GLY A1856      20.550  59.533  36.761  1.00  0.00           N  
ATOM   3656  CA  GLY A1856      20.109  58.206  37.089  1.00  0.00           C  
ATOM   3657  C   GLY A1856      20.066  57.442  35.813  1.00  0.00           C  
ATOM   3658  O   GLY A1856      19.152  56.648  35.575  1.00  0.00           O  
ATOM   3659  H   GLY A1856      21.404  59.837  37.079  1.00  0.00           H  
ATOM   3660  N   LEU A1857      21.029  57.760  34.960  1.00  0.00           N  
ATOM   3661  CA  LEU A1857      21.127  57.077  33.693  1.00  0.00           C  
ATOM   3662  C   LEU A1857      22.155  55.981  33.820  1.00  0.00           C  
ATOM   3663  O   LEU A1857      22.264  55.113  32.949  1.00  0.00           O  
ATOM   3664  CB  LEU A1857      21.483  58.043  32.580  1.00  0.00           C  
ATOM   3665  CG  LEU A1857      20.293  58.928  32.258  1.00  0.00           C  
ATOM   3666  CD1 LEU A1857      20.724  59.886  31.215  1.00  0.00           C  
ATOM   3667  CD2 LEU A1857      19.112  58.111  31.794  1.00  0.00           C  
ATOM   3668  H   LEU A1857      21.658  58.465  35.188  1.00  0.00           H  
ATOM   3669  N   GLY A1860      22.898  56.000  34.927  1.00  0.00           N  
ATOM   3670  CA  GLY A1860      23.889  54.966  35.137  1.00  0.00           C  
ATOM   3671  C   GLY A1860      25.181  55.469  35.709  1.00  0.00           C  
ATOM   3672  O   GLY A1860      25.416  56.681  35.746  1.00  0.00           O  
ATOM   3673  H   GLY A1860      22.795  56.712  35.583  1.00  0.00           H  
ATOM   3674  N   ARG A1861      26.012  54.535  36.158  1.00  0.00           N  
ATOM   3675  CA  ARG A1861      27.298  54.881  36.738  1.00  0.00           C  
ATOM   3676  C   ARG A1861      28.098  55.802  35.830  1.00  0.00           C  
ATOM   3677  O   ARG A1861      28.429  55.436  34.703  1.00  0.00           O  
ATOM   3678  CB  ARG A1861      28.101  53.618  37.047  1.00  0.00           C  
ATOM   3679  CG  ARG A1861      29.610  53.777  37.033  1.00  0.00           C  
ATOM   3680  CD  ARG A1861      30.192  53.938  38.407  1.00  0.00           C  
ATOM   3681  NE  ARG A1861      31.540  53.359  38.457  1.00  0.00           N  
ATOM   3682  CZ  ARG A1861      32.501  53.675  39.335  1.00  0.00           C  
ATOM   3683  NH1 ARG A1861      32.308  54.594  40.277  1.00  0.00           N  
ATOM   3684  NH2 ARG A1861      33.670  53.044  39.294  1.00  0.00           N  
ATOM   3685  H   ARG A1861      25.763  53.588  36.073  1.00  0.00           H  
ATOM   3686 HE   ARG A1861      31.758  52.680  37.786  1.00  0.00           H  
ATOM   3687 HH11 ARG A1861      31.429  55.066  40.343  1.00  0.00           H  
ATOM   3688 HH12 ARG A1861      33.042  54.810  40.922  1.00  0.00           H  
ATOM   3689 HH21 ARG A1861      34.387  53.283  39.951  1.00  0.00           H  
ATOM   3690 HH22 ARG A1861      33.833  52.339  38.608  1.00  0.00           H  
ATOM   3691  N   VAL A1862      28.261  57.041  36.275  1.00  0.00           N  
ATOM   3692  CA  VAL A1862      29.072  58.027  35.585  1.00  0.00           C  
ATOM   3693  C   VAL A1862      30.385  57.862  36.307  1.00  0.00           C  
ATOM   3694  O   VAL A1862      30.392  57.375  37.421  1.00  0.00           O  
ATOM   3695  CB  VAL A1862      28.577  59.436  35.857  1.00  0.00           C  
ATOM   3696  CG1 VAL A1862      29.545  60.451  35.309  1.00  0.00           C  
ATOM   3697  CG2 VAL A1862      27.205  59.619  35.243  1.00  0.00           C  
ATOM   3698  H   VAL A1862      27.833  57.294  37.122  1.00  0.00           H  
ATOM   3699  N   LEU A1863      31.497  58.203  35.685  1.00  0.00           N  
ATOM   3700  CA  LEU A1863      32.784  58.069  36.353  1.00  0.00           C  
ATOM   3701  C   LEU A1863      33.598  59.347  36.201  1.00  0.00           C  
ATOM   3702  O   LEU A1863      33.374  60.111  35.258  1.00  0.00           O  
ATOM   3703  CB  LEU A1863      33.574  56.887  35.788  1.00  0.00           C  
ATOM   3704  CG  LEU A1863      34.881  56.673  36.558  1.00  0.00           C  
ATOM   3705  CD1 LEU A1863      34.515  56.563  38.018  1.00  0.00           C  
ATOM   3706  CD2 LEU A1863      35.686  55.443  36.152  1.00  0.00           C  
ATOM   3707  H   LEU A1863      31.455  58.567  34.781  1.00  0.00           H  
ATOM   3708  N   TYR A1864      34.464  59.650  37.168  1.00  0.00           N  
ATOM   3709  CA  TYR A1864      35.320  60.829  37.046  1.00  0.00           C  
ATOM   3710  C   TYR A1864      36.685  60.236  36.830  1.00  0.00           C  
ATOM   3711  O   TYR A1864      37.186  59.534  37.693  1.00  0.00           O  
ATOM   3712  CB  TYR A1864      35.286  61.686  38.308  1.00  0.00           C  
ATOM   3713  CG  TYR A1864      36.425  62.670  38.426  1.00  0.00           C  
ATOM   3714  CD1 TYR A1864      37.681  62.240  38.817  1.00  0.00           C  
ATOM   3715  CD2 TYR A1864      36.251  64.015  38.132  1.00  0.00           C  
ATOM   3716  CE1 TYR A1864      38.741  63.103  38.912  1.00  0.00           C  
ATOM   3717  CE2 TYR A1864      37.315  64.904  38.218  1.00  0.00           C  
ATOM   3718  CZ  TYR A1864      38.568  64.435  38.611  1.00  0.00           C  
ATOM   3719  OH  TYR A1864      39.674  65.267  38.684  1.00  0.00           O  
ATOM   3720  H   TYR A1864      34.528  59.086  37.960  1.00  0.00           H  
ATOM   3721 HH   TYR A1864      40.441  64.753  38.953  1.00  0.00           H  
ATOM   3722  N   GLU A1865      37.266  60.502  35.672  1.00  0.00           N  
ATOM   3723  CA  GLU A1865      38.563  59.949  35.306  1.00  0.00           C  
ATOM   3724  C   GLU A1865      39.643  61.000  35.256  1.00  0.00           C  
ATOM   3725  O   GLU A1865      39.639  61.846  34.374  1.00  0.00           O  
ATOM   3726  CB  GLU A1865      38.455  59.303  33.919  1.00  0.00           C  
ATOM   3727  CG  GLU A1865      39.747  58.728  33.327  1.00  0.00           C  
ATOM   3728  CD  GLU A1865      39.848  57.214  33.492  1.00  0.00           C  
ATOM   3729  OE1 GLU A1865      39.353  56.701  34.519  1.00  0.00           O  
ATOM   3730  OE2 GLU A1865      40.408  56.530  32.599  1.00  0.00           O  
ATOM   3731  H   GLU A1865      36.808  61.104  35.032  1.00  0.00           H  
ATOM   3732  N   ASP A1866      40.575  60.954  36.198  1.00  0.00           N  
ATOM   3733  CA  ASP A1866      41.684  61.901  36.182  1.00  0.00           C  
ATOM   3734  C   ASP A1866      42.940  61.180  35.732  1.00  0.00           C  
ATOM   3735  O   ASP A1866      44.051  61.631  35.985  1.00  0.00           O  
ATOM   3736  CB  ASP A1866      41.882  62.642  37.541  1.00  0.00           C  
ATOM   3737  CG  ASP A1866      42.517  61.772  38.665  1.00  0.00           C  
ATOM   3738  OD1 ASP A1866      43.080  60.679  38.427  1.00  0.00           O  
ATOM   3739  OD2 ASP A1866      42.464  62.227  39.838  1.00  0.00           O  
ATOM   3740  H   ASP A1866      40.520  60.277  36.909  1.00  0.00           H  
ATOM   3741  N   THR A1867      42.758  59.999  35.157  1.00  0.00           N  
ATOM   3742  CA  THR A1867      43.881  59.212  34.678  1.00  0.00           C  
ATOM   3743  C   THR A1867      44.588  60.029  33.621  1.00  0.00           C  
ATOM   3744  O   THR A1867      43.936  60.791  32.905  1.00  0.00           O  
ATOM   3745  CB  THR A1867      43.407  57.902  34.046  1.00  0.00           C  
ATOM   3746  OG1 THR A1867      42.668  57.147  35.017  1.00  0.00           O  
ATOM   3747  CG2 THR A1867      44.602  57.066  33.536  1.00  0.00           C  
ATOM   3748  H   THR A1867      41.863  59.659  35.030  1.00  0.00           H  
ATOM   3749  HG1 THR A1867      42.365  56.316  34.638  1.00  0.00           H  
ATOM   3750  N   GLY A1878      45.906  59.829  33.528  1.00  0.00           N  
ATOM   3751  CA  GLY A1878      46.757  60.556  32.593  1.00  0.00           C  
ATOM   3752  C   GLY A1878      46.360  60.800  31.136  1.00  0.00           C  
ATOM   3753  O   GLY A1878      45.174  60.873  30.795  1.00  0.00           O  
ATOM   3754  H   GLY A1878      46.324  59.171  34.116  1.00  0.00           H  
ATOM   3755  N   ASN A1879      47.389  60.939  30.289  1.00  0.00           N  
ATOM   3756  CA  ASN A1879      47.257  61.198  28.848  1.00  0.00           C  
ATOM   3757  C   ASN A1879      45.881  60.984  28.263  1.00  0.00           C  
ATOM   3758  O   ASN A1879      45.493  59.867  27.979  1.00  0.00           O  
ATOM   3759  CB  ASN A1879      48.285  60.388  28.061  1.00  0.00           C  
ATOM   3760  CG  ASN A1879      48.068  60.475  26.575  1.00  0.00           C  
ATOM   3761  OD1 ASN A1879      47.972  61.554  26.008  1.00  0.00           O  
ATOM   3762  ND2 ASN A1879      47.963  59.324  25.936  1.00  0.00           N  
ATOM   3763  H   ASN A1879      48.286  60.845  30.664  1.00  0.00           H  
ATOM   3764 HD21 ASN A1879      48.048  58.481  26.436  1.00  0.00           H  
ATOM   3765 HD22 ASN A1879      47.834  59.354  24.968  1.00  0.00           H  
ATOM   3766  N   ILE A1880      45.175  62.083  28.041  1.00  0.00           N  
ATOM   3767  CA  ILE A1880      43.826  62.060  27.506  1.00  0.00           C  
ATOM   3768  C   ILE A1880      43.608  61.020  26.416  1.00  0.00           C  
ATOM   3769  O   ILE A1880      42.545  60.400  26.367  1.00  0.00           O  
ATOM   3770  CB  ILE A1880      43.400  63.469  27.038  1.00  0.00           C  
ATOM   3771  CG1 ILE A1880      42.126  63.393  26.194  1.00  0.00           C  
ATOM   3772  CG2 ILE A1880      44.573  64.187  26.340  1.00  0.00           C  
ATOM   3773  CD1 ILE A1880      40.925  62.828  26.941  1.00  0.00           C  
ATOM   3774  H   ILE A1880      45.574  62.950  28.285  1.00  0.00           H  
ATOM   3775  N   GLY A1881      44.608  60.807  25.567  1.00  0.00           N  
ATOM   3776  CA  GLY A1881      44.470  59.806  24.522  1.00  0.00           C  
ATOM   3777  C   GLY A1881      44.223  58.449  25.169  1.00  0.00           C  
ATOM   3778  O   GLY A1881      43.291  57.727  24.807  1.00  0.00           O  
ATOM   3779  H   GLY A1881      45.432  61.327  25.636  1.00  0.00           H  
ATOM   3780  N   LYS A1882      45.057  58.125  26.156  1.00  0.00           N  
ATOM   3781  CA  LYS A1882      44.979  56.881  26.926  1.00  0.00           C  
ATOM   3782  C   LYS A1882      43.614  56.736  27.601  1.00  0.00           C  
ATOM   3783  O   LYS A1882      43.064  55.638  27.682  1.00  0.00           O  
ATOM   3784  CB  LYS A1882      46.070  56.884  28.008  1.00  0.00           C  
ATOM   3785  CG  LYS A1882      46.993  55.678  27.998  1.00  0.00           C  
ATOM   3786  CD  LYS A1882      46.268  54.406  28.438  1.00  0.00           C  
ATOM   3787  CE  LYS A1882      45.958  54.435  29.934  1.00  0.00           C  
ATOM   3788  NZ  LYS A1882      45.039  53.329  30.340  1.00  0.00           N  
ATOM   3789  H   LYS A1882      45.753  58.765  26.386  1.00  0.00           H  
ATOM   3790  HZ1 LYS A1882      44.067  53.554  30.030  1.00  0.00           H  
ATOM   3791  HZ2 LYS A1882      45.346  52.441  29.915  1.00  0.00           H  
ATOM   3792  HZ3 LYS A1882      45.046  53.242  31.382  1.00  0.00           H  
ATOM   3793  N   ALA A1883      43.088  57.847  28.104  1.00  0.00           N  
ATOM   3794  CA  ALA A1883      41.800  57.846  28.770  1.00  0.00           C  
ATOM   3795  C   ALA A1883      40.797  57.313  27.781  1.00  0.00           C  
ATOM   3796  O   ALA A1883      40.191  56.258  27.997  1.00  0.00           O  
ATOM   3797  CB  ALA A1883      41.430  59.256  29.204  1.00  0.00           C  
ATOM   3798  H   ALA A1883      43.586  58.687  28.029  1.00  0.00           H  
ATOM   3799  N   TYR A1884      40.651  58.032  26.680  1.00  0.00           N  
ATOM   3800  CA  TYR A1884      39.731  57.616  25.637  1.00  0.00           C  
ATOM   3801  C   TYR A1884      39.882  56.141  25.388  1.00  0.00           C  
ATOM   3802  O   TYR A1884      38.929  55.403  25.486  1.00  0.00           O  
ATOM   3803  CB  TYR A1884      40.008  58.358  24.337  1.00  0.00           C  
ATOM   3804  CG  TYR A1884      39.359  59.703  24.260  1.00  0.00           C  
ATOM   3805  CD1 TYR A1884      38.054  59.880  24.674  1.00  0.00           C  
ATOM   3806  CD2 TYR A1884      40.030  60.785  23.719  1.00  0.00           C  
ATOM   3807  CE1 TYR A1884      37.432  61.091  24.545  1.00  0.00           C  
ATOM   3808  CE2 TYR A1884      39.414  62.001  23.580  1.00  0.00           C  
ATOM   3809  CZ  TYR A1884      38.117  62.148  23.985  1.00  0.00           C  
ATOM   3810  OH  TYR A1884      37.493  63.349  23.752  1.00  0.00           O  
ATOM   3811  H   TYR A1884      41.198  58.842  26.558  1.00  0.00           H  
ATOM   3812 HH   TYR A1884      36.569  63.292  24.040  1.00  0.00           H  
ATOM   3813  N   ARG A1885      41.107  55.696  25.175  1.00  0.00           N  
ATOM   3814  CA  ARG A1885      41.334  54.298  24.910  1.00  0.00           C  
ATOM   3815  C   ARG A1885      40.764  53.378  25.945  1.00  0.00           C  
ATOM   3816  O   ARG A1885      39.901  52.574  25.636  1.00  0.00           O  
ATOM   3817  CB  ARG A1885      42.807  53.997  24.718  1.00  0.00           C  
ATOM   3818  CG  ARG A1885      43.051  52.619  24.157  1.00  0.00           C  
ATOM   3819  CD  ARG A1885      41.817  52.042  23.342  1.00  0.00           C  
ATOM   3820  NE  ARG A1885      41.223  52.944  22.335  1.00  0.00           N  
ATOM   3821  CZ  ARG A1885      40.313  52.588  21.426  1.00  0.00           C  
ATOM   3822  NH1 ARG A1885      39.856  51.333  21.368  1.00  0.00           N  
ATOM   3823  NH2 ARG A1885      39.854  53.496  20.567  1.00  0.00           N  
ATOM   3824  H   ARG A1885      41.860  56.332  25.191  1.00  0.00           H  
ATOM   3825 HE   ARG A1885      41.519  53.880  22.332  1.00  0.00           H  
ATOM   3826 HH11 ARG A1885      40.190  50.644  22.007  1.00  0.00           H  
ATOM   3827 HH12 ARG A1885      39.169  51.082  20.678  1.00  0.00           H  
ATOM   3828 HH21 ARG A1885      39.170  53.245  19.890  1.00  0.00           H  
ATOM   3829 HH22 ARG A1885      40.188  54.439  20.612  1.00  0.00           H  
ATOM   3830  N   ARG A1886      41.286  53.452  27.156  1.00  0.00           N  
ATOM   3831  CA  ARG A1886      40.812  52.625  28.251  1.00  0.00           C  
ATOM   3832  C   ARG A1886      39.306  52.468  28.185  1.00  0.00           C  
ATOM   3833  O   ARG A1886      38.784  51.374  28.284  1.00  0.00           O  
ATOM   3834  CB  ARG A1886      41.209  53.271  29.581  1.00  0.00           C  
ATOM   3835  CG  ARG A1886      40.809  52.505  30.841  1.00  0.00           C  
ATOM   3836  CD  ARG A1886      39.476  52.953  31.374  1.00  0.00           C  
ATOM   3837  NE  ARG A1886      39.278  52.488  32.739  1.00  0.00           N  
ATOM   3838  CZ  ARG A1886      39.814  53.075  33.795  1.00  0.00           C  
ATOM   3839  NH1 ARG A1886      40.581  54.149  33.629  1.00  0.00           N  
ATOM   3840  NH2 ARG A1886      39.597  52.577  35.011  1.00  0.00           N  
ATOM   3841  H   ARG A1886      41.990  54.105  27.335  1.00  0.00           H  
ATOM   3842 HE   ARG A1886      38.718  51.695  32.881  1.00  0.00           H  
ATOM   3843 HH11 ARG A1886      40.748  54.510  32.717  1.00  0.00           H  
ATOM   3844 HH12 ARG A1886      40.988  54.597  34.429  1.00  0.00           H  
ATOM   3845 HH21 ARG A1886      39.999  53.008  35.813  1.00  0.00           H  
ATOM   3846 HH22 ARG A1886      39.030  51.753  35.118  1.00  0.00           H  
ATOM   3847  N   HIS A1887      38.607  53.563  27.959  1.00  0.00           N  
ATOM   3848  CA  HIS A1887      37.163  53.502  27.895  1.00  0.00           C  
ATOM   3849  C   HIS A1887      36.564  52.796  26.691  1.00  0.00           C  
ATOM   3850  O   HIS A1887      35.422  52.358  26.732  1.00  0.00           O  
ATOM   3851  CB  HIS A1887      36.599  54.892  28.081  1.00  0.00           C  
ATOM   3852  CG  HIS A1887      36.844  55.433  29.448  1.00  0.00           C  
ATOM   3853  ND1 HIS A1887      35.897  55.379  30.445  1.00  0.00           N  
ATOM   3854  CD2 HIS A1887      37.961  55.948  30.019  1.00  0.00           C  
ATOM   3855  CE1 HIS A1887      36.418  55.831  31.571  1.00  0.00           C  
ATOM   3856  NE2 HIS A1887      37.669  56.183  31.341  1.00  0.00           N  
ATOM   3857  H   HIS A1887      39.081  54.415  27.817  1.00  0.00           H  
ATOM   3858  HD1 HIS A1887      34.994  55.047  30.352  1.00  0.00           H  
ATOM   3859  HE2 HIS A1887      38.285  56.552  32.000  1.00  0.00           H  
ATOM   3860  N   ASP A1888      37.334  52.664  25.628  1.00  0.00           N  
ATOM   3861  CA  ASP A1888      36.839  51.979  24.466  1.00  0.00           C  
ATOM   3862  C   ASP A1888      37.021  50.559  24.783  1.00  0.00           C  
ATOM   3863  O   ASP A1888      36.106  49.769  24.615  1.00  0.00           O  
ATOM   3864  CB  ASP A1888      37.670  52.285  23.259  1.00  0.00           C  
ATOM   3865  CG  ASP A1888      37.392  53.647  22.722  1.00  0.00           C  
ATOM   3866  OD1 ASP A1888      36.191  53.940  22.499  1.00  0.00           O  
ATOM   3867  OD2 ASP A1888      38.356  54.435  22.555  1.00  0.00           O  
ATOM   3868  H   ASP A1888      38.210  53.086  25.614  1.00  0.00           H  
ATOM   3869  N   GLU A1889      38.199  50.239  25.299  1.00  0.00           N  
ATOM   3870  CA  GLU A1889      38.520  48.858  25.640  1.00  0.00           C  
ATOM   3871  C   GLU A1889      37.551  48.303  26.653  1.00  0.00           C  
ATOM   3872  O   GLU A1889      37.303  47.094  26.634  1.00  0.00           O  
ATOM   3873  CB  GLU A1889      39.949  48.712  26.150  1.00  0.00           C  
ATOM   3874  CG  GLU A1889      40.964  49.421  25.268  1.00  0.00           C  
ATOM   3875  CD  GLU A1889      42.004  48.500  24.610  1.00  0.00           C  
ATOM   3876  OE1 GLU A1889      42.741  47.781  25.355  1.00  0.00           O  
ATOM   3877  OE2 GLU A1889      42.104  48.544  23.344  1.00  0.00           O  
ATOM   3878  H   GLU A1889      38.855  50.950  25.469  1.00  0.00           H  
ATOM   3879  N   VAL A1890      37.035  49.169  27.547  1.00  0.00           N  
ATOM   3880  CA  VAL A1890      36.047  48.758  28.572  1.00  0.00           C  
ATOM   3881  C   VAL A1890      34.640  49.145  28.100  1.00  0.00           C  
ATOM   3882  O   VAL A1890      33.677  49.080  28.874  1.00  0.00           O  
ATOM   3883  CB  VAL A1890      36.320  49.326  30.025  1.00  0.00           C  
ATOM   3884  CG1 VAL A1890      37.726  48.994  30.484  1.00  0.00           C  
ATOM   3885  CG2 VAL A1890      36.049  50.822  30.102  1.00  0.00           C  
ATOM   3886  H   VAL A1890      37.344  50.109  27.541  1.00  0.00           H  
ATOM   3887  N   GLY A1891      34.568  49.620  26.854  1.00  0.00           N  
ATOM   3888  CA  GLY A1891      33.313  49.975  26.212  1.00  0.00           C  
ATOM   3889  C   GLY A1891      32.297  50.867  26.871  1.00  0.00           C  
ATOM   3890  O   GLY A1891      31.107  50.532  26.891  1.00  0.00           O  
ATOM   3891  H   GLY A1891      35.391  49.763  26.359  1.00  0.00           H  
ATOM   3892  N   THR A1892      32.751  52.016  27.360  1.00  0.00           N  
ATOM   3893  CA  THR A1892      31.864  52.984  27.995  1.00  0.00           C  
ATOM   3894  C   THR A1892      31.352  53.932  26.899  1.00  0.00           C  
ATOM   3895  O   THR A1892      32.132  54.597  26.258  1.00  0.00           O  
ATOM   3896  CB  THR A1892      32.593  53.735  29.181  1.00  0.00           C  
ATOM   3897  OG1 THR A1892      33.662  54.549  28.697  1.00  0.00           O  
ATOM   3898  CG2 THR A1892      33.209  52.708  30.131  1.00  0.00           C  
ATOM   3899  H   THR A1892      33.691  52.224  27.279  1.00  0.00           H  
ATOM   3900  HG1 THR A1892      34.057  54.990  29.408  1.00  0.00           H  
ATOM   3901  N   PRO A1893      30.052  53.898  26.589  1.00  0.00           N  
ATOM   3902  CA  PRO A1893      29.371  54.708  25.576  1.00  0.00           C  
ATOM   3903  C   PRO A1893      29.791  56.173  25.244  1.00  0.00           C  
ATOM   3904  O   PRO A1893      29.810  56.563  24.067  1.00  0.00           O  
ATOM   3905  CB  PRO A1893      27.888  54.601  26.001  1.00  0.00           C  
ATOM   3906  CG  PRO A1893      27.908  53.977  27.340  1.00  0.00           C  
ATOM   3907  CD  PRO A1893      29.072  53.054  27.262  1.00  0.00           C  
ATOM   3908  N   PHE A1894      30.044  57.001  26.253  1.00  0.00           N  
ATOM   3909  CA  PHE A1894      30.418  58.390  26.008  1.00  0.00           C  
ATOM   3910  C   PHE A1894      31.416  58.885  27.035  1.00  0.00           C  
ATOM   3911  O   PHE A1894      31.351  58.547  28.218  1.00  0.00           O  
ATOM   3912  CB  PHE A1894      29.201  59.311  26.082  1.00  0.00           C  
ATOM   3913  CG  PHE A1894      28.002  58.830  25.311  1.00  0.00           C  
ATOM   3914  CD1 PHE A1894      27.818  59.193  23.985  1.00  0.00           C  
ATOM   3915  CD2 PHE A1894      27.019  58.061  25.929  1.00  0.00           C  
ATOM   3916  CE1 PHE A1894      26.660  58.796  23.287  1.00  0.00           C  
ATOM   3917  CE2 PHE A1894      25.868  57.661  25.241  1.00  0.00           C  
ATOM   3918  CZ  PHE A1894      25.692  58.030  23.925  1.00  0.00           C  
ATOM   3919  H   PHE A1894      29.989  56.674  27.188  1.00  0.00           H  
ATOM   3920  N   ALA A1895      32.335  59.719  26.578  1.00  0.00           N  
ATOM   3921  CA  ALA A1895      33.324  60.300  27.462  1.00  0.00           C  
ATOM   3922  C   ALA A1895      33.196  61.810  27.274  1.00  0.00           C  
ATOM   3923  O   ALA A1895      33.542  62.347  26.200  1.00  0.00           O  
ATOM   3924  CB  ALA A1895      34.735  59.827  27.104  1.00  0.00           C  
ATOM   3925  H   ALA A1895      32.358  59.941  25.631  1.00  0.00           H  
ATOM   3926  N   VAL A1896      32.535  62.461  28.233  1.00  0.00           N  
ATOM   3927  CA  VAL A1896      32.392  63.908  28.198  1.00  0.00           C  
ATOM   3928  C   VAL A1896      33.699  64.462  28.679  1.00  0.00           C  
ATOM   3929  O   VAL A1896      34.259  63.937  29.635  1.00  0.00           O  
ATOM   3930  CB  VAL A1896      31.343  64.386  29.144  1.00  0.00           C  
ATOM   3931  CG1 VAL A1896      31.354  65.890  29.168  1.00  0.00           C  
ATOM   3932  CG2 VAL A1896      30.013  63.877  28.690  1.00  0.00           C  
ATOM   3933  H   VAL A1896      32.166  61.947  28.993  1.00  0.00           H  
ATOM   3934  N   THR A1898      34.184  65.523  28.046  1.00  0.00           N  
ATOM   3935  CA  THR A1898      35.463  66.092  28.463  1.00  0.00           C  
ATOM   3936  C   THR A1898      35.500  67.608  28.761  1.00  0.00           C  
ATOM   3937  O   THR A1898      35.092  68.442  27.943  1.00  0.00           O  
ATOM   3938  CB  THR A1898      36.640  65.587  27.562  1.00  0.00           C  
ATOM   3939  OG1 THR A1898      37.666  66.585  27.463  1.00  0.00           O  
ATOM   3940  CG2 THR A1898      36.141  65.156  26.196  1.00  0.00           C  
ATOM   3941  H   THR A1898      33.700  65.907  27.293  1.00  0.00           H  
ATOM   3942  HG1 THR A1898      38.373  66.255  26.910  1.00  0.00           H  
ATOM   3943  N   VAL A1899      35.919  67.919  29.990  1.00  0.00           N  
ATOM   3944  CA  VAL A1899      35.999  69.270  30.527  1.00  0.00           C  
ATOM   3945  C   VAL A1899      37.367  69.874  30.315  1.00  0.00           C  
ATOM   3946  O   VAL A1899      38.375  69.186  30.453  1.00  0.00           O  
ATOM   3947  CB  VAL A1899      35.654  69.266  32.038  1.00  0.00           C  
ATOM   3948  CG1 VAL A1899      35.807  70.626  32.622  1.00  0.00           C  
ATOM   3949  CG2 VAL A1899      34.241  68.807  32.248  1.00  0.00           C  
ATOM   3950  H   VAL A1899      36.239  67.189  30.549  1.00  0.00           H  
ATOM   3951  N   ASP A1900      37.379  71.178  30.042  1.00  0.00           N  
ATOM   3952  CA  ASP A1900      38.599  71.925  29.778  1.00  0.00           C  
ATOM   3953  C   ASP A1900      38.451  73.424  30.055  1.00  0.00           C  
ATOM   3954  O   ASP A1900      37.337  73.930  30.183  1.00  0.00           O  
ATOM   3955  CB  ASP A1900      39.028  71.723  28.308  1.00  0.00           C  
ATOM   3956  CG  ASP A1900      38.193  72.549  27.303  1.00  0.00           C  
ATOM   3957  OD1 ASP A1900      37.065  72.987  27.627  1.00  0.00           O  
ATOM   3958  OD2 ASP A1900      38.677  72.764  26.164  1.00  0.00           O  
ATOM   3959  H   ASP A1900      36.549  71.672  30.026  1.00  0.00           H  
ATOM   3960  N   TYR A1901      39.578  74.129  30.002  1.00  0.00           N  
ATOM   3961  CA  TYR A1901      39.647  75.568  30.214  1.00  0.00           C  
ATOM   3962  C   TYR A1901      38.459  76.337  29.692  1.00  0.00           C  
ATOM   3963  O   TYR A1901      37.898  77.175  30.401  1.00  0.00           O  
ATOM   3964  CB  TYR A1901      40.925  76.126  29.601  1.00  0.00           C  
ATOM   3965  CG  TYR A1901      42.154  75.696  30.354  1.00  0.00           C  
ATOM   3966  CD1 TYR A1901      42.357  76.121  31.658  1.00  0.00           C  
ATOM   3967  CD2 TYR A1901      43.099  74.837  29.779  1.00  0.00           C  
ATOM   3968  CE1 TYR A1901      43.447  75.707  32.379  1.00  0.00           C  
ATOM   3969  CE2 TYR A1901      44.214  74.422  30.504  1.00  0.00           C  
ATOM   3970  CZ  TYR A1901      44.374  74.865  31.814  1.00  0.00           C  
ATOM   3971  OH  TYR A1901      45.458  74.477  32.568  1.00  0.00           O  
ATOM   3972  H   TYR A1901      40.415  73.655  29.822  1.00  0.00           H  
ATOM   3973 HH   TYR A1901      45.420  74.874  33.383  1.00  0.00           H  
ATOM   3974  N   ASP A1902      38.048  76.031  28.474  1.00  0.00           N  
ATOM   3975  CA  ASP A1902      36.913  76.722  27.893  1.00  0.00           C  
ATOM   3976  C   ASP A1902      35.638  76.484  28.696  1.00  0.00           C  
ATOM   3977  O   ASP A1902      34.933  77.431  29.056  1.00  0.00           O  
ATOM   3978  CB  ASP A1902      36.749  76.307  26.435  1.00  0.00           C  
ATOM   3979  CG  ASP A1902      37.958  76.676  25.597  1.00  0.00           C  
ATOM   3980  OD1 ASP A1902      38.945  75.893  25.557  1.00  0.00           O  
ATOM   3981  OD2 ASP A1902      37.920  77.766  24.992  1.00  0.00           O  
ATOM   3982  H   ASP A1902      38.510  75.352  27.961  1.00  0.00           H  
ATOM   3983  N   THR A1903      35.383  75.227  29.038  1.00  0.00           N  
ATOM   3984  CA  THR A1903      34.198  74.886  29.807  1.00  0.00           C  
ATOM   3985  C   THR A1903      34.191  75.734  31.064  1.00  0.00           C  
ATOM   3986  O   THR A1903      33.159  76.300  31.432  1.00  0.00           O  
ATOM   3987  CB  THR A1903      34.231  73.435  30.269  1.00  0.00           C  
ATOM   3988  OG1 THR A1903      35.092  72.669  29.416  1.00  0.00           O  
ATOM   3989  CG2 THR A1903      32.838  72.856  30.276  1.00  0.00           C  
ATOM   3990  H   THR A1903      35.990  74.515  28.770  1.00  0.00           H  
ATOM   3991  HG1 THR A1903      35.093  71.755  29.703  1.00  0.00           H  
ATOM   3992  N   ILE A1904      35.360  75.829  31.696  1.00  0.00           N  
ATOM   3993  CA  ILE A1904      35.526  76.574  32.934  1.00  0.00           C  
ATOM   3994  C   ILE A1904      35.121  78.015  32.784  1.00  0.00           C  
ATOM   3995  O   ILE A1904      34.277  78.514  33.535  1.00  0.00           O  
ATOM   3996  CB  ILE A1904      36.967  76.642  33.375  1.00  0.00           C  
ATOM   3997  CG1 ILE A1904      37.672  75.320  33.206  1.00  0.00           C  
ATOM   3998  CG2 ILE A1904      37.024  76.990  34.820  1.00  0.00           C  
ATOM   3999  CD1 ILE A1904      39.099  75.481  33.484  1.00  0.00           C  
ATOM   4000  H   ILE A1904      36.137  75.384  31.305  1.00  0.00           H  
ATOM   4001  N   GLY A1905      35.814  78.701  31.885  1.00  0.00           N  
ATOM   4002  CA  GLY A1905      35.531  80.100  31.655  1.00  0.00           C  
ATOM   4003  C   GLY A1905      36.808  80.798  31.281  1.00  0.00           C  
ATOM   4004  O   GLY A1905      36.779  81.831  30.602  1.00  0.00           O  
ATOM   4005  H   GLY A1905      36.516  78.256  31.341  1.00  0.00           H  
ATOM   4006  N   GLN A1906      37.938  80.266  31.735  1.00  0.00           N  
ATOM   4007  CA  GLN A1906      39.160  80.916  31.362  1.00  0.00           C  
ATOM   4008  C   GLN A1906      39.791  80.366  30.105  1.00  0.00           C  
ATOM   4009  O   GLN A1906      40.588  79.422  30.126  1.00  0.00           O  
ATOM   4010  CB  GLN A1906      40.149  81.060  32.509  1.00  0.00           C  
ATOM   4011  CG  GLN A1906      41.113  82.247  32.240  1.00  0.00           C  
ATOM   4012  CD  GLN A1906      40.416  83.511  31.630  1.00  0.00           C  
ATOM   4013  OE1 GLN A1906      39.530  84.108  32.254  1.00  0.00           O  
ATOM   4014  NE2 GLN A1906      40.845  83.926  30.426  1.00  0.00           N  
ATOM   4015  H   GLN A1906      37.941  79.450  32.273  1.00  0.00           H  
ATOM   4016 HE21 GLN A1906      41.549  83.431  29.962  1.00  0.00           H  
ATOM   4017 HE22 GLN A1906      40.403  84.708  30.042  1.00  0.00           H  
ATOM   4018  N   SER A1907      39.336  80.960  29.005  1.00  0.00           N  
ATOM   4019  CA  SER A1907      39.779  80.665  27.653  1.00  0.00           C  
ATOM   4020  C   SER A1907      40.835  81.713  27.250  1.00  0.00           C  
ATOM   4021  O   SER A1907      41.014  82.725  27.954  1.00  0.00           O  
ATOM   4022  CB  SER A1907      38.579  80.694  26.690  1.00  0.00           C  
ATOM   4023  OG  SER A1907      37.728  81.791  26.940  1.00  0.00           O  
ATOM   4024  H   SER A1907      38.639  81.651  29.108  1.00  0.00           H  
ATOM   4025 HG   SER A1907      36.981  81.786  26.341  1.00  0.00           H  
ATOM   4026  N   LYS A1909      41.526  81.477  26.132  1.00  0.00           N  
ATOM   4027  CA  LYS A1909      42.577  82.386  25.644  1.00  0.00           C  
ATOM   4028  C   LYS A1909      42.083  83.809  25.379  1.00  0.00           C  
ATOM   4029  O   LYS A1909      42.356  84.729  26.154  1.00  0.00           O  
ATOM   4030  CB  LYS A1909      43.267  81.803  24.397  1.00  0.00           C  
ATOM   4031  CG  LYS A1909      42.354  80.991  23.470  1.00  0.00           C  
ATOM   4032  CD  LYS A1909      42.400  79.482  23.762  1.00  0.00           C  
ATOM   4033  CE  LYS A1909      41.436  78.687  22.868  1.00  0.00           C  
ATOM   4034  NZ  LYS A1909      41.763  77.226  22.801  1.00  0.00           N  
ATOM   4035  H   LYS A1909      41.332  80.662  25.638  1.00  0.00           H  
ATOM   4036  HZ1 LYS A1909      42.599  77.087  22.205  1.00  0.00           H  
ATOM   4037  HZ2 LYS A1909      41.949  76.877  23.761  1.00  0.00           H  
ATOM   4038  HZ3 LYS A1909      40.952  76.716  22.395  1.00  0.00           H  
ATOM   4039  N   ASP A1910      41.275  83.970  24.340  1.00  0.00           N  
ATOM   4040  CA  ASP A1910      40.736  85.277  24.006  1.00  0.00           C  
ATOM   4041  C   ASP A1910      39.794  85.784  25.095  1.00  0.00           C  
ATOM   4042  O   ASP A1910      39.055  86.725  24.871  1.00  0.00           O  
ATOM   4043  CB  ASP A1910      40.006  85.218  22.672  1.00  0.00           C  
ATOM   4044  CG  ASP A1910      38.817  84.295  22.716  1.00  0.00           C  
ATOM   4045  OD1 ASP A1910      38.948  83.164  23.243  1.00  0.00           O  
ATOM   4046  OD2 ASP A1910      37.739  84.705  22.244  1.00  0.00           O  
ATOM   4047  H   ASP A1910      41.052  83.212  23.777  1.00  0.00           H  
ATOM   4048  N   GLY A1913      39.740  85.088  26.228  1.00  0.00           N  
ATOM   4049  CA  GLY A1913      38.930  85.514  27.366  1.00  0.00           C  
ATOM   4050  C   GLY A1913      37.406  85.431  27.437  1.00  0.00           C  
ATOM   4051  O   GLY A1913      36.860  85.232  28.529  1.00  0.00           O  
ATOM   4052  H   GLY A1913      40.221  84.257  26.318  1.00  0.00           H  
ATOM   4053  N   THR A1914      36.719  85.642  26.310  1.00  0.00           N  
ATOM   4054  CA  THR A1914      35.247  85.590  26.248  1.00  0.00           C  
ATOM   4055  C   THR A1914      34.680  84.365  26.985  1.00  0.00           C  
ATOM   4056  O   THR A1914      35.378  83.378  27.250  1.00  0.00           O  
ATOM   4057  CB  THR A1914      34.716  85.563  24.752  1.00  0.00           C  
ATOM   4058  OG1 THR A1914      35.313  86.624  23.999  1.00  0.00           O  
ATOM   4059  CG2 THR A1914      33.185  85.735  24.682  1.00  0.00           C  
ATOM   4060  H   THR A1914      37.214  85.859  25.490  1.00  0.00           H  
ATOM   4061  HG1 THR A1914      34.986  86.605  23.094  1.00  0.00           H  
ATOM   4062  N   THR A1915      33.378  84.408  27.225  1.00  0.00           N  
ATOM   4063  CA  THR A1915      32.688  83.341  27.920  1.00  0.00           C  
ATOM   4064  C   THR A1915      31.733  82.581  26.982  1.00  0.00           C  
ATOM   4065  O   THR A1915      30.726  82.033  27.433  1.00  0.00           O  
ATOM   4066  CB  THR A1915      31.938  83.933  29.133  1.00  0.00           C  
ATOM   4067  OG1 THR A1915      31.493  85.264  28.812  1.00  0.00           O  
ATOM   4068  CG2 THR A1915      32.874  84.010  30.334  1.00  0.00           C  
ATOM   4069  H   THR A1915      32.864  85.201  26.980  1.00  0.00           H  
ATOM   4070  HG1 THR A1915      31.026  85.630  29.573  1.00  0.00           H  
ATOM   4071  N   ARG A1916      32.096  82.489  25.695  1.00  0.00           N  
ATOM   4072  CA  ARG A1916      31.259  81.817  24.680  1.00  0.00           C  
ATOM   4073  C   ARG A1916      31.077  80.321  24.929  1.00  0.00           C  
ATOM   4074  O   ARG A1916      29.964  79.858  25.179  1.00  0.00           O  
ATOM   4075  CB  ARG A1916      31.812  82.059  23.258  1.00  0.00           C  
ATOM   4076  CG  ARG A1916      30.748  82.206  22.119  1.00  0.00           C  
ATOM   4077  CD  ARG A1916      30.211  80.871  21.540  1.00  0.00           C  
ATOM   4078  NE  ARG A1916      30.309  80.810  20.070  1.00  0.00           N  
ATOM   4079  CZ  ARG A1916      29.301  80.522  19.234  1.00  0.00           C  
ATOM   4080  NH1 ARG A1916      28.080  80.260  19.699  1.00  0.00           N  
ATOM   4081  NH2 ARG A1916      29.515  80.501  17.915  1.00  0.00           N  
ATOM   4082  H   ARG A1916      32.943  82.885  25.421  1.00  0.00           H  
ATOM   4083 HE   ARG A1916      31.184  80.997  19.668  1.00  0.00           H  
ATOM   4084 HH11 ARG A1916      27.903  80.276  20.681  1.00  0.00           H  
ATOM   4085 HH12 ARG A1916      27.337  80.047  19.061  1.00  0.00           H  
ATOM   4086 HH21 ARG A1916      28.768  80.287  17.288  1.00  0.00           H  
ATOM   4087 HH22 ARG A1916      30.429  80.699  17.553  1.00  0.00           H  
ATOM   4088  N   LEU A1917      32.162  79.560  24.840  1.00  0.00           N  
ATOM   4089  CA  LEU A1917      32.070  78.125  25.061  1.00  0.00           C  
ATOM   4090  C   LEU A1917      32.033  77.726  26.528  1.00  0.00           C  
ATOM   4091  O   LEU A1917      31.853  76.561  26.848  1.00  0.00           O  
ATOM   4092  CB  LEU A1917      33.201  77.406  24.342  1.00  0.00           C  
ATOM   4093  CG  LEU A1917      32.980  77.389  22.842  1.00  0.00           C  
ATOM   4094  CD1 LEU A1917      34.022  76.521  22.196  1.00  0.00           C  
ATOM   4095  CD2 LEU A1917      31.610  76.857  22.555  1.00  0.00           C  
ATOM   4096  H   LEU A1917      33.020  79.963  24.618  1.00  0.00           H  
ATOM   4097  N   LYS A1918      32.268  78.678  27.421  1.00  0.00           N  
ATOM   4098  CA  LYS A1918      32.236  78.389  28.843  1.00  0.00           C  
ATOM   4099  C   LYS A1918      30.938  77.635  29.070  1.00  0.00           C  
ATOM   4100  O   LYS A1918      29.909  78.031  28.512  1.00  0.00           O  
ATOM   4101  CB  LYS A1918      32.247  79.688  29.630  1.00  0.00           C  
ATOM   4102  CG  LYS A1918      32.111  79.508  31.114  1.00  0.00           C  
ATOM   4103  CD  LYS A1918      31.842  80.845  31.812  1.00  0.00           C  
ATOM   4104  CE  LYS A1918      31.640  80.654  33.311  1.00  0.00           C  
ATOM   4105  NZ  LYS A1918      30.553  79.656  33.604  1.00  0.00           N  
ATOM   4106  H   LYS A1918      32.437  79.586  27.123  1.00  0.00           H  
ATOM   4107  HZ1 LYS A1918      29.622  80.073  33.406  1.00  0.00           H  
ATOM   4108  HZ2 LYS A1918      30.682  78.815  32.989  1.00  0.00           H  
ATOM   4109  HZ3 LYS A1918      30.601  79.358  34.595  1.00  0.00           H  
ATOM   4110  N   ASP A1919      31.007  76.523  29.808  1.00  0.00           N  
ATOM   4111  CA  ASP A1919      29.842  75.661  30.089  1.00  0.00           C  
ATOM   4112  C   ASP A1919      29.556  74.683  28.954  1.00  0.00           C  
ATOM   4113  O   ASP A1919      28.424  74.188  28.821  1.00  0.00           O  
ATOM   4114  CB  ASP A1919      28.559  76.471  30.345  1.00  0.00           C  
ATOM   4115  CG  ASP A1919      28.251  76.664  31.825  1.00  0.00           C  
ATOM   4116  OD1 ASP A1919      29.089  76.285  32.693  1.00  0.00           O  
ATOM   4117  OD2 ASP A1919      27.160  77.216  32.106  1.00  0.00           O  
ATOM   4118  H   ASP A1919      31.865  76.278  30.171  1.00  0.00           H  
ATOM   4119  N   THR A1920      30.542  74.454  28.093  1.00  0.00           N  
ATOM   4120  CA  THR A1920      30.355  73.521  26.989  1.00  0.00           C  
ATOM   4121  C   THR A1920      31.447  72.505  27.090  1.00  0.00           C  
ATOM   4122  O   THR A1920      32.590  72.860  27.384  1.00  0.00           O  
ATOM   4123  CB  THR A1920      30.465  74.171  25.588  1.00  0.00           C  
ATOM   4124  OG1 THR A1920      31.777  74.705  25.401  1.00  0.00           O  
ATOM   4125  CG2 THR A1920      29.451  75.268  25.415  1.00  0.00           C  
ATOM   4126  H   THR A1920      31.400  74.915  28.181  1.00  0.00           H  
ATOM   4127  HG1 THR A1920      31.850  75.099  24.537  1.00  0.00           H  
ATOM   4128  N   VAL A1921      31.080  71.249  26.867  1.00  0.00           N  
ATOM   4129  CA  VAL A1921      32.016  70.142  26.910  1.00  0.00           C  
ATOM   4130  C   VAL A1921      31.980  69.361  25.601  1.00  0.00           C  
ATOM   4131  O   VAL A1921      31.192  69.633  24.705  1.00  0.00           O  
ATOM   4132  CB  VAL A1921      31.745  69.210  28.120  1.00  0.00           C  
ATOM   4133  CG1 VAL A1921      32.718  69.494  29.225  1.00  0.00           C  
ATOM   4134  CG2 VAL A1921      30.354  69.436  28.651  1.00  0.00           C  
ATOM   4135  H   VAL A1921      30.149  71.059  26.648  1.00  0.00           H  
ATOM   4136  N   THR A1922      32.841  68.369  25.510  1.00  0.00           N  
ATOM   4137  CA  THR A1922      32.931  67.557  24.323  1.00  0.00           C  
ATOM   4138  C   THR A1922      32.669  66.052  24.586  1.00  0.00           C  
ATOM   4139  O   THR A1922      33.455  65.358  25.249  1.00  0.00           O  
ATOM   4140  CB  THR A1922      34.290  67.804  23.655  1.00  0.00           C  
ATOM   4141  OG1 THR A1922      35.276  68.101  24.658  1.00  0.00           O  
ATOM   4142  CG2 THR A1922      34.201  68.996  22.716  1.00  0.00           C  
ATOM   4143  H   THR A1922      33.469  68.192  26.247  1.00  0.00           H  
ATOM   4144  HG1 THR A1922      36.129  68.251  24.246  1.00  0.00           H  
ATOM   4145  N   VAL A1923      31.508  65.583  24.128  1.00  0.00           N  
ATOM   4146  CA  VAL A1923      31.094  64.190  24.278  1.00  0.00           C  
ATOM   4147  C   VAL A1923      31.583  63.383  23.068  1.00  0.00           C  
ATOM   4148  O   VAL A1923      31.138  63.621  21.938  1.00  0.00           O  
ATOM   4149  CB  VAL A1923      29.542  64.088  24.431  1.00  0.00           C  
ATOM   4150  CG1 VAL A1923      28.855  64.984  23.453  1.00  0.00           C  
ATOM   4151  CG2 VAL A1923      29.068  62.659  24.217  1.00  0.00           C  
ATOM   4152  H   VAL A1923      30.919  66.197  23.636  1.00  0.00           H  
ATOM   4153  N   ARG A1924      32.500  62.444  23.294  1.00  0.00           N  
ATOM   4154  CA  ARG A1924      33.033  61.634  22.200  1.00  0.00           C  
ATOM   4155  C   ARG A1924      32.456  60.249  22.114  1.00  0.00           C  
ATOM   4156  O   ARG A1924      32.866  59.398  22.872  1.00  0.00           O  
ATOM   4157  CB  ARG A1924      34.535  61.504  22.334  1.00  0.00           C  
ATOM   4158  CG  ARG A1924      35.105  60.408  21.482  1.00  0.00           C  
ATOM   4159  CD  ARG A1924      36.574  60.246  21.733  1.00  0.00           C  
ATOM   4160  NE  ARG A1924      37.034  58.949  21.274  1.00  0.00           N  
ATOM   4161  CZ  ARG A1924      36.469  57.799  21.618  1.00  0.00           C  
ATOM   4162  NH1 ARG A1924      35.422  57.771  22.443  1.00  0.00           N  
ATOM   4163  NH2 ARG A1924      36.928  56.677  21.094  1.00  0.00           N  
ATOM   4164  H   ARG A1924      32.832  62.299  24.210  1.00  0.00           H  
ATOM   4165 HE   ARG A1924      37.811  58.923  20.676  1.00  0.00           H  
ATOM   4166 HH11 ARG A1924      35.045  58.615  22.818  1.00  0.00           H  
ATOM   4167 HH12 ARG A1924      35.006  56.893  22.693  1.00  0.00           H  
ATOM   4168 HH21 ARG A1924      36.517  55.804  21.343  1.00  0.00           H  
ATOM   4169 HH22 ARG A1924      37.694  56.707  20.450  1.00  0.00           H  
ATOM   4170  N   ASP A1925      31.629  60.008  21.106  1.00  0.00           N  
ATOM   4171  CA  ASP A1925      30.954  58.726  20.869  1.00  0.00           C  
ATOM   4172  C   ASP A1925      31.834  57.461  20.655  1.00  0.00           C  
ATOM   4173  O   ASP A1925      32.475  57.323  19.634  1.00  0.00           O  
ATOM   4174  CB  ASP A1925      30.012  58.892  19.689  1.00  0.00           C  
ATOM   4175  CG  ASP A1925      28.963  57.802  19.615  1.00  0.00           C  
ATOM   4176  OD1 ASP A1925      29.295  56.601  19.857  1.00  0.00           O  
ATOM   4177  OD2 ASP A1925      27.805  58.175  19.294  1.00  0.00           O  
ATOM   4178  H   ASP A1925      31.450  60.727  20.470  1.00  0.00           H  
ATOM   4179  N   ARG A1926      31.692  56.475  21.537  1.00  0.00           N  
ATOM   4180  CA  ARG A1926      32.479  55.246  21.501  1.00  0.00           C  
ATOM   4181  C   ARG A1926      32.596  54.605  20.134  1.00  0.00           C  
ATOM   4182  O   ARG A1926      33.694  54.416  19.605  1.00  0.00           O  
ATOM   4183  CB  ARG A1926      31.899  54.205  22.472  1.00  0.00           C  
ATOM   4184  CG  ARG A1926      32.579  52.820  22.360  1.00  0.00           C  
ATOM   4185  CD  ARG A1926      31.902  51.700  23.187  1.00  0.00           C  
ATOM   4186  NE  ARG A1926      30.698  51.153  22.570  1.00  0.00           N  
ATOM   4187  CZ  ARG A1926      29.691  50.613  23.242  1.00  0.00           C  
ATOM   4188  NH1 ARG A1926      29.718  50.525  24.564  1.00  0.00           N  
ATOM   4189  NH2 ARG A1926      28.628  50.212  22.583  1.00  0.00           N  
ATOM   4190  H   ARG A1926      31.037  56.584  22.264  1.00  0.00           H  
ATOM   4191 HE   ARG A1926      30.634  51.180  21.602  1.00  0.00           H  
ATOM   4192 HH11 ARG A1926      30.504  50.876  25.078  1.00  0.00           H  
ATOM   4193 HH12 ARG A1926      28.945  50.123  25.059  1.00  0.00           H  
ATOM   4194 HH21 ARG A1926      27.858  49.818  23.056  1.00  0.00           H  
ATOM   4195 HH22 ARG A1926      28.596  50.324  21.585  1.00  0.00           H  
ATOM   4196  N   ASP A1927      31.458  54.201  19.596  1.00  0.00           N  
ATOM   4197  CA  ASP A1927      31.439  53.538  18.312  1.00  0.00           C  
ATOM   4198  C   ASP A1927      31.970  54.423  17.186  1.00  0.00           C  
ATOM   4199  O   ASP A1927      33.075  54.222  16.683  1.00  0.00           O  
ATOM   4200  CB  ASP A1927      30.005  53.088  17.995  1.00  0.00           C  
ATOM   4201  CG  ASP A1927      29.484  52.025  18.956  1.00  0.00           C  
ATOM   4202  OD1 ASP A1927      30.296  51.338  19.598  1.00  0.00           O  
ATOM   4203  OD2 ASP A1927      28.251  51.854  19.042  1.00  0.00           O  
ATOM   4204  H   ASP A1927      30.625  54.370  20.066  1.00  0.00           H  
ATOM   4205  N   THR A1928      31.190  55.454  16.868  1.00  0.00           N  
ATOM   4206  CA  THR A1928      31.483  56.379  15.782  1.00  0.00           C  
ATOM   4207  C   THR A1928      32.694  57.245  15.924  1.00  0.00           C  
ATOM   4208  O   THR A1928      33.119  57.852  14.965  1.00  0.00           O  
ATOM   4209  CB  THR A1928      30.282  57.289  15.492  1.00  0.00           C  
ATOM   4210  OG1 THR A1928      29.994  58.083  16.645  1.00  0.00           O  
ATOM   4211  CG2 THR A1928      29.055  56.468  15.120  1.00  0.00           C  
ATOM   4212  H   THR A1928      30.382  55.614  17.383  1.00  0.00           H  
ATOM   4213  HG1 THR A1928      29.235  58.656  16.463  1.00  0.00           H  
ATOM   4214  N   MET A1929      33.234  57.317  17.122  1.00  0.00           N  
ATOM   4215  CA  MET A1929      34.386  58.154  17.406  1.00  0.00           C  
ATOM   4216  C   MET A1929      34.110  59.629  17.121  1.00  0.00           C  
ATOM   4217  O   MET A1929      35.025  60.452  17.161  1.00  0.00           O  
ATOM   4218  CB  MET A1929      35.610  57.664  16.656  1.00  0.00           C  
ATOM   4219  CG  MET A1929      35.907  56.242  16.973  1.00  0.00           C  
ATOM   4220  SD  MET A1929      37.526  55.741  16.416  1.00  0.00           S  
ATOM   4221  CE  MET A1929      38.559  56.635  17.653  1.00  0.00           C  
ATOM   4222  H   MET A1929      32.853  56.794  17.846  1.00  0.00           H  
ATOM   4223  N   GLU A1930      32.846  59.980  16.897  1.00  0.00           N  
ATOM   4224  CA  GLU A1930      32.508  61.355  16.622  1.00  0.00           C  
ATOM   4225  C   GLU A1930      32.635  62.157  17.916  1.00  0.00           C  
ATOM   4226  O   GLU A1930      32.261  61.672  18.977  1.00  0.00           O  
ATOM   4227  CB  GLU A1930      31.080  61.470  16.071  1.00  0.00           C  
ATOM   4228  CG  GLU A1930      30.577  60.356  15.128  1.00  0.00           C  
ATOM   4229  CD  GLU A1930      31.055  60.387  13.633  1.00  0.00           C  
ATOM   4230  OE1 GLU A1930      31.474  61.461  13.130  1.00  0.00           O  
ATOM   4231  OE2 GLU A1930      30.974  59.324  12.939  1.00  0.00           O  
ATOM   4232  H   GLU A1930      32.146  59.308  16.924  1.00  0.00           H  
ATOM   4233  N   GLN A1931      33.183  63.371  17.824  1.00  0.00           N  
ATOM   4234  CA  GLN A1931      33.345  64.252  18.971  1.00  0.00           C  
ATOM   4235  C   GLN A1931      32.570  65.545  18.780  1.00  0.00           C  
ATOM   4236  O   GLN A1931      33.009  66.397  18.027  1.00  0.00           O  
ATOM   4237  CB  GLN A1931      34.815  64.621  19.166  1.00  0.00           C  
ATOM   4238  CG  GLN A1931      35.711  63.444  19.467  1.00  0.00           C  
ATOM   4239  CD  GLN A1931      37.069  63.851  20.009  1.00  0.00           C  
ATOM   4240  OE1 GLN A1931      37.343  65.036  20.183  1.00  0.00           O  
ATOM   4241  NE2 GLN A1931      37.924  62.867  20.283  1.00  0.00           N  
ATOM   4242  H   GLN A1931      33.493  63.693  16.958  1.00  0.00           H  
ATOM   4243 HE21 GLN A1931      37.651  61.943  20.122  1.00  0.00           H  
ATOM   4244 HE22 GLN A1931      38.794  63.121  20.632  1.00  0.00           H  
ATOM   4245  N   ILE A1932      31.401  65.683  19.394  1.00  0.00           N  
ATOM   4246  CA  ILE A1932      30.665  66.953  19.273  1.00  0.00           C  
ATOM   4247  C   ILE A1932      30.779  67.797  20.513  1.00  0.00           C  
ATOM   4248  O   ILE A1932      30.674  67.284  21.631  1.00  0.00           O  
ATOM   4249  CB  ILE A1932      29.162  66.802  19.148  1.00  0.00           C  
ATOM   4250  CG1 ILE A1932      28.705  65.341  19.365  1.00  0.00           C  
ATOM   4251  CG2 ILE A1932      28.702  67.501  17.907  1.00  0.00           C  
ATOM   4252  CD1 ILE A1932      27.237  65.257  19.836  1.00  0.00           C  
ATOM   4253  H   ILE A1932      31.058  64.943  19.965  1.00  0.00           H  
ATOM   4254  N   ARG A1933      30.945  69.097  20.350  1.00  0.00           N  
ATOM   4255  CA  ARG A1933      30.998  69.935  21.530  1.00  0.00           C  
ATOM   4256  C   ARG A1933      29.596  70.448  21.794  1.00  0.00           C  
ATOM   4257  O   ARG A1933      28.952  70.969  20.887  1.00  0.00           O  
ATOM   4258  CB  ARG A1933      31.975  71.103  21.364  1.00  0.00           C  
ATOM   4259  CG  ARG A1933      31.784  72.175  22.425  1.00  0.00           C  
ATOM   4260  CD  ARG A1933      32.953  73.121  22.605  1.00  0.00           C  
ATOM   4261  NE  ARG A1933      34.077  72.480  23.282  1.00  0.00           N  
ATOM   4262  CZ  ARG A1933      34.519  72.795  24.507  1.00  0.00           C  
ATOM   4263  NH1 ARG A1933      33.948  73.759  25.237  1.00  0.00           N  
ATOM   4264  NH2 ARG A1933      35.580  72.160  24.993  1.00  0.00           N  
ATOM   4265  H   ARG A1933      31.014  69.470  19.462  1.00  0.00           H  
ATOM   4266 HE   ARG A1933      34.539  71.760  22.812  1.00  0.00           H  
ATOM   4267 HH11 ARG A1933      33.211  74.264  24.843  1.00  0.00           H  
ATOM   4268 HH12 ARG A1933      34.302  73.981  26.141  1.00  0.00           H  
ATOM   4269 HH21 ARG A1933      35.927  72.380  25.905  1.00  0.00           H  
ATOM   4270 HH22 ARG A1933      36.035  71.454  24.445  1.00  0.00           H  
ATOM   4271  N   LEU A1934      29.082  70.191  22.994  1.00  0.00           N  
ATOM   4272  CA  LEU A1934      27.764  70.690  23.373  1.00  0.00           C  
ATOM   4273  C   LEU A1934      27.677  71.244  24.798  1.00  0.00           C  
ATOM   4274  O   LEU A1934      28.537  70.997  25.650  1.00  0.00           O  
ATOM   4275  CB  LEU A1934      26.654  69.685  23.093  1.00  0.00           C  
ATOM   4276  CG  LEU A1934      26.976  68.198  23.097  1.00  0.00           C  
ATOM   4277  CD1 LEU A1934      27.394  67.759  24.480  1.00  0.00           C  
ATOM   4278  CD2 LEU A1934      25.747  67.442  22.611  1.00  0.00           C  
ATOM   4279  H   LEU A1934      29.605  69.658  23.649  1.00  0.00           H  
ATOM   4280  N   HIS A1941      26.667  72.065  25.012  1.00  0.00           N  
ATOM   4281  CA  HIS A1941      26.442  72.717  26.287  1.00  0.00           C  
ATOM   4282  C   HIS A1941      25.897  71.740  27.309  1.00  0.00           C  
ATOM   4283  O   HIS A1941      24.989  70.974  27.007  1.00  0.00           O  
ATOM   4284  CB  HIS A1941      25.467  73.873  26.064  1.00  0.00           C  
ATOM   4285  CG  HIS A1941      24.977  74.543  27.313  1.00  0.00           C  
ATOM   4286  ND1 HIS A1941      23.890  75.390  27.304  1.00  0.00           N  
ATOM   4287  CD2 HIS A1941      25.402  74.490  28.599  1.00  0.00           C  
ATOM   4288  CE1 HIS A1941      23.662  75.825  28.529  1.00  0.00           C  
ATOM   4289  NE2 HIS A1941      24.566  75.294  29.334  1.00  0.00           N  
ATOM   4290  H   HIS A1941      26.047  72.233  24.277  1.00  0.00           H  
ATOM   4291  HD1 HIS A1941      23.371  75.634  26.508  1.00  0.00           H  
ATOM   4292  HE2 HIS A1941      24.626  75.461  30.302  1.00  0.00           H  
ATOM   4293  N   VAL A1942      26.366  71.880  28.543  1.00  0.00           N  
ATOM   4294  CA  VAL A1942      25.980  71.015  29.637  1.00  0.00           C  
ATOM   4295  C   VAL A1942      24.501  70.719  29.722  1.00  0.00           C  
ATOM   4296  O   VAL A1942      24.127  69.549  29.719  1.00  0.00           O  
ATOM   4297  CB  VAL A1942      26.451  71.551  30.962  1.00  0.00           C  
ATOM   4298  CG1 VAL A1942      26.487  70.441  31.945  1.00  0.00           C  
ATOM   4299  CG2 VAL A1942      27.825  72.123  30.830  1.00  0.00           C  
ATOM   4300  H   VAL A1942      27.033  72.577  28.704  1.00  0.00           H  
ATOM   4301  N   ASP A1943      23.654  71.746  29.737  1.00  0.00           N  
ATOM   4302  CA  ASP A1943      22.205  71.529  29.828  1.00  0.00           C  
ATOM   4303  C   ASP A1943      21.688  70.584  28.741  1.00  0.00           C  
ATOM   4304  O   ASP A1943      20.749  69.817  28.953  1.00  0.00           O  
ATOM   4305  CB  ASP A1943      21.495  72.863  29.731  1.00  0.00           C  
ATOM   4306  CG  ASP A1943      22.018  73.869  30.727  1.00  0.00           C  
ATOM   4307  OD1 ASP A1943      22.942  73.530  31.511  1.00  0.00           O  
ATOM   4308  OD2 ASP A1943      21.501  75.013  30.718  1.00  0.00           O  
ATOM   4309  H   ASP A1943      24.002  72.645  29.711  1.00  0.00           H  
ATOM   4310  N   GLU A1945      22.305  70.678  27.567  1.00  0.00           N  
ATOM   4311  CA  GLU A1945      21.974  69.837  26.425  1.00  0.00           C  
ATOM   4312  C   GLU A1945      22.481  68.436  26.675  1.00  0.00           C  
ATOM   4313  O   GLU A1945      21.761  67.482  26.405  1.00  0.00           O  
ATOM   4314  CB  GLU A1945      22.636  70.357  25.146  1.00  0.00           C  
ATOM   4315  CG  GLU A1945      21.960  71.557  24.504  1.00  0.00           C  
ATOM   4316  CD  GLU A1945      20.554  71.233  24.011  1.00  0.00           C  
ATOM   4317  OE1 GLU A1945      19.693  70.946  24.869  1.00  0.00           O  
ATOM   4318  OE2 GLU A1945      20.310  71.263  22.774  1.00  0.00           O  
ATOM   4319  H   GLU A1945      23.027  71.321  27.473  1.00  0.00           H  
ATOM   4320  N   LEU A1946      23.705  68.317  27.198  1.00  0.00           N  
ATOM   4321  CA  LEU A1946      24.337  67.026  27.474  1.00  0.00           C  
ATOM   4322  C   LEU A1946      23.489  66.106  28.320  1.00  0.00           C  
ATOM   4323  O   LEU A1946      23.526  64.899  28.166  1.00  0.00           O  
ATOM   4324  CB  LEU A1946      25.672  67.219  28.145  1.00  0.00           C  
ATOM   4325  CG  LEU A1946      26.468  65.929  28.109  1.00  0.00           C  
ATOM   4326  CD1 LEU A1946      26.720  65.465  26.698  1.00  0.00           C  
ATOM   4327  CD2 LEU A1946      27.752  66.179  28.792  1.00  0.00           C  
ATOM   4328  H   LEU A1946      24.202  69.138  27.412  1.00  0.00           H  
ATOM   4329  N   GLU A1947      22.722  66.673  29.228  1.00  0.00           N  
ATOM   4330  CA  GLU A1947      21.847  65.861  30.048  1.00  0.00           C  
ATOM   4331  C   GLU A1947      20.838  65.144  29.144  1.00  0.00           C  
ATOM   4332  O   GLU A1947      20.635  63.953  29.289  1.00  0.00           O  
ATOM   4333  CB  GLU A1947      21.116  66.739  31.079  1.00  0.00           C  
ATOM   4334  CG  GLU A1947      21.984  67.210  32.272  1.00  0.00           C  
ATOM   4335  CD  GLU A1947      21.307  68.269  33.169  1.00  0.00           C  
ATOM   4336  OE1 GLU A1947      20.135  68.655  32.916  1.00  0.00           O  
ATOM   4337  OE2 GLU A1947      21.964  68.723  34.135  1.00  0.00           O  
ATOM   4338  H   GLU A1947      22.747  67.655  29.342  1.00  0.00           H  
ATOM   4339  N   GLY A1950      20.248  65.878  28.195  1.00  0.00           N  
ATOM   4340  CA  GLY A1950      19.259  65.333  27.262  1.00  0.00           C  
ATOM   4341  C   GLY A1950      19.810  64.300  26.291  1.00  0.00           C  
ATOM   4342  O   GLY A1950      19.171  63.287  25.996  1.00  0.00           O  
ATOM   4343  H   GLY A1950      20.501  66.832  28.098  1.00  0.00           H  
ATOM   4344  N   PHE A1951      20.994  64.586  25.774  1.00  0.00           N  
ATOM   4345  CA  PHE A1951      21.691  63.701  24.870  1.00  0.00           C  
ATOM   4346  C   PHE A1951      21.751  62.314  25.504  1.00  0.00           C  
ATOM   4347  O   PHE A1951      21.268  61.344  24.924  1.00  0.00           O  
ATOM   4348  CB  PHE A1951      23.087  64.233  24.718  1.00  0.00           C  
ATOM   4349  CG  PHE A1951      23.893  63.522  23.717  1.00  0.00           C  
ATOM   4350  CD1 PHE A1951      24.524  62.343  24.042  1.00  0.00           C  
ATOM   4351  CD2 PHE A1951      24.076  64.072  22.459  1.00  0.00           C  
ATOM   4352  CE1 PHE A1951      25.329  61.723  23.138  1.00  0.00           C  
ATOM   4353  CE2 PHE A1951      24.870  63.470  21.554  1.00  0.00           C  
ATOM   4354  CZ  PHE A1951      25.508  62.283  21.891  1.00  0.00           C  
ATOM   4355  H   PHE A1951      21.416  65.444  26.009  1.00  0.00           H  
ATOM   4356  N   LEU A1952      22.329  62.239  26.702  1.00  0.00           N  
ATOM   4357  CA  LEU A1952      22.438  60.990  27.436  1.00  0.00           C  
ATOM   4358  C   LEU A1952      21.058  60.431  27.680  1.00  0.00           C  
ATOM   4359  O   LEU A1952      20.844  59.250  27.490  1.00  0.00           O  
ATOM   4360  CB  LEU A1952      23.112  61.208  28.771  1.00  0.00           C  
ATOM   4361  CG  LEU A1952      24.422  61.961  28.671  1.00  0.00           C  
ATOM   4362  CD1 LEU A1952      24.955  62.201  30.059  1.00  0.00           C  
ATOM   4363  CD2 LEU A1952      25.408  61.185  27.840  1.00  0.00           C  
ATOM   4364  H   LEU A1952      22.687  63.059  27.110  1.00  0.00           H  
ATOM   4365  N   ARG A1953      20.109  61.281  28.056  1.00  0.00           N  
ATOM   4366  CA  ARG A1953      18.747  60.821  28.326  1.00  0.00           C  
ATOM   4367  C   ARG A1953      18.251  59.979  27.198  1.00  0.00           C  
ATOM   4368  O   ARG A1953      17.567  58.990  27.443  1.00  0.00           O  
ATOM   4369  CB  ARG A1953      17.755  61.966  28.521  1.00  0.00           C  
ATOM   4370  CG  ARG A1953      17.714  62.584  29.925  1.00  0.00           C  
ATOM   4371  CD  ARG A1953      17.134  61.649  31.027  1.00  0.00           C  
ATOM   4372  NE  ARG A1953      17.219  62.268  32.365  1.00  0.00           N  
ATOM   4373  CZ  ARG A1953      17.227  61.606  33.527  1.00  0.00           C  
ATOM   4374  NH1 ARG A1953      17.150  60.278  33.562  1.00  0.00           N  
ATOM   4375  NH2 ARG A1953      17.344  62.276  34.671  1.00  0.00           N  
ATOM   4376  H   ARG A1953      20.334  62.225  28.171  1.00  0.00           H  
ATOM   4377 HE   ARG A1953      17.277  63.245  32.406  1.00  0.00           H  
ATOM   4378 HH11 ARG A1953      17.080  59.760  32.712  1.00  0.00           H  
ATOM   4379 HH12 ARG A1953      17.151  59.802  34.441  1.00  0.00           H  
ATOM   4380 HH21 ARG A1953      17.347  61.786  35.542  1.00  0.00           H  
ATOM   4381 HH22 ARG A1953      17.425  63.274  34.659  1.00  0.00           H  
ATOM   4382  N   GLU A1954      18.622  60.352  25.971  1.00  0.00           N  
ATOM   4383  CA  GLU A1954      18.192  59.619  24.791  1.00  0.00           C  
ATOM   4384  C   GLU A1954      18.966  58.332  24.498  1.00  0.00           C  
ATOM   4385  O   GLU A1954      18.357  57.308  24.167  1.00  0.00           O  
ATOM   4386  CB  GLU A1954      18.139  60.538  23.567  1.00  0.00           C  
ATOM   4387  CG  GLU A1954      16.848  61.355  23.459  1.00  0.00           C  
ATOM   4388  CD  GLU A1954      17.085  62.850  23.160  1.00  0.00           C  
ATOM   4389  OE1 GLU A1954      17.568  63.186  22.040  1.00  0.00           O  
ATOM   4390  OE2 GLU A1954      16.766  63.687  24.054  1.00  0.00           O  
ATOM   4391  H   GLU A1954      19.194  61.132  25.858  1.00  0.00           H  
ATOM   4392  N   ARG A1955      20.283  58.346  24.637  1.00  0.00           N  
ATOM   4393  CA  ARG A1955      21.027  57.129  24.356  1.00  0.00           C  
ATOM   4394  C   ARG A1955      20.994  56.075  25.451  1.00  0.00           C  
ATOM   4395  O   ARG A1955      20.610  54.939  25.199  1.00  0.00           O  
ATOM   4396  CB  ARG A1955      22.467  57.412  23.953  1.00  0.00           C  
ATOM   4397  CG  ARG A1955      22.588  58.139  22.637  1.00  0.00           C  
ATOM   4398  CD  ARG A1955      22.988  59.561  22.875  1.00  0.00           C  
ATOM   4399  NE  ARG A1955      22.291  60.510  22.022  1.00  0.00           N  
ATOM   4400  CZ  ARG A1955      22.709  60.869  20.814  1.00  0.00           C  
ATOM   4401  NH1 ARG A1955      23.829  60.330  20.335  1.00  0.00           N  
ATOM   4402  NH2 ARG A1955      22.037  61.790  20.107  1.00  0.00           N  
ATOM   4403  H   ARG A1955      20.730  59.159  24.925  1.00  0.00           H  
ATOM   4404 HE   ARG A1955      21.461  60.908  22.359  1.00  0.00           H  
ATOM   4405 HH11 ARG A1955      24.340  59.667  20.882  1.00  0.00           H  
ATOM   4406 HH12 ARG A1955      24.159  60.591  19.429  1.00  0.00           H  
ATOM   4407 HH21 ARG A1955      22.362  62.055  19.199  1.00  0.00           H  
ATOM   4408 HH22 ARG A1955      21.216  62.211  20.489  1.00  0.00           H  
ATOM   4409  N   LEU A1956      21.343  56.453  26.672  1.00  0.00           N  
ATOM   4410  CA  LEU A1956      21.388  55.517  27.805  1.00  0.00           C  
ATOM   4411  C   LEU A1956      20.074  54.986  28.421  1.00  0.00           C  
ATOM   4412  O   LEU A1956      20.096  54.081  29.258  1.00  0.00           O  
ATOM   4413  CB  LEU A1956      22.301  56.100  28.873  1.00  0.00           C  
ATOM   4414  CG  LEU A1956      23.612  56.483  28.200  1.00  0.00           C  
ATOM   4415  CD1 LEU A1956      24.348  57.482  29.048  1.00  0.00           C  
ATOM   4416  CD2 LEU A1956      24.430  55.239  27.907  1.00  0.00           C  
ATOM   4417  H   LEU A1956      21.532  57.399  26.830  1.00  0.00           H  
ATOM   4418  N   ARG A1957      18.938  55.517  27.990  1.00  0.00           N  
ATOM   4419  CA  ARG A1957      17.660  55.061  28.500  1.00  0.00           C  
ATOM   4420  C   ARG A1957      17.237  53.748  27.890  1.00  0.00           C  
ATOM   4421  O   ARG A1957      17.334  53.557  26.666  1.00  0.00           O  
ATOM   4422  CB  ARG A1957      16.580  56.076  28.195  1.00  0.00           C  
ATOM   4423  CG  ARG A1957      16.171  56.984  29.359  1.00  0.00           C  
ATOM   4424  CD  ARG A1957      14.651  57.313  29.311  1.00  0.00           C  
ATOM   4425  NE  ARG A1957      14.173  57.882  28.035  1.00  0.00           N  
ATOM   4426  CZ  ARG A1957      13.792  57.178  26.959  1.00  0.00           C  
ATOM   4427  NH1 ARG A1957      13.826  55.840  26.966  1.00  0.00           N  
ATOM   4428  NH2 ARG A1957      13.374  57.813  25.857  1.00  0.00           N  
ATOM   4429  H   ARG A1957      18.952  56.205  27.292  1.00  0.00           H  
ATOM   4430 HE   ARG A1957      14.136  58.862  27.964  1.00  0.00           H  
ATOM   4431 HH11 ARG A1957      14.131  55.355  27.784  1.00  0.00           H  
ATOM   4432 HH12 ARG A1957      13.535  55.330  26.158  1.00  0.00           H  
ATOM   4433 HH21 ARG A1957      13.094  57.282  25.052  1.00  0.00           H  
ATOM   4434 HH22 ARG A1957      13.352  58.810  25.825  1.00  0.00           H  
ATOM   4435  N   TRP A1958      16.786  52.867  28.788  1.00  0.00           N  
ATOM   4436  CA  TRP A1958      16.311  51.554  28.406  1.00  0.00           C  
ATOM   4437  C   TRP A1958      15.023  51.632  27.552  1.00  0.00           C  
ATOM   4438  O   TRP A1958      14.129  52.510  27.846  1.00  0.00           O  
ATOM   4439  CB  TRP A1958      16.157  50.522  29.582  1.00  0.00           C  
ATOM   4440  CG  TRP A1958      17.442  49.819  30.106  1.00  0.00           C  
ATOM   4441  CD1 TRP A1958      18.285  50.302  31.062  1.00  0.00           C  
ATOM   4442  CD2 TRP A1958      17.967  48.510  29.746  1.00  0.00           C  
ATOM   4443  NE1 TRP A1958      19.292  49.402  31.318  1.00  0.00           N  
ATOM   4444  CE2 TRP A1958      19.120  48.294  30.530  1.00  0.00           C  
ATOM   4445  CE3 TRP A1958      17.571  47.512  28.845  1.00  0.00           C  
ATOM   4446  CZ2 TRP A1958      19.889  47.119  30.443  1.00  0.00           C  
ATOM   4447  CZ3 TRP A1958      18.341  46.336  28.760  1.00  0.00           C  
ATOM   4448  CH2 TRP A1958      19.482  46.157  29.556  1.00  0.00           C  
ATOM   4449  OXT TRP A1958      14.893  50.850  26.564  1.00  0.00           O  
ATOM   4450  H   TRP A1958      16.735  53.062  29.710  1.00  0.00           H  
ATOM   4451  HE1 TRP A1958      20.029  49.535  31.960  1.00  0.00           H  
HETATM 4452  PG  ATP A1552      27.393  21.921  31.949  1.00  0.00           P  
HETATM 4453  O1G ATP A1552      27.243  20.476  31.482  1.00  0.00           O  
HETATM 4454  O2G ATP A1552      28.410  22.073  33.082  1.00  0.00           O  
HETATM 4455  O3G ATP A1552      27.721  22.852  30.790  1.00  0.00           O  
HETATM 4456  PB  ATP A1552      24.432  22.279  32.035  1.00  0.00           P  
HETATM 4457  O1B ATP A1552      24.100  23.596  31.421  1.00  0.00           O  
HETATM 4458  O2B ATP A1552      24.262  21.030  31.224  1.00  0.00           O  
HETATM 4459  O3B ATP A1552      25.962  22.361  32.587  1.00  0.00           O  
HETATM 4460  PA  ATP A1552      22.447  23.147  34.049  1.00  0.00           P  
HETATM 4461  O1A ATP A1552      21.279  23.210  33.121  1.00  0.00           O  
HETATM 4462  O2A ATP A1552      22.239  22.726  35.464  1.00  0.00           O  
HETATM 4463  O3A ATP A1552      23.524  22.145  33.377  1.00  0.00           O  
HETATM 4464  O5' ATP A1552      23.226  24.542  34.080  1.00  0.00           O  
HETATM 4465  C5' ATP A1552      22.549  25.794  33.948  1.00  0.00           C  
HETATM 4466  C4' ATP A1552      23.504  26.835  33.429  1.00  0.00           C  
HETATM 4467  O4' ATP A1552      24.535  27.034  34.412  1.00  0.00           O  
HETATM 4468  C3' ATP A1552      24.268  26.411  32.190  1.00  0.00           C  
HETATM 4469  O3' ATP A1552      23.538  26.750  31.027  1.00  0.00           O  
HETATM 4470  C2' ATP A1552      25.503  27.278  32.258  1.00  0.00           C  
HETATM 4471  O2' ATP A1552      25.226  28.580  31.808  1.00  0.00           O  
HETATM 4472  C1' ATP A1552      25.746  27.343  33.757  1.00  0.00           C  
HETATM 4473  N9  ATP A1552      26.788  26.437  34.225  1.00  0.00           N  
HETATM 4474  C8  ATP A1552      26.666  25.136  34.637  1.00  0.00           C  
HETATM 4475  N7  ATP A1552      27.793  24.599  35.049  1.00  0.00           N  
HETATM 4476  C5  ATP A1552      28.723  25.617  34.884  1.00  0.00           C  
HETATM 4477  C6  ATP A1552      30.102  25.689  35.148  1.00  0.00           C  
HETATM 4478  N6  ATP A1552      30.801  24.677  35.659  1.00  0.00           N  
HETATM 4479  N1  ATP A1552      30.740  26.847  34.866  1.00  0.00           N  
HETATM 4480  C2  ATP A1552      30.025  27.862  34.354  1.00  0.00           C  
HETATM 4481  N3  ATP A1552      28.723  27.918  34.068  1.00  0.00           N  
HETATM 4482  C4  ATP A1552      28.120  26.751  34.363  1.00  0.00           C  
HETATM 4483 HO2' ATP A1552      26.034  29.077  31.872  1.00  0.00           H  
HETATM 4484 HN61 ATP A1552      31.785  24.781  35.843  1.00  0.00           H  
HETATM 4485 HN62 ATP A1552      30.333  23.811  35.884  1.00  0.00           H  
TER
END
