# Supplementary material for: Backbone Brackets and Arginine Tweezers delineate Class I and Class II aminoacyl tRNA synthetases
Source: PLoS Comput Biol. 2018 Apr 16;14(4):e1006101. doi: 10.1371/journal.pcbi.1006101 (PMC5919687; doi:10.1371/journal.pcbi.1006101)
Supplement: S12 File — All structures of Class II aaRS with residues renumbered according to the MSA. (GZ) [file pcbi.1006101.s024.tar.gz › 1b76_B_renum.pdb]

ATOM      1  N   ALA B 273      10.040  51.079  67.293  1.00  0.00           N  
ATOM      2  CA  ALA B 273      10.687  49.777  67.204  1.00  0.00           C  
ATOM      3  C   ALA B 273       9.824  48.587  67.618  1.00  0.00           C  
ATOM      4  O   ALA B 273       8.639  48.741  67.928  1.00  0.00           O  
ATOM      5 H1   ALA B 273       9.286  51.283  66.702  1.00  0.00           H  
ATOM      6  N   ALA B 274      10.426  47.398  67.654  1.00  0.00           N  
ATOM      7  CA  ALA B 274       9.721  46.164  68.028  1.00  0.00           C  
ATOM      8  C   ALA B 274      10.259  45.530  69.306  1.00  0.00           C  
ATOM      9  O   ALA B 274      11.444  45.191  69.407  1.00  0.00           O  
ATOM     10  CB  ALA B 274       9.784  45.160  66.902  1.00  0.00           C  
ATOM     11  H   ALA B 274      11.373  47.341  67.417  1.00  0.00           H  
ATOM     12  N   SER B 275       9.337  45.267  70.220  1.00  0.00           N  
ATOM     13  CA  SER B 275       9.622  44.688  71.535  1.00  0.00           C  
ATOM     14  C   SER B 275      10.468  43.415  71.599  1.00  0.00           C  
ATOM     15  O   SER B 275      11.577  43.433  72.146  1.00  0.00           O  
ATOM     16  CB  SER B 275       8.294  44.459  72.251  1.00  0.00           C  
ATOM     17  OG  SER B 275       7.311  45.368  71.748  1.00  0.00           O  
ATOM     18  H   SER B 275       8.405  45.492  70.017  1.00  0.00           H  
ATOM     19 HG   SER B 275       6.474  45.221  72.207  1.00  0.00           H  
ATOM     20  N   SER B 276       9.943  42.322  71.049  1.00  0.00           N  
ATOM     21  CA  SER B 276      10.629  41.031  71.075  1.00  0.00           C  
ATOM     22  C   SER B 276      11.117  40.481  69.738  1.00  0.00           C  
ATOM     23  O   SER B 276      10.395  40.536  68.759  1.00  0.00           O  
ATOM     24  CB  SER B 276       9.713  39.989  71.713  1.00  0.00           C  
ATOM     25  OG  SER B 276       9.717  40.079  73.126  1.00  0.00           O  
ATOM     26  H   SER B 276       9.082  42.378  70.622  1.00  0.00           H  
ATOM     27 HG   SER B 276       9.127  39.416  73.504  1.00  0.00           H  
ATOM     28  N   LEU B 277      12.287  39.847  69.740  1.00  0.00           N  
ATOM     29  CA  LEU B 277      12.872  39.256  68.540  1.00  0.00           C  
ATOM     30  C   LEU B 277      11.857  38.347  67.893  1.00  0.00           C  
ATOM     31  O   LEU B 277      11.683  38.341  66.681  1.00  0.00           O  
ATOM     32  CB  LEU B 277      14.081  38.412  68.919  1.00  0.00           C  
ATOM     33  CG  LEU B 277      15.451  38.667  68.273  1.00  0.00           C  
ATOM     34  CD1 LEU B 277      15.509  38.092  66.876  1.00  0.00           C  
ATOM     35  CD2 LEU B 277      15.789  40.154  68.285  1.00  0.00           C  
ATOM     36  H   LEU B 277      12.785  39.794  70.579  1.00  0.00           H  
ATOM     37  N   ASP B 278      11.156  37.613  68.734  1.00  0.00           N  
ATOM     38  CA  ASP B 278      10.135  36.660  68.307  1.00  0.00           C  
ATOM     39  C   ASP B 278       9.088  37.280  67.389  1.00  0.00           C  
ATOM     40  O   ASP B 278       8.602  36.633  66.466  1.00  0.00           O  
ATOM     41  CB  ASP B 278       9.428  36.067  69.532  1.00  0.00           C  
ATOM     42  CG  ASP B 278      10.319  36.047  70.786  1.00  0.00           C  
ATOM     43  OD1 ASP B 278      11.569  35.946  70.653  1.00  0.00           O  
ATOM     44  OD2 ASP B 278       9.750  36.146  71.906  1.00  0.00           O  
ATOM     45  H   ASP B 278      11.332  37.729  69.682  1.00  0.00           H  
ATOM     46  N   GLU B 279       8.699  38.516  67.692  1.00  0.00           N  
ATOM     47  CA  GLU B 279       7.722  39.228  66.868  1.00  0.00           C  
ATOM     48  C   GLU B 279       8.291  39.275  65.445  1.00  0.00           C  
ATOM     49  O   GLU B 279       7.664  38.784  64.493  1.00  0.00           O  
ATOM     50  CB  GLU B 279       7.548  40.691  67.330  1.00  0.00           C  
ATOM     51  CG  GLU B 279       7.215  40.966  68.784  1.00  0.00           C  
ATOM     52  CD  GLU B 279       7.150  42.454  69.048  1.00  0.00           C  
ATOM     53  OE1 GLU B 279       8.211  43.107  68.972  1.00  0.00           O  
ATOM     54  OE2 GLU B 279       6.037  42.978  69.278  1.00  0.00           O  
ATOM     55  H   GLU B 279       9.091  38.973  68.471  1.00  0.00           H  
ATOM     56  N   LEU B 281       9.487  39.873  65.341  1.00  0.00           N  
ATOM     57  CA  LEU B 281      10.202  40.048  64.085  1.00  0.00           C  
ATOM     58  C   LEU B 281      10.299  38.722  63.392  1.00  0.00           C  
ATOM     59  O   LEU B 281      10.000  38.600  62.197  1.00  0.00           O  
ATOM     60  CB  LEU B 281      11.598  40.640  64.326  1.00  0.00           C  
ATOM     61  CG  LEU B 281      11.576  42.167  64.339  1.00  0.00           C  
ATOM     62  CD1 LEU B 281      11.049  42.711  63.021  1.00  0.00           C  
ATOM     63  CD2 LEU B 281      10.678  42.644  65.445  1.00  0.00           C  
ATOM     64  H   LEU B 281       9.925  40.209  66.165  1.00  0.00           H  
ATOM     65  N   VAL B 282      10.616  37.706  64.172  1.00  0.00           N  
ATOM     66  CA  VAL B 282      10.747  36.399  63.601  1.00  0.00           C  
ATOM     67  C   VAL B 282       9.420  35.899  63.053  1.00  0.00           C  
ATOM     68  O   VAL B 282       9.381  35.323  61.976  1.00  0.00           O  
ATOM     69  CB  VAL B 282      11.353  35.419  64.597  1.00  0.00           C  
ATOM     70  CG1 VAL B 282      11.777  34.156  63.870  1.00  0.00           C  
ATOM     71  CG2 VAL B 282      12.552  36.059  65.314  1.00  0.00           C  
ATOM     72  H   VAL B 282      10.767  37.847  65.127  1.00  0.00           H  
ATOM     73  N   ALA B 283       8.324  36.189  63.729  1.00  0.00           N  
ATOM     74  CA  ALA B 283       7.043  35.723  63.235  1.00  0.00           C  
ATOM     75  C   ALA B 283       6.692  36.408  61.930  1.00  0.00           C  
ATOM     76  O   ALA B 283       6.449  35.765  60.919  1.00  0.00           O  
ATOM     77  CB  ALA B 283       5.985  35.966  64.254  1.00  0.00           C  
ATOM     78  H   ALA B 283       8.374  36.706  64.556  1.00  0.00           H  
ATOM     79  N   LEU B 291       6.692  37.729  61.950  1.00  0.00           N  
ATOM     80  CA  LEU B 291       6.387  38.513  60.758  1.00  0.00           C  
ATOM     81  C   LEU B 291       7.292  38.139  59.591  1.00  0.00           C  
ATOM     82  O   LEU B 291       6.840  38.092  58.453  1.00  0.00           O  
ATOM     83  CB  LEU B 291       6.573  39.989  61.044  1.00  0.00           C  
ATOM     84  CG  LEU B 291       6.191  40.811  59.846  1.00  0.00           C  
ATOM     85  CD1 LEU B 291       4.688  41.016  59.838  1.00  0.00           C  
ATOM     86  CD2 LEU B 291       6.926  42.099  59.952  1.00  0.00           C  
ATOM     87  H   LEU B 291       6.911  38.192  62.788  1.00  0.00           H  
ATOM     88  N   CYS B 292       8.571  37.904  59.875  1.00  0.00           N  
ATOM     89  CA  CYS B 292       9.531  37.518  58.855  1.00  0.00           C  
ATOM     90  C   CYS B 292       9.137  36.273  58.115  1.00  0.00           C  
ATOM     91  O   CYS B 292       9.526  36.108  56.961  1.00  0.00           O  
ATOM     92  CB  CYS B 292      10.895  37.274  59.448  1.00  0.00           C  
ATOM     93  SG  CYS B 292      11.861  38.736  59.470  1.00  0.00           S  
ATOM     94  H   CYS B 292       8.872  38.001  60.799  1.00  0.00           H  
ATOM     95  N   LYS B 293       8.423  35.365  58.779  1.00  0.00           N  
ATOM     96  CA  LYS B 293       7.988  34.144  58.105  1.00  0.00           C  
ATOM     97  C   LYS B 293       6.528  34.261  57.671  1.00  0.00           C  
ATOM     98  O   LYS B 293       6.102  33.666  56.673  1.00  0.00           O  
ATOM     99  CB  LYS B 293       8.205  32.900  58.974  1.00  0.00           C  
ATOM    100  CG  LYS B 293       8.128  31.629  58.132  1.00  0.00           C  
ATOM    101  CD  LYS B 293       8.409  30.325  58.872  1.00  0.00           C  
ATOM    102  CE  LYS B 293       8.114  29.171  57.943  1.00  0.00           C  
ATOM    103  NZ  LYS B 293       6.732  29.354  57.399  1.00  0.00           N  
ATOM    104  H   LYS B 293       8.201  35.504  59.724  1.00  0.00           H  
ATOM    105  HZ1 LYS B 293       6.029  29.123  58.137  1.00  0.00           H  
ATOM    106  HZ2 LYS B 293       6.593  30.341  57.101  1.00  0.00           H  
ATOM    107  HZ3 LYS B 293       6.586  28.728  56.582  1.00  0.00           H  
ATOM    108  N   ARG B 296       5.777  35.083  58.395  1.00  0.00           N  
ATOM    109  CA  ARG B 296       4.378  35.291  58.087  1.00  0.00           C  
ATOM    110  C   ARG B 296       4.212  36.089  56.812  1.00  0.00           C  
ATOM    111  O   ARG B 296       3.123  36.122  56.258  1.00  0.00           O  
ATOM    112  CB  ARG B 296       3.655  36.027  59.221  1.00  0.00           C  
ATOM    113  CG  ARG B 296       3.467  35.217  60.508  1.00  0.00           C  
ATOM    114  CD  ARG B 296       2.371  35.792  61.419  1.00  0.00           C  
ATOM    115  NE  ARG B 296       2.644  37.162  61.856  1.00  0.00           N  
ATOM    116  CZ  ARG B 296       2.272  38.255  61.190  1.00  0.00           C  
ATOM    117  NH1 ARG B 296       1.604  38.156  60.045  1.00  0.00           N  
ATOM    118  NH2 ARG B 296       2.567  39.447  61.682  1.00  0.00           N  
ATOM    119  H   ARG B 296       6.175  35.556  59.134  1.00  0.00           H  
ATOM    120 HE   ARG B 296       3.123  37.281  62.702  1.00  0.00           H  
ATOM    121 HH11 ARG B 296       1.386  37.261  59.666  1.00  0.00           H  
ATOM    122 HH12 ARG B 296       1.345  38.981  59.552  1.00  0.00           H  
ATOM    123 HH21 ARG B 296       2.300  40.272  61.195  1.00  0.00           H  
ATOM    124 HH22 ARG B 296       3.063  39.516  62.554  1.00  0.00           H  
ATOM    125  N   ARG B 297       5.265  36.757  56.353  1.00  0.00           N  
ATOM    126  CA  ARG B 297       5.146  37.554  55.144  1.00  0.00           C  
ATOM    127  C   ARG B 297       6.178  37.171  54.103  1.00  0.00           C  
ATOM    128  O   ARG B 297       6.281  37.789  53.051  1.00  0.00           O  
ATOM    129  CB  ARG B 297       5.255  39.028  55.476  1.00  0.00           C  
ATOM    130  CG  ARG B 297       4.454  39.425  56.667  1.00  0.00           C  
ATOM    131  CD  ARG B 297       3.194  40.097  56.285  1.00  0.00           C  
ATOM    132  NE  ARG B 297       2.251  39.203  55.642  1.00  0.00           N  
ATOM    133  CZ  ARG B 297       0.931  39.245  55.836  1.00  0.00           C  
ATOM    134  NH1 ARG B 297       0.388  40.122  56.673  1.00  0.00           N  
ATOM    135  NH2 ARG B 297       0.130  38.467  55.114  1.00  0.00           N  
ATOM    136  H   ARG B 297       6.101  36.737  56.848  1.00  0.00           H  
ATOM    137 HE   ARG B 297       2.603  38.526  55.029  1.00  0.00           H  
ATOM    138 HH11 ARG B 297       0.967  40.769  57.159  1.00  0.00           H  
ATOM    139 HH12 ARG B 297      -0.603  40.139  56.800  1.00  0.00           H  
ATOM    140 HH21 ARG B 297      -0.855  38.493  55.253  1.00  0.00           H  
ATOM    141 HH22 ARG B 297       0.525  37.851  54.425  1.00  0.00           H  
ATOM    142  N   GLY B 298       6.954  36.144  54.387  1.00  0.00           N  
ATOM    143  CA  GLY B 298       7.935  35.727  53.413  1.00  0.00           C  
ATOM    144  C   GLY B 298       9.164  36.592  53.301  1.00  0.00           C  
ATOM    145  O   GLY B 298       9.592  36.862  52.193  1.00  0.00           O  
ATOM    146  H   GLY B 298       6.865  35.670  55.236  1.00  0.00           H  
ATOM    147  N   PHE B 303       9.681  37.065  54.432  1.00  0.00           N  
ATOM    148  CA  PHE B 303      10.902  37.865  54.492  1.00  0.00           C  
ATOM    149  C   PHE B 303      11.999  36.846  54.688  1.00  0.00           C  
ATOM    150  O   PHE B 303      12.853  36.706  53.848  1.00  0.00           O  
ATOM    151  CB  PHE B 303      10.913  38.829  55.682  1.00  0.00           C  
ATOM    152  CG  PHE B 303      10.274  40.149  55.407  1.00  0.00           C  
ATOM    153  CD1 PHE B 303      10.980  41.151  54.786  1.00  0.00           C  
ATOM    154  CD2 PHE B 303       8.955  40.377  55.746  1.00  0.00           C  
ATOM    155  CE1 PHE B 303      10.377  42.375  54.493  1.00  0.00           C  
ATOM    156  CE2 PHE B 303       8.332  41.601  55.460  1.00  0.00           C  
ATOM    157  CZ  PHE B 303       9.045  42.602  54.829  1.00  0.00           C  
ATOM    158  H   PHE B 303       9.224  36.861  55.264  1.00  0.00           H  
ATOM    159  N   ILE B 305      12.041  36.186  55.834  1.00  0.00           N  
ATOM    160  CA  ILE B 305      13.046  35.139  56.023  1.00  0.00           C  
ATOM    161  C   ILE B 305      12.369  33.858  56.415  1.00  0.00           C  
ATOM    162  O   ILE B 305      11.432  33.866  57.224  1.00  0.00           O  
ATOM    163  CB  ILE B 305      14.089  35.427  57.103  1.00  0.00           C  
ATOM    164  CG1 ILE B 305      15.071  36.497  56.652  1.00  0.00           C  
ATOM    165  CG2 ILE B 305      14.929  34.196  57.341  1.00  0.00           C  
ATOM    166  CD1 ILE B 305      16.240  36.647  57.623  1.00  0.00           C  
ATOM    167  H   ILE B 305      11.393  36.372  56.534  1.00  0.00           H  
ATOM    168  N   PHE B 306      12.860  32.771  55.833  1.00  0.00           N  
ATOM    169  CA  PHE B 306      12.365  31.425  56.072  1.00  0.00           C  
ATOM    170  C   PHE B 306      13.459  30.608  56.719  1.00  0.00           C  
ATOM    171  O   PHE B 306      14.656  30.877  56.504  1.00  0.00           O  
ATOM    172  CB  PHE B 306      12.050  30.752  54.757  1.00  0.00           C  
ATOM    173  CG  PHE B 306      10.969  31.395  54.009  1.00  0.00           C  
ATOM    174  CD1 PHE B 306       9.974  32.089  54.667  1.00  0.00           C  
ATOM    175  CD2 PHE B 306      10.888  31.237  52.653  1.00  0.00           C  
ATOM    176  CE1 PHE B 306       8.903  32.606  53.966  1.00  0.00           C  
ATOM    177  CE2 PHE B 306       9.824  31.750  51.949  1.00  0.00           C  
ATOM    178  CZ  PHE B 306       8.826  32.432  52.599  1.00  0.00           C  
ATOM    179  H   PHE B 306      13.595  32.866  55.244  1.00  0.00           H  
ATOM    180  N   GLN B 307      13.062  29.601  57.490  1.00  0.00           N  
ATOM    181  CA  GLN B 307      14.044  28.735  58.119  1.00  0.00           C  
ATOM    182  C   GLN B 307      14.577  27.883  56.976  1.00  0.00           C  
ATOM    183  O   GLN B 307      13.820  27.148  56.325  1.00  0.00           O  
ATOM    184  CB  GLN B 307      13.371  27.899  59.228  1.00  0.00           C  
ATOM    185  CG  GLN B 307      14.085  26.597  59.686  1.00  0.00           C  
ATOM    186  CD  GLN B 307      15.465  26.815  60.291  1.00  0.00           C  
ATOM    187  OE1 GLN B 307      15.615  27.539  61.281  1.00  0.00           O  
ATOM    188  NE2 GLN B 307      16.477  26.151  59.721  1.00  0.00           N  
ATOM    189  H   GLN B 307      12.107  29.448  57.625  1.00  0.00           H  
ATOM    190 HE21 GLN B 307      16.301  25.571  58.948  1.00  0.00           H  
ATOM    191 HE22 GLN B 307      17.371  26.286  60.091  1.00  0.00           H  
ATOM    192  N   SER B 308      15.842  28.071  56.646  1.00  0.00           N  
ATOM    193  CA  SER B 308      16.411  27.300  55.561  1.00  0.00           C  
ATOM    194  C   SER B 308      16.252  25.798  55.775  1.00  0.00           C  
ATOM    195  O   SER B 308      16.285  25.323  56.919  1.00  0.00           O  
ATOM    196  CB  SER B 308      17.881  27.620  55.391  1.00  0.00           C  
ATOM    197  OG  SER B 308      18.497  26.660  54.547  1.00  0.00           O  
ATOM    198  H   SER B 308      16.388  28.719  57.133  1.00  0.00           H  
ATOM    199 HG   SER B 308      19.433  26.874  54.439  1.00  0.00           H  
ATOM    200  N   SER B 309      16.081  25.063  54.671  1.00  0.00           N  
ATOM    201  CA  SER B 309      15.921  23.597  54.669  1.00  0.00           C  
ATOM    202  C   SER B 309      14.914  23.056  55.685  1.00  0.00           C  
ATOM    203  O   SER B 309      15.036  21.913  56.146  1.00  0.00           O  
ATOM    204  CB  SER B 309      17.270  22.889  54.844  1.00  0.00           C  
ATOM    205  OG  SER B 309      18.125  23.138  53.743  1.00  0.00           O  
ATOM    206  H   SER B 309      16.077  25.532  53.816  1.00  0.00           H  
ATOM    207 HG   SER B 309      18.955  22.704  53.872  1.00  0.00           H  
ATOM    208  N   GLU B 310      13.877  23.851  55.940  1.00  0.00           N  
ATOM    209  CA  GLU B 310      12.815  23.535  56.887  1.00  0.00           C  
ATOM    210  C   GLU B 310      12.102  22.177  56.700  1.00  0.00           C  
ATOM    211  O   GLU B 310      11.894  21.439  57.666  1.00  0.00           O  
ATOM    212  CB  GLU B 310      11.801  24.684  56.872  1.00  0.00           C  
ATOM    213  CG  GLU B 310      10.583  24.511  57.782  1.00  0.00           C  
ATOM    214  CD  GLU B 310       9.817  25.813  57.939  1.00  0.00           C  
ATOM    215  OE1 GLU B 310       9.360  26.364  56.913  1.00  0.00           O  
ATOM    216  OE2 GLU B 310       9.701  26.307  59.085  1.00  0.00           O  
ATOM    217  H   GLU B 310      13.818  24.711  55.462  1.00  0.00           H  
ATOM    218  N   ILE B 311      11.733  21.824  55.478  1.00  0.00           N  
ATOM    219  CA  ILE B 311      11.045  20.560  55.313  1.00  0.00           C  
ATOM    220  C   ILE B 311      11.823  19.435  55.970  1.00  0.00           C  
ATOM    221  O   ILE B 311      11.257  18.701  56.763  1.00  0.00           O  
ATOM    222  CB  ILE B 311      10.693  20.185  53.834  1.00  0.00           C  
ATOM    223  CG1 ILE B 311      11.839  20.475  52.864  1.00  0.00           C  
ATOM    224  CG2 ILE B 311       9.416  20.860  53.396  1.00  0.00           C  
ATOM    225  CD1 ILE B 311      11.472  20.045  51.475  1.00  0.00           C  
ATOM    226  H   ILE B 311      11.926  22.416  54.721  1.00  0.00           H  
ATOM    227  N   TYR B 312      13.127  19.334  55.714  1.00  0.00           N  
ATOM    228  CA  TYR B 312      13.920  18.262  56.315  1.00  0.00           C  
ATOM    229  C   TYR B 312      14.541  18.622  57.666  1.00  0.00           C  
ATOM    230  O   TYR B 312      15.704  18.295  57.932  1.00  0.00           O  
ATOM    231  CB  TYR B 312      15.008  17.805  55.356  1.00  0.00           C  
ATOM    232  CG  TYR B 312      14.502  17.355  54.018  1.00  0.00           C  
ATOM    233  CD1 TYR B 312      13.244  16.793  53.881  1.00  0.00           C  
ATOM    234  CD2 TYR B 312      15.307  17.464  52.887  1.00  0.00           C  
ATOM    235  CE1 TYR B 312      12.797  16.348  52.645  1.00  0.00           C  
ATOM    236  CE2 TYR B 312      14.877  17.018  51.647  1.00  0.00           C  
ATOM    237  CZ  TYR B 312      13.623  16.463  51.530  1.00  0.00           C  
ATOM    238  OH  TYR B 312      13.207  16.035  50.292  1.00  0.00           O  
ATOM    239  H   TYR B 312      13.584  19.995  55.154  1.00  0.00           H  
ATOM    240 HH   TYR B 312      12.326  15.659  50.380  1.00  0.00           H  
ATOM    241  N   GLY B 313      13.765  19.280  58.517  1.00  0.00           N  
ATOM    242  CA  GLY B 313      14.266  19.666  59.827  1.00  0.00           C  
ATOM    243  C   GLY B 313      14.773  21.095  59.900  1.00  0.00           C  
ATOM    244  O   GLY B 313      14.095  22.001  60.404  1.00  0.00           O  
ATOM    245  H   GLY B 313      12.845  19.510  58.254  1.00  0.00           H  
ATOM    246  N   GLY B 314      15.979  21.311  59.407  1.00  0.00           N  
ATOM    247  CA  GLY B 314      16.527  22.654  59.429  1.00  0.00           C  
ATOM    248  C   GLY B 314      18.024  22.599  59.602  1.00  0.00           C  
ATOM    249  O   GLY B 314      18.533  21.736  60.325  1.00  0.00           O  
ATOM    250  H   GLY B 314      16.491  20.554  59.027  1.00  0.00           H  
ATOM    251  N   LEU B 315      18.733  23.416  58.838  1.00  0.00           N  
ATOM    252  CA  LEU B 315      20.175  23.479  58.935  1.00  0.00           C  
ATOM    253  C   LEU B 315      20.235  24.622  59.918  1.00  0.00           C  
ATOM    254  O   LEU B 315      19.741  25.699  59.637  1.00  0.00           O  
ATOM    255  CB  LEU B 315      20.770  23.901  57.594  1.00  0.00           C  
ATOM    256  CG  LEU B 315      22.196  23.476  57.247  1.00  0.00           C  
ATOM    257  CD1 LEU B 315      23.112  23.665  58.431  1.00  0.00           C  
ATOM    258  CD2 LEU B 315      22.198  22.037  56.837  1.00  0.00           C  
ATOM    259  H   LEU B 315      18.279  24.007  58.209  1.00  0.00           H  
ATOM    260  N   GLN B 316      20.737  24.376  61.111  1.00  0.00           N  
ATOM    261  CA  GLN B 316      20.781  25.445  62.087  1.00  0.00           C  
ATOM    262  C   GLN B 316      21.763  26.542  61.683  1.00  0.00           C  
ATOM    263  O   GLN B 316      22.818  26.272  61.080  1.00  0.00           O  
ATOM    264  CB  GLN B 316      21.139  24.894  63.478  1.00  0.00           C  
ATOM    265  CG  GLN B 316      20.297  23.691  63.953  1.00  0.00           C  
ATOM    266  CD  GLN B 316      21.041  22.332  63.882  1.00  0.00           C  
ATOM    267  OE1 GLN B 316      21.618  21.969  62.844  1.00  0.00           O  
ATOM    268  NE2 GLN B 316      21.010  21.579  64.992  1.00  0.00           N  
ATOM    269  H   GLN B 316      21.092  23.476  61.337  1.00  0.00           H  
ATOM    270 HE21 GLN B 316      20.532  21.905  65.779  1.00  0.00           H  
ATOM    271 HE22 GLN B 316      21.472  20.721  64.959  1.00  0.00           H  
ATOM    272  N   GLY B 317      21.384  27.780  62.002  1.00  0.00           N  
ATOM    273  CA  GLY B 317      22.220  28.941  61.735  1.00  0.00           C  
ATOM    274  C   GLY B 317      22.370  29.294  60.280  1.00  0.00           C  
ATOM    275  O   GLY B 317      23.289  30.027  59.898  1.00  0.00           O  
ATOM    276  H   GLY B 317      20.519  27.911  62.428  1.00  0.00           H  
ATOM    277  N   VAL B 318      21.447  28.793  59.473  1.00  0.00           N  
ATOM    278  CA  VAL B 318      21.448  29.029  58.050  1.00  0.00           C  
ATOM    279  C   VAL B 318      20.054  29.494  57.705  1.00  0.00           C  
ATOM    280  O   VAL B 318      19.113  28.811  58.031  1.00  0.00           O  
ATOM    281  CB  VAL B 318      21.702  27.725  57.343  1.00  0.00           C  
ATOM    282  CG1 VAL B 318      21.814  27.957  55.875  1.00  0.00           C  
ATOM    283  CG2 VAL B 318      22.993  27.146  57.841  1.00  0.00           C  
ATOM    284  H   VAL B 318      20.739  28.233  59.845  1.00  0.00           H  
ATOM    285  N   TYR B 319      19.888  30.652  57.079  1.00  0.00           N  
ATOM    286  CA  TYR B 319      18.530  31.101  56.745  1.00  0.00           C  
ATOM    287  C   TYR B 319      18.271  31.377  55.259  1.00  0.00           C  
ATOM    288  O   TYR B 319      19.210  31.507  54.459  1.00  0.00           O  
ATOM    289  CB  TYR B 319      18.183  32.352  57.531  1.00  0.00           C  
ATOM    290  CG  TYR B 319      17.923  32.093  58.959  1.00  0.00           C  
ATOM    291  CD1 TYR B 319      16.664  31.722  59.384  1.00  0.00           C  
ATOM    292  CD2 TYR B 319      18.930  32.190  59.887  1.00  0.00           C  
ATOM    293  CE1 TYR B 319      16.407  31.448  60.715  1.00  0.00           C  
ATOM    294  CE2 TYR B 319      18.696  31.915  61.222  1.00  0.00           C  
ATOM    295  CZ  TYR B 319      17.429  31.539  61.637  1.00  0.00           C  
ATOM    296  OH  TYR B 319      17.189  31.214  62.963  1.00  0.00           O  
ATOM    297  H   TYR B 319      20.655  31.199  56.821  1.00  0.00           H  
ATOM    298 HH   TYR B 319      16.270  30.938  63.059  1.00  0.00           H  
ATOM    299  N   ASP B 320      16.991  31.471  54.896  1.00  0.00           N  
ATOM    300  CA  ASP B 320      16.616  31.761  53.511  1.00  0.00           C  
ATOM    301  C   ASP B 320      15.788  33.019  53.372  1.00  0.00           C  
ATOM    302  O   ASP B 320      14.864  33.265  54.152  1.00  0.00           O  
ATOM    303  CB  ASP B 320      15.886  30.580  52.878  1.00  0.00           C  
ATOM    304  CG  ASP B 320      16.834  29.525  52.394  1.00  0.00           C  
ATOM    305  OD1 ASP B 320      17.964  29.932  52.048  1.00  0.00           O  
ATOM    306  OD2 ASP B 320      16.466  28.317  52.370  1.00  0.00           O  
ATOM    307  H   ASP B 320      16.278  31.362  55.571  1.00  0.00           H  
ATOM    308  N   TYR B 321      16.166  33.855  52.415  1.00  0.00           N  
ATOM    309  CA  TYR B 321      15.439  35.085  52.194  1.00  0.00           C  
ATOM    310  C   TYR B 321      14.343  34.905  51.144  1.00  0.00           C  
ATOM    311  O   TYR B 321      14.621  34.702  49.958  1.00  0.00           O  
ATOM    312  CB  TYR B 321      16.390  36.222  51.792  1.00  0.00           C  
ATOM    313  CG  TYR B 321      17.236  36.820  52.922  1.00  0.00           C  
ATOM    314  CD1 TYR B 321      18.492  36.293  53.242  1.00  0.00           C  
ATOM    315  CD2 TYR B 321      16.826  37.967  53.610  1.00  0.00           C  
ATOM    316  CE1 TYR B 321      19.324  36.897  54.216  1.00  0.00           C  
ATOM    317  CE2 TYR B 321      17.652  38.571  54.583  1.00  0.00           C  
ATOM    318  CZ  TYR B 321      18.897  38.030  54.872  1.00  0.00           C  
ATOM    319  OH  TYR B 321      19.719  38.618  55.806  1.00  0.00           O  
ATOM    320  H   TYR B 321      16.937  33.638  51.851  1.00  0.00           H  
ATOM    321 HH   TYR B 321      19.286  39.394  56.170  1.00  0.00           H  
ATOM    322  N   GLY B 322      13.100  34.897  51.618  1.00  0.00           N  
ATOM    323  CA  GLY B 322      11.939  34.788  50.748  1.00  0.00           C  
ATOM    324  C   GLY B 322      11.613  36.051  49.936  1.00  0.00           C  
ATOM    325  O   GLY B 322      12.254  37.094  50.094  1.00  0.00           O  
ATOM    326  H   GLY B 322      12.966  35.006  52.596  1.00  0.00           H  
ATOM    327  N   PRO B 323      10.575  35.999  49.092  1.00  0.00           N  
ATOM    328  CA  PRO B 323      10.146  37.098  48.246  1.00  0.00           C  
ATOM    329  C   PRO B 323      10.440  38.499  48.734  1.00  0.00           C  
ATOM    330  O   PRO B 323      11.186  39.231  48.096  1.00  0.00           O  
ATOM    331  CB  PRO B 323       8.664  36.825  48.097  1.00  0.00           C  
ATOM    332  CG  PRO B 323       8.648  35.390  47.948  1.00  0.00           C  
ATOM    333  CD  PRO B 323       9.544  34.954  49.081  1.00  0.00           C  
ATOM    334  N   LEU B 324       9.845  38.883  49.849  1.00  0.00           N  
ATOM    335  CA  LEU B 324      10.050  40.216  50.397  1.00  0.00           C  
ATOM    336  C   LEU B 324      11.467  40.426  50.927  1.00  0.00           C  
ATOM    337  O   LEU B 324      12.044  41.498  50.751  1.00  0.00           O  
ATOM    338  CB  LEU B 324       9.009  40.501  51.499  1.00  0.00           C  
ATOM    339  CG  LEU B 324       7.575  40.898  51.105  1.00  0.00           C  
ATOM    340  CD1 LEU B 324       7.671  41.503  49.747  1.00  0.00           C  
ATOM    341  CD2 LEU B 324       6.589  39.744  51.063  1.00  0.00           C  
ATOM    342  H   LEU B 324       9.285  38.239  50.348  1.00  0.00           H  
ATOM    343  N   GLY B 325      12.023  39.385  51.545  1.00  0.00           N  
ATOM    344  CA  GLY B 325      13.356  39.446  52.119  1.00  0.00           C  
ATOM    345  C   GLY B 325      14.426  39.742  51.093  1.00  0.00           C  
ATOM    346  O   GLY B 325      15.389  40.456  51.382  1.00  0.00           O  
ATOM    347  H   GLY B 325      11.517  38.539  51.602  1.00  0.00           H  
ATOM    348  N   VAL B 332      14.270  39.194  49.892  1.00  0.00           N  
ATOM    349  CA  VAL B 332      15.241  39.457  48.814  1.00  0.00           C  
ATOM    350  C   VAL B 332      15.254  40.924  48.544  1.00  0.00           C  
ATOM    351  O   VAL B 332      16.297  41.564  48.543  1.00  0.00           O  
ATOM    352  CB  VAL B 332      14.817  38.991  47.427  1.00  0.00           C  
ATOM    353  CG1 VAL B 332      16.036  38.573  46.664  1.00  0.00           C  
ATOM    354  CG2 VAL B 332      13.754  37.945  47.496  1.00  0.00           C  
ATOM    355  H   VAL B 332      13.505  38.582  49.747  1.00  0.00           H  
ATOM    356  N   GLU B 333      14.079  41.424  48.189  1.00  0.00           N  
ATOM    357  CA  GLU B 333      13.951  42.815  47.866  1.00  0.00           C  
ATOM    358  C   GLU B 333      14.590  43.652  48.927  1.00  0.00           C  
ATOM    359  O   GLU B 333      15.631  44.247  48.656  1.00  0.00           O  
ATOM    360  CB  GLU B 333      12.501  43.211  47.620  1.00  0.00           C  
ATOM    361  CG  GLU B 333      11.781  42.347  46.541  1.00  0.00           C  
ATOM    362  CD  GLU B 333      12.398  42.372  45.123  1.00  0.00           C  
ATOM    363  OE1 GLU B 333      13.627  42.617  44.959  1.00  0.00           O  
ATOM    364  OE2 GLU B 333      11.640  42.090  44.159  1.00  0.00           O  
ATOM    365  H   GLU B 333      13.280  40.843  48.180  1.00  0.00           H  
ATOM    366  N   LEU B 334      14.085  43.593  50.154  1.00  0.00           N  
ATOM    367  CA  LEU B 334      14.672  44.406  51.211  1.00  0.00           C  
ATOM    368  C   LEU B 334      16.185  44.290  51.249  1.00  0.00           C  
ATOM    369  O   LEU B 334      16.871  45.317  51.350  1.00  0.00           O  
ATOM    370  CB  LEU B 334      14.080  44.067  52.576  1.00  0.00           C  
ATOM    371  CG  LEU B 334      14.459  45.005  53.722  1.00  0.00           C  
ATOM    372  CD1 LEU B 334      14.413  46.457  53.254  1.00  0.00           C  
ATOM    373  CD2 LEU B 334      13.518  44.786  54.892  1.00  0.00           C  
ATOM    374  H   LEU B 334      13.330  42.999  50.347  1.00  0.00           H  
ATOM    375  N   LYS B 335      16.696  43.065  51.067  1.00  0.00           N  
ATOM    376  CA  LYS B 335      18.141  42.809  51.087  1.00  0.00           C  
ATOM    377  C   LYS B 335      18.914  43.472  49.935  1.00  0.00           C  
ATOM    378  O   LYS B 335      19.957  44.109  50.149  1.00  0.00           O  
ATOM    379  CB  LYS B 335      18.444  41.316  51.149  1.00  0.00           C  
ATOM    380  CG  LYS B 335      19.824  41.082  51.723  1.00  0.00           C  
ATOM    381  CD  LYS B 335      20.044  39.666  52.161  1.00  0.00           C  
ATOM    382  CE  LYS B 335      20.013  38.735  50.981  1.00  0.00           C  
ATOM    383  NZ  LYS B 335      20.698  37.455  51.318  1.00  0.00           N  
ATOM    384  H   LYS B 335      16.097  42.310  50.942  1.00  0.00           H  
ATOM    385  HZ1 LYS B 335      21.722  37.594  51.334  1.00  0.00           H  
ATOM    386  HZ2 LYS B 335      20.376  37.126  52.246  1.00  0.00           H  
ATOM    387  HZ3 LYS B 335      20.457  36.739  50.597  1.00  0.00           H  
ATOM    388  N   ASN B 336      18.409  43.325  48.713  1.00  0.00           N  
ATOM    389  CA  ASN B 336      19.023  43.968  47.539  1.00  0.00           C  
ATOM    390  C   ASN B 336      18.951  45.476  47.693  1.00  0.00           C  
ATOM    391  O   ASN B 336      19.933  46.154  47.502  1.00  0.00           O  
ATOM    392  CB  ASN B 336      18.299  43.587  46.264  1.00  0.00           C  
ATOM    393  CG  ASN B 336      18.358  42.117  46.007  1.00  0.00           C  
ATOM    394  OD1 ASN B 336      17.382  41.524  45.581  1.00  0.00           O  
ATOM    395  ND2 ASN B 336      19.514  41.497  46.287  1.00  0.00           N  
ATOM    396  H   ASN B 336      17.600  42.800  48.618  1.00  0.00           H  
ATOM    397 HD21 ASN B 336      20.270  42.005  46.629  1.00  0.00           H  
ATOM    398 HD22 ASN B 336      19.548  40.533  46.117  1.00  0.00           H  
ATOM    399  N   ASN B 337      17.772  46.003  47.993  1.00  0.00           N  
ATOM    400  CA  ASN B 337      17.609  47.432  48.200  1.00  0.00           C  
ATOM    401  C   ASN B 337      18.666  48.000  49.165  1.00  0.00           C  
ATOM    402  O   ASN B 337      19.209  49.104  48.944  1.00  0.00           O  
ATOM    403  CB  ASN B 337      16.222  47.699  48.770  1.00  0.00           C  
ATOM    404  CG  ASN B 337      15.141  47.450  47.771  1.00  0.00           C  
ATOM    405  OD1 ASN B 337      14.008  47.085  48.133  1.00  0.00           O  
ATOM    406  ND2 ASN B 337      15.464  47.645  46.493  1.00  0.00           N  
ATOM    407  H   ASN B 337      17.007  45.399  48.139  1.00  0.00           H  
ATOM    408 HD21 ASN B 337      16.359  47.941  46.261  1.00  0.00           H  
ATOM    409 HD22 ASN B 337      14.760  47.490  45.832  1.00  0.00           H  
ATOM    410  N   LEU B 338      18.929  47.264  50.249  1.00  0.00           N  
ATOM    411  CA  LEU B 338      19.917  47.704  51.214  1.00  0.00           C  
ATOM    412  C   LEU B 338      21.257  47.634  50.536  1.00  0.00           C  
ATOM    413  O   LEU B 338      21.968  48.628  50.443  1.00  0.00           O  
ATOM    414  CB  LEU B 338      19.946  46.800  52.424  1.00  0.00           C  
ATOM    415  CG  LEU B 338      20.906  47.361  53.452  1.00  0.00           C  
ATOM    416  CD1 LEU B 338      20.519  48.797  53.765  1.00  0.00           C  
ATOM    417  CD2 LEU B 338      20.824  46.528  54.685  1.00  0.00           C  
ATOM    418  H   LEU B 338      18.431  46.417  50.399  1.00  0.00           H  
ATOM    419  N   LYS B 339      21.576  46.461  50.009  1.00  0.00           N  
ATOM    420  CA  LYS B 339      22.844  46.260  49.324  1.00  0.00           C  
ATOM    421  C   LYS B 339      23.083  47.344  48.275  1.00  0.00           C  
ATOM    422  O   LYS B 339      24.154  47.952  48.228  1.00  0.00           O  
ATOM    423  CB  LYS B 339      22.858  44.890  48.654  1.00  0.00           C  
ATOM    424  CG  LYS B 339      23.620  43.826  49.387  1.00  0.00           C  
ATOM    425  CD  LYS B 339      22.939  42.476  49.155  1.00  0.00           C  
ATOM    426  CE  LYS B 339      23.913  41.336  49.378  1.00  0.00           C  
ATOM    427  NZ  LYS B 339      24.295  40.599  48.113  1.00  0.00           N  
ATOM    428  H   LYS B 339      20.945  45.711  50.072  1.00  0.00           H  
ATOM    429  HZ1 LYS B 339      23.499  39.993  47.818  1.00  0.00           H  
ATOM    430  HZ2 LYS B 339      24.500  41.288  47.364  1.00  0.00           H  
ATOM    431  HZ3 LYS B 339      25.129  40.012  48.292  1.00  0.00           H  
ATOM    432  N   GLN B 340      22.081  47.605  47.447  1.00  0.00           N  
ATOM    433  CA  GLN B 340      22.218  48.591  46.390  1.00  0.00           C  
ATOM    434  C   GLN B 340      22.503  49.952  46.962  1.00  0.00           C  
ATOM    435  O   GLN B 340      23.460  50.607  46.533  1.00  0.00           O  
ATOM    436  CB  GLN B 340      20.980  48.633  45.483  1.00  0.00           C  
ATOM    437  CG  GLN B 340      20.977  47.602  44.333  1.00  0.00           C  
ATOM    438  CD  GLN B 340      19.562  47.109  43.982  1.00  0.00           C  
ATOM    439  OE1 GLN B 340      19.263  45.911  44.081  1.00  0.00           O  
ATOM    440  NE2 GLN B 340      18.679  48.037  43.602  1.00  0.00           N  
ATOM    441  H   GLN B 340      21.268  47.178  47.580  1.00  0.00           H  
ATOM    442 HE21 GLN B 340      18.955  48.971  43.555  1.00  0.00           H  
ATOM    443 HE22 GLN B 340      17.780  47.727  43.373  1.00  0.00           H  
ATOM    444  N   ALA B 341      21.706  50.344  47.958  1.00  0.00           N  
ATOM    445  CA  ALA B 341      21.849  51.644  48.604  1.00  0.00           C  
ATOM    446  C   ALA B 341      23.276  51.805  49.139  1.00  0.00           C  
ATOM    447  O   ALA B 341      23.902  52.871  49.035  1.00  0.00           O  
ATOM    448  CB  ALA B 341      20.818  51.788  49.710  1.00  0.00           C  
ATOM    449  H   ALA B 341      21.010  49.742  48.272  1.00  0.00           H  
ATOM    450  N   TRP B 342      23.823  50.711  49.638  1.00  0.00           N  
ATOM    451  CA  TRP B 342      25.162  50.752  50.162  1.00  0.00           C  
ATOM    452  C   TRP B 342      26.186  50.873  49.025  1.00  0.00           C  
ATOM    453  O   TRP B 342      27.218  51.541  49.191  1.00  0.00           O  
ATOM    454  CB  TRP B 342      25.415  49.508  51.004  1.00  0.00           C  
ATOM    455  CG  TRP B 342      26.760  49.469  51.624  1.00  0.00           C  
ATOM    456  CD1 TRP B 342      27.077  49.874  52.870  1.00  0.00           C  
ATOM    457  CD2 TRP B 342      27.964  48.931  51.053  1.00  0.00           C  
ATOM    458  NE1 TRP B 342      28.398  49.614  53.129  1.00  0.00           N  
ATOM    459  CE2 TRP B 342      28.965  49.033  52.030  1.00  0.00           C  
ATOM    460  CE3 TRP B 342      28.284  48.358  49.827  1.00  0.00           C  
ATOM    461  CZ2 TRP B 342      30.256  48.586  51.824  1.00  0.00           C  
ATOM    462  CZ3 TRP B 342      29.565  47.908  49.621  1.00  0.00           C  
ATOM    463  CH2 TRP B 342      30.540  48.025  50.618  1.00  0.00           C  
ATOM    464  H   TRP B 342      23.312  49.878  49.658  1.00  0.00           H  
ATOM    465  HE1 TRP B 342      28.867  49.809  53.971  1.00  0.00           H  
ATOM    466  N   TRP B 343      25.889  50.247  47.876  1.00  0.00           N  
ATOM    467  CA  TRP B 343      26.783  50.247  46.702  1.00  0.00           C  
ATOM    468  C   TRP B 343      26.803  51.628  46.057  1.00  0.00           C  
ATOM    469  O   TRP B 343      27.867  52.192  45.774  1.00  0.00           O  
ATOM    470  CB  TRP B 343      26.358  49.174  45.686  1.00  0.00           C  
ATOM    471  CG  TRP B 343      27.374  48.932  44.617  1.00  0.00           C  
ATOM    472  CD1 TRP B 343      27.438  49.532  43.401  1.00  0.00           C  
ATOM    473  CD2 TRP B 343      28.518  48.080  44.697  1.00  0.00           C  
ATOM    474  NE1 TRP B 343      28.560  49.129  42.719  1.00  0.00           N  
ATOM    475  CE2 TRP B 343      29.240  48.234  43.496  1.00  0.00           C  
ATOM    476  CE3 TRP B 343      29.007  47.209  45.673  1.00  0.00           C  
ATOM    477  CZ2 TRP B 343      30.421  47.552  43.242  1.00  0.00           C  
ATOM    478  CZ3 TRP B 343      30.188  46.528  45.417  1.00  0.00           C  
ATOM    479  CH2 TRP B 343      30.880  46.707  44.211  1.00  0.00           C  
ATOM    480  H   TRP B 343      25.035  49.753  47.815  1.00  0.00           H  
ATOM    481  HE1 TRP B 343      28.820  49.419  41.819  1.00  0.00           H  
ATOM    482  N   ARG B 344      25.621  52.199  45.877  1.00  0.00           N  
ATOM    483  CA  ARG B 344      25.497  53.528  45.284  1.00  0.00           C  
ATOM    484  C   ARG B 344      26.331  54.489  46.127  1.00  0.00           C  
ATOM    485  O   ARG B 344      27.357  55.006  45.676  1.00  0.00           O  
ATOM    486  CB  ARG B 344      24.013  53.945  45.261  1.00  0.00           C  
ATOM    487  CG  ARG B 344      23.673  55.281  44.624  1.00  0.00           C  
ATOM    488  CD  ARG B 344      22.181  55.536  44.760  1.00  0.00           C  
ATOM    489  NE  ARG B 344      21.709  55.284  46.129  1.00  0.00           N  
ATOM    490  CZ  ARG B 344      21.342  56.224  47.012  1.00  0.00           C  
ATOM    491  NH1 ARG B 344      21.364  57.521  46.695  1.00  0.00           N  
ATOM    492  NH2 ARG B 344      20.990  55.873  48.250  1.00  0.00           N  
ATOM    493  H   ARG B 344      24.817  51.730  46.159  1.00  0.00           H  
ATOM    494 HE   ARG B 344      21.651  54.348  46.419  1.00  0.00           H  
ATOM    495 HH11 ARG B 344      21.667  57.808  45.788  1.00  0.00           H  
ATOM    496 HH12 ARG B 344      21.092  58.203  47.373  1.00  0.00           H  
ATOM    497 HH21 ARG B 344      20.713  56.568  48.909  1.00  0.00           H  
ATOM    498 HH22 ARG B 344      20.992  54.905  48.514  1.00  0.00           H  
ATOM    499  N   ARG B 345      25.968  54.564  47.400  1.00  0.00           N  
ATOM    500  CA  ARG B 345      26.597  55.433  48.365  1.00  0.00           C  
ATOM    501  C   ARG B 345      28.114  55.260  48.486  1.00  0.00           C  
ATOM    502  O   ARG B 345      28.861  56.223  48.483  1.00  0.00           O  
ATOM    503  CB  ARG B 345      25.903  55.224  49.716  1.00  0.00           C  
ATOM    504  CG  ARG B 345      26.080  56.330  50.732  1.00  0.00           C  
ATOM    505  CD  ARG B 345      25.252  57.606  50.428  1.00  0.00           C  
ATOM    506  NE  ARG B 345      24.944  58.404  51.631  1.00  0.00           N  
ATOM    507  CZ  ARG B 345      25.778  58.628  52.656  1.00  0.00           C  
ATOM    508  NH1 ARG B 345      27.007  58.139  52.652  1.00  0.00           N  
ATOM    509  NH2 ARG B 345      25.364  59.283  53.738  1.00  0.00           N  
ATOM    510  H   ARG B 345      25.238  53.998  47.712  1.00  0.00           H  
ATOM    511 HE   ARG B 345      24.054  58.808  51.684  1.00  0.00           H  
ATOM    512 HH11 ARG B 345      27.346  57.598  51.898  1.00  0.00           H  
ATOM    513 HH12 ARG B 345      27.616  58.317  53.438  1.00  0.00           H  
ATOM    514 HH21 ARG B 345      25.990  59.446  54.498  1.00  0.00           H  
ATOM    515 HH22 ARG B 345      24.422  59.615  53.783  1.00  0.00           H  
ATOM    516  N   ASN B 347      28.601  54.043  48.511  1.00  0.00           N  
ATOM    517  CA  ASN B 347      30.021  53.918  48.699  1.00  0.00           C  
ATOM    518  C   ASN B 347      30.869  53.741  47.474  1.00  0.00           C  
ATOM    519  O   ASN B 347      32.094  53.801  47.559  1.00  0.00           O  
ATOM    520  CB  ASN B 347      30.319  52.834  49.748  1.00  0.00           C  
ATOM    521  CG  ASN B 347      29.844  53.239  51.140  1.00  0.00           C  
ATOM    522  OD1 ASN B 347      30.630  53.287  52.092  1.00  0.00           O  
ATOM    523  ND2 ASN B 347      28.572  53.607  51.246  1.00  0.00           N  
ATOM    524  H   ASN B 347      28.026  53.263  48.429  1.00  0.00           H  
ATOM    525 HD21 ASN B 347      28.000  53.579  50.461  1.00  0.00           H  
ATOM    526 HD22 ASN B 347      28.261  53.864  52.133  1.00  0.00           H  
ATOM    527  N   VAL B 348      30.238  53.539  46.325  1.00  0.00           N  
ATOM    528  CA  VAL B 348      31.023  53.328  45.112  1.00  0.00           C  
ATOM    529  C   VAL B 348      30.678  54.284  44.022  1.00  0.00           C  
ATOM    530  O   VAL B 348      31.575  54.898  43.455  1.00  0.00           O  
ATOM    531  CB  VAL B 348      30.850  51.935  44.484  1.00  0.00           C  
ATOM    532  CG1 VAL B 348      31.845  51.743  43.385  1.00  0.00           C  
ATOM    533  CG2 VAL B 348      30.985  50.853  45.491  1.00  0.00           C  
ATOM    534  H   VAL B 348      29.258  53.525  46.294  1.00  0.00           H  
ATOM    535  N   TYR B 349      29.392  54.352  43.680  1.00  0.00           N  
ATOM    536  CA  TYR B 349      28.948  55.230  42.618  1.00  0.00           C  
ATOM    537  C   TYR B 349      29.056  56.672  42.973  1.00  0.00           C  
ATOM    538  O   TYR B 349      29.362  57.483  42.103  1.00  0.00           O  
ATOM    539  CB  TYR B 349      27.515  54.970  42.231  1.00  0.00           C  
ATOM    540  CG  TYR B 349      27.319  53.701  41.466  1.00  0.00           C  
ATOM    541  CD1 TYR B 349      28.368  52.789  41.299  1.00  0.00           C  
ATOM    542  CD2 TYR B 349      26.069  53.370  40.964  1.00  0.00           C  
ATOM    543  CE1 TYR B 349      28.173  51.569  40.661  1.00  0.00           C  
ATOM    544  CE2 TYR B 349      25.854  52.157  40.322  1.00  0.00           C  
ATOM    545  CZ  TYR B 349      26.910  51.256  40.176  1.00  0.00           C  
ATOM    546  OH  TYR B 349      26.696  50.031  39.564  1.00  0.00           O  
ATOM    547  H   TYR B 349      28.742  53.810  44.165  1.00  0.00           H  
ATOM    548 HH   TYR B 349      25.765  49.952  39.290  1.00  0.00           H  
ATOM    549  N   GLU B 350      28.735  57.002  44.223  1.00  0.00           N  
ATOM    550  CA  GLU B 350      28.774  58.384  44.680  1.00  0.00           C  
ATOM    551  C   GLU B 350      30.162  58.815  45.086  1.00  0.00           C  
ATOM    552  O   GLU B 350      30.556  59.941  44.835  1.00  0.00           O  
ATOM    553  CB  GLU B 350      27.744  58.625  45.788  1.00  0.00           C  
ATOM    554  CG  GLU B 350      26.328  58.462  45.272  1.00  0.00           C  
ATOM    555  CD  GLU B 350      25.211  58.801  46.250  1.00  0.00           C  
ATOM    556  OE1 GLU B 350      25.428  59.008  47.462  1.00  0.00           O  
ATOM    557  OE2 GLU B 350      24.065  58.861  45.768  1.00  0.00           O  
ATOM    558  H   GLU B 350      28.450  56.305  44.832  1.00  0.00           H  
ATOM    559  N   ARG B 351      30.923  57.907  45.674  1.00  0.00           N  
ATOM    560  CA  ARG B 351      32.285  58.227  46.083  1.00  0.00           C  
ATOM    561  C   ARG B 351      33.098  58.336  44.802  1.00  0.00           C  
ATOM    562  O   ARG B 351      32.725  57.756  43.779  1.00  0.00           O  
ATOM    563  CB  ARG B 351      32.881  57.096  46.952  1.00  0.00           C  
ATOM    564  CG  ARG B 351      32.169  56.791  48.279  1.00  0.00           C  
ATOM    565  CD  ARG B 351      32.811  57.492  49.482  1.00  0.00           C  
ATOM    566  NE  ARG B 351      34.245  57.222  49.557  1.00  0.00           N  
ATOM    567  CZ  ARG B 351      35.126  57.983  50.199  1.00  0.00           C  
ATOM    568  NH1 ARG B 351      34.742  59.075  50.838  1.00  0.00           N  
ATOM    569  NH2 ARG B 351      36.409  57.660  50.201  1.00  0.00           N  
ATOM    570  H   ARG B 351      30.578  57.008  45.809  1.00  0.00           H  
ATOM    571 HE   ARG B 351      34.584  56.424  49.100  1.00  0.00           H  
ATOM    572 HH11 ARG B 351      33.778  59.338  50.843  1.00  0.00           H  
ATOM    573 HH12 ARG B 351      35.416  59.638  51.318  1.00  0.00           H  
ATOM    574 HH21 ARG B 351      37.070  58.230  50.684  1.00  0.00           H  
ATOM    575 HH22 ARG B 351      36.714  56.838  49.718  1.00  0.00           H  
ATOM    576  N   ASP B 352      34.225  59.038  44.857  1.00  0.00           N  
ATOM    577  CA  ASP B 352      35.044  59.135  43.663  1.00  0.00           C  
ATOM    578  C   ASP B 352      36.390  58.521  43.853  1.00  0.00           C  
ATOM    579  O   ASP B 352      37.264  58.685  43.009  1.00  0.00           O  
ATOM    580  CB  ASP B 352      35.186  60.574  43.198  1.00  0.00           C  
ATOM    581  CG  ASP B 352      33.963  61.047  42.458  1.00  0.00           C  
ATOM    582  OD1 ASP B 352      33.524  60.331  41.518  1.00  0.00           O  
ATOM    583  OD2 ASP B 352      33.425  62.109  42.839  1.00  0.00           O  
ATOM    584  H   ASP B 352      34.481  59.504  45.673  1.00  0.00           H  
ATOM    585  N   ASP B 361      36.507  57.703  44.895  1.00  0.00           N  
ATOM    586  CA  ASP B 361      37.776  57.071  45.251  1.00  0.00           C  
ATOM    587  C   ASP B 361      37.695  55.585  45.551  1.00  0.00           C  
ATOM    588  O   ASP B 361      38.612  55.012  46.151  1.00  0.00           O  
ATOM    589  CB  ASP B 361      38.335  57.780  46.487  1.00  0.00           C  
ATOM    590  CG  ASP B 361      37.265  58.031  47.535  1.00  0.00           C  
ATOM    591  OD1 ASP B 361      36.480  57.092  47.789  1.00  0.00           O  
ATOM    592  OD2 ASP B 361      37.189  59.164  48.075  1.00  0.00           O  
ATOM    593  H   ASP B 361      35.725  57.508  45.431  1.00  0.00           H  
ATOM    594  N   MET B 362      36.585  54.968  45.179  1.00  0.00           N  
ATOM    595  CA  MET B 362      36.412  53.555  45.453  1.00  0.00           C  
ATOM    596  C   MET B 362      36.348  52.731  44.192  1.00  0.00           C  
ATOM    597  O   MET B 362      35.970  53.225  43.146  1.00  0.00           O  
ATOM    598  CB  MET B 362      35.130  53.338  46.249  1.00  0.00           C  
ATOM    599  CG  MET B 362      35.169  52.125  47.155  1.00  0.00           C  
ATOM    600  SD  MET B 362      36.032  52.551  48.640  1.00  0.00           S  
ATOM    601  CE  MET B 362      34.747  53.512  49.430  1.00  0.00           C  
ATOM    602  H   MET B 362      35.894  55.449  44.680  1.00  0.00           H  
ATOM    603  N   GLU B 363      36.705  51.467  44.291  1.00  0.00           N  
ATOM    604  CA  GLU B 363      36.648  50.614  43.144  1.00  0.00           C  
ATOM    605  C   GLU B 363      35.941  49.408  43.703  1.00  0.00           C  
ATOM    606  O   GLU B 363      36.223  49.014  44.833  1.00  0.00           O  
ATOM    607  CB  GLU B 363      38.059  50.271  42.693  1.00  0.00           C  
ATOM    608  CG  GLU B 363      38.266  50.240  41.163  1.00  0.00           C  
ATOM    609  CD  GLU B 363      38.295  51.615  40.472  1.00  0.00           C  
ATOM    610  OE1 GLU B 363      39.318  52.326  40.581  1.00  0.00           O  
ATOM    611  OE2 GLU B 363      37.328  51.939  39.738  1.00  0.00           O  
ATOM    612  H   GLU B 363      37.030  51.113  45.138  1.00  0.00           H  
ATOM    613  N   GLY B 364      34.939  48.909  42.975  1.00  0.00           N  
ATOM    614  CA  GLY B 364      34.193  47.743  43.424  1.00  0.00           C  
ATOM    615  C   GLY B 364      34.884  46.409  43.168  1.00  0.00           C  
ATOM    616  O   GLY B 364      35.911  46.341  42.481  1.00  0.00           O  
ATOM    617  H   GLY B 364      34.704  49.311  42.115  1.00  0.00           H  
ATOM    618  N   LEU B 365      34.316  45.346  43.729  1.00  0.00           N  
ATOM    619  CA  LEU B 365      34.853  44.003  43.561  1.00  0.00           C  
ATOM    620  C   LEU B 365      33.855  42.905  43.987  1.00  0.00           C  
ATOM    621  O   LEU B 365      32.904  43.149  44.755  1.00  0.00           O  
ATOM    622  CB  LEU B 365      36.144  43.842  44.349  1.00  0.00           C  
ATOM    623  CG  LEU B 365      37.083  42.880  43.642  1.00  0.00           C  
ATOM    624  CD1 LEU B 365      37.996  43.724  42.744  1.00  0.00           C  
ATOM    625  CD2 LEU B 365      37.877  42.058  44.666  1.00  0.00           C  
ATOM    626  H   LEU B 365      33.537  45.456  44.314  1.00  0.00           H  
ATOM    627  N   ASP B 366      34.093  41.692  43.490  1.00  0.00           N  
ATOM    628  CA  ASP B 366      33.270  40.532  43.803  1.00  0.00           C  
ATOM    629  C   ASP B 366      34.179  39.302  43.673  1.00  0.00           C  
ATOM    630  O   ASP B 366      34.387  38.745  42.585  1.00  0.00           O  
ATOM    631  CB  ASP B 366      32.050  40.448  42.877  1.00  0.00           C  
ATOM    632  CG  ASP B 366      31.088  39.340  43.284  1.00  0.00           C  
ATOM    633  OD1 ASP B 366      31.256  38.795  44.405  1.00  0.00           O  
ATOM    634  OD2 ASP B 366      30.162  39.021  42.499  1.00  0.00           O  
ATOM    635  H   ASP B 366      34.839  41.586  42.840  1.00  0.00           H  
ATOM    636  N   ALA B 368      34.842  38.987  44.777  1.00  0.00           N  
ATOM    637  CA  ALA B 368      35.744  37.854  44.835  1.00  0.00           C  
ATOM    638  C   ALA B 368      34.917  36.617  45.094  1.00  0.00           C  
ATOM    639  O   ALA B 368      33.706  36.717  45.346  1.00  0.00           O  
ATOM    640  CB  ALA B 368      36.753  38.051  45.940  1.00  0.00           C  
ATOM    641  H   ALA B 368      34.674  39.488  45.584  1.00  0.00           H  
ATOM    642  N   SER B 370      35.574  35.460  45.070  1.00  0.00           N  
ATOM    643  CA  SER B 370      34.905  34.177  45.279  1.00  0.00           C  
ATOM    644  C   SER B 370      34.805  33.714  46.729  1.00  0.00           C  
ATOM    645  O   SER B 370      35.526  34.220  47.604  1.00  0.00           O  
ATOM    646  CB  SER B 370      35.635  33.110  44.498  1.00  0.00           C  
ATOM    647  OG  SER B 370      36.877  32.863  45.104  1.00  0.00           O  
ATOM    648  H   SER B 370      36.533  35.448  44.946  1.00  0.00           H  
ATOM    649 HG   SER B 370      37.346  32.183  44.635  1.00  0.00           H  
ATOM    650  N   VAL B 371      33.947  32.714  46.953  1.00  0.00           N  
ATOM    651  CA  VAL B 371      33.728  32.135  48.273  1.00  0.00           C  
ATOM    652  C   VAL B 371      34.890  31.184  48.583  1.00  0.00           C  
ATOM    653  O   VAL B 371      35.427  31.167  49.684  1.00  0.00           O  
ATOM    654  CB  VAL B 371      32.373  31.364  48.333  1.00  0.00           C  
ATOM    655  CG1 VAL B 371      32.112  30.854  49.711  1.00  0.00           C  
ATOM    656  CG2 VAL B 371      31.239  32.268  47.939  1.00  0.00           C  
ATOM    657  H   VAL B 371      33.445  32.382  46.230  1.00  0.00           H  
ATOM    658  N   LEU B 372      35.276  30.390  47.604  1.00  0.00           N  
ATOM    659  CA  LEU B 372      36.357  29.448  47.814  1.00  0.00           C  
ATOM    660  C   LEU B 372      37.699  30.150  47.863  1.00  0.00           C  
ATOM    661  O   LEU B 372      38.079  30.888  46.961  1.00  0.00           O  
ATOM    662  CB  LEU B 372      36.333  28.357  46.742  1.00  0.00           C  
ATOM    663  CG  LEU B 372      35.148  27.378  46.811  1.00  0.00           C  
ATOM    664  CD1 LEU B 372      34.872  26.752  45.457  1.00  0.00           C  
ATOM    665  CD2 LEU B 372      35.419  26.314  47.838  1.00  0.00           C  
ATOM    666  H   LEU B 372      34.844  30.454  46.743  1.00  0.00           H  
ATOM    667  N   THR B 373      38.445  29.828  48.901  1.00  0.00           N  
ATOM    668  CA  THR B 373      39.742  30.423  49.149  1.00  0.00           C  
ATOM    669  C   THR B 373      40.846  29.345  49.299  1.00  0.00           C  
ATOM    670  O   THR B 373      40.670  28.326  49.991  1.00  0.00           O  
ATOM    671  CB  THR B 373      39.651  31.273  50.438  1.00  0.00           C  
ATOM    672  OG1 THR B 373      38.387  31.946  50.467  1.00  0.00           O  
ATOM    673  CG2 THR B 373      40.759  32.323  50.501  1.00  0.00           C  
ATOM    674  H   THR B 373      38.084  29.209  49.566  1.00  0.00           H  
ATOM    675  HG1 THR B 373      38.318  32.481  51.256  1.00  0.00           H  
ATOM    676  N   HIS B 374      41.972  29.574  48.625  1.00  0.00           N  
ATOM    677  CA  HIS B 374      43.116  28.677  48.654  1.00  0.00           C  
ATOM    678  C   HIS B 374      43.631  28.661  50.065  1.00  0.00           C  
ATOM    679  O   HIS B 374      43.991  29.707  50.579  1.00  0.00           O  
ATOM    680  CB  HIS B 374      44.205  29.243  47.769  1.00  0.00           C  
ATOM    681  CG  HIS B 374      45.327  28.296  47.502  1.00  0.00           C  
ATOM    682  ND1 HIS B 374      46.603  28.730  47.216  1.00  0.00           N  
ATOM    683  CD2 HIS B 374      45.351  26.948  47.369  1.00  0.00           C  
ATOM    684  CE1 HIS B 374      47.363  27.693  46.902  1.00  0.00           C  
ATOM    685  NE2 HIS B 374      46.627  26.599  46.985  1.00  0.00           N  
ATOM    686  H   HIS B 374      42.028  30.407  48.108  1.00  0.00           H  
ATOM    687  HD1 HIS B 374      46.911  29.661  47.227  1.00  0.00           H  
ATOM    688  HE2 HIS B 374      46.939  25.684  46.807  1.00  0.00           H  
ATOM    689  N   ARG B 375      43.703  27.478  50.663  1.00  0.00           N  
ATOM    690  CA  ARG B 375      44.186  27.282  52.038  1.00  0.00           C  
ATOM    691  C   ARG B 375      45.243  28.286  52.544  1.00  0.00           C  
ATOM    692  O   ARG B 375      45.135  28.795  53.651  1.00  0.00           O  
ATOM    693  CB  ARG B 375      44.751  25.870  52.169  1.00  0.00           C  
ATOM    694  CG  ARG B 375      45.300  25.528  53.533  1.00  0.00           C  
ATOM    695  CD  ARG B 375      46.074  24.208  53.504  1.00  0.00           C  
ATOM    696  NE  ARG B 375      45.773  23.392  54.686  1.00  0.00           N  
ATOM    697  CZ  ARG B 375      46.135  23.699  55.931  1.00  0.00           C  
ATOM    698  NH1 ARG B 375      46.829  24.804  56.177  1.00  0.00           N  
ATOM    699  NH2 ARG B 375      45.774  22.918  56.940  1.00  0.00           N  
ATOM    700  H   ARG B 375      43.389  26.687  50.170  1.00  0.00           H  
ATOM    701 HE   ARG B 375      45.279  22.559  54.550  1.00  0.00           H  
ATOM    702 HH11 ARG B 375      47.078  25.415  55.423  1.00  0.00           H  
ATOM    703 HH12 ARG B 375      47.094  25.033  57.111  1.00  0.00           H  
ATOM    704 HH21 ARG B 375      46.055  23.151  57.872  1.00  0.00           H  
ATOM    705 HH22 ARG B 375      45.243  22.093  56.767  1.00  0.00           H  
ATOM    706  N   LEU B 376      46.285  28.539  51.757  1.00  0.00           N  
ATOM    707  CA  LEU B 376      47.331  29.485  52.136  1.00  0.00           C  
ATOM    708  C   LEU B 376      46.784  30.831  52.599  1.00  0.00           C  
ATOM    709  O   LEU B 376      47.134  31.304  53.664  1.00  0.00           O  
ATOM    710  CB  LEU B 376      48.258  29.756  50.950  1.00  0.00           C  
ATOM    711  CG  LEU B 376      49.184  28.688  50.416  1.00  0.00           C  
ATOM    712  CD1 LEU B 376      50.566  29.281  50.326  1.00  0.00           C  
ATOM    713  CD2 LEU B 376      49.167  27.510  51.357  1.00  0.00           C  
ATOM    714  H   LEU B 376      46.341  28.083  50.895  1.00  0.00           H  
ATOM    715  N   VAL B 377      45.975  31.470  51.763  1.00  0.00           N  
ATOM    716  CA  VAL B 377      45.428  32.766  52.074  1.00  0.00           C  
ATOM    717  C   VAL B 377      45.013  32.851  53.502  1.00  0.00           C  
ATOM    718  O   VAL B 377      45.632  33.591  54.265  1.00  0.00           O  
ATOM    719  CB  VAL B 377      44.276  33.107  51.185  1.00  0.00           C  
ATOM    720  CG1 VAL B 377      43.641  34.409  51.620  1.00  0.00           C  
ATOM    721  CG2 VAL B 377      44.784  33.249  49.789  1.00  0.00           C  
ATOM    722  H   VAL B 377      45.725  31.043  50.923  1.00  0.00           H  
ATOM    723  N   LEU B 378      44.029  32.052  53.893  1.00  0.00           N  
ATOM    724  CA  LEU B 378      43.544  32.068  55.283  1.00  0.00           C  
ATOM    725  C   LEU B 378      44.576  31.641  56.341  1.00  0.00           C  
ATOM    726  O   LEU B 378      44.397  31.866  57.547  1.00  0.00           O  
ATOM    727  CB  LEU B 378      42.217  31.307  55.420  1.00  0.00           C  
ATOM    728  CG  LEU B 378      41.023  32.128  54.913  1.00  0.00           C  
ATOM    729  CD1 LEU B 378      39.821  31.260  54.697  1.00  0.00           C  
ATOM    730  CD2 LEU B 378      40.711  33.235  55.888  1.00  0.00           C  
ATOM    731  H   LEU B 378      43.642  31.419  53.249  1.00  0.00           H  
ATOM    732  N   HIS B 388      45.672  31.059  55.875  1.00  0.00           N  
ATOM    733  CA  HIS B 388      46.759  30.656  56.755  1.00  0.00           C  
ATOM    734  C   HIS B 388      47.461  31.962  57.066  1.00  0.00           C  
ATOM    735  O   HIS B 388      47.586  32.349  58.231  1.00  0.00           O  
ATOM    736  CB  HIS B 388      47.705  29.698  56.009  1.00  0.00           C  
ATOM    737  CG  HIS B 388      49.115  29.670  56.538  1.00  0.00           C  
ATOM    738  ND1 HIS B 388      49.466  28.998  57.690  1.00  0.00           N  
ATOM    739  CD2 HIS B 388      50.268  30.160  56.022  1.00  0.00           C  
ATOM    740  CE1 HIS B 388      50.774  29.069  57.858  1.00  0.00           C  
ATOM    741  NE2 HIS B 388      51.284  29.770  56.859  1.00  0.00           N  
ATOM    742  H   HIS B 388      45.741  30.873  54.905  1.00  0.00           H  
ATOM    743  HD1 HIS B 388      48.842  28.533  58.286  1.00  0.00           H  
ATOM    744  HE2 HIS B 388      52.237  29.982  56.742  1.00  0.00           H  
ATOM    745  N   TYR B 389      47.877  32.650  56.002  1.00  0.00           N  
ATOM    746  CA  TYR B 389      48.570  33.922  56.116  1.00  0.00           C  
ATOM    747  C   TYR B 389      47.685  35.007  56.680  1.00  0.00           C  
ATOM    748  O   TYR B 389      48.176  35.998  57.208  1.00  0.00           O  
ATOM    749  CB  TYR B 389      49.143  34.330  54.769  1.00  0.00           C  
ATOM    750  CG  TYR B 389      50.364  33.553  54.496  1.00  0.00           C  
ATOM    751  CD1 TYR B 389      51.465  33.691  55.317  1.00  0.00           C  
ATOM    752  CD2 TYR B 389      50.408  32.618  53.469  1.00  0.00           C  
ATOM    753  CE1 TYR B 389      52.597  32.904  55.130  1.00  0.00           C  
ATOM    754  CE2 TYR B 389      51.536  31.823  53.266  1.00  0.00           C  
ATOM    755  CZ  TYR B 389      52.624  31.971  54.094  1.00  0.00           C  
ATOM    756  OH  TYR B 389      53.742  31.193  53.868  1.00  0.00           O  
ATOM    757  H   TYR B 389      47.688  32.304  55.102  1.00  0.00           H  
ATOM    758 HH   TYR B 389      53.569  30.677  53.180  1.00  0.00           H  
ATOM    759  N   SER B 396      46.373  34.787  56.593  1.00  0.00           N  
ATOM    760  CA  SER B 396      45.387  35.730  57.093  1.00  0.00           C  
ATOM    761  C   SER B 396      45.414  35.669  58.598  1.00  0.00           C  
ATOM    762  O   SER B 396      44.926  36.575  59.277  1.00  0.00           O  
ATOM    763  CB  SER B 396      43.983  35.349  56.604  1.00  0.00           C  
ATOM    764  OG  SER B 396      43.395  34.316  57.390  1.00  0.00           O  
ATOM    765  H   SER B 396      46.073  33.964  56.179  1.00  0.00           H  
ATOM    766 HG   SER B 396      42.534  34.110  57.031  1.00  0.00           H  
ATOM    767  N   GLY B 397      45.920  34.551  59.110  1.00  0.00           N  
ATOM    768  CA  GLY B 397      45.994  34.356  60.542  1.00  0.00           C  
ATOM    769  C   GLY B 397      44.749  33.683  61.078  1.00  0.00           C  
ATOM    770  O   GLY B 397      44.628  33.441  62.277  1.00  0.00           O  
ATOM    771  H   GLY B 397      46.247  33.844  58.518  1.00  0.00           H  
ATOM    772  N   HIS B 403      43.816  33.376  60.188  1.00  0.00           N  
ATOM    773  CA  HIS B 403      42.590  32.719  60.598  1.00  0.00           C  
ATOM    774  C   HIS B 403      42.869  31.292  60.999  1.00  0.00           C  
ATOM    775  O   HIS B 403      42.476  30.835  62.075  1.00  0.00           O  
ATOM    776  CB  HIS B 403      41.586  32.723  59.453  1.00  0.00           C  
ATOM    777  CG  HIS B 403      40.771  33.966  59.383  1.00  0.00           C  
ATOM    778  ND1 HIS B 403      41.269  35.153  58.898  1.00  0.00           N  
ATOM    779  CD2 HIS B 403      39.503  34.221  59.781  1.00  0.00           C  
ATOM    780  CE1 HIS B 403      40.344  36.089  58.998  1.00  0.00           C  
ATOM    781  NE2 HIS B 403      39.261  35.551  59.534  1.00  0.00           N  
ATOM    782  H   HIS B 403      43.972  33.578  59.241  1.00  0.00           H  
ATOM    783  HD1 HIS B 403      42.178  35.290  58.550  1.00  0.00           H  
ATOM    784  HE2 HIS B 403      38.421  36.021  59.720  1.00  0.00           H  
ATOM    785  N   GLU B 404      43.595  30.614  60.122  1.00  0.00           N  
ATOM    786  CA  GLU B 404      43.934  29.219  60.295  1.00  0.00           C  
ATOM    787  C   GLU B 404      44.524  28.901  61.659  1.00  0.00           C  
ATOM    788  O   GLU B 404      44.095  27.957  62.329  1.00  0.00           O  
ATOM    789  CB  GLU B 404      44.900  28.805  59.196  1.00  0.00           C  
ATOM    790  CG  GLU B 404      44.766  27.376  58.797  1.00  0.00           C  
ATOM    791  CD  GLU B 404      45.647  27.048  57.633  1.00  0.00           C  
ATOM    792  OE1 GLU B 404      46.875  27.028  57.839  1.00  0.00           O  
ATOM    793  OE2 GLU B 404      45.123  26.821  56.517  1.00  0.00           O  
ATOM    794  H   GLU B 404      43.916  31.077  59.319  1.00  0.00           H  
ATOM    795  N   ALA B 406      45.465  29.732  62.092  1.00  0.00           N  
ATOM    796  CA  ALA B 406      46.151  29.523  63.362  1.00  0.00           C  
ATOM    797  C   ALA B 406      45.292  29.470  64.630  1.00  0.00           C  
ATOM    798  O   ALA B 406      45.516  28.627  65.504  1.00  0.00           O  
ATOM    799  CB  ALA B 406      47.276  30.538  63.509  1.00  0.00           C  
ATOM    800  H   ALA B 406      45.686  30.518  61.557  1.00  0.00           H  
ATOM    801  N   THR B 473      44.288  30.331  64.715  1.00  0.00           N  
ATOM    802  CA  THR B 473      43.425  30.372  65.894  1.00  0.00           C  
ATOM    803  C   THR B 473      42.751  29.031  66.194  1.00  0.00           C  
ATOM    804  O   THR B 473      42.262  28.791  67.297  1.00  0.00           O  
ATOM    805  CB  THR B 473      42.343  31.469  65.746  1.00  0.00           C  
ATOM    806  OG1 THR B 473      42.982  32.740  65.552  1.00  0.00           O  
ATOM    807  CG2 THR B 473      41.457  31.535  66.994  1.00  0.00           C  
ATOM    808  H   THR B 473      44.125  30.968  63.985  1.00  0.00           H  
ATOM    809  HG1 THR B 473      42.312  33.421  65.456  1.00  0.00           H  
ATOM    810  N   PHE B 474      42.765  28.139  65.220  1.00  0.00           N  
ATOM    811  CA  PHE B 474      42.124  26.855  65.397  1.00  0.00           C  
ATOM    812  C   PHE B 474      43.074  25.673  65.271  1.00  0.00           C  
ATOM    813  O   PHE B 474      42.697  24.594  64.799  1.00  0.00           O  
ATOM    814  CB  PHE B 474      40.958  26.748  64.434  1.00  0.00           C  
ATOM    815  CG  PHE B 474      40.119  27.992  64.376  1.00  0.00           C  
ATOM    816  CD1 PHE B 474      39.557  28.515  65.528  1.00  0.00           C  
ATOM    817  CD2 PHE B 474      39.923  28.660  63.168  1.00  0.00           C  
ATOM    818  CE1 PHE B 474      38.822  29.679  65.473  1.00  0.00           C  
ATOM    819  CE2 PHE B 474      39.182  29.832  63.105  1.00  0.00           C  
ATOM    820  CZ  PHE B 474      38.633  30.343  64.250  1.00  0.00           C  
ATOM    821  H   PHE B 474      43.204  28.343  64.365  1.00  0.00           H  
ATOM    822  N   ALA B 475      44.322  25.902  65.675  1.00  0.00           N  
ATOM    823  CA  ALA B 475      45.355  24.866  65.700  1.00  0.00           C  
ATOM    824  C   ALA B 475      45.519  24.618  67.208  1.00  0.00           C  
ATOM    825  O   ALA B 475      46.627  24.419  67.727  1.00  0.00           O  
ATOM    826  CB  ALA B 475      46.651  25.377  65.080  1.00  0.00           C  
ATOM    827  H   ALA B 475      44.569  26.811  65.964  1.00  0.00           H  
ATOM    828  N   ASP B 476      44.372  24.679  67.890  1.00  0.00           N  
ATOM    829  CA  ASP B 476      44.227  24.508  69.339  1.00  0.00           C  
ATOM    830  C   ASP B 476      43.536  23.202  69.680  1.00  0.00           C  
ATOM    831  O   ASP B 476      42.318  23.094  69.625  1.00  0.00           O  
ATOM    832  CB  ASP B 476      43.415  25.678  69.921  1.00  0.00           C  
ATOM    833  CG  ASP B 476      42.084  25.940  69.160  1.00  0.00           C  
ATOM    834  OD1 ASP B 476      41.681  25.128  68.281  1.00  0.00           O  
ATOM    835  OD2 ASP B 476      41.437  26.982  69.448  1.00  0.00           O  
ATOM    836  H   ASP B 476      43.560  24.829  67.381  1.00  0.00           H  
ATOM    837  N   PRO B 477      44.319  22.167  69.967  1.00  0.00           N  
ATOM    838  CA  PRO B 477      43.636  20.922  70.293  1.00  0.00           C  
ATOM    839  C   PRO B 477      42.830  21.193  71.538  1.00  0.00           C  
ATOM    840  O   PRO B 477      43.293  21.912  72.413  1.00  0.00           O  
ATOM    841  CB  PRO B 477      44.796  19.980  70.574  1.00  0.00           C  
ATOM    842  CG  PRO B 477      45.881  20.512  69.700  1.00  0.00           C  
ATOM    843  CD  PRO B 477      45.773  21.978  69.973  1.00  0.00           C  
ATOM    844  N   MET B 478      41.618  20.648  71.611  1.00  0.00           N  
ATOM    845  CA  MET B 478      40.766  20.878  72.773  1.00  0.00           C  
ATOM    846  C   MET B 478      40.164  19.620  73.399  1.00  0.00           C  
ATOM    847  O   MET B 478      39.193  19.057  72.885  1.00  0.00           O  
ATOM    848  CB  MET B 478      39.645  21.849  72.423  1.00  0.00           C  
ATOM    849  CG  MET B 478      40.105  23.064  71.649  1.00  0.00           C  
ATOM    850  SD  MET B 478      41.498  23.885  72.439  1.00  0.00           S  
ATOM    851  CE  MET B 478      40.641  24.694  73.843  1.00  0.00           C  
ATOM    852  H   MET B 478      41.280  20.111  70.868  1.00  0.00           H  
ATOM    853  N   VAL B 479      40.779  19.162  74.489  1.00  0.00           N  
ATOM    854  CA  VAL B 479      40.304  17.996  75.226  1.00  0.00           C  
ATOM    855  C   VAL B 479      39.424  18.585  76.315  1.00  0.00           C  
ATOM    856  O   VAL B 479      39.855  18.746  77.449  1.00  0.00           O  
ATOM    857  CB  VAL B 479      41.447  17.236  75.933  1.00  0.00           C  
ATOM    858  CG1 VAL B 479      41.003  15.824  76.276  1.00  0.00           C  
ATOM    859  CG2 VAL B 479      42.720  17.237  75.094  1.00  0.00           C  
ATOM    860  H   VAL B 479      41.571  19.638  74.816  1.00  0.00           H  
ATOM    861  N   ASP B 480      38.250  19.057  75.924  1.00  0.00           N  
ATOM    862  CA  ASP B 480      37.316  19.634  76.869  1.00  0.00           C  
ATOM    863  C   ASP B 480      37.134  18.625  77.979  1.00  0.00           C  
ATOM    864  O   ASP B 480      37.037  17.438  77.726  1.00  0.00           O  
ATOM    865  CB  ASP B 480      35.987  19.870  76.164  1.00  0.00           C  
ATOM    866  CG  ASP B 480      34.888  20.310  77.107  1.00  0.00           C  
ATOM    867  OD1 ASP B 480      34.379  19.469  77.877  1.00  0.00           O  
ATOM    868  OD2 ASP B 480      34.505  21.497  77.056  1.00  0.00           O  
ATOM    869  H   ASP B 480      38.000  18.995  74.975  1.00  0.00           H  
ATOM    870  N   ASN B 481      37.119  19.067  79.214  1.00  0.00           N  
ATOM    871  CA  ASN B 481      36.928  18.116  80.284  1.00  0.00           C  
ATOM    872  C   ASN B 481      35.460  18.053  80.659  1.00  0.00           C  
ATOM    873  O   ASN B 481      34.694  18.922  80.272  1.00  0.00           O  
ATOM    874  CB  ASN B 481      37.748  18.547  81.480  1.00  0.00           C  
ATOM    875  CG  ASN B 481      37.320  17.863  82.746  1.00  0.00           C  
ATOM    876  OD1 ASN B 481      36.640  18.459  83.586  1.00  0.00           O  
ATOM    877  ND2 ASN B 481      37.666  16.590  82.873  1.00  0.00           N  
ATOM    878  H   ASN B 481      37.218  20.019  79.406  1.00  0.00           H  
ATOM    879 HD21 ASN B 481      38.188  16.159  82.170  1.00  0.00           H  
ATOM    880 HD22 ASN B 481      37.399  16.141  83.701  1.00  0.00           H  
ATOM    881  N   ALA B  91      35.056  17.005  81.367  1.00  0.00           N  
ATOM    882  CA  ALA B  91      33.670  16.877  81.836  1.00  0.00           C  
ATOM    883  C   ALA B  91      33.494  17.861  83.005  1.00  0.00           C  
ATOM    884  O   ALA B  91      33.877  17.546  84.137  1.00  0.00           O  
ATOM    885  CB  ALA B  91      33.399  15.446  82.303  1.00  0.00           C  
ATOM    886  H   ALA B  91      35.695  16.320  81.621  1.00  0.00           H  
ATOM    887  N   LYS B  92      32.953  19.051  82.688  1.00  0.00           N  
ATOM    888  CA  LYS B  92      32.695  20.193  83.609  1.00  0.00           C  
ATOM    889  C   LYS B  92      33.759  21.291  83.556  1.00  0.00           C  
ATOM    890  O   LYS B  92      34.001  21.967  84.548  1.00  0.00           O  
ATOM    891  CB  LYS B  92      32.492  19.738  85.066  1.00  0.00           C  
ATOM    892  H   LYS B  92      32.707  19.192  81.754  1.00  0.00           H  
ATOM    893  N   ALA B  93      34.364  21.482  82.386  1.00  0.00           N  
ATOM    894  CA  ALA B  93      35.400  22.495  82.187  1.00  0.00           C  
ATOM    895  C   ALA B  93      35.705  22.623  80.696  1.00  0.00           C  
ATOM    896  O   ALA B  93      34.845  22.357  79.868  1.00  0.00           O  
ATOM    897  CB  ALA B  93      36.674  22.112  82.965  1.00  0.00           C  
ATOM    898  H   ALA B  93      34.128  20.911  81.623  1.00  0.00           H  
ATOM    899  N   ARG B  94      36.902  23.105  80.377  1.00  0.00           N  
ATOM    900  CA  ARG B  94      37.388  23.258  79.006  1.00  0.00           C  
ATOM    901  C   ARG B  94      38.848  22.890  79.155  1.00  0.00           C  
ATOM    902  O   ARG B  94      39.172  22.112  80.043  1.00  0.00           O  
ATOM    903  CB  ARG B  94      37.226  24.701  78.507  1.00  0.00           C  
ATOM    904  CG  ARG B  94      35.908  24.974  77.778  1.00  0.00           C  
ATOM    905  CD  ARG B  94      36.028  24.834  76.241  1.00  0.00           C  
ATOM    906  NE  ARG B  94      36.568  23.537  75.814  1.00  0.00           N  
ATOM    907  CZ  ARG B  94      36.822  23.193  74.547  1.00  0.00           C  
ATOM    908  NH1 ARG B  94      36.588  24.043  73.551  1.00  0.00           N  
ATOM    909  NH2 ARG B  94      37.338  21.991  74.280  1.00  0.00           N  
ATOM    910  H   ARG B  94      37.493  23.398  81.099  1.00  0.00           H  
ATOM    911 HE   ARG B  94      36.747  22.868  76.501  1.00  0.00           H  
ATOM    912 HH11 ARG B  94      36.234  24.949  73.728  1.00  0.00           H  
ATOM    913 HH12 ARG B  94      36.800  23.760  72.602  1.00  0.00           H  
ATOM    914 HH21 ARG B  94      37.535  21.720  73.343  1.00  0.00           H  
ATOM    915 HH22 ARG B  94      37.536  21.357  75.033  1.00  0.00           H  
ATOM    916  N   TYR B  95      39.707  23.465  78.324  1.00  0.00           N  
ATOM    917  CA  TYR B  95      41.160  23.248  78.334  1.00  0.00           C  
ATOM    918  C   TYR B  95      41.630  22.985  76.921  1.00  0.00           C  
ATOM    919  O   TYR B  95      42.822  22.843  76.671  1.00  0.00           O  
ATOM    920  CB  TYR B  95      41.593  22.095  79.247  1.00  0.00           C  
ATOM    921  H   TYR B  95      39.357  24.085  77.657  1.00  0.00           H  
ATOM    922  N   TRP B 482      36.368  13.629  80.127  1.00  0.00           N  
ATOM    923  CA  TRP B 482      37.028  14.064  78.892  1.00  0.00           C  
ATOM    924  C   TRP B 482      36.365  13.656  77.549  1.00  0.00           C  
ATOM    925  O   TRP B 482      35.945  12.513  77.330  1.00  0.00           O  
ATOM    926  CB  TRP B 482      38.500  13.639  78.892  1.00  0.00           C  
ATOM    927  CG  TRP B 482      39.271  14.151  80.058  1.00  0.00           C  
ATOM    928  CD1 TRP B 482      39.552  13.479  81.213  1.00  0.00           C  
ATOM    929  CD2 TRP B 482      39.854  15.457  80.201  1.00  0.00           C  
ATOM    930  NE1 TRP B 482      40.273  14.284  82.072  1.00  0.00           N  
ATOM    931  CE2 TRP B 482      40.471  15.502  81.476  1.00  0.00           C  
ATOM    932  CE3 TRP B 482      39.918  16.590  79.379  1.00  0.00           C  
ATOM    933  CZ2 TRP B 482      41.141  16.635  81.947  1.00  0.00           C  
ATOM    934  CZ3 TRP B 482      40.589  17.723  79.851  1.00  0.00           C  
ATOM    935  CH2 TRP B 482      41.190  17.733  81.122  1.00  0.00           C  
ATOM    936  H   TRP B 482      36.145  14.271  80.817  1.00  0.00           H  
ATOM    937  HE1 TRP B 482      40.595  14.026  82.963  1.00  0.00           H  
ATOM    938  N   THR B 483      36.331  14.622  76.641  1.00  0.00           N  
ATOM    939  CA  THR B 483      35.762  14.496  75.305  1.00  0.00           C  
ATOM    940  C   THR B 483      36.908  14.463  74.289  1.00  0.00           C  
ATOM    941  O   THR B 483      38.030  14.875  74.591  1.00  0.00           O  
ATOM    942  CB  THR B 483      34.842  15.725  75.039  1.00  0.00           C  
ATOM    943  OG1 THR B 483      33.751  15.695  75.970  1.00  0.00           O  
ATOM    944  CG2 THR B 483      34.294  15.764  73.602  1.00  0.00           C  
ATOM    945  H   THR B 483      36.718  15.491  76.882  1.00  0.00           H  
ATOM    946  HG1 THR B 483      33.179  16.450  75.817  1.00  0.00           H  
ATOM    947  N   PRO B 484      36.653  13.936  73.082  1.00  0.00           N  
ATOM    948  CA  PRO B 484      37.829  13.978  72.232  1.00  0.00           C  
ATOM    949  C   PRO B 484      38.354  15.384  72.020  1.00  0.00           C  
ATOM    950  O   PRO B 484      37.608  16.353  71.925  1.00  0.00           O  
ATOM    951  CB  PRO B 484      37.322  13.367  70.934  1.00  0.00           C  
ATOM    952  CG  PRO B 484      36.412  12.315  71.410  1.00  0.00           C  
ATOM    953  CD  PRO B 484      35.626  13.072  72.466  1.00  0.00           C  
ATOM    954  N   PRO B 485      39.670  15.506  72.065  1.00  0.00           N  
ATOM    955  CA  PRO B 485      40.446  16.719  71.889  1.00  0.00           C  
ATOM    956  C   PRO B 485      40.318  17.166  70.446  1.00  0.00           C  
ATOM    957  O   PRO B 485      41.100  16.763  69.578  1.00  0.00           O  
ATOM    958  CB  PRO B 485      41.864  16.245  72.210  1.00  0.00           C  
ATOM    959  CG  PRO B 485      41.834  14.782  71.904  1.00  0.00           C  
ATOM    960  CD  PRO B 485      40.529  14.406  72.516  1.00  0.00           C  
ATOM    961  N   ARG B 486      39.321  17.999  70.194  1.00  0.00           N  
ATOM    962  CA  ARG B 486      39.077  18.495  68.850  1.00  0.00           C  
ATOM    963  C   ARG B 486      39.331  19.970  68.738  1.00  0.00           C  
ATOM    964  O   ARG B 486      39.069  20.708  69.689  1.00  0.00           O  
ATOM    965  CB  ARG B 486      37.626  18.218  68.445  1.00  0.00           C  
ATOM    966  CG  ARG B 486      36.607  18.285  69.603  1.00  0.00           C  
ATOM    967  CD  ARG B 486      35.435  17.305  69.371  1.00  0.00           C  
ATOM    968  NE  ARG B 486      35.913  16.052  68.772  1.00  0.00           N  
ATOM    969  CZ  ARG B 486      35.191  14.944  68.627  1.00  0.00           C  
ATOM    970  NH1 ARG B 486      33.930  14.896  69.046  1.00  0.00           N  
ATOM    971  NH2 ARG B 486      35.734  13.894  68.017  1.00  0.00           N  
ATOM    972  H   ARG B 486      38.740  18.294  70.933  1.00  0.00           H  
ATOM    973 HE   ARG B 486      36.833  16.017  68.448  1.00  0.00           H  
ATOM    974 HH11 ARG B 486      33.516  15.692  69.478  1.00  0.00           H  
ATOM    975 HH12 ARG B 486      33.400  14.052  68.935  1.00  0.00           H  
ATOM    976 HH21 ARG B 486      35.214  13.056  67.894  1.00  0.00           H  
ATOM    977 HH22 ARG B 486      36.673  13.954  67.668  1.00  0.00           H  
ATOM    978  N   TYR B 487      39.900  20.406  67.616  1.00  0.00           N  
ATOM    979  CA  TYR B 487      40.091  21.844  67.446  1.00  0.00           C  
ATOM    980  C   TYR B 487      38.668  22.298  67.196  1.00  0.00           C  
ATOM    981  O   TYR B 487      37.763  21.477  67.052  1.00  0.00           O  
ATOM    982  CB  TYR B 487      40.917  22.203  66.205  1.00  0.00           C  
ATOM    983  CG  TYR B 487      42.215  21.458  65.998  1.00  0.00           C  
ATOM    984  CD1 TYR B 487      43.256  21.539  66.918  1.00  0.00           C  
ATOM    985  CD2 TYR B 487      42.413  20.700  64.845  1.00  0.00           C  
ATOM    986  CE1 TYR B 487      44.467  20.881  66.690  1.00  0.00           C  
ATOM    987  CE2 TYR B 487      43.611  20.039  64.601  1.00  0.00           C  
ATOM    988  CZ  TYR B 487      44.635  20.129  65.523  1.00  0.00           C  
ATOM    989  OH  TYR B 487      45.806  19.442  65.277  1.00  0.00           O  
ATOM    990  H   TYR B 487      40.157  19.782  66.914  1.00  0.00           H  
ATOM    991 HH   TYR B 487      46.418  19.578  66.007  1.00  0.00           H  
ATOM    992  N   PHE B 488      38.462  23.594  67.090  1.00  0.00           N  
ATOM    993  CA  PHE B 488      37.117  24.058  66.830  1.00  0.00           C  
ATOM    994  C   PHE B 488      37.008  24.988  65.611  1.00  0.00           C  
ATOM    995  O   PHE B 488      36.040  25.738  65.477  1.00  0.00           O  
ATOM    996  CB  PHE B 488      36.503  24.654  68.104  1.00  0.00           C  
ATOM    997  CG  PHE B 488      36.023  23.608  69.102  1.00  0.00           C  
ATOM    998  CD1 PHE B 488      36.922  22.722  69.707  1.00  0.00           C  
ATOM    999  CD2 PHE B 488      34.657  23.504  69.430  1.00  0.00           C  
ATOM   1000  CE1 PHE B 488      36.472  21.745  70.625  1.00  0.00           C  
ATOM   1001  CE2 PHE B 488      34.191  22.529  70.349  1.00  0.00           C  
ATOM   1002  CZ  PHE B 488      35.104  21.649  70.947  1.00  0.00           C  
ATOM   1003  H   PHE B 488      39.196  24.229  67.206  1.00  0.00           H  
ATOM   1004  N   ASN B 495      37.968  24.846  64.688  1.00  0.00           N  
ATOM   1005  CA  ASN B 495      38.053  25.629  63.439  1.00  0.00           C  
ATOM   1006  C   ASN B 495      36.712  26.226  63.028  1.00  0.00           C  
ATOM   1007  O   ASN B 495      35.812  25.535  62.564  1.00  0.00           O  
ATOM   1008  CB  ASN B 495      38.628  24.764  62.282  1.00  0.00           C  
ATOM   1009  CG  ASN B 495      39.682  25.510  61.425  1.00  0.00           C  
ATOM   1010  OD1 ASN B 495      39.505  26.676  61.074  1.00  0.00           O  
ATOM   1011  ND2 ASN B 495      40.778  24.825  61.090  1.00  0.00           N  
ATOM   1012  H   ASN B 495      38.651  24.170  64.850  1.00  0.00           H  
ATOM   1013 HD21 ASN B 495      40.879  23.899  61.381  1.00  0.00           H  
ATOM   1014 HD22 ASN B 495      41.449  25.291  60.554  1.00  0.00           H  
ATOM   1015  N   MET B 496      36.567  27.525  63.247  1.00  0.00           N  
ATOM   1016  CA  MET B 496      35.316  28.152  62.892  1.00  0.00           C  
ATOM   1017  C   MET B 496      35.114  28.206  61.386  1.00  0.00           C  
ATOM   1018  O   MET B 496      33.998  28.443  60.933  1.00  0.00           O  
ATOM   1019  CB  MET B 496      35.181  29.544  63.519  1.00  0.00           C  
ATOM   1020  CG  MET B 496      35.363  29.575  65.045  1.00  0.00           C  
ATOM   1021  SD  MET B 496      35.077  28.008  65.967  1.00  0.00           S  
ATOM   1022  CE  MET B 496      36.512  28.012  67.197  1.00  0.00           C  
ATOM   1023  H   MET B 496      37.292  28.065  63.644  1.00  0.00           H  
ATOM   1024  N   MET B 497      36.177  28.015  60.603  1.00  0.00           N  
ATOM   1025  CA  MET B 497      36.025  28.014  59.145  1.00  0.00           C  
ATOM   1026  C   MET B 497      35.552  26.678  58.576  1.00  0.00           C  
ATOM   1027  O   MET B 497      35.796  25.608  59.146  1.00  0.00           O  
ATOM   1028  CB  MET B 497      37.313  28.400  58.459  1.00  0.00           C  
ATOM   1029  CG  MET B 497      37.825  29.696  58.912  1.00  0.00           C  
ATOM   1030  SD  MET B 497      39.494  29.396  59.253  1.00  0.00           S  
ATOM   1031  CE  MET B 497      40.220  29.546  57.631  1.00  0.00           C  
ATOM   1032  H   MET B 497      37.061  27.878  60.996  1.00  0.00           H  
ATOM   1033  N   PHE B 498      34.817  26.764  57.477  1.00  0.00           N  
ATOM   1034  CA  PHE B 498      34.337  25.586  56.807  1.00  0.00           C  
ATOM   1035  C   PHE B 498      35.450  25.157  55.901  1.00  0.00           C  
ATOM   1036  O   PHE B 498      36.260  25.959  55.439  1.00  0.00           O  
ATOM   1037  CB  PHE B 498      33.108  25.893  55.984  1.00  0.00           C  
ATOM   1038  CG  PHE B 498      31.838  25.863  56.765  1.00  0.00           C  
ATOM   1039  CD1 PHE B 498      31.572  24.826  57.636  1.00  0.00           C  
ATOM   1040  CD2 PHE B 498      30.862  26.825  56.575  1.00  0.00           C  
ATOM   1041  CE1 PHE B 498      30.344  24.748  58.292  1.00  0.00           C  
ATOM   1042  CE2 PHE B 498      29.630  26.749  57.234  1.00  0.00           C  
ATOM   1043  CZ  PHE B 498      29.372  25.720  58.080  1.00  0.00           C  
ATOM   1044  H   PHE B 498      34.612  27.657  57.105  1.00  0.00           H  
ATOM   1045  N   GLN B 499      35.544  23.861  55.724  1.00  0.00           N  
ATOM   1046  CA  GLN B 499      36.567  23.290  54.873  1.00  0.00           C  
ATOM   1047  C   GLN B 499      35.899  22.431  53.807  1.00  0.00           C  
ATOM   1048  O   GLN B 499      34.730  22.053  53.934  1.00  0.00           O  
ATOM   1049  CB  GLN B 499      37.523  22.414  55.698  1.00  0.00           C  
ATOM   1050  CG  GLN B 499      38.809  23.084  56.161  1.00  0.00           C  
ATOM   1051  CD  GLN B 499      38.748  23.624  57.592  1.00  0.00           C  
ATOM   1052  OE1 GLN B 499      39.467  23.145  58.487  1.00  0.00           O  
ATOM   1053  NE2 GLN B 499      37.911  24.640  57.808  1.00  0.00           N  
ATOM   1054  H   GLN B 499      34.887  23.269  56.139  1.00  0.00           H  
ATOM   1055 HE21 GLN B 499      37.399  25.006  57.065  1.00  0.00           H  
ATOM   1056 HE22 GLN B 499      37.860  24.999  58.717  1.00  0.00           H  
ATOM   1057  N   ASP B 500      36.656  22.125  52.765  1.00  0.00           N  
ATOM   1058  CA  ASP B 500      36.195  21.285  51.682  1.00  0.00           C  
ATOM   1059  C   ASP B 500      37.375  21.077  50.774  1.00  0.00           C  
ATOM   1060  O   ASP B 500      38.202  21.966  50.625  1.00  0.00           O  
ATOM   1061  CB  ASP B 500      35.085  21.945  50.912  1.00  0.00           C  
ATOM   1062  CG  ASP B 500      34.946  21.357  49.574  1.00  0.00           C  
ATOM   1063  OD1 ASP B 500      34.506  20.194  49.469  1.00  0.00           O  
ATOM   1064  OD2 ASP B 500      35.380  22.029  48.625  1.00  0.00           O  
ATOM   1065  H   ASP B 500      37.566  22.494  52.710  1.00  0.00           H  
ATOM   1066  N   LEU B 501      37.448  19.923  50.128  1.00  0.00           N  
ATOM   1067  CA  LEU B 501      38.588  19.647  49.272  1.00  0.00           C  
ATOM   1068  C   LEU B 501      38.242  19.588  47.796  1.00  0.00           C  
ATOM   1069  O   LEU B 501      37.068  19.522  47.440  1.00  0.00           O  
ATOM   1070  CB  LEU B 501      39.282  18.355  49.751  1.00  0.00           C  
ATOM   1071  CG  LEU B 501      39.737  18.311  51.239  1.00  0.00           C  
ATOM   1072  CD1 LEU B 501      39.113  17.155  51.970  1.00  0.00           C  
ATOM   1073  CD2 LEU B 501      41.247  18.240  51.373  1.00  0.00           C  
ATOM   1074  H   LEU B 501      36.716  19.273  50.207  1.00  0.00           H  
ATOM   1075  N   ARG B 502      39.278  19.675  46.955  1.00  0.00           N  
ATOM   1076  CA  ARG B 502      39.203  19.636  45.470  1.00  0.00           C  
ATOM   1077  C   ARG B 502      39.064  18.243  44.829  1.00  0.00           C  
ATOM   1078  O   ARG B 502      40.084  17.592  44.526  1.00  0.00           O  
ATOM   1079  CB  ARG B 502      40.456  20.295  44.883  1.00  0.00           C  
ATOM   1080  CG  ARG B 502      40.217  21.202  43.709  1.00  0.00           C  
ATOM   1081  CD  ARG B 502      39.743  22.557  44.183  1.00  0.00           C  
ATOM   1082  NE  ARG B 502      38.478  22.459  44.910  1.00  0.00           N  
ATOM   1083  CZ  ARG B 502      38.367  22.290  46.225  1.00  0.00           C  
ATOM   1084  NH1 ARG B 502      39.452  22.203  46.997  1.00  0.00           N  
ATOM   1085  NH2 ARG B 502      37.177  22.077  46.753  1.00  0.00           N  
ATOM   1086  H   ARG B 502      40.163  19.744  47.347  1.00  0.00           H  
ATOM   1087 HE   ARG B 502      37.649  22.519  44.391  1.00  0.00           H  
ATOM   1088 HH11 ARG B 502      40.365  22.263  46.588  1.00  0.00           H  
ATOM   1089 HH12 ARG B 502      39.358  22.078  47.983  1.00  0.00           H  
ATOM   1090 HH21 ARG B 502      37.095  21.951  47.743  1.00  0.00           H  
ATOM   1091 HH22 ARG B 502      36.384  22.043  46.178  1.00  0.00           H  
ATOM   1092  N   GLY B 503      37.820  17.826  44.565  1.00  0.00           N  
ATOM   1093  CA  GLY B 503      37.544  16.522  43.970  1.00  0.00           C  
ATOM   1094  C   GLY B 503      38.501  15.379  44.246  1.00  0.00           C  
ATOM   1095  O   GLY B 503      38.968  15.219  45.382  1.00  0.00           O  
ATOM   1096  H   GLY B 503      37.071  18.421  44.785  1.00  0.00           H  
ATOM   1097  N   PRO B 578      38.850  14.599  43.204  1.00  0.00           N  
ATOM   1098  CA  PRO B 578      39.770  13.478  43.320  1.00  0.00           C  
ATOM   1099  C   PRO B 578      39.729  12.854  44.713  1.00  0.00           C  
ATOM   1100  O   PRO B 578      38.822  12.066  45.045  1.00  0.00           O  
ATOM   1101  CB  PRO B 578      41.118  14.092  42.994  1.00  0.00           C  
ATOM   1102  CG  PRO B 578      40.755  14.995  41.879  1.00  0.00           C  
ATOM   1103  CD  PRO B 578      39.433  15.623  42.295  1.00  0.00           C  
ATOM   1104  N   ARG B 648      40.705  13.219  45.535  1.00  0.00           N  
ATOM   1105  CA  ARG B 648      40.731  12.666  46.871  1.00  0.00           C  
ATOM   1106  C   ARG B 648      40.388  13.698  47.955  1.00  0.00           C  
ATOM   1107  O   ARG B 648      39.318  14.296  47.926  1.00  0.00           O  
ATOM   1108  CB  ARG B 648      42.037  11.862  47.108  1.00  0.00           C  
ATOM   1109  CG  ARG B 648      42.123  10.572  46.252  1.00  0.00           C  
ATOM   1110  CD  ARG B 648      43.174   9.539  46.708  1.00  0.00           C  
ATOM   1111  NE  ARG B 648      42.657   8.600  47.709  1.00  0.00           N  
ATOM   1112  CZ  ARG B 648      42.786   8.759  49.025  1.00  0.00           C  
ATOM   1113  NH1 ARG B 648      43.418   9.824  49.518  1.00  0.00           N  
ATOM   1114  NH2 ARG B 648      42.284   7.853  49.861  1.00  0.00           N  
ATOM   1115  H   ARG B 648      41.364  13.865  45.279  1.00  0.00           H  
ATOM   1116 HE   ARG B 648      42.195   7.796  47.394  1.00  0.00           H  
ATOM   1117 HH11 ARG B 648      43.785  10.516  48.893  1.00  0.00           H  
ATOM   1118 HH12 ARG B 648      43.504   9.945  50.503  1.00  0.00           H  
ATOM   1119 HH21 ARG B 648      42.392   7.975  50.851  1.00  0.00           H  
ATOM   1120 HH22 ARG B 648      41.826   7.044  49.505  1.00  0.00           H  
ATOM   1121  N   GLY B 649      41.278  13.900  48.911  1.00  0.00           N  
ATOM   1122  CA  GLY B 649      41.020  14.855  49.962  1.00  0.00           C  
ATOM   1123  C   GLY B 649      42.374  15.217  50.505  1.00  0.00           C  
ATOM   1124  O   GLY B 649      42.546  15.315  51.717  1.00  0.00           O  
ATOM   1125  H   GLY B 649      42.115  13.385  48.920  1.00  0.00           H  
ATOM   1126  N   GLY B 650      43.346  15.344  49.603  1.00  0.00           N  
ATOM   1127  CA  GLY B 650      44.700  15.681  49.992  1.00  0.00           C  
ATOM   1128  C   GLY B 650      44.757  17.035  50.663  1.00  0.00           C  
ATOM   1129  O   GLY B 650      44.098  17.971  50.213  1.00  0.00           O  
ATOM   1130  H   GLY B 650      43.122  15.243  48.674  1.00  0.00           H  
ATOM   1131  N   ARG B 651      45.567  17.148  51.711  1.00  0.00           N  
ATOM   1132  CA  ARG B 651      45.716  18.397  52.448  1.00  0.00           C  
ATOM   1133  C   ARG B 651      46.154  19.513  51.514  1.00  0.00           C  
ATOM   1134  O   ARG B 651      46.072  20.696  51.848  1.00  0.00           O  
ATOM   1135  CB  ARG B 651      46.743  18.234  53.564  1.00  0.00           C  
ATOM   1136  CG  ARG B 651      46.521  19.232  54.685  1.00  0.00           C  
ATOM   1137  CD  ARG B 651      45.108  19.077  55.225  1.00  0.00           C  
ATOM   1138  NE  ARG B 651      44.737  20.179  56.094  1.00  0.00           N  
ATOM   1139  CZ  ARG B 651      43.849  20.071  57.070  1.00  0.00           C  
ATOM   1140  NH1 ARG B 651      43.247  18.907  57.298  1.00  0.00           N  
ATOM   1141  NH2 ARG B 651      43.562  21.131  57.812  1.00  0.00           N  
ATOM   1142  H   ARG B 651      46.043  16.356  52.031  1.00  0.00           H  
ATOM   1143 HE   ARG B 651      45.160  21.045  55.945  1.00  0.00           H  
ATOM   1144 HH11 ARG B 651      43.467  18.113  56.737  1.00  0.00           H  
ATOM   1145 HH12 ARG B 651      42.583  18.832  58.041  1.00  0.00           H  
ATOM   1146 HH21 ARG B 651      42.903  21.060  58.553  1.00  0.00           H  
ATOM   1147 HH22 ARG B 651      44.027  22.001  57.630  1.00  0.00           H  
ATOM   1148  N   GLY B 652      46.661  19.117  50.354  1.00  0.00           N  
ATOM   1149  CA  GLY B 652      47.093  20.086  49.366  1.00  0.00           C  
ATOM   1150  C   GLY B 652      45.909  20.688  48.631  1.00  0.00           C  
ATOM   1151  O   GLY B 652      45.921  21.862  48.256  1.00  0.00           O  
ATOM   1152  H   GLY B 652      46.748  18.165  50.175  1.00  0.00           H  
ATOM   1153  N   LEU B 653      44.877  19.881  48.423  1.00  0.00           N  
ATOM   1154  CA  LEU B 653      43.707  20.367  47.727  1.00  0.00           C  
ATOM   1155  C   LEU B 653      42.561  20.738  48.667  1.00  0.00           C  
ATOM   1156  O   LEU B 653      41.363  20.603  48.371  1.00  0.00           O  
ATOM   1157  CB  LEU B 653      43.315  19.388  46.626  1.00  0.00           C  
ATOM   1158  CG  LEU B 653      44.354  19.342  45.487  1.00  0.00           C  
ATOM   1159  CD1 LEU B 653      43.881  18.385  44.396  1.00  0.00           C  
ATOM   1160  CD2 LEU B 653      44.611  20.739  44.880  1.00  0.00           C  
ATOM   1161  H   LEU B 653      44.890  18.965  48.759  1.00  0.00           H  
ATOM   1162  N   LEU B 654      42.968  21.235  49.821  1.00  0.00           N  
ATOM   1163  CA  LEU B 654      42.045  21.692  50.833  1.00  0.00           C  
ATOM   1164  C   LEU B 654      41.670  23.106  50.436  1.00  0.00           C  
ATOM   1165  O   LEU B 654      42.523  23.861  49.954  1.00  0.00           O  
ATOM   1166  CB  LEU B 654      42.757  21.713  52.176  1.00  0.00           C  
ATOM   1167  CG  LEU B 654      41.981  22.175  53.392  1.00  0.00           C  
ATOM   1168  CD1 LEU B 654      40.726  21.355  53.564  1.00  0.00           C  
ATOM   1169  CD2 LEU B 654      42.878  22.010  54.581  1.00  0.00           C  
ATOM   1170  H   LEU B 654      43.925  21.326  49.982  1.00  0.00           H  
ATOM   1171  N   ALA B 655      40.399  23.455  50.582  1.00  0.00           N  
ATOM   1172  CA  ALA B 655      39.937  24.807  50.253  1.00  0.00           C  
ATOM   1173  C   ALA B 655      39.041  25.275  51.396  1.00  0.00           C  
ATOM   1174  O   ALA B 655      38.497  24.450  52.136  1.00  0.00           O  
ATOM   1175  CB  ALA B 655      39.170  24.810  48.926  1.00  0.00           C  
ATOM   1176  H   ALA B 655      39.765  22.818  50.933  1.00  0.00           H  
ATOM   1177  N   TYR B 656      38.930  26.578  51.595  1.00  0.00           N  
ATOM   1178  CA  TYR B 656      38.081  27.058  52.669  1.00  0.00           C  
ATOM   1179  C   TYR B 656      36.966  27.902  52.128  1.00  0.00           C  
ATOM   1180  O   TYR B 656      37.002  28.357  50.984  1.00  0.00           O  
ATOM   1181  CB  TYR B 656      38.877  27.925  53.630  1.00  0.00           C  
ATOM   1182  CG  TYR B 656      39.724  27.195  54.635  1.00  0.00           C  
ATOM   1183  CD1 TYR B 656      41.054  26.872  54.359  1.00  0.00           C  
ATOM   1184  CD2 TYR B 656      39.225  26.902  55.893  1.00  0.00           C  
ATOM   1185  CE1 TYR B 656      41.857  26.282  55.315  1.00  0.00           C  
ATOM   1186  CE2 TYR B 656      40.016  26.328  56.845  1.00  0.00           C  
ATOM   1187  CZ  TYR B 656      41.326  26.015  56.560  1.00  0.00           C  
ATOM   1188  OH  TYR B 656      42.107  25.423  57.530  1.00  0.00           O  
ATOM   1189  H   TYR B 656      39.417  27.214  51.018  1.00  0.00           H  
ATOM   1190 HH   TYR B 656      41.579  25.299  58.327  1.00  0.00           H  
ATOM   1191  N   LEU B 657      35.924  28.046  52.921  1.00  0.00           N  
ATOM   1192  CA  LEU B 657      34.843  28.932  52.535  1.00  0.00           C  
ATOM   1193  C   LEU B 657      35.268  30.213  53.293  1.00  0.00           C  
ATOM   1194  O   LEU B 657      35.533  30.160  54.513  1.00  0.00           O  
ATOM   1195  CB  LEU B 657      33.473  28.387  53.002  1.00  0.00           C  
ATOM   1196  CG  LEU B 657      32.987  27.059  52.391  1.00  0.00           C  
ATOM   1197  CD1 LEU B 657      31.657  26.624  52.945  1.00  0.00           C  
ATOM   1198  CD2 LEU B 657      32.857  27.206  50.909  1.00  0.00           C  
ATOM   1199  H   LEU B 657      35.892  27.573  53.768  1.00  0.00           H  
ATOM   1200  N   ARG B 658      35.421  31.326  52.567  1.00  0.00           N  
ATOM   1201  CA  ARG B 658      35.852  32.580  53.183  1.00  0.00           C  
ATOM   1202  C   ARG B 658      35.059  32.991  54.410  1.00  0.00           C  
ATOM   1203  O   ARG B 658      33.845  33.188  54.367  1.00  0.00           O  
ATOM   1204  CB  ARG B 658      35.912  33.725  52.177  1.00  0.00           C  
ATOM   1205  CG  ARG B 658      34.590  34.203  51.679  1.00  0.00           C  
ATOM   1206  CD  ARG B 658      34.778  35.278  50.642  1.00  0.00           C  
ATOM   1207  NE  ARG B 658      33.491  35.754  50.166  1.00  0.00           N  
ATOM   1208  CZ  ARG B 658      33.333  36.652  49.201  1.00  0.00           C  
ATOM   1209  NH1 ARG B 658      34.404  37.169  48.597  1.00  0.00           N  
ATOM   1210  NH2 ARG B 658      32.103  37.061  48.874  1.00  0.00           N  
ATOM   1211  H   ARG B 658      35.251  31.301  51.595  1.00  0.00           H  
ATOM   1212 HE   ARG B 658      32.690  35.375  50.570  1.00  0.00           H  
ATOM   1213 HH11 ARG B 658      35.322  36.885  48.873  1.00  0.00           H  
ATOM   1214 HH12 ARG B 658      34.289  37.850  47.874  1.00  0.00           H  
ATOM   1215 HH21 ARG B 658      31.977  37.742  48.155  1.00  0.00           H  
ATOM   1216 HH22 ARG B 658      31.310  36.696  49.363  1.00  0.00           H  
ATOM   1217  N   PRO B 659      35.751  33.066  55.545  1.00  0.00           N  
ATOM   1218  CA  PRO B 659      35.096  33.454  56.780  1.00  0.00           C  
ATOM   1219  C   PRO B 659      34.632  34.875  56.621  1.00  0.00           C  
ATOM   1220  O   PRO B 659      33.618  35.259  57.192  1.00  0.00           O  
ATOM   1221  CB  PRO B 659      36.230  33.377  57.781  1.00  0.00           C  
ATOM   1222  CG  PRO B 659      37.394  33.803  56.979  1.00  0.00           C  
ATOM   1223  CD  PRO B 659      37.209  33.056  55.703  1.00  0.00           C  
ATOM   1224  N   GLU B 660      35.390  35.654  55.846  1.00  0.00           N  
ATOM   1225  CA  GLU B 660      35.097  37.068  55.587  1.00  0.00           C  
ATOM   1226  C   GLU B 660      35.418  37.421  54.140  1.00  0.00           C  
ATOM   1227  O   GLU B 660      36.259  36.778  53.506  1.00  0.00           O  
ATOM   1228  CB  GLU B 660      35.888  37.988  56.550  1.00  0.00           C  
ATOM   1229  CG  GLU B 660      37.404  37.661  56.712  1.00  0.00           C  
ATOM   1230  CD  GLU B 660      38.192  38.702  57.536  1.00  0.00           C  
ATOM   1231  OE1 GLU B 660      37.623  39.273  58.487  1.00  0.00           O  
ATOM   1232  OE2 GLU B 660      39.383  38.948  57.239  1.00  0.00           O  
ATOM   1233  H   GLU B 660      36.142  35.277  55.376  1.00  0.00           H  
ATOM   1234  N   THR B 661      34.788  38.476  53.650  1.00  0.00           N  
ATOM   1235  CA  THR B 661      34.968  38.925  52.284  1.00  0.00           C  
ATOM   1236  C   THR B 661      36.304  39.622  52.157  1.00  0.00           C  
ATOM   1237  O   THR B 661      37.011  39.484  51.162  1.00  0.00           O  
ATOM   1238  CB  THR B 661      33.868  39.928  51.950  1.00  0.00           C  
ATOM   1239  OG1 THR B 661      32.597  39.385  52.344  1.00  0.00           O  
ATOM   1240  CG2 THR B 661      33.832  40.188  50.483  1.00  0.00           C  
ATOM   1241  H   THR B 661      34.119  38.947  54.201  1.00  0.00           H  
ATOM   1242  HG1 THR B 661      31.898  40.006  52.106  1.00  0.00           H  
ATOM   1243  N   ALA B 662      36.668  40.321  53.223  1.00  0.00           N  
ATOM   1244  CA  ALA B 662      37.901  41.108  53.276  1.00  0.00           C  
ATOM   1245  C   ALA B 662      39.137  40.533  52.590  1.00  0.00           C  
ATOM   1246  O   ALA B 662      39.860  41.263  51.893  1.00  0.00           O  
ATOM   1247  CB  ALA B 662      38.233  41.479  54.721  1.00  0.00           C  
ATOM   1248  H   ALA B 662      36.101  40.295  54.011  1.00  0.00           H  
ATOM   1249  N   GLN B 663      39.365  39.234  52.769  1.00  0.00           N  
ATOM   1250  CA  GLN B 663      40.538  38.588  52.208  1.00  0.00           C  
ATOM   1251  C   GLN B 663      40.681  38.747  50.707  1.00  0.00           C  
ATOM   1252  O   GLN B 663      41.729  39.186  50.212  1.00  0.00           O  
ATOM   1253  CB  GLN B 663      40.612  37.121  52.638  1.00  0.00           C  
ATOM   1254  CG  GLN B 663      40.921  36.935  54.133  1.00  0.00           C  
ATOM   1255  CD  GLN B 663      42.076  37.825  54.632  1.00  0.00           C  
ATOM   1256  OE1 GLN B 663      43.051  38.089  53.911  1.00  0.00           O  
ATOM   1257  NE2 GLN B 663      41.975  38.273  55.886  1.00  0.00           N  
ATOM   1258  H   GLN B 663      38.725  38.712  53.276  1.00  0.00           H  
ATOM   1259 HE21 GLN B 663      41.194  38.042  56.416  1.00  0.00           H  
ATOM   1260 HE22 GLN B 663      42.700  38.843  56.215  1.00  0.00           H  
ATOM   1261  N   GLY B 664      39.615  38.466  49.985  1.00  0.00           N  
ATOM   1262  CA  GLY B 664      39.677  38.610  48.550  1.00  0.00           C  
ATOM   1263  C   GLY B 664      40.100  39.998  48.108  1.00  0.00           C  
ATOM   1264  O   GLY B 664      40.679  40.154  47.037  1.00  0.00           O  
ATOM   1265  H   GLY B 664      38.795  38.186  50.407  1.00  0.00           H  
ATOM   1266  N   ILE B 665      39.805  41.017  48.899  1.00  0.00           N  
ATOM   1267  CA  ILE B 665      40.189  42.350  48.494  1.00  0.00           C  
ATOM   1268  C   ILE B 665      41.694  42.465  48.594  1.00  0.00           C  
ATOM   1269  O   ILE B 665      42.349  42.699  47.571  1.00  0.00           O  
ATOM   1270  CB  ILE B 665      39.517  43.432  49.335  1.00  0.00           C  
ATOM   1271  CG1 ILE B 665      38.051  43.088  49.514  1.00  0.00           C  
ATOM   1272  CG2 ILE B 665      39.639  44.784  48.661  1.00  0.00           C  
ATOM   1273  CD1 ILE B 665      37.144  44.295  49.672  1.00  0.00           C  
ATOM   1274  H   ILE B 665      39.363  40.860  49.746  1.00  0.00           H  
ATOM   1275  N   PHE B 666      42.235  42.200  49.787  1.00  0.00           N  
ATOM   1276  CA  PHE B 666      43.668  42.296  50.062  1.00  0.00           C  
ATOM   1277  C   PHE B 666      44.549  41.612  49.025  1.00  0.00           C  
ATOM   1278  O   PHE B 666      45.434  42.263  48.416  1.00  0.00           O  
ATOM   1279  CB  PHE B 666      43.957  41.741  51.443  1.00  0.00           C  
ATOM   1280  CG  PHE B 666      43.190  42.422  52.523  1.00  0.00           C  
ATOM   1281  CD1 PHE B 666      43.159  43.806  52.606  1.00  0.00           C  
ATOM   1282  CD2 PHE B 666      42.460  41.694  53.441  1.00  0.00           C  
ATOM   1283  CE1 PHE B 666      42.400  44.464  53.593  1.00  0.00           C  
ATOM   1284  CE2 PHE B 666      41.703  42.345  54.422  1.00  0.00           C  
ATOM   1285  CZ  PHE B 666      41.678  43.731  54.489  1.00  0.00           C  
ATOM   1286  H   PHE B 666      41.647  41.930  50.520  1.00  0.00           H  
ATOM   1287  N   VAL B 667      44.254  40.329  48.785  1.00  0.00           N  
ATOM   1288  CA  VAL B 667      44.985  39.493  47.829  1.00  0.00           C  
ATOM   1289  C   VAL B 667      44.897  40.001  46.406  1.00  0.00           C  
ATOM   1290  O   VAL B 667      45.666  39.582  45.553  1.00  0.00           O  
ATOM   1291  CB  VAL B 667      44.440  38.072  47.800  1.00  0.00           C  
ATOM   1292  CG1 VAL B 667      44.495  37.423  49.179  1.00  0.00           C  
ATOM   1293  CG2 VAL B 667      43.041  38.084  47.311  1.00  0.00           C  
ATOM   1294  H   VAL B 667      43.501  39.925  49.282  1.00  0.00           H  
ATOM   1295  N   ASN B 668      43.920  40.861  46.142  1.00  0.00           N  
ATOM   1296  CA  ASN B 668      43.709  41.410  44.801  1.00  0.00           C  
ATOM   1297  C   ASN B 668      44.261  42.819  44.650  1.00  0.00           C  
ATOM   1298  O   ASN B 668      44.302  43.353  43.522  1.00  0.00           O  
ATOM   1299  CB  ASN B 668      42.203  41.435  44.439  1.00  0.00           C  
ATOM   1300  CG  ASN B 668      41.643  40.050  44.050  1.00  0.00           C  
ATOM   1301  OD1 ASN B 668      42.376  39.177  43.546  1.00  0.00           O  
ATOM   1302  ND2 ASN B 668      40.334  39.853  44.265  1.00  0.00           N  
ATOM   1303  H   ASN B 668      43.311  41.135  46.865  1.00  0.00           H  
ATOM   1304 HD21 ASN B 668      39.817  40.574  44.662  1.00  0.00           H  
ATOM   1305 HD22 ASN B 668      39.979  38.984  44.031  1.00  0.00           H  
ATOM   1306  N   PHE B 669      44.673  43.421  45.767  1.00  0.00           N  
ATOM   1307  CA  PHE B 669      45.183  44.795  45.768  1.00  0.00           C  
ATOM   1308  C   PHE B 669      45.957  45.137  44.491  1.00  0.00           C  
ATOM   1309  O   PHE B 669      45.463  45.866  43.638  1.00  0.00           O  
ATOM   1310  CB  PHE B 669      46.050  45.077  47.016  1.00  0.00           C  
ATOM   1311  CG  PHE B 669      46.507  46.515  47.125  1.00  0.00           C  
ATOM   1312  CD1 PHE B 669      45.579  47.547  47.200  1.00  0.00           C  
ATOM   1313  CD2 PHE B 669      47.850  46.845  47.070  1.00  0.00           C  
ATOM   1314  CE1 PHE B 669      45.977  48.892  47.206  1.00  0.00           C  
ATOM   1315  CE2 PHE B 669      48.258  48.187  47.074  1.00  0.00           C  
ATOM   1316  CZ  PHE B 669      47.313  49.210  47.139  1.00  0.00           C  
ATOM   1317  H   PHE B 669      44.625  42.930  46.616  1.00  0.00           H  
ATOM   1318  N   LYS B 670      47.108  44.509  44.308  1.00  0.00           N  
ATOM   1319  CA  LYS B 670      47.944  44.771  43.153  1.00  0.00           C  
ATOM   1320  C   LYS B 670      47.167  44.705  41.863  1.00  0.00           C  
ATOM   1321  O   LYS B 670      47.229  45.606  41.044  1.00  0.00           O  
ATOM   1322  CB  LYS B 670      49.079  43.770  43.113  1.00  0.00           C  
ATOM   1323  CG  LYS B 670      49.944  43.874  41.879  1.00  0.00           C  
ATOM   1324  CD  LYS B 670      51.007  44.944  42.000  1.00  0.00           C  
ATOM   1325  CE  LYS B 670      52.084  44.675  40.938  1.00  0.00           C  
ATOM   1326  NZ  LYS B 670      52.771  43.329  41.094  1.00  0.00           N  
ATOM   1327  H   LYS B 670      47.395  43.838  44.965  1.00  0.00           H  
ATOM   1328  HZ1 LYS B 670      53.428  43.369  41.901  1.00  0.00           H  
ATOM   1329  HZ2 LYS B 670      52.053  42.596  41.272  1.00  0.00           H  
ATOM   1330  HZ3 LYS B 670      53.293  43.105  40.228  1.00  0.00           H  
ATOM   1331  N   ASN B 671      46.384  43.659  41.710  1.00  0.00           N  
ATOM   1332  CA  ASN B 671      45.666  43.523  40.484  1.00  0.00           C  
ATOM   1333  C   ASN B 671      44.633  44.563  40.230  1.00  0.00           C  
ATOM   1334  O   ASN B 671      44.437  44.953  39.083  1.00  0.00           O  
ATOM   1335  CB  ASN B 671      45.147  42.113  40.321  1.00  0.00           C  
ATOM   1336  CG  ASN B 671      46.140  41.240  39.608  1.00  0.00           C  
ATOM   1337  OD1 ASN B 671      46.968  41.751  38.833  1.00  0.00           O  
ATOM   1338  ND2 ASN B 671      46.085  39.918  39.859  1.00  0.00           N  
ATOM   1339  H   ASN B 671      46.296  42.981  42.415  1.00  0.00           H  
ATOM   1340 HD21 ASN B 671      45.425  39.572  40.499  1.00  0.00           H  
ATOM   1341 HD22 ASN B 671      46.733  39.356  39.403  1.00  0.00           H  
ATOM   1342  N   VAL B 672      44.002  45.059  41.283  1.00  0.00           N  
ATOM   1343  CA  VAL B 672      43.008  46.095  41.086  1.00  0.00           C  
ATOM   1344  C   VAL B 672      43.783  47.383  40.788  1.00  0.00           C  
ATOM   1345  O   VAL B 672      43.508  48.076  39.816  1.00  0.00           O  
ATOM   1346  CB  VAL B 672      42.084  46.241  42.317  1.00  0.00           C  
ATOM   1347  CG1 VAL B 672      42.781  46.954  43.407  1.00  0.00           C  
ATOM   1348  CG2 VAL B 672      40.834  46.968  41.954  1.00  0.00           C  
ATOM   1349  H   VAL B 672      44.197  44.723  42.177  1.00  0.00           H  
ATOM   1350  N   LEU B 675      44.845  47.603  41.548  1.00  0.00           N  
ATOM   1351  CA  LEU B 675      45.682  48.779  41.383  1.00  0.00           C  
ATOM   1352  C   LEU B 675      46.206  48.789  39.965  1.00  0.00           C  
ATOM   1353  O   LEU B 675      46.095  49.800  39.281  1.00  0.00           O  
ATOM   1354  CB  LEU B 675      46.866  48.782  42.374  1.00  0.00           C  
ATOM   1355  CG  LEU B 675      47.644  50.082  42.697  1.00  0.00           C  
ATOM   1356  CD1 LEU B 675      46.957  50.813  43.836  1.00  0.00           C  
ATOM   1357  CD2 LEU B 675      49.080  49.790  43.126  1.00  0.00           C  
ATOM   1358  H   LEU B 675      45.067  46.956  42.229  1.00  0.00           H  
ATOM   1359  N   ASP B 677      46.765  47.677  39.510  1.00  0.00           N  
ATOM   1360  CA  ASP B 677      47.291  47.628  38.156  1.00  0.00           C  
ATOM   1361  C   ASP B 677      46.251  48.058  37.133  1.00  0.00           C  
ATOM   1362  O   ASP B 677      46.441  49.017  36.381  1.00  0.00           O  
ATOM   1363  CB  ASP B 677      47.756  46.219  37.806  1.00  0.00           C  
ATOM   1364  CG  ASP B 677      49.130  45.917  38.329  1.00  0.00           C  
ATOM   1365  OD1 ASP B 677      49.612  46.674  39.195  1.00  0.00           O  
ATOM   1366  OD2 ASP B 677      49.727  44.918  37.871  1.00  0.00           O  
ATOM   1367  H   ASP B 677      46.780  46.915  40.052  1.00  0.00           H  
ATOM   1368  N   ALA B 678      45.131  47.355  37.158  1.00  0.00           N  
ATOM   1369  CA  ALA B 678      44.040  47.577  36.227  1.00  0.00           C  
ATOM   1370  C   ALA B 678      43.458  48.989  36.206  1.00  0.00           C  
ATOM   1371  O   ALA B 678      42.980  49.461  35.144  1.00  0.00           O  
ATOM   1372  CB  ALA B 678      42.938  46.550  36.487  1.00  0.00           C  
ATOM   1373  H   ALA B 678      45.029  46.660  37.842  1.00  0.00           H  
ATOM   1374  N   THR B 681      43.513  49.663  37.359  1.00  0.00           N  
ATOM   1375  CA  THR B 681      42.959  51.010  37.479  1.00  0.00           C  
ATOM   1376  C   THR B 681      43.961  52.138  37.586  1.00  0.00           C  
ATOM   1377  O   THR B 681      43.625  53.295  37.321  1.00  0.00           O  
ATOM   1378  CB  THR B 681      42.048  51.091  38.665  1.00  0.00           C  
ATOM   1379  OG1 THR B 681      42.711  50.499  39.786  1.00  0.00           O  
ATOM   1380  CG2 THR B 681      40.749  50.361  38.363  1.00  0.00           C  
ATOM   1381  H   THR B 681      43.919  49.232  38.148  1.00  0.00           H  
ATOM   1382  HG1 THR B 681      42.134  50.530  40.556  1.00  0.00           H  
ATOM   1383  N   SER B 682      45.180  51.799  37.976  1.00  0.00           N  
ATOM   1384  CA  SER B 682      46.251  52.776  38.134  1.00  0.00           C  
ATOM   1385  C   SER B 682      45.848  53.802  39.219  1.00  0.00           C  
ATOM   1386  O   SER B 682      46.097  55.013  39.116  1.00  0.00           O  
ATOM   1387  CB  SER B 682      46.565  53.440  36.787  1.00  0.00           C  
ATOM   1388  OG  SER B 682      46.377  52.519  35.727  1.00  0.00           O  
ATOM   1389  H   SER B 682      45.381  50.859  38.089  1.00  0.00           H  
ATOM   1390 HG   SER B 682      46.588  52.938  34.901  1.00  0.00           H  
ATOM   1391  N   ARG B 683      45.235  53.281  40.273  1.00  0.00           N  
ATOM   1392  CA  ARG B 683      44.792  54.095  41.378  1.00  0.00           C  
ATOM   1393  C   ARG B 683      45.914  54.776  42.135  1.00  0.00           C  
ATOM   1394  O   ARG B 683      47.055  54.282  42.201  1.00  0.00           O  
ATOM   1395  CB  ARG B 683      43.986  53.250  42.353  1.00  0.00           C  
ATOM   1396  CG  ARG B 683      42.550  53.107  41.984  1.00  0.00           C  
ATOM   1397  CD  ARG B 683      41.859  54.399  42.166  1.00  0.00           C  
ATOM   1398  NE  ARG B 683      40.439  54.240  41.919  1.00  0.00           N  
ATOM   1399  CZ  ARG B 683      39.584  55.243  41.747  1.00  0.00           C  
ATOM   1400  NH1 ARG B 683      40.006  56.498  41.800  1.00  0.00           N  
ATOM   1401  NH2 ARG B 683      38.310  54.996  41.506  1.00  0.00           N  
ATOM   1402  H   ARG B 683      45.100  52.314  40.299  1.00  0.00           H  
ATOM   1403 HE   ARG B 683      40.093  53.340  41.926  1.00  0.00           H  
ATOM   1404 HH11 ARG B 683      40.973  56.699  41.953  1.00  0.00           H  
ATOM   1405 HH12 ARG B 683      39.359  57.249  41.659  1.00  0.00           H  
ATOM   1406 HH21 ARG B 683      37.670  55.753  41.376  1.00  0.00           H  
ATOM   1407 HH22 ARG B 683      37.986  54.051  41.451  1.00  0.00           H  
ATOM   1408  N   LYS B 684      45.563  55.942  42.672  1.00  0.00           N  
ATOM   1409  CA  LYS B 684      46.453  56.743  43.492  1.00  0.00           C  
ATOM   1410  C   LYS B 684      45.938  56.486  44.907  1.00  0.00           C  
ATOM   1411  O   LYS B 684      44.734  56.264  45.096  1.00  0.00           O  
ATOM   1412  CB  LYS B 684      46.330  58.213  43.109  1.00  0.00           C  
ATOM   1413  CG  LYS B 684      46.790  58.497  41.684  1.00  0.00           C  
ATOM   1414  CD  LYS B 684      48.318  58.542  41.569  1.00  0.00           C  
ATOM   1415  CE  LYS B 684      48.843  57.858  40.289  1.00  0.00           C  
ATOM   1416  NZ  LYS B 684      48.138  58.225  39.007  1.00  0.00           N  
ATOM   1417  H   LYS B 684      44.641  56.259  42.534  1.00  0.00           H  
ATOM   1418  HZ1 LYS B 684      47.214  57.754  38.976  1.00  0.00           H  
ATOM   1419  HZ2 LYS B 684      48.016  59.252  38.965  1.00  0.00           H  
ATOM   1420  HZ3 LYS B 684      48.718  57.906  38.202  1.00  0.00           H  
ATOM   1421  N   LEU B 685      46.816  56.632  45.899  1.00  0.00           N  
ATOM   1422  CA  LEU B 685      46.473  56.311  47.287  1.00  0.00           C  
ATOM   1423  C   LEU B 685      45.200  56.644  48.063  1.00  0.00           C  
ATOM   1424  O   LEU B 685      44.636  55.701  48.613  1.00  0.00           O  
ATOM   1425  CB  LEU B 685      47.676  56.382  48.216  1.00  0.00           C  
ATOM   1426  CG  LEU B 685      48.180  54.979  48.589  1.00  0.00           C  
ATOM   1427  CD1 LEU B 685      48.881  55.045  49.916  1.00  0.00           C  
ATOM   1428  CD2 LEU B 685      47.046  53.970  48.673  1.00  0.00           C  
ATOM   1429  H   LEU B 685      47.704  56.997  45.694  1.00  0.00           H  
ATOM   1430  N   GLY B 686      44.795  57.895  48.274  1.00  0.00           N  
ATOM   1431  CA  GLY B 686      43.532  58.025  48.988  1.00  0.00           C  
ATOM   1432  C   GLY B 686      42.502  57.235  48.147  1.00  0.00           C  
ATOM   1433  O   GLY B 686      41.924  57.821  47.231  1.00  0.00           O  
ATOM   1434  H   GLY B 686      45.292  58.673  47.958  1.00  0.00           H  
ATOM   1435  N   PHE B 687      42.313  55.922  48.378  1.00  0.00           N  
ATOM   1436  CA  PHE B 687      41.362  55.097  47.597  1.00  0.00           C  
ATOM   1437  C   PHE B 687      40.989  53.780  48.279  1.00  0.00           C  
ATOM   1438  O   PHE B 687      41.835  53.149  48.915  1.00  0.00           O  
ATOM   1439  CB  PHE B 687      41.917  54.791  46.197  1.00  0.00           C  
ATOM   1440  CG  PHE B 687      42.638  53.446  46.069  1.00  0.00           C  
ATOM   1441  CD1 PHE B 687      44.016  53.326  46.335  1.00  0.00           C  
ATOM   1442  CD2 PHE B 687      41.953  52.312  45.618  1.00  0.00           C  
ATOM   1443  CE1 PHE B 687      44.693  52.098  46.147  1.00  0.00           C  
ATOM   1444  CE2 PHE B 687      42.626  51.091  45.430  1.00  0.00           C  
ATOM   1445  CZ  PHE B 687      43.993  50.990  45.695  1.00  0.00           C  
ATOM   1446  H   PHE B 687      42.846  55.476  49.087  1.00  0.00           H  
ATOM   1447  N   GLY B 688      39.738  53.353  48.136  1.00  0.00           N  
ATOM   1448  CA  GLY B 688      39.294  52.117  48.756  1.00  0.00           C  
ATOM   1449  C   GLY B 688      38.750  51.161  47.710  1.00  0.00           C  
ATOM   1450  O   GLY B 688      38.714  51.504  46.536  1.00  0.00           O  
ATOM   1451  H   GLY B 688      39.125  53.859  47.586  1.00  0.00           H  
ATOM   1452  N   ILE B 689      38.368  49.953  48.120  1.00  0.00           N  
ATOM   1453  CA  ILE B 689      37.806  48.934  47.214  1.00  0.00           C  
ATOM   1454  C   ILE B 689      36.665  48.246  47.935  1.00  0.00           C  
ATOM   1455  O   ILE B 689      36.894  47.247  48.645  1.00  0.00           O  
ATOM   1456  CB  ILE B 689      38.743  47.740  46.924  1.00  0.00           C  
ATOM   1457  CG1 ILE B 689      40.009  48.159  46.209  1.00  0.00           C  
ATOM   1458  CG2 ILE B 689      37.995  46.707  46.107  1.00  0.00           C  
ATOM   1459  CD1 ILE B 689      40.979  47.013  46.173  1.00  0.00           C  
ATOM   1460  H   ILE B 689      38.509  49.713  49.074  1.00  0.00           H  
ATOM   1461  N   ALA B 690      35.446  48.730  47.761  1.00  0.00           N  
ATOM   1462  CA  ALA B 690      34.304  48.093  48.425  1.00  0.00           C  
ATOM   1463  C   ALA B 690      33.959  46.773  47.785  1.00  0.00           C  
ATOM   1464  O   ALA B 690      34.345  46.532  46.649  1.00  0.00           O  
ATOM   1465  CB  ALA B 690      33.121  48.991  48.386  1.00  0.00           C  
ATOM   1466  H   ALA B 690      35.311  49.467  47.147  1.00  0.00           H  
ATOM   1467  N   GLN B 691      33.203  45.941  48.497  1.00  0.00           N  
ATOM   1468  CA  GLN B 691      32.801  44.626  47.989  1.00  0.00           C  
ATOM   1469  C   GLN B 691      31.755  44.009  48.873  1.00  0.00           C  
ATOM   1470  O   GLN B 691      31.955  43.906  50.047  1.00  0.00           O  
ATOM   1471  CB  GLN B 691      34.007  43.684  47.936  1.00  0.00           C  
ATOM   1472  CG  GLN B 691      33.659  42.217  47.857  1.00  0.00           C  
ATOM   1473  CD  GLN B 691      34.873  41.310  47.560  1.00  0.00           C  
ATOM   1474  OE1 GLN B 691      35.492  40.746  48.458  1.00  0.00           O  
ATOM   1475  NE2 GLN B 691      35.199  41.165  46.286  1.00  0.00           N  
ATOM   1476  H   GLN B 691      32.936  46.201  49.403  1.00  0.00           H  
ATOM   1477 HE21 GLN B 691      34.685  41.642  45.620  1.00  0.00           H  
ATOM   1478 HE22 GLN B 691      35.972  40.608  46.094  1.00  0.00           H  
ATOM   1479  N   ILE B 692      30.603  43.678  48.335  1.00  0.00           N  
ATOM   1480  CA  ILE B 692      29.581  43.024  49.126  1.00  0.00           C  
ATOM   1481  C   ILE B 692      29.748  41.553  48.746  1.00  0.00           C  
ATOM   1482  O   ILE B 692      29.961  41.276  47.575  1.00  0.00           O  
ATOM   1483  CB  ILE B 692      28.235  43.450  48.657  1.00  0.00           C  
ATOM   1484  CG1 ILE B 692      28.190  44.963  48.512  1.00  0.00           C  
ATOM   1485  CG2 ILE B 692      27.197  42.968  49.615  1.00  0.00           C  
ATOM   1486  CD1 ILE B 692      26.848  45.446  47.999  1.00  0.00           C  
ATOM   1487  H   ILE B 692      30.453  43.833  47.382  1.00  0.00           H  
ATOM   1488  N   GLY B 693      29.644  40.607  49.683  1.00  0.00           N  
ATOM   1489  CA  GLY B 693      29.831  39.193  49.331  1.00  0.00           C  
ATOM   1490  C   GLY B 693      29.487  38.199  50.430  1.00  0.00           C  
ATOM   1491  O   GLY B 693      29.314  38.599  51.582  1.00  0.00           O  
ATOM   1492  H   GLY B 693      29.437  40.850  50.611  1.00  0.00           H  
ATOM   1493  N   LYS B 695      29.357  36.920  50.084  1.00  0.00           N  
ATOM   1494  CA  LYS B 695      29.019  35.884  51.061  1.00  0.00           C  
ATOM   1495  C   LYS B 695      30.159  35.648  52.025  1.00  0.00           C  
ATOM   1496  O   LYS B 695      31.304  35.908  51.696  1.00  0.00           O  
ATOM   1497  CB  LYS B 695      28.688  34.581  50.341  1.00  0.00           C  
ATOM   1498  CG  LYS B 695      27.254  34.473  49.828  1.00  0.00           C  
ATOM   1499  CD  LYS B 695      26.339  33.737  50.823  1.00  0.00           C  
ATOM   1500  CE  LYS B 695      24.821  34.067  50.697  1.00  0.00           C  
ATOM   1501  NZ  LYS B 695      23.995  33.241  49.742  1.00  0.00           N  
ATOM   1502  H   LYS B 695      29.535  36.666  49.165  1.00  0.00           H  
ATOM   1503  HZ1 LYS B 695      24.212  33.512  48.763  1.00  0.00           H  
ATOM   1504  HZ2 LYS B 695      24.222  32.232  49.878  1.00  0.00           H  
ATOM   1505  HZ3 LYS B 695      22.985  33.395  49.930  1.00  0.00           H  
ATOM   1506  N   ALA B 696      29.846  35.179  53.222  1.00  0.00           N  
ATOM   1507  CA  ALA B 696      30.854  34.899  54.238  1.00  0.00           C  
ATOM   1508  C   ALA B 696      30.265  33.810  55.108  1.00  0.00           C  
ATOM   1509  O   ALA B 696      29.142  33.952  55.613  1.00  0.00           O  
ATOM   1510  CB  ALA B 696      31.143  36.143  55.074  1.00  0.00           C  
ATOM   1511  H   ALA B 696      28.954  34.948  53.407  1.00  0.00           H  
ATOM   1512  N   PHE B 697      30.976  32.687  55.193  1.00  0.00           N  
ATOM   1513  CA  PHE B 697      30.542  31.531  55.991  1.00  0.00           C  
ATOM   1514  C   PHE B 697      31.358  31.462  57.268  1.00  0.00           C  
ATOM   1515  O   PHE B 697      32.582  31.650  57.241  1.00  0.00           O  
ATOM   1516  CB  PHE B 697      30.722  30.237  55.207  1.00  0.00           C  
ATOM   1517  CG  PHE B 697      30.024  30.228  53.889  1.00  0.00           C  
ATOM   1518  CD1 PHE B 697      30.060  31.332  53.052  1.00  0.00           C  
ATOM   1519  CD2 PHE B 697      29.351  29.106  53.473  1.00  0.00           C  
ATOM   1520  CE1 PHE B 697      29.434  31.321  51.815  1.00  0.00           C  
ATOM   1521  CE2 PHE B 697      28.723  29.080  52.235  1.00  0.00           C  
ATOM   1522  CZ  PHE B 697      28.764  30.198  51.401  1.00  0.00           C  
ATOM   1523  H   PHE B 697      31.864  32.644  54.747  1.00  0.00           H  
ATOM   1524  N   ARG B 698      30.685  31.156  58.367  1.00  0.00           N  
ATOM   1525  CA  ARG B 698      31.329  31.104  59.666  1.00  0.00           C  
ATOM   1526  C   ARG B 698      30.575  30.082  60.508  1.00  0.00           C  
ATOM   1527  O   ARG B 698      29.433  30.298  60.909  1.00  0.00           O  
ATOM   1528  CB  ARG B 698      31.292  32.500  60.303  1.00  0.00           C  
ATOM   1529  CG  ARG B 698      32.074  32.649  61.600  1.00  0.00           C  
ATOM   1530  CD  ARG B 698      31.662  33.925  62.326  1.00  0.00           C  
ATOM   1531  NE  ARG B 698      32.404  35.116  61.933  1.00  0.00           N  
ATOM   1532  CZ  ARG B 698      32.490  36.204  62.693  1.00  0.00           C  
ATOM   1533  NH1 ARG B 698      31.879  36.235  63.882  1.00  0.00           N  
ATOM   1534  NH2 ARG B 698      33.168  37.263  62.267  1.00  0.00           N  
ATOM   1535  H   ARG B 698      29.744  30.957  58.310  1.00  0.00           H  
ATOM   1536 HE   ARG B 698      32.860  35.116  61.067  1.00  0.00           H  
ATOM   1537 HH11 ARG B 698      31.353  35.440  64.202  1.00  0.00           H  
ATOM   1538 HH12 ARG B 698      31.936  37.048  64.461  1.00  0.00           H  
ATOM   1539 HH21 ARG B 698      33.223  38.079  62.848  1.00  0.00           H  
ATOM   1540 HH22 ARG B 698      33.608  37.247  61.377  1.00  0.00           H  
ATOM   1541  N   ASN B 699      31.276  28.990  60.800  1.00  0.00           N  
ATOM   1542  CA  ASN B 699      30.807  27.806  61.532  1.00  0.00           C  
ATOM   1543  C   ASN B 699      30.439  27.912  63.028  1.00  0.00           C  
ATOM   1544  O   ASN B 699      30.814  27.027  63.811  1.00  0.00           O  
ATOM   1545  CB  ASN B 699      31.879  26.736  61.329  1.00  0.00           C  
ATOM   1546  CG  ASN B 699      31.417  25.365  61.670  1.00  0.00           C  
ATOM   1547  OD1 ASN B 699      30.437  25.175  62.387  1.00  0.00           O  
ATOM   1548  ND2 ASN B 699      32.128  24.387  61.158  1.00  0.00           N  
ATOM   1549  H   ASN B 699      32.220  28.976  60.509  1.00  0.00           H  
ATOM   1550 HD21 ASN B 699      32.919  24.613  60.609  1.00  0.00           H  
ATOM   1551 HD22 ASN B 699      31.893  23.494  61.364  1.00  0.00           H  
ATOM   1552  N   GLU B 700      29.676  28.953  63.405  1.00  0.00           N  
ATOM   1553  CA  GLU B 700      29.255  29.197  64.802  1.00  0.00           C  
ATOM   1554  C   GLU B 700      28.872  27.945  65.555  1.00  0.00           C  
ATOM   1555  O   GLU B 700      27.961  27.226  65.157  1.00  0.00           O  
ATOM   1556  CB  GLU B 700      28.104  30.194  64.859  1.00  0.00           C  
ATOM   1557  CG  GLU B 700      28.544  31.548  64.370  1.00  0.00           C  
ATOM   1558  CD  GLU B 700      29.781  31.996  65.090  1.00  0.00           C  
ATOM   1559  OE1 GLU B 700      29.734  31.960  66.341  1.00  0.00           O  
ATOM   1560  OE2 GLU B 700      30.800  32.310  64.431  1.00  0.00           O  
ATOM   1561  H   GLU B 700      29.383  29.590  62.728  1.00  0.00           H  
ATOM   1562  N   ILE B 703      29.543  27.700  66.671  1.00  0.00           N  
ATOM   1563  CA  ILE B 703      29.240  26.499  67.413  1.00  0.00           C  
ATOM   1564  C   ILE B 703      27.868  26.694  68.016  1.00  0.00           C  
ATOM   1565  O   ILE B 703      27.119  25.741  68.248  1.00  0.00           O  
ATOM   1566  CB  ILE B 703      30.319  26.219  68.485  1.00  0.00           C  
ATOM   1567  CG1 ILE B 703      30.158  24.779  68.986  1.00  0.00           C  
ATOM   1568  CG2 ILE B 703      30.287  27.296  69.611  1.00  0.00           C  
ATOM   1569  CD1 ILE B 703      29.828  23.819  67.845  1.00  0.00           C  
ATOM   1570  H   ILE B 703      30.243  28.319  67.000  1.00  0.00           H  
ATOM   1571  N   THR B 710      27.509  27.967  68.127  1.00  0.00           N  
ATOM   1572  CA  THR B 710      26.242  28.362  68.692  1.00  0.00           C  
ATOM   1573  C   THR B 710      25.553  29.466  67.897  1.00  0.00           C  
ATOM   1574  O   THR B 710      25.826  30.651  68.120  1.00  0.00           O  
ATOM   1575  CB  THR B 710      26.432  28.869  70.124  1.00  0.00           C  
ATOM   1576  OG1 THR B 710      27.577  29.730  70.151  1.00  0.00           O  
ATOM   1577  CG2 THR B 710      26.626  27.702  71.098  1.00  0.00           C  
ATOM   1578  H   THR B 710      28.109  28.668  67.825  1.00  0.00           H  
ATOM   1579  HG1 THR B 710      27.710  30.061  71.043  1.00  0.00           H  
ATOM   1580  N   PRO B 711      24.758  29.089  66.864  1.00  0.00           N  
ATOM   1581  CA  PRO B 711      24.145  30.254  66.212  1.00  0.00           C  
ATOM   1582  C   PRO B 711      23.065  30.731  67.214  1.00  0.00           C  
ATOM   1583  O   PRO B 711      22.281  29.920  67.732  1.00  0.00           O  
ATOM   1584  CB  PRO B 711      23.560  29.649  64.936  1.00  0.00           C  
ATOM   1585  CG  PRO B 711      24.514  28.522  64.643  1.00  0.00           C  
ATOM   1586  CD  PRO B 711      24.670  27.899  65.996  1.00  0.00           C  
ATOM   1587  N   ARG B 712      23.082  32.011  67.565  1.00  0.00           N  
ATOM   1588  CA  ARG B 712      22.131  32.496  68.546  1.00  0.00           C  
ATOM   1589  C   ARG B 712      21.125  33.537  68.048  1.00  0.00           C  
ATOM   1590  O   ARG B 712      21.519  34.566  67.510  1.00  0.00           O  
ATOM   1591  CB  ARG B 712      22.888  32.970  69.802  1.00  0.00           C  
ATOM   1592  CG  ARG B 712      23.673  31.825  70.508  1.00  0.00           C  
ATOM   1593  CD  ARG B 712      24.301  32.187  71.883  1.00  0.00           C  
ATOM   1594  NE  ARG B 712      24.940  31.012  72.507  1.00  0.00           N  
ATOM   1595  CZ  ARG B 712      25.469  30.955  73.739  1.00  0.00           C  
ATOM   1596  NH1 ARG B 712      25.469  32.011  74.552  1.00  0.00           N  
ATOM   1597  NH2 ARG B 712      26.001  29.815  74.176  1.00  0.00           N  
ATOM   1598  H   ARG B 712      23.735  32.620  67.164  1.00  0.00           H  
ATOM   1599 HE   ARG B 712      24.980  30.192  71.972  1.00  0.00           H  
ATOM   1600 HH11 ARG B 712      25.072  32.876  74.250  1.00  0.00           H  
ATOM   1601 HH12 ARG B 712      25.874  31.938  75.465  1.00  0.00           H  
ATOM   1602 HH21 ARG B 712      26.397  29.765  75.092  1.00  0.00           H  
ATOM   1603 HH22 ARG B 712      26.002  29.007  73.585  1.00  0.00           H  
ATOM   1604  N   ASN B 713      19.833  33.215  68.231  1.00  0.00           N  
ATOM   1605  CA  ASN B 713      18.620  34.003  67.865  1.00  0.00           C  
ATOM   1606  C   ASN B 713      18.430  34.879  66.594  1.00  0.00           C  
ATOM   1607  O   ASN B 713      18.762  36.070  66.533  1.00  0.00           O  
ATOM   1608  CB  ASN B 713      17.972  34.683  69.097  1.00  0.00           C  
ATOM   1609  CG  ASN B 713      18.986  35.351  70.047  1.00  0.00           C  
ATOM   1610  OD1 ASN B 713      19.928  36.041  69.625  1.00  0.00           O  
ATOM   1611  ND2 ASN B 713      18.763  35.168  71.351  1.00  0.00           N  
ATOM   1612  H   ASN B 713      19.675  32.348  68.650  1.00  0.00           H  
ATOM   1613 HD21 ASN B 713      17.993  34.633  71.636  1.00  0.00           H  
ATOM   1614 HD22 ASN B 713      19.390  35.574  71.974  1.00  0.00           H  
ATOM   1615  N   PHE B 714      17.661  34.292  65.681  1.00  0.00           N  
ATOM   1616  CA  PHE B 714      17.322  34.839  64.374  1.00  0.00           C  
ATOM   1617  C   PHE B 714      18.502  35.074  63.452  1.00  0.00           C  
ATOM   1618  O   PHE B 714      19.594  34.573  63.703  1.00  0.00           O  
ATOM   1619  CB  PHE B 714      16.408  36.056  64.458  1.00  0.00           C  
ATOM   1620  CG  PHE B 714      15.458  36.158  63.292  1.00  0.00           C  
ATOM   1621  CD1 PHE B 714      15.253  35.066  62.455  1.00  0.00           C  
ATOM   1622  CD2 PHE B 714      14.811  37.347  62.991  1.00  0.00           C  
ATOM   1623  CE1 PHE B 714      14.428  35.158  61.338  1.00  0.00           C  
ATOM   1624  CE2 PHE B 714      13.978  37.438  61.866  1.00  0.00           C  
ATOM   1625  CZ  PHE B 714      13.792  36.341  61.044  1.00  0.00           C  
ATOM   1626  H   PHE B 714      17.310  33.409  65.897  1.00  0.00           H  
ATOM   1627  N   ILE B 715      18.232  35.691  62.308  1.00  0.00           N  
ATOM   1628  CA  ILE B 715      19.254  35.971  61.307  1.00  0.00           C  
ATOM   1629  C   ILE B 715      20.292  36.872  61.971  1.00  0.00           C  
ATOM   1630  O   ILE B 715      20.413  38.047  61.646  1.00  0.00           O  
ATOM   1631  CB  ILE B 715      18.602  36.614  60.013  1.00  0.00           C  
ATOM   1632  CG1 ILE B 715      19.573  36.596  58.832  1.00  0.00           C  
ATOM   1633  CG2 ILE B 715      18.077  38.024  60.278  1.00  0.00           C  
ATOM   1634  CD1 ILE B 715      19.908  35.203  58.357  1.00  0.00           C  
ATOM   1635  H   ILE B 715      17.332  35.989  62.122  1.00  0.00           H  
ATOM   1636  N   PHE B 716      21.060  36.299  62.897  1.00  0.00           N  
ATOM   1637  CA  PHE B 716      22.047  37.068  63.654  1.00  0.00           C  
ATOM   1638  C   PHE B 716      23.505  36.578  63.606  1.00  0.00           C  
ATOM   1639  O   PHE B 716      24.234  36.882  62.662  1.00  0.00           O  
ATOM   1640  CB  PHE B 716      21.557  37.224  65.095  1.00  0.00           C  
ATOM   1641  CG  PHE B 716      21.846  38.553  65.668  1.00  0.00           C  
ATOM   1642  CD1 PHE B 716      23.116  38.841  66.183  1.00  0.00           C  
ATOM   1643  CD2 PHE B 716      20.887  39.548  65.622  1.00  0.00           C  
ATOM   1644  CE1 PHE B 716      23.443  40.107  66.640  1.00  0.00           C  
ATOM   1645  CE2 PHE B 716      21.188  40.828  66.070  1.00  0.00           C  
ATOM   1646  CZ  PHE B 716      22.483  41.111  66.582  1.00  0.00           C  
ATOM   1647  H   PHE B 716      21.009  35.343  63.049  1.00  0.00           H  
ATOM   1648  N   ARG B 718      23.961  35.900  64.651  1.00  0.00           N  
ATOM   1649  CA  ARG B 718      25.319  35.394  64.651  1.00  0.00           C  
ATOM   1650  C   ARG B 718      25.178  34.006  64.039  1.00  0.00           C  
ATOM   1651  O   ARG B 718      25.096  33.018  64.767  1.00  0.00           O  
ATOM   1652  CB  ARG B 718      25.831  35.306  66.084  1.00  0.00           C  
ATOM   1653  CG  ARG B 718      27.315  35.032  66.210  1.00  0.00           C  
ATOM   1654  CD  ARG B 718      27.709  34.865  67.677  1.00  0.00           C  
ATOM   1655  NE  ARG B 718      27.047  33.715  68.310  1.00  0.00           N  
ATOM   1656  CZ  ARG B 718      27.477  33.093  69.414  1.00  0.00           C  
ATOM   1657  NH1 ARG B 718      28.589  33.491  70.038  1.00  0.00           N  
ATOM   1658  NH2 ARG B 718      26.772  32.086  69.922  1.00  0.00           N  
ATOM   1659  H   ARG B 718      23.377  35.723  65.422  1.00  0.00           H  
ATOM   1660 HE   ARG B 718      26.231  33.372  67.891  1.00  0.00           H  
ATOM   1661 HH11 ARG B 718      29.113  34.265  69.683  1.00  0.00           H  
ATOM   1662 HH12 ARG B 718      28.897  33.016  70.863  1.00  0.00           H  
ATOM   1663 HH21 ARG B 718      27.088  31.621  70.750  1.00  0.00           H  
ATOM   1664 HH22 ARG B 718      25.921  31.804  69.487  1.00  0.00           H  
ATOM   1665  N   VAL B 723      25.118  33.940  62.706  1.00  0.00           N  
ATOM   1666  CA  VAL B 723      24.914  32.676  61.975  1.00  0.00           C  
ATOM   1667  C   VAL B 723      26.071  32.085  61.223  1.00  0.00           C  
ATOM   1668  O   VAL B 723      27.135  32.678  61.139  1.00  0.00           O  
ATOM   1669  CB  VAL B 723      23.785  32.811  60.979  1.00  0.00           C  
ATOM   1670  CG1 VAL B 723      22.469  32.839  61.718  1.00  0.00           C  
ATOM   1671  CG2 VAL B 723      23.962  34.083  60.152  1.00  0.00           C  
ATOM   1672  H   VAL B 723      25.228  34.770  62.192  1.00  0.00           H  
ATOM   1673  N   ARG B 724      25.826  30.929  60.617  1.00  0.00           N  
ATOM   1674  CA  ARG B 724      26.859  30.233  59.862  1.00  0.00           C  
ATOM   1675  C   ARG B 724      26.993  30.605  58.420  1.00  0.00           C  
ATOM   1676  O   ARG B 724      28.053  30.378  57.834  1.00  0.00           O  
ATOM   1677  CB  ARG B 724      26.713  28.729  59.939  1.00  0.00           C  
ATOM   1678  CG  ARG B 724      27.233  28.168  61.222  1.00  0.00           C  
ATOM   1679  CD  ARG B 724      27.303  26.652  61.182  1.00  0.00           C  
ATOM   1680  NE  ARG B 724      27.316  26.121  62.539  1.00  0.00           N  
ATOM   1681  CZ  ARG B 724      26.233  25.655  63.141  1.00  0.00           C  
ATOM   1682  NH1 ARG B 724      25.084  25.643  62.468  1.00  0.00           N  
ATOM   1683  NH2 ARG B 724      26.276  25.317  64.436  1.00  0.00           N  
ATOM   1684  H   ARG B 724      24.925  30.545  60.662  1.00  0.00           H  
ATOM   1685 HE   ARG B 724      28.167  26.110  63.028  1.00  0.00           H  
ATOM   1686 HH11 ARG B 724      25.047  25.977  61.529  1.00  0.00           H  
ATOM   1687 HH12 ARG B 724      24.254  25.292  62.907  1.00  0.00           H  
ATOM   1688 HH21 ARG B 724      25.463  24.963  64.891  1.00  0.00           H  
ATOM   1689 HH22 ARG B 724      27.134  25.414  64.949  1.00  0.00           H  
ATOM   1690  N   GLU B 725      25.928  31.129  57.832  1.00  0.00           N  
ATOM   1691  CA  GLU B 725      25.950  31.534  56.433  1.00  0.00           C  
ATOM   1692  C   GLU B 725      25.441  32.954  56.356  1.00  0.00           C  
ATOM   1693  O   GLU B 725      24.278  33.188  56.682  1.00  0.00           O  
ATOM   1694  CB  GLU B 725      25.002  30.628  55.672  1.00  0.00           C  
ATOM   1695  CG  GLU B 725      24.680  31.101  54.259  1.00  0.00           C  
ATOM   1696  CD  GLU B 725      25.596  30.515  53.253  1.00  0.00           C  
ATOM   1697  OE1 GLU B 725      26.774  30.368  53.599  1.00  0.00           O  
ATOM   1698  OE2 GLU B 725      25.139  30.190  52.144  1.00  0.00           O  
ATOM   1699  H   GLU B 725      25.113  31.268  58.356  1.00  0.00           H  
ATOM   1700  N   PHE B 726      26.284  33.900  55.946  1.00  0.00           N  
ATOM   1701  CA  PHE B 726      25.861  35.307  55.873  1.00  0.00           C  
ATOM   1702  C   PHE B 726      26.672  36.042  54.852  1.00  0.00           C  
ATOM   1703  O   PHE B 726      27.602  35.491  54.283  1.00  0.00           O  
ATOM   1704  CB  PHE B 726      26.001  36.040  57.237  1.00  0.00           C  
ATOM   1705  CG  PHE B 726      27.413  36.026  57.826  1.00  0.00           C  
ATOM   1706  CD1 PHE B 726      27.821  34.988  58.678  1.00  0.00           C  
ATOM   1707  CD2 PHE B 726      28.331  37.038  57.533  1.00  0.00           C  
ATOM   1708  CE1 PHE B 726      29.115  34.953  59.226  1.00  0.00           C  
ATOM   1709  CE2 PHE B 726      29.632  37.006  58.079  1.00  0.00           C  
ATOM   1710  CZ  PHE B 726      30.018  35.961  58.923  1.00  0.00           C  
ATOM   1711  H   PHE B 726      27.195  33.679  55.686  1.00  0.00           H  
ATOM   1712  N   GLU B 728      26.293  37.285  54.597  1.00  0.00           N  
ATOM   1713  CA  GLU B 728      27.027  38.107  53.656  1.00  0.00           C  
ATOM   1714  C   GLU B 728      27.249  39.463  54.271  1.00  0.00           C  
ATOM   1715  O   GLU B 728      26.490  39.913  55.135  1.00  0.00           O  
ATOM   1716  CB  GLU B 728      26.333  38.191  52.284  1.00  0.00           C  
ATOM   1717  CG  GLU B 728      24.957  38.820  52.259  1.00  0.00           C  
ATOM   1718  CD  GLU B 728      24.274  38.639  50.925  1.00  0.00           C  
ATOM   1719  OE1 GLU B 728      24.949  38.240  49.938  1.00  0.00           O  
ATOM   1720  OE2 GLU B 728      23.059  38.913  50.866  1.00  0.00           O  
ATOM   1721  H   GLU B 728      25.513  37.665  55.038  1.00  0.00           H  
ATOM   1722  N   GLN B 730      28.282  40.130  53.810  1.00  0.00           N  
ATOM   1723  CA  GLN B 730      28.594  41.409  54.376  1.00  0.00           C  
ATOM   1724  C   GLN B 730      29.293  42.357  53.413  1.00  0.00           C  
ATOM   1725  O   GLN B 730      30.186  41.961  52.686  1.00  0.00           O  
ATOM   1726  CB  GLN B 730      29.465  41.145  55.578  1.00  0.00           C  
ATOM   1727  CG  GLN B 730      30.448  40.041  55.311  1.00  0.00           C  
ATOM   1728  CD  GLN B 730      31.358  39.840  56.472  1.00  0.00           C  
ATOM   1729  OE1 GLN B 730      32.546  39.565  56.304  1.00  0.00           O  
ATOM   1730  NE2 GLN B 730      30.817  40.001  57.676  1.00  0.00           N  
ATOM   1731  H   GLN B 730      28.836  39.769  53.083  1.00  0.00           H  
ATOM   1732 HE21 GLN B 730      29.879  40.246  57.766  1.00  0.00           H  
ATOM   1733 HE22 GLN B 730      31.403  39.874  58.453  1.00  0.00           H  
ATOM   1734  N   MET B 731      28.851  43.600  53.400  1.00  0.00           N  
ATOM   1735  CA  MET B 731      29.443  44.602  52.558  1.00  0.00           C  
ATOM   1736  C   MET B 731      30.642  45.175  53.292  1.00  0.00           C  
ATOM   1737  O   MET B 731      30.484  45.805  54.338  1.00  0.00           O  
ATOM   1738  CB  MET B 731      28.407  45.685  52.244  1.00  0.00           C  
ATOM   1739  CG  MET B 731      27.326  45.908  53.318  1.00  0.00           C  
ATOM   1740  SD  MET B 731      25.659  46.079  52.575  1.00  0.00           S  
ATOM   1741  CE  MET B 731      24.840  47.117  53.768  1.00  0.00           C  
ATOM   1742  H   MET B 731      28.126  43.852  54.004  1.00  0.00           H  
ATOM   1743  N   GLU B 732      31.830  44.895  52.762  1.00  0.00           N  
ATOM   1744  CA  GLU B 732      33.101  45.359  53.317  1.00  0.00           C  
ATOM   1745  C   GLU B 732      33.795  46.379  52.417  1.00  0.00           C  
ATOM   1746  O   GLU B 732      33.658  46.336  51.181  1.00  0.00           O  
ATOM   1747  CB  GLU B 732      34.051  44.182  53.522  1.00  0.00           C  
ATOM   1748  CG  GLU B 732      34.287  43.875  54.959  1.00  0.00           C  
ATOM   1749  CD  GLU B 732      34.527  42.400  55.213  1.00  0.00           C  
ATOM   1750  OE1 GLU B 732      34.203  41.590  54.315  1.00  0.00           O  
ATOM   1751  OE2 GLU B 732      35.034  42.051  56.317  1.00  0.00           O  
ATOM   1752  H   GLU B 732      31.863  44.352  51.938  1.00  0.00           H  
ATOM   1753  N   ILE B 733      34.514  47.313  53.051  1.00  0.00           N  
ATOM   1754  CA  ILE B 733      35.296  48.342  52.347  1.00  0.00           C  
ATOM   1755  C   ILE B 733      36.685  48.222  52.931  1.00  0.00           C  
ATOM   1756  O   ILE B 733      36.837  47.938  54.134  1.00  0.00           O  
ATOM   1757  CB  ILE B 733      34.804  49.774  52.625  1.00  0.00           C  
ATOM   1758  CG1 ILE B 733      33.511  50.041  51.885  1.00  0.00           C  
ATOM   1759  CG2 ILE B 733      35.824  50.779  52.199  1.00  0.00           C  
ATOM   1760  CD1 ILE B 733      32.975  51.419  52.104  1.00  0.00           C  
ATOM   1761  H   ILE B 733      34.536  47.304  54.040  1.00  0.00           H  
ATOM   1762  N   GLU B 734      37.688  48.345  52.071  1.00  0.00           N  
ATOM   1763  CA  GLU B 734      39.053  48.290  52.537  1.00  0.00           C  
ATOM   1764  C   GLU B 734      39.715  49.542  52.025  1.00  0.00           C  
ATOM   1765  O   GLU B 734      40.249  49.549  50.919  1.00  0.00           O  
ATOM   1766  CB  GLU B 734      39.767  47.043  52.033  1.00  0.00           C  
ATOM   1767  CG  GLU B 734      39.120  45.739  52.476  1.00  0.00           C  
ATOM   1768  CD  GLU B 734      39.007  45.558  53.999  1.00  0.00           C  
ATOM   1769  OE1 GLU B 734      39.527  46.376  54.776  1.00  0.00           O  
ATOM   1770  OE2 GLU B 734      38.393  44.565  54.431  1.00  0.00           O  
ATOM   1771  H   GLU B 734      37.502  48.455  51.114  1.00  0.00           H  
ATOM   1772  N   TYR B 735      39.599  50.625  52.796  1.00  0.00           N  
ATOM   1773  CA  TYR B 735      40.184  51.915  52.421  1.00  0.00           C  
ATOM   1774  C   TYR B 735      41.675  51.939  52.645  1.00  0.00           C  
ATOM   1775  O   TYR B 735      42.132  51.946  53.780  1.00  0.00           O  
ATOM   1776  CB  TYR B 735      39.577  53.025  53.240  1.00  0.00           C  
ATOM   1777  CG  TYR B 735      39.521  54.313  52.507  1.00  0.00           C  
ATOM   1778  CD1 TYR B 735      38.427  54.618  51.706  1.00  0.00           C  
ATOM   1779  CD2 TYR B 735      40.521  55.241  52.635  1.00  0.00           C  
ATOM   1780  CE1 TYR B 735      38.326  55.827  51.048  1.00  0.00           C  
ATOM   1781  CE2 TYR B 735      40.438  56.467  51.986  1.00  0.00           C  
ATOM   1782  CZ  TYR B 735      39.329  56.760  51.184  1.00  0.00           C  
ATOM   1783  OH  TYR B 735      39.218  57.968  50.508  1.00  0.00           O  
ATOM   1784  H   TYR B 735      39.131  50.543  53.655  1.00  0.00           H  
ATOM   1785 HH   TYR B 735      39.988  58.514  50.687  1.00  0.00           H  
ATOM   1786  N   PHE B 736      42.425  51.897  51.548  1.00  0.00           N  
ATOM   1787  CA  PHE B 736      43.894  51.914  51.562  1.00  0.00           C  
ATOM   1788  C   PHE B 736      44.414  53.337  51.729  1.00  0.00           C  
ATOM   1789  O   PHE B 736      44.354  54.136  50.777  1.00  0.00           O  
ATOM   1790  CB  PHE B 736      44.423  51.297  50.271  1.00  0.00           C  
ATOM   1791  CG  PHE B 736      44.041  49.876  50.125  1.00  0.00           C  
ATOM   1792  CD1 PHE B 736      44.651  48.891  50.919  1.00  0.00           C  
ATOM   1793  CD2 PHE B 736      43.022  49.505  49.270  1.00  0.00           C  
ATOM   1794  CE1 PHE B 736      44.249  47.556  50.861  1.00  0.00           C  
ATOM   1795  CE2 PHE B 736      42.605  48.170  49.202  1.00  0.00           C  
ATOM   1796  CZ  PHE B 736      43.225  47.198  50.001  1.00  0.00           C  
ATOM   1797  H   PHE B 736      41.969  51.881  50.676  1.00  0.00           H  
ATOM   1798  N   VAL B 737      44.929  53.657  52.924  1.00  0.00           N  
ATOM   1799  CA  VAL B 737      45.428  55.005  53.226  1.00  0.00           C  
ATOM   1800  C   VAL B 737      46.902  55.049  53.527  1.00  0.00           C  
ATOM   1801  O   VAL B 737      47.428  54.094  54.075  1.00  0.00           O  
ATOM   1802  CB  VAL B 737      44.690  55.603  54.428  1.00  0.00           C  
ATOM   1803  CG1 VAL B 737      45.320  56.903  54.832  1.00  0.00           C  
ATOM   1804  CG2 VAL B 737      43.258  55.862  54.027  1.00  0.00           C  
ATOM   1805  H   VAL B 737      44.978  52.970  53.615  1.00  0.00           H  
ATOM   1806  N   ARG B 738      47.561  56.161  53.183  1.00  0.00           N  
ATOM   1807  CA  ARG B 738      48.990  56.331  53.449  1.00  0.00           C  
ATOM   1808  C   ARG B 738      49.196  56.289  54.967  1.00  0.00           C  
ATOM   1809  O   ARG B 738      48.473  56.949  55.719  1.00  0.00           O  
ATOM   1810  CB  ARG B 738      49.491  57.662  52.889  1.00  0.00           C  
ATOM   1811  CG  ARG B 738      50.968  57.914  53.194  1.00  0.00           C  
ATOM   1812  CD  ARG B 738      51.433  59.372  52.954  1.00  0.00           C  
ATOM   1813  NE  ARG B 738      51.428  59.782  51.539  1.00  0.00           N  
ATOM   1814  CZ  ARG B 738      52.248  59.311  50.589  1.00  0.00           C  
ATOM   1815  NH1 ARG B 738      53.173  58.396  50.875  1.00  0.00           N  
ATOM   1816  NH2 ARG B 738      52.134  59.752  49.335  1.00  0.00           N  
ATOM   1817  H   ARG B 738      47.073  56.871  52.735  1.00  0.00           H  
ATOM   1818 HE   ARG B 738      50.777  60.463  51.269  1.00  0.00           H  
ATOM   1819 HH11 ARG B 738      53.254  58.043  51.808  1.00  0.00           H  
ATOM   1820 HH12 ARG B 738      53.754  58.035  50.164  1.00  0.00           H  
ATOM   1821 HH21 ARG B 738      52.715  59.402  48.623  1.00  0.00           H  
ATOM   1822 HH22 ARG B 738      51.428  60.432  49.108  1.00  0.00           H  
ATOM   1823  N   PRO B 739      50.183  55.520  55.436  1.00  0.00           N  
ATOM   1824  CA  PRO B 739      50.524  55.350  56.840  1.00  0.00           C  
ATOM   1825  C   PRO B 739      50.093  56.397  57.848  1.00  0.00           C  
ATOM   1826  O   PRO B 739      49.292  56.107  58.737  1.00  0.00           O  
ATOM   1827  CB  PRO B 739      52.025  55.158  56.793  1.00  0.00           C  
ATOM   1828  CG  PRO B 739      52.125  54.204  55.658  1.00  0.00           C  
ATOM   1829  CD  PRO B 739      51.114  54.731  54.610  1.00  0.00           C  
ATOM   1830  N   GLY B 742      50.564  57.621  57.711  1.00  0.00           N  
ATOM   1831  CA  GLY B 742      50.185  58.599  58.711  1.00  0.00           C  
ATOM   1832  C   GLY B 742      48.704  58.904  58.873  1.00  0.00           C  
ATOM   1833  O   GLY B 742      48.193  58.999  59.995  1.00  0.00           O  
ATOM   1834  H   GLY B 742      51.153  57.862  56.983  1.00  0.00           H  
ATOM   1835  N   GLU B 743      47.990  58.985  57.766  1.00  0.00           N  
ATOM   1836  CA  GLU B 743      46.599  59.364  57.798  1.00  0.00           C  
ATOM   1837  C   GLU B 743      45.567  58.404  58.344  1.00  0.00           C  
ATOM   1838  O   GLU B 743      44.385  58.740  58.360  1.00  0.00           O  
ATOM   1839  CB  GLU B 743      46.189  59.870  56.426  1.00  0.00           C  
ATOM   1840  CG  GLU B 743      47.046  61.046  55.887  1.00  0.00           C  
ATOM   1841  CD  GLU B 743      48.467  60.657  55.385  1.00  0.00           C  
ATOM   1842  OE1 GLU B 743      48.796  59.456  55.323  1.00  0.00           O  
ATOM   1843  OE2 GLU B 743      49.266  61.560  55.025  1.00  0.00           O  
ATOM   1844  H   GLU B 743      48.392  58.703  56.960  1.00  0.00           H  
ATOM   1845  N   ASP B 786      45.996  57.259  58.858  1.00  0.00           N  
ATOM   1846  CA  ASP B 786      45.028  56.312  59.379  1.00  0.00           C  
ATOM   1847  C   ASP B 786      44.111  56.903  60.469  1.00  0.00           C  
ATOM   1848  O   ASP B 786      42.880  56.871  60.335  1.00  0.00           O  
ATOM   1849  CB  ASP B 786      45.691  55.004  59.845  1.00  0.00           C  
ATOM   1850  CG  ASP B 786      46.548  55.169  61.090  1.00  0.00           C  
ATOM   1851  OD1 ASP B 786      46.027  55.461  62.192  1.00  0.00           O  
ATOM   1852  OD2 ASP B 786      47.767  54.955  60.983  1.00  0.00           O  
ATOM   1853  H   ASP B 786      46.956  57.053  58.895  1.00  0.00           H  
ATOM   1854  N   GLU B 787      44.709  57.505  61.501  1.00  0.00           N  
ATOM   1855  CA  GLU B 787      43.981  58.093  62.636  1.00  0.00           C  
ATOM   1856  C   GLU B 787      42.779  58.935  62.203  1.00  0.00           C  
ATOM   1857  O   GLU B 787      41.754  59.015  62.897  1.00  0.00           O  
ATOM   1858  CB  GLU B 787      44.934  58.989  63.428  1.00  0.00           C  
ATOM   1859  CG  GLU B 787      44.718  58.966  64.912  1.00  0.00           C  
ATOM   1860  CD  GLU B 787      45.329  57.737  65.517  1.00  0.00           C  
ATOM   1861  OE1 GLU B 787      46.585  57.613  65.469  1.00  0.00           O  
ATOM   1862  OE2 GLU B 787      44.545  56.893  66.015  1.00  0.00           O  
ATOM   1863  H   GLU B 787      45.689  57.573  61.496  1.00  0.00           H  
ATOM   1864  N   TYR B 788      42.936  59.595  61.068  1.00  0.00           N  
ATOM   1865  CA  TYR B 788      41.905  60.459  60.539  1.00  0.00           C  
ATOM   1866  C   TYR B 788      40.771  59.722  59.902  1.00  0.00           C  
ATOM   1867  O   TYR B 788      39.608  59.916  60.223  1.00  0.00           O  
ATOM   1868  CB  TYR B 788      42.505  61.351  59.480  1.00  0.00           C  
ATOM   1869  CG  TYR B 788      41.469  62.090  58.680  1.00  0.00           C  
ATOM   1870  CD1 TYR B 788      40.670  63.071  59.274  1.00  0.00           C  
ATOM   1871  CD2 TYR B 788      41.337  61.869  57.315  1.00  0.00           C  
ATOM   1872  CE1 TYR B 788      39.774  63.826  58.523  1.00  0.00           C  
ATOM   1873  CE2 TYR B 788      40.435  62.622  56.549  1.00  0.00           C  
ATOM   1874  CZ  TYR B 788      39.661  63.610  57.163  1.00  0.00           C  
ATOM   1875  OH  TYR B 788      38.819  64.425  56.426  1.00  0.00           O  
ATOM   1876  H   TYR B 788      43.776  59.491  60.579  1.00  0.00           H  
ATOM   1877 HH   TYR B 788      38.843  64.161  55.505  1.00  0.00           H  
ATOM   1878  N   TRP B 789      41.142  59.028  58.839  1.00  0.00           N  
ATOM   1879  CA  TRP B 789      40.224  58.232  58.053  1.00  0.00           C  
ATOM   1880  C   TRP B 789      39.365  57.334  58.910  1.00  0.00           C  
ATOM   1881  O   TRP B 789      38.164  57.183  58.647  1.00  0.00           O  
ATOM   1882  CB  TRP B 789      41.022  57.397  57.056  1.00  0.00           C  
ATOM   1883  CG  TRP B 789      41.434  58.219  55.936  1.00  0.00           C  
ATOM   1884  CD1 TRP B 789      42.691  58.409  55.477  1.00  0.00           C  
ATOM   1885  CD2 TRP B 789      40.571  58.975  55.094  1.00  0.00           C  
ATOM   1886  NE1 TRP B 789      42.667  59.236  54.377  1.00  0.00           N  
ATOM   1887  CE2 TRP B 789      41.374  59.597  54.125  1.00  0.00           C  
ATOM   1888  CE3 TRP B 789      39.193  59.187  55.063  1.00  0.00           C  
ATOM   1889  CZ2 TRP B 789      40.850  60.402  53.134  1.00  0.00           C  
ATOM   1890  CZ3 TRP B 789      38.674  59.990  54.075  1.00  0.00           C  
ATOM   1891  CH2 TRP B 789      39.499  60.587  53.124  1.00  0.00           C  
ATOM   1892  H   TRP B 789      42.107  59.022  58.596  1.00  0.00           H  
ATOM   1893  HE1 TRP B 789      43.451  59.521  53.864  1.00  0.00           H  
ATOM   1894  N   HIS B 790      39.989  56.754  59.935  1.00  0.00           N  
ATOM   1895  CA  HIS B 790      39.287  55.886  60.829  1.00  0.00           C  
ATOM   1896  C   HIS B 790      38.170  56.654  61.492  1.00  0.00           C  
ATOM   1897  O   HIS B 790      37.083  56.111  61.712  1.00  0.00           O  
ATOM   1898  CB  HIS B 790      40.221  55.318  61.874  1.00  0.00           C  
ATOM   1899  CG  HIS B 790      39.589  54.262  62.718  1.00  0.00           C  
ATOM   1900  ND1 HIS B 790      38.319  53.789  62.478  1.00  0.00           N  
ATOM   1901  CD2 HIS B 790      40.061  53.555  63.768  1.00  0.00           C  
ATOM   1902  CE1 HIS B 790      38.036  52.828  63.336  1.00  0.00           C  
ATOM   1903  NE2 HIS B 790      39.078  52.664  64.128  1.00  0.00           N  
ATOM   1904  H   HIS B 790      40.954  56.909  60.091  1.00  0.00           H  
ATOM   1905  HD1 HIS B 790      37.696  54.119  61.790  1.00  0.00           H  
ATOM   1906  HE2 HIS B 790      39.143  52.001  64.845  1.00  0.00           H  
ATOM   1907  N   ARG B 791      38.427  57.920  61.813  1.00  0.00           N  
ATOM   1908  CA  ARG B 791      37.387  58.721  62.446  1.00  0.00           C  
ATOM   1909  C   ARG B 791      36.406  59.101  61.346  1.00  0.00           C  
ATOM   1910  O   ARG B 791      35.186  58.916  61.491  1.00  0.00           O  
ATOM   1911  CB  ARG B 791      37.963  59.932  63.221  1.00  0.00           C  
ATOM   1912  CG  ARG B 791      38.299  61.169  62.391  1.00  0.00           C  
ATOM   1913  CD  ARG B 791      37.667  62.413  63.024  1.00  0.00           C  
ATOM   1914  NE  ARG B 791      36.202  62.329  63.028  1.00  0.00           N  
ATOM   1915  CZ  ARG B 791      35.420  62.600  64.079  1.00  0.00           C  
ATOM   1916  NH1 ARG B 791      35.940  62.983  65.244  1.00  0.00           N  
ATOM   1917  NH2 ARG B 791      34.100  62.460  63.973  1.00  0.00           N  
ATOM   1918  H   ARG B 791      39.299  58.313  61.638  1.00  0.00           H  
ATOM   1919 HE   ARG B 791      35.764  62.049  62.198  1.00  0.00           H  
ATOM   1920 HH11 ARG B 791      36.928  63.081  65.344  1.00  0.00           H  
ATOM   1921 HH12 ARG B 791      35.334  63.190  66.013  1.00  0.00           H  
ATOM   1922 HH21 ARG B 791      33.509  62.659  64.745  1.00  0.00           H  
ATOM   1923 HH22 ARG B 791      33.707  62.143  63.103  1.00  0.00           H  
ATOM   1924  N   TYR B 792      36.967  59.443  60.192  1.00  0.00           N  
ATOM   1925  CA  TYR B 792      36.164  59.815  59.057  1.00  0.00           C  
ATOM   1926  C   TYR B 792      35.064  58.815  58.823  1.00  0.00           C  
ATOM   1927  O   TYR B 792      33.868  59.161  58.763  1.00  0.00           O  
ATOM   1928  CB  TYR B 792      36.974  59.845  57.770  1.00  0.00           C  
ATOM   1929  CG  TYR B 792      36.048  60.158  56.623  1.00  0.00           C  
ATOM   1930  CD1 TYR B 792      35.069  61.145  56.780  1.00  0.00           C  
ATOM   1931  CD2 TYR B 792      36.118  59.479  55.405  1.00  0.00           C  
ATOM   1932  CE1 TYR B 792      34.187  61.454  55.771  1.00  0.00           C  
ATOM   1933  CE2 TYR B 792      35.239  59.785  54.366  1.00  0.00           C  
ATOM   1934  CZ  TYR B 792      34.270  60.789  54.562  1.00  0.00           C  
ATOM   1935  OH  TYR B 792      33.402  61.214  53.567  1.00  0.00           O  
ATOM   1936  H   TYR B 792      37.915  59.446  60.122  1.00  0.00           H  
ATOM   1937 HH   TYR B 792      33.569  60.720  52.761  1.00  0.00           H  
ATOM   1938  N   TRP B 793      35.504  57.586  58.589  1.00  0.00           N  
ATOM   1939  CA  TRP B 793      34.602  56.497  58.302  1.00  0.00           C  
ATOM   1940  C   TRP B 793      33.580  56.190  59.394  1.00  0.00           C  
ATOM   1941  O   TRP B 793      32.383  56.190  59.110  1.00  0.00           O  
ATOM   1942  CB  TRP B 793      35.387  55.277  57.831  1.00  0.00           C  
ATOM   1943  CG  TRP B 793      35.827  55.408  56.367  1.00  0.00           C  
ATOM   1944  CD1 TRP B 793      37.075  55.729  55.905  1.00  0.00           C  
ATOM   1945  CD2 TRP B 793      35.019  55.166  55.192  1.00  0.00           C  
ATOM   1946  NE1 TRP B 793      37.098  55.685  54.520  1.00  0.00           N  
ATOM   1947  CE2 TRP B 793      35.857  55.340  54.061  1.00  0.00           C  
ATOM   1948  CE3 TRP B 793      33.680  54.811  54.984  1.00  0.00           C  
ATOM   1949  CZ2 TRP B 793      35.398  55.174  52.763  1.00  0.00           C  
ATOM   1950  CZ3 TRP B 793      33.226  54.648  53.686  1.00  0.00           C  
ATOM   1951  CH2 TRP B 793      34.088  54.827  52.591  1.00  0.00           C  
ATOM   1952  H   TRP B 793      36.444  57.410  58.619  1.00  0.00           H  
ATOM   1953  HE1 TRP B 793      37.879  55.874  53.960  1.00  0.00           H  
ATOM   1954  N   VAL B 794      34.029  56.002  60.633  1.00  0.00           N  
ATOM   1955  CA  VAL B 794      33.107  55.728  61.722  1.00  0.00           C  
ATOM   1956  C   VAL B 794      31.998  56.770  61.683  1.00  0.00           C  
ATOM   1957  O   VAL B 794      30.813  56.428  61.723  1.00  0.00           O  
ATOM   1958  CB  VAL B 794      33.814  55.773  63.073  1.00  0.00           C  
ATOM   1959  CG1 VAL B 794      32.790  55.668  64.208  1.00  0.00           C  
ATOM   1960  CG2 VAL B 794      34.805  54.627  63.166  1.00  0.00           C  
ATOM   1961  H   VAL B 794      34.988  56.086  60.827  1.00  0.00           H  
ATOM   1962  N   GLU B 795      32.400  58.027  61.488  1.00  0.00           N  
ATOM   1963  CA  GLU B 795      31.485  59.185  61.412  1.00  0.00           C  
ATOM   1964  C   GLU B 795      30.491  58.989  60.255  1.00  0.00           C  
ATOM   1965  O   GLU B 795      29.257  58.993  60.462  1.00  0.00           O  
ATOM   1966  CB  GLU B 795      32.304  60.471  61.195  1.00  0.00           C  
ATOM   1967  CG  GLU B 795      31.581  61.807  61.440  1.00  0.00           C  
ATOM   1968  CD  GLU B 795      32.491  63.046  61.199  1.00  0.00           C  
ATOM   1969  OE1 GLU B 795      33.649  62.873  60.737  1.00  0.00           O  
ATOM   1970  OE2 GLU B 795      32.053  64.196  61.476  1.00  0.00           O  
ATOM   1971  H   GLU B 795      33.359  58.194  61.392  1.00  0.00           H  
ATOM   1972  N   GLU B 796      31.045  58.783  59.055  1.00  0.00           N  
ATOM   1973  CA  GLU B 796      30.262  58.568  57.836  1.00  0.00           C  
ATOM   1974  C   GLU B 796      29.334  57.349  57.900  1.00  0.00           C  
ATOM   1975  O   GLU B 796      28.125  57.488  57.654  1.00  0.00           O  
ATOM   1976  CB  GLU B 796      31.208  58.508  56.628  1.00  0.00           C  
ATOM   1977  CG  GLU B 796      30.824  57.541  55.493  1.00  0.00           C  
ATOM   1978  CD  GLU B 796      29.484  57.839  54.811  1.00  0.00           C  
ATOM   1979  OE1 GLU B 796      28.931  58.965  54.982  1.00  0.00           O  
ATOM   1980  OE2 GLU B 796      29.001  56.913  54.097  1.00  0.00           O  
ATOM   1981  H   GLU B 796      32.026  58.778  58.991  1.00  0.00           H  
ATOM   1982  N   ARG B 797      29.893  56.177  58.220  1.00  0.00           N  
ATOM   1983  CA  ARG B 797      29.110  54.948  58.334  1.00  0.00           C  
ATOM   1984  C   ARG B 797      27.960  55.177  59.307  1.00  0.00           C  
ATOM   1985  O   ARG B 797      26.860  54.665  59.110  1.00  0.00           O  
ATOM   1986  CB  ARG B 797      29.953  53.772  58.835  1.00  0.00           C  
ATOM   1987  CG  ARG B 797      31.030  53.264  57.867  1.00  0.00           C  
ATOM   1988  CD  ARG B 797      30.528  52.277  56.792  1.00  0.00           C  
ATOM   1989  NE  ARG B 797      29.568  52.893  55.883  1.00  0.00           N  
ATOM   1990  CZ  ARG B 797      28.378  52.388  55.569  1.00  0.00           C  
ATOM   1991  NH1 ARG B 797      27.970  51.224  56.077  1.00  0.00           N  
ATOM   1992  NH2 ARG B 797      27.573  53.098  54.780  1.00  0.00           N  
ATOM   1993  H   ARG B 797      30.836  56.136  58.355  1.00  0.00           H  
ATOM   1994 HE   ARG B 797      29.818  53.748  55.477  1.00  0.00           H  
ATOM   1995 HH11 ARG B 797      28.563  50.717  56.698  1.00  0.00           H  
ATOM   1996 HH12 ARG B 797      27.075  50.858  55.826  1.00  0.00           H  
ATOM   1997 HH21 ARG B 797      26.682  52.739  54.524  1.00  0.00           H  
ATOM   1998 HH22 ARG B 797      27.875  53.990  54.436  1.00  0.00           H  
ATOM   1999  N   LEU B 798      28.203  55.932  60.371  1.00  0.00           N  
ATOM   2000  CA  LEU B 798      27.127  56.211  61.315  1.00  0.00           C  
ATOM   2001  C   LEU B 798      26.135  57.123  60.620  1.00  0.00           C  
ATOM   2002  O   LEU B 798      24.923  56.915  60.715  1.00  0.00           O  
ATOM   2003  CB  LEU B 798      27.649  56.886  62.573  1.00  0.00           C  
ATOM   2004  CG  LEU B 798      26.695  56.796  63.766  1.00  0.00           C  
ATOM   2005  CD1 LEU B 798      25.860  55.505  63.741  1.00  0.00           C  
ATOM   2006  CD2 LEU B 798      27.532  56.855  65.028  1.00  0.00           C  
ATOM   2007  H   LEU B 798      29.102  56.305  60.518  1.00  0.00           H  
ATOM   2008  N   LYS B 799      26.668  58.096  59.878  1.00  0.00           N  
ATOM   2009  CA  LYS B 799      25.852  59.037  59.146  1.00  0.00           C  
ATOM   2010  C   LYS B 799      24.913  58.265  58.226  1.00  0.00           C  
ATOM   2011  O   LYS B 799      23.693  58.476  58.230  1.00  0.00           O  
ATOM   2012  CB  LYS B 799      26.735  59.965  58.343  1.00  0.00           C  
ATOM   2013  CG  LYS B 799      25.987  61.178  57.835  1.00  0.00           C  
ATOM   2014  CD  LYS B 799      26.911  62.157  57.078  1.00  0.00           C  
ATOM   2015  CE  LYS B 799      26.140  63.381  56.556  1.00  0.00           C  
ATOM   2016  NZ  LYS B 799      25.044  62.999  55.588  1.00  0.00           N  
ATOM   2017  H   LYS B 799      27.640  58.179  59.829  1.00  0.00           H  
ATOM   2018  HZ1 LYS B 799      25.461  62.731  54.677  1.00  0.00           H  
ATOM   2019  HZ2 LYS B 799      24.511  62.191  55.977  1.00  0.00           H  
ATOM   2020  HZ3 LYS B 799      24.400  63.803  55.457  1.00  0.00           H  
ATOM   2021  N   TRP B 800      25.473  57.304  57.511  1.00  0.00           N  
ATOM   2022  CA  TRP B 800      24.713  56.484  56.596  1.00  0.00           C  
ATOM   2023  C   TRP B 800      23.529  55.774  57.263  1.00  0.00           C  
ATOM   2024  O   TRP B 800      22.371  56.088  56.964  1.00  0.00           O  
ATOM   2025  CB  TRP B 800      25.657  55.470  55.942  1.00  0.00           C  
ATOM   2026  CG  TRP B 800      25.066  54.697  54.772  1.00  0.00           C  
ATOM   2027  CD1 TRP B 800      24.881  55.150  53.501  1.00  0.00           C  
ATOM   2028  CD2 TRP B 800      24.582  53.343  54.783  1.00  0.00           C  
ATOM   2029  NE1 TRP B 800      24.310  54.171  52.721  1.00  0.00           N  
ATOM   2030  CE2 TRP B 800      24.117  53.052  53.483  1.00  0.00           C  
ATOM   2031  CE3 TRP B 800      24.502  52.345  55.763  1.00  0.00           C  
ATOM   2032  CZ2 TRP B 800      23.576  51.813  53.141  1.00  0.00           C  
ATOM   2033  CZ3 TRP B 800      23.959  51.104  55.420  1.00  0.00           C  
ATOM   2034  CH2 TRP B 800      23.506  50.855  54.119  1.00  0.00           C  
ATOM   2035  H   TRP B 800      26.403  57.134  57.607  1.00  0.00           H  
ATOM   2036  HE1 TRP B 800      24.072  54.260  51.773  1.00  0.00           H  
ATOM   2037  N   TRP B 801      23.820  54.872  58.212  1.00  0.00           N  
ATOM   2038  CA  TRP B 801      22.778  54.055  58.881  1.00  0.00           C  
ATOM   2039  C   TRP B 801      21.550  54.847  59.318  1.00  0.00           C  
ATOM   2040  O   TRP B 801      20.422  54.351  59.240  1.00  0.00           O  
ATOM   2041  CB  TRP B 801      23.314  53.187  60.060  1.00  0.00           C  
ATOM   2042  CG  TRP B 801      24.177  51.958  59.704  1.00  0.00           C  
ATOM   2043  CD1 TRP B 801      25.511  51.768  59.999  1.00  0.00           C  
ATOM   2044  CD2 TRP B 801      23.764  50.779  58.992  1.00  0.00           C  
ATOM   2045  NE1 TRP B 801      25.949  50.548  59.511  1.00  0.00           N  
ATOM   2046  CE2 TRP B 801      24.902  49.923  58.895  1.00  0.00           C  
ATOM   2047  CE3 TRP B 801      22.554  50.354  58.428  1.00  0.00           C  
ATOM   2048  CZ2 TRP B 801      24.854  48.700  58.257  1.00  0.00           C  
ATOM   2049  CZ3 TRP B 801      22.514  49.136  57.791  1.00  0.00           C  
ATOM   2050  CH2 TRP B 801      23.654  48.321  57.716  1.00  0.00           C  
ATOM   2051  H   TRP B 801      24.759  54.761  58.487  1.00  0.00           H  
ATOM   2052  HE1 TRP B 801      26.845  50.190  59.614  1.00  0.00           H  
ATOM   2053  N   GLN B 802      21.749  56.092  59.711  1.00  0.00           N  
ATOM   2054  CA  GLN B 802      20.613  56.888  60.135  1.00  0.00           C  
ATOM   2055  C   GLN B 802      19.754  57.233  58.938  1.00  0.00           C  
ATOM   2056  O   GLN B 802      18.532  57.178  58.995  1.00  0.00           O  
ATOM   2057  CB  GLN B 802      21.073  58.147  60.839  1.00  0.00           C  
ATOM   2058  CG  GLN B 802      21.738  57.891  62.175  1.00  0.00           C  
ATOM   2059  CD  GLN B 802      22.084  59.183  62.894  1.00  0.00           C  
ATOM   2060  OE1 GLN B 802      21.190  59.874  63.390  1.00  0.00           O  
ATOM   2061  NE2 GLN B 802      23.380  59.526  62.947  1.00  0.00           N  
ATOM   2062  H   GLN B 802      22.655  56.471  59.715  1.00  0.00           H  
ATOM   2063 HE21 GLN B 802      24.047  58.946  62.526  1.00  0.00           H  
ATOM   2064 HE22 GLN B 802      23.601  60.357  63.406  1.00  0.00           H  
ATOM   2065  N   GLU B 803      20.412  57.573  57.846  1.00  0.00           N  
ATOM   2066  CA  GLU B 803      19.742  57.895  56.612  1.00  0.00           C  
ATOM   2067  C   GLU B 803      18.961  56.665  56.111  1.00  0.00           C  
ATOM   2068  O   GLU B 803      18.018  56.811  55.314  1.00  0.00           O  
ATOM   2069  CB  GLU B 803      20.803  58.199  55.601  1.00  0.00           C  
ATOM   2070  CG  GLU B 803      20.655  59.475  54.868  1.00  0.00           C  
ATOM   2071  CD  GLU B 803      21.936  59.750  54.101  1.00  0.00           C  
ATOM   2072  OE1 GLU B 803      22.882  60.304  54.723  1.00  0.00           O  
ATOM   2073  OE2 GLU B 803      22.020  59.357  52.904  1.00  0.00           O  
ATOM   2074  H   GLU B 803      21.393  57.612  57.869  1.00  0.00           H  
ATOM   2075  N   MET B 807      19.390  55.462  56.511  1.00  0.00           N  
ATOM   2076  CA  MET B 807      18.723  54.236  56.081  1.00  0.00           C  
ATOM   2077  C   MET B 807      17.477  53.954  56.882  1.00  0.00           C  
ATOM   2078  O   MET B 807      16.667  53.102  56.507  1.00  0.00           O  
ATOM   2079  CB  MET B 807      19.664  53.052  56.185  1.00  0.00           C  
ATOM   2080  CG  MET B 807      20.835  53.118  55.216  1.00  0.00           C  
ATOM   2081  SD  MET B 807      20.392  53.041  53.457  1.00  0.00           S  
ATOM   2082  CE  MET B 807      20.885  54.673  52.866  1.00  0.00           C  
ATOM   2083  H   MET B 807      20.171  55.402  57.086  1.00  0.00           H  
ATOM   2084  N   GLY B 808      17.346  54.644  58.011  1.00  0.00           N  
ATOM   2085  CA  GLY B 808      16.181  54.469  58.868  1.00  0.00           C  
ATOM   2086  C   GLY B 808      16.494  54.257  60.340  1.00  0.00           C  
ATOM   2087  O   GLY B 808      15.645  54.489  61.202  1.00  0.00           O  
ATOM   2088  H   GLY B 808      18.027  55.305  58.260  1.00  0.00           H  
ATOM   2089  N   LEU B 809      17.693  53.784  60.635  1.00  0.00           N  
ATOM   2090  CA  LEU B 809      18.085  53.565  62.009  1.00  0.00           C  
ATOM   2091  C   LEU B 809      18.228  54.875  62.761  1.00  0.00           C  
ATOM   2092  O   LEU B 809      19.040  55.731  62.385  1.00  0.00           O  
ATOM   2093  CB  LEU B 809      19.380  52.794  62.046  1.00  0.00           C  
ATOM   2094  CG  LEU B 809      19.222  51.540  61.187  1.00  0.00           C  
ATOM   2095  CD1 LEU B 809      20.506  50.725  61.228  1.00  0.00           C  
ATOM   2096  CD2 LEU B 809      18.016  50.706  61.639  1.00  0.00           C  
ATOM   2097  H   LEU B 809      18.323  53.605  59.914  1.00  0.00           H  
ATOM   2098  N   SER B1142      17.421  55.031  63.813  1.00  0.00           N  
ATOM   2099  CA  SER B1142      17.417  56.245  64.643  1.00  0.00           C  
ATOM   2100  C   SER B1142      18.714  56.420  65.418  1.00  0.00           C  
ATOM   2101  O   SER B1142      19.210  55.460  66.039  1.00  0.00           O  
ATOM   2102  CB  SER B1142      16.241  56.228  65.618  1.00  0.00           C  
ATOM   2103  OG  SER B1142      16.238  55.036  66.366  1.00  0.00           O  
ATOM   2104  H   SER B1142      16.797  54.332  64.038  1.00  0.00           H  
ATOM   2105 HG   SER B1142      15.487  55.049  66.972  1.00  0.00           H  
ATOM   2106  N   ARG B1143      19.222  57.655  65.425  1.00  0.00           N  
ATOM   2107  CA  ARG B1143      20.468  57.954  66.107  1.00  0.00           C  
ATOM   2108  C   ARG B1143      20.422  57.435  67.516  1.00  0.00           C  
ATOM   2109  O   ARG B1143      21.407  56.915  68.027  1.00  0.00           O  
ATOM   2110  CB  ARG B1143      20.705  59.444  66.171  1.00  0.00           C  
ATOM   2111  CG  ARG B1143      22.007  59.753  66.832  1.00  0.00           C  
ATOM   2112  CD  ARG B1143      23.143  58.985  66.179  1.00  0.00           C  
ATOM   2113  NE  ARG B1143      24.371  59.201  66.918  1.00  0.00           N  
ATOM   2114  CZ  ARG B1143      24.652  58.576  68.053  1.00  0.00           C  
ATOM   2115  NH1 ARG B1143      23.799  57.683  68.544  1.00  0.00           N  
ATOM   2116  NH2 ARG B1143      25.725  58.927  68.758  1.00  0.00           N  
ATOM   2117  H   ARG B1143      18.767  58.378  64.939  1.00  0.00           H  
ATOM   2118 HE   ARG B1143      25.024  59.838  66.563  1.00  0.00           H  
ATOM   2119 HH11 ARG B1143      22.967  57.492  68.058  1.00  0.00           H  
ATOM   2120 HH12 ARG B1143      24.010  57.210  69.399  1.00  0.00           H  
ATOM   2121 HH21 ARG B1143      25.942  58.455  69.615  1.00  0.00           H  
ATOM   2122 HH22 ARG B1143      26.323  59.661  68.432  1.00  0.00           H  
ATOM   2123  N   GLU B1153      19.250  57.570  68.125  1.00  0.00           N  
ATOM   2124  CA  GLU B1153      19.025  57.141  69.491  1.00  0.00           C  
ATOM   2125  C   GLU B1153      19.403  55.689  69.706  1.00  0.00           C  
ATOM   2126  O   GLU B1153      19.971  55.342  70.741  1.00  0.00           O  
ATOM   2127  CB  GLU B1153      17.564  57.364  69.875  1.00  0.00           C  
ATOM   2128  CG  GLU B1153      17.269  58.728  70.509  1.00  0.00           C  
ATOM   2129  CD  GLU B1153      17.374  59.937  69.554  1.00  0.00           C  
ATOM   2130  OE1 GLU B1153      17.519  59.758  68.310  1.00  0.00           O  
ATOM   2131  OE2 GLU B1153      17.285  61.087  70.066  1.00  0.00           O  
ATOM   2132  H   GLU B1153      18.518  57.978  67.637  1.00  0.00           H  
ATOM   2133  N   ASN B1154      19.165  54.860  68.702  1.00  0.00           N  
ATOM   2134  CA  ASN B1154      19.446  53.448  68.838  1.00  0.00           C  
ATOM   2135  C   ASN B1154      20.817  53.019  68.439  1.00  0.00           C  
ATOM   2136  O   ASN B1154      21.145  51.841  68.533  1.00  0.00           O  
ATOM   2137  CB  ASN B1154      18.444  52.646  68.051  1.00  0.00           C  
ATOM   2138  CG  ASN B1154      17.048  52.833  68.542  1.00  0.00           C  
ATOM   2139  OD1 ASN B1154      16.839  53.341  69.634  1.00  0.00           O  
ATOM   2140  ND2 ASN B1154      16.070  52.440  67.736  1.00  0.00           N  
ATOM   2141  H   ASN B1154      18.821  55.208  67.863  1.00  0.00           H  
ATOM   2142 HD21 ASN B1154      16.294  52.039  66.886  1.00  0.00           H  
ATOM   2143 HD22 ASN B1154      15.157  52.548  68.061  1.00  0.00           H  
ATOM   2144  N   LEU B1155      21.603  53.939  67.911  1.00  0.00           N  
ATOM   2145  CA  LEU B1155      22.951  53.586  67.485  1.00  0.00           C  
ATOM   2146  C   LEU B1155      23.979  54.037  68.490  1.00  0.00           C  
ATOM   2147  O   LEU B1155      23.946  55.168  68.968  1.00  0.00           O  
ATOM   2148  CB  LEU B1155      23.254  54.185  66.104  1.00  0.00           C  
ATOM   2149  CG  LEU B1155      22.572  53.441  64.968  1.00  0.00           C  
ATOM   2150  CD1 LEU B1155      22.125  54.393  63.870  1.00  0.00           C  
ATOM   2151  CD2 LEU B1155      23.522  52.358  64.493  1.00  0.00           C  
ATOM   2152  H   LEU B1155      21.297  54.871  67.827  1.00  0.00           H  
ATOM   2153  N   VAL B1156      24.891  53.144  68.824  1.00  0.00           N  
ATOM   2154  CA  VAL B1156      25.934  53.492  69.771  1.00  0.00           C  
ATOM   2155  C   VAL B1156      27.311  53.246  69.177  1.00  0.00           C  
ATOM   2156  O   VAL B1156      27.562  52.223  68.525  1.00  0.00           O  
ATOM   2157  CB  VAL B1156      25.802  52.706  71.074  1.00  0.00           C  
ATOM   2158  CG1 VAL B1156      25.758  53.683  72.274  1.00  0.00           C  
ATOM   2159  CG2 VAL B1156      24.567  51.765  71.003  1.00  0.00           C  
ATOM   2160  H   VAL B1156      24.877  52.268  68.409  1.00  0.00           H  
ATOM   2161  N   PRO B1157      28.252  54.138  69.474  1.00  0.00           N  
ATOM   2162  CA  PRO B1157      29.545  53.862  68.874  1.00  0.00           C  
ATOM   2163  C   PRO B1157      30.551  53.351  69.878  1.00  0.00           C  
ATOM   2164  O   PRO B1157      31.452  54.079  70.271  1.00  0.00           O  
ATOM   2165  CB  PRO B1157      29.929  55.219  68.317  1.00  0.00           C  
ATOM   2166  CG  PRO B1157      28.631  55.747  67.895  1.00  0.00           C  
ATOM   2167  CD  PRO B1157      27.779  55.470  69.093  1.00  0.00           C  
ATOM   2168  N   TYR B1158      30.355  52.132  70.355  1.00  0.00           N  
ATOM   2169  CA  TYR B1158      31.278  51.546  71.310  1.00  0.00           C  
ATOM   2170  C   TYR B1158      32.682  51.517  70.749  1.00  0.00           C  
ATOM   2171  O   TYR B1158      32.891  51.195  69.586  1.00  0.00           O  
ATOM   2172  CB  TYR B1158      30.860  50.134  71.619  1.00  0.00           C  
ATOM   2173  CG  TYR B1158      31.793  49.429  72.549  1.00  0.00           C  
ATOM   2174  CD1 TYR B1158      32.026  49.924  73.826  1.00  0.00           C  
ATOM   2175  CD2 TYR B1158      32.371  48.214  72.196  1.00  0.00           C  
ATOM   2176  CE1 TYR B1158      32.800  49.221  74.754  1.00  0.00           C  
ATOM   2177  CE2 TYR B1158      33.149  47.493  73.112  1.00  0.00           C  
ATOM   2178  CZ  TYR B1158      33.355  48.005  74.403  1.00  0.00           C  
ATOM   2179  OH  TYR B1158      34.051  47.279  75.363  1.00  0.00           O  
ATOM   2180  H   TYR B1158      29.594  51.618  70.029  1.00  0.00           H  
ATOM   2181 HH   TYR B1158      34.329  46.442  74.999  1.00  0.00           H  
ATOM   2182  N   GLN B1159      33.653  51.839  71.580  1.00  0.00           N  
ATOM   2183  CA  GLN B1159      35.037  51.836  71.146  1.00  0.00           C  
ATOM   2184  C   GLN B1159      35.720  50.696  71.858  1.00  0.00           C  
ATOM   2185  O   GLN B1159      36.021  50.820  73.032  1.00  0.00           O  
ATOM   2186  CB  GLN B1159      35.683  53.151  71.538  1.00  0.00           C  
ATOM   2187  CG  GLN B1159      37.211  53.127  71.564  1.00  0.00           C  
ATOM   2188  CD  GLN B1159      37.786  54.494  71.971  1.00  0.00           C  
ATOM   2189  OE1 GLN B1159      37.888  54.819  73.169  1.00  0.00           O  
ATOM   2190  NE2 GLN B1159      38.152  55.315  70.971  1.00  0.00           N  
ATOM   2191  H   GLN B1159      33.447  52.109  72.490  1.00  0.00           H  
ATOM   2192 HE21 GLN B1159      38.044  55.024  70.048  1.00  0.00           H  
ATOM   2193 HE22 GLN B1159      38.514  56.187  71.225  1.00  0.00           H  
ATOM   2194  N   GLN B1160      35.919  49.568  71.194  1.00  0.00           N  
ATOM   2195  CA  GLN B1160      36.553  48.465  71.883  1.00  0.00           C  
ATOM   2196  C   GLN B1160      37.979  48.833  72.369  1.00  0.00           C  
ATOM   2197  O   GLN B1160      38.764  49.430  71.615  1.00  0.00           O  
ATOM   2198  CB  GLN B1160      36.493  47.174  71.042  1.00  0.00           C  
ATOM   2199  CG  GLN B1160      36.623  47.353  69.549  1.00  0.00           C  
ATOM   2200  CD  GLN B1160      37.105  46.100  68.823  1.00  0.00           C  
ATOM   2201  OE1 GLN B1160      38.287  45.765  68.869  1.00  0.00           O  
ATOM   2202  NE2 GLN B1160      36.197  45.411  68.134  1.00  0.00           N  
ATOM   2203  H   GLN B1160      35.680  49.488  70.246  1.00  0.00           H  
ATOM   2204 HE21 GLN B1160      35.277  45.725  68.106  1.00  0.00           H  
ATOM   2205 HE22 GLN B1160      36.512  44.611  67.671  1.00  0.00           H  
ATOM   2206  N   PRO B1161      38.272  48.591  73.675  1.00  0.00           N  
ATOM   2207  CA  PRO B1161      39.535  48.846  74.394  1.00  0.00           C  
ATOM   2208  C   PRO B1161      40.461  47.676  74.246  1.00  0.00           C  
ATOM   2209  O   PRO B1161      40.019  46.566  74.392  1.00  0.00           O  
ATOM   2210  CB  PRO B1161      39.087  48.960  75.841  1.00  0.00           C  
ATOM   2211  CG  PRO B1161      37.713  49.466  75.730  1.00  0.00           C  
ATOM   2212  CD  PRO B1161      37.166  48.567  74.649  1.00  0.00           C  
ATOM   2213  N   PRO B1162      41.765  47.904  74.044  1.00  0.00           N  
ATOM   2214  CA  PRO B1162      42.891  46.981  73.869  1.00  0.00           C  
ATOM   2215  C   PRO B1162      42.601  45.513  74.141  1.00  0.00           C  
ATOM   2216  O   PRO B1162      42.809  44.648  73.280  1.00  0.00           O  
ATOM   2217  CB  PRO B1162      43.972  47.557  74.777  1.00  0.00           C  
ATOM   2218  CG  PRO B1162      43.217  48.443  75.706  1.00  0.00           C  
ATOM   2219  CD  PRO B1162      42.189  49.057  74.861  1.00  0.00           C  
ATOM   2220  N   GLU B1435      42.078  45.257  75.332  1.00  0.00           N  
ATOM   2221  CA  GLU B1435      41.727  43.915  75.764  1.00  0.00           C  
ATOM   2222  C   GLU B1435      40.794  43.249  74.737  1.00  0.00           C  
ATOM   2223  O   GLU B1435      40.743  42.005  74.624  1.00  0.00           O  
ATOM   2224  CB  GLU B1435      41.059  43.980  77.150  1.00  0.00           C  
ATOM   2225  CG  GLU B1435      41.999  44.233  78.361  1.00  0.00           C  
ATOM   2226  CD  GLU B1435      42.483  45.685  78.497  1.00  0.00           C  
ATOM   2227  OE1 GLU B1435      43.397  46.059  77.734  1.00  0.00           O  
ATOM   2228  OE2 GLU B1435      41.983  46.441  79.377  1.00  0.00           O  
ATOM   2229  H   GLU B1435      41.910  45.999  75.929  1.00  0.00           H  
ATOM   2230  N   SER B1436      40.069  44.066  73.991  1.00  0.00           N  
ATOM   2231  CA  SER B1436      39.157  43.565  72.989  1.00  0.00           C  
ATOM   2232  C   SER B1436      39.733  43.744  71.579  1.00  0.00           C  
ATOM   2233  O   SER B1436      39.475  42.908  70.691  1.00  0.00           O  
ATOM   2234  CB  SER B1436      37.793  44.260  73.119  1.00  0.00           C  
ATOM   2235  OG  SER B1436      37.169  44.007  74.378  1.00  0.00           O  
ATOM   2236  H   SER B1436      40.224  44.918  74.026  1.00  0.00           H  
ATOM   2237 HG   SER B1436      36.334  44.478  74.414  1.00  0.00           H  
ATOM   2238  N   SER B1437      40.516  44.809  71.400  1.00  0.00           N  
ATOM   2239  CA  SER B1437      41.134  45.153  70.104  1.00  0.00           C  
ATOM   2240  C   SER B1437      41.931  43.997  69.479  1.00  0.00           C  
ATOM   2241  O   SER B1437      43.150  43.862  69.635  1.00  0.00           O  
ATOM   2242  CB  SER B1437      41.925  46.480  70.200  1.00  0.00           C  
ATOM   2243  OG  SER B1437      43.210  46.411  69.619  1.00  0.00           O  
ATOM   2244  H   SER B1437      40.728  45.370  72.155  1.00  0.00           H  
ATOM   2245 HG   SER B1437      43.656  47.259  69.717  1.00  0.00           H  
ATOM   2246  N   ALA B1438      41.172  43.144  68.789  1.00  0.00           N  
ATOM   2247  CA  ALA B1438      41.702  41.966  68.142  1.00  0.00           C  
ATOM   2248  C   ALA B1438      42.883  42.307  67.287  1.00  0.00           C  
ATOM   2249  O   ALA B1438      42.826  43.184  66.429  1.00  0.00           O  
ATOM   2250  CB  ALA B1438      40.636  41.259  67.300  1.00  0.00           C  
ATOM   2251  H   ALA B1438      40.200  43.327  68.702  1.00  0.00           H  
ATOM   2252  N   HIS B1443      43.943  41.551  67.538  1.00  0.00           N  
ATOM   2253  CA  HIS B1443      45.244  41.616  66.851  1.00  0.00           C  
ATOM   2254  C   HIS B1443      45.494  42.650  65.729  1.00  0.00           C  
ATOM   2255  O   HIS B1443      46.200  43.639  65.928  1.00  0.00           O  
ATOM   2256  CB  HIS B1443      45.605  40.186  66.371  1.00  0.00           C  
ATOM   2257  CG  HIS B1443      47.047  40.000  66.077  1.00  0.00           C  
ATOM   2258  ND1 HIS B1443      47.999  40.978  66.309  1.00  0.00           N  
ATOM   2259  CD2 HIS B1443      47.707  38.937  65.569  1.00  0.00           C  
ATOM   2260  CE1 HIS B1443      49.185  40.516  65.950  1.00  0.00           C  
ATOM   2261  NE2 HIS B1443      49.033  39.280  65.498  1.00  0.00           N  
ATOM   2262  H   HIS B1443      43.824  40.891  68.230  1.00  0.00           H  
ATOM   2263  HD1 HIS B1443      47.834  41.861  66.671  1.00  0.00           H  
ATOM   2264  HE2 HIS B1443      49.766  38.697  65.151  1.00  0.00           H  
ATOM   2265  N   TYR B1444      45.040  42.297  64.515  1.00  0.00           N  
ATOM   2266  CA  TYR B1444      45.179  43.086  63.282  1.00  0.00           C  
ATOM   2267  C   TYR B1444      44.712  44.512  63.365  1.00  0.00           C  
ATOM   2268  O   TYR B1444      45.118  45.341  62.558  1.00  0.00           O  
ATOM   2269  CB  TYR B1444      44.474  42.411  62.102  1.00  0.00           C  
ATOM   2270  CG  TYR B1444      43.001  42.241  62.291  1.00  0.00           C  
ATOM   2271  CD1 TYR B1444      42.497  41.339  63.214  1.00  0.00           C  
ATOM   2272  CD2 TYR B1444      42.108  42.966  61.540  1.00  0.00           C  
ATOM   2273  CE1 TYR B1444      41.134  41.168  63.377  1.00  0.00           C  
ATOM   2274  CE2 TYR B1444      40.732  42.807  61.699  1.00  0.00           C  
ATOM   2275  CZ  TYR B1444      40.237  41.910  62.608  1.00  0.00           C  
ATOM   2276  OH  TYR B1444      38.858  41.746  62.750  1.00  0.00           O  
ATOM   2277  H   TYR B1444      44.438  41.486  64.441  1.00  0.00           H  
ATOM   2278 HH   TYR B1444      38.422  42.330  62.154  1.00  0.00           H  
ATOM   2279  N   ALA B1448      43.753  44.747  64.247  1.00  0.00           N  
ATOM   2280  CA  ALA B1448      43.195  46.085  64.464  1.00  0.00           C  
ATOM   2281  C   ALA B1448      43.959  46.831  65.555  1.00  0.00           C  
ATOM   2282  O   ALA B1448      44.143  46.331  66.666  1.00  0.00           O  
ATOM   2283  CB  ALA B1448      41.689  45.983  64.833  1.00  0.00           C  
ATOM   2284  H   ALA B1448      43.448  44.029  64.844  1.00  0.00           H  
ATOM   2285  N   LYS B1456      44.474  48.011  65.205  1.00  0.00           N  
ATOM   2286  CA  LYS B1456      45.185  48.842  66.157  1.00  0.00           C  
ATOM   2287  C   LYS B1456      44.092  49.429  67.076  1.00  0.00           C  
ATOM   2288  O   LYS B1456      44.155  49.308  68.319  1.00  0.00           O  
ATOM   2289  CB  LYS B1456      45.960  49.937  65.391  1.00  0.00           C  
ATOM   2290  CG  LYS B1456      45.982  51.376  65.968  1.00  0.00           C  
ATOM   2291  CD  LYS B1456      46.857  52.274  65.076  1.00  0.00           C  
ATOM   2292  CE  LYS B1456      46.613  53.747  65.311  1.00  0.00           C  
ATOM   2293  NZ  LYS B1456      47.394  54.544  64.337  1.00  0.00           N  
ATOM   2294  H   LYS B1456      44.394  48.295  64.278  1.00  0.00           H  
ATOM   2295  HZ1 LYS B1456      48.397  54.536  64.608  1.00  0.00           H  
ATOM   2296  HZ2 LYS B1456      47.287  54.132  63.388  1.00  0.00           H  
ATOM   2297  HZ3 LYS B1456      47.043  55.524  64.331  1.00  0.00           H  
ATOM   2298  N   ALA B1457      43.060  50.003  66.442  1.00  0.00           N  
ATOM   2299  CA  ALA B1457      41.907  50.598  67.133  1.00  0.00           C  
ATOM   2300  C   ALA B1457      40.699  50.168  66.336  1.00  0.00           C  
ATOM   2301  O   ALA B1457      40.831  49.784  65.174  1.00  0.00           O  
ATOM   2302  CB  ALA B1457      42.013  52.091  67.134  1.00  0.00           C  
ATOM   2303  H   ALA B1457      43.072  50.005  65.459  1.00  0.00           H  
ATOM   2304  N   THR B1458      39.523  50.229  66.928  1.00  0.00           N  
ATOM   2305  CA  THR B1458      38.345  49.815  66.198  1.00  0.00           C  
ATOM   2306  C   THR B1458      37.048  50.134  66.890  1.00  0.00           C  
ATOM   2307  O   THR B1458      36.833  49.748  68.035  1.00  0.00           O  
ATOM   2308  CB  THR B1458      38.378  48.304  65.840  1.00  0.00           C  
ATOM   2309  OG1 THR B1458      37.043  47.783  65.781  1.00  0.00           O  
ATOM   2310  CG2 THR B1458      39.221  47.501  66.828  1.00  0.00           C  
ATOM   2311  H   THR B1458      39.439  50.482  67.874  1.00  0.00           H  
ATOM   2312  HG1 THR B1458      37.065  46.843  65.558  1.00  0.00           H  
ATOM   2313  N   VAL B1459      36.174  50.840  66.189  1.00  0.00           N  
ATOM   2314  CA  VAL B1459      34.876  51.211  66.741  1.00  0.00           C  
ATOM   2315  C   VAL B1459      33.754  50.371  66.188  1.00  0.00           C  
ATOM   2316  O   VAL B1459      33.617  50.231  64.975  1.00  0.00           O  
ATOM   2317  CB  VAL B1459      34.545  52.648  66.403  1.00  0.00           C  
ATOM   2318  CG1 VAL B1459      33.275  53.087  67.094  1.00  0.00           C  
ATOM   2319  CG2 VAL B1459      35.693  53.502  66.766  1.00  0.00           C  
ATOM   2320  H   VAL B1459      36.378  51.067  65.270  1.00  0.00           H  
ATOM   2321  N   ASP B1460      32.941  49.832  67.070  1.00  0.00           N  
ATOM   2322  CA  ASP B1460      31.816  49.045  66.629  1.00  0.00           C  
ATOM   2323  C   ASP B1460      30.551  49.923  66.688  1.00  0.00           C  
ATOM   2324  O   ASP B1460      30.408  50.724  67.599  1.00  0.00           O  
ATOM   2325  CB  ASP B1460      31.658  47.823  67.545  1.00  0.00           C  
ATOM   2326  CG  ASP B1460      32.826  46.812  67.431  1.00  0.00           C  
ATOM   2327  OD1 ASP B1460      33.346  46.582  66.311  1.00  0.00           O  
ATOM   2328  OD2 ASP B1460      33.173  46.186  68.471  1.00  0.00           O  
ATOM   2329  H   ASP B1460      33.062  50.008  68.023  1.00  0.00           H  
ATOM   2330  N   ILE B1461      29.671  49.844  65.696  1.00  0.00           N  
ATOM   2331  CA  ILE B1461      28.439  50.630  65.748  1.00  0.00           C  
ATOM   2332  C   ILE B1461      27.340  49.686  66.222  1.00  0.00           C  
ATOM   2333  O   ILE B1461      26.817  48.878  65.442  1.00  0.00           O  
ATOM   2334  CB  ILE B1461      28.052  51.229  64.380  1.00  0.00           C  
ATOM   2335  CG1 ILE B1461      29.220  52.036  63.816  1.00  0.00           C  
ATOM   2336  CG2 ILE B1461      26.801  52.108  64.532  1.00  0.00           C  
ATOM   2337  CD1 ILE B1461      28.924  52.686  62.503  1.00  0.00           C  
ATOM   2338  H   ILE B1461      29.844  49.253  64.937  1.00  0.00           H  
ATOM   2339  N   LEU B1462      27.049  49.744  67.518  1.00  0.00           N  
ATOM   2340  CA  LEU B1462      26.032  48.893  68.127  1.00  0.00           C  
ATOM   2341  C   LEU B1462      24.641  49.407  67.897  1.00  0.00           C  
ATOM   2342  O   LEU B1462      24.389  50.621  67.816  1.00  0.00           O  
ATOM   2343  CB  LEU B1462      26.236  48.784  69.633  1.00  0.00           C  
ATOM   2344  CG  LEU B1462      27.631  48.447  70.156  1.00  0.00           C  
ATOM   2345  CD1 LEU B1462      27.678  48.753  71.645  1.00  0.00           C  
ATOM   2346  CD2 LEU B1462      28.007  47.008  69.862  1.00  0.00           C  
ATOM   2347  H   LEU B1462      27.516  50.402  68.067  1.00  0.00           H  
ATOM   2348  N   TYR B1463      23.724  48.469  67.806  1.00  0.00           N  
ATOM   2349  CA  TYR B1463      22.353  48.821  67.615  1.00  0.00           C  
ATOM   2350  C   TYR B1463      21.534  48.146  68.680  1.00  0.00           C  
ATOM   2351  O   TYR B1463      21.740  46.968  68.984  1.00  0.00           O  
ATOM   2352  CB  TYR B1463      21.858  48.364  66.257  1.00  0.00           C  
ATOM   2353  CG  TYR B1463      20.408  48.724  66.041  1.00  0.00           C  
ATOM   2354  CD1 TYR B1463      19.982  50.044  66.147  1.00  0.00           C  
ATOM   2355  CD2 TYR B1463      19.455  47.751  65.773  1.00  0.00           C  
ATOM   2356  CE1 TYR B1463      18.652  50.381  65.992  1.00  0.00           C  
ATOM   2357  CE2 TYR B1463      18.114  48.099  65.623  1.00  0.00           C  
ATOM   2358  CZ  TYR B1463      17.734  49.418  65.736  1.00  0.00           C  
ATOM   2359  OH  TYR B1463      16.440  49.797  65.587  1.00  0.00           O  
ATOM   2360  H   TYR B1463      23.936  47.569  67.897  1.00  0.00           H  
ATOM   2361 HH   TYR B1463      16.365  50.733  65.697  1.00  0.00           H  
ATOM   2362  N   ARG B1464      20.609  48.894  69.257  1.00  0.00           N  
ATOM   2363  CA  ARG B1464      19.739  48.327  70.253  1.00  0.00           C  
ATOM   2364  C   ARG B1464      18.716  47.398  69.554  1.00  0.00           C  
ATOM   2365  O   ARG B1464      17.632  47.845  69.142  1.00  0.00           O  
ATOM   2366  CB  ARG B1464      19.045  49.452  71.039  1.00  0.00           C  
ATOM   2367  CG  ARG B1464      19.699  49.789  72.392  1.00  0.00           C  
ATOM   2368  CD  ARG B1464      20.821  50.796  72.263  1.00  0.00           C  
ATOM   2369  NE  ARG B1464      22.111  50.323  72.788  1.00  0.00           N  
ATOM   2370  CZ  ARG B1464      22.460  50.300  74.085  1.00  0.00           C  
ATOM   2371  NH1 ARG B1464      21.620  50.706  75.029  1.00  0.00           N  
ATOM   2372  NH2 ARG B1464      23.694  49.928  74.441  1.00  0.00           N  
ATOM   2373  H   ARG B1464      20.525  49.846  69.020  1.00  0.00           H  
ATOM   2374 HE   ARG B1464      22.765  49.998  72.135  1.00  0.00           H  
ATOM   2375 HH11 ARG B1464      20.716  51.032  74.789  1.00  0.00           H  
ATOM   2376 HH12 ARG B1464      21.912  50.672  75.990  1.00  0.00           H  
ATOM   2377 HH21 ARG B1464      23.971  49.897  75.383  1.00  0.00           H  
ATOM   2378 HH22 ARG B1464      24.370  49.704  73.753  1.00  0.00           H  
ATOM   2379  N   PHE B1465      19.118  46.144  69.319  1.00  0.00           N  
ATOM   2380  CA  PHE B1465      18.229  45.154  68.708  1.00  0.00           C  
ATOM   2381  C   PHE B1465      17.262  44.789  69.809  1.00  0.00           C  
ATOM   2382  O   PHE B1465      17.590  44.972  70.989  1.00  0.00           O  
ATOM   2383  CB  PHE B1465      18.965  43.888  68.322  1.00  0.00           C  
ATOM   2384  CG  PHE B1465      19.871  44.043  67.170  1.00  0.00           C  
ATOM   2385  CD1 PHE B1465      19.389  43.917  65.883  1.00  0.00           C  
ATOM   2386  CD2 PHE B1465      21.221  44.268  67.368  1.00  0.00           C  
ATOM   2387  CE1 PHE B1465      20.238  44.004  64.803  1.00  0.00           C  
ATOM   2388  CE2 PHE B1465      22.079  44.358  66.302  1.00  0.00           C  
ATOM   2389  CZ  PHE B1465      21.588  44.224  65.010  1.00  0.00           C  
ATOM   2390  H   PHE B1465      20.035  45.886  69.562  1.00  0.00           H  
ATOM   2391  N   PRO B1475      16.130  44.141  69.464  1.00  0.00           N  
ATOM   2392  CA  PRO B1475      15.166  43.779  70.517  1.00  0.00           C  
ATOM   2393  C   PRO B1475      15.732  42.755  71.504  1.00  0.00           C  
ATOM   2394  O   PRO B1475      15.178  42.554  72.597  1.00  0.00           O  
ATOM   2395  CB  PRO B1475      13.984  43.209  69.725  1.00  0.00           C  
ATOM   2396  CG  PRO B1475      14.114  43.863  68.395  1.00  0.00           C  
ATOM   2397  CD  PRO B1475      15.602  43.749  68.151  1.00  0.00           C  
ATOM   2398  N   HIS B1684      16.820  42.093  71.106  1.00  0.00           N  
ATOM   2399  CA  HIS B1684      17.460  41.112  71.968  1.00  0.00           C  
ATOM   2400  C   HIS B1684      18.648  41.740  72.745  1.00  0.00           C  
ATOM   2401  O   HIS B1684      19.345  41.053  73.507  1.00  0.00           O  
ATOM   2402  CB  HIS B1684      17.868  39.856  71.159  1.00  0.00           C  
ATOM   2403  CG  HIS B1684      19.099  40.033  70.320  1.00  0.00           C  
ATOM   2404  ND1 HIS B1684      20.221  39.242  70.469  1.00  0.00           N  
ATOM   2405  CD2 HIS B1684      19.405  40.936  69.359  1.00  0.00           C  
ATOM   2406  CE1 HIS B1684      21.165  39.653  69.644  1.00  0.00           C  
ATOM   2407  NE2 HIS B1684      20.696  40.683  68.963  1.00  0.00           N  
ATOM   2408  H   HIS B1684      17.188  42.277  70.228  1.00  0.00           H  
ATOM   2409  HD1 HIS B1684      20.305  38.474  71.076  1.00  0.00           H  
ATOM   2410  HE2 HIS B1684      21.184  41.201  68.309  1.00  0.00           H  
ATOM   2411  N   GLY B1692      18.862  43.042  72.569  1.00  0.00           N  
ATOM   2412  CA  GLY B1692      19.953  43.705  73.263  1.00  0.00           C  
ATOM   2413  C   GLY B1692      20.915  44.469  72.376  1.00  0.00           C  
ATOM   2414  O   GLY B1692      21.165  44.078  71.226  1.00  0.00           O  
ATOM   2415  H   GLY B1692      18.287  43.564  71.984  1.00  0.00           H  
ATOM   2416  N   SER B1693      21.475  45.547  72.926  1.00  0.00           N  
ATOM   2417  CA  SER B1693      22.420  46.409  72.208  1.00  0.00           C  
ATOM   2418  C   SER B1693      23.643  45.677  71.677  1.00  0.00           C  
ATOM   2419  O   SER B1693      24.630  45.545  72.416  1.00  0.00           O  
ATOM   2420  CB  SER B1693      22.915  47.508  73.124  1.00  0.00           C  
ATOM   2421  OG  SER B1693      23.858  48.320  72.465  1.00  0.00           O  
ATOM   2422  H   SER B1693      21.272  45.755  73.845  1.00  0.00           H  
ATOM   2423 HG   SER B1693      24.173  48.961  72.984  1.00  0.00           H  
ATOM   2424  N   LEU B1700      23.613  45.276  70.400  1.00  0.00           N  
ATOM   2425  CA  LEU B1700      24.752  44.579  69.791  1.00  0.00           C  
ATOM   2426  C   LEU B1700      25.391  45.177  68.510  1.00  0.00           C  
ATOM   2427  O   LEU B1700      24.916  46.177  67.969  1.00  0.00           O  
ATOM   2428  CB  LEU B1700      24.446  43.086  69.626  1.00  0.00           C  
ATOM   2429  CG  LEU B1700      25.114  42.149  70.665  1.00  0.00           C  
ATOM   2430  CD1 LEU B1700      24.338  40.816  70.807  1.00  0.00           C  
ATOM   2431  CD2 LEU B1700      26.590  41.906  70.289  1.00  0.00           C  
ATOM   2432  H   LEU B1700      22.833  45.488  69.849  1.00  0.00           H  
ATOM   2433  N   GLU B1701      26.516  44.587  68.086  1.00  0.00           N  
ATOM   2434  CA  GLU B1701      27.291  45.031  66.922  1.00  0.00           C  
ATOM   2435  C   GLU B1701      26.499  44.999  65.630  1.00  0.00           C  
ATOM   2436  O   GLU B1701      25.792  44.013  65.374  1.00  0.00           O  
ATOM   2437  CB  GLU B1701      28.581  44.204  66.798  1.00  0.00           C  
ATOM   2438  CG  GLU B1701      29.106  44.070  65.389  1.00  0.00           C  
ATOM   2439  CD  GLU B1701      30.620  44.031  65.280  1.00  0.00           C  
ATOM   2440  OE1 GLU B1701      31.307  44.299  66.273  1.00  0.00           O  
ATOM   2441  OE2 GLU B1701      31.141  43.754  64.178  1.00  0.00           O  
ATOM   2442  H   GLU B1701      26.837  43.812  68.576  1.00  0.00           H  
ATOM   2443  N   LEU B1702      26.600  46.090  64.855  1.00  0.00           N  
ATOM   2444  CA  LEU B1702      25.921  46.242  63.560  1.00  0.00           C  
ATOM   2445  C   LEU B1702      26.996  46.301  62.472  1.00  0.00           C  
ATOM   2446  O   LEU B1702      26.936  45.617  61.462  1.00  0.00           O  
ATOM   2447  CB  LEU B1702      25.104  47.537  63.554  1.00  0.00           C  
ATOM   2448  CG  LEU B1702      24.058  47.908  62.486  1.00  0.00           C  
ATOM   2449  CD1 LEU B1702      24.198  49.405  62.267  1.00  0.00           C  
ATOM   2450  CD2 LEU B1702      24.213  47.174  61.164  1.00  0.00           C  
ATOM   2451  H   LEU B1702      27.144  46.843  65.167  1.00  0.00           H  
ATOM   2452  N   GLU B1703      27.943  47.185  62.653  1.00  0.00           N  
ATOM   2453  CA  GLU B1703      29.029  47.318  61.705  1.00  0.00           C  
ATOM   2454  C   GLU B1703      30.238  47.475  62.615  1.00  0.00           C  
ATOM   2455  O   GLU B1703      30.070  47.687  63.810  1.00  0.00           O  
ATOM   2456  CB  GLU B1703      28.800  48.544  60.800  1.00  0.00           C  
ATOM   2457  CG  GLU B1703      29.985  48.918  59.893  1.00  0.00           C  
ATOM   2458  CD  GLU B1703      29.577  49.627  58.591  1.00  0.00           C  
ATOM   2459  OE1 GLU B1703      28.497  50.279  58.574  1.00  0.00           O  
ATOM   2460  OE2 GLU B1703      30.344  49.520  57.583  1.00  0.00           O  
ATOM   2461  H   GLU B1703      27.933  47.746  63.453  1.00  0.00           H  
ATOM   2462  N   GLY B1704      31.446  47.338  62.093  1.00  0.00           N  
ATOM   2463  CA  GLY B1704      32.612  47.467  62.939  1.00  0.00           C  
ATOM   2464  C   GLY B1704      33.709  48.135  62.154  1.00  0.00           C  
ATOM   2465  O   GLY B1704      34.399  47.472  61.364  1.00  0.00           O  
ATOM   2466  H   GLY B1704      31.548  47.104  61.145  1.00  0.00           H  
ATOM   2467  N   ILE B1705      33.820  49.451  62.309  1.00  0.00           N  
ATOM   2468  CA  ILE B1705      34.840  50.229  61.613  1.00  0.00           C  
ATOM   2469  C   ILE B1705      36.178  50.018  62.294  1.00  0.00           C  
ATOM   2470  O   ILE B1705      36.478  50.654  63.295  1.00  0.00           O  
ATOM   2471  CB  ILE B1705      34.536  51.748  61.602  1.00  0.00           C  
ATOM   2472  CG1 ILE B1705      33.102  52.007  61.148  1.00  0.00           C  
ATOM   2473  CG2 ILE B1705      35.502  52.464  60.667  1.00  0.00           C  
ATOM   2474  CD1 ILE B1705      32.122  51.918  62.264  1.00  0.00           C  
ATOM   2475  H   ILE B1705      33.240  49.895  62.957  1.00  0.00           H  
ATOM   2476  N   ALA B1706      36.967  49.099  61.763  1.00  0.00           N  
ATOM   2477  CA  ALA B1706      38.277  48.808  62.325  1.00  0.00           C  
ATOM   2478  C   ALA B1706      39.324  49.680  61.676  1.00  0.00           C  
ATOM   2479  O   ALA B1706      39.039  50.449  60.735  1.00  0.00           O  
ATOM   2480  CB  ALA B1706      38.636  47.332  62.119  1.00  0.00           C  
ATOM   2481  H   ALA B1706      36.654  48.592  60.974  1.00  0.00           H  
ATOM   2482  N   GLN B1707      40.536  49.576  62.203  1.00  0.00           N  
ATOM   2483  CA  GLN B1707      41.649  50.323  61.659  1.00  0.00           C  
ATOM   2484  C   GLN B1707      42.857  49.427  61.645  1.00  0.00           C  
ATOM   2485  O   GLN B1707      43.822  49.667  62.382  1.00  0.00           O  
ATOM   2486  CB  GLN B1707      41.921  51.593  62.458  1.00  0.00           C  
ATOM   2487  CG  GLN B1707      42.645  52.675  61.673  1.00  0.00           C  
ATOM   2488  CD  GLN B1707      44.142  52.622  61.844  1.00  0.00           C  
ATOM   2489  OE1 GLN B1707      44.840  51.780  61.263  1.00  0.00           O  
ATOM   2490  NE2 GLN B1707      44.653  53.520  62.674  1.00  0.00           N  
ATOM   2491  H   GLN B1707      40.683  49.007  62.987  1.00  0.00           H  
ATOM   2492 HE21 GLN B1707      44.067  54.145  63.119  1.00  0.00           H  
ATOM   2493 HE22 GLN B1707      45.622  53.488  62.799  1.00  0.00           H  
ATOM   2494  N   ARG B1708      42.739  48.326  60.896  1.00  0.00           N  
ATOM   2495  CA  ARG B1708      43.844  47.376  60.734  1.00  0.00           C  
ATOM   2496  C   ARG B1708      44.952  48.293  60.288  1.00  0.00           C  
ATOM   2497  O   ARG B1708      44.678  49.366  59.764  1.00  0.00           O  
ATOM   2498  CB  ARG B1708      43.524  46.352  59.644  1.00  0.00           C  
ATOM   2499  CG  ARG B1708      42.186  45.668  59.841  1.00  0.00           C  
ATOM   2500  CD  ARG B1708      41.639  45.101  58.544  1.00  0.00           C  
ATOM   2501  NE  ARG B1708      41.788  43.655  58.424  1.00  0.00           N  
ATOM   2502  CZ  ARG B1708      40.849  42.784  58.772  1.00  0.00           C  
ATOM   2503  NH1 ARG B1708      39.695  43.209  59.272  1.00  0.00           N  
ATOM   2504  NH2 ARG B1708      41.051  41.484  58.635  1.00  0.00           N  
ATOM   2505  H   ARG B1708      41.907  48.179  60.404  1.00  0.00           H  
ATOM   2506 HE   ARG B1708      42.609  43.302  58.046  1.00  0.00           H  
ATOM   2507 HH11 ARG B1708      39.543  44.189  59.418  1.00  0.00           H  
ATOM   2508 HH12 ARG B1708      38.998  42.552  59.563  1.00  0.00           H  
ATOM   2509 HH21 ARG B1708      40.329  40.837  58.905  1.00  0.00           H  
ATOM   2510 HH22 ARG B1708      41.902  41.147  58.251  1.00  0.00           H  
ATOM   2511  N   THR B1709      46.200  47.931  60.472  1.00  0.00           N  
ATOM   2512  CA  THR B1709      47.159  48.911  60.053  1.00  0.00           C  
ATOM   2513  C   THR B1709      47.792  48.667  58.737  1.00  0.00           C  
ATOM   2514  O   THR B1709      47.520  49.383  57.802  1.00  0.00           O  
ATOM   2515  CB  THR B1709      48.144  49.223  61.123  1.00  0.00           C  
ATOM   2516  OG1 THR B1709      48.426  48.022  61.847  1.00  0.00           O  
ATOM   2517  CG2 THR B1709      47.556  50.287  62.046  1.00  0.00           C  
ATOM   2518  H   THR B1709      46.447  47.076  60.861  1.00  0.00           H  
ATOM   2519  HG1 THR B1709      49.058  48.222  62.545  1.00  0.00           H  
ATOM   2520  N   ASP B1710      48.638  47.670  58.643  1.00  0.00           N  
ATOM   2521  CA  ASP B1710      49.280  47.374  57.380  1.00  0.00           C  
ATOM   2522  C   ASP B1710      49.602  45.914  57.466  1.00  0.00           C  
ATOM   2523  O   ASP B1710      50.429  45.361  56.731  1.00  0.00           O  
ATOM   2524  CB  ASP B1710      50.534  48.243  57.179  1.00  0.00           C  
ATOM   2525  CG  ASP B1710      51.564  48.064  58.253  1.00  0.00           C  
ATOM   2526  OD1 ASP B1710      51.362  47.272  59.178  1.00  0.00           O  
ATOM   2527  OD2 ASP B1710      52.608  48.736  58.171  1.00  0.00           O  
ATOM   2528  H   ASP B1710      48.819  47.114  59.417  1.00  0.00           H  
ATOM   2529  N   PHE B1711      48.888  45.315  58.403  1.00  0.00           N  
ATOM   2530  CA  PHE B1711      48.990  43.929  58.748  1.00  0.00           C  
ATOM   2531  C   PHE B1711      48.464  42.985  57.649  1.00  0.00           C  
ATOM   2532  O   PHE B1711      49.027  41.910  57.414  1.00  0.00           O  
ATOM   2533  CB  PHE B1711      48.275  43.746  60.075  1.00  0.00           C  
ATOM   2534  CG  PHE B1711      47.824  42.400  60.290  1.00  0.00           C  
ATOM   2535  CD1 PHE B1711      48.665  41.466  60.844  1.00  0.00           C  
ATOM   2536  CD2 PHE B1711      46.589  42.014  59.829  1.00  0.00           C  
ATOM   2537  CE1 PHE B1711      48.286  40.144  60.929  1.00  0.00           C  
ATOM   2538  CE2 PHE B1711      46.193  40.704  59.905  1.00  0.00           C  
ATOM   2539  CZ  PHE B1711      47.045  39.759  60.457  1.00  0.00           C  
ATOM   2540  H   PHE B1711      48.224  45.824  58.878  1.00  0.00           H  
ATOM   2541  N   ASP B1725      47.410  43.414  56.958  1.00  0.00           N  
ATOM   2542  CA  ASP B1725      46.825  42.617  55.879  1.00  0.00           C  
ATOM   2543  C   ASP B1725      47.748  42.543  54.679  1.00  0.00           C  
ATOM   2544  O   ASP B1725      48.325  41.484  54.403  1.00  0.00           O  
ATOM   2545  CB  ASP B1725      45.485  43.180  55.425  1.00  0.00           C  
ATOM   2546  CG  ASP B1725      44.480  43.224  56.525  1.00  0.00           C  
ATOM   2547  OD1 ASP B1725      44.045  42.152  56.974  1.00  0.00           O  
ATOM   2548  OD2 ASP B1725      44.119  44.338  56.942  1.00  0.00           O  
ATOM   2549  H   ASP B1725      47.013  44.269  57.190  1.00  0.00           H  
ATOM   2550  N   LEU B1726      47.905  43.657  53.968  1.00  0.00           N  
ATOM   2551  CA  LEU B1726      48.758  43.625  52.799  1.00  0.00           C  
ATOM   2552  C   LEU B1726      50.119  43.040  53.170  1.00  0.00           C  
ATOM   2553  O   LEU B1726      50.669  42.195  52.438  1.00  0.00           O  
ATOM   2554  CB  LEU B1726      48.854  44.997  52.124  1.00  0.00           C  
ATOM   2555  CG  LEU B1726      47.602  45.412  51.336  1.00  0.00           C  
ATOM   2556  CD1 LEU B1726      47.774  46.781  50.724  1.00  0.00           C  
ATOM   2557  CD2 LEU B1726      47.270  44.422  50.242  1.00  0.00           C  
ATOM   2558  H   LEU B1726      47.463  44.488  54.226  1.00  0.00           H  
ATOM   2559  N   GLY B1727      50.553  43.344  54.395  1.00  0.00           N  
ATOM   2560  CA  GLY B1727      51.832  42.864  54.888  1.00  0.00           C  
ATOM   2561  C   GLY B1727      51.882  41.363  54.929  1.00  0.00           C  
ATOM   2562  O   GLY B1727      52.613  40.729  54.183  1.00  0.00           O  
ATOM   2563  H   GLY B1727      50.016  43.917  54.973  1.00  0.00           H  
ATOM   2564  N   SER B1728      51.020  40.790  55.749  1.00  0.00           N  
ATOM   2565  CA  SER B1728      50.942  39.349  55.896  1.00  0.00           C  
ATOM   2566  C   SER B1728      50.768  38.638  54.551  1.00  0.00           C  
ATOM   2567  O   SER B1728      50.941  37.411  54.460  1.00  0.00           O  
ATOM   2568  CB  SER B1728      49.767  38.996  56.804  1.00  0.00           C  
ATOM   2569  OG  SER B1728      49.887  39.630  58.060  1.00  0.00           O  
ATOM   2570  H   SER B1728      50.418  41.335  56.280  1.00  0.00           H  
ATOM   2571 HG   SER B1728      49.131  39.388  58.601  1.00  0.00           H  
ATOM   2572  N   HIS B1729      50.427  39.405  53.515  1.00  0.00           N  
ATOM   2573  CA  HIS B1729      50.199  38.857  52.187  1.00  0.00           C  
ATOM   2574  C   HIS B1729      51.130  39.329  51.078  1.00  0.00           C  
ATOM   2575  O   HIS B1729      50.958  38.912  49.931  1.00  0.00           O  
ATOM   2576  CB  HIS B1729      48.775  39.161  51.735  1.00  0.00           C  
ATOM   2577  CG  HIS B1729      47.738  38.224  52.262  1.00  0.00           C  
ATOM   2578  ND1 HIS B1729      47.751  36.866  51.982  1.00  0.00           N  
ATOM   2579  CD2 HIS B1729      46.621  38.445  52.991  1.00  0.00           C  
ATOM   2580  CE1 HIS B1729      46.679  36.300  52.524  1.00  0.00           C  
ATOM   2581  NE2 HIS B1729      45.981  37.236  53.135  1.00  0.00           N  
ATOM   2582  H   HIS B1729      50.332  40.362  53.642  1.00  0.00           H  
ATOM   2583  HD1 HIS B1729      48.384  36.415  51.448  1.00  0.00           H  
ATOM   2584  HE2 HIS B1729      45.136  37.100  53.605  1.00  0.00           H  
ATOM   2585  N   THR B1730      52.119  40.159  51.375  1.00  0.00           N  
ATOM   2586  CA  THR B1730      52.978  40.640  50.303  1.00  0.00           C  
ATOM   2587  C   THR B1730      54.333  39.975  50.091  1.00  0.00           C  
ATOM   2588  O   THR B1730      54.849  39.295  50.967  1.00  0.00           O  
ATOM   2589  CB  THR B1730      53.196  42.140  50.439  1.00  0.00           C  
ATOM   2590  OG1 THR B1730      53.848  42.628  49.260  1.00  0.00           O  
ATOM   2591  CG2 THR B1730      54.056  42.457  51.677  1.00  0.00           C  
ATOM   2592  H   THR B1730      52.285  40.435  52.305  1.00  0.00           H  
ATOM   2593  HG1 THR B1730      53.993  43.578  49.356  1.00  0.00           H  
ATOM   2594  N   LYS B1731      54.891  40.151  48.906  1.00  0.00           N  
ATOM   2595  CA  LYS B1731      56.212  39.612  48.619  1.00  0.00           C  
ATOM   2596  C   LYS B1731      57.267  40.644  49.068  1.00  0.00           C  
ATOM   2597  O   LYS B1731      57.023  41.861  49.015  1.00  0.00           O  
ATOM   2598  CB  LYS B1731      56.387  39.314  47.124  1.00  0.00           C  
ATOM   2599  CG  LYS B1731      57.683  38.555  46.805  1.00  0.00           C  
ATOM   2600  CD  LYS B1731      57.902  38.271  45.313  1.00  0.00           C  
ATOM   2601  CE  LYS B1731      58.335  39.500  44.488  1.00  0.00           C  
ATOM   2602  NZ  LYS B1731      59.769  39.928  44.648  1.00  0.00           N  
ATOM   2603  H   LYS B1731      54.420  40.659  48.229  1.00  0.00           H  
ATOM   2604  HZ1 LYS B1731      59.899  40.388  45.550  1.00  0.00           H  
ATOM   2605  HZ2 LYS B1731      60.386  39.089  44.587  1.00  0.00           H  
ATOM   2606  HZ3 LYS B1731      60.018  40.586  43.877  1.00  0.00           H  
ATOM   2607  N   ASP B1732      58.442  40.163  49.477  1.00  0.00           N  
ATOM   2608  CA  ASP B1732      59.517  41.042  49.939  1.00  0.00           C  
ATOM   2609  C   ASP B1732      58.992  41.906  51.089  1.00  0.00           C  
ATOM   2610  O   ASP B1732      59.369  43.076  51.218  1.00  0.00           O  
ATOM   2611  CB  ASP B1732      59.992  41.974  48.818  1.00  0.00           C  
ATOM   2612  CG  ASP B1732      59.995  41.315  47.465  1.00  0.00           C  
ATOM   2613  OD1 ASP B1732      60.824  40.399  47.223  1.00  0.00           O  
ATOM   2614  OD2 ASP B1732      59.152  41.737  46.643  1.00  0.00           O  
ATOM   2615  H   ASP B1732      58.586  39.194  49.463  1.00  0.00           H  
ATOM   2616  N   GLN B1733      58.126  41.335  51.926  1.00  0.00           N  
ATOM   2617  CA  GLN B1733      57.575  42.092  53.037  1.00  0.00           C  
ATOM   2618  C   GLN B1733      58.741  42.648  53.801  1.00  0.00           C  
ATOM   2619  O   GLN B1733      58.702  43.800  54.193  1.00  0.00           O  
ATOM   2620  CB  GLN B1733      56.719  41.223  53.940  1.00  0.00           C  
ATOM   2621  CG  GLN B1733      57.189  39.797  54.073  1.00  0.00           C  
ATOM   2622  CD  GLN B1733      56.304  38.995  54.995  1.00  0.00           C  
ATOM   2623  OE1 GLN B1733      55.089  39.217  55.085  1.00  0.00           O  
ATOM   2624  NE2 GLN B1733      56.911  38.061  55.710  1.00  0.00           N  
ATOM   2625  H   GLN B1733      57.832  40.416  51.766  1.00  0.00           H  
ATOM   2626 HE21 GLN B1733      57.869  37.940  55.621  1.00  0.00           H  
ATOM   2627 HE22 GLN B1733      56.339  37.558  56.321  1.00  0.00           H  
ATOM   2628  N   GLU B1734      59.808  41.854  53.918  1.00  0.00           N  
ATOM   2629  CA  GLU B1734      61.028  42.277  54.613  1.00  0.00           C  
ATOM   2630  C   GLU B1734      61.565  43.579  53.989  1.00  0.00           C  
ATOM   2631  O   GLU B1734      61.920  44.525  54.701  1.00  0.00           O  
ATOM   2632  CB  GLU B1734      62.095  41.176  54.581  1.00  0.00           C  
ATOM   2633  CG  GLU B1734      62.320  40.552  53.203  1.00  0.00           C  
ATOM   2634  CD  GLU B1734      61.414  39.342  52.921  1.00  0.00           C  
ATOM   2635  OE1 GLU B1734      60.275  39.542  52.442  1.00  0.00           O  
ATOM   2636  OE2 GLU B1734      61.848  38.182  53.160  1.00  0.00           O  
ATOM   2637  H   GLU B1734      59.750  40.969  53.571  1.00  0.00           H  
ATOM   2638  N   ALA B1735      61.627  43.625  52.660  1.00  0.00           N  
ATOM   2639  CA  ALA B1735      62.092  44.830  51.984  1.00  0.00           C  
ATOM   2640  C   ALA B1735      61.069  45.916  52.267  1.00  0.00           C  
ATOM   2641  O   ALA B1735      61.393  47.107  52.289  1.00  0.00           O  
ATOM   2642  CB  ALA B1735      62.232  44.599  50.483  1.00  0.00           C  
ATOM   2643  H   ALA B1735      61.331  42.866  52.132  1.00  0.00           H  
ATOM   2644  N   LEU B1736      59.825  45.499  52.469  1.00  0.00           N  
ATOM   2645  CA  LEU B1736      58.760  46.436  52.768  1.00  0.00           C  
ATOM   2646  C   LEU B1736      58.734  46.789  54.257  1.00  0.00           C  
ATOM   2647  O   LEU B1736      58.864  45.914  55.130  1.00  0.00           O  
ATOM   2648  CB  LEU B1736      57.423  45.875  52.314  1.00  0.00           C  
ATOM   2649  CG  LEU B1736      57.220  45.882  50.803  1.00  0.00           C  
ATOM   2650  CD1 LEU B1736      55.930  45.182  50.484  1.00  0.00           C  
ATOM   2651  CD2 LEU B1736      57.178  47.303  50.282  1.00  0.00           C  
ATOM   2652  H   LEU B1736      59.622  44.549  52.432  1.00  0.00           H  
ATOM   2653  N   GLY B1737      58.530  48.072  54.549  1.00  0.00           N  
ATOM   2654  CA  GLY B1737      58.531  48.517  55.936  1.00  0.00           C  
ATOM   2655  C   GLY B1737      57.307  48.220  56.778  1.00  0.00           C  
ATOM   2656  O   GLY B1737      56.817  49.115  57.484  1.00  0.00           O  
ATOM   2657  H   GLY B1737      58.394  48.715  53.829  1.00  0.00           H  
ATOM   2658  N   ILE B1738      56.813  46.986  56.738  1.00  0.00           N  
ATOM   2659  CA  ILE B1738      55.638  46.664  57.526  1.00  0.00           C  
ATOM   2660  C   ILE B1738      55.950  46.938  58.988  1.00  0.00           C  
ATOM   2661  O   ILE B1738      57.089  46.774  59.434  1.00  0.00           O  
ATOM   2662  CB  ILE B1738      55.134  45.219  57.318  1.00  0.00           C  
ATOM   2663  CG1 ILE B1738      55.935  44.487  56.218  1.00  0.00           C  
ATOM   2664  CG2 ILE B1738      53.631  45.266  57.001  1.00  0.00           C  
ATOM   2665  CD1 ILE B1738      55.333  44.531  54.808  1.00  0.00           C  
ATOM   2666  H   ILE B1738      57.282  46.304  56.215  1.00  0.00           H  
ATOM   2667  N   THR B1739      54.952  47.417  59.717  1.00  0.00           N  
ATOM   2668  CA  THR B1739      55.163  47.752  61.114  1.00  0.00           C  
ATOM   2669  C   THR B1739      54.364  46.886  62.063  1.00  0.00           C  
ATOM   2670  O   THR B1739      54.493  47.016  63.279  1.00  0.00           O  
ATOM   2671  CB  THR B1739      54.815  49.229  61.375  1.00  0.00           C  
ATOM   2672  OG1 THR B1739      53.391  49.380  61.447  1.00  0.00           O  
ATOM   2673  CG2 THR B1739      55.353  50.109  60.235  1.00  0.00           C  
ATOM   2674  H   THR B1739      54.072  47.549  59.321  1.00  0.00           H  
ATOM   2675  HG1 THR B1739      53.176  50.307  61.620  1.00  0.00           H  
ATOM   2676  N   ALA B1740      53.497  46.048  61.514  1.00  0.00           N  
ATOM   2677  CA  ALA B1740      52.673  45.173  62.340  1.00  0.00           C  
ATOM   2678  C   ALA B1740      53.278  43.795  62.426  1.00  0.00           C  
ATOM   2679  O   ALA B1740      54.122  43.424  61.598  1.00  0.00           O  
ATOM   2680  CB  ALA B1740      51.262  45.084  61.796  1.00  0.00           C  
ATOM   2681  H   ALA B1740      53.421  46.003  60.544  1.00  0.00           H  
ATOM   2682  N   ARG B1741      52.806  43.020  63.393  1.00  0.00           N  
ATOM   2683  CA  ARG B1741      53.338  41.694  63.580  1.00  0.00           C  
ATOM   2684  C   ARG B1741      52.841  40.713  62.554  1.00  0.00           C  
ATOM   2685  O   ARG B1741      51.944  39.920  62.842  1.00  0.00           O  
ATOM   2686  CB  ARG B1741      53.087  41.209  65.000  1.00  0.00           C  
ATOM   2687  CG  ARG B1741      54.085  41.799  66.015  1.00  0.00           C  
ATOM   2688  CD  ARG B1741      53.939  41.228  67.431  1.00  0.00           C  
ATOM   2689  NE  ARG B1741      54.862  40.135  67.721  1.00  0.00           N  
ATOM   2690  CZ  ARG B1741      54.870  38.965  67.090  1.00  0.00           C  
ATOM   2691  NH1 ARG B1741      54.003  38.696  66.116  1.00  0.00           N  
ATOM   2692  NH2 ARG B1741      55.753  38.043  67.446  1.00  0.00           N  
ATOM   2693  H   ARG B1741      52.101  43.349  63.982  1.00  0.00           H  
ATOM   2694 HE   ARG B1741      55.526  40.273  68.428  1.00  0.00           H  
ATOM   2695 HH11 ARG B1741      53.327  39.351  65.851  1.00  0.00           H  
ATOM   2696 HH12 ARG B1741      54.034  37.800  65.657  1.00  0.00           H  
ATOM   2697 HH21 ARG B1741      55.776  37.156  66.986  1.00  0.00           H  
ATOM   2698 HH22 ARG B1741      56.403  38.232  68.189  1.00  0.00           H  
ATOM   2699  N   VAL B1742      53.433  40.797  61.360  1.00  0.00           N  
ATOM   2700  CA  VAL B1742      53.110  39.934  60.213  1.00  0.00           C  
ATOM   2701  C   VAL B1742      54.009  38.695  60.153  1.00  0.00           C  
ATOM   2702  O   VAL B1742      55.221  38.806  60.363  1.00  0.00           O  
ATOM   2703  CB  VAL B1742      53.245  40.693  58.856  1.00  0.00           C  
ATOM   2704  CG1 VAL B1742      52.143  41.710  58.703  1.00  0.00           C  
ATOM   2705  CG2 VAL B1742      54.581  41.392  58.766  1.00  0.00           C  
ATOM   2706  H   VAL B1742      54.136  41.466  61.245  1.00  0.00           H  
ATOM   2707  N   LEU B1743      53.428  37.526  59.881  1.00  0.00           N  
ATOM   2708  CA  LEU B1743      54.199  36.282  59.805  1.00  0.00           C  
ATOM   2709  C   LEU B1743      54.944  36.174  58.481  1.00  0.00           C  
ATOM   2710  O   LEU B1743      54.432  36.601  57.453  1.00  0.00           O  
ATOM   2711  CB  LEU B1743      53.292  35.072  60.036  1.00  0.00           C  
ATOM   2712  CG  LEU B1743      52.115  34.763  59.106  1.00  0.00           C  
ATOM   2713  CD1 LEU B1743      51.265  33.704  59.773  1.00  0.00           C  
ATOM   2714  CD2 LEU B1743      51.249  35.978  58.825  1.00  0.00           C  
ATOM   2715  H   LEU B1743      52.476  37.532  59.725  1.00  0.00           H  
ATOM   2716  N   ARG B1744      56.165  35.639  58.513  1.00  0.00           N  
ATOM   2717  CA  ARG B1744      56.976  35.520  57.300  1.00  0.00           C  
ATOM   2718  C   ARG B1744      56.169  34.824  56.237  1.00  0.00           C  
ATOM   2719  O   ARG B1744      55.843  33.640  56.358  1.00  0.00           O  
ATOM   2720  CB  ARG B1744      58.304  34.782  57.555  1.00  0.00           C  
ATOM   2721  CG  ARG B1744      59.479  35.123  56.581  1.00  0.00           C  
ATOM   2722  CD  ARG B1744      60.019  36.566  56.793  1.00  0.00           C  
ATOM   2723  NE  ARG B1744      61.375  36.820  56.268  1.00  0.00           N  
ATOM   2724  CZ  ARG B1744      62.038  37.978  56.400  1.00  0.00           C  
ATOM   2725  NH1 ARG B1744      61.490  39.024  57.034  1.00  0.00           N  
ATOM   2726  NH2 ARG B1744      63.275  38.091  55.919  1.00  0.00           N  
ATOM   2727  H   ARG B1744      56.521  35.313  59.363  1.00  0.00           H  
ATOM   2728 HE   ARG B1744      61.825  36.094  55.789  1.00  0.00           H  
ATOM   2729 HH11 ARG B1744      60.570  38.951  57.416  1.00  0.00           H  
ATOM   2730 HH12 ARG B1744      62.000  39.880  57.119  1.00  0.00           H  
ATOM   2731 HH21 ARG B1744      63.772  38.955  56.016  1.00  0.00           H  
ATOM   2732 HH22 ARG B1744      63.707  37.315  55.464  1.00  0.00           H  
ATOM   2733  N   ASN B1745      55.780  35.603  55.234  1.00  0.00           N  
ATOM   2734  CA  ASN B1745      54.985  35.092  54.125  1.00  0.00           C  
ATOM   2735  C   ASN B1745      55.875  34.617  52.976  1.00  0.00           C  
ATOM   2736  O   ASN B1745      56.091  35.323  51.983  1.00  0.00           O  
ATOM   2737  CB  ASN B1745      53.980  36.137  53.638  1.00  0.00           C  
ATOM   2738  CG  ASN B1745      53.026  35.583  52.614  1.00  0.00           C  
ATOM   2739  OD1 ASN B1745      52.976  34.370  52.399  1.00  0.00           O  
ATOM   2740  ND2 ASN B1745      52.286  36.464  51.953  1.00  0.00           N  
ATOM   2741  H   ASN B1745      55.993  36.538  55.239  1.00  0.00           H  
ATOM   2742 HD21 ASN B1745      52.401  37.410  52.175  1.00  0.00           H  
ATOM   2743 HD22 ASN B1745      51.671  36.116  51.303  1.00  0.00           H  
ATOM   2744  N   GLU B1746      56.421  33.419  53.156  1.00  0.00           N  
ATOM   2745  CA  GLU B1746      57.293  32.782  52.189  1.00  0.00           C  
ATOM   2746  C   GLU B1746      56.421  32.093  51.131  1.00  0.00           C  
ATOM   2747  O   GLU B1746      56.440  30.872  51.023  1.00  0.00           O  
ATOM   2748  CB  GLU B1746      58.146  31.739  52.924  1.00  0.00           C  
ATOM   2749  CG  GLU B1746      57.316  30.743  53.758  1.00  0.00           C  
ATOM   2750  CD  GLU B1746      58.151  29.655  54.421  1.00  0.00           C  
ATOM   2751  OE1 GLU B1746      58.794  28.866  53.683  1.00  0.00           O  
ATOM   2752  OE2 GLU B1746      58.143  29.579  55.679  1.00  0.00           O  
ATOM   2753  H   GLU B1746      56.202  32.943  53.992  1.00  0.00           H  
ATOM   2754  N   HIS B1747      55.655  32.854  50.352  1.00  0.00           N  
ATOM   2755  CA  HIS B1747      54.801  32.230  49.348  1.00  0.00           C  
ATOM   2756  C   HIS B1747      54.228  33.069  48.223  1.00  0.00           C  
ATOM   2757  O   HIS B1747      54.280  32.651  47.066  1.00  0.00           O  
ATOM   2758  CB  HIS B1747      53.648  31.497  50.023  1.00  0.00           C  
ATOM   2759  CG  HIS B1747      53.926  30.052  50.235  1.00  0.00           C  
ATOM   2760  ND1 HIS B1747      53.909  29.472  51.481  1.00  0.00           N  
ATOM   2761  CD2 HIS B1747      54.291  29.083  49.368  1.00  0.00           C  
ATOM   2762  CE1 HIS B1747      54.266  28.200  51.375  1.00  0.00           C  
ATOM   2763  NE2 HIS B1747      54.507  27.946  50.103  1.00  0.00           N  
ATOM   2764  H   HIS B1747      55.654  33.833  50.473  1.00  0.00           H  
ATOM   2765  HD1 HIS B1747      53.675  29.864  52.269  1.00  0.00           H  
ATOM   2766  HE2 HIS B1747      54.814  27.081  49.741  1.00  0.00           H  
ATOM   2767  N   SER B1748      53.606  34.194  48.562  1.00  0.00           N  
ATOM   2768  CA  SER B1748      52.984  35.054  47.559  1.00  0.00           C  
ATOM   2769  C   SER B1748      53.845  35.418  46.356  1.00  0.00           C  
ATOM   2770  O   SER B1748      55.066  35.477  46.436  1.00  0.00           O  
ATOM   2771  CB  SER B1748      52.422  36.320  48.210  1.00  0.00           C  
ATOM   2772  OG  SER B1748      51.849  37.190  47.242  1.00  0.00           O  
ATOM   2773  H   SER B1748      53.597  34.473  49.497  1.00  0.00           H  
ATOM   2774 HG   SER B1748      51.512  37.981  47.682  1.00  0.00           H  
ATOM   2775  N   THR B1749      53.188  35.600  45.222  1.00  0.00           N  
ATOM   2776  CA  THR B1749      53.876  35.965  44.012  1.00  0.00           C  
ATOM   2777  C   THR B1749      54.267  37.418  44.180  1.00  0.00           C  
ATOM   2778  O   THR B1749      55.031  37.772  45.061  1.00  0.00           O  
ATOM   2779  CB  THR B1749      52.945  35.847  42.797  1.00  0.00           C  
ATOM   2780  OG1 THR B1749      51.671  36.417  43.125  1.00  0.00           O  
ATOM   2781  CG2 THR B1749      52.782  34.428  42.351  1.00  0.00           C  
ATOM   2782  H   THR B1749      52.219  35.496  45.204  1.00  0.00           H  
ATOM   2783  HG1 THR B1749      51.080  36.341  42.365  1.00  0.00           H  
ATOM   2784  N   GLN B1750      53.630  38.274  43.397  1.00  0.00           N  
ATOM   2785  CA  GLN B1750      53.897  39.701  43.408  1.00  0.00           C  
ATOM   2786  C   GLN B1750      53.766  40.483  44.724  1.00  0.00           C  
ATOM   2787  O   GLN B1750      53.136  40.029  45.695  1.00  0.00           O  
ATOM   2788  CB  GLN B1750      53.123  40.390  42.268  1.00  0.00           C  
ATOM   2789  CG  GLN B1750      51.787  39.723  41.867  1.00  0.00           C  
ATOM   2790  CD  GLN B1750      50.658  39.977  42.844  1.00  0.00           C  
ATOM   2791  OE1 GLN B1750      49.558  40.360  42.446  1.00  0.00           O  
ATOM   2792  NE2 GLN B1750      50.917  39.763  44.128  1.00  0.00           N  
ATOM   2793  H   GLN B1750      52.911  37.969  42.837  1.00  0.00           H  
ATOM   2794 HE21 GLN B1750      51.775  39.426  44.420  1.00  0.00           H  
ATOM   2795 HE22 GLN B1750      50.184  39.924  44.770  1.00  0.00           H  
ATOM   2796  N   ARG B1751      54.353  41.683  44.697  1.00  0.00           N  
ATOM   2797  CA  ARG B1751      54.386  42.588  45.829  1.00  0.00           C  
ATOM   2798  C   ARG B1751      53.118  43.389  46.019  1.00  0.00           C  
ATOM   2799  O   ARG B1751      52.861  44.348  45.301  1.00  0.00           O  
ATOM   2800  CB  ARG B1751      55.565  43.537  45.708  1.00  0.00           C  
ATOM   2801  CG  ARG B1751      55.937  44.151  47.034  1.00  0.00           C  
ATOM   2802  CD  ARG B1751      57.095  45.115  46.906  1.00  0.00           C  
ATOM   2803  NE  ARG B1751      58.186  44.571  46.099  1.00  0.00           N  
ATOM   2804  CZ  ARG B1751      59.369  45.160  45.937  1.00  0.00           C  
ATOM   2805  NH1 ARG B1751      59.642  46.314  46.539  1.00  0.00           N  
ATOM   2806  NH2 ARG B1751      60.256  44.634  45.104  1.00  0.00           N  
ATOM   2807  H   ARG B1751      54.781  41.969  43.868  1.00  0.00           H  
ATOM   2808 HE   ARG B1751      58.047  43.709  45.654  1.00  0.00           H  
ATOM   2809 HH11 ARG B1751      58.950  46.755  47.111  1.00  0.00           H  
ATOM   2810 HH12 ARG B1751      60.529  46.753  46.401  1.00  0.00           H  
ATOM   2811 HH21 ARG B1751      61.145  45.074  44.977  1.00  0.00           H  
ATOM   2812 HH22 ARG B1751      60.036  43.796  44.605  1.00  0.00           H  
ATOM   2813  N   LEU B1752      52.379  43.027  47.054  1.00  0.00           N  
ATOM   2814  CA  LEU B1752      51.132  43.670  47.406  1.00  0.00           C  
ATOM   2815  C   LEU B1752      51.317  45.073  48.000  1.00  0.00           C  
ATOM   2816  O   LEU B1752      50.592  45.452  48.931  1.00  0.00           O  
ATOM   2817  CB  LEU B1752      50.406  42.775  48.405  1.00  0.00           C  
ATOM   2818  CG  LEU B1752      48.904  42.586  48.268  1.00  0.00           C  
ATOM   2819  CD1 LEU B1752      48.534  42.101  46.875  1.00  0.00           C  
ATOM   2820  CD2 LEU B1752      48.481  41.580  49.296  1.00  0.00           C  
ATOM   2821  H   LEU B1752      52.699  42.292  47.621  1.00  0.00           H  
ATOM   2822  N   ALA B1753      52.259  45.843  47.445  1.00  0.00           N  
ATOM   2823  CA  ALA B1753      52.558  47.202  47.921  1.00  0.00           C  
ATOM   2824  C   ALA B1753      52.375  48.345  46.904  1.00  0.00           C  
ATOM   2825  O   ALA B1753      52.468  48.126  45.697  1.00  0.00           O  
ATOM   2826  CB  ALA B1753      53.967  47.245  48.490  1.00  0.00           C  
ATOM   2827  H   ALA B1753      52.750  45.525  46.674  1.00  0.00           H  
ATOM   2828  N   TYR B1757      52.105  49.551  47.414  1.00  0.00           N  
ATOM   2829  CA  TYR B1757      51.913  50.772  46.611  1.00  0.00           C  
ATOM   2830  C   TYR B1757      53.285  51.395  46.459  1.00  0.00           C  
ATOM   2831  O   TYR B1757      54.223  50.964  47.137  1.00  0.00           O  
ATOM   2832  CB  TYR B1757      50.997  51.740  47.373  1.00  0.00           C  
ATOM   2833  CG  TYR B1757      50.588  53.018  46.651  1.00  0.00           C  
ATOM   2834  CD1 TYR B1757      51.491  54.054  46.451  1.00  0.00           C  
ATOM   2835  CD2 TYR B1757      49.275  53.208  46.231  1.00  0.00           C  
ATOM   2836  CE1 TYR B1757      51.112  55.229  45.863  1.00  0.00           C  
ATOM   2837  CE2 TYR B1757      48.875  54.393  45.646  1.00  0.00           C  
ATOM   2838  CZ  TYR B1757      49.798  55.403  45.462  1.00  0.00           C  
ATOM   2839  OH  TYR B1757      49.403  56.599  44.894  1.00  0.00           O  
ATOM   2840  H   TYR B1757      52.061  49.637  48.386  1.00  0.00           H  
ATOM   2841 HH   TYR B1757      50.165  57.191  44.847  1.00  0.00           H  
ATOM   2842  N   ARG B1758      53.405  52.454  45.661  1.00  0.00           N  
ATOM   2843  CA  ARG B1758      54.726  53.029  45.506  1.00  0.00           C  
ATOM   2844  C   ARG B1758      55.058  54.526  45.430  1.00  0.00           C  
ATOM   2845  O   ARG B1758      56.067  54.928  45.991  1.00  0.00           O  
ATOM   2846  CB  ARG B1758      55.439  52.309  44.377  1.00  0.00           C  
ATOM   2847  CG  ARG B1758      54.830  52.549  43.026  1.00  0.00           C  
ATOM   2848  CD  ARG B1758      55.341  53.858  42.430  1.00  0.00           C  
ATOM   2849  NE  ARG B1758      56.802  53.889  42.418  1.00  0.00           N  
ATOM   2850  CZ  ARG B1758      57.537  54.227  41.365  1.00  0.00           C  
ATOM   2851  NH1 ARG B1758      56.952  54.583  40.219  1.00  0.00           N  
ATOM   2852  NH2 ARG B1758      58.860  54.153  41.442  1.00  0.00           N  
ATOM   2853  H   ARG B1758      52.650  52.792  45.158  1.00  0.00           H  
ATOM   2854 HE   ARG B1758      57.272  53.636  43.238  1.00  0.00           H  
ATOM   2855 HH11 ARG B1758      55.948  54.598  40.155  1.00  0.00           H  
ATOM   2856 HH12 ARG B1758      57.504  54.845  39.435  1.00  0.00           H  
ATOM   2857 HH21 ARG B1758      59.413  54.415  40.657  1.00  0.00           H  
ATOM   2858 HH22 ARG B1758      59.285  53.848  42.290  1.00  0.00           H  
ATOM   2859  N   ASP B1759      54.272  55.361  44.762  1.00  0.00           N  
ATOM   2860  CA  ASP B1759      54.668  56.778  44.633  1.00  0.00           C  
ATOM   2861  C   ASP B1759      54.194  57.814  45.659  1.00  0.00           C  
ATOM   2862  O   ASP B1759      53.131  58.424  45.489  1.00  0.00           O  
ATOM   2863  CB  ASP B1759      54.369  57.269  43.204  1.00  0.00           C  
ATOM   2864  CG  ASP B1759      54.752  58.732  42.966  1.00  0.00           C  
ATOM   2865  OD1 ASP B1759      55.856  59.143  43.370  1.00  0.00           O  
ATOM   2866  OD2 ASP B1759      53.955  59.467  42.347  1.00  0.00           O  
ATOM   2867  H   ASP B1759      53.435  55.048  44.375  1.00  0.00           H  
ATOM   2868  N   PRO B1760      55.004  58.077  46.701  1.00  0.00           N  
ATOM   2869  CA  PRO B1760      54.586  59.072  47.692  1.00  0.00           C  
ATOM   2870  C   PRO B1760      55.143  60.396  47.203  1.00  0.00           C  
ATOM   2871  O   PRO B1760      55.749  61.139  47.972  1.00  0.00           O  
ATOM   2872  CB  PRO B1760      55.330  58.623  48.943  1.00  0.00           C  
ATOM   2873  CG  PRO B1760      56.631  58.201  48.405  1.00  0.00           C  
ATOM   2874  CD  PRO B1760      56.238  57.406  47.155  1.00  0.00           C  
ATOM   2875  N   GLU B1761      54.992  60.624  45.901  1.00  0.00           N  
ATOM   2876  CA  GLU B1761      55.513  61.788  45.175  1.00  0.00           C  
ATOM   2877  C   GLU B1761      57.037  61.600  45.008  1.00  0.00           C  
ATOM   2878  O   GLU B1761      57.723  62.403  44.373  1.00  0.00           O  
ATOM   2879  CB  GLU B1761      55.102  63.145  45.816  1.00  0.00           C  
ATOM   2880  CG  GLU B1761      55.996  63.744  46.939  1.00  0.00           C  
ATOM   2881  CD  GLU B1761      55.435  65.041  47.568  1.00  0.00           C  
ATOM   2882  OE1 GLU B1761      55.684  66.141  47.017  1.00  0.00           O  
ATOM   2883  OE2 GLU B1761      54.761  64.962  48.626  1.00  0.00           O  
ATOM   2884  H   GLU B1761      54.490  59.979  45.377  1.00  0.00           H  
ATOM   2885  N   THR B1765      57.538  60.478  45.534  1.00  0.00           N  
ATOM   2886  CA  THR B1765      58.951  60.097  45.446  1.00  0.00           C  
ATOM   2887  C   THR B1765      58.937  58.694  44.834  1.00  0.00           C  
ATOM   2888  O   THR B1765      58.204  58.438  43.877  1.00  0.00           O  
ATOM   2889  CB  THR B1765      59.651  60.091  46.847  1.00  0.00           C  
ATOM   2890  OG1 THR B1765      59.407  58.852  47.525  1.00  0.00           O  
ATOM   2891  CG2 THR B1765      59.104  61.206  47.703  1.00  0.00           C  
ATOM   2892  H   THR B1765      56.948  59.874  46.001  1.00  0.00           H  
ATOM   2893  HG1 THR B1765      59.847  58.874  48.389  1.00  0.00           H  
ATOM   2894  N   GLY B1767      59.703  57.775  45.407  1.00  0.00           N  
ATOM   2895  CA  GLY B1767      59.728  56.412  44.904  1.00  0.00           C  
ATOM   2896  C   GLY B1767      59.730  55.409  46.041  1.00  0.00           C  
ATOM   2897  O   GLY B1767      60.091  54.240  45.857  1.00  0.00           O  
ATOM   2898  H   GLY B1767      60.286  57.999  46.153  1.00  0.00           H  
ATOM   2899  N   LYS B1768      59.366  55.891  47.226  1.00  0.00           N  
ATOM   2900  CA  LYS B1768      59.315  55.059  48.416  1.00  0.00           C  
ATOM   2901  C   LYS B1768      58.160  54.055  48.394  1.00  0.00           C  
ATOM   2902  O   LYS B1768      56.983  54.426  48.460  1.00  0.00           O  
ATOM   2903  CB  LYS B1768      59.258  55.937  49.683  1.00  0.00           C  
ATOM   2904  CG  LYS B1768      59.054  55.169  51.022  1.00  0.00           C  
ATOM   2905  CD  LYS B1768      60.014  53.964  51.203  1.00  0.00           C  
ATOM   2906  CE  LYS B1768      59.831  53.247  52.561  1.00  0.00           C  
ATOM   2907  NZ  LYS B1768      60.594  51.946  52.663  1.00  0.00           N  
ATOM   2908  H   LYS B1768      59.096  56.829  47.292  1.00  0.00           H  
ATOM   2909  HZ1 LYS B1768      60.102  51.227  52.097  1.00  0.00           H  
ATOM   2910  HZ2 LYS B1768      61.551  52.090  52.301  1.00  0.00           H  
ATOM   2911  HZ3 LYS B1768      60.623  51.654  53.656  1.00  0.00           H  
ATOM   2912  N   TRP B1770      58.506  52.779  48.266  1.00  0.00           N  
ATOM   2913  CA  TRP B1770      57.497  51.741  48.265  1.00  0.00           C  
ATOM   2914  C   TRP B1770      57.016  51.633  49.694  1.00  0.00           C  
ATOM   2915  O   TRP B1770      57.829  51.535  50.616  1.00  0.00           O  
ATOM   2916  CB  TRP B1770      58.088  50.407  47.810  1.00  0.00           C  
ATOM   2917  CG  TRP B1770      57.676  50.010  46.424  1.00  0.00           C  
ATOM   2918  CD1 TRP B1770      56.584  49.254  46.066  1.00  0.00           C  
ATOM   2919  CD2 TRP B1770      58.342  50.330  45.190  1.00  0.00           C  
ATOM   2920  NE1 TRP B1770      56.542  49.091  44.703  1.00  0.00           N  
ATOM   2921  CE2 TRP B1770      57.610  49.740  44.142  1.00  0.00           C  
ATOM   2922  CE3 TRP B1770      59.503  51.073  44.892  1.00  0.00           C  
ATOM   2923  CZ2 TRP B1770      57.991  49.860  42.802  1.00  0.00           C  
ATOM   2924  CZ3 TRP B1770      59.879  51.191  43.544  1.00  0.00           C  
ATOM   2925  CH2 TRP B1770      59.126  50.586  42.518  1.00  0.00           C  
ATOM   2926  H   TRP B1770      59.447  52.541  48.182  1.00  0.00           H  
ATOM   2927  HE1 TRP B1770      55.854  48.586  44.219  1.00  0.00           H  
ATOM   2928  N   PHE B1771      55.708  51.682  49.892  1.00  0.00           N  
ATOM   2929  CA  PHE B1771      55.175  51.581  51.237  1.00  0.00           C  
ATOM   2930  C   PHE B1771      53.817  50.914  51.245  1.00  0.00           C  
ATOM   2931  O   PHE B1771      52.966  51.232  50.410  1.00  0.00           O  
ATOM   2932  CB  PHE B1771      55.052  52.963  51.840  1.00  0.00           C  
ATOM   2933  CG  PHE B1771      54.043  53.825  51.161  1.00  0.00           C  
ATOM   2934  CD1 PHE B1771      54.286  54.332  49.891  1.00  0.00           C  
ATOM   2935  CD2 PHE B1771      52.874  54.191  51.821  1.00  0.00           C  
ATOM   2936  CE1 PHE B1771      53.382  55.205  49.294  1.00  0.00           C  
ATOM   2937  CE2 PHE B1771      51.962  55.061  51.236  1.00  0.00           C  
ATOM   2938  CZ  PHE B1771      52.218  55.572  49.974  1.00  0.00           C  
ATOM   2939  H   PHE B1771      55.096  51.784  49.129  1.00  0.00           H  
ATOM   2940  N   VAL B1772      53.628  49.971  52.166  1.00  0.00           N  
ATOM   2941  CA  VAL B1772      52.359  49.258  52.299  1.00  0.00           C  
ATOM   2942  C   VAL B1772      51.339  50.194  52.895  1.00  0.00           C  
ATOM   2943  O   VAL B1772      51.557  50.745  53.974  1.00  0.00           O  
ATOM   2944  CB  VAL B1772      52.485  48.057  53.209  1.00  0.00           C  
ATOM   2945  CG1 VAL B1772      51.116  47.463  53.439  1.00  0.00           C  
ATOM   2946  CG2 VAL B1772      53.460  47.042  52.606  1.00  0.00           C  
ATOM   2947  H   VAL B1772      54.352  49.769  52.790  1.00  0.00           H  
ATOM   2948  N   PRO B1773      50.195  50.348  52.224  1.00  0.00           N  
ATOM   2949  CA  PRO B1773      49.222  51.275  52.806  1.00  0.00           C  
ATOM   2950  C   PRO B1773      48.639  50.752  54.075  1.00  0.00           C  
ATOM   2951  O   PRO B1773      48.925  49.631  54.469  1.00  0.00           O  
ATOM   2952  CB  PRO B1773      48.137  51.387  51.726  1.00  0.00           C  
ATOM   2953  CG  PRO B1773      48.856  51.016  50.463  1.00  0.00           C  
ATOM   2954  CD  PRO B1773      49.728  49.871  50.914  1.00  0.00           C  
ATOM   2955  N   TYR B1774      47.940  51.640  54.759  1.00  0.00           N  
ATOM   2956  CA  TYR B1774      47.234  51.323  55.979  1.00  0.00           C  
ATOM   2957  C   TYR B1774      45.801  51.106  55.563  1.00  0.00           C  
ATOM   2958  O   TYR B1774      45.443  51.389  54.416  1.00  0.00           O  
ATOM   2959  CB  TYR B1774      47.339  52.432  57.015  1.00  0.00           C  
ATOM   2960  CG  TYR B1774      48.487  52.184  57.959  1.00  0.00           C  
ATOM   2961  CD1 TYR B1774      49.675  51.596  57.495  1.00  0.00           C  
ATOM   2962  CD2 TYR B1774      48.400  52.533  59.307  1.00  0.00           C  
ATOM   2963  CE1 TYR B1774      50.739  51.369  58.340  1.00  0.00           C  
ATOM   2964  CE2 TYR B1774      49.462  52.315  60.165  1.00  0.00           C  
ATOM   2965  CZ  TYR B1774      50.628  51.732  59.677  1.00  0.00           C  
ATOM   2966  OH  TYR B1774      51.683  51.512  60.538  1.00  0.00           O  
ATOM   2967  H   TYR B1774      47.953  52.525  54.460  1.00  0.00           H  
ATOM   2968 HH   TYR B1774      52.409  51.111  60.044  1.00  0.00           H  
ATOM   2969  N   VAL B1775      44.964  50.627  56.468  1.00  0.00           N  
ATOM   2970  CA  VAL B1775      43.612  50.360  56.061  1.00  0.00           C  
ATOM   2971  C   VAL B1775      42.529  50.588  57.077  1.00  0.00           C  
ATOM   2972  O   VAL B1775      42.650  50.207  58.222  1.00  0.00           O  
ATOM   2973  CB  VAL B1775      43.495  48.933  55.484  1.00  0.00           C  
ATOM   2974  CG1 VAL B1775      44.387  47.940  56.261  1.00  0.00           C  
ATOM   2975  CG2 VAL B1775      42.061  48.499  55.524  1.00  0.00           C  
ATOM   2976  H   VAL B1775      45.261  50.457  57.402  1.00  0.00           H  
ATOM   2977  N   ILE B1776      41.484  51.277  56.660  1.00  0.00           N  
ATOM   2978  CA  ILE B1776      40.329  51.494  57.520  1.00  0.00           C  
ATOM   2979  C   ILE B1776      39.303  50.552  56.919  1.00  0.00           C  
ATOM   2980  O   ILE B1776      39.026  50.593  55.716  1.00  0.00           O  
ATOM   2981  CB  ILE B1776      39.846  52.939  57.508  1.00  0.00           C  
ATOM   2982  CG1 ILE B1776      40.546  53.709  58.611  1.00  0.00           C  
ATOM   2983  CG2 ILE B1776      38.394  52.999  57.846  1.00  0.00           C  
ATOM   2984  CD1 ILE B1776      41.997  53.460  58.686  1.00  0.00           C  
ATOM   2985  H   ILE B1776      41.475  51.619  55.751  1.00  0.00           H  
ATOM   2986  N   GLU B1777      38.756  49.690  57.755  1.00  0.00           N  
ATOM   2987  CA  GLU B1777      37.828  48.692  57.267  1.00  0.00           C  
ATOM   2988  C   GLU B1777      36.421  48.768  57.859  1.00  0.00           C  
ATOM   2989  O   GLU B1777      36.184  48.416  59.021  1.00  0.00           O  
ATOM   2990  CB  GLU B1777      38.449  47.288  57.485  1.00  0.00           C  
ATOM   2991  CG  GLU B1777      37.621  46.116  56.992  1.00  0.00           C  
ATOM   2992  CD  GLU B1777      37.790  44.859  57.837  1.00  0.00           C  
ATOM   2993  OE1 GLU B1777      37.611  44.933  59.074  1.00  0.00           O  
ATOM   2994  OE2 GLU B1777      38.051  43.782  57.261  1.00  0.00           O  
ATOM   2995  H   GLU B1777      38.975  49.728  58.720  1.00  0.00           H  
ATOM   2996  N   PRO B1778      35.464  49.252  57.067  1.00  0.00           N  
ATOM   2997  CA  PRO B1778      34.114  49.310  57.635  1.00  0.00           C  
ATOM   2998  C   PRO B1778      33.464  47.989  57.248  1.00  0.00           C  
ATOM   2999  O   PRO B1778      33.155  47.773  56.075  1.00  0.00           O  
ATOM   3000  CB  PRO B1778      33.475  50.479  56.892  1.00  0.00           C  
ATOM   3001  CG  PRO B1778      34.635  51.362  56.634  1.00  0.00           C  
ATOM   3002  CD  PRO B1778      35.730  50.413  56.210  1.00  0.00           C  
ATOM   3003  N   SER B1779      33.353  47.073  58.204  1.00  0.00           N  
ATOM   3004  CA  SER B1779      32.749  45.772  57.925  1.00  0.00           C  
ATOM   3005  C   SER B1779      31.318  45.760  58.455  1.00  0.00           C  
ATOM   3006  O   SER B1779      31.105  46.022  59.630  1.00  0.00           O  
ATOM   3007  CB  SER B1779      33.575  44.667  58.581  1.00  0.00           C  
ATOM   3008  OG  SER B1779      33.468  43.446  57.868  1.00  0.00           O  
ATOM   3009  H   SER B1779      33.692  47.258  59.105  1.00  0.00           H  
ATOM   3010 HG   SER B1779      34.007  42.776  58.310  1.00  0.00           H  
ATOM   3011  N   ALA B1782      30.338  45.501  57.595  1.00  0.00           N  
ATOM   3012  CA  ALA B1782      28.944  45.497  58.028  1.00  0.00           C  
ATOM   3013  C   ALA B1782      28.219  44.263  57.608  1.00  0.00           C  
ATOM   3014  O   ALA B1782      28.216  43.916  56.443  1.00  0.00           O  
ATOM   3015  CB  ALA B1782      28.220  46.687  57.466  1.00  0.00           C  
ATOM   3016  H   ALA B1782      30.549  45.307  56.661  1.00  0.00           H  
ATOM   3017  N   GLY B1783      27.548  43.618  58.538  1.00  0.00           N  
ATOM   3018  CA  GLY B1783      26.807  42.443  58.146  1.00  0.00           C  
ATOM   3019  C   GLY B1783      25.541  42.856  57.412  1.00  0.00           C  
ATOM   3020  O   GLY B1783      24.793  43.733  57.907  1.00  0.00           O  
ATOM   3021  H   GLY B1783      27.545  43.936  59.481  1.00  0.00           H  
ATOM   3022  N   VAL B1784      25.293  42.231  56.254  1.00  0.00           N  
ATOM   3023  CA  VAL B1784      24.107  42.528  55.457  1.00  0.00           C  
ATOM   3024  C   VAL B1784      22.840  42.049  56.143  1.00  0.00           C  
ATOM   3025  O   VAL B1784      21.796  42.725  56.105  1.00  0.00           O  
ATOM   3026  CB  VAL B1784      24.162  41.866  54.102  1.00  0.00           C  
ATOM   3027  CG1 VAL B1784      22.880  42.157  53.332  1.00  0.00           C  
ATOM   3028  CG2 VAL B1784      25.319  42.406  53.349  1.00  0.00           C  
ATOM   3029  H   VAL B1784      25.920  41.567  55.935  1.00  0.00           H  
ATOM   3030  N   ASP B1785      22.949  40.895  56.789  1.00  0.00           N  
ATOM   3031  CA  ASP B1785      21.831  40.293  57.491  1.00  0.00           C  
ATOM   3032  C   ASP B1785      21.445  41.052  58.766  1.00  0.00           C  
ATOM   3033  O   ASP B1785      20.260  41.288  59.021  1.00  0.00           O  
ATOM   3034  CB  ASP B1785      22.180  38.863  57.781  1.00  0.00           C  
ATOM   3035  CG  ASP B1785      22.838  38.213  56.606  1.00  0.00           C  
ATOM   3036  OD1 ASP B1785      22.108  37.748  55.703  1.00  0.00           O  
ATOM   3037  OD2 ASP B1785      24.090  38.221  56.550  1.00  0.00           O  
ATOM   3038  H   ASP B1785      23.810  40.442  56.778  1.00  0.00           H  
ATOM   3039  N   ARG B1786      22.431  41.481  59.540  1.00  0.00           N  
ATOM   3040  CA  ARG B1786      22.143  42.233  60.742  1.00  0.00           C  
ATOM   3041  C   ARG B1786      21.553  43.589  60.366  1.00  0.00           C  
ATOM   3042  O   ARG B1786      20.685  44.106  61.059  1.00  0.00           O  
ATOM   3043  CB  ARG B1786      23.414  42.430  61.541  1.00  0.00           C  
ATOM   3044  CG  ARG B1786      24.082  41.152  61.968  1.00  0.00           C  
ATOM   3045  CD  ARG B1786      23.853  40.906  63.438  1.00  0.00           C  
ATOM   3046  NE  ARG B1786      24.774  39.904  63.960  1.00  0.00           N  
ATOM   3047  CZ  ARG B1786      25.976  40.181  64.453  1.00  0.00           C  
ATOM   3048  NH1 ARG B1786      26.406  41.442  64.501  1.00  0.00           N  
ATOM   3049  NH2 ARG B1786      26.761  39.189  64.866  1.00  0.00           N  
ATOM   3050  H   ARG B1786      23.351  41.290  59.296  1.00  0.00           H  
ATOM   3051 HE   ARG B1786      24.491  38.969  63.946  1.00  0.00           H  
ATOM   3052 HH11 ARG B1786      25.825  42.185  64.164  1.00  0.00           H  
ATOM   3053 HH12 ARG B1786      27.309  41.652  64.874  1.00  0.00           H  
ATOM   3054 HH21 ARG B1786      27.664  39.392  65.241  1.00  0.00           H  
ATOM   3055 HH22 ARG B1786      26.440  38.246  64.807  1.00  0.00           H  
ATOM   3056  N   GLY B1787      22.035  44.176  59.275  1.00  0.00           N  
ATOM   3057  CA  GLY B1787      21.501  45.454  58.852  1.00  0.00           C  
ATOM   3058  C   GLY B1787      20.014  45.308  58.563  1.00  0.00           C  
ATOM   3059  O   GLY B1787      19.190  46.139  58.967  1.00  0.00           O  
ATOM   3060  H   GLY B1787      22.752  43.766  58.759  1.00  0.00           H  
ATOM   3061  N   VAL B1788      19.658  44.202  57.918  1.00  0.00           N  
ATOM   3062  CA  VAL B1788      18.261  43.962  57.586  1.00  0.00           C  
ATOM   3063  C   VAL B1788      17.449  43.848  58.866  1.00  0.00           C  
ATOM   3064  O   VAL B1788      16.351  44.397  58.983  1.00  0.00           O  
ATOM   3065  CB  VAL B1788      18.048  42.663  56.760  1.00  0.00           C  
ATOM   3066  CG1 VAL B1788      16.585  42.580  56.302  1.00  0.00           C  
ATOM   3067  CG2 VAL B1788      19.011  42.601  55.554  1.00  0.00           C  
ATOM   3068  H   VAL B1788      20.343  43.561  57.656  1.00  0.00           H  
ATOM   3069  N   LEU B1789      17.998  43.105  59.819  1.00  0.00           N  
ATOM   3070  CA  LEU B1789      17.352  42.906  61.100  1.00  0.00           C  
ATOM   3071  C   LEU B1789      17.239  44.252  61.777  1.00  0.00           C  
ATOM   3072  O   LEU B1789      16.236  44.553  62.406  1.00  0.00           O  
ATOM   3073  CB  LEU B1789      18.195  42.004  61.970  1.00  0.00           C  
ATOM   3074  CG  LEU B1789      17.414  40.973  62.769  1.00  0.00           C  
ATOM   3075  CD1 LEU B1789      18.201  40.677  64.042  1.00  0.00           C  
ATOM   3076  CD2 LEU B1789      16.029  41.476  63.138  1.00  0.00           C  
ATOM   3077  H   LEU B1789      18.854  42.664  59.639  1.00  0.00           H  
ATOM   3078  N   ALA B1790      18.260  45.072  61.623  1.00  0.00           N  
ATOM   3079  CA  ALA B1790      18.241  46.364  62.236  1.00  0.00           C  
ATOM   3080  C   ALA B1790      17.079  47.148  61.695  1.00  0.00           C  
ATOM   3081  O   ALA B1790      16.181  47.517  62.437  1.00  0.00           O  
ATOM   3082  CB  ALA B1790      19.507  47.070  61.964  1.00  0.00           C  
ATOM   3083  H   ALA B1790      19.013  44.806  61.087  1.00  0.00           H  
ATOM   3084  N   LEU B1791      17.068  47.362  60.392  1.00  0.00           N  
ATOM   3085  CA  LEU B1791      15.988  48.121  59.762  1.00  0.00           C  
ATOM   3086  C   LEU B1791      14.597  47.531  60.082  1.00  0.00           C  
ATOM   3087  O   LEU B1791      13.670  48.263  60.417  1.00  0.00           O  
ATOM   3088  CB  LEU B1791      16.202  48.191  58.245  1.00  0.00           C  
ATOM   3089  CG  LEU B1791      17.582  48.682  57.767  1.00  0.00           C  
ATOM   3090  CD1 LEU B1791      17.799  48.397  56.271  1.00  0.00           C  
ATOM   3091  CD2 LEU B1791      17.760  50.171  58.077  1.00  0.00           C  
ATOM   3092  H   LEU B1791      17.778  46.981  59.844  1.00  0.00           H  
ATOM   3093  N   LEU B1792      14.469  46.209  60.015  1.00  0.00           N  
ATOM   3094  CA  LEU B1792      13.215  45.529  60.298  1.00  0.00           C  
ATOM   3095  C   LEU B1792      12.754  45.788  61.693  1.00  0.00           C  
ATOM   3096  O   LEU B1792      11.593  46.125  61.885  1.00  0.00           O  
ATOM   3097  CB  LEU B1792      13.393  44.044  60.094  1.00  0.00           C  
ATOM   3098  CG  LEU B1792      13.155  43.797  58.626  1.00  0.00           C  
ATOM   3099  CD1 LEU B1792      13.424  42.360  58.277  1.00  0.00           C  
ATOM   3100  CD2 LEU B1792      11.701  44.201  58.357  1.00  0.00           C  
ATOM   3101  H   LEU B1792      15.245  45.672  59.764  1.00  0.00           H  
ATOM   3102  N   ALA B1793      13.678  45.618  62.646  1.00  0.00           N  
ATOM   3103  CA  ALA B1793      13.449  45.817  64.087  1.00  0.00           C  
ATOM   3104  C   ALA B1793      12.977  47.205  64.340  1.00  0.00           C  
ATOM   3105  O   ALA B1793      11.923  47.401  64.937  1.00  0.00           O  
ATOM   3106  CB  ALA B1793      14.708  45.596  64.868  1.00  0.00           C  
ATOM   3107  H   ALA B1793      14.580  45.352  62.366  1.00  0.00           H  
ATOM   3108  N   GLU B1794      13.774  48.160  63.870  1.00  0.00           N  
ATOM   3109  CA  GLU B1794      13.491  49.594  63.997  1.00  0.00           C  
ATOM   3110  C   GLU B1794      12.147  50.034  63.405  1.00  0.00           C  
ATOM   3111  O   GLU B1794      11.510  50.967  63.904  1.00  0.00           O  
ATOM   3112  CB  GLU B1794      14.613  50.395  63.324  1.00  0.00           C  
ATOM   3113  CG  GLU B1794      14.438  51.905  63.331  1.00  0.00           C  
ATOM   3114  CD  GLU B1794      14.833  52.538  64.641  1.00  0.00           C  
ATOM   3115  OE1 GLU B1794      16.043  52.611  64.923  1.00  0.00           O  
ATOM   3116  OE2 GLU B1794      13.939  52.971  65.387  1.00  0.00           O  
ATOM   3117  H   GLU B1794      14.594  47.887  63.413  1.00  0.00           H  
ATOM   3118  N   ALA B1795      11.736  49.366  62.331  1.00  0.00           N  
ATOM   3119  CA  ALA B1795      10.494  49.691  61.624  1.00  0.00           C  
ATOM   3120  C   ALA B1795       9.239  49.059  62.199  1.00  0.00           C  
ATOM   3121  O   ALA B1795       8.176  49.651  62.177  1.00  0.00           O  
ATOM   3122  CB  ALA B1795      10.619  49.326  60.155  1.00  0.00           C  
ATOM   3123  H   ALA B1795      12.290  48.627  61.996  1.00  0.00           H  
ATOM   3124  N   PHE B1796       9.337  47.809  62.605  1.00  0.00           N  
ATOM   3125  CA  PHE B1796       8.215  47.101  63.184  1.00  0.00           C  
ATOM   3126  C   PHE B1796       7.566  47.975  64.263  1.00  0.00           C  
ATOM   3127  O   PHE B1796       8.211  48.248  65.258  1.00  0.00           O  
ATOM   3128  CB  PHE B1796       8.774  45.815  63.810  1.00  0.00           C  
ATOM   3129  CG  PHE B1796       7.738  44.896  64.347  1.00  0.00           C  
ATOM   3130  CD1 PHE B1796       6.701  45.370  65.150  1.00  0.00           C  
ATOM   3131  CD2 PHE B1796       7.783  43.552  64.034  1.00  0.00           C  
ATOM   3132  CE1 PHE B1796       5.730  44.527  65.626  1.00  0.00           C  
ATOM   3133  CE2 PHE B1796       6.810  42.692  64.506  1.00  0.00           C  
ATOM   3134  CZ  PHE B1796       5.779  43.179  65.305  1.00  0.00           C  
ATOM   3135  H   PHE B1796      10.202  47.359  62.530  1.00  0.00           H  
ATOM   3136  N   THR B1797       6.338  48.458  64.058  1.00  0.00           N  
ATOM   3137  CA  THR B1797       5.636  49.254  65.091  1.00  0.00           C  
ATOM   3138  C   THR B1797       4.176  48.828  65.168  1.00  0.00           C  
ATOM   3139  O   THR B1797       3.565  48.548  64.130  1.00  0.00           O  
ATOM   3140  CB  THR B1797       5.609  50.780  64.852  1.00  0.00           C  
ATOM   3141  OG1 THR B1797       4.836  51.073  63.689  1.00  0.00           O  
ATOM   3142  CG2 THR B1797       7.019  51.367  64.738  1.00  0.00           C  
ATOM   3143  H   THR B1797       5.889  48.300  63.204  1.00  0.00           H  
ATOM   3144  HG1 THR B1797       4.829  52.019  63.545  1.00  0.00           H  
ATOM   3145  N   ARG B1798       3.617  48.771  66.384  1.00  0.00           N  
ATOM   3146  CA  ARG B1798       2.219  48.379  66.584  1.00  0.00           C  
ATOM   3147  C   ARG B1798       1.416  49.624  66.850  1.00  0.00           C  
ATOM   3148  O   ARG B1798       1.844  50.503  67.580  1.00  0.00           O  
ATOM   3149  CB  ARG B1798       2.080  47.433  67.765  1.00  0.00           C  
ATOM   3150  CG  ARG B1798       3.177  46.382  67.841  1.00  0.00           C  
ATOM   3151  CD  ARG B1798       2.827  45.225  68.770  1.00  0.00           C  
ATOM   3152  NE  ARG B1798       1.850  44.332  68.167  1.00  0.00           N  
ATOM   3153  CZ  ARG B1798       1.946  43.014  68.202  1.00  0.00           C  
ATOM   3154  NH1 ARG B1798       2.977  42.463  68.819  1.00  0.00           N  
ATOM   3155  NH2 ARG B1798       1.027  42.256  67.614  1.00  0.00           N  
ATOM   3156  H   ARG B1798       4.154  49.012  67.160  1.00  0.00           H  
ATOM   3157 HE   ARG B1798       1.090  44.724  67.707  1.00  0.00           H  
ATOM   3158 HH11 ARG B1798       3.672  43.035  69.250  1.00  0.00           H  
ATOM   3159 HH12 ARG B1798       3.062  41.464  68.855  1.00  0.00           H  
ATOM   3160 HH21 ARG B1798       1.103  41.260  67.645  1.00  0.00           H  
ATOM   3161 HH22 ARG B1798       0.257  42.685  67.140  1.00  0.00           H  
ATOM   3162  N   GLU B1799       0.238  49.701  66.278  1.00  0.00           N  
ATOM   3163  CA  GLU B1799      -0.548  50.885  66.476  1.00  0.00           C  
ATOM   3164  C   GLU B1799      -1.944  50.507  66.860  1.00  0.00           C  
ATOM   3165  O   GLU B1799      -2.524  49.587  66.279  1.00  0.00           O  
ATOM   3166  CB  GLU B1799      -0.591  51.717  65.189  1.00  0.00           C  
ATOM   3167  CG  GLU B1799       0.723  52.425  64.822  1.00  0.00           C  
ATOM   3168  CD  GLU B1799       0.610  53.356  63.587  1.00  0.00           C  
ATOM   3169  OE1 GLU B1799      -0.508  53.853  63.283  1.00  0.00           O  
ATOM   3170  OE2 GLU B1799       1.649  53.596  62.921  1.00  0.00           O  
ATOM   3171  H   GLU B1799      -0.107  48.960  65.735  1.00  0.00           H  
ATOM   3172  N   GLU B1800      -2.445  51.159  67.900  1.00  0.00           N  
ATOM   3173  CA  GLU B1800      -3.818  50.949  68.340  1.00  0.00           C  
ATOM   3174  C   GLU B1800      -4.610  51.900  67.450  1.00  0.00           C  
ATOM   3175  O   GLU B1800      -4.452  53.122  67.509  1.00  0.00           O  
ATOM   3176  CB  GLU B1800      -3.988  51.262  69.843  1.00  0.00           C  
ATOM   3177  CG  GLU B1800      -3.433  52.629  70.310  1.00  0.00           C  
ATOM   3178  CD  GLU B1800      -3.244  52.704  71.830  1.00  0.00           C  
ATOM   3179  OE1 GLU B1800      -4.223  53.009  72.565  1.00  0.00           O  
ATOM   3180  OE2 GLU B1800      -2.104  52.453  72.282  1.00  0.00           O  
ATOM   3181  H   GLU B1800      -1.886  51.790  68.381  1.00  0.00           H  
ATOM   3182  N   LEU B1801      -5.320  51.318  66.505  1.00  0.00           N  
ATOM   3183  CA  LEU B1801      -6.103  52.104  65.586  1.00  0.00           C  
ATOM   3184  C   LEU B1801      -7.186  52.778  66.398  1.00  0.00           C  
ATOM   3185  O   LEU B1801      -7.289  52.565  67.596  1.00  0.00           O  
ATOM   3186  CB  LEU B1801      -6.666  51.188  64.497  1.00  0.00           C  
ATOM   3187  CG  LEU B1801      -5.489  50.466  63.807  1.00  0.00           C  
ATOM   3188  CD1 LEU B1801      -5.922  49.230  63.015  1.00  0.00           C  
ATOM   3189  CD2 LEU B1801      -4.723  51.466  62.940  1.00  0.00           C  
ATOM   3190  H   LEU B1801      -5.351  50.325  66.436  1.00  0.00           H  
ATOM   3191  N   PRO B1802      -7.981  53.647  65.765  1.00  0.00           N  
ATOM   3192  CA  PRO B1802      -9.007  54.258  66.612  1.00  0.00           C  
ATOM   3193  C   PRO B1802     -10.129  53.266  66.952  1.00  0.00           C  
ATOM   3194  O   PRO B1802     -10.570  53.184  68.099  1.00  0.00           O  
ATOM   3195  CB  PRO B1802      -9.506  55.407  65.741  1.00  0.00           C  
ATOM   3196  CG  PRO B1802      -9.390  54.837  64.347  1.00  0.00           C  
ATOM   3197  CD  PRO B1802      -8.020  54.204  64.405  1.00  0.00           C  
ATOM   3198  N   ASN B1803     -10.536  52.479  65.953  1.00  0.00           N  
ATOM   3199  CA  ASN B1803     -11.602  51.468  66.065  1.00  0.00           C  
ATOM   3200  C   ASN B1803     -11.372  50.437  67.155  1.00  0.00           C  
ATOM   3201  O   ASN B1803     -12.204  49.553  67.362  1.00  0.00           O  
ATOM   3202  CB  ASN B1803     -11.730  50.740  64.738  1.00  0.00           C  
ATOM   3203  CG  ASN B1803     -10.389  50.259  64.222  1.00  0.00           C  
ATOM   3204  OD1 ASN B1803      -9.549  49.788  64.997  1.00  0.00           O  
ATOM   3205  ND2 ASN B1803     -10.150  50.433  62.926  1.00  0.00           N  
ATOM   3206  H   ASN B1803     -10.083  52.566  65.100  1.00  0.00           H  
ATOM   3207 HD21 ASN B1803     -10.830  50.850  62.360  1.00  0.00           H  
ATOM   3208 HD22 ASN B1803      -9.286  50.124  62.586  1.00  0.00           H  
ATOM   3209  N   GLY B1804     -10.213  50.524  67.800  1.00  0.00           N  
ATOM   3210  CA  GLY B1804      -9.871  49.615  68.872  1.00  0.00           C  
ATOM   3211  C   GLY B1804      -8.703  48.691  68.576  1.00  0.00           C  
ATOM   3212  O   GLY B1804      -7.673  48.743  69.267  1.00  0.00           O  
ATOM   3213  H   GLY B1804      -9.553  51.191  67.537  1.00  0.00           H  
ATOM   3214  N   GLU B1805      -8.865  47.848  67.555  1.00  0.00           N  
ATOM   3215  CA  GLU B1805      -7.843  46.875  67.155  1.00  0.00           C  
ATOM   3216  C   GLU B1805      -6.529  47.529  66.779  1.00  0.00           C  
ATOM   3217  O   GLU B1805      -6.497  48.689  66.367  1.00  0.00           O  
ATOM   3218  CB  GLU B1805      -8.299  46.042  65.944  1.00  0.00           C  
ATOM   3219  CG  GLU B1805      -9.809  45.845  65.756  1.00  0.00           C  
ATOM   3220  CD  GLU B1805     -10.423  46.793  64.713  1.00  0.00           C  
ATOM   3221  OE1 GLU B1805     -10.055  46.706  63.510  1.00  0.00           O  
ATOM   3222  OE2 GLU B1805     -11.289  47.610  65.108  1.00  0.00           O  
ATOM   3223  H   GLU B1805      -9.696  47.905  67.044  1.00  0.00           H  
ATOM   3224  N   GLU B1806      -5.452  46.762  66.887  1.00  0.00           N  
ATOM   3225  CA  GLU B1806      -4.141  47.269  66.530  1.00  0.00           C  
ATOM   3226  C   GLU B1806      -3.695  46.740  65.167  1.00  0.00           C  
ATOM   3227  O   GLU B1806      -4.291  45.812  64.613  1.00  0.00           O  
ATOM   3228  CB  GLU B1806      -3.104  46.880  67.592  1.00  0.00           C  
ATOM   3229  CG  GLU B1806      -2.828  45.372  67.665  1.00  0.00           C  
ATOM   3230  CD  GLU B1806      -1.334  45.007  67.680  1.00  0.00           C  
ATOM   3231  OE1 GLU B1806      -0.515  45.769  67.105  1.00  0.00           O  
ATOM   3232  OE2 GLU B1806      -0.993  43.940  68.254  1.00  0.00           O  
ATOM   3233  H   GLU B1806      -5.539  45.852  67.227  1.00  0.00           H  
ATOM   3234  N   ARG B1807      -2.641  47.349  64.636  1.00  0.00           N  
ATOM   3235  CA  ARG B1807      -2.054  46.938  63.369  1.00  0.00           C  
ATOM   3236  C   ARG B1807      -0.529  46.933  63.538  1.00  0.00           C  
ATOM   3237  O   ARG B1807       0.011  47.693  64.343  1.00  0.00           O  
ATOM   3238  CB  ARG B1807      -2.467  47.892  62.242  1.00  0.00           C  
ATOM   3239  CG  ARG B1807      -2.013  49.342  62.387  1.00  0.00           C  
ATOM   3240  CD  ARG B1807      -2.096  49.971  61.008  1.00  0.00           C  
ATOM   3241  NE  ARG B1807      -1.710  51.377  60.949  1.00  0.00           N  
ATOM   3242  CZ  ARG B1807      -0.996  51.908  59.959  1.00  0.00           C  
ATOM   3243  NH1 ARG B1807      -0.584  51.152  58.957  1.00  0.00           N  
ATOM   3244  NH2 ARG B1807      -0.710  53.201  59.949  1.00  0.00           N  
ATOM   3245  H   ARG B1807      -2.237  48.097  65.117  1.00  0.00           H  
ATOM   3246 HE   ARG B1807      -1.994  51.965  61.679  1.00  0.00           H  
ATOM   3247 HH11 ARG B1807      -0.804  50.179  58.939  1.00  0.00           H  
ATOM   3248 HH12 ARG B1807      -0.047  51.558  58.216  1.00  0.00           H  
ATOM   3249 HH21 ARG B1807      -0.175  53.590  59.203  1.00  0.00           H  
ATOM   3250 HH22 ARG B1807      -1.034  53.787  60.694  1.00  0.00           H  
ATOM   3251  N   ILE B1808       0.150  45.985  62.898  1.00  0.00           N  
ATOM   3252  CA  ILE B1808       1.611  45.940  62.977  1.00  0.00           C  
ATOM   3253  C   ILE B1808       2.024  46.544  61.667  1.00  0.00           C  
ATOM   3254  O   ILE B1808       1.790  45.935  60.633  1.00  0.00           O  
ATOM   3255  CB  ILE B1808       2.190  44.491  63.052  1.00  0.00           C  
ATOM   3256  CG1 ILE B1808       1.953  43.885  64.427  1.00  0.00           C  
ATOM   3257  CG2 ILE B1808       3.680  44.493  62.822  1.00  0.00           C  
ATOM   3258  CD1 ILE B1808       0.545  43.404  64.653  1.00  0.00           C  
ATOM   3259  H   ILE B1808      -0.325  45.320  62.350  1.00  0.00           H  
ATOM   3260  N   VAL B1809       2.519  47.773  61.700  1.00  0.00           N  
ATOM   3261  CA  VAL B1809       2.959  48.444  60.491  1.00  0.00           C  
ATOM   3262  C   VAL B1809       4.458  48.360  60.417  1.00  0.00           C  
ATOM   3263  O   VAL B1809       5.123  48.512  61.437  1.00  0.00           O  
ATOM   3264  CB  VAL B1809       2.674  49.935  60.540  1.00  0.00           C  
ATOM   3265  CG1 VAL B1809       2.724  50.519  59.159  1.00  0.00           C  
ATOM   3266  CG2 VAL B1809       1.373  50.194  61.184  1.00  0.00           C  
ATOM   3267  H   VAL B1809       2.609  48.228  62.560  1.00  0.00           H  
ATOM   3268  N   LEU B1810       5.003  48.087  59.237  1.00  0.00           N  
ATOM   3269  CA  LEU B1810       6.452  48.076  59.089  1.00  0.00           C  
ATOM   3270  C   LEU B1810       6.722  49.464  58.527  1.00  0.00           C  
ATOM   3271  O   LEU B1810       6.482  49.717  57.362  1.00  0.00           O  
ATOM   3272  CB  LEU B1810       6.914  47.023  58.084  1.00  0.00           C  
ATOM   3273  CG  LEU B1810       7.655  45.771  58.562  1.00  0.00           C  
ATOM   3274  CD1 LEU B1810       8.455  45.226  57.392  1.00  0.00           C  
ATOM   3275  CD2 LEU B1810       8.597  46.074  59.711  1.00  0.00           C  
ATOM   3276  H   LEU B1810       4.442  47.899  58.469  1.00  0.00           H  
ATOM   3277  N   LYS B1811       7.078  50.410  59.375  1.00  0.00           N  
ATOM   3278  CA  LYS B1811       7.360  51.744  58.887  1.00  0.00           C  
ATOM   3279  C   LYS B1811       8.757  51.742  58.255  1.00  0.00           C  
ATOM   3280  O   LYS B1811       9.703  52.290  58.825  1.00  0.00           O  
ATOM   3281  CB  LYS B1811       7.304  52.747  60.037  1.00  0.00           C  
ATOM   3282  CG  LYS B1811       5.923  53.265  60.409  1.00  0.00           C  
ATOM   3283  CD  LYS B1811       6.117  54.523  61.272  1.00  0.00           C  
ATOM   3284  CE  LYS B1811       4.886  55.435  61.357  1.00  0.00           C  
ATOM   3285  NZ  LYS B1811       3.637  54.773  61.850  1.00  0.00           N  
ATOM   3286  H   LYS B1811       7.159  50.209  60.338  1.00  0.00           H  
ATOM   3287  HZ1 LYS B1811       3.247  54.159  61.103  1.00  0.00           H  
ATOM   3288  HZ2 LYS B1811       3.860  54.193  62.685  1.00  0.00           H  
ATOM   3289  HZ3 LYS B1811       2.936  55.494  62.104  1.00  0.00           H  
ATOM   3290  N   LEU B1812       8.893  51.054  57.121  1.00  0.00           N  
ATOM   3291  CA  LEU B1812      10.153  50.941  56.388  1.00  0.00           C  
ATOM   3292  C   LEU B1812      10.442  52.193  55.608  1.00  0.00           C  
ATOM   3293  O   LEU B1812       9.522  52.878  55.192  1.00  0.00           O  
ATOM   3294  CB  LEU B1812      10.087  49.774  55.419  1.00  0.00           C  
ATOM   3295  CG  LEU B1812      10.389  48.403  56.022  1.00  0.00           C  
ATOM   3296  CD1 LEU B1812       9.829  47.284  55.152  1.00  0.00           C  
ATOM   3297  CD2 LEU B1812      11.899  48.259  56.178  1.00  0.00           C  
ATOM   3298  H   LEU B1812       8.100  50.625  56.746  1.00  0.00           H  
ATOM   3299  N   LYS B1813      11.719  52.496  55.413  1.00  0.00           N  
ATOM   3300  CA  LYS B1813      12.110  53.688  54.663  1.00  0.00           C  
ATOM   3301  C   LYS B1813      11.709  53.412  53.215  1.00  0.00           C  
ATOM   3302  O   LYS B1813      12.274  52.501  52.619  1.00  0.00           O  
ATOM   3303  CB  LYS B1813      13.620  53.851  54.773  1.00  0.00           C  
ATOM   3304  CG  LYS B1813      14.156  55.187  54.285  1.00  0.00           C  
ATOM   3305  CD  LYS B1813      14.079  55.377  52.767  1.00  0.00           C  
ATOM   3306  CE  LYS B1813      15.091  56.442  52.322  1.00  0.00           C  
ATOM   3307  NZ  LYS B1813      14.949  57.790  52.996  1.00  0.00           N  
ATOM   3308  H   LYS B1813      12.423  51.909  55.779  1.00  0.00           H  
ATOM   3309  HZ1 LYS B1813      14.124  58.287  52.622  1.00  0.00           H  
ATOM   3310  HZ2 LYS B1813      14.836  57.647  54.025  1.00  0.00           H  
ATOM   3311  HZ3 LYS B1813      15.809  58.351  52.825  1.00  0.00           H  
ATOM   3312  N   PRO B1814      10.753  54.187  52.629  1.00  0.00           N  
ATOM   3313  CA  PRO B1814      10.178  54.129  51.266  1.00  0.00           C  
ATOM   3314  C   PRO B1814      11.116  53.699  50.147  1.00  0.00           C  
ATOM   3315  O   PRO B1814      10.811  52.782  49.369  1.00  0.00           O  
ATOM   3316  CB  PRO B1814       9.706  55.552  51.028  1.00  0.00           C  
ATOM   3317  CG  PRO B1814       9.353  55.984  52.348  1.00  0.00           C  
ATOM   3318  CD  PRO B1814      10.521  55.518  53.181  1.00  0.00           C  
ATOM   3319  N   GLN B1815      12.268  54.340  50.084  1.00  0.00           N  
ATOM   3320  CA  GLN B1815      13.243  54.014  49.069  1.00  0.00           C  
ATOM   3321  C   GLN B1815      13.711  52.579  49.228  1.00  0.00           C  
ATOM   3322  O   GLN B1815      14.307  52.020  48.310  1.00  0.00           O  
ATOM   3323  CB  GLN B1815      14.432  54.962  49.171  1.00  0.00           C  
ATOM   3324  CG  GLN B1815      14.140  56.373  48.687  1.00  0.00           C  
ATOM   3325  CD  GLN B1815      13.221  57.164  49.610  1.00  0.00           C  
ATOM   3326  OE1 GLN B1815      12.245  56.649  50.159  1.00  0.00           O  
ATOM   3327  NE2 GLN B1815      13.532  58.429  49.780  1.00  0.00           N  
ATOM   3328  H   GLN B1815      12.456  55.020  50.746  1.00  0.00           H  
ATOM   3329 HE21 GLN B1815      14.303  58.813  49.303  1.00  0.00           H  
ATOM   3330 HE22 GLN B1815      12.948  58.963  50.351  1.00  0.00           H  
ATOM   3331  N   LEU B1816      13.421  51.989  50.380  1.00  0.00           N  
ATOM   3332  CA  LEU B1816      13.833  50.632  50.686  1.00  0.00           C  
ATOM   3333  C   LEU B1816      12.730  49.593  50.823  1.00  0.00           C  
ATOM   3334  O   LEU B1816      13.007  48.407  51.017  1.00  0.00           O  
ATOM   3335  CB  LEU B1816      14.666  50.619  51.969  1.00  0.00           C  
ATOM   3336  CG  LEU B1816      15.868  51.544  52.114  1.00  0.00           C  
ATOM   3337  CD1 LEU B1816      16.589  51.120  53.365  1.00  0.00           C  
ATOM   3338  CD2 LEU B1816      16.803  51.459  50.911  1.00  0.00           C  
ATOM   3339  H   LEU B1816      12.951  52.486  51.022  1.00  0.00           H  
ATOM   3340  N   ALA B1817      11.484  50.009  50.792  1.00  0.00           N  
ATOM   3341  CA  ALA B1817      10.421  49.022  50.926  1.00  0.00           C  
ATOM   3342  C   ALA B1817      10.597  47.914  49.913  1.00  0.00           C  
ATOM   3343  O   ALA B1817      11.174  48.114  48.848  1.00  0.00           O  
ATOM   3344  CB  ALA B1817       9.059  49.662  50.741  1.00  0.00           C  
ATOM   3345  H   ALA B1817      11.277  50.948  50.650  1.00  0.00           H  
ATOM   3346  N   PRO B1818      10.080  46.728  50.235  1.00  0.00           N  
ATOM   3347  CA  PRO B1818      10.305  45.754  49.179  1.00  0.00           C  
ATOM   3348  C   PRO B1818       9.416  46.094  47.982  1.00  0.00           C  
ATOM   3349  O   PRO B1818       9.777  45.810  46.843  1.00  0.00           O  
ATOM   3350  CB  PRO B1818       9.948  44.453  49.874  1.00  0.00           C  
ATOM   3351  CG  PRO B1818      10.560  44.668  51.184  1.00  0.00           C  
ATOM   3352  CD  PRO B1818      10.084  46.072  51.540  1.00  0.00           C  
ATOM   3353  N   ILE B1819       8.272  46.725  48.219  1.00  0.00           N  
ATOM   3354  CA  ILE B1819       7.409  47.121  47.106  1.00  0.00           C  
ATOM   3355  C   ILE B1819       6.971  48.560  47.280  1.00  0.00           C  
ATOM   3356  O   ILE B1819       6.333  48.898  48.276  1.00  0.00           O  
ATOM   3357  CB  ILE B1819       6.177  46.288  47.021  1.00  0.00           C  
ATOM   3358  CG1 ILE B1819       6.564  44.825  46.812  1.00  0.00           C  
ATOM   3359  CG2 ILE B1819       5.265  46.859  45.941  1.00  0.00           C  
ATOM   3360  CD1 ILE B1819       5.460  43.855  47.110  1.00  0.00           C  
ATOM   3361  H   ILE B1819       8.010  46.929  49.140  1.00  0.00           H  
ATOM   3362  N   LYS B1820       7.288  49.402  46.307  1.00  0.00           N  
ATOM   3363  CA  LYS B1820       6.950  50.810  46.402  1.00  0.00           C  
ATOM   3364  C   LYS B1820       5.480  51.123  46.328  1.00  0.00           C  
ATOM   3365  O   LYS B1820       4.981  51.939  47.102  1.00  0.00           O  
ATOM   3366  CB  LYS B1820       7.732  51.612  45.385  1.00  0.00           C  
ATOM   3367  CG  LYS B1820       8.900  52.315  46.000  1.00  0.00           C  
ATOM   3368  CD  LYS B1820       9.681  51.401  46.911  1.00  0.00           C  
ATOM   3369  CE  LYS B1820      10.747  50.623  46.183  1.00  0.00           C  
ATOM   3370  NZ  LYS B1820      12.074  51.164  46.544  1.00  0.00           N  
ATOM   3371  H   LYS B1820       7.754  49.066  45.515  1.00  0.00           H  
ATOM   3372  HZ1 LYS B1820      12.240  52.065  46.088  1.00  0.00           H  
ATOM   3373  HZ2 LYS B1820      12.127  51.263  47.582  1.00  0.00           H  
ATOM   3374  HZ3 LYS B1820      12.805  50.470  46.243  1.00  0.00           H  
ATOM   3375  N   VAL B1821       4.776  50.467  45.414  1.00  0.00           N  
ATOM   3376  CA  VAL B1821       3.350  50.700  45.266  1.00  0.00           C  
ATOM   3377  C   VAL B1821       2.598  49.439  44.902  1.00  0.00           C  
ATOM   3378  O   VAL B1821       3.052  48.666  44.077  1.00  0.00           O  
ATOM   3379  CB  VAL B1821       3.034  51.672  44.158  1.00  0.00           C  
ATOM   3380  CG1 VAL B1821       1.575  52.037  44.247  1.00  0.00           C  
ATOM   3381  CG2 VAL B1821       3.897  52.905  44.252  1.00  0.00           C  
ATOM   3382  H   VAL B1821       5.223  49.831  44.825  1.00  0.00           H  
ATOM   3383  N   ALA B1822       1.441  49.232  45.516  1.00  0.00           N  
ATOM   3384  CA  ALA B1822       0.625  48.075  45.211  1.00  0.00           C  
ATOM   3385  C   ALA B1822      -0.583  48.640  44.529  1.00  0.00           C  
ATOM   3386  O   ALA B1822      -1.060  49.723  44.873  1.00  0.00           O  
ATOM   3387  CB  ALA B1822       0.219  47.365  46.448  1.00  0.00           C  
ATOM   3388  H   ALA B1822       1.120  49.903  46.175  1.00  0.00           H  
ATOM   3389  N   VAL B1830      -1.017  47.947  43.497  1.00  0.00           N  
ATOM   3390  CA  VAL B1830      -2.180  48.347  42.748  1.00  0.00           C  
ATOM   3391  C   VAL B1830      -3.218  47.299  43.073  1.00  0.00           C  
ATOM   3392  O   VAL B1830      -3.024  46.107  42.838  1.00  0.00           O  
ATOM   3393  CB  VAL B1830      -1.868  48.408  41.268  1.00  0.00           C  
ATOM   3394  CG1 VAL B1830      -3.157  48.439  40.466  1.00  0.00           C  
ATOM   3395  CG2 VAL B1830      -1.018  49.652  40.986  1.00  0.00           C  
ATOM   3396  H   VAL B1830      -0.529  47.156  43.218  1.00  0.00           H  
ATOM   3397  N   ILE B1831      -4.326  47.752  43.627  1.00  0.00           N  
ATOM   3398  CA  ILE B1831      -5.330  46.826  44.049  1.00  0.00           C  
ATOM   3399  C   ILE B1831      -6.671  46.970  43.369  1.00  0.00           C  
ATOM   3400  O   ILE B1831      -7.295  48.021  43.427  1.00  0.00           O  
ATOM   3401  CB  ILE B1831      -5.531  46.961  45.565  1.00  0.00           C  
ATOM   3402  CG1 ILE B1831      -4.194  46.808  46.302  1.00  0.00           C  
ATOM   3403  CG2 ILE B1831      -6.498  45.917  46.061  1.00  0.00           C  
ATOM   3404  CD1 ILE B1831      -3.395  48.096  46.377  1.00  0.00           C  
ATOM   3405  H   ILE B1831      -4.459  48.715  43.759  1.00  0.00           H  
ATOM   3406  N   PRO B1832      -7.114  45.916  42.677  1.00  0.00           N  
ATOM   3407  CA  PRO B1832      -8.413  45.992  42.011  1.00  0.00           C  
ATOM   3408  C   PRO B1832      -9.477  45.896  43.089  1.00  0.00           C  
ATOM   3409  O   PRO B1832      -9.491  44.952  43.886  1.00  0.00           O  
ATOM   3410  CB  PRO B1832      -8.406  44.750  41.116  1.00  0.00           C  
ATOM   3411  CG  PRO B1832      -7.458  43.822  41.790  1.00  0.00           C  
ATOM   3412  CD  PRO B1832      -6.356  44.759  42.188  1.00  0.00           C  
ATOM   3413  N   LEU B1833     -10.365  46.872  43.110  1.00  0.00           N  
ATOM   3414  CA  LEU B1833     -11.400  46.884  44.118  1.00  0.00           C  
ATOM   3415  C   LEU B1833     -12.199  45.600  44.164  1.00  0.00           C  
ATOM   3416  O   LEU B1833     -12.473  45.090  45.246  1.00  0.00           O  
ATOM   3417  CB  LEU B1833     -12.318  48.081  43.944  1.00  0.00           C  
ATOM   3418  CG  LEU B1833     -13.129  48.406  45.197  1.00  0.00           C  
ATOM   3419  CD1 LEU B1833     -12.421  47.873  46.436  1.00  0.00           C  
ATOM   3420  CD2 LEU B1833     -13.339  49.913  45.333  1.00  0.00           C  
ATOM   3421  H   LEU B1833     -10.311  47.580  42.460  1.00  0.00           H  
ATOM   3422  N   VAL B1834     -12.638  45.120  43.003  1.00  0.00           N  
ATOM   3423  CA  VAL B1834     -13.390  43.859  42.915  1.00  0.00           C  
ATOM   3424  C   VAL B1834     -12.645  42.962  41.926  1.00  0.00           C  
ATOM   3425  O   VAL B1834     -12.261  43.407  40.844  1.00  0.00           O  
ATOM   3426  CB  VAL B1834     -14.870  44.046  42.432  1.00  0.00           C  
ATOM   3427  CG1 VAL B1834     -15.540  42.687  42.239  1.00  0.00           C  
ATOM   3428  CG2 VAL B1834     -15.675  44.872  43.419  1.00  0.00           C  
ATOM   3429  H   VAL B1834     -12.426  45.596  42.181  1.00  0.00           H  
ATOM   3430  N   LYS B1835     -12.469  41.695  42.291  1.00  0.00           N  
ATOM   3431  CA  LYS B1835     -11.746  40.746  41.443  1.00  0.00           C  
ATOM   3432  C   LYS B1835     -12.519  40.243  40.213  1.00  0.00           C  
ATOM   3433  O   LYS B1835     -11.910  39.761  39.245  1.00  0.00           O  
ATOM   3434  CB  LYS B1835     -11.246  39.539  42.276  1.00  0.00           C  
ATOM   3435  CG  LYS B1835      -9.891  39.740  43.022  1.00  0.00           C  
ATOM   3436  CD  LYS B1835      -9.953  40.820  44.132  1.00  0.00           C  
ATOM   3437  CE  LYS B1835      -8.555  41.276  44.574  1.00  0.00           C  
ATOM   3438  NZ  LYS B1835      -8.542  42.443  45.504  1.00  0.00           N  
ATOM   3439  H   LYS B1835     -12.828  41.394  43.147  1.00  0.00           H  
ATOM   3440  HZ1 LYS B1835      -8.768  43.309  44.995  1.00  0.00           H  
ATOM   3441  HZ2 LYS B1835      -9.250  42.281  46.258  1.00  0.00           H  
ATOM   3442  HZ3 LYS B1835      -7.600  42.523  45.945  1.00  0.00           H  
ATOM   3443  N   ASN B1836     -13.844  40.358  40.233  1.00  0.00           N  
ATOM   3444  CA  ASN B1836     -14.630  39.854  39.115  1.00  0.00           C  
ATOM   3445  C   ASN B1836     -14.468  40.609  37.798  1.00  0.00           C  
ATOM   3446  O   ASN B1836     -13.921  40.071  36.835  1.00  0.00           O  
ATOM   3447  CB  ASN B1836     -16.117  39.710  39.508  1.00  0.00           C  
ATOM   3448  CG  ASN B1836     -17.037  40.604  38.693  1.00  0.00           C  
ATOM   3449  OD1 ASN B1836     -17.190  41.790  39.011  1.00  0.00           O  
ATOM   3450  ND2 ASN B1836     -17.608  40.066  37.606  1.00  0.00           N  
ATOM   3451  H   ASN B1836     -14.285  40.781  40.984  1.00  0.00           H  
ATOM   3452 HD21 ASN B1836     -17.408  39.141  37.357  1.00  0.00           H  
ATOM   3453 HD22 ASN B1836     -18.190  40.645  37.075  1.00  0.00           H  
ATOM   3454  N   ARG B1837     -14.885  41.866  37.787  1.00  0.00           N  
ATOM   3455  CA  ARG B1837     -14.853  42.658  36.584  1.00  0.00           C  
ATOM   3456  C   ARG B1837     -13.463  42.809  35.971  1.00  0.00           C  
ATOM   3457  O   ARG B1837     -12.598  43.510  36.508  1.00  0.00           O  
ATOM   3458  CB  ARG B1837     -15.560  43.990  36.832  1.00  0.00           C  
ATOM   3459  CG  ARG B1837     -15.659  44.965  35.636  1.00  0.00           C  
ATOM   3460  CD  ARG B1837     -16.022  44.339  34.261  1.00  0.00           C  
ATOM   3461  NE  ARG B1837     -17.260  43.547  34.183  1.00  0.00           N  
ATOM   3462  CZ  ARG B1837     -18.494  43.995  34.431  1.00  0.00           C  
ATOM   3463  NH1 ARG B1837     -18.693  45.259  34.798  1.00  0.00           N  
ATOM   3464  NH2 ARG B1837     -19.537  43.177  34.274  1.00  0.00           N  
ATOM   3465  H   ARG B1837     -15.229  42.256  38.608  1.00  0.00           H  
ATOM   3466 HE   ARG B1837     -17.172  42.606  33.927  1.00  0.00           H  
ATOM   3467 HH11 ARG B1837     -17.916  45.883  34.888  1.00  0.00           H  
ATOM   3468 HH12 ARG B1837     -19.619  45.587  34.981  1.00  0.00           H  
ATOM   3469 HH21 ARG B1837     -20.463  43.509  34.457  1.00  0.00           H  
ATOM   3470 HH22 ARG B1837     -19.393  42.237  33.970  1.00  0.00           H  
ATOM   3471  N   PRO B1838     -13.245  42.142  34.813  1.00  0.00           N  
ATOM   3472  CA  PRO B1838     -11.994  42.137  34.051  1.00  0.00           C  
ATOM   3473  C   PRO B1838     -11.672  43.538  33.571  1.00  0.00           C  
ATOM   3474  O   PRO B1838     -10.508  43.916  33.469  1.00  0.00           O  
ATOM   3475  CB  PRO B1838     -12.317  41.217  32.859  1.00  0.00           C  
ATOM   3476  CG  PRO B1838     -13.464  40.383  33.328  1.00  0.00           C  
ATOM   3477  CD  PRO B1838     -14.277  41.378  34.088  1.00  0.00           C  
ATOM   3478  N   GLU B1839     -12.716  44.300  33.266  1.00  0.00           N  
ATOM   3479  CA  GLU B1839     -12.543  45.660  32.803  1.00  0.00           C  
ATOM   3480  C   GLU B1839     -11.696  46.378  33.836  1.00  0.00           C  
ATOM   3481  O   GLU B1839     -10.879  47.246  33.494  1.00  0.00           O  
ATOM   3482  CB  GLU B1839     -13.898  46.343  32.650  1.00  0.00           C  
ATOM   3483  CG  GLU B1839     -14.243  46.683  31.187  1.00  0.00           C  
ATOM   3484  CD  GLU B1839     -15.663  46.258  30.773  1.00  0.00           C  
ATOM   3485  OE1 GLU B1839     -16.306  45.498  31.544  1.00  0.00           O  
ATOM   3486  OE2 GLU B1839     -16.124  46.673  29.670  1.00  0.00           O  
ATOM   3487  H   GLU B1839     -13.608  43.935  33.352  1.00  0.00           H  
ATOM   3488  N   ILE B1840     -11.857  45.957  35.096  1.00  0.00           N  
ATOM   3489  CA  ILE B1840     -11.113  46.536  36.223  1.00  0.00           C  
ATOM   3490  C   ILE B1840      -9.670  46.044  36.277  1.00  0.00           C  
ATOM   3491  O   ILE B1840      -8.733  46.832  36.150  1.00  0.00           O  
ATOM   3492  CB  ILE B1840     -11.751  46.225  37.594  1.00  0.00           C  
ATOM   3493  CG1 ILE B1840     -13.263  46.374  37.542  1.00  0.00           C  
ATOM   3494  CG2 ILE B1840     -11.216  47.172  38.634  1.00  0.00           C  
ATOM   3495  CD1 ILE B1840     -13.925  46.211  38.879  1.00  0.00           C  
ATOM   3496  H   ILE B1840     -12.479  45.229  35.266  1.00  0.00           H  
ATOM   3497  N   THR B1841      -9.496  44.738  36.463  1.00  0.00           N  
ATOM   3498  CA  THR B1841      -8.162  44.144  36.536  1.00  0.00           C  
ATOM   3499  C   THR B1841      -7.246  44.643  35.404  1.00  0.00           C  
ATOM   3500  O   THR B1841      -6.085  44.988  35.656  1.00  0.00           O  
ATOM   3501  CB  THR B1841      -8.224  42.600  36.526  1.00  0.00           C  
ATOM   3502  OG1 THR B1841      -8.544  42.128  35.212  1.00  0.00           O  
ATOM   3503  CG2 THR B1841      -9.273  42.111  37.491  1.00  0.00           C  
ATOM   3504  H   THR B1841     -10.280  44.152  36.530  1.00  0.00           H  
ATOM   3505  HG1 THR B1841      -8.573  41.163  35.218  1.00  0.00           H  
ATOM   3506  N   GLU B1842      -7.792  44.738  34.188  1.00  0.00           N  
ATOM   3507  CA  GLU B1842      -7.033  45.211  33.040  1.00  0.00           C  
ATOM   3508  C   GLU B1842      -6.448  46.545  33.432  1.00  0.00           C  
ATOM   3509  O   GLU B1842      -5.228  46.719  33.493  1.00  0.00           O  
ATOM   3510  CB  GLU B1842      -7.934  45.414  31.815  1.00  0.00           C  
ATOM   3511  CG  GLU B1842      -8.662  44.164  31.309  1.00  0.00           C  
ATOM   3512  CD  GLU B1842      -7.738  43.028  30.886  1.00  0.00           C  
ATOM   3513  OE1 GLU B1842      -7.206  43.072  29.755  1.00  0.00           O  
ATOM   3514  OE2 GLU B1842      -7.561  42.077  31.683  1.00  0.00           O  
ATOM   3515  H   GLU B1842      -8.722  44.458  34.059  1.00  0.00           H  
ATOM   3516  N   TYR B1843      -7.330  47.471  33.765  1.00  0.00           N  
ATOM   3517  CA  TYR B1843      -6.865  48.791  34.135  1.00  0.00           C  
ATOM   3518  C   TYR B1843      -5.776  48.684  35.200  1.00  0.00           C  
ATOM   3519  O   TYR B1843      -4.734  49.324  35.078  1.00  0.00           O  
ATOM   3520  CB  TYR B1843      -8.014  49.702  34.620  1.00  0.00           C  
ATOM   3521  CG  TYR B1843      -7.671  51.194  34.631  1.00  0.00           C  
ATOM   3522  CD1 TYR B1843      -6.340  51.622  34.485  1.00  0.00           C  
ATOM   3523  CD2 TYR B1843      -8.670  52.169  34.752  1.00  0.00           C  
ATOM   3524  CE1 TYR B1843      -6.005  52.955  34.455  1.00  0.00           C  
ATOM   3525  CE2 TYR B1843      -8.338  53.519  34.721  1.00  0.00           C  
ATOM   3526  CZ  TYR B1843      -7.000  53.896  34.572  1.00  0.00           C  
ATOM   3527  OH  TYR B1843      -6.640  55.220  34.536  1.00  0.00           O  
ATOM   3528  H   TYR B1843      -8.285  47.255  33.783  1.00  0.00           H  
ATOM   3529 HH   TYR B1843      -5.690  55.286  34.423  1.00  0.00           H  
ATOM   3530  N   ALA B1844      -5.997  47.852  36.209  1.00  0.00           N  
ATOM   3531  CA  ALA B1844      -5.026  47.686  37.278  1.00  0.00           C  
ATOM   3532  C   ALA B1844      -3.674  47.262  36.721  1.00  0.00           C  
ATOM   3533  O   ALA B1844      -2.669  47.964  36.889  1.00  0.00           O  
ATOM   3534  CB  ALA B1844      -5.526  46.662  38.274  1.00  0.00           C  
ATOM   3535  H   ALA B1844      -6.829  47.339  36.222  1.00  0.00           H  
ATOM   3536  N   LYS B1845      -3.656  46.125  36.045  1.00  0.00           N  
ATOM   3537  CA  LYS B1845      -2.431  45.604  35.467  1.00  0.00           C  
ATOM   3538  C   LYS B1845      -1.767  46.671  34.615  1.00  0.00           C  
ATOM   3539  O   LYS B1845      -0.537  46.786  34.590  1.00  0.00           O  
ATOM   3540  CB  LYS B1845      -2.763  44.392  34.632  1.00  0.00           C  
ATOM   3541  CG  LYS B1845      -3.699  43.466  35.351  1.00  0.00           C  
ATOM   3542  CD  LYS B1845      -4.371  42.512  34.393  1.00  0.00           C  
ATOM   3543  CE  LYS B1845      -3.507  41.289  34.130  1.00  0.00           C  
ATOM   3544  NZ  LYS B1845      -3.195  40.516  35.387  1.00  0.00           N  
ATOM   3545  H   LYS B1845      -4.477  45.643  35.924  1.00  0.00           H  
ATOM   3546  HZ1 LYS B1845      -2.486  41.028  35.947  1.00  0.00           H  
ATOM   3547  HZ2 LYS B1845      -4.065  40.404  35.949  1.00  0.00           H  
ATOM   3548  HZ3 LYS B1845      -2.825  39.576  35.135  1.00  0.00           H  
ATOM   3549  N   ARG B1847      -2.600  47.462  33.940  1.00  0.00           N  
ATOM   3550  CA  ARG B1847      -2.139  48.554  33.084  1.00  0.00           C  
ATOM   3551  C   ARG B1847      -1.436  49.600  33.929  1.00  0.00           C  
ATOM   3552  O   ARG B1847      -0.258  49.912  33.744  1.00  0.00           O  
ATOM   3553  CB  ARG B1847      -3.327  49.185  32.365  1.00  0.00           C  
ATOM   3554  CG  ARG B1847      -3.586  48.617  30.975  1.00  0.00           C  
ATOM   3555  CD  ARG B1847      -4.978  49.025  30.454  1.00  0.00           C  
ATOM   3556  NE  ARG B1847      -5.337  50.411  30.786  1.00  0.00           N  
ATOM   3557  CZ  ARG B1847      -6.589  50.858  30.954  1.00  0.00           C  
ATOM   3558  NH1 ARG B1847      -7.637  50.034  30.819  1.00  0.00           N  
ATOM   3559  NH2 ARG B1847      -6.787  52.134  31.294  1.00  0.00           N  
ATOM   3560  H   ARG B1847      -3.562  47.303  34.019  1.00  0.00           H  
ATOM   3561 HE   ARG B1847      -4.610  51.060  30.884  1.00  0.00           H  
ATOM   3562 HH11 ARG B1847      -7.491  49.069  30.598  1.00  0.00           H  
ATOM   3563 HH12 ARG B1847      -8.566  50.379  30.956  1.00  0.00           H  
ATOM   3564 HH21 ARG B1847      -7.718  52.479  31.420  1.00  0.00           H  
ATOM   3565 HH22 ARG B1847      -6.007  52.748  31.411  1.00  0.00           H  
ATOM   3566  N   LEU B1848      -2.181  50.117  34.884  1.00  0.00           N  
ATOM   3567  CA  LEU B1848      -1.699  51.118  35.811  1.00  0.00           C  
ATOM   3568  C   LEU B1848      -0.350  50.670  36.394  1.00  0.00           C  
ATOM   3569  O   LEU B1848       0.622  51.442  36.422  1.00  0.00           O  
ATOM   3570  CB  LEU B1848      -2.737  51.268  36.945  1.00  0.00           C  
ATOM   3571  CG  LEU B1848      -3.011  52.547  37.755  1.00  0.00           C  
ATOM   3572  CD1 LEU B1848      -1.927  53.600  37.517  1.00  0.00           C  
ATOM   3573  CD2 LEU B1848      -4.415  53.072  37.391  1.00  0.00           C  
ATOM   3574  H   LEU B1848      -3.069  49.787  34.994  1.00  0.00           H  
ATOM   3575  N   LYS B1849      -0.296  49.417  36.836  1.00  0.00           N  
ATOM   3576  CA  LYS B1849       0.912  48.876  37.446  1.00  0.00           C  
ATOM   3577  C   LYS B1849       2.128  49.166  36.577  1.00  0.00           C  
ATOM   3578  O   LYS B1849       3.086  49.802  36.997  1.00  0.00           O  
ATOM   3579  CB  LYS B1849       0.752  47.365  37.690  1.00  0.00           C  
ATOM   3580  CG  LYS B1849       1.976  46.659  38.309  1.00  0.00           C  
ATOM   3581  CD  LYS B1849       2.866  45.919  37.257  1.00  0.00           C  
ATOM   3582  CE  LYS B1849       4.187  45.360  37.839  1.00  0.00           C  
ATOM   3583  NZ  LYS B1849       4.822  44.378  36.922  1.00  0.00           N  
ATOM   3584  H   LYS B1849      -1.082  48.855  36.751  1.00  0.00           H  
ATOM   3585  HZ1 LYS B1849       4.286  43.483  36.947  1.00  0.00           H  
ATOM   3586  HZ2 LYS B1849       4.804  44.755  35.949  1.00  0.00           H  
ATOM   3587  HZ3 LYS B1849       5.764  44.210  37.209  1.00  0.00           H  
ATOM   3588  N   ALA B1850       2.030  48.781  35.324  1.00  0.00           N  
ATOM   3589  CA  ALA B1850       3.124  48.970  34.401  1.00  0.00           C  
ATOM   3590  C   ALA B1850       3.499  50.413  34.255  1.00  0.00           C  
ATOM   3591  O   ALA B1850       4.677  50.746  34.248  1.00  0.00           O  
ATOM   3592  CB  ALA B1850       2.755  48.408  33.052  1.00  0.00           C  
ATOM   3593  H   ALA B1850       1.191  48.359  35.009  1.00  0.00           H  
ATOM   3594  N   ARG B1851       2.493  51.260  34.092  1.00  0.00           N  
ATOM   3595  CA  ARG B1851       2.726  52.685  33.929  1.00  0.00           C  
ATOM   3596  C   ARG B1851       3.631  53.180  35.091  1.00  0.00           C  
ATOM   3597  O   ARG B1851       4.719  53.718  34.862  1.00  0.00           O  
ATOM   3598  CB  ARG B1851       1.362  53.421  33.896  1.00  0.00           C  
ATOM   3599  CG  ARG B1851       1.277  54.757  33.120  1.00  0.00           C  
ATOM   3600  CD  ARG B1851       1.842  55.946  33.911  1.00  0.00           C  
ATOM   3601  NE  ARG B1851       1.447  57.260  33.382  1.00  0.00           N  
ATOM   3602  CZ  ARG B1851       2.176  58.375  33.500  1.00  0.00           C  
ATOM   3603  NH1 ARG B1851       3.353  58.355  34.117  1.00  0.00           N  
ATOM   3604  NH2 ARG B1851       1.705  59.531  33.041  1.00  0.00           N  
ATOM   3605  H   ARG B1851       1.566  50.918  34.089  1.00  0.00           H  
ATOM   3606 HE   ARG B1851       0.589  57.322  32.912  1.00  0.00           H  
ATOM   3607 HH11 ARG B1851       3.707  57.502  34.496  1.00  0.00           H  
ATOM   3608 HH12 ARG B1851       3.889  59.198  34.194  1.00  0.00           H  
ATOM   3609 HH21 ARG B1851       2.246  60.364  33.131  1.00  0.00           H  
ATOM   3610 HH22 ARG B1851       0.800  59.565  32.612  1.00  0.00           H  
ATOM   3611  N   LEU B1852       3.236  52.891  36.326  1.00  0.00           N  
ATOM   3612  CA  LEU B1852       3.981  53.349  37.485  1.00  0.00           C  
ATOM   3613  C   LEU B1852       5.317  52.658  37.591  1.00  0.00           C  
ATOM   3614  O   LEU B1852       6.276  53.182  38.145  1.00  0.00           O  
ATOM   3615  CB  LEU B1852       3.152  53.110  38.744  1.00  0.00           C  
ATOM   3616  CG  LEU B1852       1.659  53.401  38.581  1.00  0.00           C  
ATOM   3617  CD1 LEU B1852       0.937  53.103  39.874  1.00  0.00           C  
ATOM   3618  CD2 LEU B1852       1.449  54.834  38.143  1.00  0.00           C  
ATOM   3619  H   LEU B1852       2.426  52.346  36.446  1.00  0.00           H  
ATOM   3620  N   LEU B1853       5.369  51.447  37.087  1.00  0.00           N  
ATOM   3621  CA  LEU B1853       6.596  50.703  37.139  1.00  0.00           C  
ATOM   3622  C   LEU B1853       7.551  51.506  36.322  1.00  0.00           C  
ATOM   3623  O   LEU B1853       8.637  51.827  36.793  1.00  0.00           O  
ATOM   3624  CB  LEU B1853       6.402  49.321  36.520  1.00  0.00           C  
ATOM   3625  CG  LEU B1853       7.553  48.305  36.434  1.00  0.00           C  
ATOM   3626  CD1 LEU B1853       8.295  48.174  37.754  1.00  0.00           C  
ATOM   3627  CD2 LEU B1853       6.949  46.967  36.035  1.00  0.00           C  
ATOM   3628  H   LEU B1853       4.577  51.041  36.685  1.00  0.00           H  
ATOM   3629  N   ALA B1854       7.071  51.935  35.152  1.00  0.00           N  
ATOM   3630  CA  ALA B1854       7.847  52.721  34.192  1.00  0.00           C  
ATOM   3631  C   ALA B1854       8.460  53.969  34.775  1.00  0.00           C  
ATOM   3632  O   ALA B1854       9.444  54.467  34.218  1.00  0.00           O  
ATOM   3633  CB  ALA B1854       7.002  53.103  33.003  1.00  0.00           C  
ATOM   3634  H   ALA B1854       6.143  51.727  34.926  1.00  0.00           H  
ATOM   3635  N   LEU B1855       7.879  54.482  35.870  1.00  0.00           N  
ATOM   3636  CA  LEU B1855       8.387  55.693  36.519  1.00  0.00           C  
ATOM   3637  C   LEU B1855       9.811  55.463  36.956  1.00  0.00           C  
ATOM   3638  O   LEU B1855      10.595  56.397  37.086  1.00  0.00           O  
ATOM   3639  CB  LEU B1855       7.574  56.032  37.751  1.00  0.00           C  
ATOM   3640  CG  LEU B1855       6.079  56.184  37.576  1.00  0.00           C  
ATOM   3641  CD1 LEU B1855       5.460  56.481  38.937  1.00  0.00           C  
ATOM   3642  CD2 LEU B1855       5.810  57.272  36.586  1.00  0.00           C  
ATOM   3643  H   LEU B1855       7.089  54.036  36.247  1.00  0.00           H  
ATOM   3644  N   GLY B1856      10.139  54.208  37.206  1.00  0.00           N  
ATOM   3645  CA  GLY B1856      11.485  53.902  37.637  1.00  0.00           C  
ATOM   3646  C   GLY B1856      11.616  54.354  39.078  1.00  0.00           C  
ATOM   3647  O   GLY B1856      12.702  54.709  39.567  1.00  0.00           O  
ATOM   3648  H   GLY B1856       9.466  53.493  37.087  1.00  0.00           H  
ATOM   3649  N   LEU B1857      10.483  54.343  39.767  1.00  0.00           N  
ATOM   3650  CA  LEU B1857      10.477  54.747  41.149  1.00  0.00           C  
ATOM   3651  C   LEU B1857      10.649  53.528  42.051  1.00  0.00           C  
ATOM   3652  O   LEU B1857      10.950  53.665  43.236  1.00  0.00           O  
ATOM   3653  CB  LEU B1857       9.200  55.533  41.461  1.00  0.00           C  
ATOM   3654  CG  LEU B1857       9.157  56.909  40.769  1.00  0.00           C  
ATOM   3655  CD1 LEU B1857       7.826  57.608  41.034  1.00  0.00           C  
ATOM   3656  CD2 LEU B1857      10.347  57.775  41.202  1.00  0.00           C  
ATOM   3657  H   LEU B1857       9.647  54.045  39.346  1.00  0.00           H  
ATOM   3658  N   GLY B1860      10.522  52.332  41.485  1.00  0.00           N  
ATOM   3659  CA  GLY B1860      10.685  51.140  42.299  1.00  0.00           C  
ATOM   3660  C   GLY B1860       9.661  50.072  42.004  1.00  0.00           C  
ATOM   3661  O   GLY B1860       8.641  50.334  41.360  1.00  0.00           O  
ATOM   3662  H   GLY B1860      10.292  52.251  40.536  1.00  0.00           H  
ATOM   3663  N   ARG B1861       9.914  48.870  42.506  1.00  0.00           N  
ATOM   3664  CA  ARG B1861       9.016  47.766  42.250  1.00  0.00           C  
ATOM   3665  C   ARG B1861       7.597  48.106  42.566  1.00  0.00           C  
ATOM   3666  O   ARG B1861       7.269  48.436  43.704  1.00  0.00           O  
ATOM   3667  CB  ARG B1861       9.411  46.526  43.049  1.00  0.00           C  
ATOM   3668  CG  ARG B1861       8.232  45.640  43.396  1.00  0.00           C  
ATOM   3669  CD  ARG B1861       8.084  44.487  42.477  1.00  0.00           C  
ATOM   3670  NE  ARG B1861       8.217  43.285  43.278  1.00  0.00           N  
ATOM   3671  CZ  ARG B1861       7.711  42.098  42.966  1.00  0.00           C  
ATOM   3672  NH1 ARG B1861       7.016  41.940  41.837  1.00  0.00           N  
ATOM   3673  NH2 ARG B1861       7.900  41.062  43.793  1.00  0.00           N  
ATOM   3674  H   ARG B1861      10.704  48.733  43.058  1.00  0.00           H  
ATOM   3675 HE   ARG B1861       8.722  43.354  44.116  1.00  0.00           H  
ATOM   3676 HH11 ARG B1861       6.875  42.711  41.222  1.00  0.00           H  
ATOM   3677 HH12 ARG B1861       6.638  41.040  41.608  1.00  0.00           H  
ATOM   3678 HH21 ARG B1861       7.525  40.165  43.567  1.00  0.00           H  
ATOM   3679 HH22 ARG B1861       8.421  41.188  44.639  1.00  0.00           H  
ATOM   3680  N   VAL B1862       6.771  48.120  41.537  1.00  0.00           N  
ATOM   3681  CA  VAL B1862       5.367  48.348  41.764  1.00  0.00           C  
ATOM   3682  C   VAL B1862       4.817  46.947  41.723  1.00  0.00           C  
ATOM   3683  O   VAL B1862       5.446  46.074  41.133  1.00  0.00           O  
ATOM   3684  CB  VAL B1862       4.749  49.178  40.684  1.00  0.00           C  
ATOM   3685  CG1 VAL B1862       3.216  49.294  40.920  1.00  0.00           C  
ATOM   3686  CG2 VAL B1862       5.446  50.553  40.640  1.00  0.00           C  
ATOM   3687  H   VAL B1862       7.099  47.972  40.639  1.00  0.00           H  
ATOM   3688  N   LEU B1863       3.674  46.713  42.353  1.00  0.00           N  
ATOM   3689  CA  LEU B1863       3.128  45.376  42.390  1.00  0.00           C  
ATOM   3690  C   LEU B1863       1.665  45.380  42.040  1.00  0.00           C  
ATOM   3691  O   LEU B1863       0.981  46.358  42.328  1.00  0.00           O  
ATOM   3692  CB  LEU B1863       3.293  44.809  43.793  1.00  0.00           C  
ATOM   3693  CG  LEU B1863       3.274  43.287  43.854  1.00  0.00           C  
ATOM   3694  CD1 LEU B1863       4.672  42.827  44.160  1.00  0.00           C  
ATOM   3695  CD2 LEU B1863       2.302  42.795  44.897  1.00  0.00           C  
ATOM   3696  H   LEU B1863       3.180  47.438  42.778  1.00  0.00           H  
ATOM   3697  N   TYR B1864       1.194  44.324  41.380  1.00  0.00           N  
ATOM   3698  CA  TYR B1864      -0.217  44.225  41.038  1.00  0.00           C  
ATOM   3699  C   TYR B1864      -0.780  43.220  42.027  1.00  0.00           C  
ATOM   3700  O   TYR B1864      -0.407  42.072  41.994  1.00  0.00           O  
ATOM   3701  CB  TYR B1864      -0.391  43.758  39.593  1.00  0.00           C  
ATOM   3702  CG  TYR B1864      -1.804  43.345  39.270  1.00  0.00           C  
ATOM   3703  CD1 TYR B1864      -2.892  44.142  39.622  1.00  0.00           C  
ATOM   3704  CD2 TYR B1864      -2.059  42.115  38.695  1.00  0.00           C  
ATOM   3705  CE1 TYR B1864      -4.198  43.710  39.414  1.00  0.00           C  
ATOM   3706  CE2 TYR B1864      -3.357  41.668  38.483  1.00  0.00           C  
ATOM   3707  CZ  TYR B1864      -4.420  42.464  38.848  1.00  0.00           C  
ATOM   3708  OH  TYR B1864      -5.697  41.982  38.676  1.00  0.00           O  
ATOM   3709  H   TYR B1864       1.790  43.585  41.140  1.00  0.00           H  
ATOM   3710 HH   TYR B1864      -6.329  42.633  38.973  1.00  0.00           H  
ATOM   3711  N   GLU B1865      -1.644  43.643  42.928  1.00  0.00           N  
ATOM   3712  CA  GLU B1865      -2.168  42.724  43.930  1.00  0.00           C  
ATOM   3713  C   GLU B1865      -3.631  42.324  43.700  1.00  0.00           C  
ATOM   3714  O   GLU B1865      -4.515  43.172  43.830  1.00  0.00           O  
ATOM   3715  CB  GLU B1865      -2.030  43.388  45.314  1.00  0.00           C  
ATOM   3716  CG  GLU B1865      -2.305  42.506  46.524  1.00  0.00           C  
ATOM   3717  CD  GLU B1865      -1.044  41.819  47.038  1.00  0.00           C  
ATOM   3718  OE1 GLU B1865      -0.548  40.870  46.387  1.00  0.00           O  
ATOM   3719  OE2 GLU B1865      -0.537  42.220  48.102  1.00  0.00           O  
ATOM   3720  H   GLU B1865      -1.956  44.562  42.915  1.00  0.00           H  
ATOM   3721  N   ASP B1866      -3.908  41.077  43.319  1.00  0.00           N  
ATOM   3722  CA  ASP B1866      -5.307  40.684  43.167  1.00  0.00           C  
ATOM   3723  C   ASP B1866      -5.747  39.765  44.287  1.00  0.00           C  
ATOM   3724  O   ASP B1866      -6.751  39.060  44.191  1.00  0.00           O  
ATOM   3725  CB  ASP B1866      -5.661  40.143  41.760  1.00  0.00           C  
ATOM   3726  CG  ASP B1866      -4.725  39.031  41.255  1.00  0.00           C  
ATOM   3727  OD1 ASP B1866      -4.085  38.323  42.082  1.00  0.00           O  
ATOM   3728  OD2 ASP B1866      -4.662  38.857  40.002  1.00  0.00           O  
ATOM   3729  H   ASP B1866      -3.193  40.436  43.155  1.00  0.00           H  
ATOM   3730  N   THR B1867      -4.983  39.800  45.372  1.00  0.00           N  
ATOM   3731  CA  THR B1867      -5.281  38.993  46.554  1.00  0.00           C  
ATOM   3732  C   THR B1867      -6.656  39.453  47.053  1.00  0.00           C  
ATOM   3733  O   THR B1867      -7.023  40.615  46.865  1.00  0.00           O  
ATOM   3734  CB  THR B1867      -4.221  39.195  47.690  1.00  0.00           C  
ATOM   3735  OG1 THR B1867      -2.914  39.371  47.128  1.00  0.00           O  
ATOM   3736  CG2 THR B1867      -4.175  37.977  48.594  1.00  0.00           C  
ATOM   3737  H   THR B1867      -4.216  40.400  45.394  1.00  0.00           H  
ATOM   3738  HG1 THR B1867      -2.264  39.485  47.833  1.00  0.00           H  
ATOM   3739  N   GLY B1878      -7.388  38.549  47.703  1.00  0.00           N  
ATOM   3740  CA  GLY B1878      -8.728  38.848  48.188  1.00  0.00           C  
ATOM   3741  C   GLY B1878      -9.047  40.106  48.983  1.00  0.00           C  
ATOM   3742  O   GLY B1878      -8.461  41.173  48.789  1.00  0.00           O  
ATOM   3743  H   GLY B1878      -7.004  37.668  47.835  1.00  0.00           H  
ATOM   3744  N   ASN B1879     -10.059  39.956  49.838  1.00  0.00           N  
ATOM   3745  CA  ASN B1879     -10.578  40.992  50.736  1.00  0.00           C  
ATOM   3746  C   ASN B1879      -9.721  42.271  50.853  1.00  0.00           C  
ATOM   3747  O   ASN B1879      -8.738  42.319  51.611  1.00  0.00           O  
ATOM   3748  CB  ASN B1879     -10.801  40.354  52.124  1.00  0.00           C  
ATOM   3749  CG  ASN B1879     -11.648  41.221  53.058  1.00  0.00           C  
ATOM   3750  OD1 ASN B1879     -11.753  42.452  52.898  1.00  0.00           O  
ATOM   3751  ND2 ASN B1879     -12.246  40.575  54.063  1.00  0.00           N  
ATOM   3752  H   ASN B1879     -10.452  39.070  49.914  1.00  0.00           H  
ATOM   3753 HD21 ASN B1879     -12.109  39.614  54.156  1.00  0.00           H  
ATOM   3754 HD22 ASN B1879     -12.793  41.107  54.667  1.00  0.00           H  
ATOM   3755  N   ILE B1880     -10.108  43.302  50.108  1.00  0.00           N  
ATOM   3756  CA  ILE B1880      -9.417  44.590  50.122  1.00  0.00           C  
ATOM   3757  C   ILE B1880      -8.809  44.982  51.479  1.00  0.00           C  
ATOM   3758  O   ILE B1880      -7.698  45.511  51.542  1.00  0.00           O  
ATOM   3759  CB  ILE B1880     -10.373  45.696  49.657  1.00  0.00           C  
ATOM   3760  CG1 ILE B1880      -9.904  47.074  50.130  1.00  0.00           C  
ATOM   3761  CG2 ILE B1880     -11.772  45.404  50.119  1.00  0.00           C  
ATOM   3762  CD1 ILE B1880      -8.613  47.542  49.496  1.00  0.00           C  
ATOM   3763  H   ILE B1880     -10.874  43.183  49.523  1.00  0.00           H  
ATOM   3764  N   GLY B1881      -9.549  44.780  52.562  1.00  0.00           N  
ATOM   3765  CA  GLY B1881      -9.002  45.117  53.861  1.00  0.00           C  
ATOM   3766  C   GLY B1881      -7.676  44.389  54.067  1.00  0.00           C  
ATOM   3767  O   GLY B1881      -6.636  44.998  54.389  1.00  0.00           O  
ATOM   3768  H   GLY B1881     -10.445  44.387  52.482  1.00  0.00           H  
ATOM   3769  N   LYS B1882      -7.727  43.076  53.856  1.00  0.00           N  
ATOM   3770  CA  LYS B1882      -6.574  42.210  53.999  1.00  0.00           C  
ATOM   3771  C   LYS B1882      -5.413  42.685  53.163  1.00  0.00           C  
ATOM   3772  O   LYS B1882      -4.260  42.595  53.584  1.00  0.00           O  
ATOM   3773  CB  LYS B1882      -6.922  40.790  53.568  1.00  0.00           C  
ATOM   3774  CG  LYS B1882      -5.702  39.902  53.297  1.00  0.00           C  
ATOM   3775  CD  LYS B1882      -5.776  39.187  51.929  1.00  0.00           C  
ATOM   3776  CE  LYS B1882      -5.459  40.099  50.716  1.00  0.00           C  
ATOM   3777  NZ  LYS B1882      -4.017  40.499  50.557  1.00  0.00           N  
ATOM   3778  H   LYS B1882      -8.575  42.681  53.568  1.00  0.00           H  
ATOM   3779  HZ1 LYS B1882      -3.771  41.217  51.276  1.00  0.00           H  
ATOM   3780  HZ2 LYS B1882      -3.407  39.664  50.699  1.00  0.00           H  
ATOM   3781  HZ3 LYS B1882      -3.854  40.890  49.613  1.00  0.00           H  
ATOM   3782  N   ALA B1883      -5.714  43.115  51.943  1.00  0.00           N  
ATOM   3783  CA  ALA B1883      -4.682  43.584  51.032  1.00  0.00           C  
ATOM   3784  C   ALA B1883      -3.945  44.729  51.718  1.00  0.00           C  
ATOM   3785  O   ALA B1883      -2.723  44.666  51.927  1.00  0.00           O  
ATOM   3786  CB  ALA B1883      -5.310  44.031  49.704  1.00  0.00           C  
ATOM   3787  H   ALA B1883      -6.653  43.114  51.654  1.00  0.00           H  
ATOM   3788  N   TYR B1884      -4.719  45.742  52.112  1.00  0.00           N  
ATOM   3789  CA  TYR B1884      -4.216  46.909  52.804  1.00  0.00           C  
ATOM   3790  C   TYR B1884      -3.310  46.444  53.915  1.00  0.00           C  
ATOM   3791  O   TYR B1884      -2.132  46.826  53.964  1.00  0.00           O  
ATOM   3792  CB  TYR B1884      -5.382  47.685  53.373  1.00  0.00           C  
ATOM   3793  CG  TYR B1884      -5.970  48.661  52.390  1.00  0.00           C  
ATOM   3794  CD1 TYR B1884      -5.139  49.431  51.559  1.00  0.00           C  
ATOM   3795  CD2 TYR B1884      -7.344  48.899  52.350  1.00  0.00           C  
ATOM   3796  CE1 TYR B1884      -5.663  50.434  50.714  1.00  0.00           C  
ATOM   3797  CE2 TYR B1884      -7.887  49.906  51.509  1.00  0.00           C  
ATOM   3798  CZ  TYR B1884      -7.031  50.672  50.694  1.00  0.00           C  
ATOM   3799  OH  TYR B1884      -7.521  51.676  49.876  1.00  0.00           O  
ATOM   3800  H   TYR B1884      -5.682  45.697  51.930  1.00  0.00           H  
ATOM   3801 HH   TYR B1884      -8.476  51.734  49.958  1.00  0.00           H  
ATOM   3802  N   ARG B1885      -3.839  45.538  54.733  1.00  0.00           N  
ATOM   3803  CA  ARG B1885      -3.104  44.958  55.848  1.00  0.00           C  
ATOM   3804  C   ARG B1885      -1.722  44.363  55.469  1.00  0.00           C  
ATOM   3805  O   ARG B1885      -0.690  44.867  55.945  1.00  0.00           O  
ATOM   3806  CB  ARG B1885      -3.983  43.914  56.528  1.00  0.00           C  
ATOM   3807  CG  ARG B1885      -5.330  44.479  56.959  1.00  0.00           C  
ATOM   3808  CD  ARG B1885      -6.466  43.425  57.037  1.00  0.00           C  
ATOM   3809  NE  ARG B1885      -6.393  42.467  58.147  1.00  0.00           N  
ATOM   3810  CZ  ARG B1885      -7.119  41.348  58.217  1.00  0.00           C  
ATOM   3811  NH1 ARG B1885      -7.975  41.037  57.245  1.00  0.00           N  
ATOM   3812  NH2 ARG B1885      -6.996  40.535  59.260  1.00  0.00           N  
ATOM   3813  H   ARG B1885      -4.755  45.244  54.575  1.00  0.00           H  
ATOM   3814 HE   ARG B1885      -5.774  42.659  58.881  1.00  0.00           H  
ATOM   3815 HH11 ARG B1885      -8.078  41.647  56.454  1.00  0.00           H  
ATOM   3816 HH12 ARG B1885      -8.517  40.201  57.298  1.00  0.00           H  
ATOM   3817 HH21 ARG B1885      -7.548  39.698  59.300  1.00  0.00           H  
ATOM   3818 HH22 ARG B1885      -6.364  40.755  59.995  1.00  0.00           H  
ATOM   3819  N   ARG B1886      -1.695  43.324  54.616  1.00  0.00           N  
ATOM   3820  CA  ARG B1886      -0.436  42.669  54.180  1.00  0.00           C  
ATOM   3821  C   ARG B1886       0.609  43.708  53.860  1.00  0.00           C  
ATOM   3822  O   ARG B1886       1.763  43.627  54.278  1.00  0.00           O  
ATOM   3823  CB  ARG B1886      -0.656  41.805  52.921  1.00  0.00           C  
ATOM   3824  CG  ARG B1886       0.565  41.712  51.941  1.00  0.00           C  
ATOM   3825  CD  ARG B1886       0.299  40.772  50.729  1.00  0.00           C  
ATOM   3826  NE  ARG B1886       1.297  40.768  49.637  1.00  0.00           N  
ATOM   3827  CZ  ARG B1886       2.320  39.907  49.524  1.00  0.00           C  
ATOM   3828  NH1 ARG B1886       2.542  38.977  50.456  1.00  0.00           N  
ATOM   3829  NH2 ARG B1886       3.033  39.856  48.395  1.00  0.00           N  
ATOM   3830  H   ARG B1886      -2.549  42.989  54.275  1.00  0.00           H  
ATOM   3831 HE   ARG B1886       1.211  41.451  48.943  1.00  0.00           H  
ATOM   3832 HH11 ARG B1886       1.937  38.912  51.251  1.00  0.00           H  
ATOM   3833 HH12 ARG B1886       3.305  38.340  50.358  1.00  0.00           H  
ATOM   3834 HH21 ARG B1886       3.794  39.217  48.310  1.00  0.00           H  
ATOM   3835 HH22 ARG B1886       2.802  40.465  47.634  1.00  0.00           H  
ATOM   3836  N   HIS B1887       0.160  44.719  53.141  1.00  0.00           N  
ATOM   3837  CA  HIS B1887       1.034  45.776  52.718  1.00  0.00           C  
ATOM   3838  C   HIS B1887       1.578  46.665  53.816  1.00  0.00           C  
ATOM   3839  O   HIS B1887       2.674  47.206  53.685  1.00  0.00           O  
ATOM   3840  CB  HIS B1887       0.399  46.535  51.561  1.00  0.00           C  
ATOM   3841  CG  HIS B1887       0.404  45.753  50.284  1.00  0.00           C  
ATOM   3842  ND1 HIS B1887       1.562  45.265  49.713  1.00  0.00           N  
ATOM   3843  CD2 HIS B1887      -0.607  45.337  49.491  1.00  0.00           C  
ATOM   3844  CE1 HIS B1887       1.260  44.579  48.624  1.00  0.00           C  
ATOM   3845  NE2 HIS B1887      -0.051  44.613  48.466  1.00  0.00           N  
ATOM   3846  H   HIS B1887      -0.797  44.765  52.907  1.00  0.00           H  
ATOM   3847  HD1 HIS B1887       2.471  45.391  50.063  1.00  0.00           H  
ATOM   3848  HE2 HIS B1887      -0.549  44.206  47.729  1.00  0.00           H  
ATOM   3849  N   ASP B1888       0.855  46.772  54.920  1.00  0.00           N  
ATOM   3850  CA  ASP B1888       1.352  47.575  56.036  1.00  0.00           C  
ATOM   3851  C   ASP B1888       2.374  46.693  56.735  1.00  0.00           C  
ATOM   3852  O   ASP B1888       3.459  47.146  57.122  1.00  0.00           O  
ATOM   3853  CB  ASP B1888       0.239  47.917  57.041  1.00  0.00           C  
ATOM   3854  CG  ASP B1888      -0.681  49.027  56.565  1.00  0.00           C  
ATOM   3855  OD1 ASP B1888      -0.291  49.807  55.650  1.00  0.00           O  
ATOM   3856  OD2 ASP B1888      -1.795  49.117  57.141  1.00  0.00           O  
ATOM   3857  H   ASP B1888      -0.009  46.326  54.982  1.00  0.00           H  
ATOM   3858  N   GLU B1889       2.019  45.419  56.878  1.00  0.00           N  
ATOM   3859  CA  GLU B1889       2.895  44.490  57.547  1.00  0.00           C  
ATOM   3860  C   GLU B1889       4.188  44.393  56.771  1.00  0.00           C  
ATOM   3861  O   GLU B1889       5.253  44.323  57.374  1.00  0.00           O  
ATOM   3862  CB  GLU B1889       2.243  43.124  57.708  1.00  0.00           C  
ATOM   3863  CG  GLU B1889       1.103  43.097  58.699  1.00  0.00           C  
ATOM   3864  CD  GLU B1889       1.109  41.831  59.540  1.00  0.00           C  
ATOM   3865  OE1 GLU B1889       1.348  40.723  59.002  1.00  0.00           O  
ATOM   3866  OE2 GLU B1889       0.883  41.954  60.761  1.00  0.00           O  
ATOM   3867  H   GLU B1889       1.155  45.108  56.542  1.00  0.00           H  
ATOM   3868  N   VAL B1890       4.126  44.442  55.446  1.00  0.00           N  
ATOM   3869  CA  VAL B1890       5.364  44.362  54.691  1.00  0.00           C  
ATOM   3870  C   VAL B1890       5.881  45.746  54.413  1.00  0.00           C  
ATOM   3871  O   VAL B1890       6.837  45.935  53.689  1.00  0.00           O  
ATOM   3872  CB  VAL B1890       5.224  43.549  53.402  1.00  0.00           C  
ATOM   3873  CG1 VAL B1890       4.979  42.080  53.748  1.00  0.00           C  
ATOM   3874  CG2 VAL B1890       4.122  44.128  52.512  1.00  0.00           C  
ATOM   3875  H   VAL B1890       3.269  44.525  55.005  1.00  0.00           H  
ATOM   3876  N   GLY B1891       5.207  46.722  54.972  1.00  0.00           N  
ATOM   3877  CA  GLY B1891       5.635  48.095  54.815  1.00  0.00           C  
ATOM   3878  C   GLY B1891       5.811  48.732  53.449  1.00  0.00           C  
ATOM   3879  O   GLY B1891       6.808  49.415  53.217  1.00  0.00           O  
ATOM   3880  H   GLY B1891       4.419  46.527  55.498  1.00  0.00           H  
ATOM   3881  N   THR B1892       4.820  48.585  52.577  1.00  0.00           N  
ATOM   3882  CA  THR B1892       4.865  49.157  51.229  1.00  0.00           C  
ATOM   3883  C   THR B1892       4.203  50.546  51.295  1.00  0.00           C  
ATOM   3884  O   THR B1892       3.020  50.646  51.577  1.00  0.00           O  
ATOM   3885  CB  THR B1892       4.139  48.191  50.243  1.00  0.00           C  
ATOM   3886  OG1 THR B1892       2.780  48.013  50.651  1.00  0.00           O  
ATOM   3887  CG2 THR B1892       4.792  46.793  50.279  1.00  0.00           C  
ATOM   3888  H   THR B1892       4.029  48.099  52.842  1.00  0.00           H  
ATOM   3889  HG1 THR B1892       2.351  47.447  50.038  1.00  0.00           H  
ATOM   3890  N   PRO B1893       4.974  51.631  51.078  1.00  0.00           N  
ATOM   3891  CA  PRO B1893       4.580  53.052  51.109  1.00  0.00           C  
ATOM   3892  C   PRO B1893       3.183  53.480  50.640  1.00  0.00           C  
ATOM   3893  O   PRO B1893       2.543  54.324  51.288  1.00  0.00           O  
ATOM   3894  CB  PRO B1893       5.691  53.749  50.312  1.00  0.00           C  
ATOM   3895  CG  PRO B1893       6.866  52.832  50.482  1.00  0.00           C  
ATOM   3896  CD  PRO B1893       6.229  51.470  50.326  1.00  0.00           C  
ATOM   3897  N   PHE B1894       2.715  52.959  49.512  1.00  0.00           N  
ATOM   3898  CA  PHE B1894       1.398  53.355  49.033  1.00  0.00           C  
ATOM   3899  C   PHE B1894       0.703  52.242  48.310  1.00  0.00           C  
ATOM   3900  O   PHE B1894       1.327  51.488  47.589  1.00  0.00           O  
ATOM   3901  CB  PHE B1894       1.507  54.506  48.064  1.00  0.00           C  
ATOM   3902  CG  PHE B1894       2.386  55.601  48.525  1.00  0.00           C  
ATOM   3903  CD1 PHE B1894       3.741  55.584  48.227  1.00  0.00           C  
ATOM   3904  CD2 PHE B1894       1.859  56.688  49.193  1.00  0.00           C  
ATOM   3905  CE1 PHE B1894       4.559  56.641  48.577  1.00  0.00           C  
ATOM   3906  CE2 PHE B1894       2.666  57.747  49.548  1.00  0.00           C  
ATOM   3907  CZ  PHE B1894       4.022  57.726  49.234  1.00  0.00           C  
ATOM   3908  H   PHE B1894       3.244  52.314  49.010  1.00  0.00           H  
ATOM   3909  N   ALA B1895      -0.607  52.187  48.451  1.00  0.00           N  
ATOM   3910  CA  ALA B1895      -1.379  51.173  47.791  1.00  0.00           C  
ATOM   3911  C   ALA B1895      -2.401  51.895  46.966  1.00  0.00           C  
ATOM   3912  O   ALA B1895      -3.384  52.387  47.504  1.00  0.00           O  
ATOM   3913  CB  ALA B1895      -2.059  50.330  48.798  1.00  0.00           C  
ATOM   3914  H   ALA B1895      -1.065  52.846  49.019  1.00  0.00           H  
ATOM   3915  N   VAL B1896      -2.118  52.078  45.688  1.00  0.00           N  
ATOM   3916  CA  VAL B1896      -3.071  52.739  44.820  1.00  0.00           C  
ATOM   3917  C   VAL B1896      -4.220  51.753  44.565  1.00  0.00           C  
ATOM   3918  O   VAL B1896      -3.988  50.540  44.433  1.00  0.00           O  
ATOM   3919  CB  VAL B1896      -2.416  53.127  43.499  1.00  0.00           C  
ATOM   3920  CG1 VAL B1896      -3.364  53.968  42.695  1.00  0.00           C  
ATOM   3921  CG2 VAL B1896      -1.146  53.885  43.751  1.00  0.00           C  
ATOM   3922  H   VAL B1896      -1.295  51.726  45.316  1.00  0.00           H  
ATOM   3923  N   THR B1898      -5.458  52.234  44.532  1.00  0.00           N  
ATOM   3924  CA  THR B1898      -6.557  51.301  44.280  1.00  0.00           C  
ATOM   3925  C   THR B1898      -7.583  51.734  43.233  1.00  0.00           C  
ATOM   3926  O   THR B1898      -8.114  52.859  43.265  1.00  0.00           O  
ATOM   3927  CB  THR B1898      -7.248  50.803  45.580  1.00  0.00           C  
ATOM   3928  OG1 THR B1898      -8.362  49.960  45.238  1.00  0.00           O  
ATOM   3929  CG2 THR B1898      -7.711  51.975  46.442  1.00  0.00           C  
ATOM   3930  H   THR B1898      -5.643  53.180  44.698  1.00  0.00           H  
ATOM   3931  HG1 THR B1898      -8.786  49.653  46.037  1.00  0.00           H  
ATOM   3932  N   VAL B1899      -7.774  50.820  42.276  1.00  0.00           N  
ATOM   3933  CA  VAL B1899      -8.672  50.945  41.136  1.00  0.00           C  
ATOM   3934  C   VAL B1899     -10.032  50.332  41.406  1.00  0.00           C  
ATOM   3935  O   VAL B1899     -10.159  49.336  42.124  1.00  0.00           O  
ATOM   3936  CB  VAL B1899      -8.074  50.242  39.880  1.00  0.00           C  
ATOM   3937  CG1 VAL B1899      -6.667  50.809  39.558  1.00  0.00           C  
ATOM   3938  CG2 VAL B1899      -7.995  48.701  40.091  1.00  0.00           C  
ATOM   3939  H   VAL B1899      -7.296  49.959  42.378  1.00  0.00           H  
ATOM   3940  N   ASP B1900     -11.031  50.891  40.732  1.00  0.00           N  
ATOM   3941  CA  ASP B1900     -12.413  50.444  40.866  1.00  0.00           C  
ATOM   3942  C   ASP B1900     -13.317  51.031  39.798  1.00  0.00           C  
ATOM   3943  O   ASP B1900     -12.928  51.981  39.104  1.00  0.00           O  
ATOM   3944  CB  ASP B1900     -12.966  50.811  42.235  1.00  0.00           C  
ATOM   3945  CG  ASP B1900     -12.664  52.242  42.626  1.00  0.00           C  
ATOM   3946  OD1 ASP B1900     -12.007  52.975  41.849  1.00  0.00           O  
ATOM   3947  OD2 ASP B1900     -13.093  52.644  43.721  1.00  0.00           O  
ATOM   3948  H   ASP B1900     -10.841  51.644  40.138  1.00  0.00           H  
ATOM   3949  N   TYR B1901     -14.543  50.504  39.746  1.00  0.00           N  
ATOM   3950  CA  TYR B1901     -15.576  50.897  38.771  1.00  0.00           C  
ATOM   3951  C   TYR B1901     -15.478  52.324  38.265  1.00  0.00           C  
ATOM   3952  O   TYR B1901     -15.522  52.581  37.065  1.00  0.00           O  
ATOM   3953  CB  TYR B1901     -16.988  50.674  39.322  1.00  0.00           C  
ATOM   3954  CG  TYR B1901     -17.328  49.230  39.609  1.00  0.00           C  
ATOM   3955  CD1 TYR B1901     -17.393  48.273  38.578  1.00  0.00           C  
ATOM   3956  CD2 TYR B1901     -17.594  48.818  40.921  1.00  0.00           C  
ATOM   3957  CE1 TYR B1901     -17.716  46.940  38.856  1.00  0.00           C  
ATOM   3958  CE2 TYR B1901     -17.918  47.495  41.219  1.00  0.00           C  
ATOM   3959  CZ  TYR B1901     -17.977  46.558  40.190  1.00  0.00           C  
ATOM   3960  OH  TYR B1901     -18.289  45.250  40.519  1.00  0.00           O  
ATOM   3961  H   TYR B1901     -14.771  49.819  40.401  1.00  0.00           H  
ATOM   3962 HH   TYR B1901     -18.289  44.707  39.722  1.00  0.00           H  
ATOM   3963  N   ASP B1902     -15.364  53.257  39.182  1.00  0.00           N  
ATOM   3964  CA  ASP B1902     -15.260  54.639  38.796  1.00  0.00           C  
ATOM   3965  C   ASP B1902     -14.042  54.875  37.917  1.00  0.00           C  
ATOM   3966  O   ASP B1902     -14.148  55.450  36.832  1.00  0.00           O  
ATOM   3967  CB  ASP B1902     -15.152  55.485  40.048  1.00  0.00           C  
ATOM   3968  CG  ASP B1902     -14.091  54.966  40.997  1.00  0.00           C  
ATOM   3969  OD1 ASP B1902     -12.886  55.253  40.783  1.00  0.00           O  
ATOM   3970  OD2 ASP B1902     -14.476  54.238  41.935  1.00  0.00           O  
ATOM   3971  H   ASP B1902     -15.344  53.005  40.128  1.00  0.00           H  
ATOM   3972  N   THR B1903     -12.887  54.407  38.387  1.00  0.00           N  
ATOM   3973  CA  THR B1903     -11.637  54.585  37.671  1.00  0.00           C  
ATOM   3974  C   THR B1903     -11.872  54.184  36.231  1.00  0.00           C  
ATOM   3975  O   THR B1903     -11.539  54.918  35.298  1.00  0.00           O  
ATOM   3976  CB  THR B1903     -10.530  53.697  38.229  1.00  0.00           C  
ATOM   3977  OG1 THR B1903     -10.668  53.605  39.647  1.00  0.00           O  
ATOM   3978  CG2 THR B1903      -9.167  54.290  37.889  1.00  0.00           C  
ATOM   3979  H   THR B1903     -12.863  53.915  39.227  1.00  0.00           H  
ATOM   3980  HG1 THR B1903      -9.965  53.068  39.998  1.00  0.00           H  
ATOM   3981  N   ILE B1904     -12.486  53.017  36.075  1.00  0.00           N  
ATOM   3982  CA  ILE B1904     -12.812  52.477  34.767  1.00  0.00           C  
ATOM   3983  C   ILE B1904     -13.756  53.451  34.071  1.00  0.00           C  
ATOM   3984  O   ILE B1904     -13.589  53.788  32.898  1.00  0.00           O  
ATOM   3985  CB  ILE B1904     -13.590  51.165  34.887  1.00  0.00           C  
ATOM   3986  CG1 ILE B1904     -13.046  50.302  36.004  1.00  0.00           C  
ATOM   3987  CG2 ILE B1904     -13.496  50.367  33.601  1.00  0.00           C  
ATOM   3988  CD1 ILE B1904     -13.938  49.117  36.258  1.00  0.00           C  
ATOM   3989  H   ILE B1904     -12.748  52.529  36.879  1.00  0.00           H  
ATOM   3990  N   GLY B1905     -14.791  53.839  34.809  1.00  0.00           N  
ATOM   3991  CA  GLY B1905     -15.807  54.743  34.317  1.00  0.00           C  
ATOM   3992  C   GLY B1905     -17.202  54.246  34.699  1.00  0.00           C  
ATOM   3993  O   GLY B1905     -18.163  55.023  34.708  1.00  0.00           O  
ATOM   3994  H   GLY B1905     -14.827  53.544  35.718  1.00  0.00           H  
ATOM   3995  N   GLN B1906     -17.315  52.956  35.030  1.00  0.00           N  
ATOM   3996  CA  GLN B1906     -18.588  52.319  35.405  1.00  0.00           C  
ATOM   3997  C   GLN B1906     -19.096  52.720  36.790  1.00  0.00           C  
ATOM   3998  O   GLN B1906     -19.421  51.847  37.601  1.00  0.00           O  
ATOM   3999  CB  GLN B1906     -18.451  50.780  35.373  1.00  0.00           C  
ATOM   4000  CG  GLN B1906     -17.843  50.158  34.090  1.00  0.00           C  
ATOM   4001  CD  GLN B1906     -17.657  48.619  34.151  1.00  0.00           C  
ATOM   4002  OE1 GLN B1906     -17.271  48.043  35.188  1.00  0.00           O  
ATOM   4003  NE2 GLN B1906     -17.916  47.957  33.022  1.00  0.00           N  
ATOM   4004  H   GLN B1906     -16.500  52.418  35.060  1.00  0.00           H  
ATOM   4005 HE21 GLN B1906     -18.199  48.448  32.231  1.00  0.00           H  
ATOM   4006 HE22 GLN B1906     -17.809  46.985  33.045  1.00  0.00           H  
ATOM   4007  N   SER B1907     -19.194  54.022  37.051  1.00  0.00           N  
ATOM   4008  CA  SER B1907     -19.646  54.520  38.356  1.00  0.00           C  
ATOM   4009  C   SER B1907     -21.113  54.223  38.743  1.00  0.00           C  
ATOM   4010  O   SER B1907     -21.961  54.009  37.877  1.00  0.00           O  
ATOM   4011  CB  SER B1907     -19.354  56.027  38.487  1.00  0.00           C  
ATOM   4012  OG  SER B1907     -17.960  56.319  38.504  1.00  0.00           O  
ATOM   4013  H   SER B1907     -18.970  54.670  36.356  1.00  0.00           H  
ATOM   4014 HG   SER B1907     -17.843  57.266  38.580  1.00  0.00           H  
ATOM   4015  N   LYS B1909     -21.396  54.255  40.050  1.00  0.00           N  
ATOM   4016  CA  LYS B1909     -22.735  53.997  40.605  1.00  0.00           C  
ATOM   4017  C   LYS B1909     -23.809  55.007  40.215  1.00  0.00           C  
ATOM   4018  O   LYS B1909     -24.809  54.657  39.590  1.00  0.00           O  
ATOM   4019  CB  LYS B1909     -22.701  53.987  42.140  1.00  0.00           C  
ATOM   4020  CG  LYS B1909     -24.124  53.996  42.798  1.00  0.00           C  
ATOM   4021  CD  LYS B1909     -24.170  54.574  44.229  1.00  0.00           C  
ATOM   4022  CE  LYS B1909     -24.505  56.067  44.232  1.00  0.00           C  
ATOM   4023  NZ  LYS B1909     -23.352  56.933  43.853  1.00  0.00           N  
ATOM   4024  H   LYS B1909     -20.665  54.442  40.670  1.00  0.00           H  
ATOM   4025  HZ1 LYS B1909     -22.668  56.979  44.638  1.00  0.00           H  
ATOM   4026  HZ2 LYS B1909     -22.878  56.536  43.012  1.00  0.00           H  
ATOM   4027  HZ3 LYS B1909     -23.688  57.892  43.634  1.00  0.00           H  
ATOM   4028  N   ASP B1910     -23.633  56.238  40.682  1.00  0.00           N  
ATOM   4029  CA  ASP B1910     -24.568  57.323  40.431  1.00  0.00           C  
ATOM   4030  C   ASP B1910     -24.789  57.680  38.964  1.00  0.00           C  
ATOM   4031  O   ASP B1910     -25.295  58.756  38.666  1.00  0.00           O  
ATOM   4032  CB  ASP B1910     -24.157  58.568  41.231  1.00  0.00           C  
ATOM   4033  CG  ASP B1910     -22.636  58.782  41.283  1.00  0.00           C  
ATOM   4034  OD1 ASP B1910     -21.887  58.123  40.527  1.00  0.00           O  
ATOM   4035  OD2 ASP B1910     -22.185  59.623  42.096  1.00  0.00           O  
ATOM   4036  H   ASP B1910     -22.851  56.415  41.233  1.00  0.00           H  
ATOM   4037  N   GLY B1913     -24.443  56.763  38.052  1.00  0.00           N  
ATOM   4038  CA  GLY B1913     -24.604  56.991  36.620  1.00  0.00           C  
ATOM   4039  C   GLY B1913     -23.795  58.202  36.199  1.00  0.00           C  
ATOM   4040  O   GLY B1913     -24.212  58.985  35.331  1.00  0.00           O  
ATOM   4041  H   GLY B1913     -24.089  55.910  38.321  1.00  0.00           H  
ATOM   4042  N   THR B1914     -22.622  58.331  36.818  1.00  0.00           N  
ATOM   4043  CA  THR B1914     -21.721  59.451  36.591  1.00  0.00           C  
ATOM   4044  C   THR B1914     -20.363  58.990  36.145  1.00  0.00           C  
ATOM   4045  O   THR B1914     -19.658  58.313  36.887  1.00  0.00           O  
ATOM   4046  CB  THR B1914     -21.441  60.217  37.890  1.00  0.00           C  
ATOM   4047  OG1 THR B1914     -22.589  60.179  38.746  1.00  0.00           O  
ATOM   4048  CG2 THR B1914     -21.047  61.659  37.582  1.00  0.00           C  
ATOM   4049  H   THR B1914     -22.354  57.644  37.451  1.00  0.00           H  
ATOM   4050  HG1 THR B1914     -22.413  60.666  39.554  1.00  0.00           H  
ATOM   4051  N   THR B1915     -19.945  59.442  34.981  1.00  0.00           N  
ATOM   4052  CA  THR B1915     -18.631  59.066  34.510  1.00  0.00           C  
ATOM   4053  C   THR B1915     -17.718  60.284  34.724  1.00  0.00           C  
ATOM   4054  O   THR B1915     -17.265  60.932  33.774  1.00  0.00           O  
ATOM   4055  CB  THR B1915     -18.669  58.547  33.039  1.00  0.00           C  
ATOM   4056  OG1 THR B1915     -19.699  57.553  32.916  1.00  0.00           O  
ATOM   4057  CG2 THR B1915     -17.341  57.896  32.661  1.00  0.00           C  
ATOM   4058  H   THR B1915     -20.518  60.011  34.430  1.00  0.00           H  
ATOM   4059  HG1 THR B1915     -19.722  57.228  32.011  1.00  0.00           H  
ATOM   4060  N   ARG B1916     -17.576  60.663  35.994  1.00  0.00           N  
ATOM   4061  CA  ARG B1916     -16.715  61.767  36.385  1.00  0.00           C  
ATOM   4062  C   ARG B1916     -15.445  61.178  36.969  1.00  0.00           C  
ATOM   4063  O   ARG B1916     -14.346  61.498  36.527  1.00  0.00           O  
ATOM   4064  CB  ARG B1916     -17.383  62.637  37.439  1.00  0.00           C  
ATOM   4065  CG  ARG B1916     -16.388  63.351  38.373  1.00  0.00           C  
ATOM   4066  CD  ARG B1916     -15.259  64.089  37.611  1.00  0.00           C  
ATOM   4067  NE  ARG B1916     -14.383  64.873  38.484  1.00  0.00           N  
ATOM   4068  CZ  ARG B1916     -13.052  64.845  38.457  1.00  0.00           C  
ATOM   4069  NH1 ARG B1916     -12.396  64.064  37.605  1.00  0.00           N  
ATOM   4070  NH2 ARG B1916     -12.378  65.640  39.276  1.00  0.00           N  
ATOM   4071  H   ARG B1916     -18.061  60.166  36.681  1.00  0.00           H  
ATOM   4072 HE   ARG B1916     -14.807  65.456  39.144  1.00  0.00           H  
ATOM   4073 HH11 ARG B1916     -12.899  63.489  36.966  1.00  0.00           H  
ATOM   4074 HH12 ARG B1916     -11.394  64.068  37.600  1.00  0.00           H  
ATOM   4075 HH21 ARG B1916     -11.382  65.641  39.273  1.00  0.00           H  
ATOM   4076 HH22 ARG B1916     -12.876  66.249  39.902  1.00  0.00           H  
ATOM   4077  N   LEU B1917     -15.609  60.326  37.979  1.00  0.00           N  
ATOM   4078  CA  LEU B1917     -14.485  59.679  38.658  1.00  0.00           C  
ATOM   4079  C   LEU B1917     -13.569  58.841  37.779  1.00  0.00           C  
ATOM   4080  O   LEU B1917     -12.603  58.233  38.261  1.00  0.00           O  
ATOM   4081  CB  LEU B1917     -14.995  58.827  39.811  1.00  0.00           C  
ATOM   4082  CG  LEU B1917     -14.977  59.610  41.109  1.00  0.00           C  
ATOM   4083  CD1 LEU B1917     -15.373  58.697  42.250  1.00  0.00           C  
ATOM   4084  CD2 LEU B1917     -13.574  60.191  41.310  1.00  0.00           C  
ATOM   4085  H   LEU B1917     -16.511  60.126  38.284  1.00  0.00           H  
ATOM   4086  N   LYS B1918     -13.893  58.796  36.494  1.00  0.00           N  
ATOM   4087  CA  LYS B1918     -13.110  58.051  35.542  1.00  0.00           C  
ATOM   4088  C   LYS B1918     -11.672  58.514  35.580  1.00  0.00           C  
ATOM   4089  O   LYS B1918     -11.386  59.721  35.625  1.00  0.00           O  
ATOM   4090  CB  LYS B1918     -13.658  58.246  34.136  1.00  0.00           C  
ATOM   4091  CG  LYS B1918     -13.239  57.154  33.172  1.00  0.00           C  
ATOM   4092  CD  LYS B1918     -13.768  57.406  31.755  1.00  0.00           C  
ATOM   4093  CE  LYS B1918     -13.849  56.100  30.950  1.00  0.00           C  
ATOM   4094  NZ  LYS B1918     -12.558  55.320  30.918  1.00  0.00           N  
ATOM   4095  H   LYS B1918     -14.657  59.284  36.175  1.00  0.00           H  
ATOM   4096  HZ1 LYS B1918     -11.881  55.789  30.289  1.00  0.00           H  
ATOM   4097  HZ2 LYS B1918     -12.161  55.279  31.884  1.00  0.00           H  
ATOM   4098  HZ3 LYS B1918     -12.745  54.356  30.584  1.00  0.00           H  
ATOM   4099  N   ASP B1919     -10.778  57.536  35.593  1.00  0.00           N  
ATOM   4100  CA  ASP B1919      -9.351  57.786  35.589  1.00  0.00           C  
ATOM   4101  C   ASP B1919      -8.807  58.398  36.888  1.00  0.00           C  
ATOM   4102  O   ASP B1919      -7.775  59.093  36.896  1.00  0.00           O  
ATOM   4103  CB  ASP B1919      -8.977  58.631  34.355  1.00  0.00           C  
ATOM   4104  CG  ASP B1919      -9.322  57.935  33.020  1.00  0.00           C  
ATOM   4105  OD1 ASP B1919      -9.230  56.683  32.934  1.00  0.00           O  
ATOM   4106  OD2 ASP B1919      -9.664  58.664  32.048  1.00  0.00           O  
ATOM   4107  H   ASP B1919     -11.092  56.623  35.615  1.00  0.00           H  
ATOM   4108  N   THR B1920      -9.491  58.091  37.986  1.00  0.00           N  
ATOM   4109  CA  THR B1920      -9.095  58.544  39.320  1.00  0.00           C  
ATOM   4110  C   THR B1920      -9.014  57.327  40.234  1.00  0.00           C  
ATOM   4111  O   THR B1920      -9.880  56.443  40.206  1.00  0.00           O  
ATOM   4112  CB  THR B1920     -10.112  59.490  39.933  1.00  0.00           C  
ATOM   4113  OG1 THR B1920     -10.455  60.498  38.982  1.00  0.00           O  
ATOM   4114  CG2 THR B1920      -9.510  60.162  41.132  1.00  0.00           C  
ATOM   4115  H   THR B1920     -10.313  57.561  37.913  1.00  0.00           H  
ATOM   4116  HG1 THR B1920     -11.099  61.093  39.366  1.00  0.00           H  
ATOM   4117  N   VAL B1921      -7.948  57.256  41.013  1.00  0.00           N  
ATOM   4118  CA  VAL B1921      -7.775  56.145  41.926  1.00  0.00           C  
ATOM   4119  C   VAL B1921      -7.575  56.677  43.344  1.00  0.00           C  
ATOM   4120  O   VAL B1921      -7.543  57.902  43.582  1.00  0.00           O  
ATOM   4121  CB  VAL B1921      -6.585  55.262  41.514  1.00  0.00           C  
ATOM   4122  CG1 VAL B1921      -7.031  54.188  40.537  1.00  0.00           C  
ATOM   4123  CG2 VAL B1921      -5.497  56.126  40.888  1.00  0.00           C  
ATOM   4124  H   VAL B1921      -7.278  57.969  40.981  1.00  0.00           H  
ATOM   4125  N   THR B1922      -7.423  55.756  44.287  1.00  0.00           N  
ATOM   4126  CA  THR B1922      -7.260  56.139  45.673  1.00  0.00           C  
ATOM   4127  C   THR B1922      -5.920  55.623  46.222  1.00  0.00           C  
ATOM   4128  O   THR B1922      -5.698  54.412  46.257  1.00  0.00           O  
ATOM   4129  CB  THR B1922      -8.517  55.658  46.501  1.00  0.00           C  
ATOM   4130  OG1 THR B1922      -8.116  54.981  47.697  1.00  0.00           O  
ATOM   4131  CG2 THR B1922      -9.404  54.728  45.665  1.00  0.00           C  
ATOM   4132  H   THR B1922      -7.425  54.809  44.043  1.00  0.00           H  
ATOM   4133  HG1 THR B1922      -8.898  54.696  48.182  1.00  0.00           H  
ATOM   4134  N   VAL B1923      -4.983  56.539  46.502  1.00  0.00           N  
ATOM   4135  CA  VAL B1923      -3.661  56.181  47.060  1.00  0.00           C  
ATOM   4136  C   VAL B1923      -3.727  56.276  48.588  1.00  0.00           C  
ATOM   4137  O   VAL B1923      -3.941  57.366  49.133  1.00  0.00           O  
ATOM   4138  CB  VAL B1923      -2.513  57.100  46.504  1.00  0.00           C  
ATOM   4139  CG1 VAL B1923      -2.491  57.041  45.009  1.00  0.00           C  
ATOM   4140  CG2 VAL B1923      -2.685  58.545  46.913  1.00  0.00           C  
ATOM   4141  H   VAL B1923      -5.190  57.485  46.352  1.00  0.00           H  
ATOM   4142  N   ARG B1924      -3.573  55.154  49.289  1.00  0.00           N  
ATOM   4143  CA  ARG B1924      -3.665  55.176  50.757  1.00  0.00           C  
ATOM   4144  C   ARG B1924      -2.325  55.122  51.485  1.00  0.00           C  
ATOM   4145  O   ARG B1924      -1.746  54.041  51.591  1.00  0.00           O  
ATOM   4146  CB  ARG B1924      -4.519  54.015  51.250  1.00  0.00           C  
ATOM   4147  CG  ARG B1924      -4.437  53.850  52.732  1.00  0.00           C  
ATOM   4148  CD  ARG B1924      -4.899  52.499  53.110  1.00  0.00           C  
ATOM   4149  NE  ARG B1924      -4.418  52.130  54.435  1.00  0.00           N  
ATOM   4150  CZ  ARG B1924      -3.300  51.445  54.672  1.00  0.00           C  
ATOM   4151  NH1 ARG B1924      -2.511  51.044  53.680  1.00  0.00           N  
ATOM   4152  NH2 ARG B1924      -2.998  51.113  55.916  1.00  0.00           N  
ATOM   4153  H   ARG B1924      -3.427  54.308  48.821  1.00  0.00           H  
ATOM   4154 HE   ARG B1924      -4.955  52.411  55.205  1.00  0.00           H  
ATOM   4155 HH11 ARG B1924      -2.753  51.246  52.731  1.00  0.00           H  
ATOM   4156 HH12 ARG B1924      -1.680  50.524  53.882  1.00  0.00           H  
ATOM   4157 HH21 ARG B1924      -2.168  50.610  56.104  1.00  0.00           H  
ATOM   4158 HH22 ARG B1924      -3.606  51.385  56.664  1.00  0.00           H  
ATOM   4159  N   ASP B1925      -1.879  56.240  52.074  1.00  0.00           N  
ATOM   4160  CA  ASP B1925      -0.575  56.306  52.785  1.00  0.00           C  
ATOM   4161  C   ASP B1925      -0.405  55.356  53.956  1.00  0.00           C  
ATOM   4162  O   ASP B1925      -1.036  55.519  54.988  1.00  0.00           O  
ATOM   4163  CB  ASP B1925      -0.265  57.737  53.272  1.00  0.00           C  
ATOM   4164  CG  ASP B1925       1.134  57.883  53.915  1.00  0.00           C  
ATOM   4165  OD1 ASP B1925       1.764  56.876  54.308  1.00  0.00           O  
ATOM   4166  OD2 ASP B1925       1.615  59.040  54.024  1.00  0.00           O  
ATOM   4167  H   ASP B1925      -2.460  57.033  52.047  1.00  0.00           H  
ATOM   4168  N   ARG B1926       0.634  54.538  53.863  1.00  0.00           N  
ATOM   4169  CA  ARG B1926       0.943  53.553  54.893  1.00  0.00           C  
ATOM   4170  C   ARG B1926       0.926  54.097  56.333  1.00  0.00           C  
ATOM   4171  O   ARG B1926       0.193  53.605  57.200  1.00  0.00           O  
ATOM   4172  CB  ARG B1926       2.320  52.937  54.619  1.00  0.00           C  
ATOM   4173  CG  ARG B1926       2.707  51.827  55.588  1.00  0.00           C  
ATOM   4174  CD  ARG B1926       4.170  51.508  55.469  1.00  0.00           C  
ATOM   4175  NE  ARG B1926       4.992  52.595  55.966  1.00  0.00           N  
ATOM   4176  CZ  ARG B1926       6.298  52.678  55.761  1.00  0.00           C  
ATOM   4177  NH1 ARG B1926       6.912  51.738  55.063  1.00  0.00           N  
ATOM   4178  NH2 ARG B1926       6.998  53.678  56.276  1.00  0.00           N  
ATOM   4179  H   ARG B1926       1.198  54.592  53.061  1.00  0.00           H  
ATOM   4180 HE   ARG B1926       4.559  53.305  56.478  1.00  0.00           H  
ATOM   4181 HH11 ARG B1926       6.393  50.969  54.693  1.00  0.00           H  
ATOM   4182 HH12 ARG B1926       7.897  51.796  54.907  1.00  0.00           H  
ATOM   4183 HH21 ARG B1926       7.981  53.735  56.119  1.00  0.00           H  
ATOM   4184 HH22 ARG B1926       6.536  54.379  56.824  1.00  0.00           H  
ATOM   4185  N   ASP B1927       1.755  55.098  56.585  1.00  0.00           N  
ATOM   4186  CA  ASP B1927       1.848  55.651  57.914  1.00  0.00           C  
ATOM   4187  C   ASP B1927       0.558  56.284  58.361  1.00  0.00           C  
ATOM   4188  O   ASP B1927      -0.188  55.715  59.157  1.00  0.00           O  
ATOM   4189  CB  ASP B1927       2.976  56.681  57.980  1.00  0.00           C  
ATOM   4190  CG  ASP B1927       4.365  56.060  57.775  1.00  0.00           C  
ATOM   4191  OD1 ASP B1927       4.498  54.804  57.872  1.00  0.00           O  
ATOM   4192  OD2 ASP B1927       5.322  56.842  57.523  1.00  0.00           O  
ATOM   4193  H   ASP B1927       2.320  55.447  55.869  1.00  0.00           H  
ATOM   4194  N   THR B1928       0.276  57.442  57.781  1.00  0.00           N  
ATOM   4195  CA  THR B1928      -0.902  58.244  58.128  1.00  0.00           C  
ATOM   4196  C   THR B1928      -2.258  57.597  57.907  1.00  0.00           C  
ATOM   4197  O   THR B1928      -3.270  58.077  58.393  1.00  0.00           O  
ATOM   4198  CB  THR B1928      -0.912  59.547  57.361  1.00  0.00           C  
ATOM   4199  OG1 THR B1928      -1.354  59.282  56.026  1.00  0.00           O  
ATOM   4200  CG2 THR B1928       0.497  60.172  57.329  1.00  0.00           C  
ATOM   4201  H   THR B1928       0.861  57.755  57.063  1.00  0.00           H  
ATOM   4202  HG1 THR B1928      -1.367  60.107  55.524  1.00  0.00           H  
ATOM   4203  N   MET B1929      -2.289  56.547  57.112  1.00  0.00           N  
ATOM   4204  CA  MET B1929      -3.533  55.868  56.841  1.00  0.00           C  
ATOM   4205  C   MET B1929      -4.461  56.743  56.029  1.00  0.00           C  
ATOM   4206  O   MET B1929      -5.589  56.351  55.745  1.00  0.00           O  
ATOM   4207  CB  MET B1929      -4.207  55.495  58.144  1.00  0.00           C  
ATOM   4208  CG  MET B1929      -3.271  54.844  59.121  1.00  0.00           C  
ATOM   4209  SD  MET B1929      -3.714  53.138  59.277  1.00  0.00           S  
ATOM   4210  CE  MET B1929      -5.441  53.295  59.913  1.00  0.00           C  
ATOM   4211  H   MET B1929      -1.457  56.204  56.721  1.00  0.00           H  
ATOM   4212  N   GLU B1930      -4.011  57.929  55.638  1.00  0.00           N  
ATOM   4213  CA  GLU B1930      -4.899  58.759  54.842  1.00  0.00           C  
ATOM   4214  C   GLU B1930      -5.125  58.183  53.457  1.00  0.00           C  
ATOM   4215  O   GLU B1930      -4.202  57.673  52.825  1.00  0.00           O  
ATOM   4216  CB  GLU B1930      -4.410  60.193  54.699  1.00  0.00           C  
ATOM   4217  CG  GLU B1930      -5.469  61.058  54.019  1.00  0.00           C  
ATOM   4218  CD  GLU B1930      -5.108  62.524  53.914  1.00  0.00           C  
ATOM   4219  OE1 GLU B1930      -3.896  62.846  53.908  1.00  0.00           O  
ATOM   4220  OE2 GLU B1930      -6.055  63.346  53.821  1.00  0.00           O  
ATOM   4221  H   GLU B1930      -3.098  58.211  55.841  1.00  0.00           H  
ATOM   4222  N   GLN B1931      -6.358  58.311  52.975  1.00  0.00           N  
ATOM   4223  CA  GLN B1931      -6.761  57.805  51.650  1.00  0.00           C  
ATOM   4224  C   GLN B1931      -7.190  58.977  50.732  1.00  0.00           C  
ATOM   4225  O   GLN B1931      -8.312  59.499  50.846  1.00  0.00           O  
ATOM   4226  CB  GLN B1931      -7.933  56.833  51.823  1.00  0.00           C  
ATOM   4227  CG  GLN B1931      -7.762  55.501  51.181  1.00  0.00           C  
ATOM   4228  CD  GLN B1931      -8.869  54.533  51.580  1.00  0.00           C  
ATOM   4229  OE1 GLN B1931      -9.823  54.313  50.823  1.00  0.00           O  
ATOM   4230  NE2 GLN B1931      -8.750  53.944  52.774  1.00  0.00           N  
ATOM   4231  H   GLN B1931      -7.025  58.774  53.524  1.00  0.00           H  
ATOM   4232 HE21 GLN B1931      -7.974  54.145  53.331  1.00  0.00           H  
ATOM   4233 HE22 GLN B1931      -9.457  53.327  53.032  1.00  0.00           H  
ATOM   4234  N   ILE B1932      -6.309  59.395  49.832  1.00  0.00           N  
ATOM   4235  CA  ILE B1932      -6.626  60.501  48.942  1.00  0.00           C  
ATOM   4236  C   ILE B1932      -6.980  60.010  47.535  1.00  0.00           C  
ATOM   4237  O   ILE B1932      -6.261  59.195  46.955  1.00  0.00           O  
ATOM   4238  CB  ILE B1932      -5.448  61.508  48.913  1.00  0.00           C  
ATOM   4239  CG1 ILE B1932      -4.506  61.232  47.764  1.00  0.00           C  
ATOM   4240  CG2 ILE B1932      -4.606  61.350  50.135  1.00  0.00           C  
ATOM   4241  CD1 ILE B1932      -3.294  62.106  47.806  1.00  0.00           C  
ATOM   4242  H   ILE B1932      -5.442  58.962  49.746  1.00  0.00           H  
ATOM   4243  N   ARG B1933      -8.121  60.429  47.005  1.00  0.00           N  
ATOM   4244  CA  ARG B1933      -8.477  59.999  45.659  1.00  0.00           C  
ATOM   4245  C   ARG B1933      -7.897  60.999  44.662  1.00  0.00           C  
ATOM   4246  O   ARG B1933      -8.202  62.195  44.730  1.00  0.00           O  
ATOM   4247  CB  ARG B1933      -9.997  59.890  45.525  1.00  0.00           C  
ATOM   4248  CG  ARG B1933     -10.506  59.854  44.100  1.00  0.00           C  
ATOM   4249  CD  ARG B1933     -11.916  59.316  44.041  1.00  0.00           C  
ATOM   4250  NE  ARG B1933     -11.930  57.855  44.117  1.00  0.00           N  
ATOM   4251  CZ  ARG B1933     -11.760  57.041  43.073  1.00  0.00           C  
ATOM   4252  NH1 ARG B1933     -11.571  57.550  41.855  1.00  0.00           N  
ATOM   4253  NH2 ARG B1933     -11.757  55.718  43.249  1.00  0.00           N  
ATOM   4254  H   ARG B1933      -8.724  61.043  47.497  1.00  0.00           H  
ATOM   4255 HE   ARG B1933     -12.073  57.443  44.994  1.00  0.00           H  
ATOM   4256 HH11 ARG B1933     -11.556  58.541  41.724  1.00  0.00           H  
ATOM   4257 HH12 ARG B1933     -11.449  56.942  41.072  1.00  0.00           H  
ATOM   4258 HH21 ARG B1933     -11.629  55.109  42.465  1.00  0.00           H  
ATOM   4259 HH22 ARG B1933     -11.876  55.336  44.164  1.00  0.00           H  
ATOM   4260  N   LEU B1934      -7.009  60.536  43.793  1.00  0.00           N  
ATOM   4261  CA  LEU B1934      -6.417  61.426  42.807  1.00  0.00           C  
ATOM   4262  C   LEU B1934      -6.352  60.851  41.395  1.00  0.00           C  
ATOM   4263  O   LEU B1934      -6.464  59.634  41.182  1.00  0.00           O  
ATOM   4264  CB  LEU B1934      -5.041  61.926  43.258  1.00  0.00           C  
ATOM   4265  CG  LEU B1934      -4.102  60.942  43.944  1.00  0.00           C  
ATOM   4266  CD1 LEU B1934      -3.893  59.700  43.082  1.00  0.00           C  
ATOM   4267  CD2 LEU B1934      -2.776  61.620  44.249  1.00  0.00           C  
ATOM   4268  H   LEU B1934      -6.760  59.600  43.806  1.00  0.00           H  
ATOM   4269  N   HIS B1941      -6.220  61.749  40.423  1.00  0.00           N  
ATOM   4270  CA  HIS B1941      -6.153  61.343  39.032  1.00  0.00           C  
ATOM   4271  C   HIS B1941      -4.793  60.801  38.700  1.00  0.00           C  
ATOM   4272  O   HIS B1941      -3.767  61.389  39.076  1.00  0.00           O  
ATOM   4273  CB  HIS B1941      -6.452  62.498  38.081  1.00  0.00           C  
ATOM   4274  CG  HIS B1941      -6.494  62.084  36.644  1.00  0.00           C  
ATOM   4275  ND1 HIS B1941      -5.354  61.889  35.894  1.00  0.00           N  
ATOM   4276  CD2 HIS B1941      -7.540  61.783  35.835  1.00  0.00           C  
ATOM   4277  CE1 HIS B1941      -5.698  61.476  34.688  1.00  0.00           C  
ATOM   4278  NE2 HIS B1941      -7.017  61.405  34.627  1.00  0.00           N  
ATOM   4279  H   HIS B1941      -6.171  62.702  40.654  1.00  0.00           H  
ATOM   4280  HD1 HIS B1941      -4.444  62.053  36.202  1.00  0.00           H  
ATOM   4281  HE2 HIS B1941      -7.541  61.117  33.850  1.00  0.00           H  
ATOM   4282  N   VAL B1942      -4.830  59.799  37.822  1.00  0.00           N  
ATOM   4283  CA  VAL B1942      -3.663  59.053  37.364  1.00  0.00           C  
ATOM   4284  C   VAL B1942      -2.461  59.904  37.026  1.00  0.00           C  
ATOM   4285  O   VAL B1942      -1.377  59.697  37.585  1.00  0.00           O  
ATOM   4286  CB  VAL B1942      -4.001  58.205  36.142  1.00  0.00           C  
ATOM   4287  CG1 VAL B1942      -2.868  57.245  35.877  1.00  0.00           C  
ATOM   4288  CG2 VAL B1942      -5.299  57.450  36.361  1.00  0.00           C  
ATOM   4289  H   VAL B1942      -5.722  59.510  37.495  1.00  0.00           H  
ATOM   4290  N   ASP B1943      -2.668  60.881  36.142  1.00  0.00           N  
ATOM   4291  CA  ASP B1943      -1.582  61.753  35.715  1.00  0.00           C  
ATOM   4292  C   ASP B1943      -0.921  62.372  36.929  1.00  0.00           C  
ATOM   4293  O   ASP B1943       0.301  62.564  36.953  1.00  0.00           O  
ATOM   4294  CB  ASP B1943      -2.097  62.865  34.803  1.00  0.00           C  
ATOM   4295  CG  ASP B1943      -2.808  62.336  33.556  1.00  0.00           C  
ATOM   4296  OD1 ASP B1943      -2.681  61.127  33.220  1.00  0.00           O  
ATOM   4297  OD2 ASP B1943      -3.511  63.140  32.901  1.00  0.00           O  
ATOM   4298  H   ASP B1943      -3.536  60.960  35.735  1.00  0.00           H  
ATOM   4299  N   GLU B1945      -1.745  62.689  37.936  1.00  0.00           N  
ATOM   4300  CA  GLU B1945      -1.280  63.299  39.196  1.00  0.00           C  
ATOM   4301  C   GLU B1945      -0.503  62.266  40.025  1.00  0.00           C  
ATOM   4302  O   GLU B1945       0.606  62.513  40.536  1.00  0.00           O  
ATOM   4303  CB  GLU B1945      -2.485  63.851  39.984  1.00  0.00           C  
ATOM   4304  CG  GLU B1945      -3.142  65.071  39.307  1.00  0.00           C  
ATOM   4305  CD  GLU B1945      -4.674  65.161  39.490  1.00  0.00           C  
ATOM   4306  OE1 GLU B1945      -5.188  64.809  40.587  1.00  0.00           O  
ATOM   4307  OE2 GLU B1945      -5.365  65.607  38.527  1.00  0.00           O  
ATOM   4308  H   GLU B1945      -2.686  62.505  37.849  1.00  0.00           H  
ATOM   4309  N   LEU B1946      -1.078  61.079  40.074  1.00  0.00           N  
ATOM   4310  CA  LEU B1946      -0.509  59.963  40.791  1.00  0.00           C  
ATOM   4311  C   LEU B1946       0.976  59.790  40.465  1.00  0.00           C  
ATOM   4312  O   LEU B1946       1.791  59.511  41.352  1.00  0.00           O  
ATOM   4313  CB  LEU B1946      -1.333  58.720  40.439  1.00  0.00           C  
ATOM   4314  CG  LEU B1946      -0.912  57.292  40.749  1.00  0.00           C  
ATOM   4315  CD1 LEU B1946      -0.359  57.118  42.133  1.00  0.00           C  
ATOM   4316  CD2 LEU B1946      -2.130  56.443  40.586  1.00  0.00           C  
ATOM   4317  H   LEU B1946      -1.915  60.948  39.599  1.00  0.00           H  
ATOM   4318  N   GLU B1947       1.330  60.067  39.216  1.00  0.00           N  
ATOM   4319  CA  GLU B1947       2.704  59.915  38.756  1.00  0.00           C  
ATOM   4320  C   GLU B1947       3.584  60.872  39.512  1.00  0.00           C  
ATOM   4321  O   GLU B1947       4.656  60.515  39.990  1.00  0.00           O  
ATOM   4322  CB  GLU B1947       2.792  60.151  37.238  1.00  0.00           C  
ATOM   4323  CG  GLU B1947       4.150  59.825  36.588  1.00  0.00           C  
ATOM   4324  CD  GLU B1947       5.073  61.044  36.380  1.00  0.00           C  
ATOM   4325  OE1 GLU B1947       5.476  61.667  37.390  1.00  0.00           O  
ATOM   4326  OE2 GLU B1947       5.414  61.365  35.206  1.00  0.00           O  
ATOM   4327  H   GLU B1947       0.648  60.354  38.580  1.00  0.00           H  
ATOM   4328  N   GLY B1950       3.102  62.091  39.649  1.00  0.00           N  
ATOM   4329  CA  GLY B1950       3.866  63.100  40.357  1.00  0.00           C  
ATOM   4330  C   GLY B1950       4.003  62.839  41.853  1.00  0.00           C  
ATOM   4331  O   GLY B1950       5.094  63.001  42.418  1.00  0.00           O  
ATOM   4332  H   GLY B1950       2.232  62.302  39.278  1.00  0.00           H  
ATOM   4333  N   PHE B1951       2.891  62.460  42.487  1.00  0.00           N  
ATOM   4334  CA  PHE B1951       2.823  62.150  43.921  1.00  0.00           C  
ATOM   4335  C   PHE B1951       3.984  61.217  44.284  1.00  0.00           C  
ATOM   4336  O   PHE B1951       4.807  61.521  45.151  1.00  0.00           O  
ATOM   4337  CB  PHE B1951       1.465  61.474  44.176  1.00  0.00           C  
ATOM   4338  CG  PHE B1951       1.197  61.074  45.610  1.00  0.00           C  
ATOM   4339  CD1 PHE B1951       2.143  60.396  46.372  1.00  0.00           C  
ATOM   4340  CD2 PHE B1951      -0.067  61.277  46.157  1.00  0.00           C  
ATOM   4341  CE1 PHE B1951       1.827  59.921  47.643  1.00  0.00           C  
ATOM   4342  CE2 PHE B1951      -0.386  60.807  47.426  1.00  0.00           C  
ATOM   4343  CZ  PHE B1951       0.559  60.126  48.172  1.00  0.00           C  
ATOM   4344  H   PHE B1951       2.076  62.377  41.948  1.00  0.00           H  
ATOM   4345  N   LEU B1952       4.042  60.085  43.603  1.00  0.00           N  
ATOM   4346  CA  LEU B1952       5.073  59.106  43.851  1.00  0.00           C  
ATOM   4347  C   LEU B1952       6.420  59.713  43.598  1.00  0.00           C  
ATOM   4348  O   LEU B1952       7.348  59.535  44.373  1.00  0.00           O  
ATOM   4349  CB  LEU B1952       4.878  57.920  42.931  1.00  0.00           C  
ATOM   4350  CG  LEU B1952       3.428  57.487  42.849  1.00  0.00           C  
ATOM   4351  CD1 LEU B1952       3.342  56.245  42.004  1.00  0.00           C  
ATOM   4352  CD2 LEU B1952       2.897  57.230  44.223  1.00  0.00           C  
ATOM   4353  H   LEU B1952       3.365  59.916  42.910  1.00  0.00           H  
ATOM   4354  N   ARG B1953       6.522  60.429  42.494  1.00  0.00           N  
ATOM   4355  CA  ARG B1953       7.767  61.061  42.118  1.00  0.00           C  
ATOM   4356  C   ARG B1953       8.393  61.778  43.291  1.00  0.00           C  
ATOM   4357  O   ARG B1953       9.602  61.747  43.469  1.00  0.00           O  
ATOM   4358  CB  ARG B1953       7.522  62.088  41.015  1.00  0.00           C  
ATOM   4359  CG  ARG B1953       7.595  61.551  39.612  1.00  0.00           C  
ATOM   4360  CD  ARG B1953       9.021  61.240  39.214  1.00  0.00           C  
ATOM   4361  NE  ARG B1953       9.113  61.151  37.764  1.00  0.00           N  
ATOM   4362  CZ  ARG B1953       9.748  60.189  37.113  1.00  0.00           C  
ATOM   4363  NH1 ARG B1953      10.361  59.218  37.782  1.00  0.00           N  
ATOM   4364  NH2 ARG B1953       9.759  60.202  35.788  1.00  0.00           N  
ATOM   4365  H   ARG B1953       5.738  60.540  41.904  1.00  0.00           H  
ATOM   4366 HE   ARG B1953       8.680  61.853  37.236  1.00  0.00           H  
ATOM   4367 HH11 ARG B1953      10.340  59.204  38.781  1.00  0.00           H  
ATOM   4368 HH12 ARG B1953      10.833  58.490  37.283  1.00  0.00           H  
ATOM   4369 HH21 ARG B1953      10.233  59.483  35.285  1.00  0.00           H  
ATOM   4370 HH22 ARG B1953       9.294  60.938  35.294  1.00  0.00           H  
ATOM   4371  N   GLU B1954       7.556  62.409  44.099  1.00  0.00           N  
ATOM   4372  CA  GLU B1954       8.042  63.181  45.233  1.00  0.00           C  
ATOM   4373  C   GLU B1954       8.390  62.369  46.460  1.00  0.00           C  
ATOM   4374  O   GLU B1954       9.383  62.646  47.125  1.00  0.00           O  
ATOM   4375  CB  GLU B1954       7.040  64.276  45.598  1.00  0.00           C  
ATOM   4376  CG  GLU B1954       7.597  65.318  46.564  1.00  0.00           C  
ATOM   4377  CD  GLU B1954       6.668  66.509  46.780  1.00  0.00           C  
ATOM   4378  OE1 GLU B1954       5.663  66.654  46.021  1.00  0.00           O  
ATOM   4379  OE2 GLU B1954       6.969  67.299  47.715  1.00  0.00           O  
ATOM   4380  H   GLU B1954       6.587  62.356  43.921  1.00  0.00           H  
ATOM   4381  N   ARG B1955       7.570  61.380  46.777  1.00  0.00           N  
ATOM   4382  CA  ARG B1955       7.823  60.556  47.951  1.00  0.00           C  
ATOM   4383  C   ARG B1955       8.948  59.505  47.779  1.00  0.00           C  
ATOM   4384  O   ARG B1955       9.934  59.477  48.537  1.00  0.00           O  
ATOM   4385  CB  ARG B1955       6.513  59.870  48.380  1.00  0.00           C  
ATOM   4386  CG  ARG B1955       5.585  60.763  49.179  1.00  0.00           C  
ATOM   4387  CD  ARG B1955       5.467  62.130  48.549  1.00  0.00           C  
ATOM   4388  NE  ARG B1955       4.158  62.388  47.954  1.00  0.00           N  
ATOM   4389  CZ  ARG B1955       3.028  62.481  48.651  1.00  0.00           C  
ATOM   4390  NH1 ARG B1955       3.033  62.314  49.976  1.00  0.00           N  
ATOM   4391  NH2 ARG B1955       1.899  62.798  48.027  1.00  0.00           N  
ATOM   4392  H   ARG B1955       6.778  61.196  46.214  1.00  0.00           H  
ATOM   4393 HE   ARG B1955       4.105  62.492  46.983  1.00  0.00           H  
ATOM   4394 HH11 ARG B1955       3.893  62.120  50.454  1.00  0.00           H  
ATOM   4395 HH12 ARG B1955       2.183  62.384  50.496  1.00  0.00           H  
ATOM   4396 HH21 ARG B1955       1.046  62.865  48.548  1.00  0.00           H  
ATOM   4397 HH22 ARG B1955       1.900  62.960  47.045  1.00  0.00           H  
ATOM   4398  N   LEU B1956       8.812  58.687  46.741  1.00  0.00           N  
ATOM   4399  CA  LEU B1956       9.735  57.595  46.484  1.00  0.00           C  
ATOM   4400  C   LEU B1956      11.122  57.911  45.928  1.00  0.00           C  
ATOM   4401  O   LEU B1956      11.971  57.010  45.835  1.00  0.00           O  
ATOM   4402  CB  LEU B1956       9.004  56.556  45.646  1.00  0.00           C  
ATOM   4403  CG  LEU B1956       7.594  56.414  46.234  1.00  0.00           C  
ATOM   4404  CD1 LEU B1956       6.710  55.535  45.385  1.00  0.00           C  
ATOM   4405  CD2 LEU B1956       7.684  55.892  47.660  1.00  0.00           C  
ATOM   4406  H   LEU B1956       8.075  58.837  46.111  1.00  0.00           H  
ATOM   4407  N   ARG B1957      11.380  59.171  45.590  1.00  0.00           N  
ATOM   4408  CA  ARG B1957      12.691  59.530  45.053  1.00  0.00           C  
ATOM   4409  C   ARG B1957      13.746  59.614  46.146  1.00  0.00           C  
ATOM   4410  O   ARG B1957      13.470  60.128  47.235  1.00  0.00           O  
ATOM   4411  CB  ARG B1957      12.631  60.842  44.255  1.00  0.00           C  
ATOM   4412  CG  ARG B1957      12.366  62.103  45.101  1.00  0.00           C  
ATOM   4413  CD  ARG B1957      12.557  63.391  44.296  1.00  0.00           C  
ATOM   4414  NE  ARG B1957      12.321  64.560  45.138  1.00  0.00           N  
ATOM   4415  CZ  ARG B1957      12.122  65.791  44.680  1.00  0.00           C  
ATOM   4416  NH1 ARG B1957      12.134  66.028  43.373  1.00  0.00           N  
ATOM   4417  NH2 ARG B1957      11.897  66.785  45.530  1.00  0.00           N  
ATOM   4418  H   ARG B1957      10.694  59.858  45.715  1.00  0.00           H  
ATOM   4419 HE   ARG B1957      12.313  64.429  46.109  1.00  0.00           H  
ATOM   4420 HH11 ARG B1957      12.283  65.282  42.728  1.00  0.00           H  
ATOM   4421 HH12 ARG B1957      11.975  66.958  43.034  1.00  0.00           H  
ATOM   4422 HH21 ARG B1957      11.745  67.711  45.192  1.00  0.00           H  
ATOM   4423 HH22 ARG B1957      11.880  66.603  46.516  1.00  0.00           H  
ATOM   4424  N   TRP B1958      14.932  59.070  45.842  1.00  0.00           N  
ATOM   4425  CA  TRP B1958      16.079  59.047  46.755  1.00  0.00           C  
ATOM   4426  C   TRP B1958      16.491  60.438  47.177  1.00  0.00           C  
ATOM   4427  O   TRP B1958      16.959  61.196  46.293  1.00  0.00           O  
ATOM   4428  CB  TRP B1958      17.308  58.374  46.115  1.00  0.00           C  
ATOM   4429  CG  TRP B1958      17.550  56.906  46.506  1.00  0.00           C  
ATOM   4430  CD1 TRP B1958      17.601  55.822  45.655  1.00  0.00           C  
ATOM   4431  CD2 TRP B1958      17.779  56.374  47.827  1.00  0.00           C  
ATOM   4432  NE1 TRP B1958      17.844  54.664  46.364  1.00  0.00           N  
ATOM   4433  CE2 TRP B1958      17.956  54.970  47.694  1.00  0.00           C  
ATOM   4434  CE3 TRP B1958      17.853  56.947  49.109  1.00  0.00           C  
ATOM   4435  CZ2 TRP B1958      18.198  54.138  48.790  1.00  0.00           C  
ATOM   4436  CZ3 TRP B1958      18.096  56.116  50.196  1.00  0.00           C  
ATOM   4437  CH2 TRP B1958      18.264  54.724  50.028  1.00  0.00           C  
ATOM   4438  OXT TRP B1958      16.317  60.740  48.375  1.00  0.00           O  
ATOM   4439  H   TRP B1958      15.047  58.690  44.966  1.00  0.00           H  
ATOM   4440  HE1 TRP B1958      17.914  53.763  45.979  1.00  0.00           H  
HETATM 4441  PG  ATP B2552      30.003  40.183  65.395  1.00  0.00           P  
HETATM 4442  O1G ATP B2552      30.385  40.933  66.665  1.00  0.00           O  
HETATM 4443  O2G ATP B2552      29.487  38.767  65.669  1.00  0.00           O  
HETATM 4444  O3G ATP B2552      29.005  40.984  64.572  1.00  0.00           O  
HETATM 4445  PB  ATP B2552      32.872  40.519  64.662  1.00  0.00           P  
HETATM 4446  O1B ATP B2552      32.932  42.006  64.827  1.00  0.00           O  
HETATM 4447  O2B ATP B2552      33.539  39.648  65.671  1.00  0.00           O  
HETATM 4448  O3B ATP B2552      31.336  40.019  64.479  1.00  0.00           O  
HETATM 4449  PA  ATP B2552      33.514  41.034  61.855  1.00  0.00           P  
HETATM 4450  O1A ATP B2552      34.362  42.224  62.092  1.00  0.00           O  
HETATM 4451  O2A ATP B2552      33.835  40.115  60.733  1.00  0.00           O  
HETATM 4452  O3A ATP B2552      33.535  40.201  63.227  1.00  0.00           O  
HETATM 4453  O5' ATP B2552      31.999  41.499  61.712  1.00  0.00           O  
HETATM 4454  C5' ATP B2552      31.630  42.548  60.831  1.00  0.00           C  
HETATM 4455  C4' ATP B2552      30.137  42.544  60.634  1.00  0.00           C  
HETATM 4456  O4' ATP B2552      29.744  41.338  59.925  1.00  0.00           O  
HETATM 4457  C3' ATP B2552      29.363  42.502  61.942  1.00  0.00           C  
HETATM 4458  O3' ATP B2552      29.146  43.821  62.438  1.00  0.00           O  
HETATM 4459  C2' ATP B2552      28.059  41.804  61.559  1.00  0.00           C  
HETATM 4460  O2' ATP B2552      27.048  42.674  61.099  1.00  0.00           O  
HETATM 4461  C1' ATP B2552      28.515  40.858  60.443  1.00  0.00           C  
HETATM 4462  N9  ATP B2552      28.729  39.497  60.932  1.00  0.00           N  
HETATM 4463  C8  ATP B2552      29.879  39.002  61.484  1.00  0.00           C  
HETATM 4464  N7  ATP B2552      29.780  37.757  61.879  1.00  0.00           N  
HETATM 4465  C5  ATP B2552      28.476  37.401  61.556  1.00  0.00           C  
HETATM 4466  C6  ATP B2552      27.746  36.201  61.722  1.00  0.00           C  
HETATM 4467  N6  ATP B2552      28.250  35.089  62.281  1.00  0.00           N  
HETATM 4468  N1  ATP B2552      26.467  36.182  61.282  1.00  0.00           N  
HETATM 4469  C2  ATP B2552      25.966  37.295  60.719  1.00  0.00           C  
HETATM 4470  N3  ATP B2552      26.549  38.478  60.511  1.00  0.00           N  
HETATM 4471  C4  ATP B2552      27.820  38.468  60.958  1.00  0.00           C  
HETATM 4472 HO2' ATP B2552      26.289  42.133  60.896  1.00  0.00           H  
HETATM 4473 HN61 ATP B2552      27.680  34.259  62.359  1.00  0.00           H  
HETATM 4474 HN62 ATP B2552      29.204  35.079  62.607  1.00  0.00           H  
TER
END
