# Supplementary material for: Backbone Brackets and Arginine Tweezers delineate Class I and Class II aminoacyl tRNA synthetases
Source: PLoS Comput Biol. 2018 Apr 16;14(4):e1006101. doi: 10.1371/journal.pcbi.1006101 (PMC5919687; doi:10.1371/journal.pcbi.1006101)
Supplement: S12 File — All structures of Class II aaRS with residues renumbered according to the MSA. (GZ) [file pcbi.1006101.s024.tar.gz › 1bbu_A_renum.pdb]

ATOM      1  N   VAL A 135     -29.973  99.217  73.204  1.00  0.00           N  
ATOM      2  CA  VAL A 135     -28.824  98.355  73.492  1.00  0.00           C  
ATOM      3  C   VAL A 135     -29.001  97.050  72.685  1.00  0.00           C  
ATOM      4  O   VAL A 135     -28.561  96.978  71.536  1.00  0.00           O  
ATOM      5  CB  VAL A 135     -28.690  98.071  75.045  1.00  0.00           C  
ATOM      6  CG1 VAL A 135     -27.519  97.125  75.333  1.00  0.00           C  
ATOM      7  CG2 VAL A 135     -28.484  99.382  75.825  1.00  0.00           C  
ATOM      8  N   VAL A 136     -29.632  96.039  73.291  1.00  0.00           N  
ATOM      9  CA  VAL A 136     -29.956  94.789  72.603  1.00  0.00           C  
ATOM     10  C   VAL A 136     -31.436  94.812  72.175  1.00  0.00           C  
ATOM     11  O   VAL A 136     -31.879  93.960  71.402  1.00  0.00           O  
ATOM     12  CB  VAL A 136     -29.670  93.563  73.492  1.00  0.00           C  
ATOM     13  N   ASP A 137     -32.175  95.808  72.677  1.00  0.00           N  
ATOM     14  CA  ASP A 137     -33.581  96.041  72.325  1.00  0.00           C  
ATOM     15  C   ASP A 137     -33.758  95.996  70.826  1.00  0.00           C  
ATOM     16  O   ASP A 137     -34.734  95.445  70.319  1.00  0.00           O  
ATOM     17  CB  ASP A 137     -34.026  97.435  72.778  1.00  0.00           C  
ATOM     18  CG  ASP A 137     -34.711  97.436  74.128  1.00  0.00           C  
ATOM     19  OD1 ASP A 137     -34.939  96.350  74.698  1.00  0.00           O  
ATOM     20  OD2 ASP A 137     -35.034  98.539  74.618  1.00  0.00           O  
ATOM     21  N   LEU A 138     -32.800  96.599  70.129  1.00  0.00           N  
ATOM     22  CA  LEU A 138     -32.803  96.702  68.674  1.00  0.00           C  
ATOM     23  C   LEU A 138     -32.778  95.385  67.963  1.00  0.00           C  
ATOM     24  O   LEU A 138     -33.611  95.155  67.066  1.00  0.00           O  
ATOM     25  CB  LEU A 138     -31.616  97.557  68.205  1.00  0.00           C  
ATOM     26  CG  LEU A 138     -31.478  97.828  66.699  1.00  0.00           C  
ATOM     27  CD1 LEU A 138     -32.655  98.699  66.223  1.00  0.00           C  
ATOM     28  CD2 LEU A 138     -30.126  98.504  66.396  1.00  0.00           C  
ATOM     29  N   ASN A 139     -31.852  94.498  68.288  1.00  0.00           N  
ATOM     30  CA  ASN A 139     -31.790  93.255  67.571  1.00  0.00           C  
ATOM     31  C   ASN A 139     -33.010  92.347  67.821  1.00  0.00           C  
ATOM     32  O   ASN A 139     -33.319  91.467  67.023  1.00  0.00           O  
ATOM     33  CB  ASN A 139     -30.455  92.528  67.823  1.00  0.00           C  
ATOM     34  CG  ASN A 139     -30.180  91.473  66.764  1.00  0.00           C  
ATOM     35  OD1 ASN A 139     -30.970  91.270  65.826  1.00  0.00           O  
ATOM     36  ND2 ASN A 139     -29.007  90.852  66.853  1.00  0.00           N  
ATOM     37  N   ASN A 140     -33.684  92.586  68.939  1.00  0.00           N  
ATOM     38  CA  ASN A 140     -34.915  91.837  69.198  1.00  0.00           C  
ATOM     39  C   ASN A 140     -36.028  92.397  68.318  1.00  0.00           C  
ATOM     40  O   ASN A 140     -36.738  91.649  67.636  1.00  0.00           O  
ATOM     41  CB  ASN A 140     -35.284  91.905  70.682  1.00  0.00           C  
ATOM     42  CG  ASN A 140     -34.839  90.665  71.435  1.00  0.00           C  
ATOM     43  OD1 ASN A 140     -35.658  89.872  71.894  1.00  0.00           O  
ATOM     44  ND2 ASN A 140     -33.538  90.451  71.492  1.00  0.00           N  
ATOM     45  N   GLU A 141     -36.116  93.725  68.295  1.00  0.00           N  
ATOM     46  CA  GLU A 141     -37.035  94.445  67.422  1.00  0.00           C  
ATOM     47  C   GLU A 141     -36.874  94.003  65.970  1.00  0.00           C  
ATOM     48  O   GLU A 141     -37.857  93.803  65.262  1.00  0.00           O  
ATOM     49  CB  GLU A 141     -36.775  95.946  67.519  1.00  0.00           C  
ATOM     50  CG  GLU A 141     -37.529  96.641  68.625  1.00  0.00           C  
ATOM     51  CD  GLU A 141     -38.985  96.846  68.274  1.00  0.00           C  
ATOM     52  OE1 GLU A 141     -39.609  95.891  67.768  1.00  0.00           O  
ATOM     53  OE2 GLU A 141     -39.503  97.965  68.485  1.00  0.00           O  
ATOM     54  N   LEU A 142     -35.631  93.856  65.526  1.00  0.00           N  
ATOM     55  CA  LEU A 142     -35.353  93.430  64.163  1.00  0.00           C  
ATOM     56  C   LEU A 142     -35.887  92.034  63.952  1.00  0.00           C  
ATOM     57  O   LEU A 142     -36.687  91.812  63.044  1.00  0.00           O  
ATOM     58  CB  LEU A 142     -33.849  93.427  63.855  1.00  0.00           C  
ATOM     59  CG  LEU A 142     -33.043  94.722  63.852  1.00  0.00           C  
ATOM     60  CD1 LEU A 142     -31.697  94.433  63.215  1.00  0.00           C  
ATOM     61  CD2 LEU A 142     -33.772  95.817  63.084  1.00  0.00           C  
ATOM     62  N   LYS A 143     -35.458  91.099  64.799  1.00  0.00           N  
ATOM     63  CA  LYS A 143     -35.838  89.700  64.651  1.00  0.00           C  
ATOM     64  C   LYS A 143     -37.349  89.501  64.761  1.00  0.00           C  
ATOM     65  O   LYS A 143     -37.900  88.619  64.104  1.00  0.00           O  
ATOM     66  CB  LYS A 143     -35.085  88.821  65.651  1.00  0.00           C  
ATOM     67  N   THR A 144     -38.033  90.365  65.513  1.00  0.00           N  
ATOM     68  CA  THR A 144     -39.488  90.243  65.643  1.00  0.00           C  
ATOM     69  C   THR A 144     -40.167  90.728  64.349  1.00  0.00           C  
ATOM     70  O   THR A 144     -40.895  89.965  63.684  1.00  0.00           O  
ATOM     71  CB  THR A 144     -40.042  90.955  66.949  1.00  0.00           C  
ATOM     72  OG1 THR A 144     -41.466  90.812  67.027  1.00  0.00           O  
ATOM     73  CG2 THR A 144     -39.730  92.421  66.969  1.00  0.00           C  
ATOM     74  N   ARG A 145     -39.828  91.955  63.949  1.00  0.00           N  
ATOM     75  CA  ARG A 145     -40.337  92.566  62.729  1.00  0.00           C  
ATOM     76  C   ARG A 145     -39.999  91.667  61.529  1.00  0.00           C  
ATOM     77  O   ARG A 145     -40.800  91.538  60.607  1.00  0.00           O  
ATOM     78  CB  ARG A 145     -39.748  93.974  62.576  1.00  0.00           C  
ATOM     79  CG  ARG A 145     -40.168  94.924  63.699  1.00  0.00           C  
ATOM     80  CD  ARG A 145     -39.485  96.282  63.620  1.00  0.00           C  
ATOM     81  NE  ARG A 145     -39.926  97.204  64.677  1.00  0.00           N  
ATOM     82  CZ  ARG A 145     -40.803  98.202  64.511  1.00  0.00           C  
ATOM     83  NH1 ARG A 145     -41.376  98.412  63.333  1.00  0.00           N  
ATOM     84  NH2 ARG A 145     -41.079  99.030  65.517  1.00  0.00           N  
ATOM     85  N   ARG A 146     -38.850  90.996  61.579  1.00  0.00           N  
ATOM     86  CA  ARG A 146     -38.464  90.040  60.543  1.00  0.00           C  
ATOM     87  C   ARG A 146     -39.530  88.959  60.431  1.00  0.00           C  
ATOM     88  O   ARG A 146     -40.168  88.813  59.394  1.00  0.00           O  
ATOM     89  CB  ARG A 146     -37.128  89.351  60.880  1.00  0.00           C  
ATOM     90  CG  ARG A 146     -35.869  90.137  60.586  1.00  0.00           C  
ATOM     91  CD  ARG A 146     -35.445  90.005  59.135  1.00  0.00           C  
ATOM     92  NE  ARG A 146     -34.526  91.086  58.778  1.00  0.00           N  
ATOM     93  CZ  ARG A 146     -34.484  91.702  57.595  1.00  0.00           C  
ATOM     94  NH1 ARG A 146     -35.276  91.332  56.591  1.00  0.00           N  
ATOM     95  NH2 ARG A 146     -33.682  92.745  57.437  1.00  0.00           N  
ATOM     96  N   GLU A 147     -39.716  88.196  61.503  1.00  0.00           N  
ATOM     97  CA  GLU A 147     -40.619  87.053  61.476  1.00  0.00           C  
ATOM     98  C   GLU A 147     -42.039  87.455  61.133  1.00  0.00           C  
ATOM     99  O   GLU A 147     -42.705  86.764  60.378  1.00  0.00           O  
ATOM    100  CB  GLU A 147     -40.547  86.298  62.800  1.00  0.00           C  
ATOM    101  CG  GLU A 147     -39.154  85.689  63.059  1.00  0.00           C  
ATOM    102  CD  GLU A 147     -38.852  85.409  64.540  1.00  0.00           C  
ATOM    103  OE1 GLU A 147     -39.653  85.811  65.423  1.00  0.00           O  
ATOM    104  OE2 GLU A 147     -37.791  84.796  64.817  1.00  0.00           O  
ATOM    105  N   LYS A 148     -42.482  88.602  61.628  1.00  0.00           N  
ATOM    106  CA  LYS A 148     -43.811  89.098  61.297  1.00  0.00           C  
ATOM    107  C   LYS A 148     -44.044  89.242  59.783  1.00  0.00           C  
ATOM    108  O   LYS A 148     -45.141  88.943  59.289  1.00  0.00           O  
ATOM    109  CB  LYS A 148     -44.062  90.421  62.006  1.00  0.00           C  
ATOM    110  CG  LYS A 148     -44.083  90.273  63.506  1.00  0.00           C  
ATOM    111  CD  LYS A 148     -44.171  91.626  64.177  1.00  0.00           C  
ATOM    112  CE  LYS A 148     -45.088  91.556  65.373  1.00  0.00           C  
ATOM    113  NZ  LYS A 148     -45.341  92.900  65.943  1.00  0.00           N  
ATOM    114  N   LEU A 149     -43.017  89.679  59.052  1.00  0.00           N  
ATOM    115  CA  LEU A 149     -43.095  89.809  57.592  1.00  0.00           C  
ATOM    116  C   LEU A 149     -43.164  88.451  56.902  1.00  0.00           C  
ATOM    117  O   LEU A 149     -44.052  88.232  56.087  1.00  0.00           O  
ATOM    118  CB  LEU A 149     -41.913  90.604  57.031  1.00  0.00           C  
ATOM    119  CG  LEU A 149     -41.905  90.982  55.541  1.00  0.00           C  
ATOM    120  CD1 LEU A 149     -42.937  92.070  55.247  1.00  0.00           C  
ATOM    121  CD2 LEU A 149     -40.522  91.474  55.158  1.00  0.00           C  
ATOM    122  N   ALA A 150     -42.267  87.527  57.241  1.00  0.00           N  
ATOM    123  CA  ALA A 150     -42.311  86.187  56.642  1.00  0.00           C  
ATOM    124  C   ALA A 150     -43.696  85.541  56.772  1.00  0.00           C  
ATOM    125  O   ALA A 150     -44.080  84.733  55.925  1.00  0.00           O  
ATOM    126  CB  ALA A 150     -41.260  85.289  57.247  1.00  0.00           C  
ATOM    127  N   ASN A 151     -44.446  85.930  57.809  1.00  0.00           N  
ATOM    128  CA  ASN A 151     -45.812  85.436  58.045  1.00  0.00           C  
ATOM    129  C   ASN A 151     -46.787  86.151  57.125  1.00  0.00           C  
ATOM    130  O   ASN A 151     -47.695  85.534  56.561  1.00  0.00           O  
ATOM    131  CB  ASN A 151     -46.255  85.667  59.502  1.00  0.00           C  
ATOM    132  CG  ASN A 151     -45.450  84.850  60.508  1.00  0.00           C  
ATOM    133  OD1 ASN A 151     -45.045  83.716  60.247  1.00  0.00           O  
ATOM    134  ND2 ASN A 151     -45.209  85.434  61.667  1.00  0.00           N  
ATOM    135  N   LEU A 152     -46.612  87.464  57.003  1.00  0.00           N  
ATOM    136  CA  LEU A 152     -47.437  88.275  56.122  1.00  0.00           C  
ATOM    137  C   LEU A 152     -47.367  87.784  54.685  1.00  0.00           C  
ATOM    138  O   LEU A 152     -48.349  87.874  53.950  1.00  0.00           O  
ATOM    139  CB  LEU A 152     -46.971  89.716  56.147  1.00  0.00           C  
ATOM    140  CG  LEU A 152     -47.767  90.666  57.011  1.00  0.00           C  
ATOM    141  CD1 LEU A 152     -47.245  92.070  56.769  1.00  0.00           C  
ATOM    142  CD2 LEU A 152     -49.237  90.575  56.648  1.00  0.00           C  
ATOM    143  N   ARG A 153     -46.186  87.322  54.276  1.00  0.00           N  
ATOM    144  CA  ARG A 153     -45.983  86.808  52.931  1.00  0.00           C  
ATOM    145  C   ARG A 153     -46.775  85.538  52.695  1.00  0.00           C  
ATOM    146  O   ARG A 153     -47.352  85.360  51.627  1.00  0.00           O  
ATOM    147  CB  ARG A 153     -44.506  86.541  52.657  1.00  0.00           C  
ATOM    148  CG  ARG A 153     -43.646  87.789  52.526  1.00  0.00           C  
ATOM    149  CD  ARG A 153     -42.297  87.416  51.944  1.00  0.00           C  
ATOM    150  NE  ARG A 153     -41.280  88.429  52.189  1.00  0.00           N  
ATOM    151  CZ  ARG A 153     -41.137  89.533  51.472  1.00  0.00           C  
ATOM    152  NH1 ARG A 153     -41.970  89.794  50.475  1.00  0.00           N  
ATOM    153  NH2 ARG A 153     -40.139  90.357  51.738  1.00  0.00           N  
ATOM    154  N   GLU A 154     -46.805  84.651  53.685  1.00  0.00           N  
ATOM    155  CA  GLU A 154     -47.580  83.423  53.566  1.00  0.00           C  
ATOM    156  C   GLU A 154     -49.075  83.722  53.427  1.00  0.00           C  
ATOM    157  O   GLU A 154     -49.789  83.001  52.740  1.00  0.00           O  
ATOM    158  CB  GLU A 154     -47.344  82.528  54.771  1.00  0.00           C  
ATOM    159  CG  GLU A 154     -45.920  82.058  54.907  1.00  0.00           C  
ATOM    160  CD  GLU A 154     -45.745  81.057  56.035  1.00  0.00           C  
ATOM    161  OE1 GLU A 154     -46.664  80.237  56.253  1.00  0.00           O  
ATOM    162  OE2 GLU A 154     -44.693  81.092  56.709  1.00  0.00           O  
ATOM    163  N   GLN A 155     -49.546  84.789  54.067  1.00  0.00           N  
ATOM    164  CA  GLN A 155     -50.963  85.145  54.027  1.00  0.00           C  
ATOM    165  C   GLN A 155     -51.409  85.782  52.713  1.00  0.00           C  
ATOM    166  O   GLN A 155     -52.607  85.830  52.416  1.00  0.00           O  
ATOM    167  CB  GLN A 155     -51.305  86.119  55.150  1.00  0.00           C  
ATOM    168  CG  GLN A 155     -51.120  85.609  56.561  1.00  0.00           C  
ATOM    169  CD  GLN A 155     -51.350  86.717  57.577  1.00  0.00           C  
ATOM    170  OE1 GLN A 155     -50.673  86.777  58.601  1.00  0.00           O  
ATOM    171  NE2 GLN A 155     -52.290  87.624  57.282  1.00  0.00           N  
ATOM    172  N   GLY A 156     -50.463  86.354  51.979  1.00  0.00           N  
ATOM    173  CA  GLY A 156     -50.816  87.018  50.742  1.00  0.00           C  
ATOM    174  C   GLY A 156     -49.785  88.001  50.228  1.00  0.00           C  
ATOM    175  O   GLY A 156     -48.595  87.697  50.134  1.00  0.00           O  
ATOM    176  N   ILE A 157     -50.247  89.187  49.858  1.00  0.00           N  
ATOM    177  CA  ILE A 157     -49.366  90.193  49.288  1.00  0.00           C  
ATOM    178  C   ILE A 157     -48.959  91.149  50.380  1.00  0.00           C  
ATOM    179  O   ILE A 157     -49.750  91.995  50.798  1.00  0.00           O  
ATOM    180  CB  ILE A 157     -50.060  90.947  48.118  1.00  0.00           C  
ATOM    181  CG1 ILE A 157     -50.152  90.023  46.892  1.00  0.00           C  
ATOM    182  CG2 ILE A 157     -49.307  92.237  47.775  1.00  0.00           C  
ATOM    183  CD1 ILE A 157     -51.239  90.407  45.909  1.00  0.00           C  
ATOM    184  N   ALA A 158     -47.719  91.003  50.839  1.00  0.00           N  
ATOM    185  CA  ALA A 158     -47.188  91.810  51.937  1.00  0.00           C  
ATOM    186  C   ALA A 158     -47.105  93.305  51.676  1.00  0.00           C  
ATOM    187  O   ALA A 158     -47.356  94.096  52.572  1.00  0.00           O  
ATOM    188  CB  ALA A 158     -45.843  91.278  52.368  1.00  0.00           C  
ATOM    189  N   PHE A 159     -46.764  93.700  50.453  1.00  0.00           N  
ATOM    190  CA  PHE A 159     -46.639  95.122  50.147  1.00  0.00           C  
ATOM    191  C   PHE A 159     -47.684  95.604  49.162  1.00  0.00           C  
ATOM    192  O   PHE A 159     -47.398  95.755  47.980  1.00  0.00           O  
ATOM    193  CB  PHE A 159     -45.247  95.418  49.614  1.00  0.00           C  
ATOM    194  CG  PHE A 159     -44.155  95.024  50.555  1.00  0.00           C  
ATOM    195  CD1 PHE A 159     -43.620  93.738  50.521  1.00  0.00           C  
ATOM    196  CD2 PHE A 159     -43.650  95.941  51.472  1.00  0.00           C  
ATOM    197  CE1 PHE A 159     -42.591  93.373  51.392  1.00  0.00           C  
ATOM    198  CE2 PHE A 159     -42.625  95.592  52.343  1.00  0.00           C  
ATOM    199  CZ  PHE A 159     -42.090  94.306  52.306  1.00  0.00           C  
ATOM    200  N   PRO A 160     -48.915  95.843  49.637  1.00  0.00           N  
ATOM    201  CA  PRO A 160     -50.006  96.307  48.783  1.00  0.00           C  
ATOM    202  C   PRO A 160     -49.824  97.749  48.324  1.00  0.00           C  
ATOM    203  O   PRO A 160     -49.268  98.575  49.059  1.00  0.00           O  
ATOM    204  CB  PRO A 160     -51.226  96.164  49.697  1.00  0.00           C  
ATOM    205  CG  PRO A 160     -50.687  96.477  51.031  1.00  0.00           C  
ATOM    206  CD  PRO A 160     -49.374  95.706  51.033  1.00  0.00           C  
ATOM    207  N   ASN A 161     -50.277  98.046  47.106  1.00  0.00           N  
ATOM    208  CA  ASN A 161     -50.237  99.408  46.578  1.00  0.00           C  
ATOM    209  C   ASN A 161     -51.551  99.709  45.900  1.00  0.00           C  
ATOM    210  O   ASN A 161     -51.602 100.075  44.729  1.00  0.00           O  
ATOM    211  CB  ASN A 161     -49.073  99.612  45.597  1.00  0.00           C  
ATOM    212  CG  ASN A 161     -49.256  98.851  44.288  1.00  0.00           C  
ATOM    213  OD1 ASN A 161     -49.911  97.823  44.247  1.00  0.00           O  
ATOM    214  ND2 ASN A 161     -48.674  99.361  43.221  1.00  0.00           N  
ATOM    215  N   ASP A 162     -52.627  99.563  46.656  1.00  0.00           N  
ATOM    216  CA  ASP A 162     -53.948  99.825  46.120  1.00  0.00           C  
ATOM    217  C   ASP A 162     -54.755 100.744  47.024  1.00  0.00           C  
ATOM    218  O   ASP A 162     -55.785 101.286  46.624  1.00  0.00           O  
ATOM    219  CB  ASP A 162     -54.686  98.510  45.842  1.00  0.00           C  
ATOM    220  CG  ASP A 162     -55.059  97.749  47.105  1.00  0.00           C  
ATOM    221  OD1 ASP A 162     -54.202  96.978  47.619  1.00  0.00           O  
ATOM    222  OD2 ASP A 162     -56.239  97.907  47.525  1.00  0.00           O  
ATOM    223  N   PHE A 163     -54.278 100.947  48.245  1.00  0.00           N  
ATOM    224  CA  PHE A 163     -54.967 101.852  49.152  1.00  0.00           C  
ATOM    225  C   PHE A 163     -54.828 103.245  48.574  1.00  0.00           C  
ATOM    226  O   PHE A 163     -53.762 103.604  48.075  1.00  0.00           O  
ATOM    227  CB  PHE A 163     -54.355 101.810  50.567  1.00  0.00           C  
ATOM    228  CG  PHE A 163     -55.060 102.708  51.551  1.00  0.00           C  
ATOM    229  CD1 PHE A 163     -56.250 102.297  52.157  1.00  0.00           C  
ATOM    230  CD2 PHE A 163     -54.597 104.001  51.788  1.00  0.00           C  
ATOM    231  CE1 PHE A 163     -56.978 103.167  52.969  1.00  0.00           C  
ATOM    232  CE2 PHE A 163     -55.313 104.881  52.595  1.00  0.00           C  
ATOM    233  CZ  PHE A 163     -56.511 104.461  53.187  1.00  0.00           C  
ATOM    234  N   ARG A 164     -55.896 104.025  48.654  1.00  0.00           N  
ATOM    235  CA  ARG A 164     -55.872 105.401  48.174  1.00  0.00           C  
ATOM    236  C   ARG A 164     -56.496 106.286  49.239  1.00  0.00           C  
ATOM    237  O   ARG A 164     -57.615 106.018  49.684  1.00  0.00           O  
ATOM    238  CB  ARG A 164     -56.657 105.523  46.860  1.00  0.00           C  
ATOM    239  CG  ARG A 164     -56.081 104.698  45.688  1.00  0.00           C  
ATOM    240  CD  ARG A 164     -54.741 105.259  45.164  1.00  0.00           C  
ATOM    241  NE  ARG A 164     -54.270 104.555  43.968  1.00  0.00           N  
ATOM    242  CZ  ARG A 164     -53.466 103.493  43.981  1.00  0.00           C  
ATOM    243  NH1 ARG A 164     -53.008 103.007  45.128  1.00  0.00           N  
ATOM    244  NH2 ARG A 164     -53.137 102.894  42.843  1.00  0.00           N  
ATOM    245  N   ARG A 165     -55.746 107.283  49.705  1.00  0.00           N  
ATOM    246  CA  ARG A 165     -56.245 108.222  50.712  1.00  0.00           C  
ATOM    247  C   ARG A 165     -56.927 109.365  49.993  1.00  0.00           C  
ATOM    248  O   ARG A 165     -57.042 109.331  48.779  1.00  0.00           O  
ATOM    249  CB  ARG A 165     -55.097 108.770  51.564  1.00  0.00           C  
ATOM    250  CG  ARG A 165     -54.097 109.647  50.829  1.00  0.00           C  
ATOM    251  CD  ARG A 165     -53.023 110.136  51.788  1.00  0.00           C  
ATOM    252  NE  ARG A 165     -51.846 110.648  51.095  1.00  0.00           N  
ATOM    253  CZ  ARG A 165     -50.700 110.982  51.687  1.00  0.00           C  
ATOM    254  NH1 ARG A 165     -50.565 110.875  53.002  1.00  0.00           N  
ATOM    255  NH2 ARG A 165     -49.674 111.404  50.953  1.00  0.00           N  
ATOM    256  N   ASP A 166     -57.365 110.382  50.721  1.00  0.00           N  
ATOM    257  CA  ASP A 166     -57.951 111.541  50.068  1.00  0.00           C  
ATOM    258  C   ASP A 166     -57.842 112.802  50.894  1.00  0.00           C  
ATOM    259  O   ASP A 166     -58.473 113.810  50.574  1.00  0.00           O  
ATOM    260  CB  ASP A 166     -59.408 111.285  49.644  1.00  0.00           C  
ATOM    261  CG  ASP A 166     -60.308 110.866  50.797  1.00  0.00           C  
ATOM    262  OD1 ASP A 166     -60.012 111.177  51.971  1.00  0.00           O  
ATOM    263  OD2 ASP A 166     -61.341 110.223  50.517  1.00  0.00           O  
ATOM    264  N   HIS A 167     -57.068 112.731  51.976  1.00  0.00           N  
ATOM    265  CA  HIS A 167     -56.834 113.891  52.841  1.00  0.00           C  
ATOM    266  C   HIS A 167     -55.486 113.774  53.531  1.00  0.00           C  
ATOM    267  O   HIS A 167     -54.985 112.666  53.752  1.00  0.00           O  
ATOM    268  CB  HIS A 167     -57.902 113.998  53.939  1.00  0.00           C  
ATOM    269  CG  HIS A 167     -59.248 114.436  53.455  1.00  0.00           C  
ATOM    270  ND1 HIS A 167     -60.295 113.547  53.274  1.00  0.00           N  
ATOM    271  CD2 HIS A 167     -59.741 115.658  53.150  1.00  0.00           C  
ATOM    272  CE1 HIS A 167     -61.369 114.213  52.878  1.00  0.00           C  
ATOM    273  NE2 HIS A 167     -61.055 115.494  52.797  1.00  0.00           N  
ATOM    274  N   THR A 168     -54.893 114.918  53.841  1.00  0.00           N  
ATOM    275  CA  THR A 168     -53.702 114.943  54.663  1.00  0.00           C  
ATOM    276  C   THR A 168     -54.047 115.696  55.947  1.00  0.00           C  
ATOM    277  O   THR A 168     -54.918 116.580  55.952  1.00  0.00           O  
ATOM    278  CB  THR A 168     -52.511 115.613  53.958  1.00  0.00           C  
ATOM    279  OG1 THR A 168     -52.935 116.829  53.336  1.00  0.00           O  
ATOM    280  CG2 THR A 168     -51.913 114.685  52.933  1.00  0.00           C  
ATOM    281  N   SER A 169     -53.387 115.319  57.036  1.00  0.00           N  
ATOM    282  CA  SER A 169     -53.601 115.911  58.349  1.00  0.00           C  
ATOM    283  C   SER A 169     -53.785 117.430  58.305  1.00  0.00           C  
ATOM    284  O   SER A 169     -54.783 117.947  58.797  1.00  0.00           O  
ATOM    285  CB  SER A 169     -52.421 115.561  59.242  1.00  0.00           C  
ATOM    286  OG  SER A 169     -51.226 115.841  58.551  1.00  0.00           O  
ATOM    287  N   ASP A 170     -52.820 118.133  57.720  1.00  0.00           N  
ATOM    288  CA  ASP A 170     -52.870 119.588  57.612  1.00  0.00           C  
ATOM    289  C   ASP A 170     -54.183 120.106  57.022  1.00  0.00           C  
ATOM    290  O   ASP A 170     -54.713 121.111  57.494  1.00  0.00           O  
ATOM    291  CB  ASP A 170     -51.684 120.106  56.787  1.00  0.00           C  
ATOM    292  CG  ASP A 170     -51.685 119.583  55.348  1.00  0.00           C  
ATOM    293  OD1 ASP A 170     -51.220 118.443  55.114  1.00  0.00           O  
ATOM    294  OD2 ASP A 170     -52.149 120.320  54.450  1.00  0.00           O  
ATOM    295  N   GLN A 171     -54.697 119.416  56.000  1.00  0.00           N  
ATOM    296  CA  GLN A 171     -55.956 119.786  55.348  1.00  0.00           C  
ATOM    297  C   GLN A 171     -57.093 119.567  56.318  1.00  0.00           C  
ATOM    298  O   GLN A 171     -57.962 120.426  56.478  1.00  0.00           O  
ATOM    299  CB  GLN A 171     -56.227 118.909  54.130  1.00  0.00           C  
ATOM    300  CG  GLN A 171     -55.207 118.987  53.027  1.00  0.00           C  
ATOM    301  CD  GLN A 171     -55.454 117.934  51.964  1.00  0.00           C  
ATOM    302  OE1 GLN A 171     -56.041 116.885  52.239  1.00  0.00           O  
ATOM    303  NE2 GLN A 171     -55.011 118.204  50.747  1.00  0.00           N  
ATOM    304  N   LEU A 172     -57.107 118.383  56.924  1.00  0.00           N  
ATOM    305  CA  LEU A 172     -58.123 118.022  57.908  1.00  0.00           C  
ATOM    306  C   LEU A 172     -58.145 119.018  59.077  1.00  0.00           C  
ATOM    307  O   LEU A 172     -59.197 119.549  59.442  1.00  0.00           O  
ATOM    308  CB  LEU A 172     -57.864 116.604  58.425  1.00  0.00           C  
ATOM    309  CG  LEU A 172     -58.197 115.443  57.490  1.00  0.00           C  
ATOM    310  CD1 LEU A 172     -57.649 114.142  58.063  1.00  0.00           C  
ATOM    311  CD2 LEU A 172     -59.697 115.346  57.310  1.00  0.00           C  
ATOM    312  N   HIS A 173     -56.975 119.289  59.645  1.00  0.00           N  
ATOM    313  CA  HIS A 173     -56.848 120.233  60.745  1.00  0.00           C  
ATOM    314  C   HIS A 173     -57.280 121.614  60.302  1.00  0.00           C  
ATOM    315  O   HIS A 173     -58.108 122.241  60.954  1.00  0.00           O  
ATOM    316  CB  HIS A 173     -55.410 120.269  61.261  1.00  0.00           C  
ATOM    317  CG  HIS A 173     -55.044 119.090  62.101  1.00  0.00           C  
ATOM    318  ND1 HIS A 173     -55.853 118.614  63.118  1.00  0.00           N  
ATOM    319  CD2 HIS A 173     -53.964 118.274  62.079  1.00  0.00           C  
ATOM    320  CE1 HIS A 173     -55.288 117.564  63.676  1.00  0.00           C  
ATOM    321  NE2 HIS A 173     -54.137 117.334  63.064  1.00  0.00           N  
ATOM    322  N   ALA A 174     -56.750 122.059  59.169  1.00  0.00           N  
ATOM    323  CA  ALA A 174     -57.069 123.371  58.624  1.00  0.00           C  
ATOM    324  C   ALA A 174     -58.574 123.613  58.484  1.00  0.00           C  
ATOM    325  O   ALA A 174     -59.086 124.633  58.937  1.00  0.00           O  
ATOM    326  CB  ALA A 174     -56.376 123.557  57.273  1.00  0.00           C  
ATOM    327  N   GLU A 175     -59.282 122.666  57.883  1.00  0.00           N  
ATOM    328  CA  GLU A 175     -60.697 122.853  57.614  1.00  0.00           C  
ATOM    329  C   GLU A 175     -61.636 122.426  58.743  1.00  0.00           C  
ATOM    330  O   GLU A 175     -62.780 122.883  58.806  1.00  0.00           O  
ATOM    331  CB  GLU A 175     -61.071 122.122  56.326  1.00  0.00           C  
ATOM    332  CG  GLU A 175     -62.438 122.484  55.766  1.00  0.00           C  
ATOM    333  CD  GLU A 175     -63.078 121.332  55.015  1.00  0.00           C  
ATOM    334  OE1 GLU A 175     -62.350 120.446  54.517  1.00  0.00           O  
ATOM    335  OE2 GLU A 175     -64.319 121.302  54.936  1.00  0.00           O  
ATOM    336  N   PHE A 176     -61.166 121.572  59.647  1.00  0.00           N  
ATOM    337  CA  PHE A 176     -62.058 121.036  60.673  1.00  0.00           C  
ATOM    338  C   PHE A 176     -61.768 121.351  62.148  1.00  0.00           C  
ATOM    339  O   PHE A 176     -62.622 121.102  63.003  1.00  0.00           O  
ATOM    340  CB  PHE A 176     -62.230 119.530  60.479  1.00  0.00           C  
ATOM    341  CG  PHE A 176     -62.898 119.152  59.183  1.00  0.00           C  
ATOM    342  CD1 PHE A 176     -64.285 119.145  59.076  1.00  0.00           C  
ATOM    343  CD2 PHE A 176     -62.142 118.789  58.073  1.00  0.00           C  
ATOM    344  CE1 PHE A 176     -64.912 118.771  57.883  1.00  0.00           C  
ATOM    345  CE2 PHE A 176     -62.757 118.415  56.876  1.00  0.00           C  
ATOM    346  CZ  PHE A 176     -64.146 118.408  56.780  1.00  0.00           C  
ATOM    347  N   ASP A 177     -60.603 121.925  62.451  1.00  0.00           N  
ATOM    348  CA  ASP A 177     -60.276 122.293  63.836  1.00  0.00           C  
ATOM    349  C   ASP A 177     -61.116 123.450  64.377  1.00  0.00           C  
ATOM    350  O   ASP A 177     -61.006 123.804  65.549  1.00  0.00           O  
ATOM    351  CB  ASP A 177     -58.784 122.616  63.989  1.00  0.00           C  
ATOM    352  CG  ASP A 177     -57.941 121.384  64.311  1.00  0.00           C  
ATOM    353  OD1 ASP A 177     -58.496 120.261  64.356  1.00  0.00           O  
ATOM    354  OD2 ASP A 177     -56.719 121.541  64.530  1.00  0.00           O  
ATOM    355  N   GLY A 178     -61.935 124.049  63.517  1.00  0.00           N  
ATOM    356  CA  GLY A 178     -62.810 125.123  63.944  1.00  0.00           C  
ATOM    357  C   GLY A 178     -64.228 124.658  64.211  1.00  0.00           C  
ATOM    358  O   GLY A 178     -65.114 125.485  64.448  1.00  0.00           O  
ATOM    359  N   LYS A 179     -64.449 123.344  64.180  1.00  0.00           N  
ATOM    360  CA  LYS A 179     -65.788 122.793  64.385  1.00  0.00           C  
ATOM    361  C   LYS A 179     -65.906 121.966  65.685  1.00  0.00           C  
ATOM    362  O   LYS A 179     -64.913 121.421  66.179  1.00  0.00           O  
ATOM    363  CB  LYS A 179     -66.194 121.938  63.172  1.00  0.00           C  
ATOM    364  CG  LYS A 179     -66.001 122.586  61.786  1.00  0.00           C  
ATOM    365  CD  LYS A 179     -66.982 123.796  61.558  1.00  0.00           C  
ATOM    366  N   GLU A 180     -67.112 121.928  66.258  1.00  0.00           N  
ATOM    367  CA  GLU A 180     -67.385 121.197  67.498  1.00  0.00           C  
ATOM    368  C   GLU A 180     -67.992 119.824  67.201  1.00  0.00           C  
ATOM    369  O   GLU A 180     -68.408 119.555  66.065  1.00  0.00           O  
ATOM    370  CB  GLU A 180     -68.333 122.004  68.395  1.00  0.00           C  
ATOM    371  N   ASN A 181     -68.094 118.984  68.234  1.00  0.00           N  
ATOM    372  CA  ASN A 181     -68.573 117.607  68.076  1.00  0.00           C  
ATOM    373  C   ASN A 181     -70.071 117.426  67.765  1.00  0.00           C  
ATOM    374  O   ASN A 181     -70.464 116.402  67.191  1.00  0.00           O  
ATOM    375  CB  ASN A 181     -68.183 116.761  69.292  1.00  0.00           C  
ATOM    376  CG  ASN A 181     -68.154 115.273  68.980  1.00  0.00           C  
ATOM    377  OD1 ASN A 181     -67.166 114.762  68.466  1.00  0.00           O  
ATOM    378  ND2 ASN A 181     -69.238 114.577  69.287  1.00  0.00           N  
ATOM    379  N   GLU A 182     -70.904 118.392  68.159  1.00  0.00           N  
ATOM    380  CA  GLU A 182     -72.338 118.345  67.850  1.00  0.00           C  
ATOM    381  C   GLU A 182     -72.518 118.476  66.334  1.00  0.00           C  
ATOM    382  O   GLU A 182     -73.361 117.798  65.746  1.00  0.00           O  
ATOM    383  CB  GLU A 182     -73.097 119.462  68.582  1.00  0.00           C  
ATOM    384  N   GLU A 183     -71.699 119.329  65.713  1.00  0.00           N  
ATOM    385  CA  GLU A 183     -71.684 119.496  64.257  1.00  0.00           C  
ATOM    386  C   GLU A 183     -71.262 118.190  63.597  1.00  0.00           C  
ATOM    387  O   GLU A 183     -72.052 117.545  62.909  1.00  0.00           O  
ATOM    388  CB  GLU A 183     -70.669 120.560  63.828  1.00  0.00           C  
ATOM    389  CG  GLU A 183     -71.024 121.996  64.076  1.00  0.00           C  
ATOM    390  CD  GLU A 183     -69.954 122.934  63.502  1.00  0.00           C  
ATOM    391  OE1 GLU A 183     -69.930 123.121  62.260  1.00  0.00           O  
ATOM    392  OE2 GLU A 183     -69.129 123.461  64.289  1.00  0.00           O  
ATOM    393  N   LEU A 184     -69.997 117.825  63.812  1.00  0.00           N  
ATOM    394  CA  LEU A 184     -69.370 116.656  63.192  1.00  0.00           C  
ATOM    395  C   LEU A 184     -70.232 115.386  63.177  1.00  0.00           C  
ATOM    396  O   LEU A 184     -70.411 114.779  62.118  1.00  0.00           O  
ATOM    397  CB  LEU A 184     -68.012 116.374  63.847  1.00  0.00           C  
ATOM    398  N   GLU A 185     -70.791 115.011  64.328  1.00  0.00           N  
ATOM    399  CA  GLU A 185     -71.635 113.821  64.424  1.00  0.00           C  
ATOM    400  C   GLU A 185     -72.762 113.865  63.389  1.00  0.00           C  
ATOM    401  O   GLU A 185     -73.053 112.859  62.737  1.00  0.00           O  
ATOM    402  CB  GLU A 185     -72.215 113.689  65.838  1.00  0.00           C  
ATOM    403  N   ALA A 186     -73.368 115.042  63.225  1.00  0.00           N  
ATOM    404  CA  ALA A 186     -74.459 115.234  62.270  1.00  0.00           C  
ATOM    405  C   ALA A 186     -73.975 115.384  60.822  1.00  0.00           C  
ATOM    406  O   ALA A 186     -74.602 114.854  59.905  1.00  0.00           O  
ATOM    407  CB  ALA A 186     -75.318 116.434  62.677  1.00  0.00           C  
ATOM    408  N   LEU A 195     -72.872 116.106  60.616  1.00  0.00           N  
ATOM    409  CA  LEU A 195     -72.308 116.312  59.274  1.00  0.00           C  
ATOM    410  C   LEU A 195     -71.972 114.975  58.603  1.00  0.00           C  
ATOM    411  O   LEU A 195     -72.209 114.794  57.405  1.00  0.00           O  
ATOM    412  CB  LEU A 195     -71.051 117.199  59.335  1.00  0.00           C  
ATOM    413  CG  LEU A 195     -71.205 118.668  59.756  1.00  0.00           C  
ATOM    414  CD1 LEU A 195     -69.840 119.328  59.851  1.00  0.00           C  
ATOM    415  CD2 LEU A 195     -72.090 119.424  58.775  1.00  0.00           C  
ATOM    416  N   ASN A 196     -71.425 114.054  59.394  1.00  0.00           N  
ATOM    417  CA  ASN A 196     -71.068 112.709  58.945  1.00  0.00           C  
ATOM    418  C   ASN A 196     -70.095 112.706  57.746  1.00  0.00           C  
ATOM    419  O   ASN A 196     -70.350 112.035  56.741  1.00  0.00           O  
ATOM    420  CB  ASN A 196     -72.340 111.898  58.624  1.00  0.00           C  
ATOM    421  CG  ASN A 196     -72.189 110.415  58.941  1.00  0.00           C  
ATOM    422  OD1 ASN A 196     -71.706 110.042  60.007  1.00  0.00           O  
ATOM    423  ND2 ASN A 196     -72.613 109.565  58.020  1.00  0.00           N  
ATOM    424  N   ILE A 197     -68.988 113.451  57.866  1.00  0.00           N  
ATOM    425  CA  ILE A 197     -67.964 113.522  56.821  1.00  0.00           C  
ATOM    426  C   ILE A 197     -66.957 112.394  56.993  1.00  0.00           C  
ATOM    427  O   ILE A 197     -66.231 112.370  57.984  1.00  0.00           O  
ATOM    428  CB  ILE A 197     -67.214 114.875  56.850  1.00  0.00           C  
ATOM    429  N   GLU A 198     -66.929 111.457  56.044  1.00  0.00           N  
ATOM    430  CA  GLU A 198     -65.975 110.342  56.077  1.00  0.00           C  
ATOM    431  C   GLU A 198     -64.694 110.669  55.293  1.00  0.00           C  
ATOM    432  O   GLU A 198     -64.714 111.409  54.303  1.00  0.00           O  
ATOM    433  CB  GLU A 198     -66.596 109.060  55.516  1.00  0.00           C  
ATOM    434  CG  GLU A 198     -65.680 107.848  55.644  1.00  0.00           C  
ATOM    435  CD  GLU A 198     -66.061 106.708  54.718  1.00  0.00           C  
ATOM    436  OE1 GLU A 198     -67.100 106.055  54.954  1.00  0.00           O  
ATOM    437  OE2 GLU A 198     -65.306 106.453  53.755  1.00  0.00           O  
ATOM    438  N   VAL A 199     -63.574 110.116  55.737  1.00  0.00           N  
ATOM    439  CA  VAL A 199     -62.309 110.369  55.074  1.00  0.00           C  
ATOM    440  C   VAL A 199     -61.458 109.106  55.018  1.00  0.00           C  
ATOM    441  O   VAL A 199     -61.805 108.072  55.601  1.00  0.00           O  
ATOM    442  CB  VAL A 199     -61.498 111.500  55.784  1.00  0.00           C  
ATOM    443  CG1 VAL A 199     -62.333 112.766  55.909  1.00  0.00           C  
ATOM    444  CG2 VAL A 199     -61.011 111.042  57.149  1.00  0.00           C  
ATOM    445  N   ALA A 200     -60.361 109.197  54.275  1.00  0.00           N  
ATOM    446  CA  ALA A 200     -59.381 108.124  54.179  1.00  0.00           C  
ATOM    447  C   ALA A 200     -58.022 108.813  54.215  1.00  0.00           C  
ATOM    448  O   ALA A 200     -57.832 109.866  53.586  1.00  0.00           O  
ATOM    449  CB  ALA A 200     -59.565 107.340  52.882  1.00  0.00           C  
ATOM    450  N   VAL A 201     -57.112 108.276  55.021  1.00  0.00           N  
ATOM    451  CA  VAL A 201     -55.777 108.846  55.184  1.00  0.00           C  
ATOM    452  C   VAL A 201     -54.779 107.715  55.309  1.00  0.00           C  
ATOM    453  O   VAL A 201     -55.150 106.568  55.588  1.00  0.00           O  
ATOM    454  CB  VAL A 201     -55.650 109.708  56.477  1.00  0.00           C  
ATOM    455  CG1 VAL A 201     -56.632 110.868  56.470  1.00  0.00           C  
ATOM    456  CG2 VAL A 201     -55.847 108.847  57.717  1.00  0.00           C  
ATOM    457  N   ALA A 202     -53.512 108.034  55.101  1.00  0.00           N  
ATOM    458  CA  ALA A 202     -52.452 107.056  55.282  1.00  0.00           C  
ATOM    459  C   ALA A 202     -51.226 107.758  55.856  1.00  0.00           C  
ATOM    460  O   ALA A 202     -51.029 108.964  55.656  1.00  0.00           O  
ATOM    461  CB  ALA A 202     -52.122 106.367  53.966  1.00  0.00           C  
ATOM    462  N   GLY A 203     -50.428 107.012  56.609  1.00  0.00           N  
ATOM    463  CA  GLY A 203     -49.266 107.604  57.236  1.00  0.00           C  
ATOM    464  C   GLY A 203     -48.487 106.594  58.050  1.00  0.00           C  
ATOM    465  O   GLY A 203     -48.707 105.374  57.951  1.00  0.00           O  
ATOM    466  N   ARG A 205     -47.548 107.107  58.836  1.00  0.00           N  
ATOM    467  CA  ARG A 205     -46.726 106.260  59.677  1.00  0.00           C  
ATOM    468  C   ARG A 205     -47.300 106.251  61.088  1.00  0.00           C  
ATOM    469  O   ARG A 205     -47.683 107.313  61.615  1.00  0.00           O  
ATOM    470  CB  ARG A 205     -45.302 106.789  59.709  1.00  0.00           C  
ATOM    471  CG  ARG A 205     -44.330 105.793  60.264  1.00  0.00           C  
ATOM    472  CD  ARG A 205     -42.965 106.404  60.366  1.00  0.00           C  
ATOM    473  NE  ARG A 205     -42.363 106.638  59.060  1.00  0.00           N  
ATOM    474  CZ  ARG A 205     -41.778 105.695  58.325  1.00  0.00           C  
ATOM    475  NH1 ARG A 205     -41.737 104.442  58.747  1.00  0.00           N  
ATOM    476  NH2 ARG A 205     -41.187 106.015  57.185  1.00  0.00           N  
ATOM    477  N   MET A 206     -47.412 105.054  61.672  1.00  0.00           N  
ATOM    478  CA  MET A 206     -47.885 104.905  63.052  1.00  0.00           C  
ATOM    479  C   MET A 206     -46.776 105.341  63.982  1.00  0.00           C  
ATOM    480  O   MET A 206     -45.743 104.667  64.099  1.00  0.00           O  
ATOM    481  CB  MET A 206     -48.266 103.463  63.368  1.00  0.00           C  
ATOM    482  CG  MET A 206     -48.750 103.278  64.795  1.00  0.00           C  
ATOM    483  SD  MET A 206     -49.867 101.865  65.021  1.00  0.00           S  
ATOM    484  CE  MET A 206     -48.756 100.514  64.757  1.00  0.00           C  
ATOM    485  N   MET A 207     -46.996 106.488  64.608  1.00  0.00           N  
ATOM    486  CA  MET A 207     -46.019 107.116  65.474  1.00  0.00           C  
ATOM    487  C   MET A 207     -46.133 106.648  66.921  1.00  0.00           C  
ATOM    488  O   MET A 207     -45.132 106.292  67.552  1.00  0.00           O  
ATOM    489  CB  MET A 207     -46.181 108.638  65.394  1.00  0.00           C  
ATOM    490  CG  MET A 207     -45.775 109.223  64.045  1.00  0.00           C  
ATOM    491  SD  MET A 207     -44.090 108.701  63.592  1.00  0.00           S  
ATOM    492  CE  MET A 207     -43.143 110.099  64.195  1.00  0.00           C  
ATOM    493  N   THR A 208     -47.367 106.631  67.425  1.00  0.00           N  
ATOM    494  CA  THR A 208     -47.659 106.292  68.814  1.00  0.00           C  
ATOM    495  C   THR A 208     -48.999 105.560  68.909  1.00  0.00           C  
ATOM    496  O   THR A 208     -49.990 105.979  68.302  1.00  0.00           O  
ATOM    497  CB  THR A 208     -47.724 107.578  69.692  1.00  0.00           C  
ATOM    498  OG1 THR A 208     -48.783 108.434  69.233  1.00  0.00           O  
ATOM    499  CG2 THR A 208     -46.398 108.353  69.631  1.00  0.00           C  
ATOM    500  N   ARG A 209     -49.026 104.488  69.695  1.00  0.00           N  
ATOM    501  CA  ARG A 209     -50.226 103.668  69.858  1.00  0.00           C  
ATOM    502  C   ARG A 209     -50.510 103.322  71.328  1.00  0.00           C  
ATOM    503  O   ARG A 209     -49.775 102.522  71.924  1.00  0.00           O  
ATOM    504  CB  ARG A 209     -50.059 102.364  69.071  1.00  0.00           C  
ATOM    505  CG  ARG A 209     -51.225 101.383  69.188  1.00  0.00           C  
ATOM    506  CD  ARG A 209     -50.935 100.089  68.437  1.00  0.00           C  
ATOM    507  NE  ARG A 209     -49.631  99.522  68.799  1.00  0.00           N  
ATOM    508  CZ  ARG A 209     -49.181  98.335  68.384  1.00  0.00           C  
ATOM    509  NH1 ARG A 209     -49.934  97.562  67.599  1.00  0.00           N  
ATOM    510  NH2 ARG A 209     -47.967  97.921  68.752  1.00  0.00           N  
ATOM    511  N   ARG A 210     -51.577 103.899  71.894  1.00  0.00           N  
ATOM    512  CA  ARG A 210     -52.006 103.595  73.270  1.00  0.00           C  
ATOM    513  C   ARG A 210     -53.096 102.519  73.262  1.00  0.00           C  
ATOM    514  O   ARG A 210     -54.274 102.827  73.028  1.00  0.00           O  
ATOM    515  CB  ARG A 210     -52.530 104.860  73.969  1.00  0.00           C  
ATOM    516  N   ILE A 211     -52.702 101.265  73.489  1.00  0.00           N  
ATOM    517  CA  ILE A 211     -53.646 100.145  73.495  1.00  0.00           C  
ATOM    518  C   ILE A 211     -54.489 100.088  74.784  1.00  0.00           C  
ATOM    519  O   ILE A 211     -53.959  99.884  75.878  1.00  0.00           O  
ATOM    520  CB  ILE A 211     -52.925  98.780  73.308  1.00  0.00           C  
ATOM    521  CG1 ILE A 211     -52.227  98.718  71.944  1.00  0.00           C  
ATOM    522  CG2 ILE A 211     -53.927  97.639  73.431  1.00  0.00           C  
ATOM    523  CD1 ILE A 211     -51.599  97.348  71.597  1.00  0.00           C  
ATOM    524  N   MET A 212     -55.801 100.239  74.640  1.00  0.00           N  
ATOM    525  CA  MET A 212     -56.721 100.188  75.773  1.00  0.00           C  
ATOM    526  C   MET A 212     -57.668  98.967  75.687  1.00  0.00           C  
ATOM    527  O   MET A 212     -58.903  99.105  75.742  1.00  0.00           O  
ATOM    528  CB  MET A 212     -57.556 101.458  75.813  1.00  0.00           C  
ATOM    529  CG  MET A 212     -56.776 102.733  75.818  1.00  0.00           C  
ATOM    530  SD  MET A 212     -57.874 104.148  75.480  1.00  0.00           S  
ATOM    531  CE  MET A 212     -59.573 103.407  75.787  1.00  0.00           C  
ATOM    532  N   GLY A 213     -57.093  97.776  75.545  1.00  0.00           N  
ATOM    533  CA  GLY A 213     -57.903  96.569  75.482  1.00  0.00           C  
ATOM    534  C   GLY A 213     -58.698  96.345  74.198  1.00  0.00           C  
ATOM    535  O   GLY A 213     -58.158  95.811  73.228  1.00  0.00           O  
ATOM    536  N   LYS A 214     -59.986  96.698  74.206  1.00  0.00           N  
ATOM    537  CA  LYS A 214     -60.862  96.487  73.046  1.00  0.00           C  
ATOM    538  C   LYS A 214     -61.025  97.756  72.195  1.00  0.00           C  
ATOM    539  O   LYS A 214     -61.898  97.831  71.321  1.00  0.00           O  
ATOM    540  CB  LYS A 214     -62.233  95.954  73.496  1.00  0.00           C  
ATOM    541  N   ALA A 215     -60.194  98.752  72.478  1.00  0.00           N  
ATOM    542  CA  ALA A 215     -60.158  99.990  71.716  1.00  0.00           C  
ATOM    543  C   ALA A 215     -58.748 100.551  71.858  1.00  0.00           C  
ATOM    544  O   ALA A 215     -58.035 100.216  72.803  1.00  0.00           O  
ATOM    545  CB  ALA A 215     -61.183 100.972  72.246  1.00  0.00           C  
ATOM    546  N   SER A 216     -58.318 101.344  70.885  1.00  0.00           N  
ATOM    547  CA  SER A 216     -56.998 101.943  70.933  1.00  0.00           C  
ATOM    548  C   SER A 216     -56.971 103.309  70.302  1.00  0.00           C  
ATOM    549  O   SER A 216     -57.943 103.755  69.685  1.00  0.00           O  
ATOM    550  CB  SER A 216     -55.981 101.050  70.239  1.00  0.00           C  
ATOM    551  OG  SER A 216     -55.668  99.930  71.045  1.00  0.00           O  
ATOM    552  N   PHE A 217     -55.870 104.002  70.528  1.00  0.00           N  
ATOM    553  CA  PHE A 217     -55.651 105.277  69.888  1.00  0.00           C  
ATOM    554  C   PHE A 217     -54.290 105.216  69.211  1.00  0.00           C  
ATOM    555  O   PHE A 217     -53.310 104.716  69.793  1.00  0.00           O  
ATOM    556  CB  PHE A 217     -55.689 106.412  70.905  1.00  0.00           C  
ATOM    557  CG  PHE A 217     -57.075 106.807  71.320  1.00  0.00           C  
ATOM    558  CD1 PHE A 217     -57.783 106.040  72.241  1.00  0.00           C  
ATOM    559  CD2 PHE A 217     -57.664 107.967  70.812  1.00  0.00           C  
ATOM    560  CE1 PHE A 217     -59.065 106.417  72.652  1.00  0.00           C  
ATOM    561  CE2 PHE A 217     -58.945 108.358  71.213  1.00  0.00           C  
ATOM    562  CZ  PHE A 217     -59.647 107.581  72.139  1.00  0.00           C  
ATOM    563  N   VAL A 218     -54.259 105.631  67.947  1.00  0.00           N  
ATOM    564  CA  VAL A 218     -53.013 105.695  67.203  1.00  0.00           C  
ATOM    565  C   VAL A 218     -52.831 107.096  66.644  1.00  0.00           C  
ATOM    566  O   VAL A 218     -53.810 107.782  66.310  1.00  0.00           O  
ATOM    567  CB  VAL A 218     -52.971 104.685  66.041  1.00  0.00           C  
ATOM    568  CG1 VAL A 218     -51.555 104.602  65.500  1.00  0.00           C  
ATOM    569  CG2 VAL A 218     -53.445 103.302  66.504  1.00  0.00           C  
ATOM    570  N   THR A 219     -51.582 107.547  66.645  1.00  0.00           N  
ATOM    571  CA  THR A 219     -51.208 108.818  66.044  1.00  0.00           C  
ATOM    572  C   THR A 219     -50.543 108.480  64.702  1.00  0.00           C  
ATOM    573  O   THR A 219     -49.601 107.668  64.638  1.00  0.00           O  
ATOM    574  CB  THR A 219     -50.237 109.596  66.955  1.00  0.00           C  
ATOM    575  OG1 THR A 219     -50.888 109.898  68.196  1.00  0.00           O  
ATOM    576  CG2 THR A 219     -49.792 110.896  66.300  1.00  0.00           C  
ATOM    577  N   LEU A 220     -51.087 109.061  63.634  1.00  0.00           N  
ATOM    578  CA  LEU A 220     -50.647 108.803  62.264  1.00  0.00           C  
ATOM    579  C   LEU A 220     -49.970 110.047  61.698  1.00  0.00           C  
ATOM    580  O   LEU A 220     -50.527 111.146  61.770  1.00  0.00           O  
ATOM    581  CB  LEU A 220     -51.868 108.459  61.423  1.00  0.00           C  
ATOM    582  CG  LEU A 220     -51.676 107.640  60.153  1.00  0.00           C  
ATOM    583  CD1 LEU A 220     -51.065 106.271  60.466  1.00  0.00           C  
ATOM    584  CD2 LEU A 220     -53.033 107.484  59.485  1.00  0.00           C  
ATOM    585  N   GLN A 221     -48.771 109.883  61.150  1.00  0.00           N  
ATOM    586  CA  GLN A 221     -48.032 111.021  60.612  1.00  0.00           C  
ATOM    587  C   GLN A 221     -47.773 110.928  59.105  1.00  0.00           C  
ATOM    588  O   GLN A 221     -47.094 110.001  58.627  1.00  0.00           O  
ATOM    589  CB  GLN A 221     -46.719 111.176  61.363  1.00  0.00           C  
ATOM    590  CG  GLN A 221     -45.905 112.374  60.956  1.00  0.00           C  
ATOM    591  CD  GLN A 221     -44.625 112.461  61.754  1.00  0.00           C  
ATOM    592  OE1 GLN A 221     -44.625 112.965  62.875  1.00  0.00           O  
ATOM    593  NE2 GLN A 221     -43.538 111.922  61.209  1.00  0.00           N  
ATOM    594  N   ASP A 222     -48.322 111.896  58.372  1.00  0.00           N  
ATOM    595  CA  ASP A 222     -48.173 111.983  56.921  1.00  0.00           C  
ATOM    596  C   ASP A 222     -47.394 113.240  56.539  1.00  0.00           C  
ATOM    597  O   ASP A 222     -47.025 114.019  57.410  1.00  0.00           O  
ATOM    598  CB  ASP A 222     -49.547 111.962  56.221  1.00  0.00           C  
ATOM    599  CG  ASP A 222     -50.411 113.200  56.518  1.00  0.00           C  
ATOM    600  OD1 ASP A 222     -49.884 114.288  56.842  1.00  0.00           O  
ATOM    601  OD2 ASP A 222     -51.651 113.085  56.379  1.00  0.00           O  
ATOM    602  N   VAL A 223     -47.238 113.484  55.238  1.00  0.00           N  
ATOM    603  CA  VAL A 223     -46.473 114.628  54.726  1.00  0.00           C  
ATOM    604  C   VAL A 223     -46.787 115.961  55.410  1.00  0.00           C  
ATOM    605  O   VAL A 223     -45.900 116.796  55.571  1.00  0.00           O  
ATOM    606  CB  VAL A 223     -46.658 114.805  53.189  1.00  0.00           C  
ATOM    607  CG1 VAL A 223     -48.117 115.061  52.855  1.00  0.00           C  
ATOM    608  CG2 VAL A 223     -45.783 115.940  52.669  1.00  0.00           C  
ATOM    609  N   GLY A 224     -48.042 116.149  55.815  1.00  0.00           N  
ATOM    610  CA  GLY A 224     -48.444 117.400  56.438  1.00  0.00           C  
ATOM    611  C   GLY A 224     -48.802 117.384  57.922  1.00  0.00           C  
ATOM    612  O   GLY A 224     -49.581 118.235  58.373  1.00  0.00           O  
ATOM    613  N   GLY A 225     -48.273 116.424  58.681  1.00  0.00           N  
ATOM    614  CA  GLY A 225     -48.539 116.386  60.111  1.00  0.00           C  
ATOM    615  C   GLY A 225     -49.017 115.064  60.687  1.00  0.00           C  
ATOM    616  O   GLY A 225     -48.849 114.000  60.083  1.00  0.00           O  
ATOM    617  N   ARG A 226     -49.626 115.140  61.865  1.00  0.00           N  
ATOM    618  CA  ARG A 226     -50.112 113.957  62.563  1.00  0.00           C  
ATOM    619  C   ARG A 226     -51.619 114.080  62.714  1.00  0.00           C  
ATOM    620  O   ARG A 226     -52.142 115.190  62.796  1.00  0.00           O  
ATOM    621  CB  ARG A 226     -49.451 113.849  63.944  1.00  0.00           C  
ATOM    622  CG  ARG A 226     -48.025 113.287  63.960  1.00  0.00           C  
ATOM    623  CD  ARG A 226     -47.168 113.909  65.068  1.00  0.00           C  
ATOM    624  NE  ARG A 226     -46.629 115.213  64.661  1.00  0.00           N  
ATOM    625  CZ  ARG A 226     -46.610 116.314  65.416  1.00  0.00           C  
ATOM    626  NH1 ARG A 226     -47.099 116.306  66.651  1.00  0.00           N  
ATOM    627  NH2 ARG A 226     -46.106 117.444  64.930  1.00  0.00           N  
ATOM    628  N   ILE A 227     -52.315 112.948  62.712  1.00  0.00           N  
ATOM    629  CA  ILE A 227     -53.763 112.917  62.901  1.00  0.00           C  
ATOM    630  C   ILE A 227     -54.136 111.701  63.765  1.00  0.00           C  
ATOM    631  O   ILE A 227     -53.489 110.649  63.689  1.00  0.00           O  
ATOM    632  CB  ILE A 227     -54.531 112.896  61.537  1.00  0.00           C  
ATOM    633  CG1 ILE A 227     -56.028 113.120  61.766  1.00  0.00           C  
ATOM    634  CG2 ILE A 227     -54.326 111.573  60.810  1.00  0.00           C  
ATOM    635  CD1 ILE A 227     -56.351 114.394  62.539  1.00  0.00           C  
ATOM    636  N   GLN A 228     -55.146 111.880  64.618  1.00  0.00           N  
ATOM    637  CA  GLN A 228     -55.609 110.855  65.557  1.00  0.00           C  
ATOM    638  C   GLN A 228     -56.557 109.824  64.958  1.00  0.00           C  
ATOM    639  O   GLN A 228     -57.454 110.165  64.183  1.00  0.00           O  
ATOM    640  CB  GLN A 228     -56.312 111.520  66.747  1.00  0.00           C  
ATOM    641  CG  GLN A 228     -55.387 112.037  67.846  1.00  0.00           C  
ATOM    642  CD  GLN A 228     -54.757 110.919  68.660  1.00  0.00           C  
ATOM    643  OE1 GLN A 228     -55.410 110.320  69.519  1.00  0.00           O  
ATOM    644  NE2 GLN A 228     -53.480 110.639  68.401  1.00  0.00           N  
ATOM    645  N   LEU A 229     -56.401 108.575  65.385  1.00  0.00           N  
ATOM    646  CA  LEU A 229     -57.271 107.497  64.931  1.00  0.00           C  
ATOM    647  C   LEU A 229     -57.874 106.764  66.113  1.00  0.00           C  
ATOM    648  O   LEU A 229     -57.147 106.333  67.012  1.00  0.00           O  
ATOM    649  CB  LEU A 229     -56.478 106.475  64.118  1.00  0.00           C  
ATOM    650  CG  LEU A 229     -55.678 106.919  62.900  1.00  0.00           C  
ATOM    651  CD1 LEU A 229     -54.945 105.706  62.352  1.00  0.00           C  
ATOM    652  CD2 LEU A 229     -56.594 107.539  61.848  1.00  0.00           C  
ATOM    653  N   TYR A 230     -59.189 106.605  66.115  1.00  0.00           N  
ATOM    654  CA  TYR A 230     -59.821 105.784  67.130  1.00  0.00           C  
ATOM    655  C   TYR A 230     -60.054 104.376  66.547  1.00  0.00           C  
ATOM    656  O   TYR A 230     -60.942 104.193  65.710  1.00  0.00           O  
ATOM    657  CB  TYR A 230     -61.139 106.410  67.596  1.00  0.00           C  
ATOM    658  CG  TYR A 230     -61.813 105.566  68.653  1.00  0.00           C  
ATOM    659  CD1 TYR A 230     -61.195 105.334  69.889  1.00  0.00           C  
ATOM    660  CD2 TYR A 230     -62.995 104.885  68.376  1.00  0.00           C  
ATOM    661  CE1 TYR A 230     -61.731 104.429  70.812  1.00  0.00           C  
ATOM    662  CE2 TYR A 230     -63.538 103.978  69.287  1.00  0.00           C  
ATOM    663  CZ  TYR A 230     -62.899 103.751  70.497  1.00  0.00           C  
ATOM    664  OH  TYR A 230     -63.405 102.803  71.356  1.00  0.00           O  
ATOM    665  N   VAL A 231     -59.267 103.396  66.999  1.00  0.00           N  
ATOM    666  CA  VAL A 231     -59.313 102.016  66.486  1.00  0.00           C  
ATOM    667  C   VAL A 231     -60.107 101.052  67.386  1.00  0.00           C  
ATOM    668  O   VAL A 231     -59.559 100.497  68.337  1.00  0.00           O  
ATOM    669  CB  VAL A 231     -57.879 101.441  66.338  1.00  0.00           C  
ATOM    670  CG1 VAL A 231     -57.921 100.082  65.674  1.00  0.00           C  
ATOM    671  CG2 VAL A 231     -56.980 102.410  65.579  1.00  0.00           C  
ATOM    672  N   ALA A 232     -61.362 100.783  67.039  1.00  0.00           N  
ATOM    673  CA  ALA A 232     -62.233  99.954  67.874  1.00  0.00           C  
ATOM    674  C   ALA A 232     -62.504  98.575  67.311  1.00  0.00           C  
ATOM    675  O   ALA A 232     -63.131  98.440  66.265  1.00  0.00           O  
ATOM    676  CB  ALA A 232     -63.541 100.661  68.117  1.00  0.00           C  
ATOM    677  N   ARG A 233     -62.162  97.558  68.092  1.00  0.00           N  
ATOM    678  CA  ARG A 233     -62.301  96.154  67.695  1.00  0.00           C  
ATOM    679  C   ARG A 233     -63.605  95.762  67.005  1.00  0.00           C  
ATOM    680  O   ARG A 233     -63.605  94.896  66.131  1.00  0.00           O  
ATOM    681  CB  ARG A 233     -62.105  95.246  68.906  1.00  0.00           C  
ATOM    682  CG  ARG A 233     -62.023  93.767  68.570  1.00  0.00           C  
ATOM    683  CD  ARG A 233     -62.234  92.925  69.815  1.00  0.00           C  
ATOM    684  NE  ARG A 233     -63.597  93.077  70.324  1.00  0.00           N  
ATOM    685  CZ  ARG A 233     -63.971  92.843  71.579  1.00  0.00           C  
ATOM    686  NH1 ARG A 233     -63.083  92.443  72.484  1.00  0.00           N  
ATOM    687  NH2 ARG A 233     -65.244  93.009  71.925  1.00  0.00           N  
ATOM    688  N   ASP A 234     -64.715  96.359  67.432  1.00  0.00           N  
ATOM    689  CA  ASP A 234     -66.034  96.014  66.894  1.00  0.00           C  
ATOM    690  C   ASP A 234     -66.438  96.897  65.727  1.00  0.00           C  
ATOM    691  O   ASP A 234     -67.336  96.543  64.966  1.00  0.00           O  
ATOM    692  CB  ASP A 234     -67.114  96.092  67.989  1.00  0.00           C  
ATOM    693  CG  ASP A 234     -66.920  95.054  69.099  1.00  0.00           C  
ATOM    694  OD1 ASP A 234     -66.784  93.844  68.790  1.00  0.00           O  
ATOM    695  OD2 ASP A 234     -66.922  95.453  70.288  1.00  0.00           O  
ATOM    696  N   ASP A 235     -65.801  98.061  65.613  1.00  0.00           N  
ATOM    697  CA  ASP A 235     -66.093  99.003  64.532  1.00  0.00           C  
ATOM    698  C   ASP A 235     -65.228  98.784  63.283  1.00  0.00           C  
ATOM    699  O   ASP A 235     -65.315  99.531  62.300  1.00  0.00           O  
ATOM    700  CB  ASP A 235     -65.983 100.449  65.026  1.00  0.00           C  
ATOM    701  CG  ASP A 235     -67.100 100.822  65.979  1.00  0.00           C  
ATOM    702  OD1 ASP A 235     -68.261 100.419  65.738  1.00  0.00           O  
ATOM    703  OD2 ASP A 235     -66.814 101.513  66.976  1.00  0.00           O  
ATOM    704  N   LEU A 236     -64.378  97.767  63.348  1.00  0.00           N  
ATOM    705  CA  LEU A 236     -63.582  97.344  62.212  1.00  0.00           C  
ATOM    706  C   LEU A 236     -64.078  95.950  61.823  1.00  0.00           C  
ATOM    707  O   LEU A 236     -64.846  95.323  62.565  1.00  0.00           O  
ATOM    708  CB  LEU A 236     -62.101  97.255  62.595  1.00  0.00           C  
ATOM    709  CG  LEU A 236     -61.326  98.495  63.036  1.00  0.00           C  
ATOM    710  CD1 LEU A 236     -59.870  98.089  63.227  1.00  0.00           C  
ATOM    711  CD2 LEU A 236     -61.447  99.613  62.007  1.00  0.00           C  
ATOM    712  N   PRO A 237     -63.699  95.467  60.625  1.00  0.00           N  
ATOM    713  CA  PRO A 237     -64.111  94.120  60.215  1.00  0.00           C  
ATOM    714  C   PRO A 237     -63.634  93.065  61.218  1.00  0.00           C  
ATOM    715  O   PRO A 237     -62.656  93.263  61.949  1.00  0.00           O  
ATOM    716  CB  PRO A 237     -63.430  93.963  58.858  1.00  0.00           C  
ATOM    717  CG  PRO A 237     -63.515  95.353  58.305  1.00  0.00           C  
ATOM    718  CD  PRO A 237     -63.111  96.205  59.488  1.00  0.00           C  
ATOM    719  N   GLU A 238     -64.318  91.933  61.228  1.00  0.00           N  
ATOM    720  CA  GLU A 238     -64.019  90.865  62.164  1.00  0.00           C  
ATOM    721  C   GLU A 238     -62.597  90.318  62.058  1.00  0.00           C  
ATOM    722  O   GLU A 238     -62.185  89.863  60.995  1.00  0.00           O  
ATOM    723  CB  GLU A 238     -65.029  89.734  61.979  1.00  0.00           C  
ATOM    724  CG  GLU A 238     -64.874  88.614  62.974  1.00  0.00           C  
ATOM    725  CD  GLU A 238     -65.876  87.517  62.754  1.00  0.00           C  
ATOM    726  OE1 GLU A 238     -67.083  87.767  62.951  1.00  0.00           O  
ATOM    727  OE2 GLU A 238     -65.458  86.401  62.385  1.00  0.00           O  
ATOM    728  N   GLY A 239     -61.854  90.374  63.165  1.00  0.00           N  
ATOM    729  CA  GLY A 239     -60.526  89.775  63.228  1.00  0.00           C  
ATOM    730  C   GLY A 239     -59.360  90.724  63.029  1.00  0.00           C  
ATOM    731  O   GLY A 239     -58.253  90.483  63.520  1.00  0.00           O  
ATOM    732  N   VAL A 240     -59.629  91.832  62.353  1.00  0.00           N  
ATOM    733  CA  VAL A 240     -58.607  92.809  62.010  1.00  0.00           C  
ATOM    734  C   VAL A 240     -57.898  93.375  63.238  1.00  0.00           C  
ATOM    735  O   VAL A 240     -56.669  93.336  63.330  1.00  0.00           O  
ATOM    736  CB  VAL A 240     -59.214  93.964  61.167  1.00  0.00           C  
ATOM    737  CG1 VAL A 240     -58.169  95.038  60.890  1.00  0.00           C  
ATOM    738  CG2 VAL A 240     -59.755  93.422  59.859  1.00  0.00           C  
ATOM    739  N   TYR A 241     -58.679  93.889  64.181  1.00  0.00           N  
ATOM    740  CA  TYR A 241     -58.143  94.498  65.399  1.00  0.00           C  
ATOM    741  C   TYR A 241     -57.309  93.530  66.254  1.00  0.00           C  
ATOM    742  O   TYR A 241     -56.262  93.909  66.783  1.00  0.00           O  
ATOM    743  CB  TYR A 241     -59.297  95.055  66.218  1.00  0.00           C  
ATOM    744  CG  TYR A 241     -58.892  95.834  67.442  1.00  0.00           C  
ATOM    745  CD1 TYR A 241     -58.523  95.179  68.621  1.00  0.00           C  
ATOM    746  CD2 TYR A 241     -58.945  97.232  67.442  1.00  0.00           C  
ATOM    747  CE1 TYR A 241     -58.224  95.890  69.767  1.00  0.00           C  
ATOM    748  CE2 TYR A 241     -58.651  97.952  68.578  1.00  0.00           C  
ATOM    749  CZ  TYR A 241     -58.291  97.279  69.741  1.00  0.00           C  
ATOM    750  OH  TYR A 241     -58.004  97.995  70.882  1.00  0.00           O  
ATOM    751  N   ASN A 242     -57.778  92.290  66.381  1.00  0.00           N  
ATOM    752  CA  ASN A 242     -57.087  91.279  67.177  1.00  0.00           C  
ATOM    753  C   ASN A 242     -55.981  90.555  66.429  1.00  0.00           C  
ATOM    754  O   ASN A 242     -54.824  90.662  66.807  1.00  0.00           O  
ATOM    755  CB  ASN A 242     -58.080  90.264  67.771  1.00  0.00           C  
ATOM    756  CG  ASN A 242     -58.826  90.808  68.992  1.00  0.00           C  
ATOM    757  OD1 ASN A 242     -58.587  91.932  69.443  1.00  0.00           O  
ATOM    758  ND2 ASN A 242     -59.762  90.023  69.503  1.00  0.00           N  
ATOM    759  N   GLU A 243     -56.330  89.825  65.373  1.00  0.00           N  
ATOM    760  CA  GLU A 243     -55.355  89.040  64.611  1.00  0.00           C  
ATOM    761  C   GLU A 243     -54.343  89.876  63.809  1.00  0.00           C  
ATOM    762  O   GLU A 243     -53.304  89.360  63.402  1.00  0.00           O  
ATOM    763  CB  GLU A 243     -56.079  88.075  63.669  1.00  0.00           C  
ATOM    764  CG  GLU A 243     -56.913  86.998  64.364  1.00  0.00           C  
ATOM    765  CD  GLU A 243     -57.643  86.072  63.386  1.00  0.00           C  
ATOM    766  OE1 GLU A 243     -57.544  86.281  62.156  1.00  0.00           O  
ATOM    767  OE2 GLU A 243     -58.320  85.129  63.853  1.00  0.00           O  
ATOM    768  N   GLN A 244     -54.646  91.154  63.582  1.00  0.00           N  
ATOM    769  CA  GLN A 244     -53.759  92.040  62.828  1.00  0.00           C  
ATOM    770  C   GLN A 244     -53.314  93.304  63.549  1.00  0.00           C  
ATOM    771  O   GLN A 244     -52.161  93.384  63.965  1.00  0.00           O  
ATOM    772  CB  GLN A 244     -54.386  92.426  61.500  1.00  0.00           C  
ATOM    773  CG  GLN A 244     -54.433  91.308  60.492  1.00  0.00           C  
ATOM    774  CD  GLN A 244     -55.321  91.672  59.320  1.00  0.00           C  
ATOM    775  OE1 GLN A 244     -55.660  92.842  59.113  1.00  0.00           O  
ATOM    776  NE2 GLN A 244     -55.744  90.667  58.575  1.00  0.00           N  
ATOM    777  N   PHE A 245     -54.197  94.296  63.673  1.00  0.00           N  
ATOM    778  CA  PHE A 245     -53.836  95.582  64.275  1.00  0.00           C  
ATOM    779  C   PHE A 245     -52.904  95.538  65.476  1.00  0.00           C  
ATOM    780  O   PHE A 245     -51.884  96.235  65.513  1.00  0.00           O  
ATOM    781  CB  PHE A 245     -55.062  96.369  64.669  1.00  0.00           C  
ATOM    782  CG  PHE A 245     -54.740  97.622  65.427  1.00  0.00           C  
ATOM    783  CD1 PHE A 245     -54.008  98.640  64.835  1.00  0.00           C  
ATOM    784  CD2 PHE A 245     -55.210  97.813  66.720  1.00  0.00           C  
ATOM    785  CE1 PHE A 245     -53.756  99.841  65.520  1.00  0.00           C  
ATOM    786  CE2 PHE A 245     -54.962  99.008  67.406  1.00  0.00           C  
ATOM    787  CZ  PHE A 245     -54.237 100.021  66.803  1.00  0.00           C  
ATOM    788  N   LYS A 246     -53.303  94.776  66.489  1.00  0.00           N  
ATOM    789  CA  LYS A 246     -52.514  94.611  67.705  1.00  0.00           C  
ATOM    790  C   LYS A 246     -51.142  93.954  67.428  1.00  0.00           C  
ATOM    791  O   LYS A 246     -50.205  94.113  68.212  1.00  0.00           O  
ATOM    792  CB  LYS A 246     -53.319  93.818  68.754  1.00  0.00           C  
ATOM    793  N   LYS A 247     -51.017  93.216  66.328  1.00  0.00           N  
ATOM    794  CA  LYS A 247     -49.736  92.616  65.975  1.00  0.00           C  
ATOM    795  C   LYS A 247     -48.813  93.538  65.156  1.00  0.00           C  
ATOM    796  O   LYS A 247     -47.647  93.202  64.960  1.00  0.00           O  
ATOM    797  CB  LYS A 247     -49.940  91.280  65.257  1.00  0.00           C  
ATOM    798  N   TRP A 248     -49.312  94.691  64.688  1.00  0.00           N  
ATOM    799  CA  TRP A 248     -48.474  95.638  63.924  1.00  0.00           C  
ATOM    800  C   TRP A 248     -47.486  96.331  64.855  1.00  0.00           C  
ATOM    801  O   TRP A 248     -47.507  96.112  66.059  1.00  0.00           O  
ATOM    802  CB  TRP A 248     -49.303  96.710  63.182  1.00  0.00           C  
ATOM    803  CG  TRP A 248     -50.219  96.162  62.097  1.00  0.00           C  
ATOM    804  CD1 TRP A 248     -50.124  94.933  61.474  1.00  0.00           C  
ATOM    805  CD2 TRP A 248     -51.448  96.761  61.664  1.00  0.00           C  
ATOM    806  NE1 TRP A 248     -51.252  94.717  60.703  1.00  0.00           N  
ATOM    807  CE2 TRP A 248     -52.086  95.800  60.793  1.00  0.00           C  
ATOM    808  CE3 TRP A 248     -52.110  97.971  61.904  1.00  0.00           C  
ATOM    809  CZ2 TRP A 248     -53.338  96.044  60.200  1.00  0.00           C  
ATOM    810  CZ3 TRP A 248     -53.357  98.216  61.312  1.00  0.00           C  
ATOM    811  CH2 TRP A 248     -53.958  97.244  60.468  1.00  0.00           C  
ATOM    812  N   ASP A 249     -46.638  97.185  64.295  1.00  0.00           N  
ATOM    813  CA  ASP A 249     -45.613  97.870  65.067  1.00  0.00           C  
ATOM    814  C   ASP A 249     -45.570  99.369  64.812  1.00  0.00           C  
ATOM    815  O   ASP A 249     -46.172  99.868  63.868  1.00  0.00           O  
ATOM    816  CB  ASP A 249     -44.250  97.271  64.745  1.00  0.00           C  
ATOM    817  CG  ASP A 249     -44.029  95.952  65.420  1.00  0.00           C  
ATOM    818  OD1 ASP A 249     -44.010  95.947  66.667  1.00  0.00           O  
ATOM    819  OD2 ASP A 249     -43.860  94.925  64.726  1.00  0.00           O  
ATOM    820  N   LEU A 250     -44.863 100.091  65.672  1.00  0.00           N  
ATOM    821  CA  LEU A 250     -44.658 101.515  65.477  1.00  0.00           C  
ATOM    822  C   LEU A 250     -43.662 101.616  64.333  1.00  0.00           C  
ATOM    823  O   LEU A 250     -42.729 100.801  64.229  1.00  0.00           O  
ATOM    824  CB  LEU A 250     -44.068 102.156  66.735  1.00  0.00           C  
ATOM    825  CG  LEU A 250     -44.893 102.189  68.021  1.00  0.00           C  
ATOM    826  CD1 LEU A 250     -44.123 102.997  69.046  1.00  0.00           C  
ATOM    827  CD2 LEU A 250     -46.252 102.829  67.781  1.00  0.00           C  
ATOM    828  N   GLY A 251     -43.865 102.606  63.473  1.00  0.00           N  
ATOM    829  CA  GLY A 251     -43.021 102.725  62.299  1.00  0.00           C  
ATOM    830  C   GLY A 251     -43.756 102.267  61.055  1.00  0.00           C  
ATOM    831  O   GLY A 251     -43.605 102.869  60.004  1.00  0.00           O  
ATOM    832  N   ASP A 252     -44.561 101.215  61.188  1.00  0.00           N  
ATOM    833  CA  ASP A 252     -45.407 100.713  60.112  1.00  0.00           C  
ATOM    834  C   ASP A 252     -46.221 101.833  59.448  1.00  0.00           C  
ATOM    835  O   ASP A 252     -46.640 102.798  60.118  1.00  0.00           O  
ATOM    836  CB  ASP A 252     -46.378  99.657  60.653  1.00  0.00           C  
ATOM    837  CG  ASP A 252     -45.707  98.338  60.955  1.00  0.00           C  
ATOM    838  OD1 ASP A 252     -44.476  98.257  60.840  1.00  0.00           O  
ATOM    839  OD2 ASP A 252     -46.409  97.366  61.298  1.00  0.00           O  
ATOM    840  N   ILE A 253     -46.388 101.722  58.125  1.00  0.00           N  
ATOM    841  CA  ILE A 253     -47.219 102.653  57.356  1.00  0.00           C  
ATOM    842  C   ILE A 253     -48.579 102.009  57.237  1.00  0.00           C  
ATOM    843  O   ILE A 253     -48.690 100.837  56.857  1.00  0.00           O  
ATOM    844  CB  ILE A 253     -46.716 102.872  55.919  1.00  0.00           C  
ATOM    845  CG1 ILE A 253     -45.230 103.237  55.908  1.00  0.00           C  
ATOM    846  CG2 ILE A 253     -47.539 103.970  55.275  1.00  0.00           C  
ATOM    847  CD1 ILE A 253     -44.933 104.577  56.524  1.00  0.00           C  
ATOM    848  N   LEU A 254     -49.615 102.783  57.516  1.00  0.00           N  
ATOM    849  CA  LEU A 254     -50.969 102.257  57.519  1.00  0.00           C  
ATOM    850  C   LEU A 254     -51.887 103.106  56.660  1.00  0.00           C  
ATOM    851  O   LEU A 254     -51.561 104.249  56.308  1.00  0.00           O  
ATOM    852  CB  LEU A 254     -51.534 102.273  58.945  1.00  0.00           C  
ATOM    853  CG  LEU A 254     -50.726 101.783  60.144  1.00  0.00           C  
ATOM    854  CD1 LEU A 254     -51.562 102.014  61.370  1.00  0.00           C  
ATOM    855  CD2 LEU A 254     -50.338 100.313  59.995  1.00  0.00           C  
ATOM    856  N   GLY A 255     -53.053 102.548  56.360  1.00  0.00           N  
ATOM    857  CA  GLY A 255     -54.085 103.299  55.680  1.00  0.00           C  
ATOM    858  C   GLY A 255     -55.345 103.148  56.501  1.00  0.00           C  
ATOM    859  O   GLY A 255     -55.621 102.054  56.996  1.00  0.00           O  
ATOM    860  N   ALA A 256     -56.100 104.229  56.655  1.00  0.00           N  
ATOM    861  CA  ALA A 256     -57.307 104.216  57.473  1.00  0.00           C  
ATOM    862  C   ALA A 256     -58.440 105.014  56.833  1.00  0.00           C  
ATOM    863  O   ALA A 256     -58.197 105.993  56.115  1.00  0.00           O  
ATOM    864  CB  ALA A 256     -56.994 104.780  58.859  1.00  0.00           C  
ATOM    865  N   LYS A 257     -59.672 104.603  57.121  1.00  0.00           N  
ATOM    866  CA  LYS A 257     -60.876 105.287  56.650  1.00  0.00           C  
ATOM    867  C   LYS A 257     -61.920 105.234  57.762  1.00  0.00           C  
ATOM    868  O   LYS A 257     -62.094 104.195  58.409  1.00  0.00           O  
ATOM    869  CB  LYS A 257     -61.429 104.618  55.383  1.00  0.00           C  
ATOM    870  N   GLY A 258     -62.589 106.356  57.996  1.00  0.00           N  
ATOM    871  CA  GLY A 258     -63.624 106.414  59.012  1.00  0.00           C  
ATOM    872  C   GLY A 258     -64.146 107.828  59.196  1.00  0.00           C  
ATOM    873  O   GLY A 258     -63.529 108.770  58.698  1.00  0.00           O  
ATOM    874  N   LYS A 259     -65.264 107.981  59.911  1.00  0.00           N  
ATOM    875  CA  LYS A 259     -65.876 109.290  60.158  1.00  0.00           C  
ATOM    876  C   LYS A 259     -65.136 110.127  61.221  1.00  0.00           C  
ATOM    877  O   LYS A 259     -64.543 109.584  62.162  1.00  0.00           O  
ATOM    878  CB  LYS A 259     -67.356 109.123  60.529  1.00  0.00           C  
ATOM    879  N   LEU A 261     -65.154 111.446  61.036  1.00  0.00           N  
ATOM    880  CA  LEU A 261     -64.483 112.406  61.924  1.00  0.00           C  
ATOM    881  C   LEU A 261     -65.295 112.747  63.173  1.00  0.00           C  
ATOM    882  O   LEU A 261     -66.530 112.745  63.150  1.00  0.00           O  
ATOM    883  CB  LEU A 261     -64.218 113.721  61.184  1.00  0.00           C  
ATOM    884  CG  LEU A 261     -63.352 113.746  59.928  1.00  0.00           C  
ATOM    885  CD1 LEU A 261     -63.543 115.077  59.206  1.00  0.00           C  
ATOM    886  CD2 LEU A 261     -61.887 113.515  60.298  1.00  0.00           C  
ATOM    887  N   PHE A 262     -64.587 113.124  64.234  1.00  0.00           N  
ATOM    888  CA  PHE A 262     -65.200 113.511  65.503  1.00  0.00           C  
ATOM    889  C   PHE A 262     -64.121 114.192  66.340  1.00  0.00           C  
ATOM    890  O   PHE A 262     -63.035 114.472  65.825  1.00  0.00           O  
ATOM    891  CB  PHE A 262     -65.765 112.278  66.237  1.00  0.00           C  
ATOM    892  CG  PHE A 262     -64.716 111.300  66.713  1.00  0.00           C  
ATOM    893  CD1 PHE A 262     -64.184 110.351  65.849  1.00  0.00           C  
ATOM    894  CD2 PHE A 262     -64.266 111.328  68.030  1.00  0.00           C  
ATOM    895  CE1 PHE A 262     -63.222 109.441  66.296  1.00  0.00           C  
ATOM    896  CE2 PHE A 262     -63.308 110.426  68.481  1.00  0.00           C  
ATOM    897  CZ  PHE A 262     -62.783 109.482  67.613  1.00  0.00           C  
ATOM    898  N   LYS A 263     -64.413 114.470  67.609  1.00  0.00           N  
ATOM    899  CA  LYS A 263     -63.430 115.062  68.520  1.00  0.00           C  
ATOM    900  C   LYS A 263     -63.411 114.371  69.883  1.00  0.00           C  
ATOM    901  O   LYS A 263     -64.465 114.090  70.458  1.00  0.00           O  
ATOM    902  CB  LYS A 263     -63.649 116.575  68.673  1.00  0.00           C  
ATOM    903  CG  LYS A 263     -63.059 117.375  67.520  1.00  0.00           C  
ATOM    904  CD  LYS A 263     -62.880 118.841  67.850  1.00  0.00           C  
ATOM    905  CE  LYS A 263     -61.817 119.460  66.949  1.00  0.00           C  
ATOM    906  NZ  LYS A 263     -61.567 120.903  67.240  1.00  0.00           N  
ATOM    907  N   THR A 264     -62.210 114.071  70.379  1.00  0.00           N  
ATOM    908  CA  THR A 264     -62.052 113.389  71.665  1.00  0.00           C  
ATOM    909  C   THR A 264     -62.277 114.327  72.852  1.00  0.00           C  
ATOM    910  O   THR A 264     -62.464 115.539  72.678  1.00  0.00           O  
ATOM    911  CB  THR A 264     -60.648 112.725  71.810  1.00  0.00           C  
ATOM    912  OG1 THR A 264     -59.632 113.732  71.943  1.00  0.00           O  
ATOM    913  CG2 THR A 264     -60.343 111.843  70.607  1.00  0.00           C  
ATOM    914  N   LYS A 266     -62.224 113.763  74.056  1.00  0.00           N  
ATOM    915  CA  LYS A 266     -62.393 114.527  75.281  1.00  0.00           C  
ATOM    916  C   LYS A 266     -61.471 115.746  75.317  1.00  0.00           C  
ATOM    917  O   LYS A 266     -61.885 116.834  75.716  1.00  0.00           O  
ATOM    918  CB  LYS A 266     -62.111 113.625  76.487  1.00  0.00           C  
ATOM    919  N   THR A 267     -60.247 115.568  74.828  1.00  0.00           N  
ATOM    920  CA  THR A 267     -59.222 116.611  74.865  1.00  0.00           C  
ATOM    921  C   THR A 267     -59.457 117.762  73.878  1.00  0.00           C  
ATOM    922  O   THR A 267     -58.769 118.785  73.938  1.00  0.00           O  
ATOM    923  CB  THR A 267     -57.823 116.004  74.592  1.00  0.00           C  
ATOM    924  OG1 THR A 267     -57.834 114.606  74.922  1.00  0.00           O  
ATOM    925  CG2 THR A 267     -56.755 116.711  75.428  1.00  0.00           C  
ATOM    926  N   GLY A 268     -60.424 117.601  72.981  1.00  0.00           N  
ATOM    927  CA  GLY A 268     -60.660 118.612  71.966  1.00  0.00           C  
ATOM    928  C   GLY A 268     -59.922 118.353  70.654  1.00  0.00           C  
ATOM    929  O   GLY A 268     -60.056 119.131  69.706  1.00  0.00           O  
ATOM    930  N   GLU A 269     -59.150 117.266  70.589  1.00  0.00           N  
ATOM    931  CA  GLU A 269     -58.414 116.885  69.378  1.00  0.00           C  
ATOM    932  C   GLU A 269     -59.287 116.181  68.351  1.00  0.00           C  
ATOM    933  O   GLU A 269     -60.086 115.308  68.690  1.00  0.00           O  
ATOM    934  CB  GLU A 269     -57.268 115.946  69.711  1.00  0.00           C  
ATOM    935  CG  GLU A 269     -56.147 116.557  70.490  1.00  0.00           C  
ATOM    936  CD  GLU A 269     -55.159 115.503  70.919  1.00  0.00           C  
ATOM    937  OE1 GLU A 269     -55.510 114.709  71.820  1.00  0.00           O  
ATOM    938  OE2 GLU A 269     -54.054 115.446  70.338  1.00  0.00           O  
ATOM    939  N   LEU A 270     -59.060 116.511  67.086  1.00  0.00           N  
ATOM    940  CA  LEU A 270     -59.797 115.922  65.975  1.00  0.00           C  
ATOM    941  C   LEU A 270     -59.298 114.497  65.687  1.00  0.00           C  
ATOM    942  O   LEU A 270     -58.088 114.235  65.714  1.00  0.00           O  
ATOM    943  CB  LEU A 270     -59.633 116.818  64.745  1.00  0.00           C  
ATOM    944  CG  LEU A 270     -60.492 116.571  63.508  1.00  0.00           C  
ATOM    945  CD1 LEU A 270     -61.972 116.685  63.850  1.00  0.00           C  
ATOM    946  CD2 LEU A 270     -60.099 117.585  62.447  1.00  0.00           C  
ATOM    947  N   SER A 271     -60.224 113.588  65.390  1.00  0.00           N  
ATOM    948  CA  SER A 271     -59.870 112.195  65.160  1.00  0.00           C  
ATOM    949  C   SER A 271     -60.754 111.477  64.143  1.00  0.00           C  
ATOM    950  O   SER A 271     -61.812 111.967  63.737  1.00  0.00           O  
ATOM    951  CB  SER A 271     -59.876 111.433  66.488  1.00  0.00           C  
ATOM    952  OG  SER A 271     -59.640 110.042  66.306  1.00  0.00           O  
ATOM    953  N   ILE A 272     -60.306 110.291  63.753  1.00  0.00           N  
ATOM    954  CA  ILE A 272     -60.992 109.475  62.764  1.00  0.00           C  
ATOM    955  C   ILE A 272     -61.421 108.159  63.415  1.00  0.00           C  
ATOM    956  O   ILE A 272     -60.582 107.344  63.821  1.00  0.00           O  
ATOM    957  CB  ILE A 272     -60.046 109.180  61.550  1.00  0.00           C  
ATOM    958  CG1 ILE A 272     -59.539 110.497  60.951  1.00  0.00           C  
ATOM    959  CG2 ILE A 272     -60.767 108.352  60.481  1.00  0.00           C  
ATOM    960  CD1 ILE A 272     -58.354 110.353  60.037  1.00  0.00           C  
ATOM    961  N   HIS A 273     -62.727 107.980  63.565  1.00  0.00           N  
ATOM    962  CA  HIS A 273     -63.271 106.740  64.106  1.00  0.00           C  
ATOM    963  C   HIS A 273     -63.254 105.719  62.969  1.00  0.00           C  
ATOM    964  O   HIS A 273     -64.167 105.674  62.156  1.00  0.00           O  
ATOM    965  CB  HIS A 273     -64.702 106.977  64.608  1.00  0.00           C  
ATOM    966  CG  HIS A 273     -65.306 105.794  65.296  1.00  0.00           C  
ATOM    967  ND1 HIS A 273     -66.629 105.767  65.710  1.00  0.00           N  
ATOM    968  CD2 HIS A 273     -64.792 104.589  65.626  1.00  0.00           C  
ATOM    969  CE1 HIS A 273     -66.892 104.599  66.255  1.00  0.00           C  
ATOM    970  NE2 HIS A 273     -65.792 103.860  66.219  1.00  0.00           N  
ATOM    971  N   CYS A 274     -62.224 104.888  62.940  1.00  0.00           N  
ATOM    972  CA  CYS A 274     -62.007 103.954  61.837  1.00  0.00           C  
ATOM    973  C   CYS A 274     -63.003 102.831  61.601  1.00  0.00           C  
ATOM    974  O   CYS A 274     -63.361 102.093  62.514  1.00  0.00           O  
ATOM    975  CB  CYS A 274     -60.608 103.360  61.949  1.00  0.00           C  
ATOM    976  SG  CYS A 274     -59.372 104.645  62.151  1.00  0.00           S  
ATOM    977  N   THR A 275     -63.416 102.701  60.347  1.00  0.00           N  
ATOM    978  CA  THR A 275     -64.252 101.600  59.899  1.00  0.00           C  
ATOM    979  C   THR A 275     -63.375 100.652  59.086  1.00  0.00           C  
ATOM    980  O   THR A 275     -63.704  99.479  58.890  1.00  0.00           O  
ATOM    981  CB  THR A 275     -65.399 102.109  59.021  1.00  0.00           C  
ATOM    982  OG1 THR A 275     -65.016 103.342  58.394  1.00  0.00           O  
ATOM    983  CG2 THR A 275     -66.641 102.346  59.854  1.00  0.00           C  
ATOM    984  N   GLU A 276     -62.249 101.179  58.617  1.00  0.00           N  
ATOM    985  CA  GLU A 276     -61.290 100.404  57.854  1.00  0.00           C  
ATOM    986  C   GLU A 276     -59.903 100.932  58.193  1.00  0.00           C  
ATOM    987  O   GLU A 276     -59.692 102.154  58.289  1.00  0.00           O  
ATOM    988  CB  GLU A 276     -61.562 100.556  56.355  1.00  0.00           C  
ATOM    989  CG  GLU A 276     -60.917  99.476  55.474  1.00  0.00           C  
ATOM    990  CD  GLU A 276     -60.339 100.021  54.161  1.00  0.00           C  
ATOM    991  OE1 GLU A 276     -60.493 101.235  53.879  1.00  0.00           O  
ATOM    992  OE2 GLU A 276     -59.711  99.229  53.420  1.00  0.00           O  
ATOM    993  N   LEU A 277     -58.971 100.002  58.386  1.00  0.00           N  
ATOM    994  CA  LEU A 277     -57.579 100.310  58.712  1.00  0.00           C  
ATOM    995  C   LEU A 277     -56.739  99.102  58.258  1.00  0.00           C  
ATOM    996  O   LEU A 277     -57.130  97.945  58.480  1.00  0.00           O  
ATOM    997  CB  LEU A 277     -57.431 100.492  60.231  1.00  0.00           C  
ATOM    998  CG  LEU A 277     -56.075 100.858  60.835  1.00  0.00           C  
ATOM    999  CD1 LEU A 277     -55.997 102.344  61.110  1.00  0.00           C  
ATOM   1000  CD2 LEU A 277     -55.925 100.113  62.118  1.00  0.00           C  
ATOM   1001  N   ARG A 278     -55.616  99.359  57.589  1.00  0.00           N  
ATOM   1002  CA  ARG A 278     -54.725  98.274  57.204  1.00  0.00           C  
ATOM   1003  C   ARG A 278     -53.263  98.640  57.041  1.00  0.00           C  
ATOM   1004  O   ARG A 278     -52.893  99.815  56.911  1.00  0.00           O  
ATOM   1005  CB  ARG A 278     -55.231  97.558  55.958  1.00  0.00           C  
ATOM   1006  CG  ARG A 278     -55.547  98.439  54.773  1.00  0.00           C  
ATOM   1007  CD  ARG A 278     -56.175  97.577  53.706  1.00  0.00           C  
ATOM   1008  NE  ARG A 278     -56.161  98.246  52.418  1.00  0.00           N  
ATOM   1009  CZ  ARG A 278     -55.621  97.734  51.319  1.00  0.00           C  
ATOM   1010  NH1 ARG A 278     -55.066  96.526  51.326  1.00  0.00           N  
ATOM   1011  NH2 ARG A 278     -55.613  98.455  50.215  1.00  0.00           N  
ATOM   1012  N   LEU A 279     -52.438  97.607  57.118  1.00  0.00           N  
ATOM   1013  CA  LEU A 279     -50.996  97.723  56.986  1.00  0.00           C  
ATOM   1014  C   LEU A 279     -50.587  97.875  55.512  1.00  0.00           C  
ATOM   1015  O   LEU A 279     -50.910  97.027  54.669  1.00  0.00           O  
ATOM   1016  CB  LEU A 279     -50.339  96.465  57.558  1.00  0.00           C  
ATOM   1017  CG  LEU A 279     -48.812  96.416  57.506  1.00  0.00           C  
ATOM   1018  CD1 LEU A 279     -48.262  97.563  58.308  1.00  0.00           C  
ATOM   1019  CD2 LEU A 279     -48.294  95.086  58.016  1.00  0.00           C  
ATOM   1020  N   LEU A 281     -49.872  98.948  55.204  1.00  0.00           N  
ATOM   1021  CA  LEU A 281     -49.361  99.142  53.851  1.00  0.00           C  
ATOM   1022  C   LEU A 281     -47.882  98.711  53.776  1.00  0.00           C  
ATOM   1023  O   LEU A 281     -47.525  97.811  53.012  1.00  0.00           O  
ATOM   1024  CB  LEU A 281     -49.558 100.601  53.420  1.00  0.00           C  
ATOM   1025  CG  LEU A 281     -50.996 101.136  53.566  1.00  0.00           C  
ATOM   1026  CD1 LEU A 281     -51.107 102.588  53.098  1.00  0.00           C  
ATOM   1027  CD2 LEU A 281     -51.944 100.264  52.784  1.00  0.00           C  
ATOM   1028  N   THR A 282     -47.034  99.294  54.613  1.00  0.00           N  
ATOM   1029  CA  THR A 282     -45.636  98.880  54.619  1.00  0.00           C  
ATOM   1030  C   THR A 282     -45.114  98.500  56.011  1.00  0.00           C  
ATOM   1031  O   THR A 282     -45.201  99.281  56.961  1.00  0.00           O  
ATOM   1032  CB  THR A 282     -44.715  99.963  54.035  1.00  0.00           C  
ATOM   1033  OG1 THR A 282     -45.433 100.762  53.078  1.00  0.00           O  
ATOM   1034  CG2 THR A 282     -43.517  99.307  53.375  1.00  0.00           C  
ATOM   1035  N   LYS A 283     -44.504  97.325  56.098  1.00  0.00           N  
ATOM   1036  CA  LYS A 283     -43.970  96.828  57.349  1.00  0.00           C  
ATOM   1037  C   LYS A 283     -42.642  97.532  57.567  1.00  0.00           C  
ATOM   1038  O   LYS A 283     -41.786  97.525  56.686  1.00  0.00           O  
ATOM   1039  CB  LYS A 283     -43.720  95.318  57.252  1.00  0.00           C  
ATOM   1040  CG  LYS A 283     -43.378  94.665  58.606  1.00  0.00           C  
ATOM   1041  CD  LYS A 283     -44.415  95.091  59.643  1.00  0.00           C  
ATOM   1042  CE  LYS A 283     -44.144  94.555  61.023  1.00  0.00           C  
ATOM   1043  NZ  LYS A 283     -45.069  95.254  61.967  1.00  0.00           N  
ATOM   1044  N   ALA A 291     -42.483  98.174  58.718  1.00  0.00           N  
ATOM   1045  CA  ALA A 291     -41.209  98.781  59.095  1.00  0.00           C  
ATOM   1046  C   ALA A 291     -40.353  97.689  59.742  1.00  0.00           C  
ATOM   1047  O   ALA A 291     -40.570  97.336  60.897  1.00  0.00           O  
ATOM   1048  CB  ALA A 291     -41.444  99.953  60.080  1.00  0.00           C  
ATOM   1049  N   LEU A 292     -39.447  97.094  58.968  1.00  0.00           N  
ATOM   1050  CA  LEU A 292     -38.526  96.066  59.462  1.00  0.00           C  
ATOM   1051  C   LEU A 292     -37.596  96.613  60.556  1.00  0.00           C  
ATOM   1052  O   LEU A 292     -36.892  95.851  61.230  1.00  0.00           O  
ATOM   1053  CB  LEU A 292     -37.674  95.523  58.314  1.00  0.00           C  
ATOM   1054  CG  LEU A 292     -38.358  94.542  57.370  1.00  0.00           C  
ATOM   1055  CD1 LEU A 292     -37.472  94.248  56.159  1.00  0.00           C  
ATOM   1056  CD2 LEU A 292     -38.661  93.266  58.132  1.00  0.00           C  
ATOM   1057  N   ARG A 293     -37.560  97.940  60.674  1.00  0.00           N  
ATOM   1058  CA  ARG A 293     -36.771  98.637  61.670  1.00  0.00           C  
ATOM   1059  C   ARG A 293     -37.649  99.641  62.400  1.00  0.00           C  
ATOM   1060  O   ARG A 293     -38.511 100.307  61.791  1.00  0.00           O  
ATOM   1061  CB  ARG A 293     -35.619  99.406  61.033  1.00  0.00           C  
ATOM   1062  CG  ARG A 293     -34.472  98.555  60.628  1.00  0.00           C  
ATOM   1063  CD  ARG A 293     -33.296  99.399  60.208  1.00  0.00           C  
ATOM   1064  NE  ARG A 293     -32.277  98.522  59.661  1.00  0.00           N  
ATOM   1065  CZ  ARG A 293     -31.250  98.036  60.348  1.00  0.00           C  
ATOM   1066  NH1 ARG A 293     -31.020  98.449  61.590  1.00  0.00           N  
ATOM   1067  NH2 ARG A 293     -30.527  97.051  59.831  1.00  0.00           N  
ATOM   1068  N   PRO A 296     -37.382  99.811  63.706  1.00  0.00           N  
ATOM   1069  CA  PRO A 296     -38.058 100.701  64.652  1.00  0.00           C  
ATOM   1070  C   PRO A 296     -37.773 102.149  64.335  1.00  0.00           C  
ATOM   1071  O   PRO A 296     -36.757 102.454  63.718  1.00  0.00           O  
ATOM   1072  CB  PRO A 296     -37.393 100.345  65.980  1.00  0.00           C  
ATOM   1073  CG  PRO A 296     -36.831  98.957  65.750  1.00  0.00           C  
ATOM   1074  CD  PRO A 296     -36.320  99.039  64.380  1.00  0.00           C  
ATOM   1075  N   LEU A 297     -38.631 103.046  64.810  1.00  0.00           N  
ATOM   1076  CA  LEU A 297     -38.388 104.484  64.716  1.00  0.00           C  
ATOM   1077  C   LEU A 297     -37.013 104.849  65.326  1.00  0.00           C  
ATOM   1078  O   LEU A 297     -36.323 103.991  65.894  1.00  0.00           O  
ATOM   1079  CB  LEU A 297     -39.480 105.225  65.479  1.00  0.00           C  
ATOM   1080  CG  LEU A 297     -40.918 104.912  65.091  1.00  0.00           C  
ATOM   1081  CD1 LEU A 297     -41.879 105.656  66.013  1.00  0.00           C  
ATOM   1082  CD2 LEU A 297     -41.131 105.353  63.662  1.00  0.00           C  
ATOM   1083  N   PRO A 298     -36.568 106.111  65.165  1.00  0.00           N  
ATOM   1084  CA  PRO A 298     -35.272 106.484  65.752  1.00  0.00           C  
ATOM   1085  C   PRO A 298     -35.339 106.636  67.287  1.00  0.00           C  
ATOM   1086  O   PRO A 298     -36.278 107.239  67.819  1.00  0.00           O  
ATOM   1087  CB  PRO A 298     -34.940 107.798  65.035  1.00  0.00           C  
ATOM   1088  CG  PRO A 298     -36.291 108.381  64.724  1.00  0.00           C  
ATOM   1089  CD  PRO A 298     -37.081 107.178  64.283  1.00  0.00           C  
ATOM   1090  N   ASP A 303     -34.334 106.086  67.978  1.00  0.00           N  
ATOM   1091  CA  ASP A 303     -34.252 106.060  69.452  1.00  0.00           C  
ATOM   1092  C   ASP A 303     -35.576 105.869  70.193  1.00  0.00           C  
ATOM   1093  O   ASP A 303     -35.825 104.811  70.776  1.00  0.00           O  
ATOM   1094  CB  ASP A 303     -33.519 107.297  69.990  1.00  0.00           C  
ATOM   1095  CG  ASP A 303     -32.001 107.183  69.876  1.00  0.00           C  
ATOM   1096  OD1 ASP A 303     -31.496 106.197  69.289  1.00  0.00           O  
ATOM   1097  OD2 ASP A 303     -31.307 108.085  70.393  1.00  0.00           O  
ATOM   1098  N   ASP A 304     -23.439 111.126  67.304  1.00  0.00           N  
ATOM   1099  CA  ASP A 304     -23.628 112.515  67.719  1.00  0.00           C  
ATOM   1100  C   ASP A 304     -24.955 113.064  67.165  1.00  0.00           C  
ATOM   1101  O   ASP A 304     -25.917 112.312  66.987  1.00  0.00           O  
ATOM   1102  CB  ASP A 304     -22.440 113.363  67.234  1.00  0.00           C  
ATOM   1103  N   GLN A 305     -25.015 114.372  66.917  1.00  0.00           N  
ATOM   1104  CA  GLN A 305     -26.177 114.980  66.265  1.00  0.00           C  
ATOM   1105  C   GLN A 305     -25.982 114.867  64.743  1.00  0.00           C  
ATOM   1106  O   GLN A 305     -26.817 115.322  63.962  1.00  0.00           O  
ATOM   1107  CB  GLN A 305     -26.327 116.447  66.687  1.00  0.00           C  
ATOM   1108  N   GLU A 306     -24.872 114.240  64.345  1.00  0.00           N  
ATOM   1109  CA  GLU A 306     -24.539 113.975  62.949  1.00  0.00           C  
ATOM   1110  C   GLU A 306     -25.373 112.804  62.410  1.00  0.00           C  
ATOM   1111  O   GLU A 306     -25.327 112.496  61.222  1.00  0.00           O  
ATOM   1112  CB  GLU A 306     -23.042 113.663  62.820  1.00  0.00           C  
ATOM   1113  N   ALA A 307     -26.125 112.143  63.286  1.00  0.00           N  
ATOM   1114  CA  ALA A 307     -27.016 111.064  62.873  1.00  0.00           C  
ATOM   1115  C   ALA A 307     -28.080 111.678  61.987  1.00  0.00           C  
ATOM   1116  O   ALA A 307     -28.443 111.109  60.957  1.00  0.00           O  
ATOM   1117  CB  ALA A 307     -27.661 110.411  64.085  1.00  0.00           C  
ATOM   1118  N   ARG A 308     -28.536 112.867  62.377  1.00  0.00           N  
ATOM   1119  CA  ARG A 308     -29.545 113.617  61.629  1.00  0.00           C  
ATOM   1120  C   ARG A 308     -29.101 113.903  60.176  1.00  0.00           C  
ATOM   1121  O   ARG A 308     -29.926 114.188  59.305  1.00  0.00           O  
ATOM   1122  CB  ARG A 308     -29.871 114.936  62.357  1.00  0.00           C  
ATOM   1123  CG  ARG A 308     -30.548 114.788  63.716  1.00  0.00           C  
ATOM   1124  N   TYR A 309     -27.801 113.801  59.913  1.00  0.00           N  
ATOM   1125  CA  TYR A 309     -27.255 114.090  58.593  1.00  0.00           C  
ATOM   1126  C   TYR A 309     -26.894 112.832  57.807  1.00  0.00           C  
ATOM   1127  O   TYR A 309     -26.838 112.870  56.581  1.00  0.00           O  
ATOM   1128  CB  TYR A 309     -26.019 114.979  58.719  1.00  0.00           C  
ATOM   1129  CG  TYR A 309     -26.252 116.314  59.395  1.00  0.00           C  
ATOM   1130  CD1 TYR A 309     -27.494 116.958  59.324  1.00  0.00           C  
ATOM   1131  CD2 TYR A 309     -25.214 116.959  60.076  1.00  0.00           C  
ATOM   1132  CE1 TYR A 309     -27.696 118.222  59.915  1.00  0.00           C  
ATOM   1133  CE2 TYR A 309     -25.401 118.221  60.668  1.00  0.00           C  
ATOM   1134  CZ  TYR A 309     -26.643 118.850  60.582  1.00  0.00           C  
ATOM   1135  OH  TYR A 309     -26.817 120.105  61.145  1.00  0.00           O  
ATOM   1136  N   ARG A 310     -26.604 111.734  58.504  1.00  0.00           N  
ATOM   1137  CA  ARG A 310     -26.286 110.463  57.840  1.00  0.00           C  
ATOM   1138  C   ARG A 310     -27.554 109.753  57.384  1.00  0.00           C  
ATOM   1139  O   ARG A 310     -27.514 108.929  56.463  1.00  0.00           O  
ATOM   1140  CB  ARG A 310     -25.516 109.537  58.778  1.00  0.00           C  
ATOM   1141  CG  ARG A 310     -24.218 110.115  59.251  1.00  0.00           C  
ATOM   1142  CD  ARG A 310     -23.557 109.255  60.318  1.00  0.00           C  
ATOM   1143  NE  ARG A 310     -22.283 109.842  60.717  1.00  0.00           N  
ATOM   1144  CZ  ARG A 310     -21.254 110.017  59.891  1.00  0.00           C  
ATOM   1145  NH1 ARG A 310     -21.323 109.601  58.628  1.00  0.00           N  
ATOM   1146  NH2 ARG A 310     -20.173 110.663  60.306  1.00  0.00           N  
ATOM   1147  N   GLN A 311     -28.670 110.067  58.044  1.00  0.00           N  
ATOM   1148  CA  GLN A 311     -29.962 109.471  57.732  1.00  0.00           C  
ATOM   1149  C   GLN A 311     -31.082 110.491  57.856  1.00  0.00           C  
ATOM   1150  O   GLN A 311     -31.972 110.362  58.697  1.00  0.00           O  
ATOM   1151  CB  GLN A 311     -30.216 108.275  58.644  1.00  0.00           C  
ATOM   1152  CG  GLN A 311     -29.220 107.138  58.421  1.00  0.00           C  
ATOM   1153  CD  GLN A 311     -29.309 106.058  59.470  1.00  0.00           C  
ATOM   1154  OE1 GLN A 311     -29.963 105.041  59.277  1.00  0.00           O  
ATOM   1155  NE2 GLN A 311     -28.643 106.272  60.591  1.00  0.00           N  
ATOM   1156  N   ARG A 312     -31.052 111.484  56.974  1.00  0.00           N  
ATOM   1157  CA  ARG A 312     -32.006 112.582  56.976  1.00  0.00           C  
ATOM   1158  C   ARG A 312     -33.474 112.158  56.985  1.00  0.00           C  
ATOM   1159  O   ARG A 312     -34.354 112.943  57.363  1.00  0.00           O  
ATOM   1160  CB  ARG A 312     -31.727 113.518  55.795  1.00  0.00           C  
ATOM   1161  CG  ARG A 312     -32.806 114.594  55.554  1.00  0.00           C  
ATOM   1162  CD  ARG A 312     -32.657 115.781  56.475  1.00  0.00           C  
ATOM   1163  NE  ARG A 312     -31.378 116.439  56.242  1.00  0.00           N  
ATOM   1164  CZ  ARG A 312     -30.916 117.468  56.942  1.00  0.00           C  
ATOM   1165  NH1 ARG A 312     -31.624 117.980  57.939  1.00  0.00           N  
ATOM   1166  NH2 ARG A 312     -29.735 117.985  56.640  1.00  0.00           N  
ATOM   1167  N   TYR A 313     -33.762 110.936  56.560  1.00  0.00           N  
ATOM   1168  CA  TYR A 313     -35.156 110.511  56.577  1.00  0.00           C  
ATOM   1169  C   TYR A 313     -35.599 110.346  58.015  1.00  0.00           C  
ATOM   1170  O   TYR A 313     -36.688 110.789  58.381  1.00  0.00           O  
ATOM   1171  CB  TYR A 313     -35.385 109.235  55.774  1.00  0.00           C  
ATOM   1172  CG  TYR A 313     -34.348 108.171  55.976  1.00  0.00           C  
ATOM   1173  CD1 TYR A 313     -33.201 108.136  55.189  1.00  0.00           C  
ATOM   1174  CD2 TYR A 313     -34.542 107.154  56.906  1.00  0.00           C  
ATOM   1175  CE1 TYR A 313     -32.275 107.103  55.316  1.00  0.00           C  
ATOM   1176  CE2 TYR A 313     -33.622 106.115  57.038  1.00  0.00           C  
ATOM   1177  CZ  TYR A 313     -32.495 106.092  56.237  1.00  0.00           C  
ATOM   1178  OH  TYR A 313     -31.623 105.028  56.308  1.00  0.00           O  
ATOM   1179  N   LEU A 314     -34.712 109.784  58.841  1.00  0.00           N  
ATOM   1180  CA  LEU A 314     -34.971 109.646  60.277  1.00  0.00           C  
ATOM   1181  C   LEU A 314     -35.212 111.031  60.853  1.00  0.00           C  
ATOM   1182  O   LEU A 314     -36.282 111.303  61.400  1.00  0.00           O  
ATOM   1183  CB  LEU A 314     -33.793 108.980  60.986  1.00  0.00           C  
ATOM   1184  CG  LEU A 314     -33.598 107.529  60.554  1.00  0.00           C  
ATOM   1185  CD1 LEU A 314     -32.336 106.958  61.144  1.00  0.00           C  
ATOM   1186  CD2 LEU A 314     -34.804 106.712  60.966  1.00  0.00           C  
ATOM   1187  N   ASP A 315     -34.254 111.930  60.652  1.00  0.00           N  
ATOM   1188  CA  ASP A 315     -34.420 113.290  61.138  1.00  0.00           C  
ATOM   1189  C   ASP A 315     -35.719 113.905  60.653  1.00  0.00           C  
ATOM   1190  O   ASP A 315     -36.422 114.530  61.438  1.00  0.00           O  
ATOM   1191  CB  ASP A 315     -33.234 114.187  60.749  1.00  0.00           C  
ATOM   1192  CG  ASP A 315     -33.493 115.674  61.044  1.00  0.00           C  
ATOM   1193  OD1 ASP A 315     -33.725 116.049  62.225  1.00  0.00           O  
ATOM   1194  OD2 ASP A 315     -33.481 116.465  60.076  1.00  0.00           O  
ATOM   1195  N   LEU A 316     -36.043 113.722  59.373  1.00  0.00           N  
ATOM   1196  CA  LEU A 316     -37.246 114.326  58.806  1.00  0.00           C  
ATOM   1197  C   LEU A 316     -38.524 113.792  59.441  1.00  0.00           C  
ATOM   1198  O   LEU A 316     -39.463 114.553  59.666  1.00  0.00           O  
ATOM   1199  CB  LEU A 316     -37.283 114.160  57.284  1.00  0.00           C  
ATOM   1200  CG  LEU A 316     -36.393 115.111  56.480  1.00  0.00           C  
ATOM   1201  CD1 LEU A 316     -36.422 114.706  55.031  1.00  0.00           C  
ATOM   1202  CD2 LEU A 316     -36.865 116.544  56.630  1.00  0.00           C  
ATOM   1203  N   ILE A 317     -38.533 112.497  59.759  1.00  0.00           N  
ATOM   1204  CA  ILE A 317     -39.675 111.851  60.404  1.00  0.00           C  
ATOM   1205  C   ILE A 317     -39.920 112.426  61.783  1.00  0.00           C  
ATOM   1206  O   ILE A 317     -41.068 112.655  62.160  1.00  0.00           O  
ATOM   1207  CB  ILE A 317     -39.434 110.367  60.602  1.00  0.00           C  
ATOM   1208  CG1 ILE A 317     -39.401 109.648  59.257  1.00  0.00           C  
ATOM   1209  CG2 ILE A 317     -40.522 109.799  61.462  1.00  0.00           C  
ATOM   1210  CD1 ILE A 317     -39.066 108.184  59.364  1.00  0.00           C  
ATOM   1211  N   SER A 318     -38.828 112.608  62.529  1.00  0.00           N  
ATOM   1212  CA  SER A 318     -38.836 113.142  63.900  1.00  0.00           C  
ATOM   1213  C   SER A 318     -39.027 114.655  64.024  1.00  0.00           C  
ATOM   1214  O   SER A 318     -39.945 115.128  64.693  1.00  0.00           O  
ATOM   1215  CB  SER A 318     -37.523 112.787  64.613  1.00  0.00           C  
ATOM   1216  OG  SER A 318     -37.238 111.402  64.515  1.00  0.00           O  
ATOM   1217  N   ASN A 319     -38.134 115.413  63.404  1.00  0.00           N  
ATOM   1218  CA  ASN A 319     -38.092 116.849  63.604  1.00  0.00           C  
ATOM   1219  C   ASN A 319     -38.961 117.719  62.696  1.00  0.00           C  
ATOM   1220  O   ASN A 319     -38.625 117.949  61.539  1.00  0.00           O  
ATOM   1221  CB  ASN A 319     -36.639 117.325  63.564  1.00  0.00           C  
ATOM   1222  CG  ASN A 319     -36.460 118.680  64.209  1.00  0.00           C  
ATOM   1223  OD1 ASN A 319     -35.755 119.544  63.690  1.00  0.00           O  
ATOM   1224  ND2 ASN A 319     -37.117 118.881  65.347  1.00  0.00           N  
ATOM   1225  N   ASP A 320     -40.044 118.255  63.255  1.00  0.00           N  
ATOM   1226  CA  ASP A 320     -40.946 119.183  62.553  1.00  0.00           C  
ATOM   1227  C   ASP A 320     -40.255 120.396  61.935  1.00  0.00           C  
ATOM   1228  O   ASP A 320     -40.698 120.921  60.911  1.00  0.00           O  
ATOM   1229  CB  ASP A 320     -42.010 119.722  63.514  1.00  0.00           C  
ATOM   1230  CG  ASP A 320     -43.191 118.796  63.671  1.00  0.00           C  
ATOM   1231  OD1 ASP A 320     -42.986 117.624  64.069  1.00  0.00           O  
ATOM   1232  OD2 ASP A 320     -44.328 119.263  63.419  1.00  0.00           O  
ATOM   1233  N   GLU A 321     -39.225 120.897  62.607  1.00  0.00           N  
ATOM   1234  CA  GLU A 321     -38.531 122.085  62.136  1.00  0.00           C  
ATOM   1235  C   GLU A 321     -37.783 121.844  60.832  1.00  0.00           C  
ATOM   1236  O   GLU A 321     -37.815 122.695  59.949  1.00  0.00           O  
ATOM   1237  CB  GLU A 321     -37.597 122.644  63.212  1.00  0.00           C  
ATOM   1238  CG  GLU A 321     -37.103 124.050  62.893  1.00  0.00           C  
ATOM   1239  CD  GLU A 321     -36.981 124.937  64.116  1.00  0.00           C  
ATOM   1240  OE1 GLU A 321     -37.548 124.582  65.172  1.00  0.00           O  
ATOM   1241  OE2 GLU A 321     -36.330 126.002  64.014  1.00  0.00           O  
ATOM   1242  N   SER A 322     -37.131 120.689  60.702  1.00  0.00           N  
ATOM   1243  CA  SER A 322     -36.455 120.346  59.458  1.00  0.00           C  
ATOM   1244  C   SER A 322     -37.446 120.414  58.311  1.00  0.00           C  
ATOM   1245  O   SER A 322     -37.229 121.147  57.345  1.00  0.00           O  
ATOM   1246  CB  SER A 322     -35.857 118.949  59.525  1.00  0.00           C  
ATOM   1247  OG  SER A 322     -34.748 118.942  60.387  1.00  0.00           O  
ATOM   1248  N   ARG A 323     -38.560 119.700  58.446  1.00  0.00           N  
ATOM   1249  CA  ARG A 323     -39.571 119.689  57.403  1.00  0.00           C  
ATOM   1250  C   ARG A 323     -40.147 121.069  57.109  1.00  0.00           C  
ATOM   1251  O   ARG A 323     -40.587 121.342  55.990  1.00  0.00           O  
ATOM   1252  CB  ARG A 323     -40.671 118.674  57.712  1.00  0.00           C  
ATOM   1253  CG  ARG A 323     -40.282 117.248  57.329  1.00  0.00           C  
ATOM   1254  CD  ARG A 323     -41.427 116.265  57.509  1.00  0.00           C  
ATOM   1255  NE  ARG A 323     -41.720 116.071  58.923  1.00  0.00           N  
ATOM   1256  CZ  ARG A 323     -42.830 116.479  59.534  1.00  0.00           C  
ATOM   1257  NH1 ARG A 323     -43.794 117.092  58.853  1.00  0.00           N  
ATOM   1258  NH2 ARG A 323     -42.962 116.294  60.843  1.00  0.00           N  
ATOM   1259  N   ASN A 324     -40.124 121.949  58.100  1.00  0.00           N  
ATOM   1260  CA  ASN A 324     -40.553 123.319  57.876  1.00  0.00           C  
ATOM   1261  C   ASN A 324     -39.447 124.064  57.103  1.00  0.00           C  
ATOM   1262  O   ASN A 324     -39.714 124.715  56.094  1.00  0.00           O  
ATOM   1263  CB  ASN A 324     -40.845 124.009  59.206  1.00  0.00           C  
ATOM   1264  CG  ASN A 324     -41.417 125.400  59.023  1.00  0.00           C  
ATOM   1265  OD1 ASN A 324     -41.740 125.815  57.911  1.00  0.00           O  
ATOM   1266  ND2 ASN A 324     -41.573 126.120  60.123  1.00  0.00           N  
ATOM   1267  N   THR A 325     -38.201 123.895  57.540  1.00  0.00           N  
ATOM   1268  CA  THR A 325     -37.032 124.520  56.920  1.00  0.00           C  
ATOM   1269  C   THR A 325     -36.980 124.312  55.404  1.00  0.00           C  
ATOM   1270  O   THR A 325     -36.921 125.276  54.636  1.00  0.00           O  
ATOM   1271  CB  THR A 325     -35.733 123.973  57.557  1.00  0.00           C  
ATOM   1272  OG1 THR A 325     -35.663 124.405  58.918  1.00  0.00           O  
ATOM   1273  CG2 THR A 325     -34.500 124.455  56.812  1.00  0.00           C  
ATOM   1274  N   PHE A 332     -37.021 123.050  54.984  1.00  0.00           N  
ATOM   1275  CA  PHE A 332     -36.958 122.696  53.573  1.00  0.00           C  
ATOM   1276  C   PHE A 332     -38.181 123.140  52.799  1.00  0.00           C  
ATOM   1277  O   PHE A 332     -38.052 123.612  51.678  1.00  0.00           O  
ATOM   1278  CB  PHE A 332     -36.719 121.204  53.415  1.00  0.00           C  
ATOM   1279  CG  PHE A 332     -35.381 120.763  53.929  1.00  0.00           C  
ATOM   1280  CD1 PHE A 332     -34.219 121.244  53.353  1.00  0.00           C  
ATOM   1281  CD2 PHE A 332     -35.279 119.876  54.992  1.00  0.00           C  
ATOM   1282  CE1 PHE A 332     -32.973 120.848  53.827  1.00  0.00           C  
ATOM   1283  CE2 PHE A 332     -34.033 119.474  55.474  1.00  0.00           C  
ATOM   1284  CZ  PHE A 332     -32.881 119.960  54.889  1.00  0.00           C  
ATOM   1285  N   LYS A 333     -39.359 123.044  53.404  1.00  0.00           N  
ATOM   1286  CA  LYS A 333     -40.573 123.539  52.754  1.00  0.00           C  
ATOM   1287  C   LYS A 333     -40.377 125.025  52.403  1.00  0.00           C  
ATOM   1288  O   LYS A 333     -40.723 125.470  51.303  1.00  0.00           O  
ATOM   1289  CB  LYS A 333     -41.805 123.340  53.657  1.00  0.00           C  
ATOM   1290  N   VAL A 334     -39.762 125.771  53.315  1.00  0.00           N  
ATOM   1291  CA  VAL A 334     -39.496 127.190  53.102  1.00  0.00           C  
ATOM   1292  C   VAL A 334     -38.410 127.405  52.052  1.00  0.00           C  
ATOM   1293  O   VAL A 334     -38.460 128.393  51.314  1.00  0.00           O  
ATOM   1294  CB  VAL A 334     -39.114 127.910  54.432  1.00  0.00           C  
ATOM   1295  CG1 VAL A 334     -38.474 129.269  54.159  1.00  0.00           C  
ATOM   1296  CG2 VAL A 334     -40.360 128.104  55.288  1.00  0.00           C  
ATOM   1297  N   ARG A 335     -37.443 126.489  51.971  1.00  0.00           N  
ATOM   1298  CA  ARG A 335     -36.375 126.594  50.969  1.00  0.00           C  
ATOM   1299  C   ARG A 335     -36.989 126.627  49.574  1.00  0.00           C  
ATOM   1300  O   ARG A 335     -36.670 127.506  48.761  1.00  0.00           O  
ATOM   1301  CB  ARG A 335     -35.394 125.425  51.065  1.00  0.00           C  
ATOM   1302  CG  ARG A 335     -34.274 125.506  50.047  1.00  0.00           C  
ATOM   1303  CD  ARG A 335     -33.229 124.441  50.283  1.00  0.00           C  
ATOM   1304  NE  ARG A 335     -32.277 124.387  49.183  1.00  0.00           N  
ATOM   1305  CZ  ARG A 335     -30.985 124.675  49.295  1.00  0.00           C  
ATOM   1306  NH1 ARG A 335     -30.485 125.064  50.454  1.00  0.00           N  
ATOM   1307  NH2 ARG A 335     -30.175 124.534  48.258  1.00  0.00           N  
ATOM   1308  N   SER A 336     -37.897 125.686  49.327  1.00  0.00           N  
ATOM   1309  CA  SER A 336     -38.609 125.612  48.065  1.00  0.00           C  
ATOM   1310  C   SER A 336     -39.312 126.913  47.789  1.00  0.00           C  
ATOM   1311  O   SER A 336     -39.283 127.406  46.663  1.00  0.00           O  
ATOM   1312  CB  SER A 336     -39.614 124.471  48.090  1.00  0.00           C  
ATOM   1313  OG  SER A 336     -38.918 123.252  48.285  1.00  0.00           O  
ATOM   1314  N   GLN A 337     -39.926 127.483  48.816  1.00  0.00           N  
ATOM   1315  CA  GLN A 337     -40.613 128.756  48.670  1.00  0.00           C  
ATOM   1316  C   GLN A 337     -39.671 129.890  48.295  1.00  0.00           C  
ATOM   1317  O   GLN A 337     -40.065 130.815  47.580  1.00  0.00           O  
ATOM   1318  CB  GLN A 337     -41.374 129.108  49.945  1.00  0.00           C  
ATOM   1319  CG  GLN A 337     -42.774 128.550  49.981  1.00  0.00           C  
ATOM   1320  CD  GLN A 337     -43.430 128.728  51.334  1.00  0.00           C  
ATOM   1321  OE1 GLN A 337     -43.709 127.753  52.025  1.00  0.00           O  
ATOM   1322  NE2 GLN A 337     -43.671 129.975  51.724  1.00  0.00           N  
ATOM   1323  N   ILE A 338     -38.432 129.821  48.772  1.00  0.00           N  
ATOM   1324  CA  ILE A 338     -37.437 130.847  48.467  1.00  0.00           C  
ATOM   1325  C   ILE A 338     -37.037 130.764  46.983  1.00  0.00           C  
ATOM   1326  O   ILE A 338     -37.130 131.753  46.241  1.00  0.00           O  
ATOM   1327  CB  ILE A 338     -36.198 130.719  49.397  1.00  0.00           C  
ATOM   1328  CG1 ILE A 338     -36.620 130.866  50.856  1.00  0.00           C  
ATOM   1329  CG2 ILE A 338     -35.188 131.807  49.110  1.00  0.00           C  
ATOM   1330  CD1 ILE A 338     -35.525 130.510  51.811  1.00  0.00           C  
ATOM   1331  N   LEU A 339     -36.647 129.570  46.541  1.00  0.00           N  
ATOM   1332  CA  LEU A 339     -36.280 129.357  45.147  1.00  0.00           C  
ATOM   1333  C   LEU A 339     -37.433 129.785  44.249  1.00  0.00           C  
ATOM   1334  O   LEU A 339     -37.285 130.679  43.416  1.00  0.00           O  
ATOM   1335  CB  LEU A 339     -35.935 127.892  44.910  1.00  0.00           C  
ATOM   1336  CG  LEU A 339     -34.666 127.411  45.622  1.00  0.00           C  
ATOM   1337  CD1 LEU A 339     -34.408 125.957  45.318  1.00  0.00           C  
ATOM   1338  CD2 LEU A 339     -33.488 128.224  45.170  1.00  0.00           C  
ATOM   1339  N   SER A 340     -38.594 129.184  44.463  1.00  0.00           N  
ATOM   1340  CA  SER A 340     -39.788 129.539  43.716  1.00  0.00           C  
ATOM   1341  C   SER A 340     -39.964 131.070  43.644  1.00  0.00           C  
ATOM   1342  O   SER A 340     -40.241 131.627  42.575  1.00  0.00           O  
ATOM   1343  CB  SER A 340     -40.996 128.874  44.376  1.00  0.00           C  
ATOM   1344  OG  SER A 340     -42.177 129.062  43.626  1.00  0.00           O  
ATOM   1345  N   GLY A 341     -39.729 131.750  44.762  1.00  0.00           N  
ATOM   1346  CA  GLY A 341     -39.859 133.202  44.809  1.00  0.00           C  
ATOM   1347  C   GLY A 341     -38.741 133.960  44.108  1.00  0.00           C  
ATOM   1348  O   GLY A 341     -38.963 135.052  43.592  1.00  0.00           O  
ATOM   1349  N   ILE A 342     -37.532 133.404  44.117  1.00  0.00           N  
ATOM   1350  CA  ILE A 342     -36.415 133.998  43.389  1.00  0.00           C  
ATOM   1351  C   ILE A 342     -36.735 133.962  41.889  1.00  0.00           C  
ATOM   1352  O   ILE A 342     -36.673 134.987  41.217  1.00  0.00           O  
ATOM   1353  CB  ILE A 342     -35.095 133.220  43.622  1.00  0.00           C  
ATOM   1354  CG1 ILE A 342     -34.617 133.401  45.065  1.00  0.00           C  
ATOM   1355  CG2 ILE A 342     -34.020 133.659  42.605  1.00  0.00           C  
ATOM   1356  CD1 ILE A 342     -33.295 132.688  45.361  1.00  0.00           C  
ATOM   1357  N   ARG A 343     -37.071 132.778  41.377  1.00  0.00           N  
ATOM   1358  CA  ARG A 343     -37.415 132.612  39.966  1.00  0.00           C  
ATOM   1359  C   ARG A 343     -38.546 133.562  39.575  1.00  0.00           C  
ATOM   1360  O   ARG A 343     -38.427 134.314  38.606  1.00  0.00           O  
ATOM   1361  CB  ARG A 343     -37.785 131.152  39.666  1.00  0.00           C  
ATOM   1362  CG  ARG A 343     -36.577 130.225  39.674  1.00  0.00           C  
ATOM   1363  CD  ARG A 343     -36.902 128.753  39.415  1.00  0.00           C  
ATOM   1364  NE  ARG A 343     -35.652 128.015  39.190  1.00  0.00           N  
ATOM   1365  CZ  ARG A 343     -35.207 126.984  39.914  1.00  0.00           C  
ATOM   1366  NH1 ARG A 343     -35.921 126.503  40.929  1.00  0.00           N  
ATOM   1367  NH2 ARG A 343     -34.020 126.444  39.635  1.00  0.00           N  
ATOM   1368  N   GLN A 344     -39.610 133.580  40.365  1.00  0.00           N  
ATOM   1369  CA  GLN A 344     -40.727 134.473  40.101  1.00  0.00           C  
ATOM   1370  C   GLN A 344     -40.220 135.914  39.972  1.00  0.00           C  
ATOM   1371  O   GLN A 344     -40.571 136.631  39.040  1.00  0.00           O  
ATOM   1372  CB  GLN A 344     -41.764 134.357  41.231  1.00  0.00           C  
ATOM   1373  CG  GLN A 344     -43.019 135.212  41.035  1.00  0.00           C  
ATOM   1374  CD  GLN A 344     -43.690 134.960  39.688  1.00  0.00           C  
ATOM   1375  OE1 GLN A 344     -43.370 133.999  38.994  1.00  0.00           O  
ATOM   1376  NE2 GLN A 344     -44.619 135.822  39.318  1.00  0.00           N  
ATOM   1377  N   PHE A 345     -39.333 136.301  40.878  1.00  0.00           N  
ATOM   1378  CA  PHE A 345     -38.774 137.643  40.904  1.00  0.00           C  
ATOM   1379  C   PHE A 345     -37.961 137.957  39.636  1.00  0.00           C  
ATOM   1380  O   PHE A 345     -38.167 138.990  38.987  1.00  0.00           O  
ATOM   1381  CB  PHE A 345     -37.899 137.772  42.156  1.00  0.00           C  
ATOM   1382  CG  PHE A 345     -37.302 139.133  42.360  1.00  0.00           C  
ATOM   1383  CD1 PHE A 345     -37.982 140.097  43.090  1.00  0.00           C  
ATOM   1384  CD2 PHE A 345     -36.027 139.424  41.887  1.00  0.00           C  
ATOM   1385  CE1 PHE A 345     -37.400 141.332  43.350  1.00  0.00           C  
ATOM   1386  CE2 PHE A 345     -35.437 140.654  42.139  1.00  0.00           C  
ATOM   1387  CZ  PHE A 345     -36.121 141.608  42.876  1.00  0.00           C  
ATOM   1388  N   MET A 347     -37.031 137.072  39.294  1.00  0.00           N  
ATOM   1389  CA  MET A 347     -36.169 137.263  38.134  1.00  0.00           C  
ATOM   1390  C   MET A 347     -36.964 137.389  36.829  1.00  0.00           C  
ATOM   1391  O   MET A 347     -36.839 138.387  36.114  1.00  0.00           O  
ATOM   1392  CB  MET A 347     -35.163 136.117  38.034  1.00  0.00           C  
ATOM   1393  CG  MET A 347     -34.257 135.992  39.234  1.00  0.00           C  
ATOM   1394  SD  MET A 347     -33.336 137.511  39.551  1.00  0.00           S  
ATOM   1395  CE  MET A 347     -32.145 137.447  38.231  1.00  0.00           C  
ATOM   1396  N   VAL A 348     -37.789 136.387  36.532  1.00  0.00           N  
ATOM   1397  CA  VAL A 348     -38.612 136.390  35.330  1.00  0.00           C  
ATOM   1398  C   VAL A 348     -39.450 137.669  35.208  1.00  0.00           C  
ATOM   1399  O   VAL A 348     -39.679 138.165  34.100  1.00  0.00           O  
ATOM   1400  CB  VAL A 348     -39.521 135.148  35.304  1.00  0.00           C  
ATOM   1401  CG1 VAL A 348     -40.549 135.239  34.182  1.00  0.00           C  
ATOM   1402  CG2 VAL A 348     -38.666 133.902  35.142  1.00  0.00           C  
ATOM   1403  N   ASN A 349     -39.884 138.208  36.347  1.00  0.00           N  
ATOM   1404  CA  ASN A 349     -40.664 139.454  36.399  1.00  0.00           C  
ATOM   1405  C   ASN A 349     -39.869 140.648  35.906  1.00  0.00           C  
ATOM   1406  O   ASN A 349     -40.429 141.714  35.660  1.00  0.00           O  
ATOM   1407  CB  ASN A 349     -41.130 139.746  37.826  1.00  0.00           C  
ATOM   1408  CG  ASN A 349     -42.517 139.224  38.105  1.00  0.00           C  
ATOM   1409  OD1 ASN A 349     -42.790 138.028  37.980  1.00  0.00           O  
ATOM   1410  ND2 ASN A 349     -43.413 140.125  38.489  1.00  0.00           N  
ATOM   1411  N   ARG A 352     -38.551 140.486  35.858  1.00  0.00           N  
ATOM   1412  CA  ARG A 352     -37.647 141.509  35.355  1.00  0.00           C  
ATOM   1413  C   ARG A 352     -37.005 141.037  34.046  1.00  0.00           C  
ATOM   1414  O   ARG A 352     -35.913 141.470  33.671  1.00  0.00           O  
ATOM   1415  CB  ARG A 352     -36.584 141.829  36.408  1.00  0.00           C  
ATOM   1416  CG  ARG A 352     -37.085 142.778  37.472  1.00  0.00           C  
ATOM   1417  CD  ARG A 352     -36.226 142.769  38.723  1.00  0.00           C  
ATOM   1418  NE  ARG A 352     -36.943 143.411  39.824  1.00  0.00           N  
ATOM   1419  CZ  ARG A 352     -38.126 143.005  40.301  1.00  0.00           C  
ATOM   1420  NH1 ARG A 352     -38.742 141.937  39.799  1.00  0.00           N  
ATOM   1421  NH2 ARG A 352     -38.704 143.671  41.293  1.00  0.00           N  
ATOM   1422  N   GLY A 361     -37.689 140.118  33.372  1.00  0.00           N  
ATOM   1423  CA  GLY A 361     -37.231 139.632  32.085  1.00  0.00           C  
ATOM   1424  C   GLY A 361     -35.957 138.810  32.056  1.00  0.00           C  
ATOM   1425  O   GLY A 361     -35.292 138.741  31.024  1.00  0.00           O  
ATOM   1426  N   PHE A 362     -35.571 138.213  33.171  1.00  0.00           N  
ATOM   1427  CA  PHE A 362     -34.409 137.353  33.120  1.00  0.00           C  
ATOM   1428  C   PHE A 362     -34.866 135.986  32.656  1.00  0.00           C  
ATOM   1429  O   PHE A 362     -35.973 135.532  32.978  1.00  0.00           O  
ATOM   1430  CB  PHE A 362     -33.695 137.272  34.468  1.00  0.00           C  
ATOM   1431  CG  PHE A 362     -32.874 138.481  34.785  1.00  0.00           C  
ATOM   1432  CD1 PHE A 362     -33.480 139.664  35.206  1.00  0.00           C  
ATOM   1433  CD2 PHE A 362     -31.494 138.448  34.646  1.00  0.00           C  
ATOM   1434  CE1 PHE A 362     -32.720 140.800  35.481  1.00  0.00           C  
ATOM   1435  CE2 PHE A 362     -30.719 139.576  34.917  1.00  0.00           C  
ATOM   1436  CZ  PHE A 362     -31.332 140.755  35.335  1.00  0.00           C  
ATOM   1437  N   MET A 363     -34.023 135.359  31.853  1.00  0.00           N  
ATOM   1438  CA  MET A 363     -34.305 134.045  31.319  1.00  0.00           C  
ATOM   1439  C   MET A 363     -33.310 133.088  31.963  1.00  0.00           C  
ATOM   1440  O   MET A 363     -32.114 133.373  32.057  1.00  0.00           O  
ATOM   1441  CB  MET A 363     -34.139 134.064  29.794  1.00  0.00           C  
ATOM   1442  CG  MET A 363     -34.581 132.792  29.083  1.00  0.00           C  
ATOM   1443  SD  MET A 363     -34.070 132.764  27.356  1.00  0.00           S  
ATOM   1444  CE  MET A 363     -32.295 132.326  27.501  1.00  0.00           C  
ATOM   1445  N   GLU A 364     -33.808 131.950  32.413  1.00  0.00           N  
ATOM   1446  CA  GLU A 364     -32.985 130.981  33.114  1.00  0.00           C  
ATOM   1447  C   GLU A 364     -32.318 130.040  32.122  1.00  0.00           C  
ATOM   1448  O   GLU A 364     -32.980 129.522  31.223  1.00  0.00           O  
ATOM   1449  CB  GLU A 364     -33.878 130.189  34.070  1.00  0.00           C  
ATOM   1450  CG  GLU A 364     -33.160 129.313  35.072  1.00  0.00           C  
ATOM   1451  CD  GLU A 364     -34.117 128.549  35.947  1.00  0.00           C  
ATOM   1452  OE1 GLU A 364     -35.282 129.042  36.133  1.00  0.00           O  
ATOM   1453  OE2 GLU A 364     -33.679 127.461  36.412  1.00  0.00           O  
ATOM   1454  N   VAL A 365     -31.021 129.804  32.287  1.00  0.00           N  
ATOM   1455  CA  VAL A 365     -30.314 128.883  31.403  1.00  0.00           C  
ATOM   1456  C   VAL A 365     -29.579 127.774  32.160  1.00  0.00           C  
ATOM   1457  O   VAL A 365     -29.410 127.830  33.369  1.00  0.00           O  
ATOM   1458  CB  VAL A 365     -29.293 129.610  30.468  1.00  0.00           C  
ATOM   1459  CG1 VAL A 365     -29.964 130.748  29.717  1.00  0.00           C  
ATOM   1460  CG2 VAL A 365     -28.077 130.080  31.250  1.00  0.00           C  
ATOM   1461  N   GLU A 366     -29.104 126.782  31.428  1.00  0.00           N  
ATOM   1462  CA  GLU A 366     -28.371 125.695  32.029  1.00  0.00           C  
ATOM   1463  C   GLU A 366     -27.075 125.570  31.264  1.00  0.00           C  
ATOM   1464  O   GLU A 366     -27.086 125.268  30.070  1.00  0.00           O  
ATOM   1465  CB  GLU A 366     -29.152 124.383  31.917  1.00  0.00           C  
ATOM   1466  CG  GLU A 366     -30.568 124.426  32.461  1.00  0.00           C  
ATOM   1467  CD  GLU A 366     -31.257 123.068  32.374  1.00  0.00           C  
ATOM   1468  OE1 GLU A 366     -30.613 122.050  32.723  1.00  0.00           O  
ATOM   1469  OE2 GLU A 366     -32.436 123.016  31.953  1.00  0.00           O  
ATOM   1470  N   THR A 368     -25.966 125.865  31.926  1.00  0.00           N  
ATOM   1471  CA  THR A 368     -24.659 125.715  31.325  1.00  0.00           C  
ATOM   1472  C   THR A 368     -24.057 124.429  31.906  1.00  0.00           C  
ATOM   1473  O   THR A 368     -24.659 123.807  32.779  1.00  0.00           O  
ATOM   1474  CB  THR A 368     -23.814 126.966  31.581  1.00  0.00           C  
ATOM   1475  OG1 THR A 368     -23.526 127.076  32.976  1.00  0.00           O  
ATOM   1476  CG2 THR A 368     -24.617 128.201  31.162  1.00  0.00           C  
ATOM   1477  N   PRO A 370     -22.919 123.964  31.375  1.00  0.00           N  
ATOM   1478  CA  PRO A 370     -22.283 122.721  31.831  1.00  0.00           C  
ATOM   1479  C   PRO A 370     -21.888 122.629  33.304  1.00  0.00           C  
ATOM   1480  O   PRO A 370     -21.636 123.645  33.946  1.00  0.00           O  
ATOM   1481  CB  PRO A 370     -21.042 122.630  30.936  1.00  0.00           C  
ATOM   1482  CG  PRO A 370     -21.471 123.308  29.696  1.00  0.00           C  
ATOM   1483  CD  PRO A 370     -22.197 124.516  30.218  1.00  0.00           C  
ATOM   1484  N   MET A 371     -21.827 121.395  33.818  1.00  0.00           N  
ATOM   1485  CA  MET A 371     -21.323 121.118  35.168  1.00  0.00           C  
ATOM   1486  C   MET A 371     -19.901 120.671  35.000  1.00  0.00           C  
ATOM   1487  O   MET A 371     -19.067 120.873  35.873  1.00  0.00           O  
ATOM   1488  CB  MET A 371     -22.079 119.979  35.835  1.00  0.00           C  
ATOM   1489  CG  MET A 371     -23.547 120.244  36.064  1.00  0.00           C  
ATOM   1490  SD  MET A 371     -23.869 121.598  37.171  1.00  0.00           S  
ATOM   1491  CE  MET A 371     -25.589 121.368  37.499  1.00  0.00           C  
ATOM   1492  N   MET A 372     -19.650 119.971  33.903  1.00  0.00           N  
ATOM   1493  CA  MET A 372     -18.308 119.520  33.574  1.00  0.00           C  
ATOM   1494  C   MET A 372     -17.757 120.585  32.641  1.00  0.00           C  
ATOM   1495  O   MET A 372     -18.498 121.160  31.831  1.00  0.00           O  
ATOM   1496  CB  MET A 372     -18.364 118.169  32.872  1.00  0.00           C  
ATOM   1497  CG  MET A 372     -19.274 117.190  33.566  1.00  0.00           C  
ATOM   1498  SD  MET A 372     -19.414 115.632  32.722  1.00  0.00           S  
ATOM   1499  CE  MET A 372     -17.747 115.030  32.970  1.00  0.00           C  
ATOM   1500  N   GLN A 373     -16.470 120.868  32.774  1.00  0.00           N  
ATOM   1501  CA  GLN A 373     -15.830 121.914  31.998  1.00  0.00           C  
ATOM   1502  C   GLN A 373     -14.401 121.501  31.730  1.00  0.00           C  
ATOM   1503  O   GLN A 373     -13.783 120.863  32.585  1.00  0.00           O  
ATOM   1504  CB  GLN A 373     -15.828 123.221  32.790  1.00  0.00           C  
ATOM   1505  CG  GLN A 373     -17.210 123.792  33.040  1.00  0.00           C  
ATOM   1506  CD  GLN A 373     -17.181 125.127  33.759  1.00  0.00           C  
ATOM   1507  OE1 GLN A 373     -18.221 125.784  33.909  1.00  0.00           O  
ATOM   1508  NE2 GLN A 373     -15.991 125.548  34.194  1.00  0.00           N  
ATOM   1509  N   VAL A 374     -13.862 121.870  30.571  1.00  0.00           N  
ATOM   1510  CA  VAL A 374     -12.496 121.477  30.251  1.00  0.00           C  
ATOM   1511  C   VAL A 374     -11.510 122.322  31.047  1.00  0.00           C  
ATOM   1512  O   VAL A 374     -10.450 121.839  31.460  1.00  0.00           O  
ATOM   1513  CB  VAL A 374     -12.197 121.564  28.749  1.00  0.00           C  
ATOM   1514  CG1 VAL A 374     -10.966 120.710  28.427  1.00  0.00           C  
ATOM   1515  CG2 VAL A 374     -13.403 121.082  27.951  1.00  0.00           C  
ATOM   1516  N   ILE A 375     -11.864 123.585  31.267  1.00  0.00           N  
ATOM   1517  CA  ILE A 375     -11.064 124.457  32.123  1.00  0.00           C  
ATOM   1518  C   ILE A 375     -12.026 125.053  33.157  1.00  0.00           C  
ATOM   1519  O   ILE A 375     -13.113 125.530  32.812  1.00  0.00           O  
ATOM   1520  CB  ILE A 375     -10.347 125.583  31.322  1.00  0.00           C  
ATOM   1521  CG1 ILE A 375      -9.851 125.037  29.982  1.00  0.00           C  
ATOM   1522  CG2 ILE A 375      -9.133 126.094  32.107  1.00  0.00           C  
ATOM   1523  CD1 ILE A 375      -9.251 126.069  29.084  1.00  0.00           C  
ATOM   1524  N   PRO A 376     -11.703 124.904  34.450  1.00  0.00           N  
ATOM   1525  CA  PRO A 376     -12.558 125.441  35.520  1.00  0.00           C  
ATOM   1526  C   PRO A 376     -12.233 126.917  35.821  1.00  0.00           C  
ATOM   1527  O   PRO A 376     -11.078 127.348  35.717  1.00  0.00           O  
ATOM   1528  CB  PRO A 376     -12.210 124.542  36.703  1.00  0.00           C  
ATOM   1529  CG  PRO A 376     -10.710 124.318  36.499  1.00  0.00           C  
ATOM   1530  CD  PRO A 376     -10.574 124.119  34.995  1.00  0.00           C  
ATOM   1531  N   GLY A 377     -13.247 127.688  36.192  1.00  0.00           N  
ATOM   1532  CA  GLY A 377     -13.025 129.082  36.525  1.00  0.00           C  
ATOM   1533  C   GLY A 377     -14.312 129.814  36.862  1.00  0.00           C  
ATOM   1534  O   GLY A 377     -15.400 129.206  36.891  1.00  0.00           O  
ATOM   1535  N   GLY A 378     -14.187 131.111  37.146  1.00  0.00           N  
ATOM   1536  CA  GLY A 378     -15.338 131.932  37.501  1.00  0.00           C  
ATOM   1537  C   GLY A 378     -15.456 132.160  39.001  1.00  0.00           C  
ATOM   1538  O   GLY A 378     -16.460 132.691  39.473  1.00  0.00           O  
ATOM   1539  N   ALA A 487     -14.403 131.772  39.724  1.00  0.00           N  
ATOM   1540  CA  ALA A 487     -14.292 131.871  41.183  1.00  0.00           C  
ATOM   1541  C   ALA A 487     -12.893 131.373  41.575  1.00  0.00           C  
ATOM   1542  O   ALA A 487     -12.152 130.848  40.731  1.00  0.00           O  
ATOM   1543  CB  ALA A 487     -15.347 131.004  41.855  1.00  0.00           C  
ATOM   1544  N   ALA A 488     -12.541 131.529  42.848  1.00  0.00           N  
ATOM   1545  CA  ALA A 488     -11.253 131.060  43.359  1.00  0.00           C  
ATOM   1546  C   ALA A 488     -11.473 129.864  44.290  1.00  0.00           C  
ATOM   1547  O   ALA A 488     -12.045 130.017  45.374  1.00  0.00           O  
ATOM   1548  CB  ALA A 488     -10.542 132.184  44.094  1.00  0.00           C  
ATOM   1549  N   ALA A 495     -11.042 128.678  43.854  1.00  0.00           N  
ATOM   1550  CA  ALA A 495     -11.252 127.443  44.608  1.00  0.00           C  
ATOM   1551  C   ALA A 495     -10.495 126.260  44.002  1.00  0.00           C  
ATOM   1552  O   ALA A 495     -10.321 126.198  42.788  1.00  0.00           O  
ATOM   1553  CB  ALA A 495     -12.744 127.123  44.650  1.00  0.00           C  
ATOM   1554  N   ARG A 496     -10.039 125.328  44.844  1.00  0.00           N  
ATOM   1555  CA  ARG A 496      -9.422 124.087  44.350  1.00  0.00           C  
ATOM   1556  C   ARG A 496     -10.597 123.290  43.771  1.00  0.00           C  
ATOM   1557  O   ARG A 496     -11.648 123.180  44.403  1.00  0.00           O  
ATOM   1558  CB  ARG A 496      -8.739 123.303  45.495  1.00  0.00           C  
ATOM   1559  N   PRO A 497     -10.476 122.803  42.529  1.00  0.00           N  
ATOM   1560  CA  PRO A 497     -11.578 122.044  41.917  1.00  0.00           C  
ATOM   1561  C   PRO A 497     -11.505 120.496  41.954  1.00  0.00           C  
ATOM   1562  O   PRO A 497     -10.476 119.912  42.298  1.00  0.00           O  
ATOM   1563  CB  PRO A 497     -11.583 122.586  40.495  1.00  0.00           C  
ATOM   1564  CG  PRO A 497     -10.123 122.720  40.209  1.00  0.00           C  
ATOM   1565  CD  PRO A 497      -9.529 123.279  41.505  1.00  0.00           C  
ATOM   1566  N   PHE A 498     -12.622 119.852  41.602  1.00  0.00           N  
ATOM   1567  CA  PHE A 498     -12.752 118.394  41.499  1.00  0.00           C  
ATOM   1568  C   PHE A 498     -12.435 117.973  40.061  1.00  0.00           C  
ATOM   1569  O   PHE A 498     -13.041 118.483  39.108  1.00  0.00           O  
ATOM   1570  CB  PHE A 498     -14.195 117.949  41.805  1.00  0.00           C  
ATOM   1571  CG  PHE A 498     -14.572 118.018  43.250  1.00  0.00           C  
ATOM   1572  CD1 PHE A 498     -14.166 117.026  44.136  1.00  0.00           C  
ATOM   1573  CD2 PHE A 498     -15.336 119.077  43.731  1.00  0.00           C  
ATOM   1574  CE1 PHE A 498     -14.520 117.086  45.489  1.00  0.00           C  
ATOM   1575  CE2 PHE A 498     -15.697 119.149  45.079  1.00  0.00           C  
ATOM   1576  CZ  PHE A 498     -15.285 118.153  45.962  1.00  0.00           C  
ATOM   1577  N   ILE A 499     -11.525 117.018  39.908  1.00  0.00           N  
ATOM   1578  CA  ILE A 499     -11.171 116.500  38.592  1.00  0.00           C  
ATOM   1579  C   ILE A 499     -11.914 115.183  38.361  1.00  0.00           C  
ATOM   1580  O   ILE A 499     -12.109 114.402  39.292  1.00  0.00           O  
ATOM   1581  CB  ILE A 499      -9.651 116.221  38.488  1.00  0.00           C  
ATOM   1582  CG1 ILE A 499      -8.849 117.484  38.820  1.00  0.00           C  
ATOM   1583  CG2 ILE A 499      -9.291 115.717  37.100  1.00  0.00           C  
ATOM   1584  CD1 ILE A 499      -7.349 117.237  38.988  1.00  0.00           C  
ATOM   1585  N   THR A 500     -12.357 114.966  37.130  1.00  0.00           N  
ATOM   1586  CA  THR A 500     -12.980 113.709  36.713  1.00  0.00           C  
ATOM   1587  C   THR A 500     -12.399 113.433  35.327  1.00  0.00           C  
ATOM   1588  O   THR A 500     -11.791 114.313  34.720  1.00  0.00           O  
ATOM   1589  CB  THR A 500     -14.549 113.807  36.641  1.00  0.00           C  
ATOM   1590  OG1 THR A 500     -15.104 112.589  36.122  1.00  0.00           O  
ATOM   1591  CG2 THR A 500     -14.991 114.953  35.750  1.00  0.00           C  
ATOM   1592  N   HIS A 501     -12.540 112.217  34.832  1.00  0.00           N  
ATOM   1593  CA  HIS A 501     -12.018 111.906  33.518  1.00  0.00           C  
ATOM   1594  C   HIS A 501     -13.119 111.302  32.661  1.00  0.00           C  
ATOM   1595  O   HIS A 501     -13.833 110.401  33.107  1.00  0.00           O  
ATOM   1596  CB  HIS A 501     -10.836 110.942  33.654  1.00  0.00           C  
ATOM   1597  CG  HIS A 501     -10.269 110.481  32.348  1.00  0.00           C  
ATOM   1598  ND1 HIS A 501      -9.114 111.008  31.807  1.00  0.00           N  
ATOM   1599  CD2 HIS A 501     -10.682 109.521  31.484  1.00  0.00           C  
ATOM   1600  CE1 HIS A 501      -8.844 110.397  30.671  1.00  0.00           C  
ATOM   1601  NE2 HIS A 501      -9.781 109.487  30.449  1.00  0.00           N  
ATOM   1602  N   HIS A 502     -13.305 111.837  31.455  1.00  0.00           N  
ATOM   1603  CA  HIS A 502     -14.251 111.230  30.523  1.00  0.00           C  
ATOM   1604  C   HIS A 502     -13.490 110.060  29.925  1.00  0.00           C  
ATOM   1605  O   HIS A 502     -12.538 110.267  29.165  1.00  0.00           O  
ATOM   1606  CB  HIS A 502     -14.654 112.195  29.410  1.00  0.00           C  
ATOM   1607  CG  HIS A 502     -15.815 111.716  28.592  1.00  0.00           C  
ATOM   1608  ND1 HIS A 502     -16.884 112.529  28.257  1.00  0.00           N  
ATOM   1609  CD2 HIS A 502     -16.093 110.505  28.048  1.00  0.00           C  
ATOM   1610  CE1 HIS A 502     -17.761 111.843  27.552  1.00  0.00           C  
ATOM   1611  NE2 HIS A 502     -17.305 110.606  27.410  1.00  0.00           N  
ATOM   1612  N   ASN A 503     -13.876 108.843  30.309  1.00  0.00           N  
ATOM   1613  CA  ASN A 503     -13.205 107.625  29.855  1.00  0.00           C  
ATOM   1614  C   ASN A 503     -13.008 107.651  28.337  1.00  0.00           C  
ATOM   1615  O   ASN A 503     -11.866 107.689  27.860  1.00  0.00           O  
ATOM   1616  CB  ASN A 503     -13.998 106.381  30.288  1.00  0.00           C  
ATOM   1617  N   ALA A 650     -14.120 107.744  27.604  1.00  0.00           N  
ATOM   1618  CA  ALA A 650     -14.116 107.761  26.138  1.00  0.00           C  
ATOM   1619  C   ALA A 650     -13.157 108.783  25.502  1.00  0.00           C  
ATOM   1620  O   ALA A 650     -12.160 108.405  24.885  1.00  0.00           O  
ATOM   1621  CB  ALA A 650     -15.545 107.963  25.611  1.00  0.00           C  
ATOM   1622  N   LEU A 651     -13.436 110.074  25.682  1.00  0.00           N  
ATOM   1623  CA  LEU A 651     -12.626 111.133  25.076  1.00  0.00           C  
ATOM   1624  C   LEU A 651     -11.214 111.292  25.615  1.00  0.00           C  
ATOM   1625  O   LEU A 651     -10.565 112.284  25.302  1.00  0.00           O  
ATOM   1626  CB  LEU A 651     -13.331 112.490  25.167  1.00  0.00           C  
ATOM   1627  CG  LEU A 651     -14.668 112.681  24.448  1.00  0.00           C  
ATOM   1628  CD1 LEU A 651     -15.030 114.156  24.521  1.00  0.00           C  
ATOM   1629  CD2 LEU A 651     -14.591 112.210  22.993  1.00  0.00           C  
ATOM   1630  N   ASP A 652     -10.766 110.370  26.467  1.00  0.00           N  
ATOM   1631  CA  ASP A 652      -9.402 110.399  27.001  1.00  0.00           C  
ATOM   1632  C   ASP A 652      -9.075 111.777  27.606  1.00  0.00           C  
ATOM   1633  O   ASP A 652      -7.900 112.140  27.774  1.00  0.00           O  
ATOM   1634  CB  ASP A 652      -8.416 110.071  25.868  1.00  0.00           C  
ATOM   1635  CG  ASP A 652      -7.067 109.549  26.364  1.00  0.00           C  
ATOM   1636  OD1 ASP A 652      -6.582 109.953  27.449  1.00  0.00           O  
ATOM   1637  OD2 ASP A 652      -6.473 108.730  25.629  1.00  0.00           O  
ATOM   1638  N   LEU A 653     -10.115 112.501  28.015  1.00  0.00           N  
ATOM   1639  CA  LEU A 653      -9.951 113.874  28.491  1.00  0.00           C  
ATOM   1640  C   LEU A 653     -10.336 114.115  29.946  1.00  0.00           C  
ATOM   1641  O   LEU A 653     -11.405 113.697  30.399  1.00  0.00           O  
ATOM   1642  CB  LEU A 653     -10.743 114.835  27.588  1.00  0.00           C  
ATOM   1643  CG  LEU A 653     -10.727 116.336  27.907  1.00  0.00           C  
ATOM   1644  CD1 LEU A 653      -9.302 116.883  27.869  1.00  0.00           C  
ATOM   1645  CD2 LEU A 653     -11.616 117.070  26.916  1.00  0.00           C  
ATOM   1646  N   ASP A 654      -9.447 114.780  30.676  1.00  0.00           N  
ATOM   1647  CA  ASP A 654      -9.774 115.212  32.025  1.00  0.00           C  
ATOM   1648  C   ASP A 654     -10.794 116.343  31.907  1.00  0.00           C  
ATOM   1649  O   ASP A 654     -10.728 117.173  30.992  1.00  0.00           O  
ATOM   1650  CB  ASP A 654      -8.529 115.702  32.784  1.00  0.00           C  
ATOM   1651  CG  ASP A 654      -7.651 114.559  33.297  1.00  0.00           C  
ATOM   1652  OD1 ASP A 654      -8.050 113.376  33.214  1.00  0.00           O  
ATOM   1653  OD2 ASP A 654      -6.546 114.853  33.798  1.00  0.00           O  
ATOM   1654  N   MET A 655     -11.783 116.310  32.786  1.00  0.00           N  
ATOM   1655  CA  MET A 655     -12.786 117.349  32.873  1.00  0.00           C  
ATOM   1656  C   MET A 655     -12.768 117.852  34.307  1.00  0.00           C  
ATOM   1657  O   MET A 655     -11.976 117.366  35.121  1.00  0.00           O  
ATOM   1658  CB  MET A 655     -14.148 116.780  32.508  1.00  0.00           C  
ATOM   1659  CG  MET A 655     -14.320 116.586  31.025  1.00  0.00           C  
ATOM   1660  SD  MET A 655     -14.439 118.183  30.171  1.00  0.00           S  
ATOM   1661  CE  MET A 655     -16.267 118.482  30.122  1.00  0.00           C  
ATOM   1662  N   TYR A 656     -13.615 118.829  34.621  1.00  0.00           N  
ATOM   1663  CA  TYR A 656     -13.668 119.405  35.968  1.00  0.00           C  
ATOM   1664  C   TYR A 656     -15.099 119.693  36.362  1.00  0.00           C  
ATOM   1665  O   TYR A 656     -15.921 120.039  35.508  1.00  0.00           O  
ATOM   1666  CB  TYR A 656     -12.897 120.730  36.025  1.00  0.00           C  
ATOM   1667  CG  TYR A 656     -11.396 120.615  35.864  1.00  0.00           C  
ATOM   1668  CD1 TYR A 656     -10.806 120.630  34.599  1.00  0.00           C  
ATOM   1669  CD2 TYR A 656     -10.566 120.485  36.980  1.00  0.00           C  
ATOM   1670  CE1 TYR A 656      -9.430 120.514  34.449  1.00  0.00           C  
ATOM   1671  CE2 TYR A 656      -9.189 120.372  36.844  1.00  0.00           C  
ATOM   1672  CZ  TYR A 656      -8.627 120.383  35.576  1.00  0.00           C  
ATOM   1673  OH  TYR A 656      -7.263 120.249  35.435  1.00  0.00           O  
ATOM   1674  N   LEU A 657     -15.419 119.516  37.638  1.00  0.00           N  
ATOM   1675  CA  LEU A 657     -16.731 119.933  38.106  1.00  0.00           C  
ATOM   1676  C   LEU A 657     -16.609 121.455  38.184  1.00  0.00           C  
ATOM   1677  O   LEU A 657     -15.565 122.001  38.553  1.00  0.00           O  
ATOM   1678  CB  LEU A 657     -17.084 119.313  39.466  1.00  0.00           C  
ATOM   1679  CG  LEU A 657     -17.091 117.779  39.576  1.00  0.00           C  
ATOM   1680  CD1 LEU A 657     -17.835 117.349  40.830  1.00  0.00           C  
ATOM   1681  CD2 LEU A 657     -17.751 117.164  38.372  1.00  0.00           C  
ATOM   1682  N   ARG A 658     -17.634 122.145  37.734  1.00  0.00           N  
ATOM   1683  CA  ARG A 658     -17.552 123.582  37.663  1.00  0.00           C  
ATOM   1684  C   ARG A 658     -17.466 124.200  39.045  1.00  0.00           C  
ATOM   1685  O   ARG A 658     -18.291 123.898  39.916  1.00  0.00           O  
ATOM   1686  CB  ARG A 658     -18.763 124.139  36.910  1.00  0.00           C  
ATOM   1687  CG  ARG A 658     -20.046 124.228  37.710  1.00  0.00           C  
ATOM   1688  CD  ARG A 658     -21.121 124.718  36.811  1.00  0.00           C  
ATOM   1689  NE  ARG A 658     -22.312 125.140  37.524  1.00  0.00           N  
ATOM   1690  CZ  ARG A 658     -23.456 125.456  36.922  1.00  0.00           C  
ATOM   1691  NH1 ARG A 658     -23.544 125.375  35.598  1.00  0.00           N  
ATOM   1692  NH2 ARG A 658     -24.500 125.880  37.630  1.00  0.00           N  
ATOM   1693  N   ILE A 659     -16.456 125.043  39.259  1.00  0.00           N  
ATOM   1694  CA  ILE A 659     -16.394 125.806  40.499  1.00  0.00           C  
ATOM   1695  C   ILE A 659     -17.372 126.984  40.393  1.00  0.00           C  
ATOM   1696  O   ILE A 659     -17.861 127.487  41.404  1.00  0.00           O  
ATOM   1697  CB  ILE A 659     -14.970 126.271  40.841  1.00  0.00           C  
ATOM   1698  CG1 ILE A 659     -14.481 127.319  39.860  1.00  0.00           C  
ATOM   1699  CG2 ILE A 659     -14.017 125.108  40.772  1.00  0.00           C  
ATOM   1700  CD1 ILE A 659     -13.073 127.803  40.179  1.00  0.00           C  
ATOM   1701  N   ALA A 660     -17.696 127.363  39.155  1.00  0.00           N  
ATOM   1702  CA  ALA A 660     -18.684 128.407  38.838  1.00  0.00           C  
ATOM   1703  C   ALA A 660     -18.966 128.338  37.346  1.00  0.00           C  
ATOM   1704  O   ALA A 660     -18.162 127.809  36.581  1.00  0.00           O  
ATOM   1705  CB  ALA A 660     -18.152 129.807  39.189  1.00  0.00           C  
ATOM   1706  N   PRO A 661     -20.134 128.824  36.922  1.00  0.00           N  
ATOM   1707  CA  PRO A 661     -20.529 128.854  35.514  1.00  0.00           C  
ATOM   1708  C   PRO A 661     -20.291 130.239  34.855  1.00  0.00           C  
ATOM   1709  O   PRO A 661     -20.620 130.436  33.680  1.00  0.00           O  
ATOM   1710  CB  PRO A 661     -22.019 128.553  35.601  1.00  0.00           C  
ATOM   1711  CG  PRO A 661     -22.416 129.368  36.785  1.00  0.00           C  
ATOM   1712  CD  PRO A 661     -21.302 129.055  37.789  1.00  0.00           C  
ATOM   1713  N   GLU A 662     -19.698 131.178  35.597  1.00  0.00           N  
ATOM   1714  CA  GLU A 662     -19.521 132.563  35.140  1.00  0.00           C  
ATOM   1715  C   GLU A 662     -19.118 132.777  33.675  1.00  0.00           C  
ATOM   1716  O   GLU A 662     -19.831 133.449  32.925  1.00  0.00           O  
ATOM   1717  CB  GLU A 662     -18.556 133.312  36.059  1.00  0.00           C  
ATOM   1718  CG  GLU A 662     -18.182 134.697  35.563  1.00  0.00           C  
ATOM   1719  CD  GLU A 662     -17.936 135.681  36.686  1.00  0.00           C  
ATOM   1720  OE1 GLU A 662     -18.714 135.669  37.653  1.00  0.00           O  
ATOM   1721  OE2 GLU A 662     -16.988 136.485  36.601  1.00  0.00           O  
ATOM   1722  N   LEU A 663     -17.977 132.227  33.275  1.00  0.00           N  
ATOM   1723  CA  LEU A 663     -17.470 132.398  31.921  1.00  0.00           C  
ATOM   1724  C   LEU A 663     -18.415 131.937  30.805  1.00  0.00           C  
ATOM   1725  O   LEU A 663     -18.479 132.576  29.750  1.00  0.00           O  
ATOM   1726  CB  LEU A 663     -16.111 131.725  31.782  1.00  0.00           C  
ATOM   1727  CG  LEU A 663     -15.122 132.054  32.913  1.00  0.00           C  
ATOM   1728  CD1 LEU A 663     -13.715 131.750  32.446  1.00  0.00           C  
ATOM   1729  CD2 LEU A 663     -15.218 133.516  33.353  1.00  0.00           C  
ATOM   1730  N   TYR A 664     -19.181 130.871  31.044  1.00  0.00           N  
ATOM   1731  CA  TYR A 664     -20.143 130.383  30.049  1.00  0.00           C  
ATOM   1732  C   TYR A 664     -21.366 131.269  29.948  1.00  0.00           C  
ATOM   1733  O   TYR A 664     -21.931 131.450  28.867  1.00  0.00           O  
ATOM   1734  CB  TYR A 664     -20.577 128.953  30.351  1.00  0.00           C  
ATOM   1735  CG  TYR A 664     -19.488 127.967  30.059  1.00  0.00           C  
ATOM   1736  CD1 TYR A 664     -18.371 127.864  30.888  1.00  0.00           C  
ATOM   1737  CD2 TYR A 664     -19.546 127.162  28.929  1.00  0.00           C  
ATOM   1738  CE1 TYR A 664     -17.328 126.972  30.592  1.00  0.00           C  
ATOM   1739  CE2 TYR A 664     -18.515 126.269  28.622  1.00  0.00           C  
ATOM   1740  CZ  TYR A 664     -17.412 126.179  29.456  1.00  0.00           C  
ATOM   1741  OH  TYR A 664     -16.397 125.296  29.155  1.00  0.00           O  
ATOM   1742  N   LEU A 665     -21.789 131.796  31.087  1.00  0.00           N  
ATOM   1743  CA  LEU A 665     -22.930 132.698  31.133  1.00  0.00           C  
ATOM   1744  C   LEU A 665     -22.607 134.007  30.434  1.00  0.00           C  
ATOM   1745  O   LEU A 665     -23.491 134.640  29.875  1.00  0.00           O  
ATOM   1746  CB  LEU A 665     -23.341 132.965  32.585  1.00  0.00           C  
ATOM   1747  CG  LEU A 665     -24.176 131.868  33.237  1.00  0.00           C  
ATOM   1748  CD1 LEU A 665     -24.378 132.154  34.716  1.00  0.00           C  
ATOM   1749  CD2 LEU A 665     -25.506 131.789  32.526  1.00  0.00           C  
ATOM   1750  N   LYS A 666     -21.346 134.426  30.485  1.00  0.00           N  
ATOM   1751  CA  LYS A 666     -20.939 135.655  29.821  1.00  0.00           C  
ATOM   1752  C   LYS A 666     -20.889 135.447  28.308  1.00  0.00           C  
ATOM   1753  O   LYS A 666     -21.245 136.352  27.551  1.00  0.00           O  
ATOM   1754  CB  LYS A 666     -19.612 136.176  30.383  1.00  0.00           C  
ATOM   1755  CG  LYS A 666     -19.831 137.413  31.269  1.00  0.00           C  
ATOM   1756  CD  LYS A 666     -18.555 137.925  31.912  1.00  0.00           C  
ATOM   1757  CE  LYS A 666     -18.313 137.322  33.282  1.00  0.00           C  
ATOM   1758  NZ  LYS A 666     -17.052 137.843  33.899  1.00  0.00           N  
ATOM   1759  N   ARG A 667     -20.516 134.237  27.881  1.00  0.00           N  
ATOM   1760  CA  ARG A 667     -20.576 133.861  26.472  1.00  0.00           C  
ATOM   1761  C   ARG A 667     -21.997 134.011  25.963  1.00  0.00           C  
ATOM   1762  O   ARG A 667     -22.214 134.431  24.832  1.00  0.00           O  
ATOM   1763  CB  ARG A 667     -20.170 132.418  26.271  1.00  0.00           C  
ATOM   1764  CG  ARG A 667     -18.693 132.132  26.388  1.00  0.00           C  
ATOM   1765  CD  ARG A 667     -18.535 130.636  26.264  1.00  0.00           C  
ATOM   1766  NE  ARG A 667     -17.158 130.178  26.175  1.00  0.00           N  
ATOM   1767  CZ  ARG A 667     -16.402 129.873  27.222  1.00  0.00           C  
ATOM   1768  NH1 ARG A 667     -16.842 130.091  28.453  1.00  0.00           N  
ATOM   1769  NH2 ARG A 667     -15.251 129.242  27.041  1.00  0.00           N  
ATOM   1770  N   LEU A 668     -22.971 133.657  26.787  1.00  0.00           N  
ATOM   1771  CA  LEU A 668     -24.358 133.798  26.372  1.00  0.00           C  
ATOM   1772  C   LEU A 668     -24.731 135.273  26.174  1.00  0.00           C  
ATOM   1773  O   LEU A 668     -25.609 135.585  25.364  1.00  0.00           O  
ATOM   1774  CB  LEU A 668     -25.310 133.115  27.372  1.00  0.00           C  
ATOM   1775  CG  LEU A 668     -25.106 131.626  27.696  1.00  0.00           C  
ATOM   1776  CD1 LEU A 668     -26.345 131.078  28.406  1.00  0.00           C  
ATOM   1777  CD2 LEU A 668     -24.878 130.854  26.420  1.00  0.00           C  
ATOM   1778  N   VAL A 669     -24.081 136.170  26.921  1.00  0.00           N  
ATOM   1779  CA  VAL A 669     -24.295 137.618  26.771  1.00  0.00           C  
ATOM   1780  C   VAL A 669     -23.619 138.111  25.474  1.00  0.00           C  
ATOM   1781  O   VAL A 669     -24.203 138.924  24.738  1.00  0.00           O  
ATOM   1782  CB  VAL A 669     -23.839 138.412  28.062  1.00  0.00           C  
ATOM   1783  CG1 VAL A 669     -23.625 139.891  27.792  1.00  0.00           C  
ATOM   1784  CG2 VAL A 669     -24.918 138.292  29.117  1.00  0.00           C  
ATOM   1785  N   VAL A 670     -22.430 137.578  25.165  1.00  0.00           N  
ATOM   1786  CA  VAL A 670     -21.784 137.824  23.873  1.00  0.00           C  
ATOM   1787  C   VAL A 670     -22.768 137.383  22.775  1.00  0.00           C  
ATOM   1788  O   VAL A 670     -23.072 138.139  21.861  1.00  0.00           O  
ATOM   1789  CB  VAL A 670     -20.485 137.008  23.698  1.00  0.00           C  
ATOM   1790  CG1 VAL A 670     -19.978 137.145  22.273  1.00  0.00           C  
ATOM   1791  CG2 VAL A 670     -19.413 137.494  24.649  1.00  0.00           C  
ATOM   1792  N   GLY A 671     -23.310 136.178  22.915  1.00  0.00           N  
ATOM   1793  CA  GLY A 671     -24.288 135.668  21.970  1.00  0.00           C  
ATOM   1794  C   GLY A 671     -25.609 136.423  21.924  1.00  0.00           C  
ATOM   1795  O   GLY A 671     -26.458 136.122  21.079  1.00  0.00           O  
ATOM   1796  N   GLY A 685     -25.824 137.359  22.848  1.00  0.00           N  
ATOM   1797  CA  GLY A 685     -27.034 138.165  22.788  1.00  0.00           C  
ATOM   1798  C   GLY A 685     -28.146 137.946  23.791  1.00  0.00           C  
ATOM   1799  O   GLY A 685     -29.192 138.595  23.690  1.00  0.00           O  
ATOM   1800  N   PHE A 686     -27.977 136.996  24.709  1.00  0.00           N  
ATOM   1801  CA  PHE A 686     -28.916 136.836  25.831  1.00  0.00           C  
ATOM   1802  C   PHE A 686     -28.462 137.897  26.838  1.00  0.00           C  
ATOM   1803  O   PHE A 686     -27.468 137.718  27.550  1.00  0.00           O  
ATOM   1804  CB  PHE A 686     -28.801 135.447  26.463  1.00  0.00           C  
ATOM   1805  CG  PHE A 686     -29.335 134.340  25.611  1.00  0.00           C  
ATOM   1806  CD1 PHE A 686     -30.426 134.546  24.779  1.00  0.00           C  
ATOM   1807  CD2 PHE A 686     -28.750 133.080  25.648  1.00  0.00           C  
ATOM   1808  CE1 PHE A 686     -30.922 133.511  23.994  1.00  0.00           C  
ATOM   1809  CE2 PHE A 686     -29.240 132.034  24.866  1.00  0.00           C  
ATOM   1810  CZ  PHE A 686     -30.325 132.251  24.040  1.00  0.00           C  
ATOM   1811  N   GLU A 687     -29.172 139.018  26.857  1.00  0.00           N  
ATOM   1812  CA  GLU A 687     -28.753 140.173  27.634  1.00  0.00           C  
ATOM   1813  C   GLU A 687     -29.212 140.222  29.088  1.00  0.00           C  
ATOM   1814  O   GLU A 687     -28.819 141.112  29.841  1.00  0.00           O  
ATOM   1815  CB  GLU A 687     -29.124 141.435  26.866  1.00  0.00           C  
ATOM   1816  CG  GLU A 687     -28.449 141.423  25.507  1.00  0.00           C  
ATOM   1817  CD  GLU A 687     -28.798 142.598  24.629  1.00  0.00           C  
ATOM   1818  OE1 GLU A 687     -29.957 143.060  24.671  1.00  0.00           O  
ATOM   1819  OE2 GLU A 687     -27.906 143.045  23.875  1.00  0.00           O  
ATOM   1820  N   ARG A 688     -30.024 139.244  29.474  1.00  0.00           N  
ATOM   1821  CA  ARG A 688     -30.495 139.087  30.844  1.00  0.00           C  
ATOM   1822  C   ARG A 688     -30.718 137.612  31.180  1.00  0.00           C  
ATOM   1823  O   ARG A 688     -31.855 137.128  31.152  1.00  0.00           O  
ATOM   1824  CB  ARG A 688     -31.778 139.878  31.066  1.00  0.00           C  
ATOM   1825  CG  ARG A 688     -31.530 141.350  31.270  1.00  0.00           C  
ATOM   1826  CD  ARG A 688     -32.816 142.086  31.486  1.00  0.00           C  
ATOM   1827  NE  ARG A 688     -32.575 143.494  31.763  1.00  0.00           N  
ATOM   1828  CZ  ARG A 688     -33.233 144.190  32.682  1.00  0.00           C  
ATOM   1829  NH1 ARG A 688     -34.156 143.603  33.429  1.00  0.00           N  
ATOM   1830  NH2 ARG A 688     -32.992 145.483  32.835  1.00  0.00           N  
ATOM   1831  N   VAL A 689     -29.622 136.903  31.466  1.00  0.00           N  
ATOM   1832  CA  VAL A 689     -29.660 135.492  31.856  1.00  0.00           C  
ATOM   1833  C   VAL A 689     -29.368 135.296  33.350  1.00  0.00           C  
ATOM   1834  O   VAL A 689     -28.760 136.157  33.991  1.00  0.00           O  
ATOM   1835  CB  VAL A 689     -28.634 134.642  31.062  1.00  0.00           C  
ATOM   1836  CG1 VAL A 689     -29.099 134.455  29.659  1.00  0.00           C  
ATOM   1837  CG2 VAL A 689     -27.262 135.287  31.071  1.00  0.00           C  
ATOM   1838  N   PHE A 690     -29.840 134.182  33.904  1.00  0.00           N  
ATOM   1839  CA  PHE A 690     -29.513 133.791  35.277  1.00  0.00           C  
ATOM   1840  C   PHE A 690     -29.548 132.281  35.361  1.00  0.00           C  
ATOM   1841  O   PHE A 690     -30.233 131.631  34.574  1.00  0.00           O  
ATOM   1842  CB  PHE A 690     -30.467 134.406  36.307  1.00  0.00           C  
ATOM   1843  CG  PHE A 690     -31.839 133.785  36.339  1.00  0.00           C  
ATOM   1844  CD1 PHE A 690     -32.823 134.177  35.434  1.00  0.00           C  
ATOM   1845  CD2 PHE A 690     -32.177 132.868  37.334  1.00  0.00           C  
ATOM   1846  CE1 PHE A 690     -34.134 133.671  35.527  1.00  0.00           C  
ATOM   1847  CE2 PHE A 690     -33.479 132.355  37.440  1.00  0.00           C  
ATOM   1848  CZ  PHE A 690     -34.459 132.759  36.536  1.00  0.00           C  
ATOM   1849  N   GLU A 691     -28.793 131.727  36.296  1.00  0.00           N  
ATOM   1850  CA  GLU A 691     -28.724 130.288  36.471  1.00  0.00           C  
ATOM   1851  C   GLU A 691     -28.573 129.957  37.955  1.00  0.00           C  
ATOM   1852  O   GLU A 691     -27.735 130.538  38.648  1.00  0.00           O  
ATOM   1853  CB  GLU A 691     -27.536 129.728  35.689  1.00  0.00           C  
ATOM   1854  CG  GLU A 691     -27.402 128.230  35.788  1.00  0.00           C  
ATOM   1855  CD  GLU A 691     -26.117 127.693  35.175  1.00  0.00           C  
ATOM   1856  OE1 GLU A 691     -25.187 128.492  34.919  1.00  0.00           O  
ATOM   1857  OE2 GLU A 691     -26.022 126.458  34.973  1.00  0.00           O  
ATOM   1858  N   ILE A 692     -29.400 129.034  38.433  1.00  0.00           N  
ATOM   1859  CA  ILE A 692     -29.366 128.571  39.818  1.00  0.00           C  
ATOM   1860  C   ILE A 692     -28.985 127.098  39.829  1.00  0.00           C  
ATOM   1861  O   ILE A 692     -29.797 126.260  39.449  1.00  0.00           O  
ATOM   1862  CB  ILE A 692     -30.763 128.656  40.445  1.00  0.00           C  
ATOM   1863  CG1 ILE A 692     -31.337 130.061  40.282  1.00  0.00           C  
ATOM   1864  CG2 ILE A 692     -30.698 128.271  41.906  1.00  0.00           C  
ATOM   1865  CD1 ILE A 692     -32.780 130.160  40.696  1.00  0.00           C  
ATOM   1866  N   ASN A 693     -27.779 126.761  40.267  1.00  0.00           N  
ATOM   1867  CA  ASN A 693     -27.390 125.352  40.340  1.00  0.00           C  
ATOM   1868  C   ASN A 693     -26.053 125.159  41.063  1.00  0.00           C  
ATOM   1869  O   ASN A 693     -25.452 126.138  41.487  1.00  0.00           O  
ATOM   1870  CB  ASN A 693     -27.345 124.742  38.939  1.00  0.00           C  
ATOM   1871  CG  ASN A 693     -27.773 123.286  38.927  1.00  0.00           C  
ATOM   1872  OD1 ASN A 693     -27.411 122.513  39.819  1.00  0.00           O  
ATOM   1873  ND2 ASN A 693     -28.559 122.904  37.925  1.00  0.00           N  
ATOM   1874  N   ARG A 695     -25.572 123.918  41.172  1.00  0.00           N  
ATOM   1875  CA  ARG A 695     -24.376 123.620  41.954  1.00  0.00           C  
ATOM   1876  C   ARG A 695     -23.091 124.255  41.496  1.00  0.00           C  
ATOM   1877  O   ARG A 695     -22.980 124.803  40.411  1.00  0.00           O  
ATOM   1878  CB  ARG A 695     -24.072 122.114  42.039  1.00  0.00           C  
ATOM   1879  CG  ARG A 695     -25.139 121.204  42.571  1.00  0.00           C  
ATOM   1880  CD  ARG A 695     -25.797 121.645  43.852  1.00  0.00           C  
ATOM   1881  NE  ARG A 695     -27.194 121.186  43.835  1.00  0.00           N  
ATOM   1882  CZ  ARG A 695     -27.566 119.907  43.944  1.00  0.00           C  
ATOM   1883  NH1 ARG A 695     -26.656 118.953  44.156  1.00  0.00           N  
ATOM   1884  NH2 ARG A 695     -28.844 119.568  43.775  1.00  0.00           N  
ATOM   1885  N   ASN A 696     -22.112 124.131  42.376  1.00  0.00           N  
ATOM   1886  CA  ASN A 696     -20.725 124.460  42.126  1.00  0.00           C  
ATOM   1887  C   ASN A 696     -20.058 123.429  43.004  1.00  0.00           C  
ATOM   1888  O   ASN A 696     -20.663 122.945  43.963  1.00  0.00           O  
ATOM   1889  CB  ASN A 696     -20.379 125.870  42.598  1.00  0.00           C  
ATOM   1890  CG  ASN A 696     -20.909 126.952  41.666  1.00  0.00           C  
ATOM   1891  OD1 ASN A 696     -21.005 126.771  40.449  1.00  0.00           O  
ATOM   1892  ND2 ASN A 696     -21.223 128.096  42.236  1.00  0.00           N  
ATOM   1893  N   PHE A 697     -18.855 123.033  42.644  1.00  0.00           N  
ATOM   1894  CA  PHE A 697     -18.161 122.006  43.389  1.00  0.00           C  
ATOM   1895  C   PHE A 697     -16.799 122.564  43.688  1.00  0.00           C  
ATOM   1896  O   PHE A 697     -16.082 122.987  42.772  1.00  0.00           O  
ATOM   1897  CB  PHE A 697     -18.044 120.726  42.557  1.00  0.00           C  
ATOM   1898  CG  PHE A 697     -19.351 120.235  42.049  1.00  0.00           C  
ATOM   1899  CD1 PHE A 697     -19.896 120.776  40.890  1.00  0.00           C  
ATOM   1900  CD2 PHE A 697     -20.091 119.319  42.779  1.00  0.00           C  
ATOM   1901  CE1 PHE A 697     -21.165 120.421  40.463  1.00  0.00           C  
ATOM   1902  CE2 PHE A 697     -21.359 118.953  42.366  1.00  0.00           C  
ATOM   1903  CZ  PHE A 697     -21.904 119.510  41.204  1.00  0.00           C  
ATOM   1904  N   ARG A 698     -16.485 122.648  44.976  1.00  0.00           N  
ATOM   1905  CA  ARG A 698     -15.205 123.162  45.411  1.00  0.00           C  
ATOM   1906  C   ARG A 698     -14.588 122.102  46.312  1.00  0.00           C  
ATOM   1907  O   ARG A 698     -15.200 121.694  47.294  1.00  0.00           O  
ATOM   1908  CB  ARG A 698     -15.404 124.523  46.105  1.00  0.00           C  
ATOM   1909  CG  ARG A 698     -16.085 125.548  45.171  1.00  0.00           C  
ATOM   1910  CD  ARG A 698     -16.228 126.990  45.699  1.00  0.00           C  
ATOM   1911  NE  ARG A 698     -17.086 127.784  44.800  1.00  0.00           N  
ATOM   1912  CZ  ARG A 698     -17.371 129.079  44.952  1.00  0.00           C  
ATOM   1913  NH1 ARG A 698     -16.841 129.769  45.951  1.00  0.00           N  
ATOM   1914  NH2 ARG A 698     -18.230 129.677  44.131  1.00  0.00           N  
ATOM   1915  N   ASN A 699     -13.425 121.590  45.906  1.00  0.00           N  
ATOM   1916  CA  ASN A 699     -12.706 120.522  46.618  1.00  0.00           C  
ATOM   1917  C   ASN A 699     -12.115 121.015  47.943  1.00  0.00           C  
ATOM   1918  O   ASN A 699     -10.990 120.669  48.302  1.00  0.00           O  
ATOM   1919  CB  ASN A 699     -11.585 119.958  45.725  1.00  0.00           C  
ATOM   1920  CG  ASN A 699     -11.161 118.544  46.112  1.00  0.00           C  
ATOM   1921  OD1 ASN A 699     -11.252 118.135  47.273  1.00  0.00           O  
ATOM   1922  ND2 ASN A 699     -10.721 117.777  45.126  1.00  0.00           N  
ATOM   1923  N   GLU A 700     -12.885 121.828  48.662  1.00  0.00           N  
ATOM   1924  CA  GLU A 700     -12.493 122.368  49.955  1.00  0.00           C  
ATOM   1925  C   GLU A 700     -12.774 121.299  51.024  1.00  0.00           C  
ATOM   1926  O   GLU A 700     -12.916 120.105  50.721  1.00  0.00           O  
ATOM   1927  CB  GLU A 700     -13.309 123.637  50.261  1.00  0.00           C  
ATOM   1928  CG  GLU A 700     -13.712 124.472  49.037  1.00  0.00           C  
ATOM   1929  CD  GLU A 700     -12.710 125.561  48.640  1.00  0.00           C  
ATOM   1930  OE1 GLU A 700     -11.536 125.241  48.344  1.00  0.00           O  
ATOM   1931  OE2 GLU A 700     -13.116 126.745  48.591  1.00  0.00           O  
ATOM   1932  N   GLY A 703     -12.870 121.735  52.274  1.00  0.00           N  
ATOM   1933  CA  GLY A 703     -13.128 120.814  53.365  1.00  0.00           C  
ATOM   1934  C   GLY A 703     -14.525 120.986  53.928  1.00  0.00           C  
ATOM   1935  O   GLY A 703     -15.152 122.044  53.752  1.00  0.00           O  
ATOM   1936  N   ILE A 713     -15.010 119.959  54.625  1.00  0.00           N  
ATOM   1937  CA  ILE A 713     -16.354 119.977  55.206  1.00  0.00           C  
ATOM   1938  C   ILE A 713     -16.356 120.707  56.550  1.00  0.00           C  
ATOM   1939  O   ILE A 713     -16.666 120.133  57.590  1.00  0.00           O  
ATOM   1940  CB  ILE A 713     -16.916 118.545  55.396  1.00  0.00           C  
ATOM   1941  CG1 ILE A 713     -16.487 117.644  54.237  1.00  0.00           C  
ATOM   1942  CG2 ILE A 713     -18.437 118.591  55.451  1.00  0.00           C  
ATOM   1943  CD1 ILE A 713     -16.856 116.203  54.440  1.00  0.00           C  
ATOM   1944  N   SER A 715     -16.016 121.987  56.522  1.00  0.00           N  
ATOM   1945  CA  SER A 715     -15.957 122.760  57.747  1.00  0.00           C  
ATOM   1946  C   SER A 715     -17.301 123.418  58.055  1.00  0.00           C  
ATOM   1947  O   SER A 715     -17.450 124.627  57.905  1.00  0.00           O  
ATOM   1948  CB  SER A 715     -14.851 123.815  57.654  1.00  0.00           C  
ATOM   1949  N   VAL A 716     -18.293 122.597  58.390  1.00  0.00           N  
ATOM   1950  CA  VAL A 716     -19.628 123.032  58.849  1.00  0.00           C  
ATOM   1951  C   VAL A 716     -20.387 124.192  58.157  1.00  0.00           C  
ATOM   1952  O   VAL A 716     -21.583 124.062  57.902  1.00  0.00           O  
ATOM   1953  CB  VAL A 716     -19.661 123.246  60.388  1.00  0.00           C  
ATOM   1954  N   ARG A 717     -19.753 125.343  57.940  1.00  0.00           N  
ATOM   1955  CA  ARG A 717     -20.361 126.434  57.174  1.00  0.00           C  
ATOM   1956  C   ARG A 717     -20.019 126.269  55.695  1.00  0.00           C  
ATOM   1957  O   ARG A 717     -20.221 127.180  54.889  1.00  0.00           O  
ATOM   1958  CB  ARG A 717     -19.861 127.785  57.684  1.00  0.00           C  
ATOM   1959  N   HIS A 718     -19.457 125.108  55.363  1.00  0.00           N  
ATOM   1960  CA  HIS A 718     -19.099 124.736  53.998  1.00  0.00           C  
ATOM   1961  C   HIS A 718     -19.610 123.341  53.699  1.00  0.00           C  
ATOM   1962  O   HIS A 718     -19.717 122.503  54.594  1.00  0.00           O  
ATOM   1963  CB  HIS A 718     -17.581 124.688  53.821  1.00  0.00           C  
ATOM   1964  CG  HIS A 718     -16.935 126.029  53.718  1.00  0.00           C  
ATOM   1965  ND1 HIS A 718     -15.603 126.234  54.021  1.00  0.00           N  
ATOM   1966  CD2 HIS A 718     -17.417 127.227  53.317  1.00  0.00           C  
ATOM   1967  CE1 HIS A 718     -15.296 127.496  53.810  1.00  0.00           C  
ATOM   1968  NE2 HIS A 718     -16.378 128.126  53.383  1.00  0.00           N  
ATOM   1969  N   ASN A 723     -19.866 123.090  52.424  1.00  0.00           N  
ATOM   1970  CA  ASN A 723     -20.220 121.767  51.940  1.00  0.00           C  
ATOM   1971  C   ASN A 723     -19.521 121.734  50.590  1.00  0.00           C  
ATOM   1972  O   ASN A 723     -19.520 122.748  49.890  1.00  0.00           O  
ATOM   1973  CB  ASN A 723     -21.738 121.648  51.764  1.00  0.00           C  
ATOM   1974  CG  ASN A 723     -22.198 120.205  51.591  1.00  0.00           C  
ATOM   1975  OD1 ASN A 723     -21.539 119.270  52.031  1.00  0.00           O  
ATOM   1976  ND2 ASN A 723     -23.323 120.023  50.931  1.00  0.00           N  
ATOM   1977  N   PRO A 724     -18.860 120.613  50.233  1.00  0.00           N  
ATOM   1978  CA  PRO A 724     -18.168 120.528  48.940  1.00  0.00           C  
ATOM   1979  C   PRO A 724     -19.030 120.854  47.709  1.00  0.00           C  
ATOM   1980  O   PRO A 724     -18.499 121.270  46.684  1.00  0.00           O  
ATOM   1981  CB  PRO A 724     -17.622 119.094  48.927  1.00  0.00           C  
ATOM   1982  CG  PRO A 724     -18.515 118.373  49.876  1.00  0.00           C  
ATOM   1983  CD  PRO A 724     -18.691 119.363  50.982  1.00  0.00           C  
ATOM   1984  N   GLU A 725     -20.345 120.691  47.806  1.00  0.00           N  
ATOM   1985  CA  GLU A 725     -21.217 121.074  46.712  1.00  0.00           C  
ATOM   1986  C   GLU A 725     -22.412 121.881  47.196  1.00  0.00           C  
ATOM   1987  O   GLU A 725     -23.253 121.383  47.940  1.00  0.00           O  
ATOM   1988  CB  GLU A 725     -21.667 119.851  45.892  1.00  0.00           C  
ATOM   1989  CG  GLU A 725     -22.477 118.801  46.635  1.00  0.00           C  
ATOM   1990  CD  GLU A 725     -23.245 117.869  45.695  1.00  0.00           C  
ATOM   1991  OE1 GLU A 725     -24.275 118.318  45.142  1.00  0.00           O  
ATOM   1992  OE2 GLU A 725     -22.828 116.700  45.511  1.00  0.00           O  
ATOM   1993  N   PHE A 726     -22.515 123.119  46.731  1.00  0.00           N  
ATOM   1994  CA  PHE A 726     -23.602 124.008  47.152  1.00  0.00           C  
ATOM   1995  C   PHE A 726     -24.328 124.724  45.996  1.00  0.00           C  
ATOM   1996  O   PHE A 726     -23.852 124.751  44.865  1.00  0.00           O  
ATOM   1997  CB  PHE A 726     -23.055 125.054  48.123  1.00  0.00           C  
ATOM   1998  CG  PHE A 726     -21.955 125.889  47.538  1.00  0.00           C  
ATOM   1999  CD1 PHE A 726     -20.659 125.372  47.420  1.00  0.00           C  
ATOM   2000  CD2 PHE A 726     -22.222 127.166  47.053  1.00  0.00           C  
ATOM   2001  CE1 PHE A 726     -19.642 126.115  46.817  1.00  0.00           C  
ATOM   2002  CE2 PHE A 726     -21.219 127.918  46.451  1.00  0.00           C  
ATOM   2003  CZ  PHE A 726     -19.925 127.391  46.331  1.00  0.00           C  
ATOM   2004  N   THR A 728     -25.438 125.370  46.325  1.00  0.00           N  
ATOM   2005  CA  THR A 728     -26.285 126.043  45.356  1.00  0.00           C  
ATOM   2006  C   THR A 728     -26.061 127.547  45.260  1.00  0.00           C  
ATOM   2007  O   THR A 728     -26.312 128.299  46.224  1.00  0.00           O  
ATOM   2008  CB  THR A 728     -27.757 125.832  45.700  1.00  0.00           C  
ATOM   2009  OG1 THR A 728     -28.032 124.428  45.765  1.00  0.00           O  
ATOM   2010  CG2 THR A 728     -28.650 126.507  44.663  1.00  0.00           C  
ATOM   2011  N   MET A 730     -25.723 127.982  44.048  1.00  0.00           N  
ATOM   2012  CA  MET A 730     -25.471 129.384  43.748  1.00  0.00           C  
ATOM   2013  C   MET A 730     -26.365 129.893  42.608  1.00  0.00           C  
ATOM   2014  O   MET A 730     -26.763 129.129  41.721  1.00  0.00           O  
ATOM   2015  CB  MET A 730     -24.003 129.560  43.361  1.00  0.00           C  
ATOM   2016  CG  MET A 730     -23.523 131.010  43.319  1.00  0.00           C  
ATOM   2017  SD  MET A 730     -22.821 131.549  44.894  1.00  0.00           S  
ATOM   2018  CE  MET A 730     -21.166 130.777  44.827  1.00  0.00           C  
ATOM   2019  N   MET A 731     -26.737 131.164  42.676  1.00  0.00           N  
ATOM   2020  CA  MET A 731     -27.451 131.796  41.584  1.00  0.00           C  
ATOM   2021  C   MET A 731     -26.544 132.836  40.950  1.00  0.00           C  
ATOM   2022  O   MET A 731     -25.943 133.636  41.658  1.00  0.00           O  
ATOM   2023  CB  MET A 731     -28.722 132.496  42.053  1.00  0.00           C  
ATOM   2024  CG  MET A 731     -29.175 133.495  41.022  1.00  0.00           C  
ATOM   2025  SD  MET A 731     -30.760 134.322  41.307  1.00  0.00           S  
ATOM   2026  CE  MET A 731     -30.134 135.873  41.931  1.00  0.00           C  
ATOM   2027  N   GLU A 732     -26.394 132.792  39.631  1.00  0.00           N  
ATOM   2028  CA  GLU A 732     -25.706 133.868  38.921  1.00  0.00           C  
ATOM   2029  C   GLU A 732     -26.716 134.518  37.992  1.00  0.00           C  
ATOM   2030  O   GLU A 732     -27.636 133.864  37.494  1.00  0.00           O  
ATOM   2031  CB  GLU A 732     -24.501 133.363  38.132  1.00  0.00           C  
ATOM   2032  CG  GLU A 732     -23.381 132.830  39.005  1.00  0.00           C  
ATOM   2033  CD  GLU A 732     -22.027 132.865  38.319  1.00  0.00           C  
ATOM   2034  OE1 GLU A 732     -21.880 133.640  37.348  1.00  0.00           O  
ATOM   2035  OE2 GLU A 732     -21.101 132.136  38.758  1.00  0.00           O  
ATOM   2036  N   LEU A 733     -26.623 135.827  37.851  1.00  0.00           N  
ATOM   2037  CA  LEU A 733     -27.506 136.532  36.949  1.00  0.00           C  
ATOM   2038  C   LEU A 733     -26.682 137.639  36.322  1.00  0.00           C  
ATOM   2039  O   LEU A 733     -25.813 138.226  36.975  1.00  0.00           O  
ATOM   2040  CB  LEU A 733     -28.712 137.095  37.692  1.00  0.00           C  
ATOM   2041  CG  LEU A 733     -28.432 138.281  38.605  1.00  0.00           C  
ATOM   2042  CD1 LEU A 733     -28.633 139.585  37.843  1.00  0.00           C  
ATOM   2043  CD2 LEU A 733     -29.374 138.226  39.769  1.00  0.00           C  
ATOM   2044  N   TYR A 734     -26.913 137.877  35.036  1.00  0.00           N  
ATOM   2045  CA  TYR A 734     -26.188 138.889  34.293  1.00  0.00           C  
ATOM   2046  C   TYR A 734     -27.164 139.772  33.552  1.00  0.00           C  
ATOM   2047  O   TYR A 734     -28.191 139.300  33.060  1.00  0.00           O  
ATOM   2048  CB  TYR A 734     -25.232 138.222  33.316  1.00  0.00           C  
ATOM   2049  CG  TYR A 734     -24.091 137.533  34.011  1.00  0.00           C  
ATOM   2050  CD1 TYR A 734     -24.253 136.276  34.582  1.00  0.00           C  
ATOM   2051  CD2 TYR A 734     -22.863 138.167  34.158  1.00  0.00           C  
ATOM   2052  CE1 TYR A 734     -23.216 135.678  35.294  1.00  0.00           C  
ATOM   2053  CE2 TYR A 734     -21.827 137.571  34.867  1.00  0.00           C  
ATOM   2054  CZ  TYR A 734     -22.014 136.333  35.435  1.00  0.00           C  
ATOM   2055  OH  TYR A 734     -21.008 135.774  36.188  1.00  0.00           O  
ATOM   2056  N   MET A 735     -26.900 141.071  33.566  1.00  0.00           N  
ATOM   2057  CA  MET A 735     -27.705 141.990  32.783  1.00  0.00           C  
ATOM   2058  C   MET A 735     -26.813 143.013  32.093  1.00  0.00           C  
ATOM   2059  O   MET A 735     -25.992 143.694  32.733  1.00  0.00           O  
ATOM   2060  CB  MET A 735     -28.811 142.640  33.615  1.00  0.00           C  
ATOM   2061  CG  MET A 735     -28.389 143.694  34.600  1.00  0.00           C  
ATOM   2062  SD  MET A 735     -29.863 144.575  35.155  1.00  0.00           S  
ATOM   2063  CE  MET A 735     -29.972 145.869  33.913  1.00  0.00           C  
ATOM   2064  N   ALA A 736     -26.881 142.998  30.764  1.00  0.00           N  
ATOM   2065  CA  ALA A 736     -26.068 143.865  29.939  1.00  0.00           C  
ATOM   2066  C   ALA A 736     -26.586 145.297  30.056  1.00  0.00           C  
ATOM   2067  O   ALA A 736     -27.775 145.524  30.351  1.00  0.00           O  
ATOM   2068  CB  ALA A 736     -26.114 143.387  28.497  1.00  0.00           C  
ATOM   2069  N   TYR A 737     -25.687 146.246  29.807  1.00  0.00           N  
ATOM   2070  CA  TYR A 737     -25.956 147.679  29.859  1.00  0.00           C  
ATOM   2071  C   TYR A 737     -26.415 148.099  31.247  1.00  0.00           C  
ATOM   2072  O   TYR A 737     -27.454 148.746  31.413  1.00  0.00           O  
ATOM   2073  CB  TYR A 737     -26.959 148.084  28.770  1.00  0.00           C  
ATOM   2074  CG  TYR A 737     -26.627 147.474  27.415  1.00  0.00           C  
ATOM   2075  CD1 TYR A 737     -25.450 147.815  26.734  1.00  0.00           C  
ATOM   2076  CD2 TYR A 737     -27.444 146.488  26.856  1.00  0.00           C  
ATOM   2077  CE1 TYR A 737     -25.096 147.176  25.538  1.00  0.00           C  
ATOM   2078  CE2 TYR A 737     -27.099 145.850  25.672  1.00  0.00           C  
ATOM   2079  CZ  TYR A 737     -25.928 146.193  25.024  1.00  0.00           C  
ATOM   2080  OH  TYR A 737     -25.582 145.513  23.889  1.00  0.00           O  
ATOM   2081  N   ALA A 788     -25.603 147.717  32.231  1.00  0.00           N  
ATOM   2082  CA  ALA A 788     -25.822 148.037  33.630  1.00  0.00           C  
ATOM   2083  C   ALA A 788     -24.478 147.895  34.357  1.00  0.00           C  
ATOM   2084  O   ALA A 788     -23.527 147.344  33.789  1.00  0.00           O  
ATOM   2085  CB  ALA A 788     -26.833 147.098  34.205  1.00  0.00           C  
ATOM   2086  N   ASP A 789     -24.375 148.441  35.571  1.00  0.00           N  
ATOM   2087  CA  ASP A 789     -23.149 148.318  36.376  1.00  0.00           C  
ATOM   2088  C   ASP A 789     -23.431 147.723  37.749  1.00  0.00           C  
ATOM   2089  O   ASP A 789     -24.591 147.440  38.071  1.00  0.00           O  
ATOM   2090  CB  ASP A 789     -22.409 149.662  36.507  1.00  0.00           C  
ATOM   2091  CG  ASP A 789     -23.196 150.735  37.297  1.00  0.00           C  
ATOM   2092  OD1 ASP A 789     -24.449 150.684  37.383  1.00  0.00           O  
ATOM   2093  OD2 ASP A 789     -22.535 151.669  37.813  1.00  0.00           O  
ATOM   2094  N   TYR A 790     -22.387 147.553  38.559  1.00  0.00           N  
ATOM   2095  CA  TYR A 790     -22.540 146.952  39.889  1.00  0.00           C  
ATOM   2096  C   TYR A 790     -23.629 147.599  40.747  1.00  0.00           C  
ATOM   2097  O   TYR A 790     -24.404 146.897  41.396  1.00  0.00           O  
ATOM   2098  CB  TYR A 790     -21.208 146.892  40.636  1.00  0.00           C  
ATOM   2099  CG  TYR A 790     -20.711 148.203  41.191  1.00  0.00           C  
ATOM   2100  CD1 TYR A 790     -21.076 148.628  42.468  1.00  0.00           C  
ATOM   2101  CD2 TYR A 790     -19.845 149.002  40.457  1.00  0.00           C  
ATOM   2102  CE1 TYR A 790     -20.582 149.823  42.999  1.00  0.00           C  
ATOM   2103  CE2 TYR A 790     -19.349 150.196  40.979  1.00  0.00           C  
ATOM   2104  CZ  TYR A 790     -19.721 150.602  42.247  1.00  0.00           C  
ATOM   2105  OH  TYR A 790     -19.242 151.791  42.744  1.00  0.00           O  
ATOM   2106  N   LYS A 791     -23.716 148.927  40.716  1.00  0.00           N  
ATOM   2107  CA  LYS A 791     -24.799 149.640  41.395  1.00  0.00           C  
ATOM   2108  C   LYS A 791     -26.186 149.091  41.037  1.00  0.00           C  
ATOM   2109  O   LYS A 791     -26.966 148.747  41.923  1.00  0.00           O  
ATOM   2110  CB  LYS A 791     -24.740 151.136  41.087  1.00  0.00           C  
ATOM   2111  CG  LYS A 791     -23.515 151.808  41.662  1.00  0.00           C  
ATOM   2112  CD  LYS A 791     -23.486 153.291  41.360  1.00  0.00           C  
ATOM   2113  CE  LYS A 791     -22.352 153.953  42.122  1.00  0.00           C  
ATOM   2114  NZ  LYS A 791     -22.221 155.390  41.781  1.00  0.00           N  
ATOM   2115  N   ASP A 792     -26.490 148.984  39.749  1.00  0.00           N  
ATOM   2116  CA  ASP A 792     -27.781 148.452  39.327  1.00  0.00           C  
ATOM   2117  C   ASP A 792     -28.084 147.111  40.000  1.00  0.00           C  
ATOM   2118  O   ASP A 792     -29.246 146.788  40.262  1.00  0.00           O  
ATOM   2119  CB  ASP A 792     -27.819 148.282  37.806  1.00  0.00           C  
ATOM   2120  CG  ASP A 792     -27.884 149.599  37.078  1.00  0.00           C  
ATOM   2121  OD1 ASP A 792     -28.963 150.233  37.079  1.00  0.00           O  
ATOM   2122  OD2 ASP A 792     -26.855 149.999  36.503  1.00  0.00           O  
ATOM   2123  N   LEU A 793     -27.032 146.344  40.282  1.00  0.00           N  
ATOM   2124  CA  LEU A 793     -27.178 145.035  40.911  1.00  0.00           C  
ATOM   2125  C   LEU A 793     -27.271 145.113  42.432  1.00  0.00           C  
ATOM   2126  O   LEU A 793     -28.012 144.350  43.053  1.00  0.00           O  
ATOM   2127  CB  LEU A 793     -26.053 144.091  40.476  1.00  0.00           C  
ATOM   2128  CG  LEU A 793     -26.137 143.647  39.008  1.00  0.00           C  
ATOM   2129  CD1 LEU A 793     -25.250 142.443  38.795  1.00  0.00           C  
ATOM   2130  CD2 LEU A 793     -27.581 143.297  38.630  1.00  0.00           C  
ATOM   2131  N   ILE A 794     -26.525 146.033  43.030  1.00  0.00           N  
ATOM   2132  CA  ILE A 794     -26.642 146.307  44.458  1.00  0.00           C  
ATOM   2133  C   ILE A 794     -28.124 146.560  44.750  1.00  0.00           C  
ATOM   2134  O   ILE A 794     -28.745 145.859  45.557  1.00  0.00           O  
ATOM   2135  CB  ILE A 794     -25.797 147.550  44.833  1.00  0.00           C  
ATOM   2136  CG1 ILE A 794     -24.352 147.124  45.098  1.00  0.00           C  
ATOM   2137  CG2 ILE A 794     -26.432 148.336  45.974  1.00  0.00           C  
ATOM   2138  CD1 ILE A 794     -23.424 148.265  45.422  1.00  0.00           C  
ATOM   2139  N   GLU A 795     -28.699 147.502  44.013  1.00  0.00           N  
ATOM   2140  CA  GLU A 795     -30.100 147.847  44.157  1.00  0.00           C  
ATOM   2141  C   GLU A 795     -31.041 146.672  43.871  1.00  0.00           C  
ATOM   2142  O   GLU A 795     -32.114 146.563  44.468  1.00  0.00           O  
ATOM   2143  CB  GLU A 795     -30.423 149.034  43.263  1.00  0.00           C  
ATOM   2144  CG  GLU A 795     -31.829 149.560  43.424  1.00  0.00           C  
ATOM   2145  CD  GLU A 795     -32.000 150.954  42.839  1.00  0.00           C  
ATOM   2146  OE1 GLU A 795     -30.978 151.670  42.662  1.00  0.00           O  
ATOM   2147  OE2 GLU A 795     -33.165 151.335  42.574  1.00  0.00           O  
ATOM   2148  N   LEU A 796     -30.645 145.786  42.966  1.00  0.00           N  
ATOM   2149  CA  LEU A 796     -31.446 144.600  42.657  1.00  0.00           C  
ATOM   2150  C   LEU A 796     -31.474 143.655  43.865  1.00  0.00           C  
ATOM   2151  O   LEU A 796     -32.536 143.116  44.217  1.00  0.00           O  
ATOM   2152  CB  LEU A 796     -30.868 143.867  41.440  1.00  0.00           C  
ATOM   2153  CG  LEU A 796     -31.393 142.453  41.157  1.00  0.00           C  
ATOM   2154  CD1 LEU A 796     -32.597 142.486  40.226  1.00  0.00           C  
ATOM   2155  CD2 LEU A 796     -30.282 141.633  40.557  1.00  0.00           C  
ATOM   2156  N   THR A 797     -30.306 143.458  44.485  1.00  0.00           N  
ATOM   2157  CA  THR A 797     -30.155 142.583  45.650  1.00  0.00           C  
ATOM   2158  C   THR A 797     -31.059 143.044  46.791  1.00  0.00           C  
ATOM   2159  O   THR A 797     -31.787 142.234  47.381  1.00  0.00           O  
ATOM   2160  CB  THR A 797     -28.706 142.554  46.138  1.00  0.00           C  
ATOM   2161  OG1 THR A 797     -27.843 142.302  45.024  1.00  0.00           O  
ATOM   2162  CG2 THR A 797     -28.516 141.446  47.151  1.00  0.00           C  
ATOM   2163  N   GLU A 798     -31.034 144.346  47.075  1.00  0.00           N  
ATOM   2164  CA  GLU A 798     -31.941 144.919  48.060  1.00  0.00           C  
ATOM   2165  C   GLU A 798     -33.353 144.404  47.814  1.00  0.00           C  
ATOM   2166  O   GLU A 798     -33.855 143.590  48.585  1.00  0.00           O  
ATOM   2167  CB  GLU A 798     -31.936 146.445  48.003  1.00  0.00           C  
ATOM   2168  CG  GLU A 798     -30.706 147.090  48.616  1.00  0.00           C  
ATOM   2169  CD  GLU A 798     -31.051 148.250  49.547  1.00  0.00           C  
ATOM   2170  OE1 GLU A 798     -32.251 148.509  49.787  1.00  0.00           O  
ATOM   2171  OE2 GLU A 798     -30.114 148.902  50.057  1.00  0.00           O  
ATOM   2172  N   SER A 799     -33.961 144.817  46.710  1.00  0.00           N  
ATOM   2173  CA  SER A 799     -35.304 144.367  46.394  1.00  0.00           C  
ATOM   2174  C   SER A 799     -35.467 142.866  46.516  1.00  0.00           C  
ATOM   2175  O   SER A 799     -36.509 142.411  46.971  1.00  0.00           O  
ATOM   2176  CB  SER A 799     -35.705 144.789  44.987  1.00  0.00           C  
ATOM   2177  OG  SER A 799     -36.066 146.155  44.951  1.00  0.00           O  
ATOM   2178  N   LEU A 800     -34.465 142.086  46.110  1.00  0.00           N  
ATOM   2179  CA  LEU A 800     -34.625 140.637  46.167  1.00  0.00           C  
ATOM   2180  C   LEU A 800     -34.894 140.199  47.609  1.00  0.00           C  
ATOM   2181  O   LEU A 800     -35.932 139.581  47.896  1.00  0.00           O  
ATOM   2182  CB  LEU A 800     -33.412 139.892  45.577  1.00  0.00           C  
ATOM   2183  CG  LEU A 800     -33.510 138.356  45.657  1.00  0.00           C  
ATOM   2184  CD1 LEU A 800     -34.606 137.843  44.758  1.00  0.00           C  
ATOM   2185  CD2 LEU A 800     -32.203 137.691  45.303  1.00  0.00           C  
ATOM   2186  N   PHE A 801     -34.001 140.572  48.524  1.00  0.00           N  
ATOM   2187  CA  PHE A 801     -34.158 140.182  49.925  1.00  0.00           C  
ATOM   2188  C   PHE A 801     -35.388 140.817  50.565  1.00  0.00           C  
ATOM   2189  O   PHE A 801     -36.297 140.108  50.993  1.00  0.00           O  
ATOM   2190  CB  PHE A 801     -32.892 140.480  50.730  1.00  0.00           C  
ATOM   2191  CG  PHE A 801     -31.765 139.540  50.431  1.00  0.00           C  
ATOM   2192  CD1 PHE A 801     -31.174 139.518  49.172  1.00  0.00           C  
ATOM   2193  CD2 PHE A 801     -31.309 138.656  51.391  1.00  0.00           C  
ATOM   2194  CE1 PHE A 801     -30.147 138.623  48.877  1.00  0.00           C  
ATOM   2195  CE2 PHE A 801     -30.279 137.752  51.107  1.00  0.00           C  
ATOM   2196  CZ  PHE A 801     -29.698 137.738  49.847  1.00  0.00           C  
ATOM   2197  N   ARG A 802     -35.451 142.144  50.565  1.00  0.00           N  
ATOM   2198  CA  ARG A 802     -36.588 142.860  51.134  1.00  0.00           C  
ATOM   2199  C   ARG A 802     -37.926 142.302  50.613  1.00  0.00           C  
ATOM   2200  O   ARG A 802     -38.892 142.173  51.368  1.00  0.00           O  
ATOM   2201  CB  ARG A 802     -36.468 144.359  50.833  1.00  0.00           C  
ATOM   2202  CG  ARG A 802     -37.604 145.222  51.383  1.00  0.00           C  
ATOM   2203  CD  ARG A 802     -37.539 146.653  50.852  1.00  0.00           C  
ATOM   2204  NE  ARG A 802     -36.815 147.565  51.742  1.00  0.00           N  
ATOM   2205  CZ  ARG A 802     -35.499 147.790  51.714  1.00  0.00           C  
ATOM   2206  NH1 ARG A 802     -34.715 147.138  50.865  1.00  0.00           N  
ATOM   2207  NH2 ARG A 802     -34.968 148.716  52.506  1.00  0.00           N  
ATOM   2208  N   THR A 803     -37.974 141.924  49.341  1.00  0.00           N  
ATOM   2209  CA  THR A 803     -39.209 141.384  48.771  1.00  0.00           C  
ATOM   2210  C   THR A 803     -39.460 139.941  49.204  1.00  0.00           C  
ATOM   2211  O   THR A 803     -40.583 139.589  49.576  1.00  0.00           O  
ATOM   2212  CB  THR A 803     -39.235 141.516  47.217  1.00  0.00           C  
ATOM   2213  OG1 THR A 803     -39.180 142.905  46.859  1.00  0.00           O  
ATOM   2214  CG2 THR A 803     -40.508 140.911  46.631  1.00  0.00           C  
ATOM   2215  N   LEU A 807     -38.420 139.113  49.202  1.00  0.00           N  
ATOM   2216  CA  LEU A 807     -38.605 137.728  49.603  1.00  0.00           C  
ATOM   2217  C   LEU A 807     -39.020 137.575  51.073  1.00  0.00           C  
ATOM   2218  O   LEU A 807     -39.974 136.852  51.379  1.00  0.00           O  
ATOM   2219  CB  LEU A 807     -37.370 136.886  49.273  1.00  0.00           C  
ATOM   2220  CG  LEU A 807     -37.214 136.483  47.801  1.00  0.00           C  
ATOM   2221  CD1 LEU A 807     -36.245 135.309  47.705  1.00  0.00           C  
ATOM   2222  CD2 LEU A 807     -38.561 136.079  47.216  1.00  0.00           C  
ATOM   2223  N   ALA A 808     -38.328 138.279  51.968  1.00  0.00           N  
ATOM   2224  CA  ALA A 808     -38.645 138.264  53.398  1.00  0.00           C  
ATOM   2225  C   ALA A 808     -40.120 138.604  53.632  1.00  0.00           C  
ATOM   2226  O   ALA A 808     -40.840 137.877  54.318  1.00  0.00           O  
ATOM   2227  CB  ALA A 808     -37.755 139.253  54.146  1.00  0.00           C  
ATOM   2228  N   GLN A 809     -40.561 139.707  53.042  1.00  0.00           N  
ATOM   2229  CA  GLN A 809     -41.950 140.147  53.129  1.00  0.00           C  
ATOM   2230  C   GLN A 809     -42.915 139.046  52.671  1.00  0.00           C  
ATOM   2231  O   GLN A 809     -43.883 138.729  53.356  1.00  0.00           O  
ATOM   2232  CB  GLN A 809     -42.139 141.382  52.245  1.00  0.00           C  
ATOM   2233  CG  GLN A 809     -43.530 141.976  52.277  1.00  0.00           C  
ATOM   2234  CD  GLN A 809     -43.826 142.675  53.585  1.00  0.00           C  
ATOM   2235  OE1 GLN A 809     -43.127 143.613  53.973  1.00  0.00           O  
ATOM   2236  NE2 GLN A 809     -44.857 142.215  54.281  1.00  0.00           N  
ATOM   2237  N   ASP A 810     -42.634 138.461  51.513  1.00  0.00           N  
ATOM   2238  CA  ASP A 810     -43.516 137.463  50.927  1.00  0.00           C  
ATOM   2239  C   ASP A 810     -43.482 136.148  51.662  1.00  0.00           C  
ATOM   2240  O   ASP A 810     -44.511 135.552  51.923  1.00  0.00           O  
ATOM   2241  CB  ASP A 810     -43.143 137.211  49.464  1.00  0.00           C  
ATOM   2242  CG  ASP A 810     -43.246 138.458  48.601  1.00  0.00           C  
ATOM   2243  OD1 ASP A 810     -43.822 139.475  49.053  1.00  0.00           O  
ATOM   2244  OD2 ASP A 810     -42.740 138.416  47.459  1.00  0.00           O  
ATOM   2245  N   ILE A 811     -42.288 135.673  51.961  1.00  0.00           N  
ATOM   2246  CA  ILE A 811     -42.131 134.372  52.571  1.00  0.00           C  
ATOM   2247  C   ILE A 811     -42.278 134.394  54.090  1.00  0.00           C  
ATOM   2248  O   ILE A 811     -42.783 133.436  54.666  1.00  0.00           O  
ATOM   2249  CB  ILE A 811     -40.778 133.736  52.171  1.00  0.00           C  
ATOM   2250  CG1 ILE A 811     -40.683 133.629  50.648  1.00  0.00           C  
ATOM   2251  CG2 ILE A 811     -40.661 132.340  52.759  1.00  0.00           C  
ATOM   2252  CD1 ILE A 811     -39.362 133.118  50.168  1.00  0.00           C  
ATOM   2253  N   LEU A 812     -41.874 135.489  54.731  1.00  0.00           N  
ATOM   2254  CA  LEU A 812     -41.886 135.576  56.195  1.00  0.00           C  
ATOM   2255  C   LEU A 812     -42.864 136.595  56.781  1.00  0.00           C  
ATOM   2256  O   LEU A 812     -42.919 136.768  58.002  1.00  0.00           O  
ATOM   2257  CB  LEU A 812     -40.470 135.843  56.732  1.00  0.00           C  
ATOM   2258  CG  LEU A 812     -39.378 134.869  56.265  1.00  0.00           C  
ATOM   2259  CD1 LEU A 812     -38.057 135.185  56.938  1.00  0.00           C  
ATOM   2260  CD2 LEU A 812     -39.779 133.443  56.565  1.00  0.00           C  
ATOM   2261  N   GLY A 813     -43.613 137.280  55.921  1.00  0.00           N  
ATOM   2262  CA  GLY A 813     -44.584 138.256  56.390  1.00  0.00           C  
ATOM   2263  C   GLY A 813     -44.009 139.563  56.926  1.00  0.00           C  
ATOM   2264  O   GLY A 813     -44.559 140.634  56.662  1.00  0.00           O  
ATOM   2265  N   LYS A 814     -42.917 139.488  57.683  1.00  0.00           N  
ATOM   2266  CA  LYS A 814     -42.325 140.672  58.295  1.00  0.00           C  
ATOM   2267  C   LYS A 814     -40.996 141.037  57.654  1.00  0.00           C  
ATOM   2268  O   LYS A 814     -40.357 140.202  57.023  1.00  0.00           O  
ATOM   2269  CB  LYS A 814     -42.125 140.433  59.798  1.00  0.00           C  
ATOM   2270  N   THR A 815     -40.593 142.292  57.815  1.00  0.00           N  
ATOM   2271  CA  THR A 815     -39.307 142.771  57.313  1.00  0.00           C  
ATOM   2272  C   THR A 815     -38.232 142.687  58.401  1.00  0.00           C  
ATOM   2273  O   THR A 815     -37.041 142.554  58.105  1.00  0.00           O  
ATOM   2274  CB  THR A 815     -39.416 144.220  56.795  1.00  0.00           C  
ATOM   2275  OG1 THR A 815     -40.229 144.994  57.693  1.00  0.00           O  
ATOM   2276  CG2 THR A 815     -40.017 144.245  55.388  1.00  0.00           C  
ATOM   2277  N   GLU A 818     -38.653 142.847  59.652  1.00  0.00           N  
ATOM   2278  CA  GLU A 818     -37.764 142.647  60.791  1.00  0.00           C  
ATOM   2279  C   GLU A 818     -37.773 141.129  60.979  1.00  0.00           C  
ATOM   2280  O   GLU A 818     -38.849 140.540  61.132  1.00  0.00           O  
ATOM   2281  CB  GLU A 818     -38.321 143.355  62.034  1.00  0.00           C  
ATOM   2282  N   VAL A 819     -36.603 140.495  60.891  1.00  0.00           N  
ATOM   2283  CA  VAL A 819     -36.497 139.026  60.946  1.00  0.00           C  
ATOM   2284  C   VAL A 819     -35.491 138.530  61.984  1.00  0.00           C  
ATOM   2285  O   VAL A 819     -34.318 138.898  61.941  1.00  0.00           O  
ATOM   2286  CB  VAL A 819     -36.116 138.444  59.552  1.00  0.00           C  
ATOM   2287  CG1 VAL A 819     -35.853 136.941  59.636  1.00  0.00           C  
ATOM   2288  CG2 VAL A 819     -37.221 138.740  58.539  1.00  0.00           C  
ATOM   2289  N   THR A 820     -35.944 137.649  62.875  1.00  0.00           N  
ATOM   2290  CA  THR A 820     -35.110 137.151  63.975  1.00  0.00           C  
ATOM   2291  C   THR A 820     -34.145 136.063  63.519  1.00  0.00           C  
ATOM   2292  O   THR A 820     -34.579 135.040  62.986  1.00  0.00           O  
ATOM   2293  CB  THR A 820     -35.973 136.557  65.132  1.00  0.00           C  
ATOM   2294  OG1 THR A 820     -37.162 137.337  65.312  1.00  0.00           O  
ATOM   2295  CG2 THR A 820     -35.181 136.558  66.439  1.00  0.00           C  
ATOM   2296  N   TYR A 821     -32.852 136.268  63.757  1.00  0.00           N  
ATOM   2297  CA  TYR A 821     -31.831 135.274  63.422  1.00  0.00           C  
ATOM   2298  C   TYR A 821     -30.889 135.103  64.616  1.00  0.00           C  
ATOM   2299  O   TYR A 821     -29.996 135.927  64.838  1.00  0.00           O  
ATOM   2300  CB  TYR A 821     -31.037 135.710  62.172  1.00  0.00           C  
ATOM   2301  CG  TYR A 821     -30.041 134.678  61.654  1.00  0.00           C  
ATOM   2302  CD1 TYR A 821     -30.472 133.451  61.136  1.00  0.00           C  
ATOM   2303  CD2 TYR A 821     -28.667 134.914  61.725  1.00  0.00           C  
ATOM   2304  CE1 TYR A 821     -29.554 132.481  60.712  1.00  0.00           C  
ATOM   2305  CE2 TYR A 821     -27.740 133.953  61.303  1.00  0.00           C  
ATOM   2306  CZ  TYR A 821     -28.188 132.736  60.804  1.00  0.00           C  
ATOM   2307  OH  TYR A 821     -27.275 131.758  60.457  1.00  0.00           O  
ATOM   2308  N   GLY A 822     -31.077 134.027  65.377  1.00  0.00           N  
ATOM   2309  CA  GLY A 822     -30.262 133.821  66.569  1.00  0.00           C  
ATOM   2310  C   GLY A 822     -30.476 134.952  67.568  1.00  0.00           C  
ATOM   2311  O   GLY A 822     -31.626 135.275  67.899  1.00  0.00           O  
ATOM   2312  N   ASP A 896     -29.380 135.599  67.977  1.00  0.00           N  
ATOM   2313  CA  ASP A 896     -29.399 136.686  68.976  1.00  0.00           C  
ATOM   2314  C   ASP A 896     -29.829 138.052  68.443  1.00  0.00           C  
ATOM   2315  O   ASP A 896     -30.090 138.970  69.226  1.00  0.00           O  
ATOM   2316  CB  ASP A 896     -28.011 136.870  69.602  1.00  0.00           C  
ATOM   2317  CG  ASP A 896     -27.318 135.558  69.887  1.00  0.00           C  
ATOM   2318  OD1 ASP A 896     -27.910 134.705  70.593  1.00  0.00           O  
ATOM   2319  OD2 ASP A 896     -26.175 135.386  69.400  1.00  0.00           O  
ATOM   2320  N   VAL A 899     -29.850 138.210  67.124  1.00  0.00           N  
ATOM   2321  CA  VAL A 899     -30.122 139.512  66.539  1.00  0.00           C  
ATOM   2322  C   VAL A 899     -31.402 139.546  65.737  1.00  0.00           C  
ATOM   2323  O   VAL A 899     -31.942 138.513  65.381  1.00  0.00           O  
ATOM   2324  CB  VAL A 899     -28.961 139.930  65.631  1.00  0.00           C  
ATOM   2325  CG1 VAL A 899     -29.119 141.373  65.192  1.00  0.00           C  
ATOM   2326  CG2 VAL A 899     -27.640 139.734  66.360  1.00  0.00           C  
ATOM   2327  N   THR A 900     -31.901 140.749  65.498  1.00  0.00           N  
ATOM   2328  CA  THR A 900     -33.053 140.966  64.636  1.00  0.00           C  
ATOM   2329  C   THR A 900     -32.539 141.666  63.377  1.00  0.00           C  
ATOM   2330  O   THR A 900     -32.050 142.800  63.437  1.00  0.00           O  
ATOM   2331  CB  THR A 900     -34.120 141.837  65.330  1.00  0.00           C  
ATOM   2332  OG1 THR A 900     -34.589 141.158  66.502  1.00  0.00           O  
ATOM   2333  CG2 THR A 900     -35.304 142.108  64.393  1.00  0.00           C  
ATOM   2334  N   LEU A 901     -32.567 140.939  62.261  1.00  0.00           N  
ATOM   2335  CA  LEU A 901     -32.112 141.440  60.968  1.00  0.00           C  
ATOM   2336  C   LEU A 901     -33.160 142.350  60.345  1.00  0.00           C  
ATOM   2337  O   LEU A 901     -34.248 141.912  59.973  1.00  0.00           O  
ATOM   2338  CB  LEU A 901     -31.800 140.265  60.047  1.00  0.00           C  
ATOM   2339  CG  LEU A 901     -30.679 139.407  60.614  1.00  0.00           C  
ATOM   2340  CD1 LEU A 901     -30.391 138.200  59.726  1.00  0.00           C  
ATOM   2341  CD2 LEU A 901     -29.449 140.284  60.772  1.00  0.00           C  
ATOM   2342  N   ASP A 902     -32.837 143.629  60.259  1.00  0.00           N  
ATOM   2343  CA  ASP A 902     -33.770 144.608  59.742  1.00  0.00           C  
ATOM   2344  C   ASP A 902     -33.693 144.758  58.215  1.00  0.00           C  
ATOM   2345  O   ASP A 902     -32.942 145.588  57.688  1.00  0.00           O  
ATOM   2346  CB  ASP A 902     -33.529 145.947  60.435  1.00  0.00           C  
ATOM   2347  CG  ASP A 902     -34.685 146.910  60.263  1.00  0.00           C  
ATOM   2348  OD1 ASP A 902     -35.835 146.457  60.026  1.00  0.00           O  
ATOM   2349  OD2 ASP A 902     -34.436 148.131  60.370  1.00  0.00           O  
ATOM   2350  N   PHE A 903     -34.481 143.962  57.503  1.00  0.00           N  
ATOM   2351  CA  PHE A 903     -34.497 144.051  56.050  1.00  0.00           C  
ATOM   2352  C   PHE A 903     -35.335 145.231  55.573  1.00  0.00           C  
ATOM   2353  O   PHE A 903     -35.481 145.455  54.373  1.00  0.00           O  
ATOM   2354  CB  PHE A 903     -35.014 142.751  55.433  1.00  0.00           C  
ATOM   2355  CG  PHE A 903     -34.075 141.588  55.595  1.00  0.00           C  
ATOM   2356  CD1 PHE A 903     -32.764 141.655  55.122  1.00  0.00           C  
ATOM   2357  CD2 PHE A 903     -34.499 140.423  56.210  1.00  0.00           C  
ATOM   2358  CE1 PHE A 903     -31.888 140.570  55.262  1.00  0.00           C  
ATOM   2359  CE2 PHE A 903     -33.631 139.333  56.352  1.00  0.00           C  
ATOM   2360  CZ  PHE A 903     -32.322 139.408  55.877  1.00  0.00           C  
ATOM   2361  N   GLY A 904     -35.895 145.976  56.521  1.00  0.00           N  
ATOM   2362  CA  GLY A 904     -36.733 147.114  56.187  1.00  0.00           C  
ATOM   2363  C   GLY A 904     -35.968 148.416  56.023  1.00  0.00           C  
ATOM   2364  O   GLY A 904     -36.320 149.245  55.183  1.00  0.00           O  
ATOM   2365  N   LYS A 905     -34.958 148.636  56.858  1.00  0.00           N  
ATOM   2366  CA  LYS A 905     -34.151 149.843  56.747  1.00  0.00           C  
ATOM   2367  C   LYS A 905     -33.194 149.595  55.586  1.00  0.00           C  
ATOM   2368  O   LYS A 905     -32.728 148.465  55.384  1.00  0.00           O  
ATOM   2369  CB  LYS A 905     -33.366 150.100  58.045  1.00  0.00           C  
ATOM   2370  N   PRO A 906     -32.936 150.631  54.773  1.00  0.00           N  
ATOM   2371  CA  PRO A 906     -32.025 150.533  53.630  1.00  0.00           C  
ATOM   2372  C   PRO A 906     -30.703 149.888  54.028  1.00  0.00           C  
ATOM   2373  O   PRO A 906     -30.098 150.279  55.024  1.00  0.00           O  
ATOM   2374  CB  PRO A 906     -31.831 151.990  53.241  1.00  0.00           C  
ATOM   2375  CG  PRO A 906     -33.186 152.561  53.500  1.00  0.00           C  
ATOM   2376  CD  PRO A 906     -33.538 151.973  54.851  1.00  0.00           C  
ATOM   2377  N   PHE A 907     -30.285 148.881  53.263  1.00  0.00           N  
ATOM   2378  CA  PHE A 907     -29.031 148.162  53.499  1.00  0.00           C  
ATOM   2379  C   PHE A 907     -27.893 149.172  53.597  1.00  0.00           C  
ATOM   2380  O   PHE A 907     -27.876 150.165  52.866  1.00  0.00           O  
ATOM   2381  CB  PHE A 907     -28.720 147.216  52.330  1.00  0.00           C  
ATOM   2382  CG  PHE A 907     -29.727 146.119  52.127  1.00  0.00           C  
ATOM   2383  CD1 PHE A 907     -31.069 146.300  52.453  1.00  0.00           C  
ATOM   2384  CD2 PHE A 907     -29.326 144.899  51.589  1.00  0.00           C  
ATOM   2385  CE1 PHE A 907     -31.998 145.285  52.250  1.00  0.00           C  
ATOM   2386  CE2 PHE A 907     -30.244 143.867  51.378  1.00  0.00           C  
ATOM   2387  CZ  PHE A 907     -31.584 144.061  51.707  1.00  0.00           C  
ATOM   2388  N   GLU A 908     -26.932 148.916  54.474  1.00  0.00           N  
ATOM   2389  CA  GLU A 908     -25.809 149.830  54.635  1.00  0.00           C  
ATOM   2390  C   GLU A 908     -24.787 149.621  53.519  1.00  0.00           C  
ATOM   2391  O   GLU A 908     -24.606 148.496  53.040  1.00  0.00           O  
ATOM   2392  CB  GLU A 908     -25.162 149.636  56.012  1.00  0.00           C  
ATOM   2393  CG  GLU A 908     -26.026 150.117  57.195  1.00  0.00           C  
ATOM   2394  CD  GLU A 908     -25.998 149.166  58.408  1.00  0.00           C  
ATOM   2395  OE1 GLU A 908     -24.897 148.712  58.810  1.00  0.00           O  
ATOM   2396  OE2 GLU A 908     -27.087 148.875  58.963  1.00  0.00           O  
ATOM   2397  N   LYS A 909     -24.137 150.712  53.109  1.00  0.00           N  
ATOM   2398  CA  LYS A 909     -23.119 150.697  52.055  1.00  0.00           C  
ATOM   2399  C   LYS A 909     -21.796 151.303  52.531  1.00  0.00           C  
ATOM   2400  O   LYS A 909     -21.751 152.472  52.897  1.00  0.00           O  
ATOM   2401  CB  LYS A 909     -23.603 151.496  50.836  1.00  0.00           C  
ATOM   2402  CG  LYS A 909     -24.255 150.685  49.720  1.00  0.00           C  
ATOM   2403  CD  LYS A 909     -25.709 150.372  49.980  1.00  0.00           C  
ATOM   2404  CE  LYS A 909     -26.628 151.233  49.108  1.00  0.00           C  
ATOM   2405  NZ  LYS A 909     -28.068 150.984  49.466  1.00  0.00           N  
ATOM   2406  N   LEU A 910     -20.716 150.527  52.486  1.00  0.00           N  
ATOM   2407  CA  LEU A 910     -19.390 151.022  52.855  1.00  0.00           C  
ATOM   2408  C   LEU A 910     -18.366 150.561  51.835  1.00  0.00           C  
ATOM   2409  O   LEU A 910     -18.440 149.442  51.349  1.00  0.00           O  
ATOM   2410  CB  LEU A 910     -18.946 150.452  54.204  1.00  0.00           C  
ATOM   2411  CG  LEU A 910     -19.689 150.772  55.490  1.00  0.00           C  
ATOM   2412  CD1 LEU A 910     -18.956 150.106  56.639  1.00  0.00           C  
ATOM   2413  CD2 LEU A 910     -19.741 152.279  55.693  1.00  0.00           C  
ATOM   2414  N   THR A 911     -17.370 151.383  51.548  1.00  0.00           N  
ATOM   2415  CA  THR A 911     -16.294 150.904  50.704  1.00  0.00           C  
ATOM   2416  C   THR A 911     -15.430 150.077  51.636  1.00  0.00           C  
ATOM   2417  O   THR A 911     -15.567 150.179  52.848  1.00  0.00           O  
ATOM   2418  CB  THR A 911     -15.436 152.062  50.115  1.00  0.00           C  
ATOM   2419  OG1 THR A 911     -14.507 152.553  51.099  1.00  0.00           O  
ATOM   2420  CG2 THR A 911     -16.334 153.191  49.631  1.00  0.00           C  
ATOM   2421  N   MET A 912     -14.524 149.289  51.083  1.00  0.00           N  
ATOM   2422  CA  MET A 912     -13.606 148.526  51.899  1.00  0.00           C  
ATOM   2423  C   MET A 912     -12.745 149.442  52.766  1.00  0.00           C  
ATOM   2424  O   MET A 912     -12.529 149.165  53.944  1.00  0.00           O  
ATOM   2425  CB  MET A 912     -12.710 147.641  51.030  1.00  0.00           C  
ATOM   2426  CG  MET A 912     -11.523 147.089  51.788  1.00  0.00           C  
ATOM   2427  SD  MET A 912     -10.425 146.076  50.829  1.00  0.00           S  
ATOM   2428  CE  MET A 912     -11.621 144.930  50.147  1.00  0.00           C  
ATOM   2429  N   ARG A 913     -12.231 150.520  52.193  1.00  0.00           N  
ATOM   2430  CA  ARG A 913     -11.382 151.430  52.962  1.00  0.00           C  
ATOM   2431  C   ARG A 913     -12.180 151.965  54.155  1.00  0.00           C  
ATOM   2432  O   ARG A 913     -11.715 151.936  55.297  1.00  0.00           O  
ATOM   2433  CB  ARG A 913     -10.900 152.576  52.079  1.00  0.00           C  
ATOM   2434  CG  ARG A 913      -9.826 152.189  51.109  1.00  0.00           C  
ATOM   2435  CD  ARG A 913      -8.536 151.993  51.843  1.00  0.00           C  
ATOM   2436  NE  ARG A 913      -7.422 151.591  50.984  1.00  0.00           N  
ATOM   2437  CZ  ARG A 913      -6.263 152.249  50.886  1.00  0.00           C  
ATOM   2438  NH1 ARG A 913      -6.085 153.412  51.511  1.00  0.00           N  
ATOM   2439  NH2 ARG A 913      -5.232 151.685  50.259  1.00  0.00           N  
ATOM   2440  N   GLU A 914     -13.413 152.381  53.888  1.00  0.00           N  
ATOM   2441  CA  GLU A 914     -14.287 152.859  54.942  1.00  0.00           C  
ATOM   2442  C   GLU A 914     -14.425 151.811  56.034  1.00  0.00           C  
ATOM   2443  O   GLU A 914     -14.146 152.096  57.195  1.00  0.00           O  
ATOM   2444  CB  GLU A 914     -15.660 153.218  54.382  1.00  0.00           C  
ATOM   2445  CG  GLU A 914     -15.653 154.516  53.618  1.00  0.00           C  
ATOM   2446  CD  GLU A 914     -16.994 154.870  52.998  1.00  0.00           C  
ATOM   2447  OE1 GLU A 914     -17.983 154.117  53.152  1.00  0.00           O  
ATOM   2448  OE2 GLU A 914     -17.056 155.930  52.346  1.00  0.00           O  
ATOM   2449  N   ALA A 915     -14.819 150.595  55.659  1.00  0.00           N  
ATOM   2450  CA  ALA A 915     -14.989 149.492  56.611  1.00  0.00           C  
ATOM   2451  C   ALA A 915     -13.729 149.239  57.452  1.00  0.00           C  
ATOM   2452  O   ALA A 915     -13.815 149.082  58.673  1.00  0.00           O  
ATOM   2453  CB  ALA A 915     -15.402 148.229  55.890  1.00  0.00           C  
ATOM   2454  N   ILE A 916     -12.561 149.256  56.824  1.00  0.00           N  
ATOM   2455  CA  ILE A 916     -11.324 149.066  57.570  1.00  0.00           C  
ATOM   2456  C   ILE A 916     -11.178 150.134  58.656  1.00  0.00           C  
ATOM   2457  O   ILE A 916     -10.854 149.818  59.797  1.00  0.00           O  
ATOM   2458  CB  ILE A 916     -10.080 149.099  56.650  1.00  0.00           C  
ATOM   2459  CG1 ILE A 916     -10.064 147.866  55.743  1.00  0.00           C  
ATOM   2460  CG2 ILE A 916      -8.804 149.182  57.488  1.00  0.00           C  
ATOM   2461  CD1 ILE A 916      -8.830 147.725  54.903  1.00  0.00           C  
ATOM   2462  N   LYS A 917     -11.452 151.387  58.303  1.00  0.00           N  
ATOM   2463  CA  LYS A 917     -11.327 152.504  59.240  1.00  0.00           C  
ATOM   2464  C   LYS A 917     -12.407 152.484  60.309  1.00  0.00           C  
ATOM   2465  O   LYS A 917     -12.187 152.933  61.419  1.00  0.00           O  
ATOM   2466  CB  LYS A 917     -11.380 153.843  58.496  1.00  0.00           C  
ATOM   2467  CG  LYS A 917     -11.252 155.056  59.399  1.00  0.00           C  
ATOM   2468  CD  LYS A 917      -9.897 155.045  60.086  1.00  0.00           C  
ATOM   2469  CE  LYS A 917      -9.633 156.314  60.881  1.00  0.00           C  
ATOM   2470  NZ  LYS A 917      -8.194 156.320  61.276  1.00  0.00           N  
ATOM   2471  N   LYS A 918     -13.583 151.992  59.967  1.00  0.00           N  
ATOM   2472  CA  LYS A 918     -14.676 151.945  60.923  1.00  0.00           C  
ATOM   2473  C   LYS A 918     -14.471 150.915  62.028  1.00  0.00           C  
ATOM   2474  O   LYS A 918     -14.841 151.164  63.169  1.00  0.00           O  
ATOM   2475  CB  LYS A 918     -15.996 151.687  60.199  1.00  0.00           C  
ATOM   2476  CG  LYS A 918     -17.132 151.223  61.083  1.00  0.00           C  
ATOM   2477  CD  LYS A 918     -18.445 151.637  60.482  1.00  0.00           C  
ATOM   2478  CE  LYS A 918     -19.620 151.221  61.326  1.00  0.00           C  
ATOM   2479  NZ  LYS A 918     -20.806 152.068  61.002  1.00  0.00           N  
ATOM   2480  N   TYR A 919     -13.883 149.769  61.697  1.00  0.00           N  
ATOM   2481  CA  TYR A 919     -13.718 148.697  62.673  1.00  0.00           C  
ATOM   2482  C   TYR A 919     -12.306 148.557  63.228  1.00  0.00           C  
ATOM   2483  O   TYR A 919     -12.035 147.732  64.103  1.00  0.00           O  
ATOM   2484  CB  TYR A 919     -14.241 147.380  62.108  1.00  0.00           C  
ATOM   2485  CG  TYR A 919     -15.736 147.396  61.883  1.00  0.00           C  
ATOM   2486  CD1 TYR A 919     -16.619 147.203  62.930  1.00  0.00           C  
ATOM   2487  CD2 TYR A 919     -16.270 147.643  60.624  1.00  0.00           C  
ATOM   2488  CE1 TYR A 919     -17.995 147.264  62.732  1.00  0.00           C  
ATOM   2489  CE2 TYR A 919     -17.647 147.701  60.420  1.00  0.00           C  
ATOM   2490  CZ  TYR A 919     -18.497 147.515  61.476  1.00  0.00           C  
ATOM   2491  OH  TYR A 919     -19.851 147.614  61.283  1.00  0.00           O  
ATOM   2492  N   ARG A 920     -11.395 149.364  62.719  1.00  0.00           N  
ATOM   2493  CA  ARG A 920     -10.085 149.476  63.338  1.00  0.00           C  
ATOM   2494  C   ARG A 920      -9.765 150.974  63.286  1.00  0.00           C  
ATOM   2495  O   ARG A 920      -8.908 151.411  62.513  1.00  0.00           O  
ATOM   2496  CB  ARG A 920      -9.046 148.657  62.583  1.00  0.00           C  
ATOM   2497  CG  ARG A 920      -7.704 148.559  63.302  1.00  0.00           C  
ATOM   2498  CD  ARG A 920      -6.690 147.773  62.498  1.00  0.00           C  
ATOM   2499  NE  ARG A 920      -5.437 147.582  63.218  1.00  0.00           N  
ATOM   2500  CZ  ARG A 920      -4.397 148.412  63.165  1.00  0.00           C  
ATOM   2501  NH1 ARG A 920      -4.445 149.513  62.426  1.00  0.00           N  
ATOM   2502  NH2 ARG A 920      -3.294 148.129  63.843  1.00  0.00           N  
ATOM   2503  N   PRO A1014     -10.446 151.775  64.134  1.00  0.00           N  
ATOM   2504  CA  PRO A1014     -10.306 153.237  64.179  1.00  0.00           C  
ATOM   2505  C   PRO A1014      -8.905 153.806  64.349  1.00  0.00           C  
ATOM   2506  O   PRO A1014      -8.631 154.894  63.872  1.00  0.00           O  
ATOM   2507  CB  PRO A1014     -11.227 153.634  65.328  1.00  0.00           C  
ATOM   2508  CG  PRO A1014     -12.271 152.561  65.314  1.00  0.00           C  
ATOM   2509  CD  PRO A1014     -11.433 151.327  65.135  1.00  0.00           C  
ATOM   2510  N   GLU A1025      -8.012 153.089  65.016  1.00  0.00           N  
ATOM   2511  CA  GLU A1025      -6.658 153.598  65.242  1.00  0.00           C  
ATOM   2512  C   GLU A1025      -5.811 153.537  63.969  1.00  0.00           C  
ATOM   2513  O   GLU A1025      -4.641 153.941  63.954  1.00  0.00           O  
ATOM   2514  CB  GLU A1025      -5.964 152.807  66.367  1.00  0.00           C  
ATOM   2515  CG  GLU A1025      -5.632 151.329  66.048  1.00  0.00           C  
ATOM   2516  CD  GLU A1025      -6.756 150.349  66.404  1.00  0.00           C  
ATOM   2517  OE1 GLU A1025      -7.919 150.761  66.666  1.00  0.00           O  
ATOM   2518  OE2 GLU A1025      -6.459 149.137  66.418  1.00  0.00           O  
ATOM   2519  N   THR A1036      -6.409 153.038  62.897  1.00  0.00           N  
ATOM   2520  CA  THR A1036      -5.687 152.832  61.658  1.00  0.00           C  
ATOM   2521  C   THR A1036      -5.338 154.090  60.875  1.00  0.00           C  
ATOM   2522  O   THR A1036      -6.210 154.875  60.498  1.00  0.00           O  
ATOM   2523  CB  THR A1036      -6.445 151.878  60.745  1.00  0.00           C  
ATOM   2524  OG1 THR A1036      -6.784 150.696  61.481  1.00  0.00           O  
ATOM   2525  CG2 THR A1036      -5.574 151.494  59.550  1.00  0.00           C  
ATOM   2526  N   ASP A1037      -4.046 154.256  60.615  1.00  0.00           N  
ATOM   2527  CA  ASP A1037      -3.560 155.346  59.787  1.00  0.00           C  
ATOM   2528  C   ASP A1037      -3.685 154.849  58.348  1.00  0.00           C  
ATOM   2529  O   ASP A1037      -2.863 154.053  57.883  1.00  0.00           O  
ATOM   2530  CB  ASP A1037      -2.098 155.647  60.125  1.00  0.00           C  
ATOM   2531  CG  ASP A1037      -1.562 156.854  59.384  1.00  0.00           C  
ATOM   2532  OD1 ASP A1037      -2.361 157.771  59.079  1.00  0.00           O  
ATOM   2533  OD2 ASP A1037      -0.339 156.889  59.117  1.00  0.00           O  
ATOM   2534  N   MET A1038      -4.738 155.294  57.664  1.00  0.00           N  
ATOM   2535  CA  MET A1038      -5.050 154.863  56.301  1.00  0.00           C  
ATOM   2536  C   MET A1038      -3.864 154.998  55.340  1.00  0.00           C  
ATOM   2537  O   MET A1038      -3.696 154.190  54.423  1.00  0.00           O  
ATOM   2538  CB  MET A1038      -6.271 155.625  55.771  1.00  0.00           C  
ATOM   2539  CG  MET A1038      -7.546 155.472  56.617  1.00  0.00           C  
ATOM   2540  SD  MET A1038      -8.133 153.755  56.880  1.00  0.00           S  
ATOM   2541  CE  MET A1038      -9.439 153.652  55.720  1.00  0.00           C  
ATOM   2542  N   ALA A1039      -3.006 155.977  55.596  1.00  0.00           N  
ATOM   2543  CA  ALA A1039      -1.809 156.191  54.787  1.00  0.00           C  
ATOM   2544  C   ALA A1039      -0.911 154.955  54.704  1.00  0.00           C  
ATOM   2545  O   ALA A1039      -0.183 154.787  53.729  1.00  0.00           O  
ATOM   2546  CB  ALA A1039      -1.013 157.376  55.331  1.00  0.00           C  
ATOM   2547  N   ASP A1052      -0.944 154.107  55.730  1.00  0.00           N  
ATOM   2548  CA  ASP A1052      -0.121 152.897  55.750  1.00  0.00           C  
ATOM   2549  C   ASP A1052      -0.661 151.842  54.791  1.00  0.00           C  
ATOM   2550  O   ASP A1052       0.046 150.898  54.430  1.00  0.00           O  
ATOM   2551  CB  ASP A1052      -0.056 152.296  57.160  1.00  0.00           C  
ATOM   2552  CG  ASP A1052       0.686 153.176  58.150  1.00  0.00           C  
ATOM   2553  OD1 ASP A1052       1.757 153.732  57.797  1.00  0.00           O  
ATOM   2554  OD2 ASP A1052       0.191 153.289  59.294  1.00  0.00           O  
ATOM   2555  N   LEU A1053      -1.927 151.997  54.410  1.00  0.00           N  
ATOM   2556  CA  LEU A1053      -2.596 151.074  53.498  1.00  0.00           C  
ATOM   2557  C   LEU A1053      -2.229 151.296  52.024  1.00  0.00           C  
ATOM   2558  O   LEU A1053      -2.641 150.527  51.159  1.00  0.00           O  
ATOM   2559  CB  LEU A1053      -4.114 151.173  53.675  1.00  0.00           C  
ATOM   2560  CG  LEU A1053      -4.761 150.562  54.923  1.00  0.00           C  
ATOM   2561  CD1 LEU A1053      -6.268 150.845  54.956  1.00  0.00           C  
ATOM   2562  CD2 LEU A1053      -4.513 149.071  54.928  1.00  0.00           C  
ATOM   2563  N   ASP A1054      -1.488 152.369  51.747  1.00  0.00           N  
ATOM   2564  CA  ASP A1054      -1.063 152.709  50.393  1.00  0.00           C  
ATOM   2565  C   ASP A1054       0.346 152.202  50.111  1.00  0.00           C  
ATOM   2566  O   ASP A1054       0.794 152.173  48.965  1.00  0.00           O  
ATOM   2567  CB  ASP A1054      -1.125 154.224  50.195  1.00  0.00           C  
ATOM   2568  CG  ASP A1054      -2.539 154.774  50.332  1.00  0.00           C  
ATOM   2569  OD1 ASP A1054      -3.483 154.111  49.849  1.00  0.00           O  
ATOM   2570  OD2 ASP A1054      -2.707 155.867  50.921  1.00  0.00           O  
ATOM   2571  N   ASN A1055       1.025 151.783  51.170  1.00  0.00           N  
ATOM   2572  CA  ASN A1055       2.402 151.316  51.103  1.00  0.00           C  
ATOM   2573  C   ASN A1055       2.423 149.811  51.410  1.00  0.00           C  
ATOM   2574  O   ASN A1055       1.653 149.346  52.251  1.00  0.00           O  
ATOM   2575  CB  ASN A1055       3.217 152.084  52.143  1.00  0.00           C  
ATOM   2576  CG  ASN A1055       4.686 151.798  52.054  1.00  0.00           C  
ATOM   2577  OD1 ASN A1055       5.214 150.914  52.739  1.00  0.00           O  
ATOM   2578  ND2 ASN A1055       5.369 152.550  51.208  1.00  0.00           N  
ATOM   2579  N   PHE A1056       3.307 149.056  50.752  1.00  0.00           N  
ATOM   2580  CA  PHE A1056       3.369 147.593  50.924  1.00  0.00           C  
ATOM   2581  C   PHE A1056       3.907 147.083  52.272  1.00  0.00           C  
ATOM   2582  O   PHE A1056       3.322 146.184  52.885  1.00  0.00           O  
ATOM   2583  CB  PHE A1056       4.154 146.936  49.777  1.00  0.00           C  
ATOM   2584  CG  PHE A1056       4.156 145.416  49.820  1.00  0.00           C  
ATOM   2585  CD1 PHE A1056       3.143 144.685  49.195  1.00  0.00           C  
ATOM   2586  CD2 PHE A1056       5.171 144.718  50.483  1.00  0.00           C  
ATOM   2587  CE1 PHE A1056       3.141 143.275  49.233  1.00  0.00           C  
ATOM   2588  CE2 PHE A1056       5.175 143.312  50.523  1.00  0.00           C  
ATOM   2589  CZ  PHE A1056       4.157 142.589  49.897  1.00  0.00           C  
ATOM   2590  N   ASP A1057       5.029 147.630  52.723  1.00  0.00           N  
ATOM   2591  CA  ASP A1057       5.628 147.185  53.980  1.00  0.00           C  
ATOM   2592  C   ASP A1057       4.786 147.497  55.223  1.00  0.00           C  
ATOM   2593  O   ASP A1057       4.647 146.651  56.118  1.00  0.00           O  
ATOM   2594  CB  ASP A1057       7.031 147.771  54.128  1.00  0.00           C  
ATOM   2595  CG  ASP A1057       7.964 147.320  53.028  1.00  0.00           C  
ATOM   2596  OD1 ASP A1057       8.040 146.101  52.760  1.00  0.00           O  
ATOM   2597  OD2 ASP A1057       8.617 148.191  52.424  1.00  0.00           O  
ATOM   2598  N   SER A1058       4.231 148.704  55.272  1.00  0.00           N  
ATOM   2599  CA  SER A1058       3.406 149.128  56.396  1.00  0.00           C  
ATOM   2600  C   SER A1058       2.059 148.404  56.419  1.00  0.00           C  
ATOM   2601  O   SER A1058       1.543 148.086  57.495  1.00  0.00           O  
ATOM   2602  CB  SER A1058       3.209 150.645  56.361  1.00  0.00           C  
ATOM   2603  OG  SER A1058       2.888 151.077  55.051  1.00  0.00           O  
ATOM   2604  N   ALA A1059       1.504 148.134  55.239  1.00  0.00           N  
ATOM   2605  CA  ALA A1059       0.243 147.396  55.127  1.00  0.00           C  
ATOM   2606  C   ALA A1059       0.414 145.927  55.507  1.00  0.00           C  
ATOM   2607  O   ALA A1059      -0.522 145.299  56.005  1.00  0.00           O  
ATOM   2608  CB  ALA A1059      -0.314 147.509  53.734  1.00  0.00           C  
ATOM   2609  N   LYS A1061       1.598 145.376  55.237  1.00  0.00           N  
ATOM   2610  CA  LYS A1061       1.942 144.019  55.661  1.00  0.00           C  
ATOM   2611  C   LYS A1061       2.175 143.994  57.177  1.00  0.00           C  
ATOM   2612  O   LYS A1061       1.823 143.020  57.855  1.00  0.00           O  
ATOM   2613  CB  LYS A1061       3.194 143.527  54.934  1.00  0.00           C  
ATOM   2614  CG  LYS A1061       3.667 142.160  55.396  1.00  0.00           C  
ATOM   2615  CD  LYS A1061       4.856 141.677  54.601  1.00  0.00           C  
ATOM   2616  CE  LYS A1061       5.452 140.443  55.251  1.00  0.00           C  
ATOM   2617  NZ  LYS A1061       6.491 139.780  54.417  1.00  0.00           N  
ATOM   2618  N   ALA A1105       2.769 145.071  57.695  1.00  0.00           N  
ATOM   2619  CA  ALA A1105       3.002 145.241  59.129  1.00  0.00           C  
ATOM   2620  C   ALA A1105       1.674 145.196  59.864  1.00  0.00           C  
ATOM   2621  O   ALA A1105       1.519 144.452  60.829  1.00  0.00           O  
ATOM   2622  CB  ALA A1105       3.680 146.572  59.396  1.00  0.00           C  
ATOM   2623  N   ILE A1106       0.725 146.006  59.405  1.00  0.00           N  
ATOM   2624  CA  ILE A1106      -0.599 146.048  59.997  1.00  0.00           C  
ATOM   2625  C   ILE A1106      -1.262 144.685  59.948  1.00  0.00           C  
ATOM   2626  O   ILE A1106      -1.810 144.213  60.946  1.00  0.00           O  
ATOM   2627  CB  ILE A1106      -1.512 147.032  59.265  1.00  0.00           C  
ATOM   2628  CG1 ILE A1106      -0.952 148.450  59.383  1.00  0.00           C  
ATOM   2629  CG2 ILE A1106      -2.940 146.934  59.816  1.00  0.00           C  
ATOM   2630  CD1 ILE A1106      -1.893 149.537  58.862  1.00  0.00           C  
ATOM   2631  N   ALA A1107      -1.242 144.071  58.770  1.00  0.00           N  
ATOM   2632  CA  ALA A1107      -1.859 142.760  58.575  1.00  0.00           C  
ATOM   2633  C   ALA A1107      -1.301 141.738  59.567  1.00  0.00           C  
ATOM   2634  O   ALA A1107      -2.056 140.989  60.194  1.00  0.00           O  
ATOM   2635  CB  ALA A1107      -1.646 142.289  57.146  1.00  0.00           C  
ATOM   2636  N   GLU A1109       0.020 141.729  59.724  1.00  0.00           N  
ATOM   2637  CA  GLU A1109       0.657 140.826  60.665  1.00  0.00           C  
ATOM   2638  C   GLU A1109       0.475 141.239  62.124  1.00  0.00           C  
ATOM   2639  O   GLU A1109       0.435 140.376  63.003  1.00  0.00           O  
ATOM   2640  CB  GLU A1109       2.130 140.615  60.309  1.00  0.00           C  
ATOM   2641  CG  GLU A1109       2.347 139.287  59.588  1.00  0.00           C  
ATOM   2642  CD  GLU A1109       3.602 139.240  58.723  1.00  0.00           C  
ATOM   2643  OE1 GLU A1109       4.381 140.226  58.710  1.00  0.00           O  
ATOM   2644  OE2 GLU A1109       3.797 138.202  58.043  1.00  0.00           O  
ATOM   2645  N   SER A1110       0.306 142.535  62.385  1.00  0.00           N  
ATOM   2646  CA  SER A1110       0.066 142.995  63.751  1.00  0.00           C  
ATOM   2647  C   SER A1110      -1.322 142.562  64.239  1.00  0.00           C  
ATOM   2648  O   SER A1110      -1.539 142.455  65.439  1.00  0.00           O  
ATOM   2649  CB  SER A1110       0.241 144.517  63.885  1.00  0.00           C  
ATOM   2650  OG  SER A1110      -0.984 145.211  63.731  1.00  0.00           O  
ATOM   2651  N   ILE A1112      -2.266 142.329  63.326  1.00  0.00           N  
ATOM   2652  CA  ILE A1112      -3.574 141.804  63.734  1.00  0.00           C  
ATOM   2653  C   ILE A1112      -3.654 140.283  63.550  1.00  0.00           C  
ATOM   2654  O   ILE A1112      -4.741 139.689  63.556  1.00  0.00           O  
ATOM   2655  CB  ILE A1112      -4.784 142.517  63.036  1.00  0.00           C  
ATOM   2656  CG1 ILE A1112      -4.864 142.174  61.544  1.00  0.00           C  
ATOM   2657  CG2 ILE A1112      -4.701 144.032  63.249  1.00  0.00           C  
ATOM   2658  CD1 ILE A1112      -6.200 142.556  60.919  1.00  0.00           C  
ATOM   2659  N   GLY A1113      -2.487 139.667  63.369  1.00  0.00           N  
ATOM   2660  CA  GLY A1113      -2.393 138.219  63.307  1.00  0.00           C  
ATOM   2661  C   GLY A1113      -2.742 137.521  62.009  1.00  0.00           C  
ATOM   2662  O   GLY A1113      -3.321 136.428  62.037  1.00  0.00           O  
ATOM   2663  N   ILE A1114      -2.396 138.128  60.876  1.00  0.00           N  
ATOM   2664  CA  ILE A1114      -2.640 137.501  59.580  1.00  0.00           C  
ATOM   2665  C   ILE A1114      -1.295 137.075  59.022  1.00  0.00           C  
ATOM   2666  O   ILE A1114      -0.344 137.857  59.009  1.00  0.00           O  
ATOM   2667  CB  ILE A1114      -3.303 138.458  58.560  1.00  0.00           C  
ATOM   2668  CG1 ILE A1114      -4.629 138.999  59.096  1.00  0.00           C  
ATOM   2669  CG2 ILE A1114      -3.554 137.723  57.255  1.00  0.00           C  
ATOM   2670  CD1 ILE A1114      -5.267 140.047  58.203  1.00  0.00           C  
ATOM   2671  N   HIS A1115      -1.197 135.819  58.606  1.00  0.00           N  
ATOM   2672  CA  HIS A1115       0.034 135.347  58.001  1.00  0.00           C  
ATOM   2673  C   HIS A1115       0.020 135.760  56.530  1.00  0.00           C  
ATOM   2674  O   HIS A1115      -0.846 135.315  55.777  1.00  0.00           O  
ATOM   2675  CB  HIS A1115       0.154 133.826  58.130  1.00  0.00           C  
ATOM   2676  CG  HIS A1115       1.403 133.282  57.525  1.00  0.00           C  
ATOM   2677  ND1 HIS A1115       2.664 133.727  57.891  1.00  0.00           N  
ATOM   2678  CD2 HIS A1115       1.606 132.398  56.518  1.00  0.00           C  
ATOM   2679  CE1 HIS A1115       3.571 133.152  57.134  1.00  0.00           C  
ATOM   2680  NE2 HIS A1115       2.956 132.336  56.286  1.00  0.00           N  
ATOM   2681  N   VAL A1116       0.956 136.622  56.131  1.00  0.00           N  
ATOM   2682  CA  VAL A1116       1.017 137.121  54.751  1.00  0.00           C  
ATOM   2683  C   VAL A1116       1.741 136.145  53.806  1.00  0.00           C  
ATOM   2684  O   VAL A1116       2.936 135.881  53.982  1.00  0.00           O  
ATOM   2685  CB  VAL A1116       1.713 138.511  54.690  1.00  0.00           C  
ATOM   2686  CG1 VAL A1116       1.613 139.091  53.294  1.00  0.00           C  
ATOM   2687  CG2 VAL A1116       1.091 139.463  55.694  1.00  0.00           C  
ATOM   2688  N   GLU A1117       1.016 135.600  52.823  1.00  0.00           N  
ATOM   2689  CA  GLU A1117       1.590 134.649  51.860  1.00  0.00           C  
ATOM   2690  C   GLU A1117       2.658 135.309  50.987  1.00  0.00           C  
ATOM   2691  O   GLU A1117       2.506 136.467  50.594  1.00  0.00           O  
ATOM   2692  CB  GLU A1117       0.511 134.074  50.933  1.00  0.00           C  
ATOM   2693  CG  GLU A1117      -0.663 133.393  51.612  1.00  0.00           C  
ATOM   2694  CD  GLU A1117      -0.290 132.187  52.460  1.00  0.00           C  
ATOM   2695  OE1 GLU A1117       0.880 131.724  52.430  1.00  0.00           O  
ATOM   2696  OE2 GLU A1117      -1.200 131.699  53.165  1.00  0.00           O  
ATOM   2697  N   LYS A1121       3.693 134.554  50.617  1.00  0.00           N  
ATOM   2698  CA  LYS A1121       4.766 135.079  49.765  1.00  0.00           C  
ATOM   2699  C   LYS A1121       4.238 135.658  48.428  1.00  0.00           C  
ATOM   2700  O   LYS A1121       4.793 136.616  47.894  1.00  0.00           O  
ATOM   2701  CB  LYS A1121       5.837 133.999  49.518  1.00  0.00           C  
ATOM   2702  N   SER A1124       3.131 135.112  47.930  1.00  0.00           N  
ATOM   2703  CA  SER A1124       2.545 135.536  46.662  1.00  0.00           C  
ATOM   2704  C   SER A1124       1.623 136.746  46.747  1.00  0.00           C  
ATOM   2705  O   SER A1124       1.042 137.142  45.738  1.00  0.00           O  
ATOM   2706  CB  SER A1124       1.745 134.382  46.070  1.00  0.00           C  
ATOM   2707  OG  SER A1124       0.728 133.978  46.977  1.00  0.00           O  
ATOM   2708  N   TRP A1125       1.427 137.300  47.938  1.00  0.00           N  
ATOM   2709  CA  TRP A1125       0.482 138.405  48.100  1.00  0.00           C  
ATOM   2710  C   TRP A1125       1.035 139.773  47.739  1.00  0.00           C  
ATOM   2711  O   TRP A1125       2.164 140.115  48.086  1.00  0.00           O  
ATOM   2712  CB  TRP A1125      -0.070 138.455  49.531  1.00  0.00           C  
ATOM   2713  CG  TRP A1125      -1.021 137.354  49.869  1.00  0.00           C  
ATOM   2714  CD1 TRP A1125      -1.368 136.301  49.081  1.00  0.00           C  
ATOM   2715  CD2 TRP A1125      -1.734 137.190  51.099  1.00  0.00           C  
ATOM   2716  NE1 TRP A1125      -2.268 135.495  49.735  1.00  0.00           N  
ATOM   2717  CE2 TRP A1125      -2.531 136.030  50.967  1.00  0.00           C  
ATOM   2718  CE3 TRP A1125      -1.830 137.942  52.274  1.00  0.00           C  
ATOM   2719  CZ2 TRP A1125      -3.353 135.561  52.005  1.00  0.00           C  
ATOM   2720  CZ3 TRP A1125      -2.648 137.479  53.298  1.00  0.00           C  
ATOM   2721  CH2 TRP A1125      -3.424 136.315  53.142  1.00  0.00           C  
ATOM   2722  N   GLY A1126       0.216 140.554  47.044  1.00  0.00           N  
ATOM   2723  CA  GLY A1126       0.556 141.934  46.751  1.00  0.00           C  
ATOM   2724  C   GLY A1126      -0.287 142.837  47.642  1.00  0.00           C  
ATOM   2725  O   GLY A1126      -1.218 142.368  48.317  1.00  0.00           O  
ATOM   2726  N   LEU A1127      -0.023 144.138  47.599  1.00  0.00           N  
ATOM   2727  CA  LEU A1127      -0.730 145.087  48.454  1.00  0.00           C  
ATOM   2728  C   LEU A1127      -2.256 144.932  48.499  1.00  0.00           C  
ATOM   2729  O   LEU A1127      -2.851 144.882  49.570  1.00  0.00           O  
ATOM   2730  CB  LEU A1127      -0.385 146.513  48.056  1.00  0.00           C  
ATOM   2731  CG  LEU A1127      -0.975 147.525  49.023  1.00  0.00           C  
ATOM   2732  CD1 LEU A1127      -0.157 147.491  50.277  1.00  0.00           C  
ATOM   2733  CD2 LEU A1127      -0.934 148.895  48.423  1.00  0.00           C  
ATOM   2734  N   GLY A1128      -2.887 144.857  47.338  1.00  0.00           N  
ATOM   2735  CA  GLY A1128      -4.332 144.723  47.298  1.00  0.00           C  
ATOM   2736  C   GLY A1128      -4.855 143.496  48.025  1.00  0.00           C  
ATOM   2737  O   GLY A1128      -5.925 143.547  48.636  1.00  0.00           O  
ATOM   2738  N   ARG A1129      -4.112 142.392  47.961  1.00  0.00           N  
ATOM   2739  CA  ARG A1129      -4.510 141.169  48.648  1.00  0.00           C  
ATOM   2740  C   ARG A1129      -4.379 141.394  50.148  1.00  0.00           C  
ATOM   2741  O   ARG A1129      -5.287 141.062  50.914  1.00  0.00           O  
ATOM   2742  CB  ARG A1129      -3.642 139.986  48.221  1.00  0.00           C  
ATOM   2743  CG  ARG A1129      -4.032 138.665  48.876  1.00  0.00           C  
ATOM   2744  CD  ARG A1129      -5.500 138.309  48.626  1.00  0.00           C  
ATOM   2745  NE  ARG A1129      -5.924 137.112  49.359  1.00  0.00           N  
ATOM   2746  CZ  ARG A1129      -5.475 135.876  49.134  1.00  0.00           C  
ATOM   2747  NH1 ARG A1129      -4.574 135.644  48.191  1.00  0.00           N  
ATOM   2748  NH2 ARG A1129      -5.936 134.862  49.847  1.00  0.00           N  
ATOM   2749  N   ILE A1130      -3.261 141.987  50.557  1.00  0.00           N  
ATOM   2750  CA  ILE A1130      -3.039 142.303  51.959  1.00  0.00           C  
ATOM   2751  C   ILE A1130      -4.160 143.170  52.533  1.00  0.00           C  
ATOM   2752  O   ILE A1130      -4.701 142.864  53.599  1.00  0.00           O  
ATOM   2753  CB  ILE A1130      -1.705 143.002  52.148  1.00  0.00           C  
ATOM   2754  CG1 ILE A1130      -0.579 142.006  51.866  1.00  0.00           C  
ATOM   2755  CG2 ILE A1130      -1.618 143.599  53.544  1.00  0.00           C  
ATOM   2756  CD1 ILE A1130       0.791 142.606  51.920  1.00  0.00           C  
ATOM   2757  N   VAL A1131      -4.525 144.230  51.816  1.00  0.00           N  
ATOM   2758  CA  VAL A1131      -5.594 145.114  52.256  1.00  0.00           C  
ATOM   2759  C   VAL A1131      -6.904 144.361  52.309  1.00  0.00           C  
ATOM   2760  O   VAL A1131      -7.655 144.487  53.277  1.00  0.00           O  
ATOM   2761  CB  VAL A1131      -5.738 146.364  51.338  1.00  0.00           C  
ATOM   2762  CG1 VAL A1131      -7.123 147.022  51.522  1.00  0.00           C  
ATOM   2763  CG2 VAL A1131      -4.640 147.381  51.665  1.00  0.00           C  
ATOM   2764  N   THR A1132      -7.187 143.584  51.272  1.00  0.00           N  
ATOM   2765  CA  THR A1132      -8.426 142.816  51.253  1.00  0.00           C  
ATOM   2766  C   THR A1132      -8.502 141.911  52.483  1.00  0.00           C  
ATOM   2767  O   THR A1132      -9.543 141.856  53.136  1.00  0.00           O  
ATOM   2768  CB  THR A1132      -8.578 141.971  49.968  1.00  0.00           C  
ATOM   2769  OG1 THR A1132      -8.480 142.822  48.821  1.00  0.00           O  
ATOM   2770  CG2 THR A1132      -9.942 141.284  49.946  1.00  0.00           C  
ATOM   2771  N   GLU A1133      -7.386 141.252  52.807  1.00  0.00           N  
ATOM   2772  CA  GLU A1133      -7.286 140.379  53.975  1.00  0.00           C  
ATOM   2773  C   GLU A1133      -7.585 141.163  55.246  1.00  0.00           C  
ATOM   2774  O   GLU A1133      -8.489 140.797  56.014  1.00  0.00           O  
ATOM   2775  CB  GLU A1133      -5.892 139.761  54.062  1.00  0.00           C  
ATOM   2776  CG  GLU A1133      -5.600 138.773  52.955  1.00  0.00           C  
ATOM   2777  CD  GLU A1133      -6.520 137.568  52.990  1.00  0.00           C  
ATOM   2778  OE1 GLU A1133      -6.678 136.983  54.081  1.00  0.00           O  
ATOM   2779  OE2 GLU A1133      -7.096 137.210  51.941  1.00  0.00           O  
ATOM   2780  N   ILE A1134      -6.848 142.253  55.455  1.00  0.00           N  
ATOM   2781  CA  ILE A1134      -7.089 143.111  56.597  1.00  0.00           C  
ATOM   2782  C   ILE A1134      -8.584 143.399  56.720  1.00  0.00           C  
ATOM   2783  O   ILE A1134      -9.171 143.166  57.776  1.00  0.00           O  
ATOM   2784  CB  ILE A1134      -6.305 144.411  56.498  1.00  0.00           C  
ATOM   2785  CG1 ILE A1134      -4.814 144.110  56.587  1.00  0.00           C  
ATOM   2786  CG2 ILE A1134      -6.709 145.354  57.610  1.00  0.00           C  
ATOM   2787  CD1 ILE A1134      -3.938 145.297  56.277  1.00  0.00           C  
ATOM   2788  N   PHE A1135      -9.218 143.850  55.643  1.00  0.00           N  
ATOM   2789  CA  PHE A1135     -10.660 144.062  55.682  1.00  0.00           C  
ATOM   2790  C   PHE A1135     -11.383 142.811  56.198  1.00  0.00           C  
ATOM   2791  O   PHE A1135     -12.170 142.907  57.144  1.00  0.00           O  
ATOM   2792  CB  PHE A1135     -11.203 144.448  54.307  1.00  0.00           C  
ATOM   2793  CG  PHE A1135     -12.686 144.169  54.131  1.00  0.00           C  
ATOM   2794  CD1 PHE A1135     -13.644 145.046  54.634  1.00  0.00           C  
ATOM   2795  CD2 PHE A1135     -13.118 143.012  53.480  1.00  0.00           C  
ATOM   2796  CE1 PHE A1135     -15.026 144.772  54.494  1.00  0.00           C  
ATOM   2797  CE2 PHE A1135     -14.493 142.728  53.336  1.00  0.00           C  
ATOM   2798  CZ  PHE A1135     -15.450 143.610  53.846  1.00  0.00           C  
ATOM   2799  N   GLU A1136     -11.105 141.653  55.584  1.00  0.00           N  
ATOM   2800  CA  GLU A1136     -11.738 140.367  55.941  1.00  0.00           C  
ATOM   2801  C   GLU A1136     -11.742 140.213  57.464  1.00  0.00           C  
ATOM   2802  O   GLU A1136     -12.802 140.081  58.089  1.00  0.00           O  
ATOM   2803  CB  GLU A1136     -10.954 139.167  55.368  1.00  0.00           C  
ATOM   2804  CG  GLU A1136     -10.526 139.232  53.905  1.00  0.00           C  
ATOM   2805  CD  GLU A1136     -11.555 138.688  52.929  1.00  0.00           C  
ATOM   2806  OE1 GLU A1136     -12.684 138.376  53.347  1.00  0.00           O  
ATOM   2807  OE2 GLU A1136     -11.229 138.575  51.728  1.00  0.00           O  
ATOM   2808  N   GLU A1137     -10.537 140.261  58.036  1.00  0.00           N  
ATOM   2809  CA  GLU A1137     -10.304 140.107  59.469  1.00  0.00           C  
ATOM   2810  C   GLU A1137     -11.048 141.145  60.339  1.00  0.00           C  
ATOM   2811  O   GLU A1137     -12.037 140.832  61.009  1.00  0.00           O  
ATOM   2812  CB  GLU A1137      -8.797 140.180  59.741  1.00  0.00           C  
ATOM   2813  CG  GLU A1137      -8.382 139.690  61.124  1.00  0.00           C  
ATOM   2814  CD  GLU A1137      -8.879 138.277  61.414  1.00  0.00           C  
ATOM   2815  OE1 GLU A1137      -8.615 137.368  60.600  1.00  0.00           O  
ATOM   2816  OE2 GLU A1137      -9.551 138.080  62.448  1.00  0.00           O  
ATOM   2817  N   VAL A1138     -10.572 142.382  60.298  1.00  0.00           N  
ATOM   2818  CA  VAL A1138     -11.129 143.489  61.068  1.00  0.00           C  
ATOM   2819  C   VAL A1138     -12.647 143.752  60.938  1.00  0.00           C  
ATOM   2820  O   VAL A1138     -13.269 144.229  61.884  1.00  0.00           O  
ATOM   2821  CB  VAL A1138     -10.352 144.778  60.712  1.00  0.00           C  
ATOM   2822  CG1 VAL A1138     -11.036 146.001  61.247  1.00  0.00           C  
ATOM   2823  CG2 VAL A1138      -8.902 144.675  61.202  1.00  0.00           C  
ATOM   2824  N   ALA A1139     -13.274 143.396  59.822  1.00  0.00           N  
ATOM   2825  CA  ALA A1139     -14.649 143.854  59.611  1.00  0.00           C  
ATOM   2826  C   ALA A1139     -15.772 142.856  59.336  1.00  0.00           C  
ATOM   2827  O   ALA A1139     -16.920 143.066  59.751  1.00  0.00           O  
ATOM   2828  CB  ALA A1139     -14.649 144.920  58.530  1.00  0.00           C  
ATOM   2829  N   GLU A1140     -15.465 141.785  58.619  1.00  0.00           N  
ATOM   2830  CA  GLU A1140     -16.486 140.850  58.179  1.00  0.00           C  
ATOM   2831  C   GLU A1140     -17.483 140.451  59.251  1.00  0.00           C  
ATOM   2832  O   GLU A1140     -18.691 140.534  59.044  1.00  0.00           O  
ATOM   2833  CB  GLU A1140     -15.819 139.606  57.639  1.00  0.00           C  
ATOM   2834  CG  GLU A1140     -16.051 139.348  56.175  1.00  0.00           C  
ATOM   2835  CD  GLU A1140     -15.486 138.007  55.777  1.00  0.00           C  
ATOM   2836  OE1 GLU A1140     -14.263 137.946  55.531  1.00  0.00           O  
ATOM   2837  OE2 GLU A1140     -16.245 137.011  55.771  1.00  0.00           O  
ATOM   2838  N   ALA A1141     -16.967 140.077  60.418  1.00  0.00           N  
ATOM   2839  CA  ALA A1141     -17.774 139.550  61.518  1.00  0.00           C  
ATOM   2840  C   ALA A1141     -18.782 140.574  62.036  1.00  0.00           C  
ATOM   2841  O   ALA A1141     -19.862 140.212  62.517  1.00  0.00           O  
ATOM   2842  CB  ALA A1141     -16.871 139.109  62.637  1.00  0.00           C  
ATOM   2843  N   HIS A1142     -18.440 141.856  61.916  1.00  0.00           N  
ATOM   2844  CA  HIS A1142     -19.294 142.915  62.437  1.00  0.00           C  
ATOM   2845  C   HIS A1142     -20.430 143.291  61.507  1.00  0.00           C  
ATOM   2846  O   HIS A1142     -21.355 144.002  61.903  1.00  0.00           O  
ATOM   2847  CB  HIS A1142     -18.459 144.142  62.774  1.00  0.00           C  
ATOM   2848  CG  HIS A1142     -17.358 143.861  63.743  1.00  0.00           C  
ATOM   2849  ND1 HIS A1142     -17.592 143.354  65.004  1.00  0.00           N  
ATOM   2850  CD2 HIS A1142     -16.015 143.955  63.618  1.00  0.00           C  
ATOM   2851  CE1 HIS A1142     -16.437 143.142  65.612  1.00  0.00           C  
ATOM   2852  NE2 HIS A1142     -15.465 143.499  64.789  1.00  0.00           N  
ATOM   2853  N   LEU A1143     -20.359 142.827  60.265  1.00  0.00           N  
ATOM   2854  CA  LEU A1143     -21.406 143.126  59.296  1.00  0.00           C  
ATOM   2855  C   LEU A1143     -22.547 142.168  59.591  1.00  0.00           C  
ATOM   2856  O   LEU A1143     -22.626 141.068  59.045  1.00  0.00           O  
ATOM   2857  CB  LEU A1143     -20.892 142.952  57.859  1.00  0.00           C  
ATOM   2858  CG  LEU A1143     -19.585 143.694  57.565  1.00  0.00           C  
ATOM   2859  CD1 LEU A1143     -19.187 143.551  56.119  1.00  0.00           C  
ATOM   2860  CD2 LEU A1143     -19.743 145.153  57.927  1.00  0.00           C  
ATOM   2861  N   ILE A1153     -23.401 142.576  60.514  1.00  0.00           N  
ATOM   2862  CA  ILE A1153     -24.500 141.743  60.937  1.00  0.00           C  
ATOM   2863  C   ILE A1153     -25.736 142.097  60.139  1.00  0.00           C  
ATOM   2864  O   ILE A1153     -26.444 141.226  59.644  1.00  0.00           O  
ATOM   2865  CB  ILE A1153     -24.771 141.937  62.435  1.00  0.00           C  
ATOM   2866  CG1 ILE A1153     -23.535 141.529  63.249  1.00  0.00           C  
ATOM   2867  CG2 ILE A1153     -26.032 141.203  62.843  1.00  0.00           C  
ATOM   2868  CD1 ILE A1153     -22.986 140.157  62.926  1.00  0.00           C  
ATOM   2869  N   GLN A1154     -26.024 143.385  60.056  1.00  0.00           N  
ATOM   2870  CA  GLN A1154     -27.153 143.861  59.270  1.00  0.00           C  
ATOM   2871  C   GLN A1154     -26.758 143.801  57.795  1.00  0.00           C  
ATOM   2872  O   GLN A1154     -25.561 143.834  57.475  1.00  0.00           O  
ATOM   2873  CB  GLN A1154     -27.519 145.291  59.688  1.00  0.00           C  
ATOM   2874  CG  GLN A1154     -28.062 145.382  61.107  1.00  0.00           C  
ATOM   2875  CD  GLN A1154     -29.243 144.433  61.346  1.00  0.00           C  
ATOM   2876  OE1 GLN A1154     -30.295 144.558  60.717  1.00  0.00           O  
ATOM   2877  NE2 GLN A1154     -29.071 143.490  62.267  1.00  0.00           N  
ATOM   2878  N   PRO A1155     -27.744 143.654  56.885  1.00  0.00           N  
ATOM   2879  CA  PRO A1155     -27.458 143.591  55.445  1.00  0.00           C  
ATOM   2880  C   PRO A1155     -26.509 144.726  55.037  1.00  0.00           C  
ATOM   2881  O   PRO A1155     -26.859 145.905  55.151  1.00  0.00           O  
ATOM   2882  CB  PRO A1155     -28.838 143.778  54.833  1.00  0.00           C  
ATOM   2883  CG  PRO A1155     -29.735 143.126  55.830  1.00  0.00           C  
ATOM   2884  CD  PRO A1155     -29.200 143.642  57.128  1.00  0.00           C  
ATOM   2885  N   THR A1156     -25.317 144.366  54.566  1.00  0.00           N  
ATOM   2886  CA  THR A1156     -24.283 145.342  54.230  1.00  0.00           C  
ATOM   2887  C   THR A1156     -23.556 145.067  52.899  1.00  0.00           C  
ATOM   2888  O   THR A1156     -23.209 143.923  52.588  1.00  0.00           O  
ATOM   2889  CB  THR A1156     -23.259 145.414  55.385  1.00  0.00           C  
ATOM   2890  OG1 THR A1156     -23.886 146.029  56.511  1.00  0.00           O  
ATOM   2891  CG2 THR A1156     -22.026 146.216  55.001  1.00  0.00           C  
ATOM   2892  N   PHE A1157     -23.322 146.129  52.131  1.00  0.00           N  
ATOM   2893  CA  PHE A1157     -22.572 146.043  50.882  1.00  0.00           C  
ATOM   2894  C   PHE A1157     -21.200 146.663  51.075  1.00  0.00           C  
ATOM   2895  O   PHE A1157     -21.113 147.825  51.483  1.00  0.00           O  
ATOM   2896  CB  PHE A1157     -23.276 146.832  49.769  1.00  0.00           C  
ATOM   2897  CG  PHE A1157     -24.600 146.265  49.349  1.00  0.00           C  
ATOM   2898  CD1 PHE A1157     -24.665 145.087  48.612  1.00  0.00           C  
ATOM   2899  CD2 PHE A1157     -25.781 146.924  49.664  1.00  0.00           C  
ATOM   2900  CE1 PHE A1157     -25.886 144.578  48.189  1.00  0.00           C  
ATOM   2901  CE2 PHE A1157     -27.004 146.423  49.247  1.00  0.00           C  
ATOM   2902  CZ  PHE A1157     -27.058 145.246  48.507  1.00  0.00           C  
ATOM   2903  N   ILE A1158     -20.135 145.914  50.801  1.00  0.00           N  
ATOM   2904  CA  ILE A1158     -18.799 146.505  50.800  1.00  0.00           C  
ATOM   2905  C   ILE A1158     -18.348 146.682  49.337  1.00  0.00           C  
ATOM   2906  O   ILE A1158     -18.421 145.744  48.546  1.00  0.00           O  
ATOM   2907  CB  ILE A1158     -17.758 145.645  51.565  1.00  0.00           C  
ATOM   2908  CG1 ILE A1158     -18.253 145.352  52.982  1.00  0.00           C  
ATOM   2909  CG2 ILE A1158     -16.399 146.372  51.603  1.00  0.00           C  
ATOM   2910  CD1 ILE A1158     -18.668 146.589  53.771  1.00  0.00           C  
ATOM   2911  N   THR A1159     -17.861 147.871  48.991  1.00  0.00           N  
ATOM   2912  CA  THR A1159     -17.478 148.192  47.618  1.00  0.00           C  
ATOM   2913  C   THR A1159     -16.010 148.560  47.421  1.00  0.00           C  
ATOM   2914  O   THR A1159     -15.288 148.852  48.370  1.00  0.00           O  
ATOM   2915  CB  THR A1159     -18.285 149.382  47.080  1.00  0.00           C  
ATOM   2916  OG1 THR A1159     -17.843 150.590  47.718  1.00  0.00           O  
ATOM   2917  CG2 THR A1159     -19.776 149.189  47.331  1.00  0.00           C  
ATOM   2918  N   GLU A1160     -15.605 148.590  46.156  1.00  0.00           N  
ATOM   2919  CA  GLU A1160     -14.275 149.021  45.746  1.00  0.00           C  
ATOM   2920  C   GLU A1160     -13.138 148.153  46.227  1.00  0.00           C  
ATOM   2921  O   GLU A1160     -12.415 148.496  47.166  1.00  0.00           O  
ATOM   2922  CB  GLU A1160     -14.053 150.484  46.122  1.00  0.00           C  
ATOM   2923  CG  GLU A1160     -15.083 151.388  45.459  1.00  0.00           C  
ATOM   2924  CD  GLU A1160     -14.970 152.842  45.872  1.00  0.00           C  
ATOM   2925  OE1 GLU A1160     -13.871 153.264  46.313  1.00  0.00           O  
ATOM   2926  OE2 GLU A1160     -15.995 153.556  45.754  1.00  0.00           O  
ATOM   2927  N   TYR A1161     -12.939 147.059  45.499  1.00  0.00           N  
ATOM   2928  CA  TYR A1161     -11.900 146.091  45.812  1.00  0.00           C  
ATOM   2929  C   TYR A1161     -10.666 146.277  44.959  1.00  0.00           C  
ATOM   2930  O   TYR A1161     -10.765 146.605  43.777  1.00  0.00           O  
ATOM   2931  CB  TYR A1161     -12.439 144.664  45.629  1.00  0.00           C  
ATOM   2932  CG  TYR A1161     -13.471 144.278  46.669  1.00  0.00           C  
ATOM   2933  CD1 TYR A1161     -14.691 144.954  46.756  1.00  0.00           C  
ATOM   2934  CD2 TYR A1161     -13.207 143.275  47.595  1.00  0.00           C  
ATOM   2935  CE1 TYR A1161     -15.616 144.641  47.745  1.00  0.00           C  
ATOM   2936  CE2 TYR A1161     -14.126 142.953  48.583  1.00  0.00           C  
ATOM   2937  CZ  TYR A1161     -15.324 143.640  48.652  1.00  0.00           C  
ATOM   2938  OH  TYR A1161     -16.234 143.338  49.630  1.00  0.00           O  
ATOM   2939  N   PRO A1162      -9.476 146.091  45.550  1.00  0.00           N  
ATOM   2940  CA  PRO A1162      -8.229 146.215  44.787  1.00  0.00           C  
ATOM   2941  C   PRO A1162      -8.318 145.306  43.569  1.00  0.00           C  
ATOM   2942  O   PRO A1162      -8.967 144.255  43.615  1.00  0.00           O  
ATOM   2943  CB  PRO A1162      -7.181 145.689  45.762  1.00  0.00           C  
ATOM   2944  CG  PRO A1162      -7.735 146.083  47.097  1.00  0.00           C  
ATOM   2945  CD  PRO A1162      -9.208 145.743  46.956  1.00  0.00           C  
ATOM   2946  N   ALA A1415      -7.686 145.707  42.476  1.00  0.00           N  
ATOM   2947  CA  ALA A1415      -7.750 144.920  41.253  1.00  0.00           C  
ATOM   2948  C   ALA A1415      -7.255 143.478  41.457  1.00  0.00           C  
ATOM   2949  O   ALA A1415      -7.899 142.513  41.022  1.00  0.00           O  
ATOM   2950  CB  ALA A1415      -6.956 145.607  40.162  1.00  0.00           C  
ATOM   2951  N   GLU A1416      -6.131 143.351  42.156  1.00  0.00           N  
ATOM   2952  CA  GLU A1416      -5.481 142.076  42.394  1.00  0.00           C  
ATOM   2953  C   GLU A1416      -6.441 140.956  42.742  1.00  0.00           C  
ATOM   2954  O   GLU A1416      -6.368 139.874  42.178  1.00  0.00           O  
ATOM   2955  CB  GLU A1416      -4.461 142.231  43.510  1.00  0.00           C  
ATOM   2956  CG  GLU A1416      -3.863 140.924  43.975  1.00  0.00           C  
ATOM   2957  CD  GLU A1416      -2.653 141.132  44.855  1.00  0.00           C  
ATOM   2958  OE1 GLU A1416      -2.333 142.315  45.157  1.00  0.00           O  
ATOM   2959  OE2 GLU A1416      -2.019 140.116  45.234  1.00  0.00           O  
ATOM   2960  N   VAL A1418      -7.362 141.247  43.647  1.00  0.00           N  
ATOM   2961  CA  VAL A1418      -8.309 140.264  44.144  1.00  0.00           C  
ATOM   2962  C   VAL A1418      -9.605 140.205  43.324  1.00  0.00           C  
ATOM   2963  O   VAL A1418     -10.536 139.475  43.669  1.00  0.00           O  
ATOM   2964  CB  VAL A1418      -8.629 140.542  45.639  1.00  0.00           C  
ATOM   2965  CG1 VAL A1418      -7.333 140.647  46.435  1.00  0.00           C  
ATOM   2966  CG2 VAL A1418      -9.448 141.819  45.794  1.00  0.00           C  
ATOM   2967  N   SER A1420      -9.640 140.931  42.212  1.00  0.00           N  
ATOM   2968  CA  SER A1420     -10.834 140.984  41.370  1.00  0.00           C  
ATOM   2969  C   SER A1420     -10.462 140.766  39.891  1.00  0.00           C  
ATOM   2970  O   SER A1420     -10.663 141.654  39.052  1.00  0.00           O  
ATOM   2971  CB  SER A1420     -11.509 142.343  41.563  1.00  0.00           C  
ATOM   2972  OG  SER A1420     -11.700 142.648  42.938  1.00  0.00           O  
ATOM   2973  N   PRO A1421     -10.110 139.519  39.521  1.00  0.00           N  
ATOM   2974  CA  PRO A1421      -9.654 139.211  38.152  1.00  0.00           C  
ATOM   2975  C   PRO A1421     -10.645 139.315  36.978  1.00  0.00           C  
ATOM   2976  O   PRO A1421     -10.228 139.290  35.824  1.00  0.00           O  
ATOM   2977  CB  PRO A1421      -9.091 137.783  38.288  1.00  0.00           C  
ATOM   2978  CG  PRO A1421      -9.113 137.496  39.800  1.00  0.00           C  
ATOM   2979  CD  PRO A1421     -10.288 138.276  40.287  1.00  0.00           C  
ATOM   2980  N   LEU A1422     -11.939 139.398  37.261  1.00  0.00           N  
ATOM   2981  CA  LEU A1422     -12.965 139.430  36.220  1.00  0.00           C  
ATOM   2982  C   LEU A1422     -13.808 140.710  36.305  1.00  0.00           C  
ATOM   2983  O   LEU A1422     -14.918 140.790  35.738  1.00  0.00           O  
ATOM   2984  CB  LEU A1422     -13.886 138.203  36.357  1.00  0.00           C  
ATOM   2985  CG  LEU A1422     -13.209 136.825  36.350  1.00  0.00           C  
ATOM   2986  CD1 LEU A1422     -14.156 135.771  36.862  1.00  0.00           C  
ATOM   2987  CD2 LEU A1422     -12.726 136.472  34.965  1.00  0.00           C  
ATOM   2988  N   ALA A1423     -13.285 141.714  37.004  1.00  0.00           N  
ATOM   2989  CA  ALA A1423     -14.050 142.925  37.217  1.00  0.00           C  
ATOM   2990  C   ALA A1423     -13.455 144.139  36.515  1.00  0.00           C  
ATOM   2991  O   ALA A1423     -12.226 144.309  36.421  1.00  0.00           O  
ATOM   2992  CB  ALA A1423     -14.222 143.181  38.704  1.00  0.00           C  
ATOM   2993  N   ARG A1424     -14.360 144.967  36.006  1.00  0.00           N  
ATOM   2994  CA  ARG A1424     -14.031 146.190  35.288  1.00  0.00           C  
ATOM   2995  C   ARG A1424     -13.238 147.126  36.172  1.00  0.00           C  
ATOM   2996  O   ARG A1424     -13.564 147.291  37.337  1.00  0.00           O  
ATOM   2997  CB  ARG A1424     -15.325 146.885  34.866  1.00  0.00           C  
ATOM   2998  CG  ARG A1424     -15.129 148.146  34.072  1.00  0.00           C  
ATOM   2999  CD  ARG A1424     -16.468 148.812  33.839  1.00  0.00           C  
ATOM   3000  NE  ARG A1424     -16.387 149.993  32.980  1.00  0.00           N  
ATOM   3001  CZ  ARG A1424     -15.904 151.175  33.352  1.00  0.00           C  
ATOM   3002  NH1 ARG A1424     -15.397 151.348  34.561  1.00  0.00           N  
ATOM   3003  NH2 ARG A1424     -15.990 152.206  32.529  1.00  0.00           N  
ATOM   3004  N   ARG A1425     -12.198 147.739  35.624  1.00  0.00           N  
ATOM   3005  CA  ARG A1425     -11.432 148.716  36.383  1.00  0.00           C  
ATOM   3006  C   ARG A1425     -12.247 149.974  36.590  1.00  0.00           C  
ATOM   3007  O   ARG A1425     -13.143 150.275  35.811  1.00  0.00           O  
ATOM   3008  CB  ARG A1425     -10.158 149.082  35.654  1.00  0.00           C  
ATOM   3009  CG  ARG A1425      -9.329 147.900  35.354  1.00  0.00           C  
ATOM   3010  CD  ARG A1425      -7.867 148.215  35.457  1.00  0.00           C  
ATOM   3011  NE  ARG A1425      -7.108 147.011  35.171  1.00  0.00           N  
ATOM   3012  CZ  ARG A1425      -6.148 146.535  35.947  1.00  0.00           C  
ATOM   3013  NH1 ARG A1425      -5.790 147.196  37.037  1.00  0.00           N  
ATOM   3014  NH2 ARG A1425      -5.587 145.364  35.661  1.00  0.00           N  
ATOM   3015  N   ASN A1426     -11.951 150.688  37.665  1.00  0.00           N  
ATOM   3016  CA  ASN A1426     -12.604 151.961  37.930  1.00  0.00           C  
ATOM   3017  C   ASN A1426     -11.959 153.040  37.036  1.00  0.00           C  
ATOM   3018  O   ASN A1426     -10.734 153.069  36.846  1.00  0.00           O  
ATOM   3019  CB  ASN A1426     -12.461 152.313  39.415  1.00  0.00           C  
ATOM   3020  CG  ASN A1426     -13.092 153.638  39.761  1.00  0.00           C  
ATOM   3021  OD1 ASN A1426     -12.400 154.645  39.933  1.00  0.00           O  
ATOM   3022  ND2 ASN A1426     -14.414 153.652  39.868  1.00  0.00           N  
ATOM   3023  N   ASP A1427     -12.796 153.905  36.470  1.00  0.00           N  
ATOM   3024  CA  ASP A1427     -12.356 154.962  35.553  1.00  0.00           C  
ATOM   3025  C   ASP A1427     -11.321 155.874  36.179  1.00  0.00           C  
ATOM   3026  O   ASP A1427     -10.235 156.061  35.633  1.00  0.00           O  
ATOM   3027  CB  ASP A1427     -13.554 155.809  35.098  1.00  0.00           C  
ATOM   3028  CG  ASP A1427     -14.615 154.993  34.364  1.00  0.00           C  
ATOM   3029  OD1 ASP A1427     -14.288 153.881  33.897  1.00  0.00           O  
ATOM   3030  OD2 ASP A1427     -15.776 155.458  34.259  1.00  0.00           O  
ATOM   3031  N   VAL A1437     -11.671 156.424  37.337  1.00  0.00           N  
ATOM   3032  CA  VAL A1437     -10.828 157.376  38.046  1.00  0.00           C  
ATOM   3033  C   VAL A1437      -9.642 156.719  38.749  1.00  0.00           C  
ATOM   3034  O   VAL A1437      -8.574 157.326  38.886  1.00  0.00           O  
ATOM   3035  CB  VAL A1437     -11.648 158.164  39.070  1.00  0.00           C  
ATOM   3036  CG1 VAL A1437     -10.810 159.249  39.655  1.00  0.00           C  
ATOM   3037  CG2 VAL A1437     -12.901 158.734  38.424  1.00  0.00           C  
ATOM   3038  N   ASN A1438      -9.835 155.502  39.241  1.00  0.00           N  
ATOM   3039  CA  ASN A1438      -8.746 154.790  39.891  1.00  0.00           C  
ATOM   3040  C   ASN A1438      -8.661 153.351  39.409  1.00  0.00           C  
ATOM   3041  O   ASN A1438      -9.335 152.466  39.941  1.00  0.00           O  
ATOM   3042  CB  ASN A1438      -8.879 154.829  41.415  1.00  0.00           C  
ATOM   3043  CG  ASN A1438      -7.780 154.032  42.120  1.00  0.00           C  
ATOM   3044  OD1 ASN A1438      -6.732 153.700  41.533  1.00  0.00           O  
ATOM   3045  ND2 ASN A1438      -8.018 153.713  43.383  1.00  0.00           N  
ATOM   3046  N   PRO A1443      -7.804 153.100  38.401  1.00  0.00           N  
ATOM   3047  CA  PRO A1443      -7.581 151.779  37.807  1.00  0.00           C  
ATOM   3048  C   PRO A1443      -7.116 150.723  38.812  1.00  0.00           C  
ATOM   3049  O   PRO A1443      -7.340 149.537  38.595  1.00  0.00           O  
ATOM   3050  CB  PRO A1443      -6.512 152.061  36.749  1.00  0.00           C  
ATOM   3051  CG  PRO A1443      -5.785 153.256  37.289  1.00  0.00           C  
ATOM   3052  CD  PRO A1443      -6.928 154.100  37.764  1.00  0.00           C  
ATOM   3053  N   GLU A1444      -6.478 151.166  39.898  1.00  0.00           N  
ATOM   3054  CA  GLU A1444      -5.996 150.289  40.964  1.00  0.00           C  
ATOM   3055  C   GLU A1444      -7.105 149.570  41.733  1.00  0.00           C  
ATOM   3056  O   GLU A1444      -6.831 148.636  42.490  1.00  0.00           O  
ATOM   3057  CB  GLU A1444      -5.120 151.083  41.935  1.00  0.00           C  
ATOM   3058  CG  GLU A1444      -3.672 151.142  41.509  1.00  0.00           C  
ATOM   3059  CD  GLU A1444      -3.090 149.749  41.344  1.00  0.00           C  
ATOM   3060  OE1 GLU A1444      -2.863 149.079  42.374  1.00  0.00           O  
ATOM   3061  OE2 GLU A1444      -2.890 149.308  40.191  1.00  0.00           O  
ATOM   3062  N   ILE A1448      -8.345 150.032  41.588  1.00  0.00           N  
ATOM   3063  CA  ILE A1448      -9.486 149.328  42.164  1.00  0.00           C  
ATOM   3064  C   ILE A1448     -10.501 148.980  41.075  1.00  0.00           C  
ATOM   3065  O   ILE A1448     -10.468 149.546  39.980  1.00  0.00           O  
ATOM   3066  CB  ILE A1448     -10.192 150.128  43.288  1.00  0.00           C  
ATOM   3067  CG1 ILE A1448     -10.656 151.468  42.767  1.00  0.00           C  
ATOM   3068  CG2 ILE A1448      -9.262 150.317  44.472  1.00  0.00           C  
ATOM   3069  CD1 ILE A1448     -11.765 152.021  43.558  1.00  0.00           C  
ATOM   3070  N   THR A1456     -11.423 148.080  41.389  1.00  0.00           N  
ATOM   3071  CA  THR A1456     -12.386 147.608  40.413  1.00  0.00           C  
ATOM   3072  C   THR A1456     -13.805 147.883  40.883  1.00  0.00           C  
ATOM   3073  O   THR A1456     -14.048 147.927  42.084  1.00  0.00           O  
ATOM   3074  CB  THR A1456     -12.224 146.113  40.221  1.00  0.00           C  
ATOM   3075  OG1 THR A1456     -12.621 145.440  41.420  1.00  0.00           O  
ATOM   3076  CG2 THR A1456     -10.776 145.779  39.946  1.00  0.00           C  
ATOM   3077  N   ASP A1457     -14.737 148.055  39.944  1.00  0.00           N  
ATOM   3078  CA  ASP A1457     -16.142 148.331  40.255  1.00  0.00           C  
ATOM   3079  C   ASP A1457     -16.820 147.069  40.784  1.00  0.00           C  
ATOM   3080  O   ASP A1457     -17.717 146.506  40.134  1.00  0.00           O  
ATOM   3081  CB  ASP A1457     -16.879 148.820  39.006  1.00  0.00           C  
ATOM   3082  CG  ASP A1457     -16.449 150.214  38.562  1.00  0.00           C  
ATOM   3083  OD1 ASP A1457     -15.490 150.786  39.145  1.00  0.00           O  
ATOM   3084  OD2 ASP A1457     -17.092 150.735  37.612  1.00  0.00           O  
ATOM   3085  N   ARG A1458     -16.431 146.681  41.998  1.00  0.00           N  
ATOM   3086  CA  ARG A1458     -16.844 145.422  42.609  1.00  0.00           C  
ATOM   3087  C   ARG A1458     -17.443 145.557  43.999  1.00  0.00           C  
ATOM   3088  O   ARG A1458     -17.021 146.405  44.783  1.00  0.00           O  
ATOM   3089  CB  ARG A1458     -15.633 144.498  42.697  1.00  0.00           C  
ATOM   3090  CG  ARG A1458     -15.978 143.152  43.207  1.00  0.00           C  
ATOM   3091  CD  ARG A1458     -14.785 142.268  43.192  1.00  0.00           C  
ATOM   3092  NE  ARG A1458     -15.032 141.110  44.041  1.00  0.00           N  
ATOM   3093  CZ  ARG A1458     -14.109 140.558  44.824  1.00  0.00           C  
ATOM   3094  NH1 ARG A1458     -12.852 141.006  44.828  1.00  0.00           N  
ATOM   3095  NH2 ARG A1458     -14.466 139.613  45.675  1.00  0.00           N  
ATOM   3096  N   PHE A1459     -18.364 144.663  44.336  1.00  0.00           N  
ATOM   3097  CA  PHE A1459     -18.959 144.679  45.659  1.00  0.00           C  
ATOM   3098  C   PHE A1459     -19.189 143.295  46.234  1.00  0.00           C  
ATOM   3099  O   PHE A1459     -19.441 142.345  45.503  1.00  0.00           O  
ATOM   3100  CB  PHE A1459     -20.279 145.471  45.668  1.00  0.00           C  
ATOM   3101  CG  PHE A1459     -21.478 144.705  45.156  1.00  0.00           C  
ATOM   3102  CD1 PHE A1459     -22.146 143.788  45.973  1.00  0.00           C  
ATOM   3103  CD2 PHE A1459     -21.979 144.946  43.882  1.00  0.00           C  
ATOM   3104  CE1 PHE A1459     -23.298 143.128  45.534  1.00  0.00           C  
ATOM   3105  CE2 PHE A1459     -23.135 144.290  43.432  1.00  0.00           C  
ATOM   3106  CZ  PHE A1459     -23.793 143.380  44.264  1.00  0.00           C  
ATOM   3107  N   GLU A1460     -19.073 143.185  47.553  1.00  0.00           N  
ATOM   3108  CA  GLU A1460     -19.498 141.980  48.258  1.00  0.00           C  
ATOM   3109  C   GLU A1460     -20.726 142.350  49.096  1.00  0.00           C  
ATOM   3110  O   GLU A1460     -21.043 143.538  49.260  1.00  0.00           O  
ATOM   3111  CB  GLU A1460     -18.370 141.392  49.105  1.00  0.00           C  
ATOM   3112  CG  GLU A1460     -17.384 140.596  48.269  1.00  0.00           C  
ATOM   3113  CD  GLU A1460     -16.200 140.069  49.055  1.00  0.00           C  
ATOM   3114  OE1 GLU A1460     -15.721 140.774  49.967  1.00  0.00           O  
ATOM   3115  OE2 GLU A1460     -15.728 138.954  48.740  1.00  0.00           O  
ATOM   3116  N   PHE A1461     -21.457 141.345  49.560  1.00  0.00           N  
ATOM   3117  CA  PHE A1461     -22.685 141.592  50.301  1.00  0.00           C  
ATOM   3118  C   PHE A1461     -22.698 140.662  51.496  1.00  0.00           C  
ATOM   3119  O   PHE A1461     -22.443 139.462  51.350  1.00  0.00           O  
ATOM   3120  CB  PHE A1461     -23.882 141.342  49.397  1.00  0.00           C  
ATOM   3121  CG  PHE A1461     -25.199 141.391  50.098  1.00  0.00           C  
ATOM   3122  CD1 PHE A1461     -25.569 142.504  50.844  1.00  0.00           C  
ATOM   3123  CD2 PHE A1461     -26.101 140.340  49.968  1.00  0.00           C  
ATOM   3124  CE1 PHE A1461     -26.837 142.574  51.446  1.00  0.00           C  
ATOM   3125  CE2 PHE A1461     -27.362 140.395  50.560  1.00  0.00           C  
ATOM   3126  CZ  PHE A1461     -27.736 141.513  51.301  1.00  0.00           C  
ATOM   3127  N   PHE A1462     -22.986 141.218  52.675  1.00  0.00           N  
ATOM   3128  CA  PHE A1462     -22.904 140.476  53.937  1.00  0.00           C  
ATOM   3129  C   PHE A1462     -24.129 140.593  54.832  1.00  0.00           C  
ATOM   3130  O   PHE A1462     -24.656 141.689  55.065  1.00  0.00           O  
ATOM   3131  CB  PHE A1462     -21.705 140.956  54.744  1.00  0.00           C  
ATOM   3132  CG  PHE A1462     -20.411 140.961  53.986  1.00  0.00           C  
ATOM   3133  CD1 PHE A1462     -20.089 142.018  53.137  1.00  0.00           C  
ATOM   3134  CD2 PHE A1462     -19.481 139.941  54.166  1.00  0.00           C  
ATOM   3135  CE1 PHE A1462     -18.844 142.065  52.490  1.00  0.00           C  
ATOM   3136  CE2 PHE A1462     -18.229 139.977  53.523  1.00  0.00           C  
ATOM   3137  CZ  PHE A1462     -17.914 141.040  52.684  1.00  0.00           C  
ATOM   3138  N   ILE A1463     -24.591 139.455  55.330  1.00  0.00           N  
ATOM   3139  CA  ILE A1463     -25.628 139.457  56.349  1.00  0.00           C  
ATOM   3140  C   ILE A1463     -25.207 138.457  57.425  1.00  0.00           C  
ATOM   3141  O   ILE A1463     -24.763 137.346  57.118  1.00  0.00           O  
ATOM   3142  CB  ILE A1463     -27.007 139.077  55.815  1.00  0.00           C  
ATOM   3143  CG1 ILE A1463     -27.412 139.989  54.668  1.00  0.00           C  
ATOM   3144  CG2 ILE A1463     -28.038 139.262  56.908  1.00  0.00           C  
ATOM   3145  CD1 ILE A1463     -28.802 139.687  54.126  1.00  0.00           C  
ATOM   3146  N   GLY A1464     -25.268 138.888  58.681  1.00  0.00           N  
ATOM   3147  CA  GLY A1464     -24.892 138.029  59.789  1.00  0.00           C  
ATOM   3148  C   GLY A1464     -23.427 137.638  59.812  1.00  0.00           C  
ATOM   3149  O   GLY A1464     -23.086 136.494  60.050  1.00  0.00           O  
ATOM   3150  N   GLY A1693     -22.549 138.584  59.539  1.00  0.00           N  
ATOM   3151  CA  GLY A1693     -21.127 138.315  59.597  1.00  0.00           C  
ATOM   3152  C   GLY A1693     -20.681 137.300  58.573  1.00  0.00           C  
ATOM   3153  O   GLY A1693     -19.552 136.806  58.639  1.00  0.00           O  
ATOM   3154  N   ARG A1700     -21.556 137.014  57.608  1.00  0.00           N  
ATOM   3155  CA  ARG A1700     -21.263 136.085  56.513  1.00  0.00           C  
ATOM   3156  C   ARG A1700     -21.474 136.758  55.144  1.00  0.00           C  
ATOM   3157  O   ARG A1700     -22.253 137.718  55.027  1.00  0.00           O  
ATOM   3158  CB  ARG A1700     -22.165 134.845  56.609  1.00  0.00           C  
ATOM   3159  CG  ARG A1700     -21.908 133.931  57.800  1.00  0.00           C  
ATOM   3160  CD  ARG A1700     -22.762 132.673  57.688  1.00  0.00           C  
ATOM   3161  NE  ARG A1700     -22.768 131.835  58.892  1.00  0.00           N  
ATOM   3162  CZ  ARG A1700     -23.717 131.873  59.827  1.00  0.00           C  
ATOM   3163  NH1 ARG A1700     -24.718 132.744  59.737  1.00  0.00           N  
ATOM   3164  NH2 ARG A1700     -23.699 131.002  60.827  1.00  0.00           N  
ATOM   3165  N   GLU A1701     -20.779 136.249  54.119  1.00  0.00           N  
ATOM   3166  CA  GLU A1701     -20.919 136.729  52.734  1.00  0.00           C  
ATOM   3167  C   GLU A1701     -22.084 136.030  52.033  1.00  0.00           C  
ATOM   3168  O   GLU A1701     -22.045 134.826  51.786  1.00  0.00           O  
ATOM   3169  CB  GLU A1701     -19.652 136.479  51.918  1.00  0.00           C  
ATOM   3170  CG  GLU A1701     -19.723 137.121  50.544  1.00  0.00           C  
ATOM   3171  CD  GLU A1701     -18.696 136.573  49.573  1.00  0.00           C  
ATOM   3172  OE1 GLU A1701     -17.483 136.626  49.882  1.00  0.00           O  
ATOM   3173  OE2 GLU A1701     -19.109 136.094  48.491  1.00  0.00           O  
ATOM   3174  N   ILE A1702     -23.109 136.795  51.693  1.00  0.00           N  
ATOM   3175  CA  ILE A1702     -24.282 136.236  51.057  1.00  0.00           C  
ATOM   3176  C   ILE A1702     -24.262 136.550  49.551  1.00  0.00           C  
ATOM   3177  O   ILE A1702     -24.913 135.862  48.766  1.00  0.00           O  
ATOM   3178  CB  ILE A1702     -25.577 136.810  51.695  1.00  0.00           C  
ATOM   3179  CG1 ILE A1702     -25.441 136.883  53.221  1.00  0.00           C  
ATOM   3180  CG2 ILE A1702     -26.785 135.933  51.357  1.00  0.00           C  
ATOM   3181  CD1 ILE A1702     -25.171 135.545  53.905  1.00  0.00           C  
ATOM   3182  N   GLY A1703     -23.477 137.548  49.145  1.00  0.00           N  
ATOM   3183  CA  GLY A1703     -23.464 137.953  47.749  1.00  0.00           C  
ATOM   3184  C   GLY A1703     -22.123 138.415  47.214  1.00  0.00           C  
ATOM   3185  O   GLY A1703     -21.171 138.611  47.978  1.00  0.00           O  
ATOM   3186  N   ASN A1704     -22.074 138.621  45.898  1.00  0.00           N  
ATOM   3187  CA  ASN A1704     -20.862 139.021  45.192  1.00  0.00           C  
ATOM   3188  C   ASN A1704     -21.267 139.531  43.810  1.00  0.00           C  
ATOM   3189  O   ASN A1704     -22.005 138.852  43.094  1.00  0.00           O  
ATOM   3190  CB  ASN A1704     -19.941 137.809  45.022  1.00  0.00           C  
ATOM   3191  CG  ASN A1704     -18.691 138.130  44.213  1.00  0.00           C  
ATOM   3192  OD1 ASN A1704     -18.299 139.302  44.080  1.00  0.00           O  
ATOM   3193  ND2 ASN A1704     -18.052 137.092  43.667  1.00  0.00           N  
ATOM   3194  N   GLY A1705     -20.777 140.704  43.421  1.00  0.00           N  
ATOM   3195  CA  GLY A1705     -21.132 141.252  42.121  1.00  0.00           C  
ATOM   3196  C   GLY A1705     -20.191 142.334  41.615  1.00  0.00           C  
ATOM   3197  O   GLY A1705     -19.578 143.050  42.409  1.00  0.00           O  
ATOM   3198  N   PHE A1706     -20.063 142.458  40.295  1.00  0.00           N  
ATOM   3199  CA  PHE A1706     -19.256 143.526  39.705  1.00  0.00           C  
ATOM   3200  C   PHE A1706     -19.644 143.938  38.291  1.00  0.00           C  
ATOM   3201  O   PHE A1706     -20.441 143.264  37.621  1.00  0.00           O  
ATOM   3202  CB  PHE A1706     -17.757 143.202  39.757  1.00  0.00           C  
ATOM   3203  CG  PHE A1706     -17.420 141.780  39.442  1.00  0.00           C  
ATOM   3204  CD1 PHE A1706     -17.649 141.252  38.186  1.00  0.00           C  
ATOM   3205  CD2 PHE A1706     -16.848 140.965  40.411  1.00  0.00           C  
ATOM   3206  CE1 PHE A1706     -17.314 139.933  37.900  1.00  0.00           C  
ATOM   3207  CE2 PHE A1706     -16.508 139.643  40.132  1.00  0.00           C  
ATOM   3208  CZ  PHE A1706     -16.743 139.129  38.876  1.00  0.00           C  
ATOM   3209  N   SER A1707     -19.165 145.115  37.897  1.00  0.00           N  
ATOM   3210  CA  SER A1707     -19.252 145.559  36.519  1.00  0.00           C  
ATOM   3211  C   SER A1707     -18.248 144.621  35.837  1.00  0.00           C  
ATOM   3212  O   SER A1707     -17.081 144.544  36.247  1.00  0.00           O  
ATOM   3213  CB  SER A1707     -18.769 147.008  36.405  1.00  0.00           C  
ATOM   3214  OG  SER A1707     -19.675 147.928  36.994  1.00  0.00           O  
ATOM   3215  N   GLU A1708     -18.712 143.875  34.837  1.00  0.00           N  
ATOM   3216  CA  GLU A1708     -17.902 142.869  34.136  1.00  0.00           C  
ATOM   3217  C   GLU A1708     -16.736 143.409  33.301  1.00  0.00           C  
ATOM   3218  O   GLU A1708     -16.887 144.398  32.578  1.00  0.00           O  
ATOM   3219  CB  GLU A1708     -18.816 142.058  33.233  1.00  0.00           C  
ATOM   3220  CG  GLU A1708     -19.994 141.487  33.969  1.00  0.00           C  
ATOM   3221  CD  GLU A1708     -19.565 140.562  35.096  1.00  0.00           C  
ATOM   3222  OE1 GLU A1708     -18.436 140.006  35.034  1.00  0.00           O  
ATOM   3223  OE2 GLU A1708     -20.364 140.393  36.045  1.00  0.00           O  
ATOM   3224  N   LEU A1709     -15.573 142.771  33.407  1.00  0.00           N  
ATOM   3225  CA  LEU A1709     -14.423 143.131  32.575  1.00  0.00           C  
ATOM   3226  C   LEU A1709     -14.711 142.602  31.167  1.00  0.00           C  
ATOM   3227  O   LEU A1709     -14.913 141.394  30.983  1.00  0.00           O  
ATOM   3228  CB  LEU A1709     -13.149 142.466  33.093  1.00  0.00           C  
ATOM   3229  CG  LEU A1709     -11.818 142.843  32.443  1.00  0.00           C  
ATOM   3230  CD1 LEU A1709     -11.484 144.281  32.750  1.00  0.00           C  
ATOM   3231  CD2 LEU A1709     -10.703 141.963  32.965  1.00  0.00           C  
ATOM   3232  N   ASN A1710     -14.861 143.511  30.203  1.00  0.00           N  
ATOM   3233  CA  ASN A1710     -15.056 143.125  28.803  1.00  0.00           C  
ATOM   3234  C   ASN A1710     -13.874 143.573  27.958  1.00  0.00           C  
ATOM   3235  O   ASN A1710     -13.913 143.541  26.729  1.00  0.00           O  
ATOM   3236  CB  ASN A1710     -16.402 143.609  28.223  1.00  0.00           C  
ATOM   3237  CG  ASN A1710     -16.622 145.113  28.353  1.00  0.00           C  
ATOM   3238  OD1 ASN A1710     -15.783 145.847  28.886  1.00  0.00           O  
ATOM   3239  ND2 ASN A1710     -17.782 145.574  27.887  1.00  0.00           N  
ATOM   3240  N   ASP A1711     -12.796 143.946  28.638  1.00  0.00           N  
ATOM   3241  CA  ASP A1711     -11.563 144.303  27.965  1.00  0.00           C  
ATOM   3242  C   ASP A1711     -10.754 143.017  27.852  1.00  0.00           C  
ATOM   3243  O   ASP A1711     -10.044 142.630  28.793  1.00  0.00           O  
ATOM   3244  CB  ASP A1711     -10.795 145.348  28.781  1.00  0.00           C  
ATOM   3245  CG  ASP A1711      -9.449 145.735  28.149  1.00  0.00           C  
ATOM   3246  OD1 ASP A1711      -9.021 145.094  27.152  1.00  0.00           O  
ATOM   3247  OD2 ASP A1711      -8.815 146.689  28.665  1.00  0.00           O  
ATOM   3248  N   ALA A1712     -10.838 142.377  26.692  1.00  0.00           N  
ATOM   3249  CA  ALA A1712     -10.151 141.114  26.449  1.00  0.00           C  
ATOM   3250  C   ALA A1712      -8.644 141.155  26.684  1.00  0.00           C  
ATOM   3251  O   ALA A1712      -8.088 140.224  27.259  1.00  0.00           O  
ATOM   3252  CB  ALA A1712     -10.467 140.597  25.039  1.00  0.00           C  
ATOM   3253  N   GLU A1713      -7.983 142.238  26.281  1.00  0.00           N  
ATOM   3254  CA  GLU A1713      -6.528 142.329  26.434  1.00  0.00           C  
ATOM   3255  C   GLU A1713      -6.136 142.337  27.890  1.00  0.00           C  
ATOM   3256  O   GLU A1713      -5.101 141.795  28.258  1.00  0.00           O  
ATOM   3257  CB  GLU A1713      -5.971 143.584  25.763  1.00  0.00           C  
ATOM   3258  CG  GLU A1713      -6.275 143.685  24.275  1.00  0.00           C  
ATOM   3259  CD  GLU A1713      -5.648 144.902  23.616  1.00  0.00           C  
ATOM   3260  OE1 GLU A1713      -5.067 145.761  24.319  1.00  0.00           O  
ATOM   3261  OE2 GLU A1713      -5.740 144.996  22.380  1.00  0.00           O  
ATOM   3262  N   ASP A1714      -6.973 142.971  28.708  1.00  0.00           N  
ATOM   3263  CA  ASP A1714      -6.737 143.101  30.143  1.00  0.00           C  
ATOM   3264  C   ASP A1714      -7.081 141.779  30.811  1.00  0.00           C  
ATOM   3265  O   ASP A1714      -6.306 141.268  31.618  1.00  0.00           O  
ATOM   3266  CB  ASP A1714      -7.599 144.237  30.711  1.00  0.00           C  
ATOM   3267  CG  ASP A1714      -7.342 144.505  32.188  1.00  0.00           C  
ATOM   3268  OD1 ASP A1714      -6.248 144.160  32.699  1.00  0.00           O  
ATOM   3269  OD2 ASP A1714      -8.250 145.074  32.834  1.00  0.00           O  
ATOM   3270  N   GLN A1715      -8.230 141.218  30.431  1.00  0.00           N  
ATOM   3271  CA  GLN A1715      -8.697 139.921  30.924  1.00  0.00           C  
ATOM   3272  C   GLN A1715      -7.651 138.830  30.750  1.00  0.00           C  
ATOM   3273  O   GLN A1715      -7.476 137.988  31.630  1.00  0.00           O  
ATOM   3274  CB  GLN A1715      -9.973 139.502  30.195  1.00  0.00           C  
ATOM   3275  CG  GLN A1715     -10.588 138.212  30.708  1.00  0.00           C  
ATOM   3276  CD  GLN A1715     -10.917 138.306  32.182  1.00  0.00           C  
ATOM   3277  OE1 GLN A1715     -12.038 138.640  32.566  1.00  0.00           O  
ATOM   3278  NE2 GLN A1715      -9.926 138.037  33.020  1.00  0.00           N  
ATOM   3279  N   ALA A1716      -6.979 138.831  29.607  1.00  0.00           N  
ATOM   3280  CA  ALA A1716      -5.933 137.857  29.343  1.00  0.00           C  
ATOM   3281  C   ALA A1716      -4.722 138.097  30.235  1.00  0.00           C  
ATOM   3282  O   ALA A1716      -4.070 137.149  30.671  1.00  0.00           O  
ATOM   3283  CB  ALA A1716      -5.531 137.901  27.885  1.00  0.00           C  
ATOM   3284  N   GLN A1717      -4.419 139.363  30.505  1.00  0.00           N  
ATOM   3285  CA  GLN A1717      -3.283 139.703  31.358  1.00  0.00           C  
ATOM   3286  C   GLN A1717      -3.551 139.301  32.818  1.00  0.00           C  
ATOM   3287  O   GLN A1717      -2.659 138.787  33.504  1.00  0.00           O  
ATOM   3288  CB  GLN A1717      -2.954 141.197  31.245  1.00  0.00           C  
ATOM   3289  CG  GLN A1717      -1.762 141.645  32.097  1.00  0.00           C  
ATOM   3290  CD  GLN A1717      -0.450 140.963  31.720  1.00  0.00           C  
ATOM   3291  OE1 GLN A1717      -0.350 140.333  30.673  1.00  0.00           O  
ATOM   3292  NE2 GLN A1717       0.572 141.129  32.550  1.00  0.00           N  
ATOM   3293  N   ARG A1718      -4.777 139.525  33.288  1.00  0.00           N  
ATOM   3294  CA  ARG A1718      -5.158 139.123  34.634  1.00  0.00           C  
ATOM   3295  C   ARG A1718      -5.088 137.591  34.801  1.00  0.00           C  
ATOM   3296  O   ARG A1718      -4.822 137.096  35.905  1.00  0.00           O  
ATOM   3297  CB  ARG A1718      -6.553 139.644  34.984  1.00  0.00           C  
ATOM   3298  CG  ARG A1718      -6.676 141.161  34.940  1.00  0.00           C  
ATOM   3299  CD  ARG A1718      -7.880 141.629  35.738  1.00  0.00           C  
ATOM   3300  NE  ARG A1718      -8.299 142.988  35.403  1.00  0.00           N  
ATOM   3301  CZ  ARG A1718      -9.369 143.590  35.927  1.00  0.00           C  
ATOM   3302  NH1 ARG A1718     -10.086 142.996  36.871  1.00  0.00           N  
ATOM   3303  NH2 ARG A1718      -9.793 144.743  35.439  1.00  0.00           N  
ATOM   3304  N   PHE A1719      -5.317 136.848  33.713  1.00  0.00           N  
ATOM   3305  CA  PHE A1719      -5.195 135.389  33.730  1.00  0.00           C  
ATOM   3306  C   PHE A1719      -3.742 135.020  33.944  1.00  0.00           C  
ATOM   3307  O   PHE A1719      -3.434 134.128  34.726  1.00  0.00           O  
ATOM   3308  CB  PHE A1719      -5.676 134.762  32.419  1.00  0.00           C  
ATOM   3309  CG  PHE A1719      -7.160 134.574  32.334  1.00  0.00           C  
ATOM   3310  CD1 PHE A1719      -7.942 134.526  33.484  1.00  0.00           C  
ATOM   3311  CD2 PHE A1719      -7.778 134.426  31.098  1.00  0.00           C  
ATOM   3312  CE1 PHE A1719      -9.330 134.329  33.404  1.00  0.00           C  
ATOM   3313  CE2 PHE A1719      -9.161 134.231  31.002  1.00  0.00           C  
ATOM   3314  CZ  PHE A1719      -9.942 134.183  32.158  1.00  0.00           C  
ATOM   3315  N   LEU A1720      -2.842 135.695  33.240  1.00  0.00           N  
ATOM   3316  CA  LEU A1720      -1.414 135.440  33.415  1.00  0.00           C  
ATOM   3317  C   LEU A1720      -1.039 135.690  34.862  1.00  0.00           C  
ATOM   3318  O   LEU A1720      -0.233 134.956  35.432  1.00  0.00           O  
ATOM   3319  CB  LEU A1720      -0.578 136.332  32.501  1.00  0.00           C  
ATOM   3320  CG  LEU A1720      -0.780 136.129  31.005  1.00  0.00           C  
ATOM   3321  CD1 LEU A1720       0.325 136.874  30.298  1.00  0.00           C  
ATOM   3322  CD2 LEU A1720      -0.748 134.645  30.651  1.00  0.00           C  
ATOM   3323  N   ASP A1721      -1.634 136.729  35.447  1.00  0.00           N  
ATOM   3324  CA  ASP A1721      -1.441 137.042  36.861  1.00  0.00           C  
ATOM   3325  C   ASP A1721      -1.912 135.866  37.720  1.00  0.00           C  
ATOM   3326  O   ASP A1721      -1.136 135.327  38.508  1.00  0.00           O  
ATOM   3327  CB  ASP A1721      -2.210 138.309  37.248  1.00  0.00           C  
ATOM   3328  CG  ASP A1721      -1.663 139.563  36.584  1.00  0.00           C  
ATOM   3329  OD1 ASP A1721      -0.568 139.502  35.984  1.00  0.00           O  
ATOM   3330  OD2 ASP A1721      -2.337 140.617  36.666  1.00  0.00           O  
ATOM   3331  N   GLN A1722      -3.171 135.458  37.546  1.00  0.00           N  
ATOM   3332  CA  GLN A1722      -3.728 134.298  38.247  1.00  0.00           C  
ATOM   3333  C   GLN A1722      -2.861 133.039  38.074  1.00  0.00           C  
ATOM   3334  O   GLN A1722      -2.659 132.282  39.025  1.00  0.00           O  
ATOM   3335  CB  GLN A1722      -5.142 134.012  37.748  1.00  0.00           C  
ATOM   3336  CG  GLN A1722      -6.167 135.035  38.175  1.00  0.00           C  
ATOM   3337  CD  GLN A1722      -6.461 134.978  39.668  1.00  0.00           C  
ATOM   3338  OE1 GLN A1722      -7.192 134.098  40.144  1.00  0.00           O  
ATOM   3339  NE2 GLN A1722      -5.910 135.927  40.411  1.00  0.00           N  
ATOM   3340  N   VAL A1723      -2.351 132.821  36.865  1.00  0.00           N  
ATOM   3341  CA  VAL A1723      -1.468 131.696  36.582  1.00  0.00           C  
ATOM   3342  C   VAL A1723      -0.140 131.854  37.336  1.00  0.00           C  
ATOM   3343  O   VAL A1723       0.456 130.871  37.781  1.00  0.00           O  
ATOM   3344  CB  VAL A1723      -1.205 131.578  35.074  1.00  0.00           C  
ATOM   3345  CG1 VAL A1723      -0.063 130.609  34.800  1.00  0.00           C  
ATOM   3346  CG2 VAL A1723      -2.466 131.120  34.365  1.00  0.00           C  
ATOM   3347  N   ALA A1737       0.314 133.092  37.499  1.00  0.00           N  
ATOM   3348  CA  ALA A1737       1.544 133.354  38.247  1.00  0.00           C  
ATOM   3349  C   ALA A1737       1.358 133.020  39.726  1.00  0.00           C  
ATOM   3350  O   ALA A1737       2.198 132.354  40.331  1.00  0.00           O  
ATOM   3351  CB  ALA A1737       1.954 134.800  38.096  1.00  0.00           C  
ATOM   3352  N   ALA A1738       0.254 133.507  40.293  1.00  0.00           N  
ATOM   3353  CA  ALA A1738      -0.097 133.272  41.689  1.00  0.00           C  
ATOM   3354  C   ALA A1738      -0.269 131.785  41.962  1.00  0.00           C  
ATOM   3355  O   ALA A1738       0.090 131.314  43.042  1.00  0.00           O  
ATOM   3356  CB  ALA A1738      -1.373 134.019  42.046  1.00  0.00           C  
ATOM   3357  N   LYS A1739      -0.818 131.052  40.993  1.00  0.00           N  
ATOM   3358  CA  LYS A1739      -0.985 129.606  41.128  1.00  0.00           C  
ATOM   3359  C   LYS A1739       0.369 128.931  41.236  1.00  0.00           C  
ATOM   3360  O   LYS A1739       0.607 128.149  42.156  1.00  0.00           O  
ATOM   3361  CB  LYS A1739      -1.779 129.024  39.955  1.00  0.00           C  
ATOM   3362  CG  LYS A1739      -1.793 127.501  39.897  1.00  0.00           C  
ATOM   3363  CD  LYS A1739      -3.086 126.990  39.296  1.00  0.00           C  
ATOM   3364  CE  LYS A1739      -4.223 127.128  40.293  1.00  0.00           C  
ATOM   3365  NZ  LYS A1739      -5.542 126.890  39.657  1.00  0.00           N  
ATOM   3366  N   ASP A1740       1.268 129.256  40.316  1.00  0.00           N  
ATOM   3367  CA  ASP A1740       2.617 128.706  40.367  1.00  0.00           C  
ATOM   3368  C   ASP A1740       3.344 129.136  41.652  1.00  0.00           C  
ATOM   3369  O   ASP A1740       4.139 128.375  42.206  1.00  0.00           O  
ATOM   3370  CB  ASP A1740       3.418 129.119  39.122  1.00  0.00           C  
ATOM   3371  CG  ASP A1740       2.925 128.437  37.841  1.00  0.00           C  
ATOM   3372  OD1 ASP A1740       2.085 127.503  37.914  1.00  0.00           O  
ATOM   3373  OD2 ASP A1740       3.393 128.840  36.753  1.00  0.00           O  
ATOM   3374  N   ALA A1741       3.002 130.327  42.150  1.00  0.00           N  
ATOM   3375  CA  ALA A1741       3.626 130.914  43.343  1.00  0.00           C  
ATOM   3376  C   ALA A1741       3.122 130.409  44.693  1.00  0.00           C  
ATOM   3377  O   ALA A1741       3.643 130.819  45.728  1.00  0.00           O  
ATOM   3378  CB  ALA A1741       3.526 132.444  43.294  1.00  0.00           C  
ATOM   3379  N   GLY A1742       2.086 129.572  44.696  1.00  0.00           N  
ATOM   3380  CA  GLY A1742       1.604 129.010  45.950  1.00  0.00           C  
ATOM   3381  C   GLY A1742       0.105 129.018  46.220  1.00  0.00           C  
ATOM   3382  O   GLY A1742      -0.355 128.363  47.152  1.00  0.00           O  
ATOM   3383  N   ASP A1743      -0.665 129.731  45.404  1.00  0.00           N  
ATOM   3384  CA  ASP A1743      -2.112 129.852  45.601  1.00  0.00           C  
ATOM   3385  C   ASP A1743      -2.922 128.685  44.997  1.00  0.00           C  
ATOM   3386  O   ASP A1743      -3.226 128.681  43.802  1.00  0.00           O  
ATOM   3387  CB  ASP A1743      -2.596 131.184  45.009  1.00  0.00           C  
ATOM   3388  CG  ASP A1743      -3.882 131.685  45.642  1.00  0.00           C  
ATOM   3389  OD1 ASP A1743      -4.746 130.871  46.029  1.00  0.00           O  
ATOM   3390  OD2 ASP A1743      -4.035 132.917  45.745  1.00  0.00           O  
ATOM   3391  N   ASP A1744      -3.338 127.742  45.841  1.00  0.00           N  
ATOM   3392  CA  ASP A1744      -4.146 126.602  45.400  1.00  0.00           C  
ATOM   3393  C   ASP A1744      -5.545 127.020  44.919  1.00  0.00           C  
ATOM   3394  O   ASP A1744      -6.316 126.197  44.446  1.00  0.00           O  
ATOM   3395  CB  ASP A1744      -4.258 125.567  46.532  1.00  0.00           C  
ATOM   3396  N   GLU A1748      -5.862 128.303  45.041  1.00  0.00           N  
ATOM   3397  CA  GLU A1748      -7.171 128.827  44.651  1.00  0.00           C  
ATOM   3398  C   GLU A1748      -7.146 129.784  43.460  1.00  0.00           C  
ATOM   3399  O   GLU A1748      -8.169 130.392  43.140  1.00  0.00           O  
ATOM   3400  CB  GLU A1748      -7.815 129.588  45.808  1.00  0.00           C  
ATOM   3401  CG  GLU A1748      -8.273 128.772  46.992  1.00  0.00           C  
ATOM   3402  CD  GLU A1748      -9.061 129.628  47.973  1.00  0.00           C  
ATOM   3403  OE1 GLU A1748      -8.528 130.669  48.428  1.00  0.00           O  
ATOM   3404  OE2 GLU A1748     -10.224 129.273  48.269  1.00  0.00           O  
ATOM   3405  N   ALA A1749      -5.983 129.978  42.848  1.00  0.00           N  
ATOM   3406  CA  ALA A1749      -5.873 130.897  41.718  1.00  0.00           C  
ATOM   3407  C   ALA A1749      -6.575 130.351  40.470  1.00  0.00           C  
ATOM   3408  O   ALA A1749      -6.928 129.168  40.410  1.00  0.00           O  
ATOM   3409  CB  ALA A1749      -4.412 131.193  41.424  1.00  0.00           C  
ATOM   3410  N   MET A1750      -6.793 131.221  39.488  1.00  0.00           N  
ATOM   3411  CA  MET A1750      -7.459 130.840  38.245  1.00  0.00           C  
ATOM   3412  C   MET A1750      -6.552 130.281  37.152  1.00  0.00           C  
ATOM   3413  O   MET A1750      -5.347 130.571  37.100  1.00  0.00           O  
ATOM   3414  CB  MET A1750      -8.263 132.013  37.698  1.00  0.00           C  
ATOM   3415  CG  MET A1750      -9.529 132.242  38.461  1.00  0.00           C  
ATOM   3416  SD  MET A1750     -10.145 133.896  38.267  1.00  0.00           S  
ATOM   3417  CE  MET A1750     -10.598 134.281  39.948  1.00  0.00           C  
ATOM   3418  N   PHE A1751      -7.146 129.427  36.320  1.00  0.00           N  
ATOM   3419  CA  PHE A1751      -6.487 128.837  35.153  1.00  0.00           C  
ATOM   3420  C   PHE A1751      -6.612 129.871  34.021  1.00  0.00           C  
ATOM   3421  O   PHE A1751      -7.554 130.681  34.010  1.00  0.00           O  
ATOM   3422  CB  PHE A1751      -7.220 127.544  34.709  1.00  0.00           C  
ATOM   3423  CG  PHE A1751      -7.088 126.376  35.662  1.00  0.00           C  
ATOM   3424  CD1 PHE A1751      -7.720 126.384  36.903  1.00  0.00           C  
ATOM   3425  CD2 PHE A1751      -6.357 125.252  35.298  1.00  0.00           C  
ATOM   3426  CE1 PHE A1751      -7.621 125.287  37.765  1.00  0.00           C  
ATOM   3427  CE2 PHE A1751      -6.253 124.153  36.153  1.00  0.00           C  
ATOM   3428  CZ  PHE A1751      -6.885 124.170  37.385  1.00  0.00           C  
ATOM   3429  N   TYR A1752      -5.668 129.857  33.078  1.00  0.00           N  
ATOM   3430  CA  TYR A1752      -5.783 130.705  31.892  1.00  0.00           C  
ATOM   3431  C   TYR A1752      -6.861 130.061  30.998  1.00  0.00           C  
ATOM   3432  O   TYR A1752      -6.871 128.839  30.831  1.00  0.00           O  
ATOM   3433  CB  TYR A1752      -4.437 130.791  31.148  1.00  0.00           C  
ATOM   3434  CG  TYR A1752      -4.443 131.811  30.023  1.00  0.00           C  
ATOM   3435  CD1 TYR A1752      -5.100 131.539  28.818  1.00  0.00           C  
ATOM   3436  CD2 TYR A1752      -3.904 133.089  30.207  1.00  0.00           C  
ATOM   3437  CE1 TYR A1752      -5.239 132.504  27.836  1.00  0.00           C  
ATOM   3438  CE2 TYR A1752      -4.039 134.075  29.223  1.00  0.00           C  
ATOM   3439  CZ  TYR A1752      -4.717 133.774  28.040  1.00  0.00           C  
ATOM   3440  OH  TYR A1752      -4.929 134.739  27.075  1.00  0.00           O  
ATOM   3441  N   ASP A1753      -7.768 130.860  30.437  1.00  0.00           N  
ATOM   3442  CA  ASP A1753      -8.823 130.327  29.571  1.00  0.00           C  
ATOM   3443  C   ASP A1753      -8.896 131.025  28.194  1.00  0.00           C  
ATOM   3444  O   ASP A1753      -9.650 131.987  28.002  1.00  0.00           O  
ATOM   3445  CB  ASP A1753     -10.186 130.386  30.291  1.00  0.00           C  
ATOM   3446  CG  ASP A1753     -11.279 129.544  29.596  1.00  0.00           C  
ATOM   3447  OD1 ASP A1753     -11.101 129.150  28.421  1.00  0.00           O  
ATOM   3448  OD2 ASP A1753     -12.329 129.272  30.230  1.00  0.00           O  
ATOM   3449  N   GLU A1757      -8.159 130.478  27.226  1.00  0.00           N  
ATOM   3450  CA  GLU A1757      -8.101 130.995  25.852  1.00  0.00           C  
ATOM   3451  C   GLU A1757      -9.456 131.205  25.193  1.00  0.00           C  
ATOM   3452  O   GLU A1757      -9.737 132.286  24.692  1.00  0.00           O  
ATOM   3453  CB  GLU A1757      -7.283 130.045  24.983  1.00  0.00           C  
ATOM   3454  CG  GLU A1757      -6.185 130.685  24.161  1.00  0.00           C  
ATOM   3455  CD  GLU A1757      -5.560 129.695  23.192  1.00  0.00           C  
ATOM   3456  OE1 GLU A1757      -4.603 128.988  23.583  1.00  0.00           O  
ATOM   3457  OE2 GLU A1757      -6.048 129.607  22.043  1.00  0.00           O  
ATOM   3458  N   ASP A1758     -10.271 130.158  25.175  1.00  0.00           N  
ATOM   3459  CA  ASP A1758     -11.605 130.198  24.578  1.00  0.00           C  
ATOM   3460  C   ASP A1758     -12.432 131.372  25.104  1.00  0.00           C  
ATOM   3461  O   ASP A1758     -13.300 131.903  24.406  1.00  0.00           O  
ATOM   3462  CB  ASP A1758     -12.339 128.891  24.879  1.00  0.00           C  
ATOM   3463  CG  ASP A1758     -13.577 128.671  24.001  1.00  0.00           C  
ATOM   3464  OD1 ASP A1758     -13.904 129.534  23.139  1.00  0.00           O  
ATOM   3465  OD2 ASP A1758     -14.234 127.611  24.185  1.00  0.00           O  
ATOM   3466  N   TYR A1759     -12.170 131.772  26.342  1.00  0.00           N  
ATOM   3467  CA  TYR A1759     -12.904 132.880  26.951  1.00  0.00           C  
ATOM   3468  C   TYR A1759     -12.367 134.230  26.450  1.00  0.00           C  
ATOM   3469  O   TYR A1759     -13.149 135.132  26.105  1.00  0.00           O  
ATOM   3470  CB  TYR A1759     -12.849 132.812  28.493  1.00  0.00           C  
ATOM   3471  CG  TYR A1759     -13.748 133.840  29.145  1.00  0.00           C  
ATOM   3472  CD1 TYR A1759     -15.135 133.741  29.032  1.00  0.00           C  
ATOM   3473  CD2 TYR A1759     -13.215 134.976  29.763  1.00  0.00           C  
ATOM   3474  CE1 TYR A1759     -15.973 134.754  29.507  1.00  0.00           C  
ATOM   3475  CE2 TYR A1759     -14.047 135.998  30.236  1.00  0.00           C  
ATOM   3476  CZ  TYR A1759     -15.421 135.876  30.103  1.00  0.00           C  
ATOM   3477  OH  TYR A1759     -16.252 136.867  30.569  1.00  0.00           O  
ATOM   3478  N   VAL A1760     -11.039 134.364  26.409  1.00  0.00           N  
ATOM   3479  CA  VAL A1760     -10.412 135.576  25.883  1.00  0.00           C  
ATOM   3480  C   VAL A1760     -10.986 135.831  24.486  1.00  0.00           C  
ATOM   3481  O   VAL A1760     -11.371 136.961  24.147  1.00  0.00           O  
ATOM   3482  CB  VAL A1760      -8.882 135.423  25.781  1.00  0.00           C  
ATOM   3483  CG1 VAL A1760      -8.269 136.712  25.307  1.00  0.00           C  
ATOM   3484  CG2 VAL A1760      -8.306 135.053  27.125  1.00  0.00           C  
ATOM   3485  N   THR A1764     -11.097 134.748  23.716  1.00  0.00           N  
ATOM   3486  CA  THR A1764     -11.636 134.783  22.365  1.00  0.00           C  
ATOM   3487  C   THR A1764     -13.090 135.272  22.350  1.00  0.00           C  
ATOM   3488  O   THR A1764     -13.436 136.204  21.612  1.00  0.00           O  
ATOM   3489  CB  THR A1764     -11.484 133.379  21.693  1.00  0.00           C  
ATOM   3490  OG1 THR A1764     -10.094 133.116  21.442  1.00  0.00           O  
ATOM   3491  CG2 THR A1764     -12.249 133.301  20.380  1.00  0.00           C  
ATOM   3492  N   ALA A1765     -13.934 134.669  23.183  1.00  0.00           N  
ATOM   3493  CA  ALA A1765     -15.342 135.059  23.269  1.00  0.00           C  
ATOM   3494  C   ALA A1765     -15.472 136.558  23.534  1.00  0.00           C  
ATOM   3495  O   ALA A1765     -16.385 137.220  23.020  1.00  0.00           O  
ATOM   3496  CB  ALA A1765     -16.037 134.277  24.372  1.00  0.00           C  
ATOM   3497  N   LEU A1767     -14.570 137.076  24.364  1.00  0.00           N  
ATOM   3498  CA  LEU A1767     -14.556 138.494  24.679  1.00  0.00           C  
ATOM   3499  C   LEU A1767     -14.144 139.297  23.459  1.00  0.00           C  
ATOM   3500  O   LEU A1767     -14.738 140.344  23.185  1.00  0.00           O  
ATOM   3501  CB  LEU A1767     -13.599 138.791  25.826  1.00  0.00           C  
ATOM   3502  CG  LEU A1767     -14.013 138.409  27.242  1.00  0.00           C  
ATOM   3503  CD1 LEU A1767     -12.942 138.909  28.183  1.00  0.00           C  
ATOM   3504  CD2 LEU A1767     -15.351 139.019  27.607  1.00  0.00           C  
ATOM   3505  N   GLU A1768     -13.128 138.806  22.739  1.00  0.00           N  
ATOM   3506  CA  GLU A1768     -12.653 139.446  21.511  1.00  0.00           C  
ATOM   3507  C   GLU A1768     -13.769 139.665  20.502  1.00  0.00           C  
ATOM   3508  O   GLU A1768     -13.751 140.641  19.764  1.00  0.00           O  
ATOM   3509  CB  GLU A1768     -11.533 138.643  20.875  1.00  0.00           C  
ATOM   3510  CG  GLU A1768     -10.251 138.712  21.667  1.00  0.00           C  
ATOM   3511  CD  GLU A1768      -9.158 137.822  21.109  1.00  0.00           C  
ATOM   3512  OE1 GLU A1768      -9.486 136.851  20.397  1.00  0.00           O  
ATOM   3513  OE2 GLU A1768      -7.966 138.078  21.402  1.00  0.00           O  
ATOM   3514  N   HIS A1770     -14.741 138.764  20.464  1.00  0.00           N  
ATOM   3515  CA  HIS A1770     -15.892 138.965  19.600  1.00  0.00           C  
ATOM   3516  C   HIS A1770     -16.805 140.049  20.130  1.00  0.00           C  
ATOM   3517  O   HIS A1770     -17.739 140.468  19.449  1.00  0.00           O  
ATOM   3518  CB  HIS A1770     -16.667 137.669  19.424  1.00  0.00           C  
ATOM   3519  CG  HIS A1770     -16.055 136.758  18.416  1.00  0.00           C  
ATOM   3520  ND1 HIS A1770     -16.604 136.555  17.166  1.00  0.00           N  
ATOM   3521  CD2 HIS A1770     -14.904 136.046  18.446  1.00  0.00           C  
ATOM   3522  CE1 HIS A1770     -15.817 135.758  16.470  1.00  0.00           C  
ATOM   3523  NE2 HIS A1770     -14.777 135.435  17.223  1.00  0.00           N  
ATOM   3524  N   GLY A1771     -16.576 140.441  21.379  1.00  0.00           N  
ATOM   3525  CA  GLY A1771     -17.327 141.525  21.973  1.00  0.00           C  
ATOM   3526  C   GLY A1771     -18.372 141.148  22.995  1.00  0.00           C  
ATOM   3527  O   GLY A1771     -19.415 140.565  22.699  1.00  0.00           O  
ATOM   3528  N   LEU A1772     -18.092 141.542  24.222  1.00  0.00           N  
ATOM   3529  CA  LEU A1772     -19.016 141.401  25.335  1.00  0.00           C  
ATOM   3530  C   LEU A1772     -19.517 142.802  25.644  1.00  0.00           C  
ATOM   3531  O   LEU A1772     -18.718 143.714  25.920  1.00  0.00           O  
ATOM   3532  CB  LEU A1772     -18.286 140.833  26.562  1.00  0.00           C  
ATOM   3533  CG  LEU A1772     -19.042 140.850  27.897  1.00  0.00           C  
ATOM   3534  CD1 LEU A1772     -20.215 139.877  27.871  1.00  0.00           C  
ATOM   3535  CD2 LEU A1772     -18.077 140.537  29.029  1.00  0.00           C  
ATOM   3536  N   PRO A1773     -20.838 143.005  25.575  1.00  0.00           N  
ATOM   3537  CA  PRO A1773     -21.442 144.312  25.872  1.00  0.00           C  
ATOM   3538  C   PRO A1773     -21.067 144.709  27.306  1.00  0.00           C  
ATOM   3539  O   PRO A1773     -20.548 143.893  28.056  1.00  0.00           O  
ATOM   3540  CB  PRO A1773     -22.943 144.017  25.795  1.00  0.00           C  
ATOM   3541  CG  PRO A1773     -23.042 142.805  24.899  1.00  0.00           C  
ATOM   3542  CD  PRO A1773     -21.856 141.980  25.296  1.00  0.00           C  
ATOM   3543  N   PRO A1774     -21.243 145.980  27.686  1.00  0.00           N  
ATOM   3544  CA  PRO A1774     -20.930 146.306  29.080  1.00  0.00           C  
ATOM   3545  C   PRO A1774     -22.006 145.567  29.894  1.00  0.00           C  
ATOM   3546  O   PRO A1774     -23.202 145.627  29.556  1.00  0.00           O  
ATOM   3547  CB  PRO A1774     -21.165 147.812  29.139  1.00  0.00           C  
ATOM   3548  CG  PRO A1774     -20.923 148.254  27.752  1.00  0.00           C  
ATOM   3549  CD  PRO A1774     -21.617 147.188  26.942  1.00  0.00           C  
ATOM   3550  N   THR A1775     -21.605 144.900  30.968  1.00  0.00           N  
ATOM   3551  CA  THR A1775     -22.542 144.083  31.712  1.00  0.00           C  
ATOM   3552  C   THR A1775     -22.236 144.079  33.203  1.00  0.00           C  
ATOM   3553  O   THR A1775     -21.114 144.372  33.619  1.00  0.00           O  
ATOM   3554  CB  THR A1775     -22.511 142.627  31.160  1.00  0.00           C  
ATOM   3555  OG1 THR A1775     -22.826 142.640  29.759  1.00  0.00           O  
ATOM   3556  CG2 THR A1775     -23.513 141.735  31.880  1.00  0.00           C  
ATOM   3557  N   ALA A1776     -23.252 143.778  34.003  1.00  0.00           N  
ATOM   3558  CA  ALA A1776     -23.073 143.628  35.442  1.00  0.00           C  
ATOM   3559  C   ALA A1776     -23.558 142.239  35.828  1.00  0.00           C  
ATOM   3560  O   ALA A1776     -24.647 141.821  35.426  1.00  0.00           O  
ATOM   3561  CB  ALA A1776     -23.864 144.684  36.183  1.00  0.00           C  
ATOM   3562  N   GLY A1777     -22.742 141.521  36.594  1.00  0.00           N  
ATOM   3563  CA  GLY A1777     -23.120 140.188  37.031  1.00  0.00           C  
ATOM   3564  C   GLY A1777     -23.199 140.067  38.541  1.00  0.00           C  
ATOM   3565  O   GLY A1777     -22.397 140.672  39.249  1.00  0.00           O  
ATOM   3566  N   LEU A1778     -24.117 139.229  39.015  1.00  0.00           N  
ATOM   3567  CA  LEU A1778     -24.372 139.019  40.431  1.00  0.00           C  
ATOM   3568  C   LEU A1778     -24.424 137.540  40.802  1.00  0.00           C  
ATOM   3569  O   LEU A1778     -25.161 136.771  40.189  1.00  0.00           O  
ATOM   3570  CB  LEU A1778     -25.717 139.635  40.782  1.00  0.00           C  
ATOM   3571  CG  LEU A1778     -26.166 139.501  42.229  1.00  0.00           C  
ATOM   3572  CD1 LEU A1778     -25.156 140.188  43.127  1.00  0.00           C  
ATOM   3573  CD2 LEU A1778     -27.531 140.132  42.390  1.00  0.00           C  
ATOM   3574  N   GLY A1779     -23.660 137.158  41.821  1.00  0.00           N  
ATOM   3575  CA  GLY A1779     -23.708 135.811  42.368  1.00  0.00           C  
ATOM   3576  C   GLY A1779     -24.277 135.846  43.784  1.00  0.00           C  
ATOM   3577  O   GLY A1779     -23.998 136.767  44.555  1.00  0.00           O  
ATOM   3578  N   ILE A1782     -25.057 134.834  44.144  1.00  0.00           N  
ATOM   3579  CA  ILE A1782     -25.717 134.773  45.449  1.00  0.00           C  
ATOM   3580  C   ILE A1782     -25.747 133.353  46.017  1.00  0.00           C  
ATOM   3581  O   ILE A1782     -26.234 132.432  45.361  1.00  0.00           O  
ATOM   3582  CB  ILE A1782     -27.165 135.294  45.338  1.00  0.00           C  
ATOM   3583  CG1 ILE A1782     -27.162 136.810  45.267  1.00  0.00           C  
ATOM   3584  CG2 ILE A1782     -28.040 134.772  46.478  1.00  0.00           C  
ATOM   3585  CD1 ILE A1782     -28.539 137.370  45.120  1.00  0.00           C  
ATOM   3586  N   GLY A1783     -25.248 133.185  47.241  1.00  0.00           N  
ATOM   3587  CA  GLY A1783     -25.258 131.880  47.887  1.00  0.00           C  
ATOM   3588  C   GLY A1783     -26.655 131.507  48.365  1.00  0.00           C  
ATOM   3589  O   GLY A1783     -27.132 131.990  49.394  1.00  0.00           O  
ATOM   3590  N   ILE A1784     -27.308 130.610  47.640  1.00  0.00           N  
ATOM   3591  CA  ILE A1784     -28.677 130.246  47.962  1.00  0.00           C  
ATOM   3592  C   ILE A1784     -28.825 129.607  49.350  1.00  0.00           C  
ATOM   3593  O   ILE A1784     -29.737 129.957  50.101  1.00  0.00           O  
ATOM   3594  CB  ILE A1784     -29.276 129.344  46.855  1.00  0.00           C  
ATOM   3595  CG1 ILE A1784     -29.311 130.115  45.536  1.00  0.00           C  
ATOM   3596  CG2 ILE A1784     -30.692 128.903  47.222  1.00  0.00           C  
ATOM   3597  CD1 ILE A1784     -30.221 131.321  45.564  1.00  0.00           C  
ATOM   3598  N   ASP A1785     -27.901 128.716  49.707  1.00  0.00           N  
ATOM   3599  CA  ASP A1785     -27.947 128.032  51.003  1.00  0.00           C  
ATOM   3600  C   ASP A1785     -27.920 129.005  52.181  1.00  0.00           C  
ATOM   3601  O   ASP A1785     -28.819 128.994  53.037  1.00  0.00           O  
ATOM   3602  CB  ASP A1785     -26.773 127.076  51.122  1.00  0.00           C  
ATOM   3603  CG  ASP A1785     -26.620 126.195  49.907  1.00  0.00           C  
ATOM   3604  OD1 ASP A1785     -27.512 125.361  49.638  1.00  0.00           O  
ATOM   3605  OD2 ASP A1785     -25.593 126.345  49.219  1.00  0.00           O  
ATOM   3606  N   ARG A1786     -26.893 129.853  52.203  1.00  0.00           N  
ATOM   3607  CA  ARG A1786     -26.747 130.863  53.242  1.00  0.00           C  
ATOM   3608  C   ARG A1786     -27.959 131.779  53.299  1.00  0.00           C  
ATOM   3609  O   ARG A1786     -28.332 132.253  54.366  1.00  0.00           O  
ATOM   3610  CB  ARG A1786     -25.474 131.681  53.039  1.00  0.00           C  
ATOM   3611  CG  ARG A1786     -24.215 130.842  53.025  1.00  0.00           C  
ATOM   3612  CD  ARG A1786     -22.983 131.707  53.186  1.00  0.00           C  
ATOM   3613  NE  ARG A1786     -21.771 130.903  53.339  1.00  0.00           N  
ATOM   3614  CZ  ARG A1786     -20.533 131.366  53.173  1.00  0.00           C  
ATOM   3615  NH1 ARG A1786     -20.323 132.636  52.853  1.00  0.00           N  
ATOM   3616  NH2 ARG A1786     -19.497 130.552  53.308  1.00  0.00           N  
ATOM   3617  N   MET A1787     -28.589 132.014  52.158  1.00  0.00           N  
ATOM   3618  CA  MET A1787     -29.774 132.852  52.143  1.00  0.00           C  
ATOM   3619  C   MET A1787     -30.900 132.153  52.905  1.00  0.00           C  
ATOM   3620  O   MET A1787     -31.631 132.790  53.676  1.00  0.00           O  
ATOM   3621  CB  MET A1787     -30.224 133.174  50.711  1.00  0.00           C  
ATOM   3622  CG  MET A1787     -31.437 134.104  50.707  1.00  0.00           C  
ATOM   3623  SD  MET A1787     -32.192 134.471  49.122  1.00  0.00           S  
ATOM   3624  CE  MET A1787     -30.774 134.964  48.238  1.00  0.00           C  
ATOM   3625  N   VAL A1788     -31.029 130.842  52.693  1.00  0.00           N  
ATOM   3626  CA  VAL A1788     -32.072 130.058  53.343  1.00  0.00           C  
ATOM   3627  C   VAL A1788     -31.827 130.040  54.847  1.00  0.00           C  
ATOM   3628  O   VAL A1788     -32.754 130.290  55.621  1.00  0.00           O  
ATOM   3629  CB  VAL A1788     -32.151 128.613  52.789  1.00  0.00           C  
ATOM   3630  CG1 VAL A1788     -33.365 127.902  53.343  1.00  0.00           C  
ATOM   3631  CG2 VAL A1788     -32.238 128.636  51.289  1.00  0.00           C  
ATOM   3632  N   MET A1789     -30.576 129.801  55.250  1.00  0.00           N  
ATOM   3633  CA  MET A1789     -30.189 129.847  56.666  1.00  0.00           C  
ATOM   3634  C   MET A1789     -30.789 131.081  57.346  1.00  0.00           C  
ATOM   3635  O   MET A1789     -31.632 130.962  58.229  1.00  0.00           O  
ATOM   3636  CB  MET A1789     -28.675 129.870  56.799  1.00  0.00           C  
ATOM   3637  CG  MET A1789     -28.034 128.610  56.310  1.00  0.00           C  
ATOM   3638  SD  MET A1789     -26.241 128.605  56.508  1.00  0.00           S  
ATOM   3639  CE  MET A1789     -26.058 129.895  57.739  1.00  0.00           C  
ATOM   3640  N   LEU A1790     -30.407 132.262  56.881  1.00  0.00           N  
ATOM   3641  CA  LEU A1790     -30.969 133.501  57.403  1.00  0.00           C  
ATOM   3642  C   LEU A1790     -32.502 133.573  57.339  1.00  0.00           C  
ATOM   3643  O   LEU A1790     -33.106 134.346  58.077  1.00  0.00           O  
ATOM   3644  CB  LEU A1790     -30.393 134.710  56.663  1.00  0.00           C  
ATOM   3645  CG  LEU A1790     -28.892 134.761  56.370  1.00  0.00           C  
ATOM   3646  CD1 LEU A1790     -28.625 135.939  55.448  1.00  0.00           C  
ATOM   3647  CD2 LEU A1790     -28.074 134.868  57.640  1.00  0.00           C  
ATOM   3648  N   PHE A1791     -33.137 132.816  56.448  1.00  0.00           N  
ATOM   3649  CA  PHE A1791     -34.599 132.870  56.316  1.00  0.00           C  
ATOM   3650  C   PHE A1791     -35.332 131.863  57.210  1.00  0.00           C  
ATOM   3651  O   PHE A1791     -36.521 132.047  57.509  1.00  0.00           O  
ATOM   3652  CB  PHE A1791     -35.020 132.676  54.852  1.00  0.00           C  
ATOM   3653  CG  PHE A1791     -35.183 133.966  54.063  1.00  0.00           C  
ATOM   3654  CD1 PHE A1791     -34.122 134.863  53.919  1.00  0.00           C  
ATOM   3655  CD2 PHE A1791     -36.416 134.287  53.477  1.00  0.00           C  
ATOM   3656  CE1 PHE A1791     -34.283 136.051  53.191  1.00  0.00           C  
ATOM   3657  CE2 PHE A1791     -36.588 135.473  52.747  1.00  0.00           C  
ATOM   3658  CZ  PHE A1791     -35.522 136.361  52.613  1.00  0.00           C  
ATOM   3659  N   THR A1792     -34.614 130.819  57.635  1.00  0.00           N  
ATOM   3660  CA  THR A1792     -35.168 129.755  58.479  1.00  0.00           C  
ATOM   3661  C   THR A1792     -34.531 129.639  59.876  1.00  0.00           C  
ATOM   3662  O   THR A1792     -34.833 128.702  60.626  1.00  0.00           O  
ATOM   3663  CB  THR A1792     -35.023 128.384  57.804  1.00  0.00           C  
ATOM   3664  OG1 THR A1792     -33.636 128.125  57.533  1.00  0.00           O  
ATOM   3665  CG2 THR A1792     -35.837 128.329  56.519  1.00  0.00           C  
ATOM   3666  N   ASN A1793     -33.627 130.559  60.206  1.00  0.00           N  
ATOM   3667  CA  ASN A1793     -32.962 130.583  61.509  1.00  0.00           C  
ATOM   3668  C   ASN A1793     -32.023 129.390  61.714  1.00  0.00           C  
ATOM   3669  O   ASN A1793     -31.742 128.992  62.844  1.00  0.00           O  
ATOM   3670  CB  ASN A1793     -34.008 130.638  62.635  1.00  0.00           C  
ATOM   3671  CG  ASN A1793     -33.566 131.479  63.834  1.00  0.00           C  
ATOM   3672  OD1 ASN A1793     -32.369 131.721  64.068  1.00  0.00           O  
ATOM   3673  ND2 ASN A1793     -34.544 131.935  64.600  1.00  0.00           N  
ATOM   3674  N   SER A1794     -31.531 128.820  60.627  1.00  0.00           N  
ATOM   3675  CA  SER A1794     -30.579 127.726  60.731  1.00  0.00           C  
ATOM   3676  C   SER A1794     -29.222 128.381  60.950  1.00  0.00           C  
ATOM   3677  O   SER A1794     -28.990 129.498  60.472  1.00  0.00           O  
ATOM   3678  CB  SER A1794     -30.585 126.930  59.434  1.00  0.00           C  
ATOM   3679  OG  SER A1794     -31.918 126.704  59.015  1.00  0.00           O  
ATOM   3680  N   HIS A1795     -28.330 127.724  61.685  1.00  0.00           N  
ATOM   3681  CA  HIS A1795     -27.030 128.336  61.981  1.00  0.00           C  
ATOM   3682  C   HIS A1795     -25.844 127.494  61.542  1.00  0.00           C  
ATOM   3683  O   HIS A1795     -24.707 127.729  61.948  1.00  0.00           O  
ATOM   3684  CB  HIS A1795     -26.931 128.724  63.470  1.00  0.00           C  
ATOM   3685  CG  HIS A1795     -27.949 129.745  63.883  1.00  0.00           C  
ATOM   3686  ND1 HIS A1795     -27.692 131.100  63.878  1.00  0.00           N  
ATOM   3687  CD2 HIS A1795     -29.266 129.613  64.184  1.00  0.00           C  
ATOM   3688  CE1 HIS A1795     -28.807 131.762  64.143  1.00  0.00           C  
ATOM   3689  NE2 HIS A1795     -29.776 130.884  64.329  1.00  0.00           N  
ATOM   3690  N   THR A1796     -26.139 126.470  60.750  1.00  0.00           N  
ATOM   3691  CA  THR A1796     -25.123 125.655  60.080  1.00  0.00           C  
ATOM   3692  C   THR A1796     -25.724 125.431  58.685  1.00  0.00           C  
ATOM   3693  O   THR A1796     -26.957 125.402  58.540  1.00  0.00           O  
ATOM   3694  CB  THR A1796     -24.835 124.283  60.826  1.00  0.00           C  
ATOM   3695  OG1 THR A1796     -23.726 123.608  60.217  1.00  0.00           O  
ATOM   3696  CG2 THR A1796     -26.030 123.354  60.784  1.00  0.00           C  
ATOM   3697  N   ILE A1797     -24.876 125.369  57.657  1.00  0.00           N  
ATOM   3698  CA  ILE A1797     -25.347 125.130  56.286  1.00  0.00           C  
ATOM   3699  C   ILE A1797     -25.960 123.718  56.155  1.00  0.00           C  
ATOM   3700  O   ILE A1797     -26.907 123.506  55.390  1.00  0.00           O  
ATOM   3701  CB  ILE A1797     -24.202 125.321  55.250  1.00  0.00           C  
ATOM   3702  CG1 ILE A1797     -24.788 125.571  53.854  1.00  0.00           C  
ATOM   3703  CG2 ILE A1797     -23.256 124.106  55.249  1.00  0.00           C  
ATOM   3704  CD1 ILE A1797     -23.737 125.831  52.774  1.00  0.00           C  
ATOM   3705  N   ARG A1798     -25.458 122.776  56.954  1.00  0.00           N  
ATOM   3706  CA  ARG A1798     -25.983 121.413  56.990  1.00  0.00           C  
ATOM   3707  C   ARG A1798     -27.455 121.315  57.417  1.00  0.00           C  
ATOM   3708  O   ARG A1798     -28.042 120.248  57.384  1.00  0.00           O  
ATOM   3709  CB  ARG A1798     -25.118 120.559  57.898  1.00  0.00           C  
ATOM   3710  CG  ARG A1798     -23.717 120.329  57.364  1.00  0.00           C  
ATOM   3711  CD  ARG A1798     -22.910 119.631  58.425  1.00  0.00           C  
ATOM   3712  NE  ARG A1798     -21.744 118.923  57.914  1.00  0.00           N  
ATOM   3713  CZ  ARG A1798     -21.197 117.871  58.524  1.00  0.00           C  
ATOM   3714  NH1 ARG A1798     -21.720 117.391  59.650  1.00  0.00           N  
ATOM   3715  NH2 ARG A1798     -20.100 117.315  58.033  1.00  0.00           N  
ATOM   3716  N   ASP A1799     -28.051 122.430  57.810  1.00  0.00           N  
ATOM   3717  CA  ASP A1799     -29.466 122.466  58.176  1.00  0.00           C  
ATOM   3718  C   ASP A1799     -30.345 122.850  56.974  1.00  0.00           C  
ATOM   3719  O   ASP A1799     -31.589 122.801  57.061  1.00  0.00           O  
ATOM   3720  CB  ASP A1799     -29.709 123.496  59.297  1.00  0.00           C  
ATOM   3721  CG  ASP A1799     -29.217 123.035  60.673  1.00  0.00           C  
ATOM   3722  OD1 ASP A1799     -28.753 121.881  60.817  1.00  0.00           O  
ATOM   3723  OD2 ASP A1799     -29.306 123.855  61.621  1.00  0.00           O  
ATOM   3724  N   VAL A1800     -29.704 123.334  55.901  1.00  0.00           N  
ATOM   3725  CA  VAL A1800     -30.406 123.758  54.682  1.00  0.00           C  
ATOM   3726  C   VAL A1800     -30.122 122.838  53.468  1.00  0.00           C  
ATOM   3727  O   VAL A1800     -30.722 122.993  52.408  1.00  0.00           O  
ATOM   3728  CB  VAL A1800     -30.122 125.267  54.330  1.00  0.00           C  
ATOM   3729  CG1 VAL A1800     -30.858 126.196  55.276  1.00  0.00           C  
ATOM   3730  CG2 VAL A1800     -28.647 125.567  54.376  1.00  0.00           C  
ATOM   3731  N   ILE A1801     -29.257 121.845  53.660  1.00  0.00           N  
ATOM   3732  CA  ILE A1801     -28.916 120.865  52.641  1.00  0.00           C  
ATOM   3733  C   ILE A1801     -29.462 119.459  52.986  1.00  0.00           C  
ATOM   3734  O   ILE A1801     -28.902 118.771  53.836  1.00  0.00           O  
ATOM   3735  CB  ILE A1801     -27.387 120.785  52.520  1.00  0.00           C  
ATOM   3736  CG1 ILE A1801     -26.850 122.098  51.946  1.00  0.00           C  
ATOM   3737  CG2 ILE A1801     -26.954 119.549  51.701  1.00  0.00           C  
ATOM   3738  CD1 ILE A1801     -25.331 122.157  51.856  1.00  0.00           C  
ATOM   3739  N   LEU A1802     -30.492 118.994  52.284  1.00  0.00           N  
ATOM   3740  CA  LEU A1802     -31.073 117.685  52.582  1.00  0.00           C  
ATOM   3741  C   LEU A1802     -30.094 116.543  52.800  1.00  0.00           C  
ATOM   3742  O   LEU A1802     -30.395 115.647  53.564  1.00  0.00           O  
ATOM   3743  CB  LEU A1802     -32.083 117.266  51.521  1.00  0.00           C  
ATOM   3744  CG  LEU A1802     -33.425 117.989  51.475  1.00  0.00           C  
ATOM   3745  CD1 LEU A1802     -34.020 117.776  50.091  1.00  0.00           C  
ATOM   3746  CD2 LEU A1802     -34.367 117.499  52.569  1.00  0.00           C  
ATOM   3747  N   PHE A1803     -28.954 116.529  52.119  1.00  0.00           N  
ATOM   3748  CA  PHE A1803     -28.003 115.421  52.283  1.00  0.00           C  
ATOM   3749  C   PHE A1803     -26.581 115.942  52.297  1.00  0.00           C  
ATOM   3750  O   PHE A1803     -25.827 115.765  51.332  1.00  0.00           O  
ATOM   3751  CB  PHE A1803     -28.124 114.388  51.156  1.00  0.00           C  
ATOM   3752  CG  PHE A1803     -29.435 113.676  51.126  1.00  0.00           C  
ATOM   3753  CD1 PHE A1803     -30.548 114.265  50.540  1.00  0.00           C  
ATOM   3754  CD2 PHE A1803     -29.567 112.427  51.705  1.00  0.00           C  
ATOM   3755  CE1 PHE A1803     -31.780 113.634  50.544  1.00  0.00           C  
ATOM   3756  CE2 PHE A1803     -30.803 111.783  51.715  1.00  0.00           C  
ATOM   3757  CZ  PHE A1803     -31.913 112.393  51.126  1.00  0.00           C  
ATOM   3758  N   PRO A1804     -26.177 116.566  53.409  1.00  0.00           N  
ATOM   3759  CA  PRO A1804     -24.827 117.115  53.523  1.00  0.00           C  
ATOM   3760  C   PRO A1804     -23.785 116.018  53.334  1.00  0.00           C  
ATOM   3761  O   PRO A1804     -24.073 114.837  53.539  1.00  0.00           O  
ATOM   3762  CB  PRO A1804     -24.809 117.652  54.951  1.00  0.00           C  
ATOM   3763  CG  PRO A1804     -26.270 117.918  55.262  1.00  0.00           C  
ATOM   3764  CD  PRO A1804     -26.920 116.717  54.673  1.00  0.00           C  
ATOM   3765  N   ALA A1805     -22.582 116.400  52.926  1.00  0.00           N  
ATOM   3766  CA  ALA A1805     -21.509 115.427  52.748  1.00  0.00           C  
ATOM   3767  C   ALA A1805     -20.941 115.119  54.127  1.00  0.00           C  
ATOM   3768  O   ALA A1805     -20.436 116.015  54.803  1.00  0.00           O  
ATOM   3769  CB  ALA A1805     -20.423 115.988  51.831  1.00  0.00           C  
ATOM   3770  N   MET A1806     -21.072 113.867  54.560  1.00  0.00           N  
ATOM   3771  CA  MET A1806     -20.605 113.447  55.884  1.00  0.00           C  
ATOM   3772  C   MET A1806     -19.261 112.732  55.813  1.00  0.00           C  
ATOM   3773  O   MET A1806     -19.034 111.944  54.896  1.00  0.00           O  
ATOM   3774  CB  MET A1806     -21.636 112.520  56.543  1.00  0.00           C  
ATOM   3775  CG  MET A1806     -22.924 113.202  57.001  1.00  0.00           C  
ATOM   3776  SD  MET A1806     -22.653 114.591  58.154  1.00  0.00           S  
ATOM   3777  CE  MET A1806     -21.627 113.837  59.441  1.00  0.00           C  
ATOM   3778  N   ARG A1807     -18.371 113.019  56.765  1.00  0.00           N  
ATOM   3779  CA  ARG A1807     -17.074 112.337  56.845  1.00  0.00           C  
ATOM   3780  C   ARG A1807     -17.332 110.872  57.195  1.00  0.00           C  
ATOM   3781  O   ARG A1807     -18.135 110.586  58.086  1.00  0.00           O  
ATOM   3782  CB  ARG A1807     -16.179 112.987  57.915  1.00  0.00           C  
ATOM   3783  N   PRO A1808     -16.676 109.925  56.488  1.00  0.00           N  
ATOM   3784  CA  PRO A1808     -16.863 108.488  56.751  1.00  0.00           C  
ATOM   3785  C   PRO A1808     -16.576 108.097  58.213  1.00  0.00           C  
ATOM   3786  O   PRO A1808     -16.479 106.914  58.560  1.00  0.00           O  
ATOM   3787  CB  PRO A1808     -15.871 107.838  55.782  1.00  0.00           C  
ATOM   3788  CG  PRO A1808     -15.850 108.795  54.632  1.00  0.00           C  
ATOM   3789  CD  PRO A1808     -15.769 110.126  55.342  1.00  0.00           C  
HETATM 3790  N   LYS A 505     -19.005 133.706  39.858  1.00  0.00           N  
HETATM 3791  CA  LYS A 505     -19.154 134.481  41.087  1.00  0.00           C  
HETATM 3792  C   LYS A 505     -18.893 133.656  42.362  1.00  0.00           C  
HETATM 3793  O   LYS A 505     -18.691 132.428  42.253  1.00  0.00           O  
HETATM 3794  CB  LYS A 505     -20.546 135.122  41.139  1.00  0.00           C  
HETATM 3795  CG  LYS A 505     -20.816 136.187  40.071  1.00  0.00           C  
HETATM 3796  CD  LYS A 505     -19.842 137.373  40.167  1.00  0.00           C  
HETATM 3797  CE  LYS A 505     -20.220 138.494  39.200  1.00  0.00           C  
HETATM 3798  NZ  LYS A 505     -19.833 138.207  37.808  1.00  0.00           N  
HETATM 3799  OXT LYS A 505     -18.867 134.254  43.466  1.00  0.00           O  
TER
END
