# Supplementary material for: Backbone Brackets and Arginine Tweezers delineate Class I and Class II aminoacyl tRNA synthetases
Source: PLoS Comput Biol. 2018 Apr 16;14(4):e1006101. doi: 10.1371/journal.pcbi.1006101 (PMC5919687; doi:10.1371/journal.pcbi.1006101)
Supplement: S12 File — All structures of Class II aaRS with residues renumbered according to the MSA. (GZ) [file pcbi.1006101.s024.tar.gz › 1bbw_A_renum.pdb]

ATOM      1  N   VAL A 135     -29.113 100.295  73.174  1.00  0.00           N  
ATOM      2  CA  VAL A 135     -29.761  99.314  74.024  1.00  0.00           C  
ATOM      3  C   VAL A 135     -30.127  98.150  73.121  1.00  0.00           C  
ATOM      4  O   VAL A 135     -30.564  98.364  71.988  1.00  0.00           O  
ATOM      5  CB  VAL A 135     -31.063  99.867  74.665  1.00  0.00           C  
ATOM      6  CG1 VAL A 135     -31.455  99.012  75.866  1.00  0.00           C  
ATOM      7  CG2 VAL A 135     -30.895 101.327  75.063  1.00  0.00           C  
ATOM      8  N   VAL A 136     -29.955  96.926  73.630  1.00  0.00           N  
ATOM      9  CA  VAL A 136     -30.277  95.697  72.886  1.00  0.00           C  
ATOM     10  C   VAL A 136     -31.779  95.588  72.627  1.00  0.00           C  
ATOM     11  O   VAL A 136     -32.236  94.647  71.969  1.00  0.00           O  
ATOM     12  CB  VAL A 136     -29.803  94.423  73.631  1.00  0.00           C  
ATOM     13  N   ASP A 137     -32.530  96.553  73.167  1.00  0.00           N  
ATOM     14  CA  ASP A 137     -33.979  96.662  73.016  1.00  0.00           C  
ATOM     15  C   ASP A 137     -34.319  96.653  71.513  1.00  0.00           C  
ATOM     16  O   ASP A 137     -35.182  95.889  71.059  1.00  0.00           O  
ATOM     17  CB  ASP A 137     -34.454  97.977  73.686  1.00  0.00           C  
ATOM     18  CG  ASP A 137     -35.899  98.345  73.347  1.00  0.00           C  
ATOM     19  OD1 ASP A 137     -36.162  98.883  72.241  1.00  0.00           O  
ATOM     20  OD2 ASP A 137     -36.774  98.118  74.206  1.00  0.00           O  
ATOM     21  N   LEU A 138     -33.596  97.467  70.744  1.00  0.00           N  
ATOM     22  CA  LEU A 138     -33.805  97.574  69.308  1.00  0.00           C  
ATOM     23  C   LEU A 138     -33.468  96.289  68.550  1.00  0.00           C  
ATOM     24  O   LEU A 138     -34.068  96.002  67.518  1.00  0.00           O  
ATOM     25  CB  LEU A 138     -32.997  98.745  68.737  1.00  0.00           C  
ATOM     26  N   ASN A 139     -32.558  95.481  69.082  1.00  0.00           N  
ATOM     27  CA  ASN A 139     -32.172  94.240  68.406  1.00  0.00           C  
ATOM     28  C   ASN A 139     -33.317  93.215  68.331  1.00  0.00           C  
ATOM     29  O   ASN A 139     -33.363  92.376  67.424  1.00  0.00           O  
ATOM     30  CB  ASN A 139     -30.949  93.628  69.088  1.00  0.00           C  
ATOM     31  CG  ASN A 139     -30.394  92.419  68.337  1.00  0.00           C  
ATOM     32  OD1 ASN A 139     -29.899  91.475  68.952  1.00  0.00           O  
ATOM     33  ND2 ASN A 139     -30.435  92.465  67.010  1.00  0.00           N  
ATOM     34  N   ASN A 140     -34.221  93.271  69.309  1.00  0.00           N  
ATOM     35  CA  ASN A 140     -35.384  92.377  69.355  1.00  0.00           C  
ATOM     36  C   ASN A 140     -36.400  92.926  68.340  1.00  0.00           C  
ATOM     37  O   ASN A 140     -37.069  92.174  67.614  1.00  0.00           O  
ATOM     38  CB  ASN A 140     -35.965  92.329  70.779  1.00  0.00           C  
ATOM     39  N   GLU A 141     -36.479  94.251  68.273  1.00  0.00           N  
ATOM     40  CA  GLU A 141     -37.358  94.928  67.336  1.00  0.00           C  
ATOM     41  C   GLU A 141     -37.111  94.425  65.928  1.00  0.00           C  
ATOM     42  O   GLU A 141     -38.032  94.280  65.146  1.00  0.00           O  
ATOM     43  CB  GLU A 141     -37.125  96.420  67.400  1.00  0.00           C  
ATOM     44  CG  GLU A 141     -37.786  97.101  68.589  1.00  0.00           C  
ATOM     45  CD  GLU A 141     -39.217  97.503  68.280  1.00  0.00           C  
ATOM     46  OE1 GLU A 141     -39.971  96.634  67.812  1.00  0.00           O  
ATOM     47  OE2 GLU A 141     -39.594  98.684  68.458  1.00  0.00           O  
ATOM     48  N   LEU A 142     -35.856  94.157  65.612  1.00  0.00           N  
ATOM     49  CA  LEU A 142     -35.495  93.635  64.311  1.00  0.00           C  
ATOM     50  C   LEU A 142     -35.925  92.184  64.182  1.00  0.00           C  
ATOM     51  O   LEU A 142     -36.138  91.691  63.087  1.00  0.00           O  
ATOM     52  CB  LEU A 142     -33.995  93.733  64.101  1.00  0.00           C  
ATOM     53  CG  LEU A 142     -33.564  94.529  62.873  1.00  0.00           C  
ATOM     54  CD1 LEU A 142     -34.097  95.956  62.999  1.00  0.00           C  
ATOM     55  CD2 LEU A 142     -32.050  94.528  62.752  1.00  0.00           C  
ATOM     56  N   LYS A 143     -35.979  91.473  65.296  1.00  0.00           N  
ATOM     57  CA  LYS A 143     -36.403  90.087  65.280  1.00  0.00           C  
ATOM     58  C   LYS A 143     -37.933  89.999  65.051  1.00  0.00           C  
ATOM     59  O   LYS A 143     -38.413  89.271  64.160  1.00  0.00           O  
ATOM     60  CB  LYS A 143     -36.007  89.426  66.603  1.00  0.00           C  
ATOM     61  N   THR A 144     -38.683  90.764  65.845  1.00  0.00           N  
ATOM     62  CA  THR A 144     -40.135  90.783  65.760  1.00  0.00           C  
ATOM     63  C   THR A 144     -40.641  91.263  64.402  1.00  0.00           C  
ATOM     64  O   THR A 144     -41.244  90.493  63.641  1.00  0.00           O  
ATOM     65  CB  THR A 144     -40.774  91.654  66.903  1.00  0.00           C  
ATOM     66  OG1 THR A 144     -42.161  91.917  66.626  1.00  0.00           O  
ATOM     67  CG2 THR A 144     -40.069  92.947  67.045  1.00  0.00           C  
ATOM     68  N   ARG A 145     -40.347  92.523  64.089  1.00  0.00           N  
ATOM     69  CA  ARG A 145     -40.769  93.152  62.855  1.00  0.00           C  
ATOM     70  C   ARG A 145     -40.384  92.304  61.629  1.00  0.00           C  
ATOM     71  O   ARG A 145     -41.208  92.030  60.767  1.00  0.00           O  
ATOM     72  CB  ARG A 145     -40.180  94.564  62.809  1.00  0.00           C  
ATOM     73  CG  ARG A 145     -40.657  95.489  63.950  1.00  0.00           C  
ATOM     74  CD  ARG A 145     -40.173  96.958  63.756  1.00  0.00           C  
ATOM     75  NE  ARG A 145     -40.513  97.844  64.883  1.00  0.00           N  
ATOM     76  CZ  ARG A 145     -41.110  99.038  64.789  1.00  0.00           C  
ATOM     77  NH1 ARG A 145     -41.473  99.550  63.613  1.00  0.00           N  
ATOM     78  NH2 ARG A 145     -41.372  99.722  65.894  1.00  0.00           N  
ATOM     79  N   ARG A 146     -39.168  91.793  61.604  1.00  0.00           N  
ATOM     80  CA  ARG A 146     -38.727  90.986  60.470  1.00  0.00           C  
ATOM     81  C   ARG A 146     -39.572  89.731  60.322  1.00  0.00           C  
ATOM     82  O   ARG A 146     -39.773  89.231  59.210  1.00  0.00           O  
ATOM     83  CB  ARG A 146     -37.270  90.594  60.661  1.00  0.00           C  
ATOM     84  CG  ARG A 146     -36.572  90.044  59.440  1.00  0.00           C  
ATOM     85  CD  ARG A 146     -35.211  89.495  59.848  1.00  0.00           C  
ATOM     86  NE  ARG A 146     -35.359  88.285  60.654  1.00  0.00           N  
ATOM     87  CZ  ARG A 146     -35.374  88.249  61.984  1.00  0.00           C  
ATOM     88  NH1 ARG A 146     -35.208  89.352  62.698  1.00  0.00           N  
ATOM     89  NH2 ARG A 146     -35.615  87.101  62.601  1.00  0.00           N  
ATOM     90  N   GLU A 147     -40.009  89.194  61.460  1.00  0.00           N  
ATOM     91  CA  GLU A 147     -40.852  87.992  61.493  1.00  0.00           C  
ATOM     92  C   GLU A 147     -42.257  88.365  61.015  1.00  0.00           C  
ATOM     93  O   GLU A 147     -42.803  87.727  60.110  1.00  0.00           O  
ATOM     94  CB  GLU A 147     -40.913  87.417  62.910  1.00  0.00           C  
ATOM     95  N   LYS A 148     -42.833  89.402  61.622  1.00  0.00           N  
ATOM     96  CA  LYS A 148     -44.150  89.883  61.243  1.00  0.00           C  
ATOM     97  C   LYS A 148     -44.297  89.994  59.714  1.00  0.00           C  
ATOM     98  O   LYS A 148     -45.350  89.664  59.147  1.00  0.00           O  
ATOM     99  CB  LYS A 148     -44.412  91.244  61.878  1.00  0.00           C  
ATOM    100  CG  LYS A 148     -44.572  91.209  63.375  1.00  0.00           C  
ATOM    101  CD  LYS A 148     -45.021  92.576  63.883  1.00  0.00           C  
ATOM    102  CE  LYS A 148     -45.355  92.551  65.368  1.00  0.00           C  
ATOM    103  NZ  LYS A 148     -45.678  93.900  65.902  1.00  0.00           N  
ATOM    104  N   LEU A 149     -43.224  90.424  59.053  1.00  0.00           N  
ATOM    105  CA  LEU A 149     -43.231  90.574  57.606  1.00  0.00           C  
ATOM    106  C   LEU A 149     -43.233  89.241  56.879  1.00  0.00           C  
ATOM    107  O   LEU A 149     -43.920  89.085  55.870  1.00  0.00           O  
ATOM    108  CB  LEU A 149     -42.079  91.467  57.129  1.00  0.00           C  
ATOM    109  CG  LEU A 149     -41.947  91.800  55.633  1.00  0.00           C  
ATOM    110  CD1 LEU A 149     -41.630  93.275  55.446  1.00  0.00           C  
ATOM    111  CD2 LEU A 149     -40.858  90.921  55.033  1.00  0.00           C  
ATOM    112  N   ALA A 150     -42.466  88.278  57.374  1.00  0.00           N  
ATOM    113  CA  ALA A 150     -42.445  86.950  56.752  1.00  0.00           C  
ATOM    114  C   ALA A 150     -43.862  86.415  56.803  1.00  0.00           C  
ATOM    115  O   ALA A 150     -44.248  85.580  55.990  1.00  0.00           O  
ATOM    116  CB  ALA A 150     -41.515  86.019  57.498  1.00  0.00           C  
ATOM    117  N   ASN A 151     -44.614  86.888  57.799  1.00  0.00           N  
ATOM    118  CA  ASN A 151     -46.010  86.499  57.989  1.00  0.00           C  
ATOM    119  C   ASN A 151     -46.875  87.204  56.970  1.00  0.00           C  
ATOM    120  O   ASN A 151     -47.624  86.561  56.245  1.00  0.00           O  
ATOM    121  CB  ASN A 151     -46.510  86.826  59.398  1.00  0.00           C  
ATOM    122  CG  ASN A 151     -46.071  85.793  60.432  1.00  0.00           C  
ATOM    123  OD1 ASN A 151     -45.600  84.702  60.089  1.00  0.00           O  
ATOM    124  ND2 ASN A 151     -46.242  86.125  61.704  1.00  0.00           N  
ATOM    125  N   LEU A 152     -46.769  88.527  56.907  1.00  0.00           N  
ATOM    126  CA  LEU A 152     -47.529  89.295  55.941  1.00  0.00           C  
ATOM    127  C   LEU A 152     -47.409  88.733  54.517  1.00  0.00           C  
ATOM    128  O   LEU A 152     -48.335  88.858  53.724  1.00  0.00           O  
ATOM    129  CB  LEU A 152     -47.086  90.744  55.963  1.00  0.00           C  
ATOM    130  CG  LEU A 152     -47.572  91.532  57.170  1.00  0.00           C  
ATOM    131  CD1 LEU A 152     -47.101  92.978  57.094  1.00  0.00           C  
ATOM    132  CD2 LEU A 152     -49.081  91.490  57.205  1.00  0.00           C  
ATOM    133  N   ARG A 153     -46.281  88.111  54.193  1.00  0.00           N  
ATOM    134  CA  ARG A 153     -46.105  87.537  52.872  1.00  0.00           C  
ATOM    135  C   ARG A 153     -46.996  86.330  52.703  1.00  0.00           C  
ATOM    136  O   ARG A 153     -47.415  86.009  51.595  1.00  0.00           O  
ATOM    137  CB  ARG A 153     -44.653  87.145  52.631  1.00  0.00           C  
ATOM    138  CG  ARG A 153     -43.670  88.326  52.556  1.00  0.00           C  
ATOM    139  CD  ARG A 153     -42.284  87.822  52.215  1.00  0.00           C  
ATOM    140  NE  ARG A 153     -41.233  88.797  52.461  1.00  0.00           N  
ATOM    141  CZ  ARG A 153     -41.020  89.871  51.711  1.00  0.00           C  
ATOM    142  NH1 ARG A 153     -41.801  90.120  50.667  1.00  0.00           N  
ATOM    143  NH2 ARG A 153     -40.003  90.675  51.993  1.00  0.00           N  
ATOM    144  N   GLU A 154     -47.230  85.624  53.795  1.00  0.00           N  
ATOM    145  CA  GLU A 154     -48.099  84.464  53.769  1.00  0.00           C  
ATOM    146  C   GLU A 154     -49.511  84.945  53.503  1.00  0.00           C  
ATOM    147  O   GLU A 154     -50.187  84.408  52.644  1.00  0.00           O  
ATOM    148  CB  GLU A 154     -48.117  83.769  55.137  1.00  0.00           C  
ATOM    149  CG  GLU A 154     -46.778  83.528  55.763  1.00  0.00           C  
ATOM    150  CD  GLU A 154     -46.384  82.089  55.665  1.00  0.00           C  
ATOM    151  OE1 GLU A 154     -46.382  81.557  54.529  1.00  0.00           O  
ATOM    152  OE2 GLU A 154     -46.099  81.493  56.728  1.00  0.00           O  
ATOM    153  N   GLN A 155     -49.930  85.982  54.230  1.00  0.00           N  
ATOM    154  CA  GLN A 155     -51.284  86.544  54.165  1.00  0.00           C  
ATOM    155  C   GLN A 155     -51.750  87.264  52.898  1.00  0.00           C  
ATOM    156  O   GLN A 155     -52.909  87.118  52.506  1.00  0.00           O  
ATOM    157  CB  GLN A 155     -51.535  87.462  55.368  1.00  0.00           C  
ATOM    158  CG  GLN A 155     -51.529  86.747  56.725  1.00  0.00           C  
ATOM    159  CD  GLN A 155     -51.608  87.704  57.900  1.00  0.00           C  
ATOM    160  OE1 GLN A 155     -50.645  87.867  58.656  1.00  0.00           O  
ATOM    161  NE2 GLN A 155     -52.742  88.378  58.032  1.00  0.00           N  
ATOM    162  N   GLY A 156     -50.911  88.123  52.328  1.00  0.00           N  
ATOM    163  CA  GLY A 156     -51.307  88.824  51.118  1.00  0.00           C  
ATOM    164  C   GLY A 156     -50.170  89.588  50.485  1.00  0.00           C  
ATOM    165  O   GLY A 156     -49.020  89.142  50.459  1.00  0.00           O  
ATOM    166  N   ILE A 157     -50.513  90.707  49.869  1.00  0.00           N  
ATOM    167  CA  ILE A 157     -49.494  91.544  49.278  1.00  0.00           C  
ATOM    168  C   ILE A 157     -48.957  92.275  50.478  1.00  0.00           C  
ATOM    169  O   ILE A 157     -49.703  92.975  51.176  1.00  0.00           O  
ATOM    170  CB  ILE A 157     -50.088  92.557  48.290  1.00  0.00           C  
ATOM    171  CG1 ILE A 157     -50.854  91.817  47.199  1.00  0.00           C  
ATOM    172  CG2 ILE A 157     -48.987  93.467  47.708  1.00  0.00           C  
ATOM    173  CD1 ILE A 157     -51.599  92.735  46.278  1.00  0.00           C  
ATOM    174  N   ALA A 158     -47.684  92.061  50.761  1.00  0.00           N  
ATOM    175  CA  ALA A 158     -47.071  92.708  51.898  1.00  0.00           C  
ATOM    176  C   ALA A 158     -47.001  94.239  51.769  1.00  0.00           C  
ATOM    177  O   ALA A 158     -47.210  94.962  52.756  1.00  0.00           O  
ATOM    178  CB  ALA A 158     -45.681  92.123  52.128  1.00  0.00           C  
ATOM    179  N   PHE A 159     -46.743  94.720  50.548  1.00  0.00           N  
ATOM    180  CA  PHE A 159     -46.581  96.147  50.276  1.00  0.00           C  
ATOM    181  C   PHE A 159     -47.567  96.669  49.273  1.00  0.00           C  
ATOM    182  O   PHE A 159     -47.197  97.064  48.176  1.00  0.00           O  
ATOM    183  CB  PHE A 159     -45.178  96.421  49.732  1.00  0.00           C  
ATOM    184  CG  PHE A 159     -44.078  95.942  50.618  1.00  0.00           C  
ATOM    185  CD1 PHE A 159     -43.582  94.645  50.482  1.00  0.00           C  
ATOM    186  CD2 PHE A 159     -43.527  96.781  51.581  1.00  0.00           C  
ATOM    187  CE1 PHE A 159     -42.538  94.178  51.285  1.00  0.00           C  
ATOM    188  CE2 PHE A 159     -42.485  96.329  52.387  1.00  0.00           C  
ATOM    189  CZ  PHE A 159     -41.990  95.016  52.239  1.00  0.00           C  
ATOM    190  N   PRO A 160     -48.849  96.695  49.638  1.00  0.00           N  
ATOM    191  CA  PRO A 160     -49.829  97.197  48.687  1.00  0.00           C  
ATOM    192  C   PRO A 160     -49.580  98.652  48.258  1.00  0.00           C  
ATOM    193  O   PRO A 160     -49.157  99.491  49.059  1.00  0.00           O  
ATOM    194  CB  PRO A 160     -51.139  97.053  49.469  1.00  0.00           C  
ATOM    195  CG  PRO A 160     -50.725  97.256  50.842  1.00  0.00           C  
ATOM    196  CD  PRO A 160     -49.499  96.377  50.915  1.00  0.00           C  
ATOM    197  N   ASN A 161     -49.799  98.930  46.976  1.00  0.00           N  
ATOM    198  CA  ASN A 161     -49.635 100.279  46.430  1.00  0.00           C  
ATOM    199  C   ASN A 161     -50.947 100.745  45.833  1.00  0.00           C  
ATOM    200  O   ASN A 161     -50.968 101.645  45.002  1.00  0.00           O  
ATOM    201  CB  ASN A 161     -48.560 100.311  45.346  1.00  0.00           C  
ATOM    202  CG  ASN A 161     -48.924  99.474  44.142  1.00  0.00           C  
ATOM    203  OD1 ASN A 161     -49.667  98.499  44.258  1.00  0.00           O  
ATOM    204  ND2 ASN A 161     -48.378  99.829  42.980  1.00  0.00           N  
ATOM    205  N   ASP A 162     -52.044 100.161  46.307  1.00  0.00           N  
ATOM    206  CA  ASP A 162     -53.364 100.497  45.809  1.00  0.00           C  
ATOM    207  C   ASP A 162     -54.137 101.494  46.672  1.00  0.00           C  
ATOM    208  O   ASP A 162     -55.154 102.021  46.250  1.00  0.00           O  
ATOM    209  CB  ASP A 162     -54.177  99.224  45.640  1.00  0.00           C  
ATOM    210  CG  ASP A 162     -54.414  98.516  46.952  1.00  0.00           C  
ATOM    211  OD1 ASP A 162     -55.130  99.078  47.801  1.00  0.00           O  
ATOM    212  OD2 ASP A 162     -53.900  97.391  47.136  1.00  0.00           O  
ATOM    213  N   PHE A 163     -53.716 101.724  47.901  1.00  0.00           N  
ATOM    214  CA  PHE A 163     -54.456 102.683  48.694  1.00  0.00           C  
ATOM    215  C   PHE A 163     -54.203 104.086  48.160  1.00  0.00           C  
ATOM    216  O   PHE A 163     -53.050 104.429  47.893  1.00  0.00           O  
ATOM    217  CB  PHE A 163     -54.011 102.634  50.158  1.00  0.00           C  
ATOM    218  CG  PHE A 163     -54.758 103.599  51.044  1.00  0.00           C  
ATOM    219  CD1 PHE A 163     -54.355 104.930  51.150  1.00  0.00           C  
ATOM    220  CD2 PHE A 163     -55.879 103.184  51.746  1.00  0.00           C  
ATOM    221  CE1 PHE A 163     -55.072 105.830  51.927  1.00  0.00           C  
ATOM    222  CE2 PHE A 163     -56.595 104.073  52.519  1.00  0.00           C  
ATOM    223  CZ  PHE A 163     -56.189 105.398  52.614  1.00  0.00           C  
ATOM    224  N   ARG A 164     -55.262 104.896  48.049  1.00  0.00           N  
ATOM    225  CA  ARG A 164     -55.158 106.294  47.608  1.00  0.00           C  
ATOM    226  C   ARG A 164     -55.891 107.187  48.598  1.00  0.00           C  
ATOM    227  O   ARG A 164     -57.078 106.951  48.908  1.00  0.00           O  
ATOM    228  CB  ARG A 164     -55.793 106.494  46.229  1.00  0.00           C  
ATOM    229  CG  ARG A 164     -55.269 105.601  45.123  1.00  0.00           C  
ATOM    230  CD  ARG A 164     -54.097 106.225  44.407  1.00  0.00           C  
ATOM    231  NE  ARG A 164     -53.571 105.341  43.372  1.00  0.00           N  
ATOM    232  CZ  ARG A 164     -52.958 104.178  43.605  1.00  0.00           C  
ATOM    233  NH1 ARG A 164     -52.774 103.750  44.851  1.00  0.00           N  
ATOM    234  NH2 ARG A 164     -52.546 103.423  42.587  1.00  0.00           N  
ATOM    235  N   ARG A 165     -55.174 108.167  49.140  1.00  0.00           N  
ATOM    236  CA  ARG A 165     -55.759 109.129  50.086  1.00  0.00           C  
ATOM    237  C   ARG A 165     -56.455 110.232  49.308  1.00  0.00           C  
ATOM    238  O   ARG A 165     -57.015 109.977  48.249  1.00  0.00           O  
ATOM    239  CB  ARG A 165     -54.675 109.732  51.008  1.00  0.00           C  
ATOM    240  CG  ARG A 165     -53.548 110.511  50.331  1.00  0.00           C  
ATOM    241  CD  ARG A 165     -52.568 111.093  51.355  1.00  0.00           C  
ATOM    242  NE  ARG A 165     -51.419 111.744  50.727  1.00  0.00           N  
ATOM    243  CZ  ARG A 165     -50.300 112.105  51.353  1.00  0.00           C  
ATOM    244  NH1 ARG A 165     -50.158 111.898  52.652  1.00  0.00           N  
ATOM    245  NH2 ARG A 165     -49.299 112.636  50.659  1.00  0.00           N  
ATOM    246  N   ASP A 166     -56.501 111.426  49.871  1.00  0.00           N  
ATOM    247  CA  ASP A 166     -57.070 112.562  49.178  1.00  0.00           C  
ATOM    248  C   ASP A 166     -56.997 113.801  50.045  1.00  0.00           C  
ATOM    249  O   ASP A 166     -57.497 114.852  49.671  1.00  0.00           O  
ATOM    250  CB  ASP A 166     -58.501 112.316  48.661  1.00  0.00           C  
ATOM    251  CG  ASP A 166     -59.522 112.098  49.767  1.00  0.00           C  
ATOM    252  OD1 ASP A 166     -59.426 112.729  50.842  1.00  0.00           O  
ATOM    253  OD2 ASP A 166     -60.467 111.315  49.530  1.00  0.00           O  
ATOM    254  N   HIS A 167     -56.398 113.669  51.220  1.00  0.00           N  
ATOM    255  CA  HIS A 167     -56.262 114.796  52.118  1.00  0.00           C  
ATOM    256  C   HIS A 167     -55.003 114.647  52.915  1.00  0.00           C  
ATOM    257  O   HIS A 167     -54.555 113.533  53.151  1.00  0.00           O  
ATOM    258  CB  HIS A 167     -57.447 114.871  53.072  1.00  0.00           C  
ATOM    259  CG  HIS A 167     -58.546 115.765  52.598  1.00  0.00           C  
ATOM    260  ND1 HIS A 167     -59.731 115.268  52.078  1.00  0.00           N  
ATOM    261  CD2 HIS A 167     -58.679 117.108  52.602  1.00  0.00           C  
ATOM    262  CE1 HIS A 167     -60.540 116.279  51.795  1.00  0.00           C  
ATOM    263  NE2 HIS A 167     -59.918 117.403  52.109  1.00  0.00           N  
ATOM    264  N   THR A 168     -54.355 115.766  53.205  1.00  0.00           N  
ATOM    265  CA  THR A 168     -53.150 115.766  54.027  1.00  0.00           C  
ATOM    266  C   THR A 168     -53.503 116.609  55.245  1.00  0.00           C  
ATOM    267  O   THR A 168     -54.315 117.537  55.147  1.00  0.00           O  
ATOM    268  CB  THR A 168     -51.875 116.347  53.301  1.00  0.00           C  
ATOM    269  OG1 THR A 168     -52.147 117.616  52.697  1.00  0.00           O  
ATOM    270  CG2 THR A 168     -51.368 115.392  52.241  1.00  0.00           C  
ATOM    271  N   SER A 169     -52.907 116.284  56.384  1.00  0.00           N  
ATOM    272  CA  SER A 169     -53.154 116.985  57.635  1.00  0.00           C  
ATOM    273  C   SER A 169     -53.432 118.486  57.504  1.00  0.00           C  
ATOM    274  O   SER A 169     -54.531 118.954  57.816  1.00  0.00           O  
ATOM    275  CB  SER A 169     -51.991 116.748  58.585  1.00  0.00           C  
ATOM    276  OG  SER A 169     -50.755 116.887  57.909  1.00  0.00           O  
ATOM    277  N   ASP A 170     -52.426 119.239  57.077  1.00  0.00           N  
ATOM    278  CA  ASP A 170     -52.546 120.680  56.886  1.00  0.00           C  
ATOM    279  C   ASP A 170     -53.789 121.097  56.102  1.00  0.00           C  
ATOM    280  O   ASP A 170     -54.459 122.050  56.493  1.00  0.00           O  
ATOM    281  CB  ASP A 170     -51.270 121.256  56.235  1.00  0.00           C  
ATOM    282  CG  ASP A 170     -50.801 120.467  54.987  1.00  0.00           C  
ATOM    283  OD1 ASP A 170     -51.475 119.521  54.536  1.00  0.00           O  
ATOM    284  OD2 ASP A 170     -49.722 120.794  54.451  1.00  0.00           O  
ATOM    285  N   GLN A 171     -54.126 120.366  55.037  1.00  0.00           N  
ATOM    286  CA  GLN A 171     -55.298 120.681  54.209  1.00  0.00           C  
ATOM    287  C   GLN A 171     -56.526 120.657  55.073  1.00  0.00           C  
ATOM    288  O   GLN A 171     -57.387 121.535  54.988  1.00  0.00           O  
ATOM    289  CB  GLN A 171     -55.508 119.641  53.110  1.00  0.00           C  
ATOM    290  CG  GLN A 171     -54.473 119.629  52.011  1.00  0.00           C  
ATOM    291  CD  GLN A 171     -54.673 118.471  51.058  1.00  0.00           C  
ATOM    292  OE1 GLN A 171     -55.456 117.557  51.332  1.00  0.00           O  
ATOM    293  NE2 GLN A 171     -53.975 118.504  49.926  1.00  0.00           N  
ATOM    294  N   LEU A 172     -56.613 119.591  55.857  1.00  0.00           N  
ATOM    295  CA  LEU A 172     -57.710 119.371  56.776  1.00  0.00           C  
ATOM    296  C   LEU A 172     -57.720 120.459  57.853  1.00  0.00           C  
ATOM    297  O   LEU A 172     -58.738 121.114  58.097  1.00  0.00           O  
ATOM    298  CB  LEU A 172     -57.562 117.983  57.418  1.00  0.00           C  
ATOM    299  CG  LEU A 172     -57.699 116.785  56.473  1.00  0.00           C  
ATOM    300  CD1 LEU A 172     -57.340 115.498  57.205  1.00  0.00           C  
ATOM    301  CD2 LEU A 172     -59.120 116.726  55.924  1.00  0.00           C  
ATOM    302  N   HIS A 173     -56.571 120.685  58.468  1.00  0.00           N  
ATOM    303  CA  HIS A 173     -56.475 121.682  59.508  1.00  0.00           C  
ATOM    304  C   HIS A 173     -56.947 123.043  59.019  1.00  0.00           C  
ATOM    305  O   HIS A 173     -57.973 123.555  59.468  1.00  0.00           O  
ATOM    306  CB  HIS A 173     -55.046 121.775  60.016  1.00  0.00           C  
ATOM    307  CG  HIS A 173     -54.629 120.597  60.842  1.00  0.00           C  
ATOM    308  ND1 HIS A 173     -53.319 120.392  61.232  1.00  0.00           N  
ATOM    309  CD2 HIS A 173     -55.341 119.567  61.346  1.00  0.00           C  
ATOM    310  CE1 HIS A 173     -53.249 119.283  61.941  1.00  0.00           C  
ATOM    311  NE2 HIS A 173     -54.454 118.758  62.030  1.00  0.00           N  
ATOM    312  N   ALA A 174     -56.258 123.575  58.019  1.00  0.00           N  
ATOM    313  CA  ALA A 174     -56.576 124.887  57.472  1.00  0.00           C  
ATOM    314  C   ALA A 174     -58.011 125.054  56.963  1.00  0.00           C  
ATOM    315  O   ALA A 174     -58.434 126.167  56.647  1.00  0.00           O  
ATOM    316  CB  ALA A 174     -55.586 125.238  56.379  1.00  0.00           C  
ATOM    317  N   GLU A 175     -58.771 123.971  56.892  1.00  0.00           N  
ATOM    318  CA  GLU A 175     -60.131 124.097  56.404  1.00  0.00           C  
ATOM    319  C   GLU A 175     -61.174 123.577  57.377  1.00  0.00           C  
ATOM    320  O   GLU A 175     -62.373 123.690  57.112  1.00  0.00           O  
ATOM    321  CB  GLU A 175     -60.270 123.383  55.066  1.00  0.00           C  
ATOM    322  CG  GLU A 175     -61.553 123.697  54.333  1.00  0.00           C  
ATOM    323  CD  GLU A 175     -61.965 122.595  53.394  1.00  0.00           C  
ATOM    324  OE1 GLU A 175     -61.140 121.692  53.109  1.00  0.00           O  
ATOM    325  OE2 GLU A 175     -63.131 122.627  52.954  1.00  0.00           O  
ATOM    326  N   PHE A 176     -60.727 123.012  58.498  1.00  0.00           N  
ATOM    327  CA  PHE A 176     -61.655 122.479  59.490  1.00  0.00           C  
ATOM    328  C   PHE A 176     -61.329 122.829  60.939  1.00  0.00           C  
ATOM    329  O   PHE A 176     -62.219 122.791  61.790  1.00  0.00           O  
ATOM    330  CB  PHE A 176     -61.775 120.961  59.341  1.00  0.00           C  
ATOM    331  CG  PHE A 176     -62.241 120.529  57.989  1.00  0.00           C  
ATOM    332  CD1 PHE A 176     -63.591 120.561  57.663  1.00  0.00           C  
ATOM    333  CD2 PHE A 176     -61.328 120.105  57.026  1.00  0.00           C  
ATOM    334  CE1 PHE A 176     -64.033 120.178  56.384  1.00  0.00           C  
ATOM    335  CE2 PHE A 176     -61.751 119.718  55.738  1.00  0.00           C  
ATOM    336  CZ  PHE A 176     -63.110 119.753  55.417  1.00  0.00           C  
ATOM    337  N   ASP A 177     -60.087 123.223  61.213  1.00  0.00           N  
ATOM    338  CA  ASP A 177     -59.650 123.566  62.574  1.00  0.00           C  
ATOM    339  C   ASP A 177     -60.556 124.491  63.370  1.00  0.00           C  
ATOM    340  O   ASP A 177     -60.516 124.495  64.609  1.00  0.00           O  
ATOM    341  CB  ASP A 177     -58.257 124.189  62.548  1.00  0.00           C  
ATOM    342  CG  ASP A 177     -57.160 123.165  62.656  1.00  0.00           C  
ATOM    343  OD1 ASP A 177     -57.463 121.952  62.746  1.00  0.00           O  
ATOM    344  OD2 ASP A 177     -55.988 123.581  62.650  1.00  0.00           O  
ATOM    345  N   GLY A 178     -61.363 125.272  62.654  1.00  0.00           N  
ATOM    346  CA  GLY A 178     -62.254 126.210  63.309  1.00  0.00           C  
ATOM    347  C   GLY A 178     -63.742 125.892  63.255  1.00  0.00           C  
ATOM    348  O   GLY A 178     -64.557 126.807  63.198  1.00  0.00           O  
ATOM    349  N   LYS A 179     -64.113 124.619  63.229  1.00  0.00           N  
ATOM    350  CA  LYS A 179     -65.530 124.266  63.216  1.00  0.00           C  
ATOM    351  C   LYS A 179     -65.784 123.307  64.396  1.00  0.00           C  
ATOM    352  O   LYS A 179     -65.055 122.323  64.566  1.00  0.00           O  
ATOM    353  CB  LYS A 179     -65.923 123.659  61.859  1.00  0.00           C  
ATOM    354  N   GLU A 180     -66.718 123.672  65.281  1.00  0.00           N  
ATOM    355  CA  GLU A 180     -67.053 122.832  66.439  1.00  0.00           C  
ATOM    356  C   GLU A 180     -67.846 121.608  65.954  1.00  0.00           C  
ATOM    357  O   GLU A 180     -68.526 121.680  64.923  1.00  0.00           O  
ATOM    358  CB  GLU A 180     -67.853 123.624  67.491  1.00  0.00           C  
ATOM    359  N   ASN A 181     -67.762 120.514  66.719  1.00  0.00           N  
ATOM    360  CA  ASN A 181     -68.434 119.233  66.429  1.00  0.00           C  
ATOM    361  C   ASN A 181     -69.702 119.324  65.591  1.00  0.00           C  
ATOM    362  O   ASN A 181     -69.884 118.549  64.646  1.00  0.00           O  
ATOM    363  CB  ASN A 181     -68.811 118.519  67.733  1.00  0.00           C  
ATOM    364  CG  ASN A 181     -67.622 118.171  68.568  1.00  0.00           C  
ATOM    365  OD1 ASN A 181     -66.580 117.785  68.048  1.00  0.00           O  
ATOM    366  ND2 ASN A 181     -67.750 118.342  69.870  1.00  0.00           N  
ATOM    367  N   GLU A 182     -70.582 120.250  65.984  1.00  0.00           N  
ATOM    368  CA  GLU A 182     -71.872 120.490  65.325  1.00  0.00           C  
ATOM    369  C   GLU A 182     -71.830 120.428  63.782  1.00  0.00           C  
ATOM    370  O   GLU A 182     -72.378 119.492  63.182  1.00  0.00           O  
ATOM    371  CB  GLU A 182     -72.468 121.834  65.797  1.00  0.00           C  
ATOM    372  N   GLU A 183     -71.158 121.397  63.149  1.00  0.00           N  
ATOM    373  CA  GLU A 183     -71.059 121.457  61.672  1.00  0.00           C  
ATOM    374  C   GLU A 183     -70.421 120.212  61.048  1.00  0.00           C  
ATOM    375  O   GLU A 183     -70.707 119.858  59.901  1.00  0.00           O  
ATOM    376  CB  GLU A 183     -70.281 122.699  61.227  1.00  0.00           C  
ATOM    377  CG  GLU A 183     -70.979 124.028  61.474  1.00  0.00           C  
ATOM    378  CD  GLU A 183     -70.159 125.210  60.991  1.00  0.00           C  
ATOM    379  OE1 GLU A 183     -69.047 125.437  61.532  1.00  0.00           O  
ATOM    380  OE2 GLU A 183     -70.628 125.899  60.058  1.00  0.00           O  
ATOM    381  N   LEU A 184     -69.514 119.589  61.786  1.00  0.00           N  
ATOM    382  CA  LEU A 184     -68.871 118.381  61.321  1.00  0.00           C  
ATOM    383  C   LEU A 184     -69.964 117.313  61.234  1.00  0.00           C  
ATOM    384  O   LEU A 184     -70.143 116.655  60.200  1.00  0.00           O  
ATOM    385  CB  LEU A 184     -67.789 117.964  62.324  1.00  0.00           C  
ATOM    386  N   GLU A 185     -70.754 117.233  62.299  1.00  0.00           N  
ATOM    387  CA  GLU A 185     -71.848 116.277  62.414  1.00  0.00           C  
ATOM    388  C   GLU A 185     -72.897 116.465  61.306  1.00  0.00           C  
ATOM    389  O   GLU A 185     -73.536 115.503  60.855  1.00  0.00           O  
ATOM    390  CB  GLU A 185     -72.507 116.430  63.793  1.00  0.00           C  
ATOM    391  CG  GLU A 185     -73.129 115.151  64.334  1.00  0.00           C  
ATOM    392  CD  GLU A 185     -72.094 114.120  64.755  1.00  0.00           C  
ATOM    393  OE1 GLU A 185     -70.879 114.449  64.787  1.00  0.00           O  
ATOM    394  OE2 GLU A 185     -72.510 112.980  65.069  1.00  0.00           O  
ATOM    395  N   ALA A 186     -73.052 117.708  60.863  1.00  0.00           N  
ATOM    396  CA  ALA A 186     -74.017 118.047  59.824  1.00  0.00           C  
ATOM    397  C   ALA A 186     -73.449 117.819  58.418  1.00  0.00           C  
ATOM    398  O   ALA A 186     -74.048 117.104  57.597  1.00  0.00           O  
ATOM    399  CB  ALA A 186     -74.465 119.504  59.985  1.00  0.00           C  
ATOM    400  N   LEU A 195     -72.292 118.431  58.154  1.00  0.00           N  
ATOM    401  CA  LEU A 195     -71.609 118.334  56.862  1.00  0.00           C  
ATOM    402  C   LEU A 195     -71.302 116.874  56.505  1.00  0.00           C  
ATOM    403  O   LEU A 195     -71.344 116.496  55.330  1.00  0.00           O  
ATOM    404  CB  LEU A 195     -70.324 119.180  56.871  1.00  0.00           C  
ATOM    405  N   ASN A 196     -71.023 116.062  57.528  1.00  0.00           N  
ATOM    406  CA  ASN A 196     -70.722 114.640  57.357  1.00  0.00           C  
ATOM    407  C   ASN A 196     -69.596 114.439  56.321  1.00  0.00           C  
ATOM    408  O   ASN A 196     -69.704 113.633  55.377  1.00  0.00           O  
ATOM    409  CB  ASN A 196     -71.994 113.876  56.954  1.00  0.00           C  
ATOM    410  CG  ASN A 196     -71.786 112.376  56.928  1.00  0.00           C  
ATOM    411  OD1 ASN A 196     -70.839 111.864  57.530  1.00  0.00           O  
ATOM    412  ND2 ASN A 196     -72.666 111.661  56.234  1.00  0.00           N  
ATOM    413  N   ILE A 197     -68.530 115.221  56.479  1.00  0.00           N  
ATOM    414  CA  ILE A 197     -67.399 115.138  55.568  1.00  0.00           C  
ATOM    415  C   ILE A 197     -66.502 113.946  55.921  1.00  0.00           C  
ATOM    416  O   ILE A 197     -66.000 113.807  57.053  1.00  0.00           O  
ATOM    417  CB  ILE A 197     -66.590 116.498  55.491  1.00  0.00           C  
ATOM    418  CG1 ILE A 197     -67.472 117.608  54.898  1.00  0.00           C  
ATOM    419  CG2 ILE A 197     -65.340 116.343  54.609  1.00  0.00           C  
ATOM    420  CD1 ILE A 197     -66.788 118.966  54.792  1.00  0.00           C  
ATOM    421  N   GLU A 198     -66.441 113.024  54.970  1.00  0.00           N  
ATOM    422  CA  GLU A 198     -65.610 111.845  55.086  1.00  0.00           C  
ATOM    423  C   GLU A 198     -64.319 112.171  54.326  1.00  0.00           C  
ATOM    424  O   GLU A 198     -64.361 112.852  53.291  1.00  0.00           O  
ATOM    425  CB  GLU A 198     -66.320 110.651  54.455  1.00  0.00           C  
ATOM    426  CG  GLU A 198     -65.551 109.338  54.534  1.00  0.00           C  
ATOM    427  CD  GLU A 198     -66.151 108.240  53.667  1.00  0.00           C  
ATOM    428  OE1 GLU A 198     -67.214 108.468  53.042  1.00  0.00           O  
ATOM    429  OE2 GLU A 198     -65.548 107.142  53.605  1.00  0.00           O  
ATOM    430  N   VAL A 199     -63.179 111.719  54.854  1.00  0.00           N  
ATOM    431  CA  VAL A 199     -61.874 111.971  54.235  1.00  0.00           C  
ATOM    432  C   VAL A 199     -60.990 110.717  54.176  1.00  0.00           C  
ATOM    433  O   VAL A 199     -61.330 109.680  54.741  1.00  0.00           O  
ATOM    434  CB  VAL A 199     -61.094 113.111  54.968  1.00  0.00           C  
ATOM    435  CG1 VAL A 199     -61.846 114.428  54.868  1.00  0.00           C  
ATOM    436  CG2 VAL A 199     -60.862 112.754  56.417  1.00  0.00           C  
ATOM    437  N   ALA A 200     -59.862 110.829  53.478  1.00  0.00           N  
ATOM    438  CA  ALA A 200     -58.903 109.737  53.325  1.00  0.00           C  
ATOM    439  C   ALA A 200     -57.509 110.297  53.509  1.00  0.00           C  
ATOM    440  O   ALA A 200     -57.099 111.215  52.767  1.00  0.00           O  
ATOM    441  CB  ALA A 200     -59.021 109.118  51.940  1.00  0.00           C  
ATOM    442  N   VAL A 201     -56.782 109.727  54.473  1.00  0.00           N  
ATOM    443  CA  VAL A 201     -55.407 110.132  54.793  1.00  0.00           C  
ATOM    444  C   VAL A 201     -54.455 108.926  54.853  1.00  0.00           C  
ATOM    445  O   VAL A 201     -54.903 107.788  55.021  1.00  0.00           O  
ATOM    446  CB  VAL A 201     -55.328 110.863  56.167  1.00  0.00           C  
ATOM    447  CG1 VAL A 201     -56.356 111.978  56.255  1.00  0.00           C  
ATOM    448  CG2 VAL A 201     -55.509 109.881  57.291  1.00  0.00           C  
ATOM    449  N   ALA A 202     -53.153 109.188  54.711  1.00  0.00           N  
ATOM    450  CA  ALA A 202     -52.109 108.154  54.773  1.00  0.00           C  
ATOM    451  C   ALA A 202     -50.890 108.791  55.415  1.00  0.00           C  
ATOM    452  O   ALA A 202     -50.651 109.991  55.254  1.00  0.00           O  
ATOM    453  CB  ALA A 202     -51.762 107.652  53.407  1.00  0.00           C  
ATOM    454  N   GLY A 203     -50.117 108.020  56.159  1.00  0.00           N  
ATOM    455  CA  GLY A 203     -48.956 108.612  56.788  1.00  0.00           C  
ATOM    456  C   GLY A 203     -48.237 107.582  57.608  1.00  0.00           C  
ATOM    457  O   GLY A 203     -48.476 106.383  57.453  1.00  0.00           O  
ATOM    458  N   ARG A 205     -47.351 108.044  58.480  1.00  0.00           N  
ATOM    459  CA  ARG A 205     -46.594 107.152  59.338  1.00  0.00           C  
ATOM    460  C   ARG A 205     -47.141 107.215  60.768  1.00  0.00           C  
ATOM    461  O   ARG A 205     -47.590 108.278  61.231  1.00  0.00           O  
ATOM    462  CB  ARG A 205     -45.130 107.539  59.328  1.00  0.00           C  
ATOM    463  CG  ARG A 205     -44.263 106.504  59.970  1.00  0.00           C  
ATOM    464  CD  ARG A 205     -42.859 107.009  60.088  1.00  0.00           C  
ATOM    465  NE  ARG A 205     -42.236 107.240  58.791  1.00  0.00           N  
ATOM    466  CZ  ARG A 205     -41.506 106.336  58.139  1.00  0.00           C  
ATOM    467  NH1 ARG A 205     -41.326 105.122  58.642  1.00  0.00           N  
ATOM    468  NH2 ARG A 205     -40.917 106.665  56.996  1.00  0.00           N  
ATOM    469  N   MET A 206     -47.133 106.068  61.447  1.00  0.00           N  
ATOM    470  CA  MET A 206     -47.618 105.950  62.822  1.00  0.00           C  
ATOM    471  C   MET A 206     -46.598 106.397  63.871  1.00  0.00           C  
ATOM    472  O   MET A 206     -45.660 105.665  64.222  1.00  0.00           O  
ATOM    473  CB  MET A 206     -48.059 104.520  63.109  1.00  0.00           C  
ATOM    474  CG  MET A 206     -48.512 104.314  64.541  1.00  0.00           C  
ATOM    475  SD  MET A 206     -49.929 103.216  64.680  1.00  0.00           S  
ATOM    476  CE  MET A 206     -49.118 101.555  64.668  1.00  0.00           C  
ATOM    477  N   MET A 207     -46.833 107.585  64.408  1.00  0.00           N  
ATOM    478  CA  MET A 207     -45.957 108.162  65.412  1.00  0.00           C  
ATOM    479  C   MET A 207     -46.324 107.721  66.840  1.00  0.00           C  
ATOM    480  O   MET A 207     -45.509 107.120  67.560  1.00  0.00           O  
ATOM    481  CB  MET A 207     -46.010 109.692  65.293  1.00  0.00           C  
ATOM    482  CG  MET A 207     -45.673 110.202  63.887  1.00  0.00           C  
ATOM    483  SD  MET A 207     -44.125 109.478  63.220  1.00  0.00           S  
ATOM    484  CE  MET A 207     -42.913 110.680  63.721  1.00  0.00           C  
ATOM    485  N   THR A 208     -47.566 108.011  67.229  1.00  0.00           N  
ATOM    486  CA  THR A 208     -48.061 107.683  68.560  1.00  0.00           C  
ATOM    487  C   THR A 208     -49.330 106.872  68.492  1.00  0.00           C  
ATOM    488  O   THR A 208     -50.234 107.166  67.706  1.00  0.00           O  
ATOM    489  CB  THR A 208     -48.354 108.963  69.396  1.00  0.00           C  
ATOM    490  OG1 THR A 208     -49.240 109.837  68.675  1.00  0.00           O  
ATOM    491  CG2 THR A 208     -47.059 109.697  69.732  1.00  0.00           C  
ATOM    492  N   ARG A 209     -49.384 105.842  69.323  1.00  0.00           N  
ATOM    493  CA  ARG A 209     -50.548 104.980  69.385  1.00  0.00           C  
ATOM    494  C   ARG A 209     -50.925 104.796  70.829  1.00  0.00           C  
ATOM    495  O   ARG A 209     -50.117 104.289  71.595  1.00  0.00           O  
ATOM    496  CB  ARG A 209     -50.225 103.603  68.813  1.00  0.00           C  
ATOM    497  CG  ARG A 209     -51.369 102.611  68.968  1.00  0.00           C  
ATOM    498  CD  ARG A 209     -51.103 101.302  68.234  1.00  0.00           C  
ATOM    499  NE  ARG A 209     -49.844 100.724  68.641  1.00  0.00           N  
ATOM    500  CZ  ARG A 209     -49.383  99.562  68.199  1.00  0.00           C  
ATOM    501  NH1 ARG A 209     -50.096  98.857  67.324  1.00  0.00           N  
ATOM    502  NH2 ARG A 209     -48.204  99.102  68.639  1.00  0.00           N  
ATOM    503  N   ARG A 210     -52.122 105.230  71.203  1.00  0.00           N  
ATOM    504  CA  ARG A 210     -52.623 105.064  72.567  1.00  0.00           C  
ATOM    505  C   ARG A 210     -53.737 104.002  72.539  1.00  0.00           C  
ATOM    506  O   ARG A 210     -54.864 104.322  72.166  1.00  0.00           O  
ATOM    507  CB  ARG A 210     -53.183 106.391  73.105  1.00  0.00           C  
ATOM    508  N   ILE A 211     -53.406 102.747  72.866  1.00  0.00           N  
ATOM    509  CA  ILE A 211     -54.360 101.628  72.898  1.00  0.00           C  
ATOM    510  C   ILE A 211     -55.227 101.593  74.184  1.00  0.00           C  
ATOM    511  O   ILE A 211     -54.836 101.025  75.224  1.00  0.00           O  
ATOM    512  CB  ILE A 211     -53.641 100.253  72.754  1.00  0.00           C  
ATOM    513  CG1 ILE A 211     -52.535 100.316  71.704  1.00  0.00           C  
ATOM    514  CG2 ILE A 211     -54.631  99.207  72.317  1.00  0.00           C  
ATOM    515  CD1 ILE A 211     -51.590  99.126  71.741  1.00  0.00           C  
ATOM    516  N   MET A 212     -56.407 102.203  74.092  1.00  0.00           N  
ATOM    517  CA  MET A 212     -57.354 102.250  75.197  1.00  0.00           C  
ATOM    518  C   MET A 212     -58.288 101.008  75.189  1.00  0.00           C  
ATOM    519  O   MET A 212     -59.519 101.139  75.222  1.00  0.00           O  
ATOM    520  CB  MET A 212     -58.182 103.544  75.119  1.00  0.00           C  
ATOM    521  CG  MET A 212     -57.396 104.830  75.318  1.00  0.00           C  
ATOM    522  SD  MET A 212     -58.240 106.305  74.617  1.00  0.00           S  
ATOM    523  CE  MET A 212     -59.968 105.919  74.861  1.00  0.00           C  
ATOM    524  N   GLY A 213     -57.698  99.813  75.131  1.00  0.00           N  
ATOM    525  CA  GLY A 213     -58.459  98.574  75.138  1.00  0.00           C  
ATOM    526  C   GLY A 213     -59.138  98.156  73.840  1.00  0.00           C  
ATOM    527  O   GLY A 213     -58.628  97.294  73.110  1.00  0.00           O  
ATOM    528  N   LYS A 214     -60.316  98.729  73.582  1.00  0.00           N  
ATOM    529  CA  LYS A 214     -61.092  98.423  72.377  1.00  0.00           C  
ATOM    530  C   LYS A 214     -61.219  99.648  71.462  1.00  0.00           C  
ATOM    531  O   LYS A 214     -61.758  99.553  70.360  1.00  0.00           O  
ATOM    532  CB  LYS A 214     -62.478  97.889  72.751  1.00  0.00           C  
ATOM    533  N   ALA A 215     -60.772 100.802  71.952  1.00  0.00           N  
ATOM    534  CA  ALA A 215     -60.776 102.063  71.200  1.00  0.00           C  
ATOM    535  C   ALA A 215     -59.323 102.536  71.243  1.00  0.00           C  
ATOM    536  O   ALA A 215     -58.584 102.180  72.165  1.00  0.00           O  
ATOM    537  CB  ALA A 215     -61.696 103.098  71.862  1.00  0.00           C  
ATOM    538  N   SER A 216     -58.907 103.331  70.267  1.00  0.00           N  
ATOM    539  CA  SER A 216     -57.540 103.807  70.242  1.00  0.00           C  
ATOM    540  C   SER A 216     -57.412 105.160  69.586  1.00  0.00           C  
ATOM    541  O   SER A 216     -58.264 105.571  68.785  1.00  0.00           O  
ATOM    542  CB  SER A 216     -56.638 102.809  69.509  1.00  0.00           C  
ATOM    543  OG  SER A 216     -56.259 101.715  70.326  1.00  0.00           O  
ATOM    544  N   PHE A 217     -56.355 105.860  69.985  1.00  0.00           N  
ATOM    545  CA  PHE A 217     -56.011 107.171  69.452  1.00  0.00           C  
ATOM    546  C   PHE A 217     -54.612 107.086  68.818  1.00  0.00           C  
ATOM    547  O   PHE A 217     -53.608 106.888  69.514  1.00  0.00           O  
ATOM    548  CB  PHE A 217     -56.033 108.232  70.571  1.00  0.00           C  
ATOM    549  CG  PHE A 217     -57.421 108.766  70.905  1.00  0.00           C  
ATOM    550  CD1 PHE A 217     -58.332 109.100  69.891  1.00  0.00           C  
ATOM    551  CD2 PHE A 217     -57.803 108.951  72.236  1.00  0.00           C  
ATOM    552  CE1 PHE A 217     -59.594 109.606  70.202  1.00  0.00           C  
ATOM    553  CE2 PHE A 217     -59.054 109.452  72.555  1.00  0.00           C  
ATOM    554  CZ  PHE A 217     -59.956 109.783  71.534  1.00  0.00           C  
ATOM    555  N   VAL A 218     -54.558 107.143  67.495  1.00  0.00           N  
ATOM    556  CA  VAL A 218     -53.289 107.087  66.812  1.00  0.00           C  
ATOM    557  C   VAL A 218     -53.083 108.411  66.125  1.00  0.00           C  
ATOM    558  O   VAL A 218     -54.045 109.062  65.721  1.00  0.00           O  
ATOM    559  CB  VAL A 218     -53.261 105.973  65.790  1.00  0.00           C  
ATOM    560  CG1 VAL A 218     -51.920 105.897  65.158  1.00  0.00           C  
ATOM    561  CG2 VAL A 218     -53.586 104.669  66.461  1.00  0.00           C  
ATOM    562  N   THR A 219     -51.839 108.865  66.100  1.00  0.00           N  
ATOM    563  CA  THR A 219     -51.523 110.116  65.445  1.00  0.00           C  
ATOM    564  C   THR A 219     -50.638 109.775  64.273  1.00  0.00           C  
ATOM    565  O   THR A 219     -49.582 109.147  64.449  1.00  0.00           O  
ATOM    566  CB  THR A 219     -50.808 111.080  66.383  1.00  0.00           C  
ATOM    567  OG1 THR A 219     -51.548 111.183  67.606  1.00  0.00           O  
ATOM    568  CG2 THR A 219     -50.710 112.471  65.745  1.00  0.00           C  
ATOM    569  N   LEU A 220     -51.110 110.157  63.085  1.00  0.00           N  
ATOM    570  CA  LEU A 220     -50.435 109.909  61.812  1.00  0.00           C  
ATOM    571  C   LEU A 220     -49.640 111.128  61.313  1.00  0.00           C  
ATOM    572  O   LEU A 220     -50.091 112.270  61.445  1.00  0.00           O  
ATOM    573  CB  LEU A 220     -51.479 109.511  60.760  1.00  0.00           C  
ATOM    574  CG  LEU A 220     -51.250 108.232  59.953  1.00  0.00           C  
ATOM    575  CD1 LEU A 220     -51.076 107.040  60.871  1.00  0.00           C  
ATOM    576  CD2 LEU A 220     -52.429 108.014  59.017  1.00  0.00           C  
ATOM    577  N   GLN A 221     -48.456 110.877  60.753  1.00  0.00           N  
ATOM    578  CA  GLN A 221     -47.606 111.944  60.238  1.00  0.00           C  
ATOM    579  C   GLN A 221     -47.345 111.749  58.760  1.00  0.00           C  
ATOM    580  O   GLN A 221     -46.839 110.704  58.345  1.00  0.00           O  
ATOM    581  CB  GLN A 221     -46.267 111.989  60.996  1.00  0.00           C  
ATOM    582  CG  GLN A 221     -45.301 113.064  60.498  1.00  0.00           C  
ATOM    583  CD  GLN A 221     -44.153 113.355  61.461  1.00  0.00           C  
ATOM    584  OE1 GLN A 221     -44.262 114.231  62.317  1.00  0.00           O  
ATOM    585  NE2 GLN A 221     -43.045 112.639  61.312  1.00  0.00           N  
ATOM    586  N   ASP A 222     -47.781 112.729  57.973  1.00  0.00           N  
ATOM    587  CA  ASP A 222     -47.585 112.733  56.525  1.00  0.00           C  
ATOM    588  C   ASP A 222     -46.643 113.884  56.126  1.00  0.00           C  
ATOM    589  O   ASP A 222     -45.814 114.314  56.940  1.00  0.00           O  
ATOM    590  CB  ASP A 222     -48.935 112.809  55.784  1.00  0.00           C  
ATOM    591  CG  ASP A 222     -49.719 114.105  56.061  1.00  0.00           C  
ATOM    592  OD1 ASP A 222     -49.187 115.041  56.702  1.00  0.00           O  
ATOM    593  OD2 ASP A 222     -50.892 114.182  55.626  1.00  0.00           O  
ATOM    594  N   VAL A 223     -46.794 114.413  54.910  1.00  0.00           N  
ATOM    595  CA  VAL A 223     -45.939 115.492  54.434  1.00  0.00           C  
ATOM    596  C   VAL A 223     -46.275 116.846  55.005  1.00  0.00           C  
ATOM    597  O   VAL A 223     -45.378 117.645  55.229  1.00  0.00           O  
ATOM    598  CB  VAL A 223     -45.962 115.607  52.906  1.00  0.00           C  
ATOM    599  CG1 VAL A 223     -47.322 116.024  52.443  1.00  0.00           C  
ATOM    600  CG2 VAL A 223     -44.883 116.568  52.440  1.00  0.00           C  
ATOM    601  N   GLY A 224     -47.559 117.073  55.280  1.00  0.00           N  
ATOM    602  CA  GLY A 224     -48.007 118.351  55.806  1.00  0.00           C  
ATOM    603  C   GLY A 224     -48.288 118.459  57.304  1.00  0.00           C  
ATOM    604  O   GLY A 224     -48.877 119.450  57.736  1.00  0.00           O  
ATOM    605  N   GLY A 225     -47.898 117.461  58.098  1.00  0.00           N  
ATOM    606  CA  GLY A 225     -48.127 117.520  59.536  1.00  0.00           C  
ATOM    607  C   GLY A 225     -48.705 116.267  60.180  1.00  0.00           C  
ATOM    608  O   GLY A 225     -48.473 115.141  59.707  1.00  0.00           O  
ATOM    609  N   ARG A 226     -49.516 116.487  61.221  1.00  0.00           N  
ATOM    610  CA  ARG A 226     -50.154 115.415  62.004  1.00  0.00           C  
ATOM    611  C   ARG A 226     -51.694 115.511  62.107  1.00  0.00           C  
ATOM    612  O   ARG A 226     -52.256 116.604  62.222  1.00  0.00           O  
ATOM    613  CB  ARG A 226     -49.523 115.364  63.408  1.00  0.00           C  
ATOM    614  CG  ARG A 226     -48.105 114.831  63.405  1.00  0.00           C  
ATOM    615  CD  ARG A 226     -47.235 115.514  64.436  1.00  0.00           C  
ATOM    616  NE  ARG A 226     -45.964 114.804  64.583  1.00  0.00           N  
ATOM    617  CZ  ARG A 226     -44.942 115.213  65.334  1.00  0.00           C  
ATOM    618  NH1 ARG A 226     -45.015 116.353  66.012  1.00  0.00           N  
ATOM    619  NH2 ARG A 226     -43.845 114.465  65.433  1.00  0.00           N  
ATOM    620  N   ILE A 227     -52.363 114.358  62.039  1.00  0.00           N  
ATOM    621  CA  ILE A 227     -53.828 114.272  62.128  1.00  0.00           C  
ATOM    622  C   ILE A 227     -54.103 113.115  63.079  1.00  0.00           C  
ATOM    623  O   ILE A 227     -53.391 112.101  63.023  1.00  0.00           O  
ATOM    624  CB  ILE A 227     -54.472 113.943  60.769  1.00  0.00           C  
ATOM    625  N   GLN A 228     -55.073 113.290  63.986  1.00  0.00           N  
ATOM    626  CA  GLN A 228     -55.439 112.253  64.972  1.00  0.00           C  
ATOM    627  C   GLN A 228     -56.481 111.342  64.369  1.00  0.00           C  
ATOM    628  O   GLN A 228     -57.380 111.792  63.650  1.00  0.00           O  
ATOM    629  CB  GLN A 228     -56.000 112.860  66.266  1.00  0.00           C  
ATOM    630  N   LEU A 229     -56.360 110.057  64.662  1.00  0.00           N  
ATOM    631  CA  LEU A 229     -57.284 109.064  64.134  1.00  0.00           C  
ATOM    632  C   LEU A 229     -57.945 108.312  65.274  1.00  0.00           C  
ATOM    633  O   LEU A 229     -57.282 107.935  66.247  1.00  0.00           O  
ATOM    634  CB  LEU A 229     -56.538 108.037  63.273  1.00  0.00           C  
ATOM    635  CG  LEU A 229     -55.550 108.464  62.197  1.00  0.00           C  
ATOM    636  CD1 LEU A 229     -54.902 107.198  61.651  1.00  0.00           C  
ATOM    637  CD2 LEU A 229     -56.251 109.284  61.109  1.00  0.00           C  
ATOM    638  N   TYR A 230     -59.249 108.095  65.161  1.00  0.00           N  
ATOM    639  CA  TYR A 230     -59.955 107.346  66.179  1.00  0.00           C  
ATOM    640  C   TYR A 230     -60.198 105.947  65.646  1.00  0.00           C  
ATOM    641  O   TYR A 230     -61.052 105.727  64.783  1.00  0.00           O  
ATOM    642  CB  TYR A 230     -61.275 108.005  66.567  1.00  0.00           C  
ATOM    643  CG  TYR A 230     -61.951 107.249  67.685  1.00  0.00           C  
ATOM    644  CD1 TYR A 230     -61.261 106.960  68.862  1.00  0.00           C  
ATOM    645  CD2 TYR A 230     -63.260 106.774  67.551  1.00  0.00           C  
ATOM    646  CE1 TYR A 230     -61.852 106.215  69.883  1.00  0.00           C  
ATOM    647  CE2 TYR A 230     -63.863 106.024  68.570  1.00  0.00           C  
ATOM    648  CZ  TYR A 230     -63.150 105.753  69.732  1.00  0.00           C  
ATOM    649  OH  TYR A 230     -63.734 105.037  70.747  1.00  0.00           O  
ATOM    650  N   VAL A 231     -59.390 105.017  66.119  1.00  0.00           N  
ATOM    651  CA  VAL A 231     -59.494 103.638  65.705  1.00  0.00           C  
ATOM    652  C   VAL A 231     -60.441 102.990  66.710  1.00  0.00           C  
ATOM    653  O   VAL A 231     -60.216 103.085  67.910  1.00  0.00           O  
ATOM    654  CB  VAL A 231     -58.097 102.956  65.759  1.00  0.00           C  
ATOM    655  CG1 VAL A 231     -58.141 101.560  65.171  1.00  0.00           C  
ATOM    656  CG2 VAL A 231     -57.061 103.806  65.033  1.00  0.00           C  
ATOM    657  N   ALA A 232     -61.528 102.387  66.233  1.00  0.00           N  
ATOM    658  CA  ALA A 232     -62.498 101.725  67.113  1.00  0.00           C  
ATOM    659  C   ALA A 232     -62.922 100.363  66.520  1.00  0.00           C  
ATOM    660  O   ALA A 232     -63.545 100.320  65.462  1.00  0.00           O  
ATOM    661  CB  ALA A 232     -63.704 102.636  67.333  1.00  0.00           C  
ATOM    662  N   ARG A 233     -62.637  99.275  67.241  1.00  0.00           N  
ATOM    663  CA  ARG A 233     -62.920  97.879  66.827  1.00  0.00           C  
ATOM    664  C   ARG A 233     -64.241  97.526  66.130  1.00  0.00           C  
ATOM    665  O   ARG A 233     -64.274  96.691  65.220  1.00  0.00           O  
ATOM    666  CB  ARG A 233     -62.785  96.945  68.034  1.00  0.00           C  
ATOM    667  CG  ARG A 233     -62.632  95.455  67.692  1.00  0.00           C  
ATOM    668  CD  ARG A 233     -63.073  94.583  68.859  1.00  0.00           C  
ATOM    669  NE  ARG A 233     -64.529  94.626  68.979  1.00  0.00           N  
ATOM    670  CZ  ARG A 233     -65.246  94.046  69.940  1.00  0.00           C  
ATOM    671  NH1 ARG A 233     -64.657  93.375  70.922  1.00  0.00           N  
ATOM    672  NH2 ARG A 233     -66.574  94.103  69.883  1.00  0.00           N  
ATOM    673  N   ASP A 234     -65.334  98.074  66.642  1.00  0.00           N  
ATOM    674  CA  ASP A 234     -66.659  97.797  66.099  1.00  0.00           C  
ATOM    675  C   ASP A 234     -67.012  98.589  64.852  1.00  0.00           C  
ATOM    676  O   ASP A 234     -67.805  98.126  64.037  1.00  0.00           O  
ATOM    677  CB  ASP A 234     -67.740  98.011  67.169  1.00  0.00           C  
ATOM    678  CG  ASP A 234     -67.783  96.885  68.199  1.00  0.00           C  
ATOM    679  OD1 ASP A 234     -68.020  95.723  67.803  1.00  0.00           O  
ATOM    680  OD2 ASP A 234     -67.583  97.162  69.404  1.00  0.00           O  
ATOM    681  N   ASP A 235     -66.482  99.806  64.747  1.00  0.00           N  
ATOM    682  CA  ASP A 235     -66.726 100.655  63.575  1.00  0.00           C  
ATOM    683  C   ASP A 235     -65.827 100.189  62.432  1.00  0.00           C  
ATOM    684  O   ASP A 235     -66.133 100.353  61.245  1.00  0.00           O  
ATOM    685  CB  ASP A 235     -66.426 102.108  63.943  1.00  0.00           C  
ATOM    686  CG  ASP A 235     -67.225 102.579  65.143  1.00  0.00           C  
ATOM    687  OD1 ASP A 235     -68.427 102.859  64.959  1.00  0.00           O  
ATOM    688  OD2 ASP A 235     -66.672 102.636  66.260  1.00  0.00           O  
ATOM    689  N   LEU A 236     -64.704  99.587  62.825  1.00  0.00           N  
ATOM    690  CA  LEU A 236     -63.692  99.063  61.902  1.00  0.00           C  
ATOM    691  C   LEU A 236     -64.157  97.692  61.444  1.00  0.00           C  
ATOM    692  O   LEU A 236     -64.997  97.064  62.083  1.00  0.00           O  
ATOM    693  CB  LEU A 236     -62.376  98.893  62.670  1.00  0.00           C  
ATOM    694  CG  LEU A 236     -61.010  99.065  61.973  1.00  0.00           C  
ATOM    695  CD1 LEU A 236     -60.903 100.438  61.307  1.00  0.00           C  
ATOM    696  CD2 LEU A 236     -59.913  98.876  63.013  1.00  0.00           C  
ATOM    697  N   PRO A 237     -63.659  97.241  60.280  1.00  0.00           N  
ATOM    698  CA  PRO A 237     -64.052  95.905  59.808  1.00  0.00           C  
ATOM    699  C   PRO A 237     -63.719  94.821  60.829  1.00  0.00           C  
ATOM    700  O   PRO A 237     -62.778  94.943  61.617  1.00  0.00           O  
ATOM    701  CB  PRO A 237     -63.229  95.768  58.533  1.00  0.00           C  
ATOM    702  CG  PRO A 237     -63.312  97.151  57.979  1.00  0.00           C  
ATOM    703  CD  PRO A 237     -63.008  97.991  59.205  1.00  0.00           C  
ATOM    704  N   GLU A 238     -64.480  93.737  60.807  1.00  0.00           N  
ATOM    705  CA  GLU A 238     -64.273  92.682  61.770  1.00  0.00           C  
ATOM    706  C   GLU A 238     -62.916  91.999  61.683  1.00  0.00           C  
ATOM    707  O   GLU A 238     -62.465  91.615  60.604  1.00  0.00           O  
ATOM    708  CB  GLU A 238     -65.378  91.613  61.651  1.00  0.00           C  
ATOM    709  CG  GLU A 238     -65.207  90.413  62.610  1.00  0.00           C  
ATOM    710  CD  GLU A 238     -66.220  89.294  62.348  1.00  0.00           C  
ATOM    711  OE1 GLU A 238     -67.425  89.603  62.216  1.00  0.00           O  
ATOM    712  OE2 GLU A 238     -65.828  88.105  62.273  1.00  0.00           O  
ATOM    713  N   GLY A 239     -62.276  91.844  62.841  1.00  0.00           N  
ATOM    714  CA  GLY A 239     -61.001  91.143  62.928  1.00  0.00           C  
ATOM    715  C   GLY A 239     -59.751  91.942  62.622  1.00  0.00           C  
ATOM    716  O   GLY A 239     -58.635  91.459  62.802  1.00  0.00           O  
ATOM    717  N   VAL A 240     -59.920  93.181  62.197  1.00  0.00           N  
ATOM    718  CA  VAL A 240     -58.755  93.981  61.884  1.00  0.00           C  
ATOM    719  C   VAL A 240     -58.216  94.701  63.119  1.00  0.00           C  
ATOM    720  O   VAL A 240     -57.001  94.800  63.285  1.00  0.00           O  
ATOM    721  CB  VAL A 240     -59.048  95.001  60.761  1.00  0.00           C  
ATOM    722  CG1 VAL A 240     -59.495  94.288  59.503  1.00  0.00           C  
ATOM    723  CG2 VAL A 240     -60.103  95.954  61.199  1.00  0.00           C  
ATOM    724  N   TYR A 241     -59.098  95.170  64.002  1.00  0.00           N  
ATOM    725  CA  TYR A 241     -58.639  95.890  65.183  1.00  0.00           C  
ATOM    726  C   TYR A 241     -57.796  95.034  66.117  1.00  0.00           C  
ATOM    727  O   TYR A 241     -56.818  95.505  66.695  1.00  0.00           O  
ATOM    728  CB  TYR A 241     -59.810  96.484  65.961  1.00  0.00           C  
ATOM    729  CG  TYR A 241     -59.396  97.359  67.146  1.00  0.00           C  
ATOM    730  CD1 TYR A 241     -58.821  96.799  68.305  1.00  0.00           C  
ATOM    731  CD2 TYR A 241     -59.601  98.742  67.117  1.00  0.00           C  
ATOM    732  CE1 TYR A 241     -58.464  97.595  69.390  1.00  0.00           C  
ATOM    733  CE2 TYR A 241     -59.255  99.548  68.197  1.00  0.00           C  
ATOM    734  CZ  TYR A 241     -58.689  98.966  69.328  1.00  0.00           C  
ATOM    735  OH  TYR A 241     -58.364  99.755  70.405  1.00  0.00           O  
ATOM    736  N   ASN A 242     -58.148  93.770  66.247  1.00  0.00           N  
ATOM    737  CA  ASN A 242     -57.413  92.906  67.147  1.00  0.00           C  
ATOM    738  C   ASN A 242     -56.354  92.059  66.474  1.00  0.00           C  
ATOM    739  O   ASN A 242     -55.220  91.982  66.947  1.00  0.00           O  
ATOM    740  CB  ASN A 242     -58.390  92.006  67.914  1.00  0.00           C  
ATOM    741  CG  ASN A 242     -59.447  92.797  68.663  1.00  0.00           C  
ATOM    742  OD1 ASN A 242     -59.170  93.859  69.232  1.00  0.00           O  
ATOM    743  ND2 ASN A 242     -60.673  92.285  68.658  1.00  0.00           N  
ATOM    744  N   GLU A 243     -56.734  91.402  65.384  1.00  0.00           N  
ATOM    745  CA  GLU A 243     -55.817  90.530  64.658  1.00  0.00           C  
ATOM    746  C   GLU A 243     -54.825  91.294  63.768  1.00  0.00           C  
ATOM    747  O   GLU A 243     -53.899  90.688  63.223  1.00  0.00           O  
ATOM    748  CB  GLU A 243     -56.609  89.496  63.839  1.00  0.00           C  
ATOM    749  N   GLN A 244     -55.013  92.614  63.631  1.00  0.00           N  
ATOM    750  CA  GLN A 244     -54.135  93.454  62.805  1.00  0.00           C  
ATOM    751  C   GLN A 244     -53.627  94.723  63.465  1.00  0.00           C  
ATOM    752  O   GLN A 244     -52.488  94.750  63.892  1.00  0.00           O  
ATOM    753  CB  GLN A 244     -54.807  93.791  61.483  1.00  0.00           C  
ATOM    754  CG  GLN A 244     -54.994  92.574  60.623  1.00  0.00           C  
ATOM    755  CD  GLN A 244     -55.305  92.936  59.216  1.00  0.00           C  
ATOM    756  OE1 GLN A 244     -56.054  93.883  58.968  1.00  0.00           O  
ATOM    757  NE2 GLN A 244     -54.697  92.220  58.267  1.00  0.00           N  
ATOM    758  N   PHE A 245     -54.458  95.762  63.553  1.00  0.00           N  
ATOM    759  CA  PHE A 245     -54.059  97.036  64.165  1.00  0.00           C  
ATOM    760  C   PHE A 245     -53.132  96.892  65.373  1.00  0.00           C  
ATOM    761  O   PHE A 245     -52.119  97.587  65.476  1.00  0.00           O  
ATOM    762  CB  PHE A 245     -55.299  97.842  64.557  1.00  0.00           C  
ATOM    763  CG  PHE A 245     -55.002  99.071  65.386  1.00  0.00           C  
ATOM    764  CD1 PHE A 245     -54.399 100.185  64.818  1.00  0.00           C  
ATOM    765  CD2 PHE A 245     -55.377  99.134  66.725  1.00  0.00           C  
ATOM    766  CE1 PHE A 245     -54.171 101.348  65.571  1.00  0.00           C  
ATOM    767  CE2 PHE A 245     -55.152 100.292  67.479  1.00  0.00           C  
ATOM    768  CZ  PHE A 245     -54.551 101.400  66.894  1.00  0.00           C  
ATOM    769  N   LYS A 246     -53.492  95.979  66.273  1.00  0.00           N  
ATOM    770  CA  LYS A 246     -52.728  95.711  67.495  1.00  0.00           C  
ATOM    771  C   LYS A 246     -51.397  94.987  67.237  1.00  0.00           C  
ATOM    772  O   LYS A 246     -50.535  94.926  68.101  1.00  0.00           O  
ATOM    773  CB  LYS A 246     -53.582  94.910  68.479  1.00  0.00           C  
ATOM    774  N   LYS A 247     -51.249  94.389  66.073  1.00  0.00           N  
ATOM    775  CA  LYS A 247     -50.008  93.714  65.752  1.00  0.00           C  
ATOM    776  C   LYS A 247     -49.069  94.629  64.926  1.00  0.00           C  
ATOM    777  O   LYS A 247     -47.975  94.212  64.526  1.00  0.00           O  
ATOM    778  CB  LYS A 247     -50.318  92.405  65.022  1.00  0.00           C  
ATOM    779  N   TRP A 248     -49.532  95.844  64.612  1.00  0.00           N  
ATOM    780  CA  TRP A 248     -48.729  96.809  63.840  1.00  0.00           C  
ATOM    781  C   TRP A 248     -47.856  97.525  64.843  1.00  0.00           C  
ATOM    782  O   TRP A 248     -48.185  97.557  66.029  1.00  0.00           O  
ATOM    783  CB  TRP A 248     -49.594  97.847  63.085  1.00  0.00           C  
ATOM    784  CG  TRP A 248     -50.549  97.290  62.001  1.00  0.00           C  
ATOM    785  CD1 TRP A 248     -50.466  96.086  61.353  1.00  0.00           C  
ATOM    786  CD2 TRP A 248     -51.776  97.907  61.552  1.00  0.00           C  
ATOM    787  NE1 TRP A 248     -51.582  95.893  60.554  1.00  0.00           N  
ATOM    788  CE2 TRP A 248     -52.403  96.980  60.668  1.00  0.00           C  
ATOM    789  CE3 TRP A 248     -52.423  99.109  61.830  1.00  0.00           C  
ATOM    790  CZ2 TRP A 248     -53.635  97.256  60.052  1.00  0.00           C  
ATOM    791  CZ3 TRP A 248     -53.650  99.386  61.218  1.00  0.00           C  
ATOM    792  CH2 TRP A 248     -54.248  98.451  60.353  1.00  0.00           C  
ATOM    793  N   ASP A 249     -46.766  98.125  64.377  1.00  0.00           N  
ATOM    794  CA  ASP A 249     -45.827  98.820  65.250  1.00  0.00           C  
ATOM    795  C   ASP A 249     -45.860 100.301  64.986  1.00  0.00           C  
ATOM    796  O   ASP A 249     -46.557 100.744  64.083  1.00  0.00           O  
ATOM    797  CB  ASP A 249     -44.399  98.326  64.978  1.00  0.00           C  
ATOM    798  CG  ASP A 249     -44.213  96.867  65.274  1.00  0.00           C  
ATOM    799  OD1 ASP A 249     -44.414  96.474  66.444  1.00  0.00           O  
ATOM    800  OD2 ASP A 249     -43.828  96.113  64.363  1.00  0.00           O  
ATOM    801  N   LEU A 250     -45.148 101.065  65.810  1.00  0.00           N  
ATOM    802  CA  LEU A 250     -45.035 102.497  65.567  1.00  0.00           C  
ATOM    803  C   LEU A 250     -44.006 102.548  64.435  1.00  0.00           C  
ATOM    804  O   LEU A 250     -43.117 101.688  64.360  1.00  0.00           O  
ATOM    805  CB  LEU A 250     -44.515 103.252  66.801  1.00  0.00           C  
ATOM    806  CG  LEU A 250     -45.336 103.561  68.062  1.00  0.00           C  
ATOM    807  CD1 LEU A 250     -44.468 104.337  69.018  1.00  0.00           C  
ATOM    808  CD2 LEU A 250     -46.547 104.389  67.754  1.00  0.00           C  
ATOM    809  N   GLY A 251     -44.145 103.519  63.545  1.00  0.00           N  
ATOM    810  CA  GLY A 251     -43.237 103.616  62.420  1.00  0.00           C  
ATOM    811  C   GLY A 251     -43.822 103.051  61.134  1.00  0.00           C  
ATOM    812  O   GLY A 251     -43.348 103.346  60.036  1.00  0.00           O  
ATOM    813  N   ASP A 252     -44.844 102.216  61.274  1.00  0.00           N  
ATOM    814  CA  ASP A 252     -45.516 101.622  60.137  1.00  0.00           C  
ATOM    815  C   ASP A 252     -46.258 102.702  59.376  1.00  0.00           C  
ATOM    816  O   ASP A 252     -46.668 103.707  59.966  1.00  0.00           O  
ATOM    817  CB  ASP A 252     -46.486 100.525  60.599  1.00  0.00           C  
ATOM    818  CG  ASP A 252     -45.766  99.252  61.036  1.00  0.00           C  
ATOM    819  OD1 ASP A 252     -44.515  99.234  61.021  1.00  0.00           O  
ATOM    820  OD2 ASP A 252     -46.441  98.267  61.379  1.00  0.00           O  
ATOM    821  N   ILE A 253     -46.319 102.535  58.053  1.00  0.00           N  
ATOM    822  CA  ILE A 253     -47.013 103.464  57.167  1.00  0.00           C  
ATOM    823  C   ILE A 253     -48.430 102.937  57.011  1.00  0.00           C  
ATOM    824  O   ILE A 253     -48.633 101.830  56.496  1.00  0.00           O  
ATOM    825  CB  ILE A 253     -46.363 103.542  55.748  1.00  0.00           C  
ATOM    826  CG1 ILE A 253     -44.882 103.927  55.817  1.00  0.00           C  
ATOM    827  CG2 ILE A 253     -47.098 104.593  54.929  1.00  0.00           C  
ATOM    828  CD1 ILE A 253     -44.650 105.391  56.151  1.00  0.00           C  
ATOM    829  N   LEU A 254     -49.403 103.736  57.423  1.00  0.00           N  
ATOM    830  CA  LEU A 254     -50.788 103.323  57.340  1.00  0.00           C  
ATOM    831  C   LEU A 254     -51.701 104.225  56.528  1.00  0.00           C  
ATOM    832  O   LEU A 254     -51.425 105.413  56.288  1.00  0.00           O  
ATOM    833  CB  LEU A 254     -51.400 103.189  58.743  1.00  0.00           C  
ATOM    834  CG  LEU A 254     -50.653 102.371  59.800  1.00  0.00           C  
ATOM    835  CD1 LEU A 254     -51.531 102.349  61.037  1.00  0.00           C  
ATOM    836  CD2 LEU A 254     -50.309 100.959  59.322  1.00  0.00           C  
ATOM    837  N   GLY A 255     -52.828 103.638  56.151  1.00  0.00           N  
ATOM    838  CA  GLY A 255     -53.828 104.370  55.416  1.00  0.00           C  
ATOM    839  C   GLY A 255     -55.108 104.286  56.206  1.00  0.00           C  
ATOM    840  O   GLY A 255     -55.398 103.229  56.769  1.00  0.00           O  
ATOM    841  N   ALA A 256     -55.849 105.388  56.270  1.00  0.00           N  
ATOM    842  CA  ALA A 256     -57.107 105.430  56.991  1.00  0.00           C  
ATOM    843  C   ALA A 256     -58.186 106.295  56.319  1.00  0.00           C  
ATOM    844  O   ALA A 256     -57.905 107.406  55.853  1.00  0.00           O  
ATOM    845  CB  ALA A 256     -56.864 105.908  58.392  1.00  0.00           C  
ATOM    846  N   LYS A 257     -59.413 105.764  56.269  1.00  0.00           N  
ATOM    847  CA  LYS A 257     -60.590 106.430  55.676  1.00  0.00           C  
ATOM    848  C   LYS A 257     -61.683 106.433  56.725  1.00  0.00           C  
ATOM    849  O   LYS A 257     -61.898 105.412  57.385  1.00  0.00           O  
ATOM    850  CB  LYS A 257     -61.103 105.679  54.430  1.00  0.00           C  
ATOM    851  CG  LYS A 257     -60.336 106.018  53.140  1.00  0.00           C  
ATOM    852  CD  LYS A 257     -60.646 105.124  51.922  1.00  0.00           C  
ATOM    853  CE  LYS A 257     -59.807 105.575  50.705  1.00  0.00           C  
ATOM    854  NZ  LYS A 257     -59.890 104.684  49.518  1.00  0.00           N  
ATOM    855  N   GLY A 258     -62.335 107.581  56.908  1.00  0.00           N  
ATOM    856  CA  GLY A 258     -63.407 107.694  57.884  1.00  0.00           C  
ATOM    857  C   GLY A 258     -63.941 109.108  57.975  1.00  0.00           C  
ATOM    858  O   GLY A 258     -63.440 109.996  57.285  1.00  0.00           O  
ATOM    859  N   LYS A 259     -64.979 109.315  58.789  1.00  0.00           N  
ATOM    860  CA  LYS A 259     -65.584 110.645  58.981  1.00  0.00           C  
ATOM    861  C   LYS A 259     -64.775 111.473  60.004  1.00  0.00           C  
ATOM    862  O   LYS A 259     -64.350 110.966  61.055  1.00  0.00           O  
ATOM    863  CB  LYS A 259     -67.054 110.517  59.406  1.00  0.00           C  
ATOM    864  N   LEU A 261     -64.548 112.743  59.690  1.00  0.00           N  
ATOM    865  CA  LEU A 261     -63.770 113.603  60.567  1.00  0.00           C  
ATOM    866  C   LEU A 261     -64.625 114.226  61.671  1.00  0.00           C  
ATOM    867  O   LEU A 261     -65.801 114.516  61.451  1.00  0.00           O  
ATOM    868  CB  LEU A 261     -63.102 114.698  59.737  1.00  0.00           C  
ATOM    869  N   PHE A 262     -64.025 114.437  62.847  1.00  0.00           N  
ATOM    870  CA  PHE A 262     -64.687 115.046  64.021  1.00  0.00           C  
ATOM    871  C   PHE A 262     -63.620 115.658  64.954  1.00  0.00           C  
ATOM    872  O   PHE A 262     -62.455 115.791  64.569  1.00  0.00           O  
ATOM    873  CB  PHE A 262     -65.502 113.994  64.795  1.00  0.00           C  
ATOM    874  CG  PHE A 262     -64.665 113.072  65.642  1.00  0.00           C  
ATOM    875  CD1 PHE A 262     -63.926 112.050  65.064  1.00  0.00           C  
ATOM    876  CD2 PHE A 262     -64.592 113.248  67.022  1.00  0.00           C  
ATOM    877  CE1 PHE A 262     -63.130 111.214  65.849  1.00  0.00           C  
ATOM    878  CE2 PHE A 262     -63.803 112.423  67.813  1.00  0.00           C  
ATOM    879  CZ  PHE A 262     -63.068 111.408  67.227  1.00  0.00           C  
ATOM    880  N   LYS A 263     -64.033 116.055  66.160  1.00  0.00           N  
ATOM    881  CA  LYS A 263     -63.129 116.619  67.174  1.00  0.00           C  
ATOM    882  C   LYS A 263     -63.361 115.978  68.570  1.00  0.00           C  
ATOM    883  O   LYS A 263     -64.510 115.730  68.968  1.00  0.00           O  
ATOM    884  CB  LYS A 263     -63.258 118.149  67.230  1.00  0.00           C  
ATOM    885  CG  LYS A 263     -62.471 118.907  66.139  1.00  0.00           C  
ATOM    886  CD  LYS A 263     -62.396 120.416  66.398  1.00  0.00           C  
ATOM    887  CE  LYS A 263     -61.938 120.717  67.818  1.00  0.00           C  
ATOM    888  NZ  LYS A 263     -61.445 122.100  67.969  1.00  0.00           N  
ATOM    889  N   THR A 264     -62.275 115.663  69.282  1.00  0.00           N  
ATOM    890  CA  THR A 264     -62.354 115.025  70.601  1.00  0.00           C  
ATOM    891  C   THR A 264     -62.547 115.981  71.760  1.00  0.00           C  
ATOM    892  O   THR A 264     -62.668 117.187  71.566  1.00  0.00           O  
ATOM    893  CB  THR A 264     -61.103 114.194  70.922  1.00  0.00           C  
ATOM    894  OG1 THR A 264     -59.953 115.051  71.037  1.00  0.00           O  
ATOM    895  CG2 THR A 264     -60.893 113.151  69.862  1.00  0.00           C  
ATOM    896  N   LYS A 266     -62.507 115.427  72.970  1.00  0.00           N  
ATOM    897  CA  LYS A 266     -62.672 116.191  74.199  1.00  0.00           C  
ATOM    898  C   LYS A 266     -61.583 117.249  74.386  1.00  0.00           C  
ATOM    899  O   LYS A 266     -61.879 118.404  74.682  1.00  0.00           O  
ATOM    900  CB  LYS A 266     -62.682 115.243  75.404  1.00  0.00           C  
ATOM    901  N   THR A 267     -60.327 116.863  74.174  1.00  0.00           N  
ATOM    902  CA  THR A 267     -59.205 117.789  74.343  1.00  0.00           C  
ATOM    903  C   THR A 267     -59.052 118.871  73.252  1.00  0.00           C  
ATOM    904  O   THR A 267     -58.132 119.696  73.322  1.00  0.00           O  
ATOM    905  CB  THR A 267     -57.855 117.037  74.549  1.00  0.00           C  
ATOM    906  OG1 THR A 267     -57.634 116.097  73.484  1.00  0.00           O  
ATOM    907  CG2 THR A 267     -57.845 116.316  75.894  1.00  0.00           C  
ATOM    908  N   GLY A 268     -59.902 118.828  72.222  1.00  0.00           N  
ATOM    909  CA  GLY A 268     -59.861 119.842  71.171  1.00  0.00           C  
ATOM    910  C   GLY A 268     -59.097 119.584  69.865  1.00  0.00           C  
ATOM    911  O   GLY A 268     -58.974 120.496  69.041  1.00  0.00           O  
ATOM    912  N   GLU A 269     -58.609 118.362  69.647  1.00  0.00           N  
ATOM    913  CA  GLU A 269     -57.877 118.049  68.414  1.00  0.00           C  
ATOM    914  C   GLU A 269     -58.782 117.387  67.378  1.00  0.00           C  
ATOM    915  O   GLU A 269     -59.683 116.623  67.727  1.00  0.00           O  
ATOM    916  CB  GLU A 269     -56.682 117.150  68.715  1.00  0.00           C  
ATOM    917  CG  GLU A 269     -55.531 117.897  69.356  1.00  0.00           C  
ATOM    918  CD  GLU A 269     -54.501 116.962  69.942  1.00  0.00           C  
ATOM    919  OE1 GLU A 269     -54.719 116.500  71.091  1.00  0.00           O  
ATOM    920  OE2 GLU A 269     -53.489 116.687  69.251  1.00  0.00           O  
ATOM    921  N   LEU A 270     -58.567 117.724  66.110  1.00  0.00           N  
ATOM    922  CA  LEU A 270     -59.354 117.157  65.029  1.00  0.00           C  
ATOM    923  C   LEU A 270     -58.935 115.696  64.845  1.00  0.00           C  
ATOM    924  O   LEU A 270     -57.751 115.340  64.990  1.00  0.00           O  
ATOM    925  CB  LEU A 270     -59.167 117.968  63.745  1.00  0.00           C  
ATOM    926  N   SER A 271     -59.912 114.853  64.539  1.00  0.00           N  
ATOM    927  CA  SER A 271     -59.655 113.440  64.355  1.00  0.00           C  
ATOM    928  C   SER A 271     -60.553 112.804  63.293  1.00  0.00           C  
ATOM    929  O   SER A 271     -61.485 113.432  62.782  1.00  0.00           O  
ATOM    930  CB  SER A 271     -59.777 112.721  65.692  1.00  0.00           C  
ATOM    931  OG  SER A 271     -58.884 113.297  66.633  1.00  0.00           O  
ATOM    932  N   ILE A 272     -60.226 111.571  62.929  1.00  0.00           N  
ATOM    933  CA  ILE A 272     -60.971 110.849  61.915  1.00  0.00           C  
ATOM    934  C   ILE A 272     -61.461 109.539  62.489  1.00  0.00           C  
ATOM    935  O   ILE A 272     -60.674 108.691  62.901  1.00  0.00           O  
ATOM    936  CB  ILE A 272     -60.079 110.566  60.667  1.00  0.00           C  
ATOM    937  CG1 ILE A 272     -59.710 111.880  59.981  1.00  0.00           C  
ATOM    938  CG2 ILE A 272     -60.785 109.634  59.679  1.00  0.00           C  
ATOM    939  CD1 ILE A 272     -58.574 111.743  58.986  1.00  0.00           C  
ATOM    940  N   HIS A 273     -62.775 109.408  62.581  1.00  0.00           N  
ATOM    941  CA  HIS A 273     -63.375 108.174  63.060  1.00  0.00           C  
ATOM    942  C   HIS A 273     -63.180 107.208  61.892  1.00  0.00           C  
ATOM    943  O   HIS A 273     -63.807 107.367  60.837  1.00  0.00           O  
ATOM    944  CB  HIS A 273     -64.858 108.401  63.347  1.00  0.00           C  
ATOM    945  CG  HIS A 273     -65.490 107.330  64.183  1.00  0.00           C  
ATOM    946  ND1 HIS A 273     -66.834 107.309  64.476  1.00  0.00           N  
ATOM    947  CD2 HIS A 273     -64.959 106.228  64.778  1.00  0.00           C  
ATOM    948  CE1 HIS A 273     -67.106 106.251  65.213  1.00  0.00           C  
ATOM    949  NE2 HIS A 273     -65.989 105.579  65.410  1.00  0.00           N  
ATOM    950  N   CYS A 274     -62.336 106.199  62.087  1.00  0.00           N  
ATOM    951  CA  CYS A 274     -61.995 105.261  61.025  1.00  0.00           C  
ATOM    952  C   CYS A 274     -62.939 104.115  60.727  1.00  0.00           C  
ATOM    953  O   CYS A 274     -63.139 103.246  61.569  1.00  0.00           O  
ATOM    954  CB  CYS A 274     -60.624 104.635  61.310  1.00  0.00           C  
ATOM    955  SG  CYS A 274     -59.415 105.800  61.874  1.00  0.00           S  
ATOM    956  N   THR A 275     -63.509 104.104  59.525  1.00  0.00           N  
ATOM    957  CA  THR A 275     -64.361 102.999  59.089  1.00  0.00           C  
ATOM    958  C   THR A 275     -63.480 102.037  58.272  1.00  0.00           C  
ATOM    959  O   THR A 275     -63.893 100.914  57.955  1.00  0.00           O  
ATOM    960  CB  THR A 275     -65.618 103.476  58.275  1.00  0.00           C  
ATOM    961  OG1 THR A 275     -65.253 104.410  57.251  1.00  0.00           O  
ATOM    962  CG2 THR A 275     -66.622 104.148  59.202  1.00  0.00           C  
ATOM    963  N   GLU A 276     -62.265 102.505  57.945  1.00  0.00           N  
ATOM    964  CA  GLU A 276     -61.237 101.760  57.208  1.00  0.00           C  
ATOM    965  C   GLU A 276     -59.832 102.177  57.669  1.00  0.00           C  
ATOM    966  O   GLU A 276     -59.562 103.374  57.854  1.00  0.00           O  
ATOM    967  CB  GLU A 276     -61.343 101.978  55.694  1.00  0.00           C  
ATOM    968  CG  GLU A 276     -60.340 101.101  54.891  1.00  0.00           C  
ATOM    969  CD  GLU A 276     -60.391 101.285  53.370  1.00  0.00           C  
ATOM    970  OE1 GLU A 276     -61.363 101.886  52.855  1.00  0.00           O  
ATOM    971  OE2 GLU A 276     -59.446 100.816  52.691  1.00  0.00           O  
ATOM    972  N   LEU A 277     -58.948 101.192  57.847  1.00  0.00           N  
ATOM    973  CA  LEU A 277     -57.584 101.445  58.294  1.00  0.00           C  
ATOM    974  C   LEU A 277     -56.719 100.265  57.944  1.00  0.00           C  
ATOM    975  O   LEU A 277     -57.105  99.123  58.203  1.00  0.00           O  
ATOM    976  CB  LEU A 277     -57.534 101.626  59.814  1.00  0.00           C  
ATOM    977  CG  LEU A 277     -56.166 101.884  60.467  1.00  0.00           C  
ATOM    978  CD1 LEU A 277     -55.765 103.334  60.280  1.00  0.00           C  
ATOM    979  CD2 LEU A 277     -56.211 101.592  61.940  1.00  0.00           C  
ATOM    980  N   ARG A 278     -55.550 100.521  57.365  1.00  0.00           N  
ATOM    981  CA  ARG A 278     -54.670  99.421  57.046  1.00  0.00           C  
ATOM    982  C   ARG A 278     -53.209  99.738  56.873  1.00  0.00           C  
ATOM    983  O   ARG A 278     -52.802 100.887  56.714  1.00  0.00           O  
ATOM    984  CB  ARG A 278     -55.175  98.643  55.847  1.00  0.00           C  
ATOM    985  CG  ARG A 278     -55.179  99.408  54.569  1.00  0.00           C  
ATOM    986  CD  ARG A 278     -55.446  98.463  53.428  1.00  0.00           C  
ATOM    987  NE  ARG A 278     -56.047  99.197  52.331  1.00  0.00           N  
ATOM    988  CZ  ARG A 278     -55.641  99.128  51.072  1.00  0.00           C  
ATOM    989  NH1 ARG A 278     -54.632  98.332  50.739  1.00  0.00           N  
ATOM    990  NH2 ARG A 278     -56.244  99.881  50.159  1.00  0.00           N  
ATOM    991  N   LEU A 279     -52.425  98.685  56.982  1.00  0.00           N  
ATOM    992  CA  LEU A 279     -51.000  98.752  56.849  1.00  0.00           C  
ATOM    993  C   LEU A 279     -50.644  98.818  55.376  1.00  0.00           C  
ATOM    994  O   LEU A 279     -51.193  98.070  54.561  1.00  0.00           O  
ATOM    995  CB  LEU A 279     -50.385  97.500  57.467  1.00  0.00           C  
ATOM    996  CG  LEU A 279     -48.873  97.405  57.409  1.00  0.00           C  
ATOM    997  CD1 LEU A 279     -48.370  98.473  58.364  1.00  0.00           C  
ATOM    998  CD2 LEU A 279     -48.351  95.988  57.757  1.00  0.00           C  
ATOM    999  N   LEU A 281     -49.781  99.776  55.048  1.00  0.00           N  
ATOM   1000  CA  LEU A 281     -49.285  99.971  53.696  1.00  0.00           C  
ATOM   1001  C   LEU A 281     -47.823  99.484  53.629  1.00  0.00           C  
ATOM   1002  O   LEU A 281     -47.444  98.683  52.763  1.00  0.00           O  
ATOM   1003  CB  LEU A 281     -49.409 101.436  53.337  1.00  0.00           C  
ATOM   1004  CG  LEU A 281     -50.799 102.012  53.584  1.00  0.00           C  
ATOM   1005  CD1 LEU A 281     -50.896 103.407  53.024  1.00  0.00           C  
ATOM   1006  CD2 LEU A 281     -51.846 101.151  52.958  1.00  0.00           C  
ATOM   1007  N   THR A 282     -46.992  99.976  54.535  1.00  0.00           N  
ATOM   1008  CA  THR A 282     -45.605  99.530  54.566  1.00  0.00           C  
ATOM   1009  C   THR A 282     -45.179  99.232  55.986  1.00  0.00           C  
ATOM   1010  O   THR A 282     -45.347 100.062  56.893  1.00  0.00           O  
ATOM   1011  CB  THR A 282     -44.607 100.563  54.042  1.00  0.00           C  
ATOM   1012  OG1 THR A 282     -45.206 101.407  53.050  1.00  0.00           O  
ATOM   1013  CG2 THR A 282     -43.392  99.825  53.470  1.00  0.00           C  
ATOM   1014  N   LYS A 283     -44.612  98.051  56.163  1.00  0.00           N  
ATOM   1015  CA  LYS A 283     -44.142  97.616  57.451  1.00  0.00           C  
ATOM   1016  C   LYS A 283     -42.808  98.246  57.722  1.00  0.00           C  
ATOM   1017  O   LYS A 283     -41.875  98.057  56.962  1.00  0.00           O  
ATOM   1018  CB  LYS A 283     -43.981  96.091  57.477  1.00  0.00           C  
ATOM   1019  CG  LYS A 283     -43.707  95.499  58.865  1.00  0.00           C  
ATOM   1020  CD  LYS A 283     -44.667  96.077  59.904  1.00  0.00           C  
ATOM   1021  CE  LYS A 283     -44.619  95.335  61.209  1.00  0.00           C  
ATOM   1022  NZ  LYS A 283     -45.465  96.075  62.170  1.00  0.00           N  
ATOM   1023  N   ALA A 291     -42.721  99.010  58.794  1.00  0.00           N  
ATOM   1024  CA  ALA A 291     -41.462  99.627  59.162  1.00  0.00           C  
ATOM   1025  C   ALA A 291     -40.563  98.552  59.797  1.00  0.00           C  
ATOM   1026  O   ALA A 291     -40.718  98.253  60.971  1.00  0.00           O  
ATOM   1027  CB  ALA A 291     -41.715 100.784  60.149  1.00  0.00           C  
ATOM   1028  N   LEU A 292     -39.692  97.913  59.013  1.00  0.00           N  
ATOM   1029  CA  LEU A 292     -38.784  96.884  59.537  1.00  0.00           C  
ATOM   1030  C   LEU A 292     -37.937  97.351  60.749  1.00  0.00           C  
ATOM   1031  O   LEU A 292     -37.563  96.525  61.602  1.00  0.00           O  
ATOM   1032  CB  LEU A 292     -37.856  96.382  58.431  1.00  0.00           C  
ATOM   1033  CG  LEU A 292     -38.270  95.119  57.666  1.00  0.00           C  
ATOM   1034  CD1 LEU A 292     -37.305  94.761  56.535  1.00  0.00           C  
ATOM   1035  CD2 LEU A 292     -38.313  93.968  58.630  1.00  0.00           C  
ATOM   1036  N   ARG A 293     -37.607  98.648  60.786  1.00  0.00           N  
ATOM   1037  CA  ARG A 293     -36.807  99.267  61.860  1.00  0.00           C  
ATOM   1038  C   ARG A 293     -37.642 100.301  62.592  1.00  0.00           C  
ATOM   1039  O   ARG A 293     -38.488 100.975  61.990  1.00  0.00           O  
ATOM   1040  CB  ARG A 293     -35.549  99.959  61.314  1.00  0.00           C  
ATOM   1041  CG  ARG A 293     -34.562  99.038  60.645  1.00  0.00           C  
ATOM   1042  CD  ARG A 293     -33.380  99.807  60.138  1.00  0.00           C  
ATOM   1043  NE  ARG A 293     -32.450  98.935  59.429  1.00  0.00           N  
ATOM   1044  CZ  ARG A 293     -31.319  98.447  59.938  1.00  0.00           C  
ATOM   1045  NH1 ARG A 293     -30.962  98.740  61.186  1.00  0.00           N  
ATOM   1046  NH2 ARG A 293     -30.514  97.706  59.176  1.00  0.00           N  
ATOM   1047  N   PRO A 296     -37.354 100.488  63.894  1.00  0.00           N  
ATOM   1048  CA  PRO A 296     -38.089 101.451  64.735  1.00  0.00           C  
ATOM   1049  C   PRO A 296     -37.826 102.910  64.416  1.00  0.00           C  
ATOM   1050  O   PRO A 296     -36.882 103.247  63.696  1.00  0.00           O  
ATOM   1051  CB  PRO A 296     -37.607 101.110  66.160  1.00  0.00           C  
ATOM   1052  CG  PRO A 296     -36.931  99.753  66.029  1.00  0.00           C  
ATOM   1053  CD  PRO A 296     -36.341  99.751  64.668  1.00  0.00           C  
ATOM   1054  N   LEU A 297     -38.642 103.787  64.984  1.00  0.00           N  
ATOM   1055  CA  LEU A 297     -38.439 105.203  64.777  1.00  0.00           C  
ATOM   1056  C   LEU A 297     -37.023 105.589  65.248  1.00  0.00           C  
ATOM   1057  O   LEU A 297     -36.288 104.750  65.757  1.00  0.00           O  
ATOM   1058  CB  LEU A 297     -39.513 105.979  65.535  1.00  0.00           C  
ATOM   1059  CG  LEU A 297     -40.920 105.937  64.911  1.00  0.00           C  
ATOM   1060  CD1 LEU A 297     -41.953 106.658  65.781  1.00  0.00           C  
ATOM   1061  CD2 LEU A 297     -40.895 106.600  63.549  1.00  0.00           C  
ATOM   1062  N   PRO A 298     -36.598 106.846  65.027  1.00  0.00           N  
ATOM   1063  CA  PRO A 298     -35.249 107.245  65.472  1.00  0.00           C  
ATOM   1064  C   PRO A 298     -34.982 107.047  66.982  1.00  0.00           C  
ATOM   1065  O   PRO A 298     -35.102 107.974  67.800  1.00  0.00           O  
ATOM   1066  CB  PRO A 298     -35.194 108.721  65.072  1.00  0.00           C  
ATOM   1067  CG  PRO A 298     -36.670 109.134  65.068  1.00  0.00           C  
ATOM   1068  CD  PRO A 298     -37.291 107.970  64.378  1.00  0.00           C  
ATOM   1069  N   ASP A 304     -23.269 111.938  68.078  1.00  0.00           N  
ATOM   1070  CA  ASP A 304     -23.619 113.336  68.337  1.00  0.00           C  
ATOM   1071  C   ASP A 304     -24.762 113.763  67.383  1.00  0.00           C  
ATOM   1072  O   ASP A 304     -25.415 112.917  66.764  1.00  0.00           O  
ATOM   1073  CB  ASP A 304     -22.356 114.211  68.126  1.00  0.00           C  
ATOM   1074  CG  ASP A 304     -22.427 115.576  68.835  1.00  0.00           C  
ATOM   1075  OD1 ASP A 304     -23.419 115.841  69.563  1.00  0.00           O  
ATOM   1076  OD2 ASP A 304     -21.477 116.380  68.655  1.00  0.00           O  
ATOM   1077  N   GLN A 305     -24.982 115.073  67.255  1.00  0.00           N  
ATOM   1078  CA  GLN A 305     -26.004 115.625  66.364  1.00  0.00           C  
ATOM   1079  C   GLN A 305     -25.522 115.624  64.893  1.00  0.00           C  
ATOM   1080  O   GLN A 305     -25.779 116.549  64.119  1.00  0.00           O  
ATOM   1081  CB  GLN A 305     -26.391 117.040  66.812  1.00  0.00           C  
ATOM   1082  N   GLU A 306     -24.805 114.565  64.533  1.00  0.00           N  
ATOM   1083  CA  GLU A 306     -24.284 114.373  63.188  1.00  0.00           C  
ATOM   1084  C   GLU A 306     -25.014 113.210  62.541  1.00  0.00           C  
ATOM   1085  O   GLU A 306     -24.851 112.927  61.350  1.00  0.00           O  
ATOM   1086  CB  GLU A 306     -22.804 114.093  63.234  1.00  0.00           C  
ATOM   1087  CG  GLU A 306     -22.011 115.276  63.743  1.00  0.00           C  
ATOM   1088  CD  GLU A 306     -20.539 115.019  63.709  1.00  0.00           C  
ATOM   1089  OE1 GLU A 306     -20.118 114.041  64.363  1.00  0.00           O  
ATOM   1090  OE2 GLU A 306     -19.823 115.774  63.007  1.00  0.00           O  
ATOM   1091  N   ALA A 307     -25.753 112.467  63.359  1.00  0.00           N  
ATOM   1092  CA  ALA A 307     -26.568 111.370  62.853  1.00  0.00           C  
ATOM   1093  C   ALA A 307     -27.686 112.074  62.093  1.00  0.00           C  
ATOM   1094  O   ALA A 307     -28.189 111.562  61.096  1.00  0.00           O  
ATOM   1095  CB  ALA A 307     -27.126 110.537  64.009  1.00  0.00           C  
ATOM   1096  N   ARG A 308     -28.007 113.286  62.553  1.00  0.00           N  
ATOM   1097  CA  ARG A 308     -29.016 114.141  61.947  1.00  0.00           C  
ATOM   1098  C   ARG A 308     -28.654 114.435  60.487  1.00  0.00           C  
ATOM   1099  O   ARG A 308     -29.485 114.900  59.704  1.00  0.00           O  
ATOM   1100  CB  ARG A 308     -29.135 115.458  62.729  1.00  0.00           C  
ATOM   1101  N   TYR A 309     -27.406 114.147  60.131  1.00  0.00           N  
ATOM   1102  CA  TYR A 309     -26.897 114.375  58.792  1.00  0.00           C  
ATOM   1103  C   TYR A 309     -26.667 113.069  58.063  1.00  0.00           C  
ATOM   1104  O   TYR A 309     -26.838 113.000  56.852  1.00  0.00           O  
ATOM   1105  CB  TYR A 309     -25.571 115.150  58.850  1.00  0.00           C  
ATOM   1106  CG  TYR A 309     -25.661 116.551  59.438  1.00  0.00           C  
ATOM   1107  CD1 TYR A 309     -26.824 117.312  59.303  1.00  0.00           C  
ATOM   1108  CD2 TYR A 309     -24.571 117.128  60.096  1.00  0.00           C  
ATOM   1109  CE1 TYR A 309     -26.906 118.603  59.803  1.00  0.00           C  
ATOM   1110  CE2 TYR A 309     -24.645 118.427  60.603  1.00  0.00           C  
ATOM   1111  CZ  TYR A 309     -25.817 119.157  60.439  1.00  0.00           C  
ATOM   1112  OH  TYR A 309     -25.879 120.461  60.874  1.00  0.00           O  
ATOM   1113  N   ARG A 310     -26.245 112.043  58.794  1.00  0.00           N  
ATOM   1114  CA  ARG A 310     -25.979 110.735  58.192  1.00  0.00           C  
ATOM   1115  C   ARG A 310     -27.209 110.017  57.655  1.00  0.00           C  
ATOM   1116  O   ARG A 310     -27.107 109.181  56.757  1.00  0.00           O  
ATOM   1117  CB  ARG A 310     -25.251 109.828  59.183  1.00  0.00           C  
ATOM   1118  CG  ARG A 310     -23.784 110.127  59.218  1.00  0.00           C  
ATOM   1119  CD  ARG A 310     -22.986 109.120  59.999  1.00  0.00           C  
ATOM   1120  NE  ARG A 310     -21.562 109.390  59.820  1.00  0.00           N  
ATOM   1121  CZ  ARG A 310     -20.882 109.180  58.691  1.00  0.00           C  
ATOM   1122  NH1 ARG A 310     -21.462 108.646  57.621  1.00  0.00           N  
ATOM   1123  NH2 ARG A 310     -19.613 109.547  58.619  1.00  0.00           N  
ATOM   1124  N   GLN A 311     -28.367 110.321  58.232  1.00  0.00           N  
ATOM   1125  CA  GLN A 311     -29.616 109.700  57.820  1.00  0.00           C  
ATOM   1126  C   GLN A 311     -30.723 110.747  57.859  1.00  0.00           C  
ATOM   1127  O   GLN A 311     -31.733 110.598  58.547  1.00  0.00           O  
ATOM   1128  CB  GLN A 311     -29.919 108.508  58.729  1.00  0.00           C  
ATOM   1129  CG  GLN A 311     -28.888 107.378  58.603  1.00  0.00           C  
ATOM   1130  CD  GLN A 311     -28.927 106.394  59.754  1.00  0.00           C  
ATOM   1131  OE1 GLN A 311     -29.868 106.371  60.539  1.00  0.00           O  
ATOM   1132  NE2 GLN A 311     -27.915 105.558  59.842  1.00  0.00           N  
ATOM   1133  N   ARG A 312     -30.522 111.797  57.072  1.00  0.00           N  
ATOM   1134  CA  ARG A 312     -31.436 112.922  56.969  1.00  0.00           C  
ATOM   1135  C   ARG A 312     -32.907 112.519  56.978  1.00  0.00           C  
ATOM   1136  O   ARG A 312     -33.759 113.273  57.447  1.00  0.00           O  
ATOM   1137  CB  ARG A 312     -31.108 113.700  55.698  1.00  0.00           C  
ATOM   1138  CG  ARG A 312     -31.998 114.888  55.436  1.00  0.00           C  
ATOM   1139  CD  ARG A 312     -31.684 115.992  56.380  1.00  0.00           C  
ATOM   1140  NE  ARG A 312     -30.281 116.363  56.255  1.00  0.00           N  
ATOM   1141  CZ  ARG A 312     -29.743 117.450  56.790  1.00  0.00           C  
ATOM   1142  NH1 ARG A 312     -30.484 118.302  57.495  1.00  0.00           N  
ATOM   1143  NH2 ARG A 312     -28.457 117.691  56.605  1.00  0.00           N  
ATOM   1144  N   TYR A 313     -33.221 111.337  56.452  1.00  0.00           N  
ATOM   1145  CA  TYR A 313     -34.613 110.911  56.452  1.00  0.00           C  
ATOM   1146  C   TYR A 313     -35.124 110.834  57.876  1.00  0.00           C  
ATOM   1147  O   TYR A 313     -36.149 111.439  58.198  1.00  0.00           O  
ATOM   1148  CB  TYR A 313     -34.790 109.588  55.746  1.00  0.00           C  
ATOM   1149  CG  TYR A 313     -33.675 108.612  55.951  1.00  0.00           C  
ATOM   1150  CD1 TYR A 313     -32.599 108.587  55.084  1.00  0.00           C  
ATOM   1151  CD2 TYR A 313     -33.727 107.658  56.965  1.00  0.00           C  
ATOM   1152  CE1 TYR A 313     -31.594 107.610  55.188  1.00  0.00           C  
ATOM   1153  CE2 TYR A 313     -32.732 106.671  57.088  1.00  0.00           C  
ATOM   1154  CZ  TYR A 313     -31.659 106.652  56.188  1.00  0.00           C  
ATOM   1155  OH  TYR A 313     -30.700 105.643  56.222  1.00  0.00           O  
ATOM   1156  N   LEU A 314     -34.353 110.163  58.739  1.00  0.00           N  
ATOM   1157  CA  LEU A 314     -34.688 110.024  60.162  1.00  0.00           C  
ATOM   1158  C   LEU A 314     -34.839 111.399  60.754  1.00  0.00           C  
ATOM   1159  O   LEU A 314     -35.785 111.691  61.490  1.00  0.00           O  
ATOM   1160  CB  LEU A 314     -33.612 109.233  60.908  1.00  0.00           C  
ATOM   1161  CG  LEU A 314     -33.741 107.710  60.750  1.00  0.00           C  
ATOM   1162  CD1 LEU A 314     -32.501 107.008  61.186  1.00  0.00           C  
ATOM   1163  CD2 LEU A 314     -34.923 107.219  61.560  1.00  0.00           C  
ATOM   1164  N   ASP A 315     -33.947 112.273  60.334  1.00  0.00           N  
ATOM   1165  CA  ASP A 315     -33.973 113.635  60.789  1.00  0.00           C  
ATOM   1166  C   ASP A 315     -35.253 114.360  60.391  1.00  0.00           C  
ATOM   1167  O   ASP A 315     -35.881 115.042  61.204  1.00  0.00           O  
ATOM   1168  CB  ASP A 315     -32.760 114.363  60.218  1.00  0.00           C  
ATOM   1169  CG  ASP A 315     -32.757 115.829  60.551  1.00  0.00           C  
ATOM   1170  OD1 ASP A 315     -33.385 116.597  59.792  1.00  0.00           O  
ATOM   1171  OD2 ASP A 315     -32.122 116.213  61.560  1.00  0.00           O  
ATOM   1172  N   LEU A 316     -35.640 114.199  59.138  1.00  0.00           N  
ATOM   1173  CA  LEU A 316     -36.805 114.877  58.623  1.00  0.00           C  
ATOM   1174  C   LEU A 316     -38.084 114.382  59.284  1.00  0.00           C  
ATOM   1175  O   LEU A 316     -39.077 115.119  59.379  1.00  0.00           O  
ATOM   1176  CB  LEU A 316     -36.840 114.720  57.109  1.00  0.00           C  
ATOM   1177  CG  LEU A 316     -35.629 115.323  56.372  1.00  0.00           C  
ATOM   1178  CD1 LEU A 316     -35.661 114.988  54.902  1.00  0.00           C  
ATOM   1179  CD2 LEU A 316     -35.616 116.813  56.543  1.00  0.00           C  
ATOM   1180  N   ILE A 317     -38.039 113.145  59.772  1.00  0.00           N  
ATOM   1181  CA  ILE A 317     -39.180 112.530  60.446  1.00  0.00           C  
ATOM   1182  C   ILE A 317     -39.362 113.111  61.839  1.00  0.00           C  
ATOM   1183  O   ILE A 317     -40.484 113.455  62.243  1.00  0.00           O  
ATOM   1184  CB  ILE A 317     -39.005 111.001  60.594  1.00  0.00           C  
ATOM   1185  CG1 ILE A 317     -38.687 110.365  59.240  1.00  0.00           C  
ATOM   1186  CG2 ILE A 317     -40.295 110.408  61.094  1.00  0.00           C  
ATOM   1187  CD1 ILE A 317     -38.448 108.864  59.283  1.00  0.00           C  
ATOM   1188  N   SER A 318     -38.235 113.241  62.539  1.00  0.00           N  
ATOM   1189  CA  SER A 318     -38.193 113.749  63.907  1.00  0.00           C  
ATOM   1190  C   SER A 318     -38.303 115.253  64.055  1.00  0.00           C  
ATOM   1191  O   SER A 318     -39.214 115.748  64.726  1.00  0.00           O  
ATOM   1192  CB  SER A 318     -36.891 113.312  64.598  1.00  0.00           C  
ATOM   1193  OG  SER A 318     -36.679 111.921  64.485  1.00  0.00           O  
ATOM   1194  N   ASN A 319     -37.342 115.967  63.470  1.00  0.00           N  
ATOM   1195  CA  ASN A 319     -37.259 117.418  63.573  1.00  0.00           C  
ATOM   1196  C   ASN A 319     -38.147 118.200  62.656  1.00  0.00           C  
ATOM   1197  O   ASN A 319     -38.028 118.113  61.447  1.00  0.00           O  
ATOM   1198  CB  ASN A 319     -35.824 117.885  63.320  1.00  0.00           C  
ATOM   1199  CG  ASN A 319     -34.837 117.296  64.301  1.00  0.00           C  
ATOM   1200  OD1 ASN A 319     -35.129 117.159  65.472  1.00  0.00           O  
ATOM   1201  ND2 ASN A 319     -33.680 116.923  63.823  1.00  0.00           N  
ATOM   1202  N   ASP A 320     -39.033 118.989  63.234  1.00  0.00           N  
ATOM   1203  CA  ASP A 320     -39.888 119.843  62.432  1.00  0.00           C  
ATOM   1204  C   ASP A 320     -39.036 121.033  62.006  1.00  0.00           C  
ATOM   1205  O   ASP A 320     -39.369 121.737  61.057  1.00  0.00           O  
ATOM   1206  CB  ASP A 320     -41.093 120.319  63.235  1.00  0.00           C  
ATOM   1207  CG  ASP A 320     -42.353 119.568  62.886  1.00  0.00           C  
ATOM   1208  OD1 ASP A 320     -42.518 118.421  63.377  1.00  0.00           O  
ATOM   1209  OD2 ASP A 320     -43.172 120.129  62.119  1.00  0.00           O  
ATOM   1210  N   GLU A 321     -37.941 121.266  62.732  1.00  0.00           N  
ATOM   1211  CA  GLU A 321     -37.031 122.363  62.426  1.00  0.00           C  
ATOM   1212  C   GLU A 321     -36.557 122.175  60.977  1.00  0.00           C  
ATOM   1213  O   GLU A 321     -36.879 122.975  60.096  1.00  0.00           O  
ATOM   1214  CB  GLU A 321     -35.833 122.365  63.400  1.00  0.00           C  
ATOM   1215  N   SER A 322     -35.909 121.040  60.736  1.00  0.00           N  
ATOM   1216  CA  SER A 322     -35.385 120.686  59.430  1.00  0.00           C  
ATOM   1217  C   SER A 322     -36.448 120.701  58.340  1.00  0.00           C  
ATOM   1218  O   SER A 322     -36.295 121.390  57.334  1.00  0.00           O  
ATOM   1219  CB  SER A 322     -34.759 119.299  59.496  1.00  0.00           C  
ATOM   1220  OG  SER A 322     -34.205 119.102  60.783  1.00  0.00           O  
ATOM   1221  N   ARG A 323     -37.531 119.962  58.539  1.00  0.00           N  
ATOM   1222  CA  ARG A 323     -38.571 119.910  57.531  1.00  0.00           C  
ATOM   1223  C   ARG A 323     -39.051 121.293  57.132  1.00  0.00           C  
ATOM   1224  O   ARG A 323     -39.524 121.499  56.012  1.00  0.00           O  
ATOM   1225  CB  ARG A 323     -39.740 119.026  57.976  1.00  0.00           C  
ATOM   1226  CG  ARG A 323     -39.732 117.643  57.312  1.00  0.00           C  
ATOM   1227  CD  ARG A 323     -41.087 116.954  57.338  1.00  0.00           C  
ATOM   1228  NE  ARG A 323     -41.426 116.571  58.699  1.00  0.00           N  
ATOM   1229  CZ  ARG A 323     -42.356 117.169  59.437  1.00  0.00           C  
ATOM   1230  NH1 ARG A 323     -43.070 118.177  58.939  1.00  0.00           N  
ATOM   1231  NH2 ARG A 323     -42.540 116.782  60.694  1.00  0.00           N  
ATOM   1232  N   ASN A 324     -38.896 122.249  58.040  1.00  0.00           N  
ATOM   1233  CA  ASN A 324     -39.303 123.635  57.778  1.00  0.00           C  
ATOM   1234  C   ASN A 324     -38.194 124.386  57.042  1.00  0.00           C  
ATOM   1235  O   ASN A 324     -38.462 125.139  56.096  1.00  0.00           O  
ATOM   1236  CB  ASN A 324     -39.681 124.327  59.085  1.00  0.00           C  
ATOM   1237  CG  ASN A 324     -40.916 123.710  59.718  1.00  0.00           C  
ATOM   1238  OD1 ASN A 324     -41.812 123.271  59.012  1.00  0.00           O  
ATOM   1239  ND2 ASN A 324     -40.961 123.654  61.051  1.00  0.00           N  
ATOM   1240  N   THR A 325     -36.954 124.164  57.473  1.00  0.00           N  
ATOM   1241  CA  THR A 325     -35.784 124.762  56.852  1.00  0.00           C  
ATOM   1242  C   THR A 325     -35.857 124.458  55.358  1.00  0.00           C  
ATOM   1243  O   THR A 325     -36.143 125.341  54.545  1.00  0.00           O  
ATOM   1244  CB  THR A 325     -34.466 124.146  57.447  1.00  0.00           C  
ATOM   1245  OG1 THR A 325     -34.332 124.542  58.818  1.00  0.00           O  
ATOM   1246  CG2 THR A 325     -33.234 124.559  56.637  1.00  0.00           C  
ATOM   1247  N   PHE A 332     -35.717 123.174  55.035  1.00  0.00           N  
ATOM   1248  CA  PHE A 332     -35.741 122.700  53.668  1.00  0.00           C  
ATOM   1249  C   PHE A 332     -36.973 123.095  52.879  1.00  0.00           C  
ATOM   1250  O   PHE A 332     -36.841 123.571  51.765  1.00  0.00           O  
ATOM   1251  CB  PHE A 332     -35.500 121.208  53.635  1.00  0.00           C  
ATOM   1252  CG  PHE A 332     -34.102 120.825  54.049  1.00  0.00           C  
ATOM   1253  CD1 PHE A 332     -33.024 121.027  53.196  1.00  0.00           C  
ATOM   1254  CD2 PHE A 332     -33.857 120.274  55.290  1.00  0.00           C  
ATOM   1255  CE1 PHE A 332     -31.716 120.682  53.583  1.00  0.00           C  
ATOM   1256  CE2 PHE A 332     -32.560 119.929  55.679  1.00  0.00           C  
ATOM   1257  CZ  PHE A 332     -31.492 120.133  54.826  1.00  0.00           C  
ATOM   1258  N   LYS A 333     -38.153 122.992  53.472  1.00  0.00           N  
ATOM   1259  CA  LYS A 333     -39.371 123.392  52.778  1.00  0.00           C  
ATOM   1260  C   LYS A 333     -39.221 124.824  52.298  1.00  0.00           C  
ATOM   1261  O   LYS A 333     -39.656 125.171  51.201  1.00  0.00           O  
ATOM   1262  CB  LYS A 333     -40.581 123.277  53.697  1.00  0.00           C  
ATOM   1263  N   VAL A 334     -38.548 125.633  53.113  1.00  0.00           N  
ATOM   1264  CA  VAL A 334     -38.321 127.043  52.806  1.00  0.00           C  
ATOM   1265  C   VAL A 334     -37.163 127.220  51.834  1.00  0.00           C  
ATOM   1266  O   VAL A 334     -37.198 128.129  50.994  1.00  0.00           O  
ATOM   1267  CB  VAL A 334     -38.129 127.901  54.117  1.00  0.00           C  
ATOM   1268  CG1 VAL A 334     -37.553 129.279  53.812  1.00  0.00           C  
ATOM   1269  CG2 VAL A 334     -39.479 128.087  54.830  1.00  0.00           C  
ATOM   1270  N   ARG A 335     -36.159 126.340  51.911  1.00  0.00           N  
ATOM   1271  CA  ARG A 335     -35.023 126.433  50.994  1.00  0.00           C  
ATOM   1272  C   ARG A 335     -35.559 126.462  49.571  1.00  0.00           C  
ATOM   1273  O   ARG A 335     -35.119 127.265  48.749  1.00  0.00           O  
ATOM   1274  CB  ARG A 335     -34.039 125.281  51.148  1.00  0.00           C  
ATOM   1275  CG  ARG A 335     -33.055 125.259  49.982  1.00  0.00           C  
ATOM   1276  CD  ARG A 335     -31.850 124.408  50.274  1.00  0.00           C  
ATOM   1277  NE  ARG A 335     -30.956 124.291  49.113  1.00  0.00           N  
ATOM   1278  CZ  ARG A 335     -29.690 124.711  49.097  1.00  0.00           C  
ATOM   1279  NH1 ARG A 335     -29.179 125.320  50.156  1.00  0.00           N  
ATOM   1280  NH2 ARG A 335     -28.902 124.454  48.063  1.00  0.00           N  
ATOM   1281  N   SER A 336     -36.534 125.594  49.313  1.00  0.00           N  
ATOM   1282  CA  SER A 336     -37.193 125.504  48.029  1.00  0.00           C  
ATOM   1283  C   SER A 336     -37.929 126.779  47.744  1.00  0.00           C  
ATOM   1284  O   SER A 336     -37.734 127.402  46.700  1.00  0.00           O  
ATOM   1285  CB  SER A 336     -38.178 124.341  48.014  1.00  0.00           C  
ATOM   1286  OG  SER A 336     -37.479 123.105  47.972  1.00  0.00           O  
ATOM   1287  N   GLN A 337     -38.749 127.186  48.698  1.00  0.00           N  
ATOM   1288  CA  GLN A 337     -39.523 128.399  48.565  1.00  0.00           C  
ATOM   1289  C   GLN A 337     -38.642 129.575  48.131  1.00  0.00           C  
ATOM   1290  O   GLN A 337     -39.074 130.428  47.346  1.00  0.00           O  
ATOM   1291  CB  GLN A 337     -40.198 128.703  49.892  1.00  0.00           C  
ATOM   1292  CG  GLN A 337     -41.406 129.589  49.768  1.00  0.00           C  
ATOM   1293  CD  GLN A 337     -42.496 129.113  50.676  1.00  0.00           C  
ATOM   1294  OE1 GLN A 337     -42.501 127.950  51.061  1.00  0.00           O  
ATOM   1295  NE2 GLN A 337     -43.419 129.999  51.044  1.00  0.00           N  
ATOM   1296  N   ILE A 338     -37.408 129.604  48.630  1.00  0.00           N  
ATOM   1297  CA  ILE A 338     -36.465 130.668  48.307  1.00  0.00           C  
ATOM   1298  C   ILE A 338     -36.008 130.549  46.857  1.00  0.00           C  
ATOM   1299  O   ILE A 338     -36.159 131.491  46.071  1.00  0.00           O  
ATOM   1300  CB  ILE A 338     -35.227 130.640  49.271  1.00  0.00           C  
ATOM   1301  CG1 ILE A 338     -35.564 131.232  50.649  1.00  0.00           C  
ATOM   1302  CG2 ILE A 338     -34.090 131.439  48.709  1.00  0.00           C  
ATOM   1303  CD1 ILE A 338     -34.442 131.002  51.666  1.00  0.00           C  
ATOM   1304  N   LEU A 339     -35.490 129.372  46.499  1.00  0.00           N  
ATOM   1305  CA  LEU A 339     -34.984 129.134  45.143  1.00  0.00           C  
ATOM   1306  C   LEU A 339     -35.980 129.495  44.062  1.00  0.00           C  
ATOM   1307  O   LEU A 339     -35.670 130.265  43.150  1.00  0.00           O  
ATOM   1308  CB  LEU A 339     -34.488 127.698  44.959  1.00  0.00           C  
ATOM   1309  CG  LEU A 339     -33.065 127.446  45.461  1.00  0.00           C  
ATOM   1310  CD1 LEU A 339     -32.553 126.105  45.033  1.00  0.00           C  
ATOM   1311  CD2 LEU A 339     -32.167 128.486  44.879  1.00  0.00           C  
ATOM   1312  N   SER A 340     -37.188 128.972  44.163  1.00  0.00           N  
ATOM   1313  CA  SER A 340     -38.170 129.298  43.151  1.00  0.00           C  
ATOM   1314  C   SER A 340     -38.478 130.774  43.246  1.00  0.00           C  
ATOM   1315  O   SER A 340     -38.878 131.400  42.267  1.00  0.00           O  
ATOM   1316  CB  SER A 340     -39.435 128.470  43.327  1.00  0.00           C  
ATOM   1317  OG  SER A 340     -40.078 128.761  44.544  1.00  0.00           O  
ATOM   1318  N   GLY A 341     -38.293 131.333  44.430  1.00  0.00           N  
ATOM   1319  CA  GLY A 341     -38.541 132.747  44.592  1.00  0.00           C  
ATOM   1320  C   GLY A 341     -37.538 133.535  43.781  1.00  0.00           C  
ATOM   1321  O   GLY A 341     -37.928 134.428  43.042  1.00  0.00           O  
ATOM   1322  N   ILE A 342     -36.252 133.211  43.925  1.00  0.00           N  
ATOM   1323  CA  ILE A 342     -35.195 133.883  43.179  1.00  0.00           C  
ATOM   1324  C   ILE A 342     -35.459 133.784  41.674  1.00  0.00           C  
ATOM   1325  O   ILE A 342     -35.442 134.800  40.982  1.00  0.00           O  
ATOM   1326  CB  ILE A 342     -33.839 133.246  43.442  1.00  0.00           C  
ATOM   1327  CG1 ILE A 342     -33.388 133.505  44.871  1.00  0.00           C  
ATOM   1328  CG2 ILE A 342     -32.816 133.785  42.470  1.00  0.00           C  
ATOM   1329  CD1 ILE A 342     -31.981 132.916  45.163  1.00  0.00           C  
ATOM   1330  N   ARG A 343     -35.721 132.566  41.183  1.00  0.00           N  
ATOM   1331  CA  ARG A 343     -36.002 132.329  39.761  1.00  0.00           C  
ATOM   1332  C   ARG A 343     -37.067 133.259  39.196  1.00  0.00           C  
ATOM   1333  O   ARG A 343     -36.802 134.003  38.249  1.00  0.00           O  
ATOM   1334  CB  ARG A 343     -36.395 130.868  39.498  1.00  0.00           C  
ATOM   1335  CG  ARG A 343     -35.223 129.927  39.669  1.00  0.00           C  
ATOM   1336  CD  ARG A 343     -35.443 128.478  39.217  1.00  0.00           C  
ATOM   1337  NE  ARG A 343     -34.137 127.800  39.134  1.00  0.00           N  
ATOM   1338  CZ  ARG A 343     -33.828 126.649  39.723  1.00  0.00           C  
ATOM   1339  NH1 ARG A 343     -34.740 126.008  40.431  1.00  0.00           N  
ATOM   1340  NH2 ARG A 343     -32.597 126.162  39.631  1.00  0.00           N  
ATOM   1341  N   GLN A 344     -38.233 133.298  39.829  1.00  0.00           N  
ATOM   1342  CA  GLN A 344     -39.311 134.147  39.338  1.00  0.00           C  
ATOM   1343  C   GLN A 344     -39.031 135.645  39.467  1.00  0.00           C  
ATOM   1344  O   GLN A 344     -39.483 136.441  38.646  1.00  0.00           O  
ATOM   1345  CB  GLN A 344     -40.603 133.811  40.042  1.00  0.00           C  
ATOM   1346  CG  GLN A 344     -41.823 134.276  39.296  1.00  0.00           C  
ATOM   1347  CD  GLN A 344     -43.046 134.250  40.178  1.00  0.00           C  
ATOM   1348  OE1 GLN A 344     -43.230 133.331  40.981  1.00  0.00           O  
ATOM   1349  NE2 GLN A 344     -43.884 135.270  40.055  1.00  0.00           N  
ATOM   1350  N   PHE A 345     -38.307 136.039  40.501  1.00  0.00           N  
ATOM   1351  CA  PHE A 345     -37.989 137.448  40.678  1.00  0.00           C  
ATOM   1352  C   PHE A 345     -37.163 137.890  39.484  1.00  0.00           C  
ATOM   1353  O   PHE A 345     -37.467 138.896  38.846  1.00  0.00           O  
ATOM   1354  CB  PHE A 345     -37.194 137.655  41.974  1.00  0.00           C  
ATOM   1355  CG  PHE A 345     -36.664 139.048  42.147  1.00  0.00           C  
ATOM   1356  CD1 PHE A 345     -37.510 140.083  42.522  1.00  0.00           C  
ATOM   1357  CD2 PHE A 345     -35.313 139.326  41.944  1.00  0.00           C  
ATOM   1358  CE1 PHE A 345     -37.022 141.370  42.701  1.00  0.00           C  
ATOM   1359  CE2 PHE A 345     -34.809 140.623  42.121  1.00  0.00           C  
ATOM   1360  CZ  PHE A 345     -35.666 141.643  42.499  1.00  0.00           C  
ATOM   1361  N   MET A 347     -36.143 137.100  39.167  1.00  0.00           N  
ATOM   1362  CA  MET A 347     -35.267 137.406  38.054  1.00  0.00           C  
ATOM   1363  C   MET A 347     -36.017 137.317  36.741  1.00  0.00           C  
ATOM   1364  O   MET A 347     -35.861 138.167  35.872  1.00  0.00           O  
ATOM   1365  CB  MET A 347     -34.074 136.457  38.024  1.00  0.00           C  
ATOM   1366  CG  MET A 347     -33.331 136.342  39.325  1.00  0.00           C  
ATOM   1367  SD  MET A 347     -32.200 137.649  39.755  1.00  0.00           S  
ATOM   1368  CE  MET A 347     -32.823 139.033  38.922  1.00  0.00           C  
ATOM   1369  N   VAL A 348     -36.836 136.285  36.596  1.00  0.00           N  
ATOM   1370  CA  VAL A 348     -37.606 136.105  35.370  1.00  0.00           C  
ATOM   1371  C   VAL A 348     -38.540 137.282  35.107  1.00  0.00           C  
ATOM   1372  O   VAL A 348     -38.751 137.667  33.959  1.00  0.00           O  
ATOM   1373  CB  VAL A 348     -38.353 134.744  35.374  1.00  0.00           C  
ATOM   1374  CG1 VAL A 348     -39.439 134.697  34.294  1.00  0.00           C  
ATOM   1375  CG2 VAL A 348     -37.344 133.606  35.148  1.00  0.00           C  
ATOM   1376  N   ASN A 349     -39.041 137.894  36.172  1.00  0.00           N  
ATOM   1377  CA  ASN A 349     -39.926 139.042  36.023  1.00  0.00           C  
ATOM   1378  C   ASN A 349     -39.175 140.202  35.377  1.00  0.00           C  
ATOM   1379  O   ASN A 349     -39.751 140.980  34.617  1.00  0.00           O  
ATOM   1380  CB  ASN A 349     -40.467 139.490  37.382  1.00  0.00           C  
ATOM   1381  CG  ASN A 349     -41.478 138.518  37.963  1.00  0.00           C  
ATOM   1382  OD1 ASN A 349     -42.005 137.633  37.270  1.00  0.00           O  
ATOM   1383  ND2 ASN A 349     -41.759 138.674  39.249  1.00  0.00           N  
ATOM   1384  N   ARG A 352     -37.888 140.317  35.702  1.00  0.00           N  
ATOM   1385  CA  ARG A 352     -37.031 141.376  35.181  1.00  0.00           C  
ATOM   1386  C   ARG A 352     -36.336 140.977  33.890  1.00  0.00           C  
ATOM   1387  O   ARG A 352     -35.164 141.274  33.700  1.00  0.00           O  
ATOM   1388  CB  ARG A 352     -36.012 141.781  36.242  1.00  0.00           C  
ATOM   1389  CG  ARG A 352     -36.630 142.632  37.337  1.00  0.00           C  
ATOM   1390  CD  ARG A 352     -35.859 142.596  38.642  1.00  0.00           C  
ATOM   1391  NE  ARG A 352     -36.547 143.361  39.684  1.00  0.00           N  
ATOM   1392  CZ  ARG A 352     -37.726 143.029  40.215  1.00  0.00           C  
ATOM   1393  NH1 ARG A 352     -38.362 141.923  39.845  1.00  0.00           N  
ATOM   1394  NH2 ARG A 352     -38.278 143.815  41.122  1.00  0.00           N  
ATOM   1395  N   GLY A 361     -37.050 140.232  33.054  1.00  0.00           N  
ATOM   1396  CA  GLY A 361     -36.532 139.809  31.770  1.00  0.00           C  
ATOM   1397  C   GLY A 361     -35.264 138.973  31.754  1.00  0.00           C  
ATOM   1398  O   GLY A 361     -34.425 139.164  30.874  1.00  0.00           O  
ATOM   1399  N   PHE A 362     -35.098 138.044  32.690  1.00  0.00           N  
ATOM   1400  CA  PHE A 362     -33.900 137.202  32.686  1.00  0.00           C  
ATOM   1401  C   PHE A 362     -34.177 135.796  32.207  1.00  0.00           C  
ATOM   1402  O   PHE A 362     -35.269 135.275  32.384  1.00  0.00           O  
ATOM   1403  CB  PHE A 362     -33.279 137.126  34.063  1.00  0.00           C  
ATOM   1404  CG  PHE A 362     -32.384 138.281  34.386  1.00  0.00           C  
ATOM   1405  CD1 PHE A 362     -32.910 139.512  34.773  1.00  0.00           C  
ATOM   1406  CD2 PHE A 362     -31.011 138.116  34.394  1.00  0.00           C  
ATOM   1407  CE1 PHE A 362     -32.068 140.550  35.196  1.00  0.00           C  
ATOM   1408  CE2 PHE A 362     -30.164 139.142  34.814  1.00  0.00           C  
ATOM   1409  CZ  PHE A 362     -30.688 140.353  35.210  1.00  0.00           C  
ATOM   1410  N   MET A 363     -33.178 135.169  31.612  1.00  0.00           N  
ATOM   1411  CA  MET A 363     -33.342 133.817  31.148  1.00  0.00           C  
ATOM   1412  C   MET A 363     -32.259 132.931  31.790  1.00  0.00           C  
ATOM   1413  O   MET A 363     -31.065 133.241  31.722  1.00  0.00           O  
ATOM   1414  CB  MET A 363     -33.330 133.790  29.614  1.00  0.00           C  
ATOM   1415  CG  MET A 363     -32.190 132.988  28.966  1.00  0.00           C  
ATOM   1416  SD  MET A 363     -32.266 132.785  27.155  1.00  0.00           S  
ATOM   1417  CE  MET A 363     -33.191 131.416  26.996  1.00  0.00           C  
ATOM   1418  N   GLU A 364     -32.692 131.895  32.510  1.00  0.00           N  
ATOM   1419  CA  GLU A 364     -31.779 130.967  33.185  1.00  0.00           C  
ATOM   1420  C   GLU A 364     -31.171 130.077  32.146  1.00  0.00           C  
ATOM   1421  O   GLU A 364     -31.828 129.733  31.171  1.00  0.00           O  
ATOM   1422  CB  GLU A 364     -32.561 130.097  34.166  1.00  0.00           C  
ATOM   1423  CG  GLU A 364     -31.723 129.151  35.047  1.00  0.00           C  
ATOM   1424  CD  GLU A 364     -32.574 128.386  36.042  1.00  0.00           C  
ATOM   1425  OE1 GLU A 364     -33.786 128.690  36.152  1.00  0.00           O  
ATOM   1426  OE2 GLU A 364     -32.039 127.473  36.703  1.00  0.00           O  
ATOM   1427  N   VAL A 365     -29.964 129.604  32.377  1.00  0.00           N  
ATOM   1428  CA  VAL A 365     -29.354 128.773  31.369  1.00  0.00           C  
ATOM   1429  C   VAL A 365     -28.528 127.681  32.006  1.00  0.00           C  
ATOM   1430  O   VAL A 365     -28.155 127.797  33.166  1.00  0.00           O  
ATOM   1431  CB  VAL A 365     -28.426 129.647  30.420  1.00  0.00           C  
ATOM   1432  CG1 VAL A 365     -29.189 130.856  29.884  1.00  0.00           C  
ATOM   1433  CG2 VAL A 365     -27.106 130.076  31.117  1.00  0.00           C  
ATOM   1434  N   GLU A 366     -28.186 126.647  31.249  1.00  0.00           N  
ATOM   1435  CA  GLU A 366     -27.374 125.585  31.810  1.00  0.00           C  
ATOM   1436  C   GLU A 366     -26.106 125.466  31.013  1.00  0.00           C  
ATOM   1437  O   GLU A 366     -26.159 125.149  29.836  1.00  0.00           O  
ATOM   1438  CB  GLU A 366     -28.112 124.258  31.755  1.00  0.00           C  
ATOM   1439  CG  GLU A 366     -29.457 124.287  32.442  1.00  0.00           C  
ATOM   1440  CD  GLU A 366     -30.389 123.216  31.927  1.00  0.00           C  
ATOM   1441  OE1 GLU A 366     -30.344 122.092  32.479  1.00  0.00           O  
ATOM   1442  OE2 GLU A 366     -31.165 123.511  30.979  1.00  0.00           O  
ATOM   1443  N   THR A 368     -24.967 125.712  31.653  1.00  0.00           N  
ATOM   1444  CA  THR A 368     -23.665 125.622  31.014  1.00  0.00           C  
ATOM   1445  C   THR A 368     -22.937 124.386  31.572  1.00  0.00           C  
ATOM   1446  O   THR A 368     -23.435 123.724  32.504  1.00  0.00           O  
ATOM   1447  CB  THR A 368     -22.881 126.940  31.249  1.00  0.00           C  
ATOM   1448  OG1 THR A 368     -22.494 127.071  32.627  1.00  0.00           O  
ATOM   1449  CG2 THR A 368     -23.766 128.117  30.890  1.00  0.00           C  
ATOM   1450  N   PRO A 370     -21.794 124.005  30.964  1.00  0.00           N  
ATOM   1451  CA  PRO A 370     -21.008 122.852  31.401  1.00  0.00           C  
ATOM   1452  C   PRO A 370     -20.698 122.797  32.890  1.00  0.00           C  
ATOM   1453  O   PRO A 370     -20.655 123.820  33.560  1.00  0.00           O  
ATOM   1454  CB  PRO A 370     -19.700 123.015  30.616  1.00  0.00           C  
ATOM   1455  CG  PRO A 370     -20.151 123.537  29.331  1.00  0.00           C  
ATOM   1456  CD  PRO A 370     -21.220 124.569  29.722  1.00  0.00           C  
ATOM   1457  N   MET A 371     -20.492 121.577  33.378  1.00  0.00           N  
ATOM   1458  CA  MET A 371     -20.099 121.299  34.761  1.00  0.00           C  
ATOM   1459  C   MET A 371     -18.629 120.866  34.713  1.00  0.00           C  
ATOM   1460  O   MET A 371     -17.893 120.926  35.709  1.00  0.00           O  
ATOM   1461  CB  MET A 371     -20.923 120.166  35.329  1.00  0.00           C  
ATOM   1462  CG  MET A 371     -22.401 120.452  35.436  1.00  0.00           C  
ATOM   1463  SD  MET A 371     -22.808 121.346  36.904  1.00  0.00           S  
ATOM   1464  CE  MET A 371     -24.309 120.680  37.211  1.00  0.00           C  
ATOM   1465  N   MET A 372     -18.214 120.449  33.525  1.00  0.00           N  
ATOM   1466  CA  MET A 372     -16.859 120.013  33.277  1.00  0.00           C  
ATOM   1467  C   MET A 372     -16.217 120.932  32.235  1.00  0.00           C  
ATOM   1468  O   MET A 372     -16.749 121.099  31.133  1.00  0.00           O  
ATOM   1469  CB  MET A 372     -16.879 118.587  32.740  1.00  0.00           C  
ATOM   1470  CG  MET A 372     -17.651 117.599  33.577  1.00  0.00           C  
ATOM   1471  SD  MET A 372     -17.640 115.994  32.784  1.00  0.00           S  
ATOM   1472  CE  MET A 372     -19.243 115.961  31.971  1.00  0.00           C  
ATOM   1473  N   GLN A 373     -15.070 121.508  32.580  1.00  0.00           N  
ATOM   1474  CA  GLN A 373     -14.339 122.409  31.686  1.00  0.00           C  
ATOM   1475  C   GLN A 373     -12.948 121.810  31.515  1.00  0.00           C  
ATOM   1476  O   GLN A 373     -12.594 120.906  32.265  1.00  0.00           O  
ATOM   1477  CB  GLN A 373     -14.204 123.776  32.360  1.00  0.00           C  
ATOM   1478  CG  GLN A 373     -15.493 124.284  33.000  1.00  0.00           C  
ATOM   1479  CD  GLN A 373     -15.304 125.559  33.827  1.00  0.00           C  
ATOM   1480  OE1 GLN A 373     -16.245 126.341  34.005  1.00  0.00           O  
ATOM   1481  NE2 GLN A 373     -14.097 125.752  34.369  1.00  0.00           N  
ATOM   1482  N   VAL A 374     -12.160 122.286  30.548  1.00  0.00           N  
ATOM   1483  CA  VAL A 374     -10.803 121.751  30.391  1.00  0.00           C  
ATOM   1484  C   VAL A 374      -9.791 122.637  31.130  1.00  0.00           C  
ATOM   1485  O   VAL A 374      -8.654 122.255  31.407  1.00  0.00           O  
ATOM   1486  CB  VAL A 374     -10.423 121.563  28.930  1.00  0.00           C  
ATOM   1487  CG1 VAL A 374      -9.195 120.675  28.823  1.00  0.00           C  
ATOM   1488  CG2 VAL A 374     -11.562 120.913  28.201  1.00  0.00           C  
ATOM   1489  N   ILE A 375     -10.255 123.805  31.510  1.00  0.00           N  
ATOM   1490  CA  ILE A 375      -9.442 124.748  32.240  1.00  0.00           C  
ATOM   1491  C   ILE A 375     -10.408 125.365  33.243  1.00  0.00           C  
ATOM   1492  O   ILE A 375     -11.556 125.674  32.903  1.00  0.00           O  
ATOM   1493  CB  ILE A 375      -8.866 125.844  31.297  1.00  0.00           C  
ATOM   1494  CG1 ILE A 375      -9.857 126.118  30.154  1.00  0.00           C  
ATOM   1495  CG2 ILE A 375      -7.483 125.433  30.766  1.00  0.00           C  
ATOM   1496  CD1 ILE A 375      -9.334 126.994  29.056  1.00  0.00           C  
ATOM   1497  N   PRO A 376      -9.983 125.490  34.506  1.00  0.00           N  
ATOM   1498  CA  PRO A 376     -10.798 126.059  35.598  1.00  0.00           C  
ATOM   1499  C   PRO A 376     -11.334 127.481  35.347  1.00  0.00           C  
ATOM   1500  O   PRO A 376     -10.592 128.374  34.937  1.00  0.00           O  
ATOM   1501  CB  PRO A 376      -9.844 126.017  36.790  1.00  0.00           C  
ATOM   1502  CG  PRO A 376      -8.444 126.155  36.122  1.00  0.00           C  
ATOM   1503  CD  PRO A 376      -8.603 125.208  34.954  1.00  0.00           C  
ATOM   1504  N   ALA A 488      -9.370 131.436  43.347  1.00  0.00           N  
ATOM   1505  CA  ALA A 488      -8.208 130.636  43.744  1.00  0.00           C  
ATOM   1506  C   ALA A 488      -8.627 129.573  44.745  1.00  0.00           C  
ATOM   1507  O   ALA A 488      -8.673 129.828  45.953  1.00  0.00           O  
ATOM   1508  CB  ALA A 488      -7.089 131.520  44.341  1.00  0.00           C  
ATOM   1509  N   ALA A 495      -8.936 128.392  44.206  1.00  0.00           N  
ATOM   1510  CA  ALA A 495      -9.355 127.219  44.971  1.00  0.00           C  
ATOM   1511  C   ALA A 495      -8.775 125.944  44.326  1.00  0.00           C  
ATOM   1512  O   ALA A 495      -8.144 125.998  43.252  1.00  0.00           O  
ATOM   1513  CB  ALA A 495     -10.900 127.137  45.039  1.00  0.00           C  
ATOM   1514  N   ARG A 496      -8.939 124.815  45.006  1.00  0.00           N  
ATOM   1515  CA  ARG A 496      -8.433 123.543  44.489  1.00  0.00           C  
ATOM   1516  C   ARG A 496      -9.498 122.960  43.570  1.00  0.00           C  
ATOM   1517  O   ARG A 496     -10.685 123.157  43.802  1.00  0.00           O  
ATOM   1518  CB  ARG A 496      -8.121 122.585  45.637  1.00  0.00           C  
ATOM   1519  N   PRO A 497      -9.076 122.271  42.483  1.00  0.00           N  
ATOM   1520  CA  PRO A 497      -9.966 121.635  41.489  1.00  0.00           C  
ATOM   1521  C   PRO A 497     -10.293 120.131  41.572  1.00  0.00           C  
ATOM   1522  O   PRO A 497      -9.420 119.294  41.807  1.00  0.00           O  
ATOM   1523  CB  PRO A 497      -9.219 121.925  40.189  1.00  0.00           C  
ATOM   1524  CG  PRO A 497      -7.777 121.665  40.630  1.00  0.00           C  
ATOM   1525  CD  PRO A 497      -7.708 122.396  41.967  1.00  0.00           C  
ATOM   1526  N   PHE A 498     -11.555 119.777  41.334  1.00  0.00           N  
ATOM   1527  CA  PHE A 498     -11.972 118.376  41.328  1.00  0.00           C  
ATOM   1528  C   PHE A 498     -11.584 117.912  39.953  1.00  0.00           C  
ATOM   1529  O   PHE A 498     -12.269 118.213  38.973  1.00  0.00           O  
ATOM   1530  CB  PHE A 498     -13.485 118.222  41.511  1.00  0.00           C  
ATOM   1531  CG  PHE A 498     -13.923 118.077  42.951  1.00  0.00           C  
ATOM   1532  CD1 PHE A 498     -13.733 116.878  43.633  1.00  0.00           C  
ATOM   1533  CD2 PHE A 498     -14.507 119.154  43.632  1.00  0.00           C  
ATOM   1534  CE1 PHE A 498     -14.122 116.754  44.960  1.00  0.00           C  
ATOM   1535  CE2 PHE A 498     -14.901 119.041  44.959  1.00  0.00           C  
ATOM   1536  CZ  PHE A 498     -14.704 117.842  45.628  1.00  0.00           C  
ATOM   1537  N   ILE A 499     -10.460 117.222  39.873  1.00  0.00           N  
ATOM   1538  CA  ILE A 499      -9.965 116.753  38.601  1.00  0.00           C  
ATOM   1539  C   ILE A 499     -10.454 115.342  38.317  1.00  0.00           C  
ATOM   1540  O   ILE A 499     -10.368 114.454  39.171  1.00  0.00           O  
ATOM   1541  CB  ILE A 499      -8.434 116.781  38.586  1.00  0.00           C  
ATOM   1542  CG1 ILE A 499      -7.950 118.137  39.105  1.00  0.00           C  
ATOM   1543  CG2 ILE A 499      -7.916 116.488  37.173  1.00  0.00           C  
ATOM   1544  CD1 ILE A 499      -6.465 118.214  39.354  1.00  0.00           C  
ATOM   1545  N   THR A 500     -10.996 115.154  37.121  1.00  0.00           N  
ATOM   1546  CA  THR A 500     -11.492 113.844  36.697  1.00  0.00           C  
ATOM   1547  C   THR A 500     -10.847 113.511  35.354  1.00  0.00           C  
ATOM   1548  O   THR A 500      -9.933 114.215  34.933  1.00  0.00           O  
ATOM   1549  CB  THR A 500     -13.034 113.834  36.597  1.00  0.00           C  
ATOM   1550  OG1 THR A 500     -13.482 112.646  35.921  1.00  0.00           O  
ATOM   1551  CG2 THR A 500     -13.542 115.072  35.870  1.00  0.00           C  
ATOM   1552  N   HIS A 501     -11.297 112.452  34.693  1.00  0.00           N  
ATOM   1553  CA  HIS A 501     -10.739 112.062  33.411  1.00  0.00           C  
ATOM   1554  C   HIS A 501     -11.871 111.556  32.528  1.00  0.00           C  
ATOM   1555  O   HIS A 501     -12.849 111.001  33.029  1.00  0.00           O  
ATOM   1556  CB  HIS A 501      -9.684 110.949  33.629  1.00  0.00           C  
ATOM   1557  CG  HIS A 501      -9.042 110.430  32.374  1.00  0.00           C  
ATOM   1558  ND1 HIS A 501      -9.644 109.514  31.527  1.00  0.00           N  
ATOM   1559  CD2 HIS A 501      -7.799 110.628  31.866  1.00  0.00           C  
ATOM   1560  CE1 HIS A 501      -8.805 109.166  30.575  1.00  0.00           C  
ATOM   1561  NE2 HIS A 501      -7.672 109.831  30.754  1.00  0.00           N  
ATOM   1562  N   HIS A 502     -11.789 111.834  31.231  1.00  0.00           N  
ATOM   1563  CA  HIS A 502     -12.798 111.314  30.323  1.00  0.00           C  
ATOM   1564  C   HIS A 502     -12.154 110.114  29.688  1.00  0.00           C  
ATOM   1565  O   HIS A 502     -10.984 110.168  29.333  1.00  0.00           O  
ATOM   1566  CB  HIS A 502     -13.180 112.324  29.239  1.00  0.00           C  
ATOM   1567  CG  HIS A 502     -14.335 111.879  28.385  1.00  0.00           C  
ATOM   1568  ND1 HIS A 502     -15.535 112.560  28.337  1.00  0.00           N  
ATOM   1569  CD2 HIS A 502     -14.484 110.814  27.558  1.00  0.00           C  
ATOM   1570  CE1 HIS A 502     -16.369 111.931  27.525  1.00  0.00           C  
ATOM   1571  NE2 HIS A 502     -15.751 110.868  27.038  1.00  0.00           N  
ATOM   1572  N   ASN A 503     -12.895 109.022  29.574  1.00  0.00           N  
ATOM   1573  CA  ASN A 503     -12.368 107.807  28.970  1.00  0.00           C  
ATOM   1574  C   ASN A 503     -12.229 107.891  27.434  1.00  0.00           C  
ATOM   1575  O   ASN A 503     -11.110 107.864  26.906  1.00  0.00           O  
ATOM   1576  CB  ASN A 503     -13.241 106.606  29.362  1.00  0.00           C  
ATOM   1577  N   ALA A 650     -13.357 108.072  26.737  1.00  0.00           N  
ATOM   1578  CA  ALA A 650     -13.408 108.139  25.265  1.00  0.00           C  
ATOM   1579  C   ALA A 650     -12.721 109.345  24.611  1.00  0.00           C  
ATOM   1580  O   ALA A 650     -12.903 109.586  23.414  1.00  0.00           O  
ATOM   1581  CB  ALA A 650     -14.868 108.046  24.783  1.00  0.00           C  
ATOM   1582  N   LEU A 651     -11.952 110.099  25.398  1.00  0.00           N  
ATOM   1583  CA  LEU A 651     -11.231 111.274  24.923  1.00  0.00           C  
ATOM   1584  C   LEU A 651      -9.990 111.546  25.736  1.00  0.00           C  
ATOM   1585  O   LEU A 651      -9.540 112.676  25.735  1.00  0.00           O  
ATOM   1586  CB  LEU A 651     -12.096 112.533  24.995  1.00  0.00           C  
ATOM   1587  CG  LEU A 651     -13.191 112.766  23.957  1.00  0.00           C  
ATOM   1588  CD1 LEU A 651     -13.755 114.173  24.198  1.00  0.00           C  
ATOM   1589  CD2 LEU A 651     -12.648 112.609  22.509  1.00  0.00           C  
ATOM   1590  N   ASP A 652      -9.440 110.522  26.395  1.00  0.00           N  
ATOM   1591  CA  ASP A 652      -8.233 110.611  27.251  1.00  0.00           C  
ATOM   1592  C   ASP A 652      -7.781 111.983  27.774  1.00  0.00           C  
ATOM   1593  O   ASP A 652      -6.617 112.149  28.188  1.00  0.00           O  
ATOM   1594  CB  ASP A 652      -7.012 109.846  26.655  1.00  0.00           C  
ATOM   1595  CG  ASP A 652      -7.157 109.501  25.149  1.00  0.00           C  
ATOM   1596  OD1 ASP A 652      -8.026 108.664  24.786  1.00  0.00           O  
ATOM   1597  OD2 ASP A 652      -6.335 110.003  24.339  1.00  0.00           O  
ATOM   1598  N   LEU A 653      -8.750 112.891  27.912  1.00  0.00           N  
ATOM   1599  CA  LEU A 653      -8.520 114.262  28.358  1.00  0.00           C  
ATOM   1600  C   LEU A 653      -9.095 114.575  29.726  1.00  0.00           C  
ATOM   1601  O   LEU A 653     -10.293 114.389  29.984  1.00  0.00           O  
ATOM   1602  CB  LEU A 653      -9.098 115.276  27.343  1.00  0.00           C  
ATOM   1603  N   ASP A 654      -8.219 115.069  30.592  1.00  0.00           N  
ATOM   1604  CA  ASP A 654      -8.577 115.472  31.945  1.00  0.00           C  
ATOM   1605  C   ASP A 654      -9.418 116.736  31.962  1.00  0.00           C  
ATOM   1606  O   ASP A 654      -9.036 117.776  31.391  1.00  0.00           O  
ATOM   1607  CB  ASP A 654      -7.326 115.669  32.805  1.00  0.00           C  
ATOM   1608  CG  ASP A 654      -6.685 114.356  33.212  1.00  0.00           C  
ATOM   1609  OD1 ASP A 654      -6.849 113.350  32.482  1.00  0.00           O  
ATOM   1610  OD2 ASP A 654      -6.020 114.334  34.268  1.00  0.00           O  
ATOM   1611  N   MET A 655     -10.578 116.614  32.605  1.00  0.00           N  
ATOM   1612  CA  MET A 655     -11.548 117.683  32.750  1.00  0.00           C  
ATOM   1613  C   MET A 655     -11.526 118.171  34.177  1.00  0.00           C  
ATOM   1614  O   MET A 655     -10.923 117.538  35.051  1.00  0.00           O  
ATOM   1615  CB  MET A 655     -12.947 117.182  32.389  1.00  0.00           C  
ATOM   1616  CG  MET A 655     -13.239 117.192  30.895  1.00  0.00           C  
ATOM   1617  SD  MET A 655     -13.510 118.863  30.210  1.00  0.00           S  
ATOM   1618  CE  MET A 655     -15.253 118.753  29.668  1.00  0.00           C  
ATOM   1619  N   TYR A 656     -12.213 119.280  34.411  1.00  0.00           N  
ATOM   1620  CA  TYR A 656     -12.288 119.897  35.719  1.00  0.00           C  
ATOM   1621  C   TYR A 656     -13.747 120.187  36.054  1.00  0.00           C  
ATOM   1622  O   TYR A 656     -14.564 120.464  35.172  1.00  0.00           O  
ATOM   1623  CB  TYR A 656     -11.473 121.217  35.745  1.00  0.00           C  
ATOM   1624  CG  TYR A 656      -9.957 121.065  35.567  1.00  0.00           C  
ATOM   1625  CD1 TYR A 656      -9.377 120.971  34.291  1.00  0.00           C  
ATOM   1626  CD2 TYR A 656      -9.105 121.014  36.681  1.00  0.00           C  
ATOM   1627  CE1 TYR A 656      -7.981 120.819  34.129  1.00  0.00           C  
ATOM   1628  CE2 TYR A 656      -7.709 120.864  36.529  1.00  0.00           C  
ATOM   1629  CZ  TYR A 656      -7.157 120.764  35.254  1.00  0.00           C  
ATOM   1630  OH  TYR A 656      -5.798 120.556  35.124  1.00  0.00           O  
ATOM   1631  N   LEU A 657     -14.091 120.024  37.325  1.00  0.00           N  
ATOM   1632  CA  LEU A 657     -15.446 120.318  37.760  1.00  0.00           C  
ATOM   1633  C   LEU A 657     -15.438 121.805  37.951  1.00  0.00           C  
ATOM   1634  O   LEU A 657     -14.509 122.340  38.532  1.00  0.00           O  
ATOM   1635  CB  LEU A 657     -15.776 119.597  39.061  1.00  0.00           C  
ATOM   1636  CG  LEU A 657     -15.853 118.070  38.968  1.00  0.00           C  
ATOM   1637  CD1 LEU A 657     -16.495 117.570  40.220  1.00  0.00           C  
ATOM   1638  CD2 LEU A 657     -16.686 117.601  37.780  1.00  0.00           C  
ATOM   1639  N   ARG A 658     -16.464 122.484  37.488  1.00  0.00           N  
ATOM   1640  CA  ARG A 658     -16.476 123.917  37.581  1.00  0.00           C  
ATOM   1641  C   ARG A 658     -16.471 124.506  38.965  1.00  0.00           C  
ATOM   1642  O   ARG A 658     -17.104 123.979  39.870  1.00  0.00           O  
ATOM   1643  CB  ARG A 658     -17.688 124.476  36.840  1.00  0.00           C  
ATOM   1644  CG  ARG A 658     -18.980 124.620  37.647  1.00  0.00           C  
ATOM   1645  CD  ARG A 658     -20.088 124.925  36.636  1.00  0.00           C  
ATOM   1646  NE  ARG A 658     -21.361 125.296  37.231  1.00  0.00           N  
ATOM   1647  CZ  ARG A 658     -22.482 125.475  36.538  1.00  0.00           C  
ATOM   1648  NH1 ARG A 658     -22.488 125.295  35.218  1.00  0.00           N  
ATOM   1649  NH2 ARG A 658     -23.575 125.914  37.158  1.00  0.00           N  
ATOM   1650  N   ILE A 659     -15.724 125.599  39.127  1.00  0.00           N  
ATOM   1651  CA  ILE A 659     -15.733 126.324  40.387  1.00  0.00           C  
ATOM   1652  C   ILE A 659     -16.615 127.546  40.160  1.00  0.00           C  
ATOM   1653  O   ILE A 659     -17.025 128.185  41.112  1.00  0.00           O  
ATOM   1654  CB  ILE A 659     -14.330 126.725  40.942  1.00  0.00           C  
ATOM   1655  CG1 ILE A 659     -13.613 127.722  40.035  1.00  0.00           C  
ATOM   1656  CG2 ILE A 659     -13.460 125.488  41.216  1.00  0.00           C  
ATOM   1657  CD1 ILE A 659     -12.454 128.457  40.751  1.00  0.00           C  
ATOM   1658  N   ALA A 660     -16.950 127.825  38.897  1.00  0.00           N  
ATOM   1659  CA  ALA A 660     -17.833 128.932  38.515  1.00  0.00           C  
ATOM   1660  C   ALA A 660     -18.071 128.875  37.021  1.00  0.00           C  
ATOM   1661  O   ALA A 660     -17.203 128.410  36.292  1.00  0.00           O  
ATOM   1662  CB  ALA A 660     -17.223 130.287  38.878  1.00  0.00           C  
ATOM   1663  N   PRO A 661     -19.279 129.246  36.563  1.00  0.00           N  
ATOM   1664  CA  PRO A 661     -19.638 129.268  35.127  1.00  0.00           C  
ATOM   1665  C   PRO A 661     -19.524 130.699  34.547  1.00  0.00           C  
ATOM   1666  O   PRO A 661     -20.259 131.050  33.626  1.00  0.00           O  
ATOM   1667  CB  PRO A 661     -21.108 128.856  35.154  1.00  0.00           C  
ATOM   1668  CG  PRO A 661     -21.605 129.608  36.353  1.00  0.00           C  
ATOM   1669  CD  PRO A 661     -20.494 129.345  37.398  1.00  0.00           C  
ATOM   1670  N   GLU A 662     -18.645 131.519  35.110  1.00  0.00           N  
ATOM   1671  CA  GLU A 662     -18.466 132.898  34.683  1.00  0.00           C  
ATOM   1672  C   GLU A 662     -18.255 133.072  33.171  1.00  0.00           C  
ATOM   1673  O   GLU A 662     -19.098 133.647  32.469  1.00  0.00           O  
ATOM   1674  CB  GLU A 662     -17.309 133.525  35.464  1.00  0.00           C  
ATOM   1675  CG  GLU A 662     -17.028 134.962  35.078  1.00  0.00           C  
ATOM   1676  CD  GLU A 662     -16.471 135.804  36.219  1.00  0.00           C  
ATOM   1677  OE1 GLU A 662     -17.260 136.425  36.977  1.00  0.00           O  
ATOM   1678  OE2 GLU A 662     -15.233 135.865  36.343  1.00  0.00           O  
ATOM   1679  N   LEU A 663     -17.157 132.533  32.659  1.00  0.00           N  
ATOM   1680  CA  LEU A 663     -16.831 132.668  31.244  1.00  0.00           C  
ATOM   1681  C   LEU A 663     -17.879 132.147  30.266  1.00  0.00           C  
ATOM   1682  O   LEU A 663     -18.126 132.792  29.251  1.00  0.00           O  
ATOM   1683  CB  LEU A 663     -15.468 132.064  30.931  1.00  0.00           C  
ATOM   1684  CG  LEU A 663     -14.396 132.320  31.994  1.00  0.00           C  
ATOM   1685  CD1 LEU A 663     -13.023 132.018  31.389  1.00  0.00           C  
ATOM   1686  CD2 LEU A 663     -14.478 133.725  32.588  1.00  0.00           C  
ATOM   1687  N   TYR A 664     -18.528 131.023  30.565  1.00  0.00           N  
ATOM   1688  CA  TYR A 664     -19.546 130.491  29.647  1.00  0.00           C  
ATOM   1689  C   TYR A 664     -20.729 131.415  29.605  1.00  0.00           C  
ATOM   1690  O   TYR A 664     -21.316 131.644  28.547  1.00  0.00           O  
ATOM   1691  CB  TYR A 664     -19.995 129.089  30.060  1.00  0.00           C  
ATOM   1692  CG  TYR A 664     -18.947 128.020  29.781  1.00  0.00           C  
ATOM   1693  CD1 TYR A 664     -17.752 127.968  30.514  1.00  0.00           C  
ATOM   1694  CD2 TYR A 664     -19.124 127.097  28.743  1.00  0.00           C  
ATOM   1695  CE1 TYR A 664     -16.761 127.037  30.211  1.00  0.00           C  
ATOM   1696  CE2 TYR A 664     -18.144 126.158  28.437  1.00  0.00           C  
ATOM   1697  CZ  TYR A 664     -16.963 126.138  29.174  1.00  0.00           C  
ATOM   1698  OH  TYR A 664     -15.966 125.235  28.861  1.00  0.00           O  
ATOM   1699  N   LEU A 665     -21.042 132.005  30.754  1.00  0.00           N  
ATOM   1700  CA  LEU A 665     -22.178 132.907  30.835  1.00  0.00           C  
ATOM   1701  C   LEU A 665     -21.957 134.166  30.045  1.00  0.00           C  
ATOM   1702  O   LEU A 665     -22.855 134.608  29.338  1.00  0.00           O  
ATOM   1703  CB  LEU A 665     -22.550 133.208  32.279  1.00  0.00           C  
ATOM   1704  CG  LEU A 665     -23.357 132.072  32.910  1.00  0.00           C  
ATOM   1705  CD1 LEU A 665     -23.388 132.157  34.442  1.00  0.00           C  
ATOM   1706  CD2 LEU A 665     -24.741 132.093  32.323  1.00  0.00           C  
ATOM   1707  N   LYS A 666     -20.755 134.726  30.115  1.00  0.00           N  
ATOM   1708  CA  LYS A 666     -20.461 135.931  29.344  1.00  0.00           C  
ATOM   1709  C   LYS A 666     -20.495 135.689  27.837  1.00  0.00           C  
ATOM   1710  O   LYS A 666     -21.015 136.541  27.099  1.00  0.00           O  
ATOM   1711  CB  LYS A 666     -19.169 136.570  29.798  1.00  0.00           C  
ATOM   1712  CG  LYS A 666     -19.465 137.672  30.814  1.00  0.00           C  
ATOM   1713  CD  LYS A 666     -18.229 138.264  31.442  1.00  0.00           C  
ATOM   1714  CE  LYS A 666     -17.591 137.295  32.390  1.00  0.00           C  
ATOM   1715  NZ  LYS A 666     -16.509 137.975  33.130  1.00  0.00           N  
ATOM   1716  N   ARG A 667     -20.030 134.512  27.392  1.00  0.00           N  
ATOM   1717  CA  ARG A 667     -20.080 134.145  25.964  1.00  0.00           C  
ATOM   1718  C   ARG A 667     -21.505 134.281  25.474  1.00  0.00           C  
ATOM   1719  O   ARG A 667     -21.731 134.637  24.324  1.00  0.00           O  
ATOM   1720  CB  ARG A 667     -19.652 132.707  25.690  1.00  0.00           C  
ATOM   1721  CG  ARG A 667     -18.147 132.401  25.706  1.00  0.00           C  
ATOM   1722  CD  ARG A 667     -17.942 130.889  25.447  1.00  0.00           C  
ATOM   1723  NE  ARG A 667     -16.561 130.401  25.531  1.00  0.00           N  
ATOM   1724  CZ  ARG A 667     -15.773 130.502  26.600  1.00  0.00           C  
ATOM   1725  NH1 ARG A 667     -16.197 131.102  27.705  1.00  0.00           N  
ATOM   1726  NH2 ARG A 667     -14.536 130.021  26.551  1.00  0.00           N  
ATOM   1727  N   LEU A 668     -22.467 133.962  26.335  1.00  0.00           N  
ATOM   1728  CA  LEU A 668     -23.880 134.091  25.978  1.00  0.00           C  
ATOM   1729  C   LEU A 668     -24.295 135.563  25.797  1.00  0.00           C  
ATOM   1730  O   LEU A 668     -25.151 135.888  24.963  1.00  0.00           O  
ATOM   1731  CB  LEU A 668     -24.762 133.393  27.012  1.00  0.00           C  
ATOM   1732  CG  LEU A 668     -24.430 131.924  27.308  1.00  0.00           C  
ATOM   1733  CD1 LEU A 668     -25.636 131.276  27.964  1.00  0.00           C  
ATOM   1734  CD2 LEU A 668     -24.100 131.156  26.024  1.00  0.00           C  
ATOM   1735  N   VAL A 669     -23.693 136.456  26.581  1.00  0.00           N  
ATOM   1736  CA  VAL A 669     -24.004 137.878  26.454  1.00  0.00           C  
ATOM   1737  C   VAL A 669     -23.445 138.348  25.130  1.00  0.00           C  
ATOM   1738  O   VAL A 669     -24.145 139.006  24.367  1.00  0.00           O  
ATOM   1739  CB  VAL A 669     -23.478 138.699  27.632  1.00  0.00           C  
ATOM   1740  CG1 VAL A 669     -23.615 140.219  27.364  1.00  0.00           C  
ATOM   1741  CG2 VAL A 669     -24.295 138.335  28.861  1.00  0.00           C  
ATOM   1742  N   VAL A 670     -22.201 137.975  24.848  1.00  0.00           N  
ATOM   1743  CA  VAL A 670     -21.574 138.293  23.583  1.00  0.00           C  
ATOM   1744  C   VAL A 670     -22.529 137.798  22.498  1.00  0.00           C  
ATOM   1745  O   VAL A 670     -22.973 138.562  21.641  1.00  0.00           O  
ATOM   1746  CB  VAL A 670     -20.282 137.537  23.424  1.00  0.00           C  
ATOM   1747  CG1 VAL A 670     -19.801 137.668  22.035  1.00  0.00           C  
ATOM   1748  CG2 VAL A 670     -19.243 138.070  24.387  1.00  0.00           C  
ATOM   1749  N   GLY A 671     -22.904 136.529  22.608  1.00  0.00           N  
ATOM   1750  CA  GLY A 671     -23.828 135.931  21.671  1.00  0.00           C  
ATOM   1751  C   GLY A 671     -25.192 136.594  21.650  1.00  0.00           C  
ATOM   1752  O   GLY A 671     -26.040 136.248  20.826  1.00  0.00           O  
ATOM   1753  N   GLY A 685     -25.468 137.476  22.598  1.00  0.00           N  
ATOM   1754  CA  GLY A 685     -26.726 138.190  22.536  1.00  0.00           C  
ATOM   1755  C   GLY A 685     -27.736 138.016  23.627  1.00  0.00           C  
ATOM   1756  O   GLY A 685     -28.714 138.761  23.692  1.00  0.00           O  
ATOM   1757  N   PHE A 686     -27.580 136.974  24.427  1.00  0.00           N  
ATOM   1758  CA  PHE A 686     -28.502 136.767  25.547  1.00  0.00           C  
ATOM   1759  C   PHE A 686     -27.984 137.773  26.547  1.00  0.00           C  
ATOM   1760  O   PHE A 686     -27.009 137.532  27.252  1.00  0.00           O  
ATOM   1761  CB  PHE A 686     -28.392 135.345  26.059  1.00  0.00           C  
ATOM   1762  CG  PHE A 686     -28.980 134.318  25.108  1.00  0.00           C  
ATOM   1763  CD1 PHE A 686     -30.181 134.582  24.431  1.00  0.00           C  
ATOM   1764  CD2 PHE A 686     -28.348 133.079  24.903  1.00  0.00           C  
ATOM   1765  CE1 PHE A 686     -30.749 133.631  23.571  1.00  0.00           C  
ATOM   1766  CE2 PHE A 686     -28.906 132.118  24.044  1.00  0.00           C  
ATOM   1767  CZ  PHE A 686     -30.112 132.396  23.377  1.00  0.00           C  
ATOM   1768  N   GLU A 687     -28.618 138.931  26.572  1.00  0.00           N  
ATOM   1769  CA  GLU A 687     -28.181 140.032  27.404  1.00  0.00           C  
ATOM   1770  C   GLU A 687     -28.564 139.992  28.881  1.00  0.00           C  
ATOM   1771  O   GLU A 687     -28.067 140.785  29.664  1.00  0.00           O  
ATOM   1772  CB  GLU A 687     -28.611 141.332  26.720  1.00  0.00           C  
ATOM   1773  CG  GLU A 687     -28.013 141.417  25.299  1.00  0.00           C  
ATOM   1774  CD  GLU A 687     -28.510 142.576  24.444  1.00  0.00           C  
ATOM   1775  OE1 GLU A 687     -29.619 143.090  24.694  1.00  0.00           O  
ATOM   1776  OE2 GLU A 687     -27.779 142.965  23.498  1.00  0.00           O  
ATOM   1777  N   ARG A 688     -29.466 139.094  29.259  1.00  0.00           N  
ATOM   1778  CA  ARG A 688     -29.891 138.951  30.656  1.00  0.00           C  
ATOM   1779  C   ARG A 688     -30.049 137.452  30.945  1.00  0.00           C  
ATOM   1780  O   ARG A 688     -31.059 136.832  30.583  1.00  0.00           O  
ATOM   1781  CB  ARG A 688     -31.199 139.705  30.887  1.00  0.00           C  
ATOM   1782  CG  ARG A 688     -31.057 141.218  30.938  1.00  0.00           C  
ATOM   1783  CD  ARG A 688     -32.362 141.832  31.417  1.00  0.00           C  
ATOM   1784  NE  ARG A 688     -32.252 143.280  31.548  1.00  0.00           N  
ATOM   1785  CZ  ARG A 688     -32.993 144.040  32.355  1.00  0.00           C  
ATOM   1786  NH1 ARG A 688     -33.928 143.515  33.129  1.00  0.00           N  
ATOM   1787  NH2 ARG A 688     -32.795 145.350  32.386  1.00  0.00           N  
ATOM   1788  N   VAL A 689     -29.002 136.861  31.511  1.00  0.00           N  
ATOM   1789  CA  VAL A 689     -29.000 135.440  31.834  1.00  0.00           C  
ATOM   1790  C   VAL A 689     -28.446 135.207  33.236  1.00  0.00           C  
ATOM   1791  O   VAL A 689     -27.775 136.075  33.795  1.00  0.00           O  
ATOM   1792  CB  VAL A 689     -28.117 134.615  30.830  1.00  0.00           C  
ATOM   1793  CG1 VAL A 689     -28.711 134.632  29.453  1.00  0.00           C  
ATOM   1794  CG2 VAL A 689     -26.712 135.154  30.771  1.00  0.00           C  
ATOM   1795  N   PHE A 690     -28.761 134.053  33.815  1.00  0.00           N  
ATOM   1796  CA  PHE A 690     -28.260 133.684  35.132  1.00  0.00           C  
ATOM   1797  C   PHE A 690     -28.289 132.184  35.204  1.00  0.00           C  
ATOM   1798  O   PHE A 690     -28.963 131.549  34.388  1.00  0.00           O  
ATOM   1799  CB  PHE A 690     -29.117 134.271  36.264  1.00  0.00           C  
ATOM   1800  CG  PHE A 690     -30.546 133.748  36.325  1.00  0.00           C  
ATOM   1801  CD1 PHE A 690     -31.544 134.255  35.464  1.00  0.00           C  
ATOM   1802  CD2 PHE A 690     -30.906 132.788  37.290  1.00  0.00           C  
ATOM   1803  CE1 PHE A 690     -32.887 133.814  35.567  1.00  0.00           C  
ATOM   1804  CE2 PHE A 690     -32.223 132.339  37.411  1.00  0.00           C  
ATOM   1805  CZ  PHE A 690     -33.228 132.851  36.545  1.00  0.00           C  
ATOM   1806  N   GLU A 691     -27.622 131.632  36.216  1.00  0.00           N  
ATOM   1807  CA  GLU A 691     -27.554 130.188  36.407  1.00  0.00           C  
ATOM   1808  C   GLU A 691     -27.353 129.744  37.863  1.00  0.00           C  
ATOM   1809  O   GLU A 691     -26.242 129.865  38.421  1.00  0.00           O  
ATOM   1810  CB  GLU A 691     -26.436 129.600  35.539  1.00  0.00           C  
ATOM   1811  CG  GLU A 691     -26.234 128.094  35.702  1.00  0.00           C  
ATOM   1812  CD  GLU A 691     -25.187 127.525  34.756  1.00  0.00           C  
ATOM   1813  OE1 GLU A 691     -24.611 128.294  33.961  1.00  0.00           O  
ATOM   1814  OE2 GLU A 691     -24.926 126.304  34.801  1.00  0.00           O  
ATOM   1815  N   ILE A 692     -28.429 129.214  38.457  1.00  0.00           N  
ATOM   1816  CA  ILE A 692     -28.410 128.698  39.828  1.00  0.00           C  
ATOM   1817  C   ILE A 692     -28.052 127.235  39.744  1.00  0.00           C  
ATOM   1818  O   ILE A 692     -28.834 126.451  39.186  1.00  0.00           O  
ATOM   1819  CB  ILE A 692     -29.787 128.752  40.491  1.00  0.00           C  
ATOM   1820  CG1 ILE A 692     -30.402 130.147  40.378  1.00  0.00           C  
ATOM   1821  CG2 ILE A 692     -29.650 128.391  41.950  1.00  0.00           C  
ATOM   1822  CD1 ILE A 692     -31.816 130.248  40.964  1.00  0.00           C  
ATOM   1823  N   ASN A 693     -26.882 126.854  40.253  1.00  0.00           N  
ATOM   1824  CA  ASN A 693     -26.491 125.450  40.198  1.00  0.00           C  
ATOM   1825  C   ASN A 693     -25.178 125.169  40.931  1.00  0.00           C  
ATOM   1826  O   ASN A 693     -24.540 126.078  41.450  1.00  0.00           O  
ATOM   1827  CB  ASN A 693     -26.436 124.989  38.747  1.00  0.00           C  
ATOM   1828  CG  ASN A 693     -26.716 123.506  38.594  1.00  0.00           C  
ATOM   1829  OD1 ASN A 693     -25.934 122.667  39.024  1.00  0.00           O  
ATOM   1830  ND2 ASN A 693     -27.828 123.178  37.947  1.00  0.00           N  
ATOM   1831  N   ARG A 695     -24.803 123.902  41.009  1.00  0.00           N  
ATOM   1832  CA  ARG A 695     -23.618 123.431  41.717  1.00  0.00           C  
ATOM   1833  C   ARG A 695     -22.245 123.875  41.218  1.00  0.00           C  
ATOM   1834  O   ARG A 695     -21.973 123.899  40.022  1.00  0.00           O  
ATOM   1835  CB  ARG A 695     -23.639 121.895  41.723  1.00  0.00           C  
ATOM   1836  CG  ARG A 695     -23.335 121.239  43.026  1.00  0.00           C  
ATOM   1837  CD  ARG A 695     -24.425 121.554  44.037  1.00  0.00           C  
ATOM   1838  NE  ARG A 695     -25.795 121.276  43.592  1.00  0.00           N  
ATOM   1839  CZ  ARG A 695     -26.361 120.065  43.574  1.00  0.00           C  
ATOM   1840  NH1 ARG A 695     -25.654 119.000  43.928  1.00  0.00           N  
ATOM   1841  NH2 ARG A 695     -27.659 119.927  43.303  1.00  0.00           N  
ATOM   1842  N   ASN A 696     -21.374 124.214  42.155  1.00  0.00           N  
ATOM   1843  CA  ASN A 696     -20.002 124.570  41.843  1.00  0.00           C  
ATOM   1844  C   ASN A 696     -19.242 123.667  42.768  1.00  0.00           C  
ATOM   1845  O   ASN A 696     -19.775 123.226  43.792  1.00  0.00           O  
ATOM   1846  CB  ASN A 696     -19.715 126.026  42.128  1.00  0.00           C  
ATOM   1847  CG  ASN A 696     -20.264 126.949  41.034  1.00  0.00           C  
ATOM   1848  OD1 ASN A 696     -20.630 126.509  39.943  1.00  0.00           O  
ATOM   1849  ND2 ASN A 696     -20.324 128.240  41.334  1.00  0.00           N  
ATOM   1850  N   PHE A 697     -18.012 123.347  42.424  1.00  0.00           N  
ATOM   1851  CA  PHE A 697     -17.246 122.411  43.210  1.00  0.00           C  
ATOM   1852  C   PHE A 697     -15.891 122.953  43.651  1.00  0.00           C  
ATOM   1853  O   PHE A 697     -15.106 123.415  42.829  1.00  0.00           O  
ATOM   1854  CB  PHE A 697     -17.081 121.119  42.392  1.00  0.00           C  
ATOM   1855  CG  PHE A 697     -18.363 120.628  41.765  1.00  0.00           C  
ATOM   1856  CD1 PHE A 697     -18.858 121.209  40.592  1.00  0.00           C  
ATOM   1857  CD2 PHE A 697     -19.109 119.630  42.384  1.00  0.00           C  
ATOM   1858  CE1 PHE A 697     -20.088 120.805  40.050  1.00  0.00           C  
ATOM   1859  CE2 PHE A 697     -20.335 119.222  41.850  1.00  0.00           C  
ATOM   1860  CZ  PHE A 697     -20.826 119.812  40.683  1.00  0.00           C  
ATOM   1861  N   ARG A 698     -15.624 122.889  44.952  1.00  0.00           N  
ATOM   1862  CA  ARG A 698     -14.349 123.336  45.517  1.00  0.00           C  
ATOM   1863  C   ARG A 698     -13.739 122.173  46.320  1.00  0.00           C  
ATOM   1864  O   ARG A 698     -14.225 121.870  47.407  1.00  0.00           O  
ATOM   1865  CB  ARG A 698     -14.580 124.542  46.423  1.00  0.00           C  
ATOM   1866  N   ASN A 699     -12.703 121.524  45.771  1.00  0.00           N  
ATOM   1867  CA  ASN A 699     -12.013 120.370  46.384  1.00  0.00           C  
ATOM   1868  C   ASN A 699     -11.101 120.712  47.559  1.00  0.00           C  
ATOM   1869  O   ASN A 699      -9.874 120.785  47.436  1.00  0.00           O  
ATOM   1870  CB  ASN A 699     -11.202 119.594  45.339  1.00  0.00           C  
ATOM   1871  CG  ASN A 699     -10.523 118.350  45.911  1.00  0.00           C  
ATOM   1872  OD1 ASN A 699     -10.834 117.894  47.019  1.00  0.00           O  
ATOM   1873  ND2 ASN A 699      -9.611 117.777  45.140  1.00  0.00           N  
ATOM   1874  N   GLU A 700     -11.737 120.928  48.696  1.00  0.00           N  
ATOM   1875  CA  GLU A 700     -11.057 121.240  49.933  1.00  0.00           C  
ATOM   1876  C   GLU A 700     -11.637 120.306  51.012  1.00  0.00           C  
ATOM   1877  O   GLU A 700     -11.978 119.143  50.722  1.00  0.00           O  
ATOM   1878  CB  GLU A 700     -11.243 122.739  50.256  1.00  0.00           C  
ATOM   1879  CG  GLU A 700     -12.695 123.274  50.179  1.00  0.00           C  
ATOM   1880  CD  GLU A 700     -12.800 124.704  49.631  1.00  0.00           C  
ATOM   1881  OE1 GLU A 700     -11.788 125.238  49.119  1.00  0.00           O  
ATOM   1882  OE2 GLU A 700     -13.913 125.286  49.691  1.00  0.00           O  
ATOM   1883  N   GLY A 703     -11.722 120.791  52.246  1.00  0.00           N  
ATOM   1884  CA  GLY A 703     -12.259 119.989  53.327  1.00  0.00           C  
ATOM   1885  C   GLY A 703     -13.665 120.405  53.704  1.00  0.00           C  
ATOM   1886  O   GLY A 703     -14.101 121.523  53.405  1.00  0.00           O  
ATOM   1887  N   ILE A 713     -14.371 119.506  54.378  1.00  0.00           N  
ATOM   1888  CA  ILE A 713     -15.738 119.777  54.793  1.00  0.00           C  
ATOM   1889  C   ILE A 713     -15.771 120.444  56.164  1.00  0.00           C  
ATOM   1890  O   ILE A 713     -15.738 119.782  57.196  1.00  0.00           O  
ATOM   1891  CB  ILE A 713     -16.596 118.486  54.814  1.00  0.00           C  
ATOM   1892  N   SER A 715     -15.773 121.766  56.172  1.00  0.00           N  
ATOM   1893  CA  SER A 715     -15.824 122.495  57.425  1.00  0.00           C  
ATOM   1894  C   SER A 715     -17.272 122.626  57.875  1.00  0.00           C  
ATOM   1895  O   SER A 715     -18.054 123.382  57.285  1.00  0.00           O  
ATOM   1896  CB  SER A 715     -15.193 123.869  57.274  1.00  0.00           C  
ATOM   1897  N   VAL A 716     -17.604 121.882  58.930  1.00  0.00           N  
ATOM   1898  CA  VAL A 716     -18.945 121.867  59.505  1.00  0.00           C  
ATOM   1899  C   VAL A 716     -19.491 123.273  59.697  1.00  0.00           C  
ATOM   1900  O   VAL A 716     -20.145 123.806  58.802  1.00  0.00           O  
ATOM   1901  CB  VAL A 716     -18.968 121.106  60.851  1.00  0.00           C  
ATOM   1902  N   HIS A 718     -17.907 124.975  54.699  1.00  0.00           N  
ATOM   1903  CA  HIS A 718     -17.220 124.394  53.552  1.00  0.00           C  
ATOM   1904  C   HIS A 718     -17.740 122.998  53.217  1.00  0.00           C  
ATOM   1905  O   HIS A 718     -17.548 122.048  53.985  1.00  0.00           O  
ATOM   1906  CB  HIS A 718     -15.706 124.325  53.789  1.00  0.00           C  
ATOM   1907  CG  HIS A 718     -15.052 125.663  53.959  1.00  0.00           C  
ATOM   1908  ND1 HIS A 718     -14.990 126.599  52.947  1.00  0.00           N  
ATOM   1909  CD2 HIS A 718     -14.434 126.225  55.023  1.00  0.00           C  
ATOM   1910  CE1 HIS A 718     -14.367 127.679  53.381  1.00  0.00           C  
ATOM   1911  NE2 HIS A 718     -14.018 127.476  54.645  1.00  0.00           N  
ATOM   1912  N   ASN A 723     -18.380 122.897  52.058  1.00  0.00           N  
ATOM   1913  CA  ASN A 723     -18.933 121.641  51.559  1.00  0.00           C  
ATOM   1914  C   ASN A 723     -18.426 121.526  50.117  1.00  0.00           C  
ATOM   1915  O   ASN A 723     -18.601 122.447  49.320  1.00  0.00           O  
ATOM   1916  CB  ASN A 723     -20.473 121.687  51.622  1.00  0.00           C  
ATOM   1917  CG  ASN A 723     -21.115 120.293  51.641  1.00  0.00           C  
ATOM   1918  OD1 ASN A 723     -20.911 119.499  52.566  1.00  0.00           O  
ATOM   1919  ND2 ASN A 723     -21.932 120.016  50.637  1.00  0.00           N  
ATOM   1920  N   PRO A 724     -17.782 120.401  49.779  1.00  0.00           N  
ATOM   1921  CA  PRO A 724     -17.206 120.063  48.468  1.00  0.00           C  
ATOM   1922  C   PRO A 724     -18.022 120.442  47.239  1.00  0.00           C  
ATOM   1923  O   PRO A 724     -17.492 120.487  46.132  1.00  0.00           O  
ATOM   1924  CB  PRO A 724     -17.049 118.551  48.560  1.00  0.00           C  
ATOM   1925  CG  PRO A 724     -16.690 118.366  49.973  1.00  0.00           C  
ATOM   1926  CD  PRO A 724     -17.715 119.226  50.664  1.00  0.00           C  
ATOM   1927  N   GLU A 725     -19.334 120.596  47.414  1.00  0.00           N  
ATOM   1928  CA  GLU A 725     -20.224 120.959  46.328  1.00  0.00           C  
ATOM   1929  C   GLU A 725     -21.386 121.742  46.884  1.00  0.00           C  
ATOM   1930  O   GLU A 725     -22.282 121.193  47.514  1.00  0.00           O  
ATOM   1931  CB  GLU A 725     -20.720 119.724  45.553  1.00  0.00           C  
ATOM   1932  CG  GLU A 725     -21.450 118.633  46.351  1.00  0.00           C  
ATOM   1933  CD  GLU A 725     -22.186 117.645  45.446  1.00  0.00           C  
ATOM   1934  OE1 GLU A 725     -23.246 118.023  44.905  1.00  0.00           O  
ATOM   1935  OE2 GLU A 725     -21.709 116.502  45.277  1.00  0.00           O  
ATOM   1936  N   PHE A 726     -21.375 123.034  46.622  1.00  0.00           N  
ATOM   1937  CA  PHE A 726     -22.399 123.956  47.099  1.00  0.00           C  
ATOM   1938  C   PHE A 726     -23.118 124.614  45.912  1.00  0.00           C  
ATOM   1939  O   PHE A 726     -22.636 124.585  44.784  1.00  0.00           O  
ATOM   1940  CB  PHE A 726     -21.731 125.034  47.934  1.00  0.00           C  
ATOM   1941  CG  PHE A 726     -20.601 125.699  47.233  1.00  0.00           C  
ATOM   1942  CD1 PHE A 726     -19.498 124.951  46.771  1.00  0.00           C  
ATOM   1943  CD2 PHE A 726     -20.659 127.048  46.958  1.00  0.00           C  
ATOM   1944  CE1 PHE A 726     -18.480 125.537  46.049  1.00  0.00           C  
ATOM   1945  CE2 PHE A 726     -19.652 127.648  46.242  1.00  0.00           C  
ATOM   1946  CZ  PHE A 726     -18.555 126.886  45.777  1.00  0.00           C  
ATOM   1947  N   THR A 728     -24.258 125.228  46.181  1.00  0.00           N  
ATOM   1948  CA  THR A 728     -25.053 125.899  45.165  1.00  0.00           C  
ATOM   1949  C   THR A 728     -24.779 127.398  45.100  1.00  0.00           C  
ATOM   1950  O   THR A 728     -24.894 128.125  46.118  1.00  0.00           O  
ATOM   1951  CB  THR A 728     -26.554 125.680  45.418  1.00  0.00           C  
ATOM   1952  OG1 THR A 728     -26.916 124.373  44.986  1.00  0.00           O  
ATOM   1953  CG2 THR A 728     -27.375 126.647  44.650  1.00  0.00           C  
ATOM   1954  N   MET A 730     -24.452 127.850  43.883  1.00  0.00           N  
ATOM   1955  CA  MET A 730     -24.162 129.263  43.571  1.00  0.00           C  
ATOM   1956  C   MET A 730     -25.070 129.807  42.467  1.00  0.00           C  
ATOM   1957  O   MET A 730     -25.656 129.049  41.697  1.00  0.00           O  
ATOM   1958  CB  MET A 730     -22.717 129.424  43.075  1.00  0.00           C  
ATOM   1959  CG  MET A 730     -21.643 128.995  44.032  1.00  0.00           C  
ATOM   1960  SD  MET A 730     -21.468 130.045  45.454  1.00  0.00           S  
ATOM   1961  CE  MET A 730     -21.247 131.720  44.579  1.00  0.00           C  
ATOM   1962  N   MET A 731     -25.205 131.121  42.426  1.00  0.00           N  
ATOM   1963  CA  MET A 731     -25.974 131.779  41.394  1.00  0.00           C  
ATOM   1964  C   MET A 731     -25.148 132.905  40.800  1.00  0.00           C  
ATOM   1965  O   MET A 731     -24.696 133.769  41.543  1.00  0.00           O  
ATOM   1966  CB  MET A 731     -27.269 132.393  41.919  1.00  0.00           C  
ATOM   1967  CG  MET A 731     -27.713 133.549  41.022  1.00  0.00           C  
ATOM   1968  SD  MET A 731     -29.458 133.916  41.062  1.00  0.00           S  
ATOM   1969  CE  MET A 731     -29.506 135.629  41.303  1.00  0.00           C  
ATOM   1970  N   GLU A 732     -24.801 132.797  39.519  1.00  0.00           N  
ATOM   1971  CA  GLU A 732     -24.103 133.857  38.825  1.00  0.00           C  
ATOM   1972  C   GLU A 732     -25.107 134.398  37.834  1.00  0.00           C  
ATOM   1973  O   GLU A 732     -25.899 133.636  37.298  1.00  0.00           O  
ATOM   1974  CB  GLU A 732     -22.907 133.343  38.080  1.00  0.00           C  
ATOM   1975  CG  GLU A 732     -21.700 133.027  38.927  1.00  0.00           C  
ATOM   1976  CD  GLU A 732     -20.428 132.975  38.085  1.00  0.00           C  
ATOM   1977  OE1 GLU A 732     -20.502 133.269  36.868  1.00  0.00           O  
ATOM   1978  OE2 GLU A 732     -19.356 132.637  38.634  1.00  0.00           O  
ATOM   1979  N   LEU A 733     -25.213 135.709  37.708  1.00  0.00           N  
ATOM   1980  CA  LEU A 733     -26.120 136.231  36.726  1.00  0.00           C  
ATOM   1981  C   LEU A 733     -25.422 137.382  36.082  1.00  0.00           C  
ATOM   1982  O   LEU A 733     -24.623 138.035  36.730  1.00  0.00           O  
ATOM   1983  CB  LEU A 733     -27.451 136.651  37.324  1.00  0.00           C  
ATOM   1984  CG  LEU A 733     -27.945 138.055  37.739  1.00  0.00           C  
ATOM   1985  CD1 LEU A 733     -27.551 139.214  36.847  1.00  0.00           C  
ATOM   1986  CD2 LEU A 733     -29.466 138.007  37.785  1.00  0.00           C  
ATOM   1987  N   TYR A 734     -25.709 137.638  34.809  1.00  0.00           N  
ATOM   1988  CA  TYR A 734     -25.089 138.742  34.098  1.00  0.00           C  
ATOM   1989  C   TYR A 734     -26.138 139.608  33.449  1.00  0.00           C  
ATOM   1990  O   TYR A 734     -27.197 139.119  33.069  1.00  0.00           O  
ATOM   1991  CB  TYR A 734     -24.091 138.213  33.081  1.00  0.00           C  
ATOM   1992  CG  TYR A 734     -22.935 137.506  33.747  1.00  0.00           C  
ATOM   1993  CD1 TYR A 734     -23.094 136.254  34.317  1.00  0.00           C  
ATOM   1994  CD2 TYR A 734     -21.714 138.131  33.896  1.00  0.00           C  
ATOM   1995  CE1 TYR A 734     -22.063 135.649  35.035  1.00  0.00           C  
ATOM   1996  CE2 TYR A 734     -20.686 137.535  34.603  1.00  0.00           C  
ATOM   1997  CZ  TYR A 734     -20.867 136.300  35.173  1.00  0.00           C  
ATOM   1998  OH  TYR A 734     -19.842 135.751  35.902  1.00  0.00           O  
ATOM   1999  N   MET A 735     -25.862 140.904  33.373  1.00  0.00           N  
ATOM   2000  CA  MET A 735     -26.789 141.854  32.768  1.00  0.00           C  
ATOM   2001  C   MET A 735     -26.030 142.896  31.947  1.00  0.00           C  
ATOM   2002  O   MET A 735     -25.159 143.603  32.474  1.00  0.00           O  
ATOM   2003  CB  MET A 735     -27.610 142.512  33.856  1.00  0.00           C  
ATOM   2004  CG  MET A 735     -28.270 143.804  33.479  1.00  0.00           C  
ATOM   2005  SD  MET A 735     -29.021 144.500  34.962  1.00  0.00           S  
ATOM   2006  CE  MET A 735     -30.648 144.591  34.411  1.00  0.00           C  
ATOM   2007  N   ALA A 736     -26.350 142.979  30.656  1.00  0.00           N  
ATOM   2008  CA  ALA A 736     -25.681 143.913  29.760  1.00  0.00           C  
ATOM   2009  C   ALA A 736     -26.266 145.290  29.882  1.00  0.00           C  
ATOM   2010  O   ALA A 736     -27.452 145.451  30.219  1.00  0.00           O  
ATOM   2011  CB  ALA A 736     -25.775 143.443  28.317  1.00  0.00           C  
ATOM   2012  N   TYR A 737     -25.414 146.261  29.559  1.00  0.00           N  
ATOM   2013  CA  TYR A 737     -25.733 147.686  29.577  1.00  0.00           C  
ATOM   2014  C   TYR A 737     -26.104 148.168  30.964  1.00  0.00           C  
ATOM   2015  O   TYR A 737     -27.165 148.769  31.144  1.00  0.00           O  
ATOM   2016  CB  TYR A 737     -26.841 148.028  28.545  1.00  0.00           C  
ATOM   2017  CG  TYR A 737     -26.513 147.556  27.127  1.00  0.00           C  
ATOM   2018  CD1 TYR A 737     -25.302 147.912  26.513  1.00  0.00           C  
ATOM   2019  CD2 TYR A 737     -27.338 146.635  26.463  1.00  0.00           C  
ATOM   2020  CE1 TYR A 737     -24.914 147.348  25.287  1.00  0.00           C  
ATOM   2021  CE2 TYR A 737     -26.957 146.068  25.242  1.00  0.00           C  
ATOM   2022  CZ  TYR A 737     -25.741 146.424  24.666  1.00  0.00           C  
ATOM   2023  OH  TYR A 737     -25.331 145.822  23.500  1.00  0.00           O  
ATOM   2024  N   ALA A 788     -25.224 147.871  31.928  1.00  0.00           N  
ATOM   2025  CA  ALA A 788     -25.381 148.246  33.339  1.00  0.00           C  
ATOM   2026  C   ALA A 788     -24.067 147.995  34.067  1.00  0.00           C  
ATOM   2027  O   ALA A 788     -23.225 147.273  33.563  1.00  0.00           O  
ATOM   2028  CB  ALA A 788     -26.470 147.446  33.981  1.00  0.00           C  
ATOM   2029  N   ASP A 789     -23.887 148.616  35.230  1.00  0.00           N  
ATOM   2030  CA  ASP A 789     -22.667 148.462  36.025  1.00  0.00           C  
ATOM   2031  C   ASP A 789     -22.988 147.868  37.396  1.00  0.00           C  
ATOM   2032  O   ASP A 789     -24.167 147.744  37.758  1.00  0.00           O  
ATOM   2033  CB  ASP A 789     -21.923 149.805  36.166  1.00  0.00           C  
ATOM   2034  CG  ASP A 789     -22.709 150.867  36.967  1.00  0.00           C  
ATOM   2035  OD1 ASP A 789     -23.961 150.787  37.053  1.00  0.00           O  
ATOM   2036  OD2 ASP A 789     -22.055 151.800  37.501  1.00  0.00           O  
ATOM   2037  N   TYR A 790     -21.950 147.544  38.170  1.00  0.00           N  
ATOM   2038  CA  TYR A 790     -22.119 146.948  39.498  1.00  0.00           C  
ATOM   2039  C   TYR A 790     -23.140 147.674  40.375  1.00  0.00           C  
ATOM   2040  O   TYR A 790     -23.923 147.047  41.082  1.00  0.00           O  
ATOM   2041  CB  TYR A 790     -20.776 146.827  40.214  1.00  0.00           C  
ATOM   2042  CG  TYR A 790     -20.276 148.104  40.824  1.00  0.00           C  
ATOM   2043  CD1 TYR A 790     -20.682 148.489  42.094  1.00  0.00           C  
ATOM   2044  CD2 TYR A 790     -19.395 148.927  40.140  1.00  0.00           C  
ATOM   2045  CE1 TYR A 790     -20.232 149.656  42.671  1.00  0.00           C  
ATOM   2046  CE2 TYR A 790     -18.931 150.101  40.707  1.00  0.00           C  
ATOM   2047  CZ  TYR A 790     -19.358 150.460  41.981  1.00  0.00           C  
ATOM   2048  OH  TYR A 790     -18.915 151.618  42.580  1.00  0.00           O  
ATOM   2049  N   LYS A 791     -23.158 148.994  40.309  1.00  0.00           N  
ATOM   2050  CA  LYS A 791     -24.116 149.734  41.106  1.00  0.00           C  
ATOM   2051  C   LYS A 791     -25.512 149.249  40.844  1.00  0.00           C  
ATOM   2052  O   LYS A 791     -26.274 149.143  41.781  1.00  0.00           O  
ATOM   2053  CB  LYS A 791     -24.045 151.235  40.848  1.00  0.00           C  
ATOM   2054  CG  LYS A 791     -22.743 151.893  41.302  1.00  0.00           C  
ATOM   2055  CD  LYS A 791     -22.665 153.359  40.824  1.00  0.00           C  
ATOM   2056  CE  LYS A 791     -21.333 154.024  41.206  1.00  0.00           C  
ATOM   2057  NZ  LYS A 791     -21.200 155.416  40.694  1.00  0.00           N  
ATOM   2058  N   ASP A 792     -25.845 148.953  39.583  1.00  0.00           N  
ATOM   2059  CA  ASP A 792     -27.194 148.457  39.208  1.00  0.00           C  
ATOM   2060  C   ASP A 792     -27.475 147.082  39.812  1.00  0.00           C  
ATOM   2061  O   ASP A 792     -28.631 146.716  40.037  1.00  0.00           O  
ATOM   2062  CB  ASP A 792     -27.355 148.355  37.692  1.00  0.00           C  
ATOM   2063  CG  ASP A 792     -27.369 149.701  37.017  1.00  0.00           C  
ATOM   2064  OD1 ASP A 792     -28.177 150.557  37.424  1.00  0.00           O  
ATOM   2065  OD2 ASP A 792     -26.569 149.899  36.071  1.00  0.00           O  
ATOM   2066  N   LEU A 793     -26.415 146.299  40.002  1.00  0.00           N  
ATOM   2067  CA  LEU A 793     -26.550 144.987  40.613  1.00  0.00           C  
ATOM   2068  C   LEU A 793     -26.671 145.149  42.105  1.00  0.00           C  
ATOM   2069  O   LEU A 793     -27.392 144.397  42.742  1.00  0.00           O  
ATOM   2070  CB  LEU A 793     -25.394 144.070  40.265  1.00  0.00           C  
ATOM   2071  CG  LEU A 793     -25.422 143.689  38.794  1.00  0.00           C  
ATOM   2072  CD1 LEU A 793     -24.789 142.332  38.633  1.00  0.00           C  
ATOM   2073  CD2 LEU A 793     -26.851 143.662  38.250  1.00  0.00           C  
ATOM   2074  N   ILE A 794     -25.955 146.115  42.670  1.00  0.00           N  
ATOM   2075  CA  ILE A 794     -26.053 146.394  44.094  1.00  0.00           C  
ATOM   2076  C   ILE A 794     -27.526 146.643  44.420  1.00  0.00           C  
ATOM   2077  O   ILE A 794     -28.083 146.040  45.318  1.00  0.00           O  
ATOM   2078  CB  ILE A 794     -25.207 147.632  44.500  1.00  0.00           C  
ATOM   2079  CG1 ILE A 794     -23.760 147.217  44.783  1.00  0.00           C  
ATOM   2080  CG2 ILE A 794     -25.842 148.351  45.670  1.00  0.00           C  
ATOM   2081  CD1 ILE A 794     -22.893 148.326  45.345  1.00  0.00           C  
ATOM   2082  N   GLU A 795     -28.166 147.488  43.639  1.00  0.00           N  
ATOM   2083  CA  GLU A 795     -29.561 147.773  43.858  1.00  0.00           C  
ATOM   2084  C   GLU A 795     -30.457 146.549  43.600  1.00  0.00           C  
ATOM   2085  O   GLU A 795     -31.501 146.393  44.237  1.00  0.00           O  
ATOM   2086  CB  GLU A 795     -29.968 148.943  42.988  1.00  0.00           C  
ATOM   2087  CG  GLU A 795     -31.332 149.479  43.302  1.00  0.00           C  
ATOM   2088  CD  GLU A 795     -31.622 150.766  42.561  1.00  0.00           C  
ATOM   2089  OE1 GLU A 795     -30.743 151.663  42.569  1.00  0.00           O  
ATOM   2090  OE2 GLU A 795     -32.729 150.877  41.981  1.00  0.00           O  
ATOM   2091  N   LEU A 796     -30.059 145.682  42.672  1.00  0.00           N  
ATOM   2092  CA  LEU A 796     -30.841 144.482  42.378  1.00  0.00           C  
ATOM   2093  C   LEU A 796     -30.739 143.516  43.554  1.00  0.00           C  
ATOM   2094  O   LEU A 796     -31.738 142.930  43.978  1.00  0.00           O  
ATOM   2095  CB  LEU A 796     -30.348 143.794  41.096  1.00  0.00           C  
ATOM   2096  CG  LEU A 796     -31.098 142.524  40.660  1.00  0.00           C  
ATOM   2097  CD1 LEU A 796     -32.458 142.876  40.132  1.00  0.00           C  
ATOM   2098  CD2 LEU A 796     -30.343 141.777  39.598  1.00  0.00           C  
ATOM   2099  N   THR A 797     -29.516 143.337  44.048  1.00  0.00           N  
ATOM   2100  CA  THR A 797     -29.232 142.469  45.174  1.00  0.00           C  
ATOM   2101  C   THR A 797     -30.131 142.857  46.332  1.00  0.00           C  
ATOM   2102  O   THR A 797     -30.761 141.981  46.932  1.00  0.00           O  
ATOM   2103  CB  THR A 797     -27.760 142.579  45.586  1.00  0.00           C  
ATOM   2104  OG1 THR A 797     -26.931 142.107  44.513  1.00  0.00           O  
ATOM   2105  CG2 THR A 797     -27.473 141.771  46.841  1.00  0.00           C  
ATOM   2106  N   GLU A 798     -30.226 144.166  46.596  1.00  0.00           N  
ATOM   2107  CA  GLU A 798     -31.076 144.714  47.662  1.00  0.00           C  
ATOM   2108  C   GLU A 798     -32.500 144.256  47.484  1.00  0.00           C  
ATOM   2109  O   GLU A 798     -33.015 143.491  48.295  1.00  0.00           O  
ATOM   2110  CB  GLU A 798     -31.063 146.251  47.693  1.00  0.00           C  
ATOM   2111  CG  GLU A 798     -29.959 146.868  48.573  1.00  0.00           C  
ATOM   2112  CD  GLU A 798     -30.478 147.870  49.619  1.00  0.00           C  
ATOM   2113  OE1 GLU A 798     -31.166 147.435  50.568  1.00  0.00           O  
ATOM   2114  OE2 GLU A 798     -30.167 149.080  49.515  1.00  0.00           O  
ATOM   2115  N   SER A 799     -33.139 144.725  46.426  1.00  0.00           N  
ATOM   2116  CA  SER A 799     -34.502 144.321  46.148  1.00  0.00           C  
ATOM   2117  C   SER A 799     -34.707 142.776  46.180  1.00  0.00           C  
ATOM   2118  O   SER A 799     -35.810 142.298  46.476  1.00  0.00           O  
ATOM   2119  CB  SER A 799     -34.903 144.872  44.794  1.00  0.00           C  
ATOM   2120  OG  SER A 799     -36.182 145.474  44.847  1.00  0.00           O  
ATOM   2121  N   LEU A 800     -33.671 141.998  45.850  1.00  0.00           N  
ATOM   2122  CA  LEU A 800     -33.783 140.533  45.877  1.00  0.00           C  
ATOM   2123  C   LEU A 800     -33.986 140.086  47.324  1.00  0.00           C  
ATOM   2124  O   LEU A 800     -35.054 139.568  47.680  1.00  0.00           O  
ATOM   2125  CB  LEU A 800     -32.534 139.859  45.272  1.00  0.00           C  
ATOM   2126  CG  LEU A 800     -32.535 138.325  45.301  1.00  0.00           C  
ATOM   2127  CD1 LEU A 800     -33.709 137.783  44.479  1.00  0.00           C  
ATOM   2128  CD2 LEU A 800     -31.204 137.786  44.799  1.00  0.00           C  
ATOM   2129  N   PHE A 801     -32.995 140.363  48.170  1.00  0.00           N  
ATOM   2130  CA  PHE A 801     -33.094 139.978  49.561  1.00  0.00           C  
ATOM   2131  C   PHE A 801     -34.276 140.542  50.279  1.00  0.00           C  
ATOM   2132  O   PHE A 801     -34.911 139.838  51.056  1.00  0.00           O  
ATOM   2133  CB  PHE A 801     -31.838 140.287  50.322  1.00  0.00           C  
ATOM   2134  CG  PHE A 801     -30.779 139.292  50.086  1.00  0.00           C  
ATOM   2135  CD1 PHE A 801     -30.212 139.164  48.831  1.00  0.00           C  
ATOM   2136  CD2 PHE A 801     -30.316 138.496  51.119  1.00  0.00           C  
ATOM   2137  CE1 PHE A 801     -29.187 138.257  48.605  1.00  0.00           C  
ATOM   2138  CE2 PHE A 801     -29.283 137.578  50.905  1.00  0.00           C  
ATOM   2139  CZ  PHE A 801     -28.717 137.465  49.645  1.00  0.00           C  
ATOM   2140  N   ARG A 802     -34.639 141.772  49.963  1.00  0.00           N  
ATOM   2141  CA  ARG A 802     -35.780 142.372  50.621  1.00  0.00           C  
ATOM   2142  C   ARG A 802     -37.124 141.844  50.129  1.00  0.00           C  
ATOM   2143  O   ARG A 802     -38.087 141.902  50.870  1.00  0.00           O  
ATOM   2144  CB  ARG A 802     -35.728 143.882  50.512  1.00  0.00           C  
ATOM   2145  CG  ARG A 802     -36.679 144.610  51.442  1.00  0.00           C  
ATOM   2146  CD  ARG A 802     -36.563 146.116  51.262  1.00  0.00           C  
ATOM   2147  NE  ARG A 802     -35.206 146.604  51.486  1.00  0.00           N  
ATOM   2148  CZ  ARG A 802     -34.780 147.809  51.130  1.00  0.00           C  
ATOM   2149  NH1 ARG A 802     -35.599 148.654  50.518  1.00  0.00           N  
ATOM   2150  NH2 ARG A 802     -33.538 148.179  51.399  1.00  0.00           N  
ATOM   2151  N   THR A 803     -37.226 141.373  48.887  1.00  0.00           N  
ATOM   2152  CA  THR A 803     -38.516 140.833  48.410  1.00  0.00           C  
ATOM   2153  C   THR A 803     -38.695 139.370  48.818  1.00  0.00           C  
ATOM   2154  O   THR A 803     -39.809 138.919  49.122  1.00  0.00           O  
ATOM   2155  CB  THR A 803     -38.733 141.007  46.875  1.00  0.00           C  
ATOM   2156  OG1 THR A 803     -39.099 142.360  46.594  1.00  0.00           O  
ATOM   2157  CG2 THR A 803     -39.865 140.118  46.369  1.00  0.00           C  
ATOM   2158  N   LEU A 807     -37.602 138.626  48.839  1.00  0.00           N  
ATOM   2159  CA  LEU A 807     -37.705 137.250  49.250  1.00  0.00           C  
ATOM   2160  C   LEU A 807     -38.075 137.169  50.735  1.00  0.00           C  
ATOM   2161  O   LEU A 807     -39.003 136.444  51.091  1.00  0.00           O  
ATOM   2162  CB  LEU A 807     -36.414 136.489  48.960  1.00  0.00           C  
ATOM   2163  CG  LEU A 807     -36.167 136.124  47.500  1.00  0.00           C  
ATOM   2164  CD1 LEU A 807     -35.222 134.929  47.424  1.00  0.00           C  
ATOM   2165  CD2 LEU A 807     -37.493 135.785  46.860  1.00  0.00           C  
ATOM   2166  N   ALA A 808     -37.390 137.929  51.593  1.00  0.00           N  
ATOM   2167  CA  ALA A 808     -37.682 137.912  53.031  1.00  0.00           C  
ATOM   2168  C   ALA A 808     -39.105 138.366  53.303  1.00  0.00           C  
ATOM   2169  O   ALA A 808     -39.786 137.826  54.177  1.00  0.00           O  
ATOM   2170  CB  ALA A 808     -36.698 138.797  53.807  1.00  0.00           C  
ATOM   2171  N   GLN A 809     -39.561 139.323  52.507  1.00  0.00           N  
ATOM   2172  CA  GLN A 809     -40.894 139.876  52.635  1.00  0.00           C  
ATOM   2173  C   GLN A 809     -42.008 138.899  52.232  1.00  0.00           C  
ATOM   2174  O   GLN A 809     -43.032 138.797  52.912  1.00  0.00           O  
ATOM   2175  CB  GLN A 809     -40.992 141.159  51.802  1.00  0.00           C  
ATOM   2176  CG  GLN A 809     -42.295 141.897  51.969  1.00  0.00           C  
ATOM   2177  CD  GLN A 809     -42.671 142.037  53.432  1.00  0.00           C  
ATOM   2178  OE1 GLN A 809     -41.982 142.705  54.206  1.00  0.00           O  
ATOM   2179  NE2 GLN A 809     -43.740 141.362  53.829  1.00  0.00           N  
ATOM   2180  N   ASP A 810     -41.813 138.173  51.139  1.00  0.00           N  
ATOM   2181  CA  ASP A 810     -42.830 137.242  50.676  1.00  0.00           C  
ATOM   2182  C   ASP A 810     -42.736 135.882  51.345  1.00  0.00           C  
ATOM   2183  O   ASP A 810     -43.757 135.297  51.672  1.00  0.00           O  
ATOM   2184  CB  ASP A 810     -42.733 137.045  49.161  1.00  0.00           C  
ATOM   2185  CG  ASP A 810     -42.744 138.343  48.394  1.00  0.00           C  
ATOM   2186  OD1 ASP A 810     -42.962 139.428  48.986  1.00  0.00           O  
ATOM   2187  OD2 ASP A 810     -42.522 138.271  47.175  1.00  0.00           O  
ATOM   2188  N   ILE A 811     -41.516 135.388  51.546  1.00  0.00           N  
ATOM   2189  CA  ILE A 811     -41.267 134.067  52.138  1.00  0.00           C  
ATOM   2190  C   ILE A 811     -41.321 134.007  53.673  1.00  0.00           C  
ATOM   2191  O   ILE A 811     -41.754 133.002  54.247  1.00  0.00           O  
ATOM   2192  CB  ILE A 811     -39.894 133.512  51.655  1.00  0.00           C  
ATOM   2193  CG1 ILE A 811     -39.881 133.420  50.128  1.00  0.00           C  
ATOM   2194  CG2 ILE A 811     -39.603 132.141  52.275  1.00  0.00           C  
ATOM   2195  CD1 ILE A 811     -38.513 133.162  49.562  1.00  0.00           C  
ATOM   2196  N   LEU A 812     -40.873 135.071  54.332  1.00  0.00           N  
ATOM   2197  CA  LEU A 812     -40.853 135.105  55.792  1.00  0.00           C  
ATOM   2198  C   LEU A 812     -41.781 136.163  56.406  1.00  0.00           C  
ATOM   2199  O   LEU A 812     -42.022 136.132  57.609  1.00  0.00           O  
ATOM   2200  CB  LEU A 812     -39.410 135.280  56.312  1.00  0.00           C  
ATOM   2201  CG  LEU A 812     -38.362 134.174  56.045  1.00  0.00           C  
ATOM   2202  CD1 LEU A 812     -36.990 134.608  56.506  1.00  0.00           C  
ATOM   2203  CD2 LEU A 812     -38.722 132.880  56.732  1.00  0.00           C  
ATOM   2204  N   GLY A 813     -42.303 137.093  55.605  1.00  0.00           N  
ATOM   2205  CA  GLY A 813     -43.194 138.122  56.141  1.00  0.00           C  
ATOM   2206  C   GLY A 813     -42.528 139.285  56.892  1.00  0.00           C  
ATOM   2207  O   GLY A 813     -42.645 140.448  56.483  1.00  0.00           O  
ATOM   2208  N   LYS A 814     -41.849 138.984  57.997  1.00  0.00           N  
ATOM   2209  CA  LYS A 814     -41.171 139.996  58.812  1.00  0.00           C  
ATOM   2210  C   LYS A 814     -39.945 140.606  58.111  1.00  0.00           C  
ATOM   2211  O   LYS A 814     -39.072 139.884  57.636  1.00  0.00           O  
ATOM   2212  CB  LYS A 814     -40.693 139.370  60.148  1.00  0.00           C  
ATOM   2213  CG  LYS A 814     -41.774 138.723  61.000  1.00  0.00           C  
ATOM   2214  N   THR A 815     -39.864 141.931  58.055  1.00  0.00           N  
ATOM   2215  CA  THR A 815     -38.709 142.564  57.429  1.00  0.00           C  
ATOM   2216  C   THR A 815     -37.446 142.428  58.300  1.00  0.00           C  
ATOM   2217  O   THR A 815     -36.334 142.648  57.825  1.00  0.00           O  
ATOM   2218  CB  THR A 815     -38.995 144.026  57.090  1.00  0.00           C  
ATOM   2219  OG1 THR A 815     -39.516 144.707  58.241  1.00  0.00           O  
ATOM   2220  CG2 THR A 815     -39.990 144.113  55.942  1.00  0.00           C  
ATOM   2221  N   GLU A 818     -37.626 142.144  59.589  1.00  0.00           N  
ATOM   2222  CA  GLU A 818     -36.499 141.940  60.505  1.00  0.00           C  
ATOM   2223  C   GLU A 818     -36.497 140.447  60.710  1.00  0.00           C  
ATOM   2224  O   GLU A 818     -37.554 139.855  60.859  1.00  0.00           O  
ATOM   2225  CB  GLU A 818     -36.732 142.611  61.857  1.00  0.00           C  
ATOM   2226  CG  GLU A 818     -37.264 144.037  61.807  1.00  0.00           C  
ATOM   2227  CD  GLU A 818     -38.645 144.178  62.433  1.00  0.00           C  
ATOM   2228  OE1 GLU A 818     -39.524 143.315  62.188  1.00  0.00           O  
ATOM   2229  OE2 GLU A 818     -38.850 145.168  63.170  1.00  0.00           O  
ATOM   2230  N   VAL A 819     -35.336 139.825  60.712  1.00  0.00           N  
ATOM   2231  CA  VAL A 819     -35.276 138.397  60.876  1.00  0.00           C  
ATOM   2232  C   VAL A 819     -34.262 138.020  61.923  1.00  0.00           C  
ATOM   2233  O   VAL A 819     -33.072 138.320  61.824  1.00  0.00           O  
ATOM   2234  CB  VAL A 819     -34.970 137.670  59.518  1.00  0.00           C  
ATOM   2235  CG1 VAL A 819     -34.646 136.160  59.744  1.00  0.00           C  
ATOM   2236  CG2 VAL A 819     -36.152 137.857  58.548  1.00  0.00           C  
ATOM   2237  N   THR A 820     -34.760 137.356  62.943  1.00  0.00           N  
ATOM   2238  CA  THR A 820     -33.931 136.898  64.026  1.00  0.00           C  
ATOM   2239  C   THR A 820     -32.932 135.851  63.534  1.00  0.00           C  
ATOM   2240  O   THR A 820     -33.273 134.965  62.750  1.00  0.00           O  
ATOM   2241  CB  THR A 820     -34.832 136.332  65.138  1.00  0.00           C  
ATOM   2242  OG1 THR A 820     -36.021 137.140  65.234  1.00  0.00           O  
ATOM   2243  CG2 THR A 820     -34.102 136.345  66.460  1.00  0.00           C  
ATOM   2244  N   TYR A 821     -31.695 135.944  63.990  1.00  0.00           N  
ATOM   2245  CA  TYR A 821     -30.677 134.992  63.578  1.00  0.00           C  
ATOM   2246  C   TYR A 821     -29.627 134.903  64.692  1.00  0.00           C  
ATOM   2247  O   TYR A 821     -28.682 135.693  64.743  1.00  0.00           O  
ATOM   2248  CB  TYR A 821     -30.084 135.430  62.210  1.00  0.00           C  
ATOM   2249  CG  TYR A 821     -28.995 134.538  61.593  1.00  0.00           C  
ATOM   2250  CD1 TYR A 821     -29.321 133.441  60.791  1.00  0.00           C  
ATOM   2251  CD2 TYR A 821     -27.635 134.777  61.857  1.00  0.00           C  
ATOM   2252  CE1 TYR A 821     -28.314 132.601  60.273  1.00  0.00           C  
ATOM   2253  CE2 TYR A 821     -26.626 133.945  61.348  1.00  0.00           C  
ATOM   2254  CZ  TYR A 821     -26.965 132.856  60.570  1.00  0.00           C  
ATOM   2255  OH  TYR A 821     -25.954 131.999  60.169  1.00  0.00           O  
ATOM   2256  N   GLY A 822     -29.805 133.930  65.587  1.00  0.00           N  
ATOM   2257  CA  GLY A 822     -28.892 133.747  66.710  1.00  0.00           C  
ATOM   2258  C   GLY A 822     -28.993 134.866  67.733  1.00  0.00           C  
ATOM   2259  O   GLY A 822     -30.099 135.272  68.125  1.00  0.00           O  
ATOM   2260  N   ASP A 896     -27.837 135.394  68.137  1.00  0.00           N  
ATOM   2261  CA  ASP A 896     -27.765 136.484  69.112  1.00  0.00           C  
ATOM   2262  C   ASP A 896     -28.152 137.795  68.480  1.00  0.00           C  
ATOM   2263  O   ASP A 896     -28.420 138.771  69.175  1.00  0.00           O  
ATOM   2264  CB  ASP A 896     -26.330 136.644  69.645  1.00  0.00           C  
ATOM   2265  CG  ASP A 896     -25.768 135.369  70.239  1.00  0.00           C  
ATOM   2266  OD1 ASP A 896     -26.527 134.589  70.865  1.00  0.00           O  
ATOM   2267  OD2 ASP A 896     -24.548 135.160  70.112  1.00  0.00           O  
ATOM   2268  N   VAL A 899     -28.246 137.807  67.164  1.00  0.00           N  
ATOM   2269  CA  VAL A 899     -28.521 139.023  66.438  1.00  0.00           C  
ATOM   2270  C   VAL A 899     -29.844 139.065  65.660  1.00  0.00           C  
ATOM   2271  O   VAL A 899     -30.441 138.027  65.357  1.00  0.00           O  
ATOM   2272  CB  VAL A 899     -27.368 139.262  65.438  1.00  0.00           C  
ATOM   2273  CG1 VAL A 899     -27.405 140.694  64.978  1.00  0.00           C  
ATOM   2274  CG2 VAL A 899     -26.033 138.907  66.080  1.00  0.00           C  
ATOM   2275  N   THR A 900     -30.297 140.285  65.363  1.00  0.00           N  
ATOM   2276  CA  THR A 900     -31.514 140.508  64.578  1.00  0.00           C  
ATOM   2277  C   THR A 900     -31.078 141.211  63.282  1.00  0.00           C  
ATOM   2278  O   THR A 900     -30.414 142.253  63.333  1.00  0.00           O  
ATOM   2279  CB  THR A 900     -32.539 141.396  65.320  1.00  0.00           C  
ATOM   2280  OG1 THR A 900     -32.866 140.805  66.582  1.00  0.00           O  
ATOM   2281  CG2 THR A 900     -33.805 141.525  64.504  1.00  0.00           C  
ATOM   2282  N   LEU A 901     -31.378 140.602  62.133  1.00  0.00           N  
ATOM   2283  CA  LEU A 901     -31.023 141.146  60.822  1.00  0.00           C  
ATOM   2284  C   LEU A 901     -32.177 141.980  60.282  1.00  0.00           C  
ATOM   2285  O   LEU A 901     -33.307 141.507  60.244  1.00  0.00           O  
ATOM   2286  CB  LEU A 901     -30.734 140.002  59.861  1.00  0.00           C  
ATOM   2287  CG  LEU A 901     -29.631 139.035  60.284  1.00  0.00           C  
ATOM   2288  CD1 LEU A 901     -29.599 137.846  59.333  1.00  0.00           C  
ATOM   2289  CD2 LEU A 901     -28.282 139.759  60.313  1.00  0.00           C  
ATOM   2290  N   ASP A 902     -31.907 143.216  59.867  1.00  0.00           N  
ATOM   2291  CA  ASP A 902     -32.975 144.066  59.340  1.00  0.00           C  
ATOM   2292  C   ASP A 902     -32.872 144.390  57.840  1.00  0.00           C  
ATOM   2293  O   ASP A 902     -32.012 145.165  57.402  1.00  0.00           O  
ATOM   2294  CB  ASP A 902     -33.100 145.357  60.155  1.00  0.00           C  
ATOM   2295  CG  ASP A 902     -34.324 146.179  59.767  1.00  0.00           C  
ATOM   2296  OD1 ASP A 902     -35.364 145.587  59.403  1.00  0.00           O  
ATOM   2297  OD2 ASP A 902     -34.258 147.424  59.831  1.00  0.00           O  
ATOM   2298  N   PHE A 903     -33.770 143.789  57.064  1.00  0.00           N  
ATOM   2299  CA  PHE A 903     -33.819 143.998  55.619  1.00  0.00           C  
ATOM   2300  C   PHE A 903     -34.817 145.111  55.323  1.00  0.00           C  
ATOM   2301  O   PHE A 903     -35.152 145.374  54.165  1.00  0.00           O  
ATOM   2302  CB  PHE A 903     -34.245 142.704  54.888  1.00  0.00           C  
ATOM   2303  CG  PHE A 903     -33.308 141.531  55.108  1.00  0.00           C  
ATOM   2304  CD1 PHE A 903     -31.945 141.673  54.948  1.00  0.00           C  
ATOM   2305  CD2 PHE A 903     -33.789 140.298  55.509  1.00  0.00           C  
ATOM   2306  CE1 PHE A 903     -31.075 140.619  55.188  1.00  0.00           C  
ATOM   2307  CE2 PHE A 903     -32.910 139.232  55.750  1.00  0.00           C  
ATOM   2308  CZ  PHE A 903     -31.555 139.403  55.587  1.00  0.00           C  
ATOM   2309  N   GLY A 904     -35.344 145.711  56.387  1.00  0.00           N  
ATOM   2310  CA  GLY A 904     -36.303 146.787  56.231  1.00  0.00           C  
ATOM   2311  C   GLY A 904     -35.598 148.056  55.812  1.00  0.00           C  
ATOM   2312  O   GLY A 904     -35.909 148.638  54.771  1.00  0.00           O  
ATOM   2313  N   LYS A 905     -34.652 148.496  56.643  1.00  0.00           N  
ATOM   2314  CA  LYS A 905     -33.882 149.703  56.352  1.00  0.00           C  
ATOM   2315  C   LYS A 905     -32.843 149.365  55.284  1.00  0.00           C  
ATOM   2316  O   LYS A 905     -32.233 148.292  55.325  1.00  0.00           O  
ATOM   2317  CB  LYS A 905     -33.195 150.268  57.624  1.00  0.00           C  
ATOM   2318  CG  LYS A 905     -32.128 149.387  58.298  1.00  0.00           C  
ATOM   2319  N   PRO A 906     -32.683 150.259  54.277  1.00  0.00           N  
ATOM   2320  CA  PRO A 906     -31.709 150.048  53.195  1.00  0.00           C  
ATOM   2321  C   PRO A 906     -30.358 149.604  53.739  1.00  0.00           C  
ATOM   2322  O   PRO A 906     -29.906 150.050  54.796  1.00  0.00           O  
ATOM   2323  CB  PRO A 906     -31.658 151.426  52.534  1.00  0.00           C  
ATOM   2324  CG  PRO A 906     -33.085 151.858  52.607  1.00  0.00           C  
ATOM   2325  CD  PRO A 906     -33.471 151.473  54.041  1.00  0.00           C  
ATOM   2326  N   PHE A 907     -29.735 148.680  53.019  1.00  0.00           N  
ATOM   2327  CA  PHE A 907     -28.464 148.128  53.441  1.00  0.00           C  
ATOM   2328  C   PHE A 907     -27.420 149.208  53.559  1.00  0.00           C  
ATOM   2329  O   PHE A 907     -27.592 150.313  53.060  1.00  0.00           O  
ATOM   2330  CB  PHE A 907     -27.989 147.046  52.469  1.00  0.00           C  
ATOM   2331  CG  PHE A 907     -28.973 145.924  52.260  1.00  0.00           C  
ATOM   2332  CD1 PHE A 907     -30.073 145.763  53.094  1.00  0.00           C  
ATOM   2333  CD2 PHE A 907     -28.794 145.026  51.211  1.00  0.00           C  
ATOM   2334  CE1 PHE A 907     -30.974 144.729  52.885  1.00  0.00           C  
ATOM   2335  CE2 PHE A 907     -29.689 143.990  50.996  1.00  0.00           C  
ATOM   2336  CZ  PHE A 907     -30.777 143.839  51.830  1.00  0.00           C  
ATOM   2337  N   GLU A 908     -26.332 148.880  54.228  1.00  0.00           N  
ATOM   2338  CA  GLU A 908     -25.261 149.822  54.406  1.00  0.00           C  
ATOM   2339  C   GLU A 908     -24.400 149.761  53.155  1.00  0.00           C  
ATOM   2340  O   GLU A 908     -24.229 148.690  52.570  1.00  0.00           O  
ATOM   2341  CB  GLU A 908     -24.450 149.429  55.642  1.00  0.00           C  
ATOM   2342  CG  GLU A 908     -23.355 150.405  56.048  1.00  0.00           C  
ATOM   2343  CD  GLU A 908     -23.883 151.788  56.381  1.00  0.00           C  
ATOM   2344  OE1 GLU A 908     -25.034 151.900  56.854  1.00  0.00           O  
ATOM   2345  OE2 GLU A 908     -23.143 152.769  56.156  1.00  0.00           O  
ATOM   2346  N   LYS A 909     -23.922 150.923  52.721  1.00  0.00           N  
ATOM   2347  CA  LYS A 909     -23.057 151.053  51.555  1.00  0.00           C  
ATOM   2348  C   LYS A 909     -21.737 151.644  52.045  1.00  0.00           C  
ATOM   2349  O   LYS A 909     -21.722 152.755  52.559  1.00  0.00           O  
ATOM   2350  CB  LYS A 909     -23.710 152.018  50.555  1.00  0.00           C  
ATOM   2351  CG  LYS A 909     -23.981 151.432  49.179  1.00  0.00           C  
ATOM   2352  CD  LYS A 909     -25.374 150.834  49.075  1.00  0.00           C  
ATOM   2353  CE  LYS A 909     -26.407 151.892  48.701  1.00  0.00           C  
ATOM   2354  NZ  LYS A 909     -27.734 151.286  48.361  1.00  0.00           N  
ATOM   2355  N   LEU A 910     -20.632 150.931  51.903  1.00  0.00           N  
ATOM   2356  CA  LEU A 910     -19.367 151.474  52.369  1.00  0.00           C  
ATOM   2357  C   LEU A 910     -18.217 151.053  51.493  1.00  0.00           C  
ATOM   2358  O   LEU A 910     -18.198 149.929  51.014  1.00  0.00           O  
ATOM   2359  CB  LEU A 910     -19.052 150.982  53.791  1.00  0.00           C  
ATOM   2360  CG  LEU A 910     -19.850 151.429  55.019  1.00  0.00           C  
ATOM   2361  CD1 LEU A 910     -19.227 150.819  56.253  1.00  0.00           C  
ATOM   2362  CD2 LEU A 910     -19.844 152.929  55.139  1.00  0.00           C  
ATOM   2363  N   THR A 911     -17.258 151.944  51.282  1.00  0.00           N  
ATOM   2364  CA  THR A 911     -16.097 151.579  50.508  1.00  0.00           C  
ATOM   2365  C   THR A 911     -15.196 150.843  51.483  1.00  0.00           C  
ATOM   2366  O   THR A 911     -15.380 150.949  52.693  1.00  0.00           O  
ATOM   2367  CB  THR A 911     -15.358 152.794  49.943  1.00  0.00           C  
ATOM   2368  OG1 THR A 911     -14.549 153.389  50.961  1.00  0.00           O  
ATOM   2369  CG2 THR A 911     -16.341 153.813  49.456  1.00  0.00           C  
ATOM   2370  N   MET A 912     -14.238 150.090  50.963  1.00  0.00           N  
ATOM   2371  CA  MET A 912     -13.325 149.360  51.801  1.00  0.00           C  
ATOM   2372  C   MET A 912     -12.579 150.366  52.634  1.00  0.00           C  
ATOM   2373  O   MET A 912     -12.357 150.138  53.815  1.00  0.00           O  
ATOM   2374  CB  MET A 912     -12.375 148.530  50.956  1.00  0.00           C  
ATOM   2375  CG  MET A 912     -11.317 147.793  51.739  1.00  0.00           C  
ATOM   2376  SD  MET A 912     -10.007 147.007  50.745  1.00  0.00           S  
ATOM   2377  CE  MET A 912     -10.773 145.500  50.366  1.00  0.00           C  
ATOM   2378  N   ARG A 913     -12.252 151.514  52.054  1.00  0.00           N  
ATOM   2379  CA  ARG A 913     -11.545 152.560  52.803  1.00  0.00           C  
ATOM   2380  C   ARG A 913     -12.395 153.026  53.964  1.00  0.00           C  
ATOM   2381  O   ARG A 913     -11.930 153.149  55.086  1.00  0.00           O  
ATOM   2382  CB  ARG A 913     -11.250 153.782  51.931  1.00  0.00           C  
ATOM   2383  CG  ARG A 913     -10.283 153.533  50.820  1.00  0.00           C  
ATOM   2384  CD  ARG A 913      -8.898 153.346  51.380  1.00  0.00           C  
ATOM   2385  NE  ARG A 913      -8.104 154.573  51.348  1.00  0.00           N  
ATOM   2386  CZ  ARG A 913      -6.852 154.638  50.894  1.00  0.00           C  
ATOM   2387  NH1 ARG A 913      -6.249 153.537  50.446  1.00  0.00           N  
ATOM   2388  NH2 ARG A 913      -6.207 155.797  50.857  1.00  0.00           N  
ATOM   2389  N   GLU A 914     -13.656 153.277  53.689  1.00  0.00           N  
ATOM   2390  CA  GLU A 914     -14.547 153.756  54.707  1.00  0.00           C  
ATOM   2391  C   GLU A 914     -14.726 152.755  55.831  1.00  0.00           C  
ATOM   2392  O   GLU A 914     -14.816 153.109  57.014  1.00  0.00           O  
ATOM   2393  CB  GLU A 914     -15.883 154.096  54.064  1.00  0.00           C  
ATOM   2394  CG  GLU A 914     -15.786 155.266  53.108  1.00  0.00           C  
ATOM   2395  CD  GLU A 914     -17.135 155.696  52.583  1.00  0.00           C  
ATOM   2396  OE1 GLU A 914     -17.878 154.839  52.060  1.00  0.00           O  
ATOM   2397  OE2 GLU A 914     -17.451 156.899  52.682  1.00  0.00           O  
ATOM   2398  N   ALA A 915     -14.766 151.491  55.445  1.00  0.00           N  
ATOM   2399  CA  ALA A 915     -14.954 150.411  56.389  1.00  0.00           C  
ATOM   2400  C   ALA A 915     -13.803 150.363  57.398  1.00  0.00           C  
ATOM   2401  O   ALA A 915     -14.026 150.365  58.610  1.00  0.00           O  
ATOM   2402  CB  ALA A 915     -15.081 149.099  55.634  1.00  0.00           C  
ATOM   2403  N   ILE A 916     -12.576 150.363  56.900  1.00  0.00           N  
ATOM   2404  CA  ILE A 916     -11.412 150.310  57.773  1.00  0.00           C  
ATOM   2405  C   ILE A 916     -11.410 151.437  58.804  1.00  0.00           C  
ATOM   2406  O   ILE A 916     -11.064 151.229  59.962  1.00  0.00           O  
ATOM   2407  CB  ILE A 916     -10.119 150.433  56.963  1.00  0.00           C  
ATOM   2408  CG1 ILE A 916      -9.970 149.254  56.008  1.00  0.00           C  
ATOM   2409  CG2 ILE A 916      -8.937 150.553  57.882  1.00  0.00           C  
ATOM   2410  CD1 ILE A 916      -8.839 149.445  55.028  1.00  0.00           C  
ATOM   2411  N   LYS A 917     -11.790 152.631  58.382  1.00  0.00           N  
ATOM   2412  CA  LYS A 917     -11.777 153.770  59.280  1.00  0.00           C  
ATOM   2413  C   LYS A 917     -12.880 153.652  60.278  1.00  0.00           C  
ATOM   2414  O   LYS A 917     -12.755 154.087  61.422  1.00  0.00           O  
ATOM   2415  CB  LYS A 917     -11.934 155.067  58.478  1.00  0.00           C  
ATOM   2416  CG  LYS A 917     -11.986 156.333  59.301  1.00  0.00           C  
ATOM   2417  CD  LYS A 917     -10.693 156.529  60.059  1.00  0.00           C  
ATOM   2418  CE  LYS A 917     -10.651 157.862  60.806  1.00  0.00           C  
ATOM   2419  NZ  LYS A 917      -9.296 158.097  61.395  1.00  0.00           N  
ATOM   2420  N   LYS A 918     -13.960 153.026  59.862  1.00  0.00           N  
ATOM   2421  CA  LYS A 918     -15.090 152.915  60.750  1.00  0.00           C  
ATOM   2422  C   LYS A 918     -14.885 151.940  61.883  1.00  0.00           C  
ATOM   2423  O   LYS A 918     -15.386 152.136  62.986  1.00  0.00           O  
ATOM   2424  CB  LYS A 918     -16.358 152.573  59.966  1.00  0.00           C  
ATOM   2425  CG  LYS A 918     -17.485 152.017  60.822  1.00  0.00           C  
ATOM   2426  CD  LYS A 918     -18.814 152.203  60.131  1.00  0.00           C  
ATOM   2427  CE  LYS A 918     -19.911 151.369  60.758  1.00  0.00           C  
ATOM   2428  NZ  LYS A 918     -21.238 152.052  60.678  1.00  0.00           N  
ATOM   2429  N   TYR A 919     -14.144 150.885  61.617  1.00  0.00           N  
ATOM   2430  CA  TYR A 919     -13.940 149.893  62.641  1.00  0.00           C  
ATOM   2431  C   TYR A 919     -12.566 149.954  63.335  1.00  0.00           C  
ATOM   2432  O   TYR A 919     -12.354 149.324  64.370  1.00  0.00           O  
ATOM   2433  CB  TYR A 919     -14.285 148.531  62.068  1.00  0.00           C  
ATOM   2434  CG  TYR A 919     -15.762 148.411  61.736  1.00  0.00           C  
ATOM   2435  CD1 TYR A 919     -16.703 148.298  62.742  1.00  0.00           C  
ATOM   2436  CD2 TYR A 919     -16.219 148.433  60.421  1.00  0.00           C  
ATOM   2437  CE1 TYR A 919     -18.063 148.211  62.459  1.00  0.00           C  
ATOM   2438  CE2 TYR A 919     -17.583 148.342  60.129  1.00  0.00           C  
ATOM   2439  CZ  TYR A 919     -18.494 148.232  61.155  1.00  0.00           C  
ATOM   2440  OH  TYR A 919     -19.835 148.138  60.884  1.00  0.00           O  
ATOM   2441  N   ARG A 920     -11.623 150.689  62.774  1.00  0.00           N  
ATOM   2442  CA  ARG A 920     -10.337 150.855  63.424  1.00  0.00           C  
ATOM   2443  C   ARG A 920     -10.160 152.376  63.422  1.00  0.00           C  
ATOM   2444  O   ARG A 920      -9.287 152.939  62.756  1.00  0.00           O  
ATOM   2445  CB  ARG A 920      -9.239 150.147  62.647  1.00  0.00           C  
ATOM   2446  CG  ARG A 920      -8.070 149.819  63.521  1.00  0.00           C  
ATOM   2447  CD  ARG A 920      -6.767 149.681  62.785  1.00  0.00           C  
ATOM   2448  NE  ARG A 920      -5.647 149.668  63.726  1.00  0.00           N  
ATOM   2449  CZ  ARG A 920      -4.596 150.477  63.658  1.00  0.00           C  
ATOM   2450  NH1 ARG A 920      -4.510 151.375  62.686  1.00  0.00           N  
ATOM   2451  NH2 ARG A 920      -3.632 150.394  64.567  1.00  0.00           N  
ATOM   2452  N   PRO A1014     -11.029 153.065  64.157  1.00  0.00           N  
ATOM   2453  CA  PRO A1014     -11.013 154.519  64.242  1.00  0.00           C  
ATOM   2454  C   PRO A1014      -9.647 155.159  64.440  1.00  0.00           C  
ATOM   2455  O   PRO A1014      -9.425 156.283  64.025  1.00  0.00           O  
ATOM   2456  CB  PRO A1014     -11.941 154.789  65.412  1.00  0.00           C  
ATOM   2457  CG  PRO A1014     -12.935 153.651  65.321  1.00  0.00           C  
ATOM   2458  CD  PRO A1014     -12.007 152.508  65.121  1.00  0.00           C  
ATOM   2459  N   GLU A1025      -8.721 154.456  65.078  1.00  0.00           N  
ATOM   2460  CA  GLU A1025      -7.399 155.028  65.322  1.00  0.00           C  
ATOM   2461  C   GLU A1025      -6.480 155.047  64.097  1.00  0.00           C  
ATOM   2462  O   GLU A1025      -5.285 155.348  64.212  1.00  0.00           O  
ATOM   2463  CB  GLU A1025      -6.685 154.281  66.471  1.00  0.00           C  
ATOM   2464  CG  GLU A1025      -6.147 152.896  66.123  1.00  0.00           C  
ATOM   2465  CD  GLU A1025      -7.122 151.768  66.377  1.00  0.00           C  
ATOM   2466  OE1 GLU A1025      -8.359 151.997  66.512  1.00  0.00           O  
ATOM   2467  OE2 GLU A1025      -6.614 150.633  66.446  1.00  0.00           O  
ATOM   2468  N   THR A1036      -7.010 154.720  62.929  1.00  0.00           N  
ATOM   2469  CA  THR A1036      -6.167 154.699  61.755  1.00  0.00           C  
ATOM   2470  C   THR A1036      -6.041 156.055  61.072  1.00  0.00           C  
ATOM   2471  O   THR A1036      -7.012 156.603  60.545  1.00  0.00           O  
ATOM   2472  CB  THR A1036      -6.659 153.650  60.733  1.00  0.00           C  
ATOM   2473  OG1 THR A1036      -7.009 152.441  61.421  1.00  0.00           O  
ATOM   2474  CG2 THR A1036      -5.564 153.363  59.702  1.00  0.00           C  
ATOM   2475  N   ASP A1037      -4.858 156.647  61.148  1.00  0.00           N  
ATOM   2476  CA  ASP A1037      -4.613 157.909  60.458  1.00  0.00           C  
ATOM   2477  C   ASP A1037      -4.519 157.463  58.994  1.00  0.00           C  
ATOM   2478  O   ASP A1037      -3.477 156.982  58.570  1.00  0.00           O  
ATOM   2479  CB  ASP A1037      -3.302 158.514  60.949  1.00  0.00           C  
ATOM   2480  CG  ASP A1037      -2.909 159.758  60.189  1.00  0.00           C  
ATOM   2481  OD1 ASP A1037      -3.658 160.756  60.258  1.00  0.00           O  
ATOM   2482  OD2 ASP A1037      -1.853 159.732  59.520  1.00  0.00           O  
ATOM   2483  N   MET A1038      -5.636 157.558  58.264  1.00  0.00           N  
ATOM   2484  CA  MET A1038      -5.754 157.118  56.871  1.00  0.00           C  
ATOM   2485  C   MET A1038      -4.624 157.464  55.947  1.00  0.00           C  
ATOM   2486  O   MET A1038      -4.338 156.706  55.022  1.00  0.00           O  
ATOM   2487  CB  MET A1038      -7.047 157.594  56.251  1.00  0.00           C  
ATOM   2488  CG  MET A1038      -8.255 157.089  56.958  1.00  0.00           C  
ATOM   2489  SD  MET A1038      -8.311 155.303  56.998  1.00  0.00           S  
ATOM   2490  CE  MET A1038      -9.168 154.951  55.496  1.00  0.00           C  
ATOM   2491  N   ALA A1039      -3.999 158.615  56.172  1.00  0.00           N  
ATOM   2492  CA  ALA A1039      -2.869 159.051  55.354  1.00  0.00           C  
ATOM   2493  C   ALA A1039      -1.805 157.936  55.270  1.00  0.00           C  
ATOM   2494  O   ALA A1039      -1.133 157.771  54.240  1.00  0.00           O  
ATOM   2495  CB  ALA A1039      -2.270 160.312  55.954  1.00  0.00           C  
ATOM   2496  N   ASP A1052      -1.695 157.155  56.348  1.00  0.00           N  
ATOM   2497  CA  ASP A1052      -0.739 156.055  56.451  1.00  0.00           C  
ATOM   2498  C   ASP A1052      -1.000 154.964  55.430  1.00  0.00           C  
ATOM   2499  O   ASP A1052      -0.072 154.292  55.012  1.00  0.00           O  
ATOM   2500  CB  ASP A1052      -0.729 155.443  57.865  1.00  0.00           C  
ATOM   2501  CG  ASP A1052      -0.304 156.438  58.946  1.00  0.00           C  
ATOM   2502  OD1 ASP A1052       0.824 156.986  58.900  1.00  0.00           O  
ATOM   2503  OD2 ASP A1052      -1.120 156.673  59.857  1.00  0.00           O  
ATOM   2504  N   LEU A1053      -2.251 154.796  55.018  1.00  0.00           N  
ATOM   2505  CA  LEU A1053      -2.588 153.772  54.039  1.00  0.00           C  
ATOM   2506  C   LEU A1053      -2.205 154.162  52.619  1.00  0.00           C  
ATOM   2507  O   LEU A1053      -2.064 153.300  51.748  1.00  0.00           O  
ATOM   2508  CB  LEU A1053      -4.071 153.442  54.103  1.00  0.00           C  
ATOM   2509  CG  LEU A1053      -4.585 152.994  55.467  1.00  0.00           C  
ATOM   2510  CD1 LEU A1053      -6.029 152.555  55.328  1.00  0.00           C  
ATOM   2511  CD2 LEU A1053      -3.729 151.856  56.004  1.00  0.00           C  
ATOM   2512  N   ASP A1054      -2.043 155.463  52.390  1.00  0.00           N  
ATOM   2513  CA  ASP A1054      -1.667 155.982  51.082  1.00  0.00           C  
ATOM   2514  C   ASP A1054      -0.160 155.882  50.845  1.00  0.00           C  
ATOM   2515  O   ASP A1054       0.323 156.226  49.770  1.00  0.00           O  
ATOM   2516  CB  ASP A1054      -2.109 157.438  50.950  1.00  0.00           C  
ATOM   2517  CG  ASP A1054      -3.618 157.606  51.056  1.00  0.00           C  
ATOM   2518  OD1 ASP A1054      -4.138 157.759  52.179  1.00  0.00           O  
ATOM   2519  OD2 ASP A1054      -4.296 157.601  50.012  1.00  0.00           O  
ATOM   2520  N   ASN A1055       0.584 155.434  51.852  1.00  0.00           N  
ATOM   2521  CA  ASN A1055       2.039 155.292  51.757  1.00  0.00           C  
ATOM   2522  C   ASN A1055       2.393 153.868  52.228  1.00  0.00           C  
ATOM   2523  O   ASN A1055       2.090 153.512  53.364  1.00  0.00           O  
ATOM   2524  CB  ASN A1055       2.709 156.347  52.645  1.00  0.00           C  
ATOM   2525  CG  ASN A1055       4.219 156.239  52.645  1.00  0.00           C  
ATOM   2526  OD1 ASN A1055       4.810 155.477  53.422  1.00  0.00           O  
ATOM   2527  ND2 ASN A1055       4.859 157.015  51.783  1.00  0.00           N  
ATOM   2528  N   PHE A1056       3.051 153.069  51.382  1.00  0.00           N  
ATOM   2529  CA  PHE A1056       3.397 151.677  51.725  1.00  0.00           C  
ATOM   2530  C   PHE A1056       3.926 151.404  53.142  1.00  0.00           C  
ATOM   2531  O   PHE A1056       3.361 150.591  53.884  1.00  0.00           O  
ATOM   2532  CB  PHE A1056       4.387 151.065  50.709  1.00  0.00           C  
ATOM   2533  CG  PHE A1056       4.694 149.603  50.964  1.00  0.00           C  
ATOM   2534  CD1 PHE A1056       3.822 148.607  50.519  1.00  0.00           C  
ATOM   2535  CD2 PHE A1056       5.838 149.221  51.672  1.00  0.00           C  
ATOM   2536  CE1 PHE A1056       4.081 147.253  50.771  1.00  0.00           C  
ATOM   2537  CE2 PHE A1056       6.105 147.870  51.932  1.00  0.00           C  
ATOM   2538  CZ  PHE A1056       5.220 146.886  51.478  1.00  0.00           C  
ATOM   2539  N   ASP A1057       5.015 152.064  53.515  1.00  0.00           N  
ATOM   2540  CA  ASP A1057       5.635 151.843  54.818  1.00  0.00           C  
ATOM   2541  C   ASP A1057       4.749 152.100  56.037  1.00  0.00           C  
ATOM   2542  O   ASP A1057       4.777 151.326  56.994  1.00  0.00           O  
ATOM   2543  CB  ASP A1057       6.944 152.617  54.904  1.00  0.00           C  
ATOM   2544  CG  ASP A1057       7.948 152.138  53.873  1.00  0.00           C  
ATOM   2545  OD1 ASP A1057       8.451 150.995  54.007  1.00  0.00           O  
ATOM   2546  OD2 ASP A1057       8.177 152.886  52.896  1.00  0.00           O  
ATOM   2547  N   SER A1058       3.961 153.168  56.004  1.00  0.00           N  
ATOM   2548  CA  SER A1058       3.059 153.464  57.111  1.00  0.00           C  
ATOM   2549  C   SER A1058       1.911 152.452  57.151  1.00  0.00           C  
ATOM   2550  O   SER A1058       1.318 152.203  58.206  1.00  0.00           O  
ATOM   2551  CB  SER A1058       2.551 154.901  57.005  1.00  0.00           C  
ATOM   2552  OG  SER A1058       2.395 155.311  55.655  1.00  0.00           O  
ATOM   2553  N   ALA A1059       1.613 151.869  55.992  1.00  0.00           N  
ATOM   2554  CA  ALA A1059       0.573 150.863  55.880  1.00  0.00           C  
ATOM   2555  C   ALA A1059       1.118 149.522  56.336  1.00  0.00           C  
ATOM   2556  O   ALA A1059       0.383 148.713  56.904  1.00  0.00           O  
ATOM   2557  CB  ALA A1059       0.063 150.779  54.461  1.00  0.00           C  
ATOM   2558  N   LYS A1061       2.399 149.280  56.064  1.00  0.00           N  
ATOM   2559  CA  LYS A1061       3.067 148.042  56.471  1.00  0.00           C  
ATOM   2560  C   LYS A1061       3.116 147.986  58.005  1.00  0.00           C  
ATOM   2561  O   LYS A1061       2.819 146.959  58.623  1.00  0.00           O  
ATOM   2562  CB  LYS A1061       4.477 147.976  55.882  1.00  0.00           C  
ATOM   2563  N   ALA A1105       3.449 149.126  58.606  1.00  0.00           N  
ATOM   2564  CA  ALA A1105       3.521 149.283  60.060  1.00  0.00           C  
ATOM   2565  C   ALA A1105       2.140 149.249  60.727  1.00  0.00           C  
ATOM   2566  O   ALA A1105       2.024 148.883  61.896  1.00  0.00           O  
ATOM   2567  CB  ALA A1105       4.253 150.580  60.423  1.00  0.00           C  
ATOM   2568  N   ILE A1106       1.107 149.680  59.998  1.00  0.00           N  
ATOM   2569  CA  ILE A1106      -0.277 149.680  60.506  1.00  0.00           C  
ATOM   2570  C   ILE A1106      -0.826 148.258  60.407  1.00  0.00           C  
ATOM   2571  O   ILE A1106      -1.773 147.897  61.110  1.00  0.00           O  
ATOM   2572  CB  ILE A1106      -1.208 150.639  59.706  1.00  0.00           C  
ATOM   2573  N   ALA A1107      -0.266 147.490  59.474  1.00  0.00           N  
ATOM   2574  CA  ALA A1107      -0.647 146.108  59.275  1.00  0.00           C  
ATOM   2575  C   ALA A1107      -0.064 145.281  60.407  1.00  0.00           C  
ATOM   2576  O   ALA A1107      -0.790 144.564  61.102  1.00  0.00           O  
ATOM   2577  CB  ALA A1107      -0.121 145.607  57.929  1.00  0.00           C  
ATOM   2578  N   GLU A1109       1.239 145.453  60.630  1.00  0.00           N  
ATOM   2579  CA  GLU A1109       1.975 144.734  61.666  1.00  0.00           C  
ATOM   2580  C   GLU A1109       1.490 144.990  63.093  1.00  0.00           C  
ATOM   2581  O   GLU A1109       1.248 144.047  63.844  1.00  0.00           O  
ATOM   2582  CB  GLU A1109       3.478 145.004  61.525  1.00  0.00           C  
ATOM   2583  CG  GLU A1109       3.999 144.567  60.144  1.00  0.00           C  
ATOM   2584  CD  GLU A1109       5.509 144.609  59.977  1.00  0.00           C  
ATOM   2585  OE1 GLU A1109       6.135 145.615  60.366  1.00  0.00           O  
ATOM   2586  OE2 GLU A1109       6.066 143.632  59.424  1.00  0.00           O  
ATOM   2587  N   SER A1110       1.284 146.257  63.437  1.00  0.00           N  
ATOM   2588  CA  SER A1110       0.810 146.633  64.770  1.00  0.00           C  
ATOM   2589  C   SER A1110      -0.630 146.152  65.054  1.00  0.00           C  
ATOM   2590  O   SER A1110      -1.174 146.388  66.130  1.00  0.00           O  
ATOM   2591  CB  SER A1110       0.929 148.154  64.956  1.00  0.00           C  
ATOM   2592  OG  SER A1110       0.292 148.867  63.902  1.00  0.00           O  
ATOM   2593  N   ILE A1112      -1.265 145.531  64.067  1.00  0.00           N  
ATOM   2594  CA  ILE A1112      -2.609 145.006  64.244  1.00  0.00           C  
ATOM   2595  C   ILE A1112      -2.459 143.491  64.274  1.00  0.00           C  
ATOM   2596  O   ILE A1112      -3.447 142.754  64.306  1.00  0.00           O  
ATOM   2597  CB  ILE A1112      -3.560 145.437  63.096  1.00  0.00           C  
ATOM   2598  N   GLY A1113      -1.204 143.044  64.233  1.00  0.00           N  
ATOM   2599  CA  GLY A1113      -0.889 141.629  64.257  1.00  0.00           C  
ATOM   2600  C   GLY A1113      -0.999 140.926  62.915  1.00  0.00           C  
ATOM   2601  O   GLY A1113      -1.545 139.814  62.825  1.00  0.00           O  
ATOM   2602  N   ILE A1114      -0.421 141.530  61.879  1.00  0.00           N  
ATOM   2603  CA  ILE A1114      -0.477 140.956  60.542  1.00  0.00           C  
ATOM   2604  C   ILE A1114       0.892 140.618  59.916  1.00  0.00           C  
ATOM   2605  O   ILE A1114       1.790 141.466  59.800  1.00  0.00           O  
ATOM   2606  CB  ILE A1114      -1.373 141.833  59.591  1.00  0.00           C  
ATOM   2607  CG1 ILE A1114      -2.829 141.793  60.078  1.00  0.00           C  
ATOM   2608  CG2 ILE A1114      -1.307 141.313  58.172  1.00  0.00           C  
ATOM   2609  CD1 ILE A1114      -3.819 142.454  59.171  1.00  0.00           C  
ATOM   2610  N   HIS A1115       1.030 139.333  59.579  1.00  0.00           N  
ATOM   2611  CA  HIS A1115       2.221 138.740  58.935  1.00  0.00           C  
ATOM   2612  C   HIS A1115       2.385 139.253  57.480  1.00  0.00           C  
ATOM   2613  O   HIS A1115       1.887 138.627  56.527  1.00  0.00           O  
ATOM   2614  CB  HIS A1115       2.080 137.202  58.928  1.00  0.00           C  
ATOM   2615  CG  HIS A1115       0.813 136.711  58.285  1.00  0.00           C  
ATOM   2616  ND1 HIS A1115      -0.434 136.888  58.864  1.00  0.00           N  
ATOM   2617  CD2 HIS A1115       0.586 136.057  57.121  1.00  0.00           C  
ATOM   2618  CE1 HIS A1115      -1.359 136.366  58.079  1.00  0.00           C  
ATOM   2619  NE2 HIS A1115      -0.764 135.852  57.015  1.00  0.00           N  
ATOM   2620  N   VAL A1116       3.056 140.394  57.319  1.00  0.00           N  
ATOM   2621  CA  VAL A1116       3.272 141.001  55.999  1.00  0.00           C  
ATOM   2622  C   VAL A1116       4.282 140.217  55.134  1.00  0.00           C  
ATOM   2623  O   VAL A1116       5.497 140.398  55.262  1.00  0.00           O  
ATOM   2624  CB  VAL A1116       3.736 142.500  56.128  1.00  0.00           C  
ATOM   2625  CG1 VAL A1116       3.954 143.125  54.760  1.00  0.00           C  
ATOM   2626  CG2 VAL A1116       2.705 143.310  56.898  1.00  0.00           C  
ATOM   2627  N   GLU A1117       3.776 139.322  54.278  1.00  0.00           N  
ATOM   2628  CA  GLU A1117       4.642 138.537  53.378  1.00  0.00           C  
ATOM   2629  C   GLU A1117       5.415 139.501  52.456  1.00  0.00           C  
ATOM   2630  O   GLU A1117       4.939 140.596  52.131  1.00  0.00           O  
ATOM   2631  CB  GLU A1117       3.818 137.536  52.552  1.00  0.00           C  
ATOM   2632  CG  GLU A1117       2.963 136.543  53.369  1.00  0.00           C  
ATOM   2633  CD  GLU A1117       2.128 135.597  52.499  1.00  0.00           C  
ATOM   2634  OE1 GLU A1117       2.150 135.746  51.260  1.00  0.00           O  
ATOM   2635  OE2 GLU A1117       1.455 134.695  53.056  1.00  0.00           O  
ATOM   2636  N   LYS A1121       6.573 139.072  51.980  1.00  0.00           N  
ATOM   2637  CA  LYS A1121       7.418 139.920  51.145  1.00  0.00           C  
ATOM   2638  C   LYS A1121       6.837 140.436  49.826  1.00  0.00           C  
ATOM   2639  O   LYS A1121       7.208 141.518  49.377  1.00  0.00           O  
ATOM   2640  CB  LYS A1121       8.748 139.213  50.855  1.00  0.00           C  
ATOM   2641  N   SER A1124       5.945 139.674  49.201  1.00  0.00           N  
ATOM   2642  CA  SER A1124       5.367 140.057  47.909  1.00  0.00           C  
ATOM   2643  C   SER A1124       4.286 141.135  47.969  1.00  0.00           C  
ATOM   2644  O   SER A1124       4.129 141.900  47.018  1.00  0.00           O  
ATOM   2645  CB  SER A1124       4.802 138.816  47.204  1.00  0.00           C  
ATOM   2646  OG  SER A1124       3.928 138.092  48.060  1.00  0.00           O  
ATOM   2647  N   TRP A1125       3.556 141.184  49.083  1.00  0.00           N  
ATOM   2648  CA  TRP A1125       2.465 142.125  49.288  1.00  0.00           C  
ATOM   2649  C   TRP A1125       2.787 143.604  49.053  1.00  0.00           C  
ATOM   2650  O   TRP A1125       3.709 144.183  49.659  1.00  0.00           O  
ATOM   2651  CB  TRP A1125       1.867 141.927  50.684  1.00  0.00           C  
ATOM   2652  CG  TRP A1125       1.102 140.616  50.864  1.00  0.00           C  
ATOM   2653  CD1 TRP A1125       0.842 139.658  49.907  1.00  0.00           C  
ATOM   2654  CD2 TRP A1125       0.464 140.149  52.074  1.00  0.00           C  
ATOM   2655  NE1 TRP A1125       0.082 138.639  50.449  1.00  0.00           N  
ATOM   2656  CE2 TRP A1125      -0.166 138.918  51.772  1.00  0.00           C  
ATOM   2657  CE3 TRP A1125       0.361 140.662  53.378  1.00  0.00           C  
ATOM   2658  CZ2 TRP A1125      -0.891 138.185  52.732  1.00  0.00           C  
ATOM   2659  CZ3 TRP A1125      -0.359 139.932  54.335  1.00  0.00           C  
ATOM   2660  CH2 TRP A1125      -0.976 138.710  54.001  1.00  0.00           C  
ATOM   2661  N   GLY A1126       2.012 144.182  48.130  1.00  0.00           N  
ATOM   2662  CA  GLY A1126       2.107 145.589  47.765  1.00  0.00           C  
ATOM   2663  C   GLY A1126       0.941 146.316  48.409  1.00  0.00           C  
ATOM   2664  O   GLY A1126      -0.087 145.692  48.686  1.00  0.00           O  
ATOM   2665  N   LEU A1127       1.080 147.630  48.600  1.00  0.00           N  
ATOM   2666  CA  LEU A1127       0.079 148.478  49.276  1.00  0.00           C  
ATOM   2667  C   LEU A1127      -1.378 147.994  49.197  1.00  0.00           C  
ATOM   2668  O   LEU A1127      -2.057 147.895  50.223  1.00  0.00           O  
ATOM   2669  CB  LEU A1127       0.195 149.929  48.789  1.00  0.00           C  
ATOM   2670  CG  LEU A1127      -0.502 151.061  49.563  1.00  0.00           C  
ATOM   2671  CD1 LEU A1127      -0.043 151.024  50.984  1.00  0.00           C  
ATOM   2672  CD2 LEU A1127      -0.197 152.442  48.982  1.00  0.00           C  
ATOM   2673  N   GLY A1128      -1.811 147.602  47.999  1.00  0.00           N  
ATOM   2674  CA  GLY A1128      -3.171 147.139  47.778  1.00  0.00           C  
ATOM   2675  C   GLY A1128      -3.614 145.956  48.613  1.00  0.00           C  
ATOM   2676  O   GLY A1128      -4.747 145.927  49.088  1.00  0.00           O  
ATOM   2677  N   ARG A1129      -2.736 144.970  48.782  1.00  0.00           N  
ATOM   2678  CA  ARG A1129      -3.066 143.764  49.567  1.00  0.00           C  
ATOM   2679  C   ARG A1129      -2.945 143.994  51.068  1.00  0.00           C  
ATOM   2680  O   ARG A1129      -3.705 143.413  51.856  1.00  0.00           O  
ATOM   2681  CB  ARG A1129      -2.189 142.581  49.147  1.00  0.00           C  
ATOM   2682  CG  ARG A1129      -2.566 141.253  49.790  1.00  0.00           C  
ATOM   2683  CD  ARG A1129      -3.812 140.619  49.198  1.00  0.00           C  
ATOM   2684  NE  ARG A1129      -3.965 139.269  49.726  1.00  0.00           N  
ATOM   2685  CZ  ARG A1129      -3.082 138.290  49.541  1.00  0.00           C  
ATOM   2686  NH1 ARG A1129      -2.000 138.496  48.802  1.00  0.00           N  
ATOM   2687  NH2 ARG A1129      -3.240 137.125  50.150  1.00  0.00           N  
ATOM   2688  N   ILE A1130      -1.968 144.809  51.464  1.00  0.00           N  
ATOM   2689  CA  ILE A1130      -1.793 145.114  52.877  1.00  0.00           C  
ATOM   2690  C   ILE A1130      -3.113 145.712  53.346  1.00  0.00           C  
ATOM   2691  O   ILE A1130      -3.754 145.204  54.269  1.00  0.00           O  
ATOM   2692  CB  ILE A1130      -0.633 146.128  53.139  1.00  0.00           C  
ATOM   2693  CG1 ILE A1130       0.728 145.469  52.898  1.00  0.00           C  
ATOM   2694  CG2 ILE A1130      -0.678 146.609  54.576  1.00  0.00           C  
ATOM   2695  CD1 ILE A1130       1.901 146.296  53.397  1.00  0.00           C  
ATOM   2696  N   VAL A1131      -3.574 146.711  52.611  1.00  0.00           N  
ATOM   2697  CA  VAL A1131      -4.803 147.378  52.951  1.00  0.00           C  
ATOM   2698  C   VAL A1131      -6.021 146.475  52.948  1.00  0.00           C  
ATOM   2699  O   VAL A1131      -6.753 146.434  53.930  1.00  0.00           O  
ATOM   2700  CB  VAL A1131      -5.021 148.577  52.054  1.00  0.00           C  
ATOM   2701  CG1 VAL A1131      -6.315 149.302  52.428  1.00  0.00           C  
ATOM   2702  CG2 VAL A1131      -3.835 149.501  52.196  1.00  0.00           C  
ATOM   2703  N   THR A1132      -6.239 145.738  51.870  1.00  0.00           N  
ATOM   2704  CA  THR A1132      -7.400 144.856  51.798  1.00  0.00           C  
ATOM   2705  C   THR A1132      -7.364 143.874  52.948  1.00  0.00           C  
ATOM   2706  O   THR A1132      -8.381 143.596  53.581  1.00  0.00           O  
ATOM   2707  CB  THR A1132      -7.409 144.073  50.504  1.00  0.00           C  
ATOM   2708  OG1 THR A1132      -6.137 143.442  50.331  1.00  0.00           O  
ATOM   2709  CG2 THR A1132      -7.643 144.994  49.348  1.00  0.00           C  
ATOM   2710  N   GLU A1133      -6.168 143.371  53.227  1.00  0.00           N  
ATOM   2711  CA  GLU A1133      -5.966 142.423  54.310  1.00  0.00           C  
ATOM   2712  C   GLU A1133      -6.431 143.075  55.616  1.00  0.00           C  
ATOM   2713  O   GLU A1133      -7.260 142.511  56.347  1.00  0.00           O  
ATOM   2714  CB  GLU A1133      -4.494 142.008  54.351  1.00  0.00           C  
ATOM   2715  CG  GLU A1133      -4.255 140.505  54.546  1.00  0.00           C  
ATOM   2716  CD  GLU A1133      -5.180 139.632  53.702  1.00  0.00           C  
ATOM   2717  OE1 GLU A1133      -5.174 139.749  52.458  1.00  0.00           O  
ATOM   2718  OE2 GLU A1133      -5.927 138.823  54.291  1.00  0.00           O  
ATOM   2719  N   ILE A1134      -5.973 144.306  55.840  1.00  0.00           N  
ATOM   2720  CA  ILE A1134      -6.347 145.087  57.018  1.00  0.00           C  
ATOM   2721  C   ILE A1134      -7.865 145.186  57.142  1.00  0.00           C  
ATOM   2722  O   ILE A1134      -8.407 145.134  58.247  1.00  0.00           O  
ATOM   2723  CB  ILE A1134      -5.788 146.514  56.966  1.00  0.00           C  
ATOM   2724  CG1 ILE A1134      -4.270 146.491  56.834  1.00  0.00           C  
ATOM   2725  CG2 ILE A1134      -6.181 147.262  58.218  1.00  0.00           C  
ATOM   2726  CD1 ILE A1134      -3.617 145.636  57.855  1.00  0.00           C  
ATOM   2727  N   PHE A1135      -8.551 145.325  56.014  1.00  0.00           N  
ATOM   2728  CA  PHE A1135     -10.007 145.416  56.036  1.00  0.00           C  
ATOM   2729  C   PHE A1135     -10.567 144.117  56.561  1.00  0.00           C  
ATOM   2730  O   PHE A1135     -11.475 144.097  57.397  1.00  0.00           O  
ATOM   2731  CB  PHE A1135     -10.556 145.678  54.625  1.00  0.00           C  
ATOM   2732  CG  PHE A1135     -12.019 145.307  54.441  1.00  0.00           C  
ATOM   2733  CD1 PHE A1135     -13.027 146.127  54.918  1.00  0.00           C  
ATOM   2734  CD2 PHE A1135     -12.381 144.169  53.735  1.00  0.00           C  
ATOM   2735  CE1 PHE A1135     -14.378 145.820  54.690  1.00  0.00           C  
ATOM   2736  CE2 PHE A1135     -13.728 143.861  53.507  1.00  0.00           C  
ATOM   2737  CZ  PHE A1135     -14.724 144.690  53.983  1.00  0.00           C  
ATOM   2738  N   GLU A1136     -10.004 143.028  56.060  1.00  0.00           N  
ATOM   2739  CA  GLU A1136     -10.448 141.707  56.444  1.00  0.00           C  
ATOM   2740  C   GLU A1136     -10.318 141.526  57.963  1.00  0.00           C  
ATOM   2741  O   GLU A1136     -11.275 141.145  58.651  1.00  0.00           O  
ATOM   2742  CB  GLU A1136      -9.651 140.646  55.665  1.00  0.00           C  
ATOM   2743  CG  GLU A1136      -9.696 140.851  54.150  1.00  0.00           C  
ATOM   2744  CD  GLU A1136      -9.469 139.589  53.337  1.00  0.00           C  
ATOM   2745  OE1 GLU A1136     -10.461 138.857  53.098  1.00  0.00           O  
ATOM   2746  OE2 GLU A1136      -8.314 139.356  52.903  1.00  0.00           O  
ATOM   2747  N   GLU A1137      -9.157 141.882  58.487  1.00  0.00           N  
ATOM   2748  CA  GLU A1137      -8.898 141.748  59.904  1.00  0.00           C  
ATOM   2749  C   GLU A1137      -9.832 142.635  60.739  1.00  0.00           C  
ATOM   2750  O   GLU A1137     -10.687 142.152  61.495  1.00  0.00           O  
ATOM   2751  CB  GLU A1137      -7.426 142.114  60.165  1.00  0.00           C  
ATOM   2752  CG  GLU A1137      -7.000 142.085  61.625  1.00  0.00           C  
ATOM   2753  CD  GLU A1137      -7.569 140.885  62.384  1.00  0.00           C  
ATOM   2754  OE1 GLU A1137      -7.457 139.738  61.893  1.00  0.00           O  
ATOM   2755  OE2 GLU A1137      -8.165 141.094  63.465  1.00  0.00           O  
ATOM   2756  N   VAL A1138      -9.737 143.927  60.484  1.00  0.00           N  
ATOM   2757  CA  VAL A1138     -10.478 144.921  61.213  1.00  0.00           C  
ATOM   2758  C   VAL A1138     -12.003 144.961  61.114  1.00  0.00           C  
ATOM   2759  O   VAL A1138     -12.712 144.885  62.135  1.00  0.00           O  
ATOM   2760  CB  VAL A1138      -9.901 146.333  60.839  1.00  0.00           C  
ATOM   2761  CG1 VAL A1138     -10.751 147.418  61.417  1.00  0.00           C  
ATOM   2762  CG2 VAL A1138      -8.467 146.470  61.347  1.00  0.00           C  
ATOM   2763  N   ALA A1139     -12.535 145.016  59.903  1.00  0.00           N  
ATOM   2764  CA  ALA A1139     -13.975 145.215  59.725  1.00  0.00           C  
ATOM   2765  C   ALA A1139     -14.913 144.191  59.082  1.00  0.00           C  
ATOM   2766  O   ALA A1139     -16.133 144.337  59.172  1.00  0.00           O  
ATOM   2767  CB  ALA A1139     -14.171 146.544  59.003  1.00  0.00           C  
ATOM   2768  N   GLU A1140     -14.377 143.191  58.404  1.00  0.00           N  
ATOM   2769  CA  GLU A1140     -15.234 142.197  57.765  1.00  0.00           C  
ATOM   2770  C   GLU A1140     -16.247 141.577  58.748  1.00  0.00           C  
ATOM   2771  O   GLU A1140     -17.451 141.684  58.525  1.00  0.00           O  
ATOM   2772  CB  GLU A1140     -14.356 141.120  57.129  1.00  0.00           C  
ATOM   2773  CG  GLU A1140     -14.822 140.582  55.790  1.00  0.00           C  
ATOM   2774  CD  GLU A1140     -13.764 139.687  55.144  1.00  0.00           C  
ATOM   2775  OE1 GLU A1140     -12.776 140.196  54.551  1.00  0.00           O  
ATOM   2776  OE2 GLU A1140     -13.918 138.452  55.245  1.00  0.00           O  
ATOM   2777  N   ALA A1141     -15.756 141.040  59.874  1.00  0.00           N  
ATOM   2778  CA  ALA A1141     -16.587 140.379  60.902  1.00  0.00           C  
ATOM   2779  C   ALA A1141     -17.692 141.217  61.585  1.00  0.00           C  
ATOM   2780  O   ALA A1141     -18.662 140.662  62.113  1.00  0.00           O  
ATOM   2781  CB  ALA A1141     -15.687 139.749  61.966  1.00  0.00           C  
ATOM   2782  N   HIS A1142     -17.532 142.541  61.613  1.00  0.00           N  
ATOM   2783  CA  HIS A1142     -18.534 143.425  62.230  1.00  0.00           C  
ATOM   2784  C   HIS A1142     -19.667 143.776  61.270  1.00  0.00           C  
ATOM   2785  O   HIS A1142     -20.654 144.416  61.658  1.00  0.00           O  
ATOM   2786  CB  HIS A1142     -17.891 144.711  62.754  1.00  0.00           C  
ATOM   2787  CG  HIS A1142     -16.731 144.476  63.675  1.00  0.00           C  
ATOM   2788  ND1 HIS A1142     -16.886 144.235  65.026  1.00  0.00           N  
ATOM   2789  CD2 HIS A1142     -15.399 144.444  63.440  1.00  0.00           C  
ATOM   2790  CE1 HIS A1142     -15.699 144.063  65.579  1.00  0.00           C  
ATOM   2791  NE2 HIS A1142     -14.776 144.185  64.637  1.00  0.00           N  
ATOM   2792  N   LEU A1143     -19.517 143.378  60.010  1.00  0.00           N  
ATOM   2793  CA  LEU A1143     -20.538 143.644  58.990  1.00  0.00           C  
ATOM   2794  C   LEU A1143     -21.702 142.723  59.257  1.00  0.00           C  
ATOM   2795  O   LEU A1143     -21.962 141.770  58.524  1.00  0.00           O  
ATOM   2796  CB  LEU A1143     -19.963 143.428  57.595  1.00  0.00           C  
ATOM   2797  CG  LEU A1143     -18.889 144.466  57.275  1.00  0.00           C  
ATOM   2798  CD1 LEU A1143     -18.130 144.091  56.029  1.00  0.00           C  
ATOM   2799  CD2 LEU A1143     -19.555 145.825  57.146  1.00  0.00           C  
ATOM   2800  N   ILE A1153     -22.437 143.039  60.308  1.00  0.00           N  
ATOM   2801  CA  ILE A1153     -23.531 142.187  60.708  1.00  0.00           C  
ATOM   2802  C   ILE A1153     -24.791 142.506  59.949  1.00  0.00           C  
ATOM   2803  O   ILE A1153     -25.466 141.609  59.455  1.00  0.00           O  
ATOM   2804  CB  ILE A1153     -23.735 142.237  62.220  1.00  0.00           C  
ATOM   2805  CG1 ILE A1153     -22.412 141.919  62.956  1.00  0.00           C  
ATOM   2806  CG2 ILE A1153     -24.811 141.261  62.640  1.00  0.00           C  
ATOM   2807  CD1 ILE A1153     -21.747 140.527  62.666  1.00  0.00           C  
ATOM   2808  N   GLN A1154     -25.162 143.773  59.916  1.00  0.00           N  
ATOM   2809  CA  GLN A1154     -26.339 144.134  59.141  1.00  0.00           C  
ATOM   2810  C   GLN A1154     -26.002 143.942  57.641  1.00  0.00           C  
ATOM   2811  O   GLN A1154     -24.823 143.833  57.285  1.00  0.00           O  
ATOM   2812  CB  GLN A1154     -26.709 145.588  59.434  1.00  0.00           C  
ATOM   2813  CG  GLN A1154     -27.401 145.785  60.771  1.00  0.00           C  
ATOM   2814  CD  GLN A1154     -28.605 144.867  60.937  1.00  0.00           C  
ATOM   2815  OE1 GLN A1154     -29.726 145.177  60.495  1.00  0.00           O  
ATOM   2816  NE2 GLN A1154     -28.370 143.711  61.551  1.00  0.00           N  
ATOM   2817  N   PRO A1155     -27.016 143.858  56.764  1.00  0.00           N  
ATOM   2818  CA  PRO A1155     -26.759 143.683  55.329  1.00  0.00           C  
ATOM   2819  C   PRO A1155     -25.938 144.871  54.822  1.00  0.00           C  
ATOM   2820  O   PRO A1155     -26.446 145.995  54.761  1.00  0.00           O  
ATOM   2821  CB  PRO A1155     -28.160 143.740  54.742  1.00  0.00           C  
ATOM   2822  CG  PRO A1155     -29.012 143.260  55.825  1.00  0.00           C  
ATOM   2823  CD  PRO A1155     -28.460 143.966  57.015  1.00  0.00           C  
ATOM   2824  N   THR A1156     -24.727 144.610  54.344  1.00  0.00           N  
ATOM   2825  CA  THR A1156     -23.841 145.669  53.893  1.00  0.00           C  
ATOM   2826  C   THR A1156     -23.020 145.396  52.620  1.00  0.00           C  
ATOM   2827  O   THR A1156     -22.523 144.291  52.392  1.00  0.00           O  
ATOM   2828  CB  THR A1156     -22.857 145.996  55.045  1.00  0.00           C  
ATOM   2829  OG1 THR A1156     -23.606 146.453  56.179  1.00  0.00           O  
ATOM   2830  CG2 THR A1156     -21.858 147.051  54.625  1.00  0.00           C  
ATOM   2831  N   PHE A1157     -22.870 146.439  51.811  1.00  0.00           N  
ATOM   2832  CA  PHE A1157     -22.092 146.396  50.587  1.00  0.00           C  
ATOM   2833  C   PHE A1157     -20.798 147.140  50.808  1.00  0.00           C  
ATOM   2834  O   PHE A1157     -20.799 148.267  51.313  1.00  0.00           O  
ATOM   2835  CB  PHE A1157     -22.834 147.120  49.487  1.00  0.00           C  
ATOM   2836  CG  PHE A1157     -24.124 146.479  49.099  1.00  0.00           C  
ATOM   2837  CD1 PHE A1157     -24.151 145.181  48.587  1.00  0.00           C  
ATOM   2838  CD2 PHE A1157     -25.307 147.199  49.157  1.00  0.00           C  
ATOM   2839  CE1 PHE A1157     -25.344 144.623  48.134  1.00  0.00           C  
ATOM   2840  CE2 PHE A1157     -26.502 146.649  48.704  1.00  0.00           C  
ATOM   2841  CZ  PHE A1157     -26.519 145.359  48.192  1.00  0.00           C  
ATOM   2842  N   ILE A1158     -19.692 146.504  50.445  1.00  0.00           N  
ATOM   2843  CA  ILE A1158     -18.377 147.118  50.545  1.00  0.00           C  
ATOM   2844  C   ILE A1158     -17.920 147.240  49.116  1.00  0.00           C  
ATOM   2845  O   ILE A1158     -17.853 146.233  48.395  1.00  0.00           O  
ATOM   2846  CB  ILE A1158     -17.388 146.251  51.309  1.00  0.00           C  
ATOM   2847  CG1 ILE A1158     -17.906 145.983  52.720  1.00  0.00           C  
ATOM   2848  CG2 ILE A1158     -16.030 146.924  51.369  1.00  0.00           C  
ATOM   2849  CD1 ILE A1158     -18.440 147.243  53.400  1.00  0.00           C  
ATOM   2850  N   THR A1159     -17.553 148.451  48.722  1.00  0.00           N  
ATOM   2851  CA  THR A1159     -17.136 148.738  47.367  1.00  0.00           C  
ATOM   2852  C   THR A1159     -15.682 149.201  47.209  1.00  0.00           C  
ATOM   2853  O   THR A1159     -14.930 149.290  48.177  1.00  0.00           O  
ATOM   2854  CB  THR A1159     -18.064 149.826  46.779  1.00  0.00           C  
ATOM   2855  OG1 THR A1159     -17.694 151.101  47.313  1.00  0.00           O  
ATOM   2856  CG2 THR A1159     -19.529 149.558  47.153  1.00  0.00           C  
ATOM   2857  N   GLU A1160     -15.289 149.429  45.959  1.00  0.00           N  
ATOM   2858  CA  GLU A1160     -13.958 149.930  45.649  1.00  0.00           C  
ATOM   2859  C   GLU A1160     -12.810 149.125  46.203  1.00  0.00           C  
ATOM   2860  O   GLU A1160     -12.109 149.588  47.105  1.00  0.00           O  
ATOM   2861  CB  GLU A1160     -13.796 151.356  46.172  1.00  0.00           C  
ATOM   2862  CG  GLU A1160     -14.621 152.392  45.473  1.00  0.00           C  
ATOM   2863  CD  GLU A1160     -14.452 153.763  46.089  1.00  0.00           C  
ATOM   2864  OE1 GLU A1160     -13.561 153.935  46.972  1.00  0.00           O  
ATOM   2865  OE2 GLU A1160     -15.235 154.659  45.699  1.00  0.00           O  
ATOM   2866  N   TYR A1161     -12.591 147.943  45.643  1.00  0.00           N  
ATOM   2867  CA  TYR A1161     -11.485 147.101  46.072  1.00  0.00           C  
ATOM   2868  C   TYR A1161     -10.228 147.396  45.254  1.00  0.00           C  
ATOM   2869  O   TYR A1161     -10.298 147.639  44.047  1.00  0.00           O  
ATOM   2870  CB  TYR A1161     -11.854 145.614  45.953  1.00  0.00           C  
ATOM   2871  CG  TYR A1161     -12.913 145.117  46.945  1.00  0.00           C  
ATOM   2872  CD1 TYR A1161     -14.259 145.502  46.824  1.00  0.00           C  
ATOM   2873  CD2 TYR A1161     -12.567 144.275  48.012  1.00  0.00           C  
ATOM   2874  CE1 TYR A1161     -15.222 145.073  47.740  1.00  0.00           C  
ATOM   2875  CE2 TYR A1161     -13.527 143.844  48.935  1.00  0.00           C  
ATOM   2876  CZ  TYR A1161     -14.846 144.247  48.786  1.00  0.00           C  
ATOM   2877  OH  TYR A1161     -15.795 143.832  49.681  1.00  0.00           O  
ATOM   2878  N   PRO A1162      -9.059 147.398  45.897  1.00  0.00           N  
ATOM   2879  CA  PRO A1162      -7.822 147.671  45.168  1.00  0.00           C  
ATOM   2880  C   PRO A1162      -7.663 146.797  43.928  1.00  0.00           C  
ATOM   2881  O   PRO A1162      -8.216 145.703  43.857  1.00  0.00           O  
ATOM   2882  CB  PRO A1162      -6.756 147.399  46.208  1.00  0.00           C  
ATOM   2883  CG  PRO A1162      -7.415 147.959  47.452  1.00  0.00           C  
ATOM   2884  CD  PRO A1162      -8.813 147.392  47.355  1.00  0.00           C  
ATOM   2885  N   ALA A1415      -6.926 147.298  42.948  1.00  0.00           N  
ATOM   2886  CA  ALA A1415      -6.723 146.568  41.719  1.00  0.00           C  
ATOM   2887  C   ALA A1415      -5.991 145.275  42.005  1.00  0.00           C  
ATOM   2888  O   ALA A1415      -6.412 144.208  41.537  1.00  0.00           O  
ATOM   2889  CB  ALA A1415      -5.913 147.402  40.753  1.00  0.00           C  
ATOM   2890  N   GLU A1416      -4.933 145.370  42.818  1.00  0.00           N  
ATOM   2891  CA  GLU A1416      -4.082 144.215  43.150  1.00  0.00           C  
ATOM   2892  C   GLU A1416      -4.842 142.935  43.469  1.00  0.00           C  
ATOM   2893  O   GLU A1416      -4.834 141.984  42.692  1.00  0.00           O  
ATOM   2894  CB  GLU A1416      -3.103 144.544  44.298  1.00  0.00           C  
ATOM   2895  CG  GLU A1416      -2.444 143.272  44.891  1.00  0.00           C  
ATOM   2896  CD  GLU A1416      -1.311 143.556  45.876  1.00  0.00           C  
ATOM   2897  OE1 GLU A1416      -1.051 144.752  46.156  1.00  0.00           O  
ATOM   2898  OE2 GLU A1416      -0.679 142.582  46.369  1.00  0.00           O  
ATOM   2899  N   VAL A1418      -5.566 142.973  44.577  1.00  0.00           N  
ATOM   2900  CA  VAL A1418      -6.343 141.850  45.074  1.00  0.00           C  
ATOM   2901  C   VAL A1418      -7.543 141.499  44.188  1.00  0.00           C  
ATOM   2902  O   VAL A1418      -8.348 140.628  44.525  1.00  0.00           O  
ATOM   2903  CB  VAL A1418      -6.835 142.150  46.513  1.00  0.00           C  
ATOM   2904  CG1 VAL A1418      -5.703 142.791  47.326  1.00  0.00           C  
ATOM   2905  CG2 VAL A1418      -8.084 143.041  46.488  1.00  0.00           C  
ATOM   2906  N   SER A1420      -7.661 142.165  43.049  1.00  0.00           N  
ATOM   2907  CA  SER A1420      -8.776 141.903  42.169  1.00  0.00           C  
ATOM   2908  C   SER A1420      -8.466 140.912  41.055  1.00  0.00           C  
ATOM   2909  O   SER A1420      -7.320 140.822  40.601  1.00  0.00           O  
ATOM   2910  CB  SER A1420      -9.283 143.200  41.594  1.00  0.00           C  
ATOM   2911  OG  SER A1420     -10.438 143.593  42.306  1.00  0.00           O  
ATOM   2912  N   PRO A1421      -9.484 140.080  40.688  1.00  0.00           N  
ATOM   2913  CA  PRO A1421      -9.393 139.057  39.622  1.00  0.00           C  
ATOM   2914  C   PRO A1421      -9.374 139.780  38.261  1.00  0.00           C  
ATOM   2915  O   PRO A1421      -8.467 140.564  37.973  1.00  0.00           O  
ATOM   2916  CB  PRO A1421     -10.703 138.284  39.827  1.00  0.00           C  
ATOM   2917  CG  PRO A1421     -11.666 139.373  40.309  1.00  0.00           C  
ATOM   2918  CD  PRO A1421     -10.806 140.057  41.343  1.00  0.00           C  
ATOM   2919  N   LEU A1422     -10.329 139.455  37.394  1.00  0.00           N  
ATOM   2920  CA  LEU A1422     -10.451 140.155  36.120  1.00  0.00           C  
ATOM   2921  C   LEU A1422     -11.421 141.246  36.467  1.00  0.00           C  
ATOM   2922  O   LEU A1422     -12.618 141.175  36.148  1.00  0.00           O  
ATOM   2923  CB  LEU A1422     -11.025 139.277  35.010  1.00  0.00           C  
ATOM   2924  N   ALA A1423     -10.909 142.201  37.229  1.00  0.00           N  
ATOM   2925  CA  ALA A1423     -11.703 143.321  37.669  1.00  0.00           C  
ATOM   2926  C   ALA A1423     -11.545 144.586  36.797  1.00  0.00           C  
ATOM   2927  O   ALA A1423     -10.420 145.024  36.505  1.00  0.00           O  
ATOM   2928  CB  ALA A1423     -11.371 143.611  39.088  1.00  0.00           C  
ATOM   2929  N   ARG A1424     -12.678 145.164  36.383  1.00  0.00           N  
ATOM   2930  CA  ARG A1424     -12.695 146.381  35.557  1.00  0.00           C  
ATOM   2931  C   ARG A1424     -12.177 147.610  36.315  1.00  0.00           C  
ATOM   2932  O   ARG A1424     -12.823 148.070  37.261  1.00  0.00           O  
ATOM   2933  CB  ARG A1424     -14.108 146.664  35.069  1.00  0.00           C  
ATOM   2934  CG  ARG A1424     -14.177 147.812  34.100  1.00  0.00           C  
ATOM   2935  CD  ARG A1424     -15.616 148.129  33.838  1.00  0.00           C  
ATOM   2936  NE  ARG A1424     -15.853 149.261  32.939  1.00  0.00           N  
ATOM   2937  CZ  ARG A1424     -15.338 150.477  33.088  1.00  0.00           C  
ATOM   2938  NH1 ARG A1424     -14.492 150.734  34.082  1.00  0.00           N  
ATOM   2939  NH2 ARG A1424     -15.740 151.455  32.287  1.00  0.00           N  
ATOM   2940  N   ARG A1425     -11.018 148.133  35.901  1.00  0.00           N  
ATOM   2941  CA  ARG A1425     -10.410 149.297  36.548  1.00  0.00           C  
ATOM   2942  C   ARG A1425     -11.343 150.478  36.433  1.00  0.00           C  
ATOM   2943  O   ARG A1425     -12.074 150.607  35.442  1.00  0.00           O  
ATOM   2944  CB  ARG A1425      -9.054 149.632  35.923  1.00  0.00           C  
ATOM   2945  CG  ARG A1425      -8.037 148.526  36.104  1.00  0.00           C  
ATOM   2946  CD  ARG A1425      -6.707 148.847  35.462  1.00  0.00           C  
ATOM   2947  NE  ARG A1425      -5.742 147.748  35.580  1.00  0.00           N  
ATOM   2948  CZ  ARG A1425      -5.039 147.451  36.678  1.00  0.00           C  
ATOM   2949  NH1 ARG A1425      -5.165 148.170  37.789  1.00  0.00           N  
ATOM   2950  NH2 ARG A1425      -4.184 146.432  36.653  1.00  0.00           N  
ATOM   2951  N   ASN A1426     -11.387 151.274  37.501  1.00  0.00           N  
ATOM   2952  CA  ASN A1426     -12.219 152.472  37.560  1.00  0.00           C  
ATOM   2953  C   ASN A1426     -11.576 153.582  36.729  1.00  0.00           C  
ATOM   2954  O   ASN A1426     -10.404 153.907  36.912  1.00  0.00           O  
ATOM   2955  CB  ASN A1426     -12.385 152.925  38.997  1.00  0.00           C  
ATOM   2956  CG  ASN A1426     -13.270 154.128  39.113  1.00  0.00           C  
ATOM   2957  OD1 ASN A1426     -12.792 155.249  39.272  1.00  0.00           O  
ATOM   2958  ND2 ASN A1426     -14.568 153.916  39.010  1.00  0.00           N  
ATOM   2959  N   ASP A1427     -12.361 154.163  35.828  1.00  0.00           N  
ATOM   2960  CA  ASP A1427     -11.907 155.208  34.915  1.00  0.00           C  
ATOM   2961  C   ASP A1427     -11.297 156.434  35.572  1.00  0.00           C  
ATOM   2962  O   ASP A1427     -10.209 156.874  35.183  1.00  0.00           O  
ATOM   2963  CB  ASP A1427     -13.058 155.589  33.992  1.00  0.00           C  
ATOM   2964  CG  ASP A1427     -13.585 154.394  33.231  1.00  0.00           C  
ATOM   2965  OD1 ASP A1427     -12.769 153.489  32.909  1.00  0.00           O  
ATOM   2966  OD2 ASP A1427     -14.809 154.361  32.969  1.00  0.00           O  
ATOM   2967  N   VAL A1437     -12.004 156.961  36.571  1.00  0.00           N  
ATOM   2968  CA  VAL A1437     -11.576 158.137  37.323  1.00  0.00           C  
ATOM   2969  C   VAL A1437     -10.355 157.822  38.177  1.00  0.00           C  
ATOM   2970  O   VAL A1437      -9.407 158.599  38.235  1.00  0.00           O  
ATOM   2971  CB  VAL A1437     -12.706 158.647  38.205  1.00  0.00           C  
ATOM   2972  CG1 VAL A1437     -12.273 159.877  38.948  1.00  0.00           C  
ATOM   2973  CG2 VAL A1437     -13.925 158.948  37.355  1.00  0.00           C  
ATOM   2974  N   ASN A1438     -10.382 156.689  38.851  1.00  0.00           N  
ATOM   2975  CA  ASN A1438      -9.243 156.304  39.656  1.00  0.00           C  
ATOM   2976  C   ASN A1438      -8.990 154.832  39.480  1.00  0.00           C  
ATOM   2977  O   ASN A1438      -9.592 154.001  40.163  1.00  0.00           O  
ATOM   2978  CB  ASN A1438      -9.484 156.585  41.122  1.00  0.00           C  
ATOM   2979  CG  ASN A1438      -8.416 155.965  41.989  1.00  0.00           C  
ATOM   2980  OD1 ASN A1438      -7.321 155.625  41.511  1.00  0.00           O  
ATOM   2981  ND2 ASN A1438      -8.739 155.765  43.265  1.00  0.00           N  
ATOM   2982  N   PRO A1443      -8.046 154.494  38.597  1.00  0.00           N  
ATOM   2983  CA  PRO A1443      -7.694 153.094  38.306  1.00  0.00           C  
ATOM   2984  C   PRO A1443      -7.023 152.296  39.414  1.00  0.00           C  
ATOM   2985  O   PRO A1443      -6.764 151.098  39.276  1.00  0.00           O  
ATOM   2986  CB  PRO A1443      -6.830 153.224  37.052  1.00  0.00           C  
ATOM   2987  CG  PRO A1443      -6.237 154.584  37.174  1.00  0.00           C  
ATOM   2988  CD  PRO A1443      -7.366 155.415  37.681  1.00  0.00           C  
ATOM   2989  N   GLU A1444      -6.746 152.956  40.524  1.00  0.00           N  
ATOM   2990  CA  GLU A1444      -6.129 152.262  41.628  1.00  0.00           C  
ATOM   2991  C   GLU A1444      -7.115 151.251  42.201  1.00  0.00           C  
ATOM   2992  O   GLU A1444      -6.728 150.274  42.822  1.00  0.00           O  
ATOM   2993  CB  GLU A1444      -5.670 153.262  42.692  1.00  0.00           C  
ATOM   2994  CG  GLU A1444      -4.368 153.982  42.327  1.00  0.00           C  
ATOM   2995  CD  GLU A1444      -3.220 153.002  42.109  1.00  0.00           C  
ATOM   2996  OE1 GLU A1444      -3.103 152.443  40.989  1.00  0.00           O  
ATOM   2997  OE2 GLU A1444      -2.454 152.763  43.073  1.00  0.00           O  
ATOM   2998  N   ILE A1448      -8.397 151.504  42.005  1.00  0.00           N  
ATOM   2999  CA  ILE A1448      -9.409 150.610  42.510  1.00  0.00           C  
ATOM   3000  C   ILE A1448     -10.215 150.113  41.328  1.00  0.00           C  
ATOM   3001  O   ILE A1448     -10.084 150.631  40.208  1.00  0.00           O  
ATOM   3002  CB  ILE A1448     -10.293 151.276  43.616  1.00  0.00           C  
ATOM   3003  CG1 ILE A1448     -10.825 152.652  43.181  1.00  0.00           C  
ATOM   3004  CG2 ILE A1448      -9.502 151.391  44.923  1.00  0.00           C  
ATOM   3005  CD1 ILE A1448     -12.168 152.607  42.528  1.00  0.00           C  
ATOM   3006  N   THR A1456     -11.055 149.119  41.574  1.00  0.00           N  
ATOM   3007  CA  THR A1456     -11.844 148.489  40.537  1.00  0.00           C  
ATOM   3008  C   THR A1456     -13.335 148.611  40.804  1.00  0.00           C  
ATOM   3009  O   THR A1456     -13.747 148.795  41.936  1.00  0.00           O  
ATOM   3010  CB  THR A1456     -11.445 147.008  40.464  1.00  0.00           C  
ATOM   3011  OG1 THR A1456     -11.593 146.432  41.774  1.00  0.00           O  
ATOM   3012  CG2 THR A1456      -9.949 146.851  39.985  1.00  0.00           C  
ATOM   3013  N   ASP A1457     -14.156 148.450  39.780  1.00  0.00           N  
ATOM   3014  CA  ASP A1457     -15.598 148.585  39.973  1.00  0.00           C  
ATOM   3015  C   ASP A1457     -16.268 147.297  40.492  1.00  0.00           C  
ATOM   3016  O   ASP A1457     -17.014 146.656  39.755  1.00  0.00           O  
ATOM   3017  CB  ASP A1457     -16.255 148.986  38.645  1.00  0.00           C  
ATOM   3018  CG  ASP A1457     -15.907 150.389  38.197  1.00  0.00           C  
ATOM   3019  OD1 ASP A1457     -14.751 150.829  38.368  1.00  0.00           O  
ATOM   3020  OD2 ASP A1457     -16.804 151.040  37.620  1.00  0.00           O  
ATOM   3021  N   ARG A1458     -16.016 146.916  41.745  1.00  0.00           N  
ATOM   3022  CA  ARG A1458     -16.625 145.696  42.320  1.00  0.00           C  
ATOM   3023  C   ARG A1458     -17.116 145.899  43.731  1.00  0.00           C  
ATOM   3024  O   ARG A1458     -16.616 146.777  44.436  1.00  0.00           O  
ATOM   3025  CB  ARG A1458     -15.652 144.501  42.324  1.00  0.00           C  
ATOM   3026  CG  ARG A1458     -14.301 144.761  42.976  1.00  0.00           C  
ATOM   3027  CD  ARG A1458     -13.315 143.599  42.764  1.00  0.00           C  
ATOM   3028  NE  ARG A1458     -13.499 142.504  43.714  1.00  0.00           N  
ATOM   3029  CZ  ARG A1458     -12.539 142.027  44.507  1.00  0.00           C  
ATOM   3030  NH1 ARG A1458     -11.312 142.531  44.452  1.00  0.00           N  
ATOM   3031  NH2 ARG A1458     -12.820 141.088  45.406  1.00  0.00           N  
ATOM   3032  N   PHE A1459     -18.078 145.075  44.137  1.00  0.00           N  
ATOM   3033  CA  PHE A1459     -18.626 145.128  45.479  1.00  0.00           C  
ATOM   3034  C   PHE A1459     -18.809 143.719  46.018  1.00  0.00           C  
ATOM   3035  O   PHE A1459     -18.944 142.758  45.247  1.00  0.00           O  
ATOM   3036  CB  PHE A1459     -19.970 145.835  45.485  1.00  0.00           C  
ATOM   3037  CG  PHE A1459     -21.095 144.983  44.996  1.00  0.00           C  
ATOM   3038  CD1 PHE A1459     -21.704 144.055  45.832  1.00  0.00           C  
ATOM   3039  CD2 PHE A1459     -21.568 145.127  43.705  1.00  0.00           C  
ATOM   3040  CE1 PHE A1459     -22.756 143.282  45.383  1.00  0.00           C  
ATOM   3041  CE2 PHE A1459     -22.621 144.360  43.249  1.00  0.00           C  
ATOM   3042  CZ  PHE A1459     -23.218 143.439  44.092  1.00  0.00           C  
ATOM   3043  N   GLU A1460     -18.740 143.602  47.343  1.00  0.00           N  
ATOM   3044  CA  GLU A1460     -18.949 142.350  48.061  1.00  0.00           C  
ATOM   3045  C   GLU A1460     -20.116 142.628  48.991  1.00  0.00           C  
ATOM   3046  O   GLU A1460     -20.256 143.739  49.502  1.00  0.00           O  
ATOM   3047  CB  GLU A1460     -17.711 141.943  48.830  1.00  0.00           C  
ATOM   3048  CG  GLU A1460     -16.697 141.181  47.987  1.00  0.00           C  
ATOM   3049  CD  GLU A1460     -15.469 140.720  48.767  1.00  0.00           C  
ATOM   3050  OE1 GLU A1460     -15.344 141.025  49.970  1.00  0.00           O  
ATOM   3051  OE2 GLU A1460     -14.612 140.044  48.172  1.00  0.00           O  
ATOM   3052  N   PHE A1461     -21.034 141.677  49.073  1.00  0.00           N  
ATOM   3053  CA  PHE A1461     -22.223 141.819  49.900  1.00  0.00           C  
ATOM   3054  C   PHE A1461     -22.018 141.042  51.193  1.00  0.00           C  
ATOM   3055  O   PHE A1461     -21.536 139.909  51.181  1.00  0.00           O  
ATOM   3056  CB  PHE A1461     -23.430 141.292  49.136  1.00  0.00           C  
ATOM   3057  CG  PHE A1461     -24.721 141.465  49.854  1.00  0.00           C  
ATOM   3058  CD1 PHE A1461     -25.006 142.637  50.536  1.00  0.00           C  
ATOM   3059  CD2 PHE A1461     -25.679 140.467  49.814  1.00  0.00           C  
ATOM   3060  CE1 PHE A1461     -26.231 142.807  51.161  1.00  0.00           C  
ATOM   3061  CE2 PHE A1461     -26.899 140.633  50.437  1.00  0.00           C  
ATOM   3062  CZ  PHE A1461     -27.179 141.806  51.110  1.00  0.00           C  
ATOM   3063  N   PHE A1462     -22.417 141.632  52.307  1.00  0.00           N  
ATOM   3064  CA  PHE A1462     -22.222 140.979  53.581  1.00  0.00           C  
ATOM   3065  C   PHE A1462     -23.427 140.953  54.481  1.00  0.00           C  
ATOM   3066  O   PHE A1462     -24.159 141.942  54.576  1.00  0.00           O  
ATOM   3067  CB  PHE A1462     -21.105 141.670  54.318  1.00  0.00           C  
ATOM   3068  CG  PHE A1462     -19.776 141.491  53.699  1.00  0.00           C  
ATOM   3069  CD1 PHE A1462     -19.071 140.328  53.910  1.00  0.00           C  
ATOM   3070  CD2 PHE A1462     -19.172 142.521  53.004  1.00  0.00           C  
ATOM   3071  CE1 PHE A1462     -17.754 140.180  53.442  1.00  0.00           C  
ATOM   3072  CE2 PHE A1462     -17.844 142.385  52.530  1.00  0.00           C  
ATOM   3073  CZ  PHE A1462     -17.142 141.210  52.754  1.00  0.00           C  
ATOM   3074  N   ILE A1463     -23.642 139.801  55.121  1.00  0.00           N  
ATOM   3075  CA  ILE A1463     -24.732 139.610  56.093  1.00  0.00           C  
ATOM   3076  C   ILE A1463     -24.286 138.637  57.187  1.00  0.00           C  
ATOM   3077  O   ILE A1463     -23.749 137.554  56.906  1.00  0.00           O  
ATOM   3078  CB  ILE A1463     -26.043 139.135  55.462  1.00  0.00           C  
ATOM   3079  CG1 ILE A1463     -26.590 140.204  54.506  1.00  0.00           C  
ATOM   3080  CG2 ILE A1463     -27.081 138.857  56.559  1.00  0.00           C  
ATOM   3081  CD1 ILE A1463     -27.938 139.904  53.941  1.00  0.00           C  
ATOM   3082  N   GLY A1464     -24.457 139.056  58.438  1.00  0.00           N  
ATOM   3083  CA  GLY A1464     -24.034 138.224  59.542  1.00  0.00           C  
ATOM   3084  C   GLY A1464     -22.526 138.012  59.560  1.00  0.00           C  
ATOM   3085  O   GLY A1464     -22.072 136.986  60.037  1.00  0.00           O  
ATOM   3086  N   GLY A1693     -21.746 138.961  59.046  1.00  0.00           N  
ATOM   3087  CA  GLY A1693     -20.302 138.820  59.055  1.00  0.00           C  
ATOM   3088  C   GLY A1693     -19.789 137.875  58.000  1.00  0.00           C  
ATOM   3089  O   GLY A1693     -18.570 137.628  57.915  1.00  0.00           O  
ATOM   3090  N   ARG A1700     -20.696 137.438  57.124  1.00  0.00           N  
ATOM   3091  CA  ARG A1700     -20.388 136.484  56.048  1.00  0.00           C  
ATOM   3092  C   ARG A1700     -20.499 137.114  54.658  1.00  0.00           C  
ATOM   3093  O   ARG A1700     -21.287 138.049  54.462  1.00  0.00           O  
ATOM   3094  CB  ARG A1700     -21.418 135.331  56.065  1.00  0.00           C  
ATOM   3095  CG  ARG A1700     -21.547 134.529  57.327  1.00  0.00           C  
ATOM   3096  CD  ARG A1700     -22.946 133.896  57.379  1.00  0.00           C  
ATOM   3097  NE  ARG A1700     -22.998 132.678  58.185  1.00  0.00           N  
ATOM   3098  CZ  ARG A1700     -23.081 132.631  59.517  1.00  0.00           C  
ATOM   3099  NH1 ARG A1700     -23.105 133.741  60.242  1.00  0.00           N  
ATOM   3100  NH2 ARG A1700     -23.154 131.453  60.131  1.00  0.00           N  
ATOM   3101  N   GLU A1701     -19.728 136.586  53.698  1.00  0.00           N  
ATOM   3102  CA  GLU A1701     -19.812 137.042  52.307  1.00  0.00           C  
ATOM   3103  C   GLU A1701     -21.002 136.315  51.720  1.00  0.00           C  
ATOM   3104  O   GLU A1701     -21.044 135.088  51.687  1.00  0.00           O  
ATOM   3105  CB  GLU A1701     -18.559 136.722  51.476  1.00  0.00           C  
ATOM   3106  CG  GLU A1701     -18.568 137.464  50.134  1.00  0.00           C  
ATOM   3107  CD  GLU A1701     -17.611 136.900  49.103  1.00  0.00           C  
ATOM   3108  OE1 GLU A1701     -16.374 136.962  49.302  1.00  0.00           O  
ATOM   3109  OE2 GLU A1701     -18.113 136.404  48.071  1.00  0.00           O  
ATOM   3110  N   ILE A1702     -22.013 137.077  51.351  1.00  0.00           N  
ATOM   3111  CA  ILE A1702     -23.205 136.509  50.786  1.00  0.00           C  
ATOM   3112  C   ILE A1702     -23.277 136.776  49.298  1.00  0.00           C  
ATOM   3113  O   ILE A1702     -23.726 135.920  48.541  1.00  0.00           O  
ATOM   3114  CB  ILE A1702     -24.415 137.110  51.456  1.00  0.00           C  
ATOM   3115  CG1 ILE A1702     -24.288 136.866  52.948  1.00  0.00           C  
ATOM   3116  CG2 ILE A1702     -25.681 136.518  50.894  1.00  0.00           C  
ATOM   3117  CD1 ILE A1702     -23.855 135.439  53.296  1.00  0.00           C  
ATOM   3118  N   GLY A1703     -22.755 137.938  48.896  1.00  0.00           N  
ATOM   3119  CA  GLY A1703     -22.780 138.369  47.511  1.00  0.00           C  
ATOM   3120  C   GLY A1703     -21.460 138.763  46.853  1.00  0.00           C  
ATOM   3121  O   GLY A1703     -20.391 138.800  47.488  1.00  0.00           O  
ATOM   3122  N   ASN A1704     -21.589 139.179  45.590  1.00  0.00           N  
ATOM   3123  CA  ASN A1704     -20.468 139.561  44.725  1.00  0.00           C  
ATOM   3124  C   ASN A1704     -21.005 140.355  43.566  1.00  0.00           C  
ATOM   3125  O   ASN A1704     -22.136 140.137  43.149  1.00  0.00           O  
ATOM   3126  CB  ASN A1704     -19.842 138.323  44.134  1.00  0.00           C  
ATOM   3127  CG  ASN A1704     -18.397 138.290  44.333  1.00  0.00           C  
ATOM   3128  OD1 ASN A1704     -17.705 137.582  43.645  1.00  0.00           O  
ATOM   3129  ND2 ASN A1704     -17.911 139.017  45.334  1.00  0.00           N  
ATOM   3130  N   GLY A1705     -20.210 141.233  42.987  1.00  0.00           N  
ATOM   3131  CA  GLY A1705     -20.752 141.993  41.879  1.00  0.00           C  
ATOM   3132  C   GLY A1705     -19.672 142.770  41.195  1.00  0.00           C  
ATOM   3133  O   GLY A1705     -18.776 143.256  41.881  1.00  0.00           O  
ATOM   3134  N   PHE A1706     -19.703 142.845  39.864  1.00  0.00           N  
ATOM   3135  CA  PHE A1706     -18.695 143.603  39.113  1.00  0.00           C  
ATOM   3136  C   PHE A1706     -19.321 144.357  37.962  1.00  0.00           C  
ATOM   3137  O   PHE A1706     -20.538 144.325  37.767  1.00  0.00           O  
ATOM   3138  CB  PHE A1706     -17.659 142.666  38.453  1.00  0.00           C  
ATOM   3139  CG  PHE A1706     -17.044 141.668  39.361  1.00  0.00           C  
ATOM   3140  CD1 PHE A1706     -17.791 140.603  39.875  1.00  0.00           C  
ATOM   3141  CD2 PHE A1706     -15.691 141.743  39.651  1.00  0.00           C  
ATOM   3142  CE1 PHE A1706     -17.173 139.614  40.683  1.00  0.00           C  
ATOM   3143  CE2 PHE A1706     -15.065 140.777  40.445  1.00  0.00           C  
ATOM   3144  CZ  PHE A1706     -15.804 139.706  40.965  1.00  0.00           C  
ATOM   3145  N   SER A1707     -18.470 145.135  37.291  1.00  0.00           N  
ATOM   3146  CA  SER A1707     -18.750 145.850  36.035  1.00  0.00           C  
ATOM   3147  C   SER A1707     -17.717 145.035  35.295  1.00  0.00           C  
ATOM   3148  O   SER A1707     -16.518 145.119  35.606  1.00  0.00           O  
ATOM   3149  CB  SER A1707     -18.332 147.311  36.117  1.00  0.00           C  
ATOM   3150  OG  SER A1707     -19.362 148.167  36.639  1.00  0.00           O  
ATOM   3151  N   GLU A1708     -18.186 144.084  34.507  1.00  0.00           N  
ATOM   3152  CA  GLU A1708     -17.303 143.175  33.834  1.00  0.00           C  
ATOM   3153  C   GLU A1708     -16.270 143.790  32.888  1.00  0.00           C  
ATOM   3154  O   GLU A1708     -16.560 144.651  32.035  1.00  0.00           O  
ATOM   3155  CB  GLU A1708     -18.111 142.082  33.106  1.00  0.00           C  
ATOM   3156  CG  GLU A1708     -19.056 141.246  33.971  1.00  0.00           C  
ATOM   3157  CD  GLU A1708     -18.387 140.641  35.210  1.00  0.00           C  
ATOM   3158  OE1 GLU A1708     -17.196 140.229  35.144  1.00  0.00           O  
ATOM   3159  OE2 GLU A1708     -19.075 140.584  36.259  1.00  0.00           O  
ATOM   3160  N   LEU A1709     -15.059 143.279  33.026  1.00  0.00           N  
ATOM   3161  CA  LEU A1709     -13.947 143.656  32.168  1.00  0.00           C  
ATOM   3162  C   LEU A1709     -14.237 143.077  30.773  1.00  0.00           C  
ATOM   3163  O   LEU A1709     -14.232 141.864  30.609  1.00  0.00           O  
ATOM   3164  CB  LEU A1709     -12.682 143.004  32.726  1.00  0.00           C  
ATOM   3165  CG  LEU A1709     -11.367 143.355  32.080  1.00  0.00           C  
ATOM   3166  CD1 LEU A1709     -11.068 144.813  32.334  1.00  0.00           C  
ATOM   3167  CD2 LEU A1709     -10.297 142.503  32.682  1.00  0.00           C  
ATOM   3168  N   ASN A1710     -14.617 143.925  29.816  1.00  0.00           N  
ATOM   3169  CA  ASN A1710     -14.866 143.486  28.436  1.00  0.00           C  
ATOM   3170  C   ASN A1710     -13.763 143.975  27.476  1.00  0.00           C  
ATOM   3171  O   ASN A1710     -13.941 144.054  26.250  1.00  0.00           O  
ATOM   3172  CB  ASN A1710     -16.264 143.875  27.952  1.00  0.00           C  
ATOM   3173  CG  ASN A1710     -16.505 145.369  27.969  1.00  0.00           C  
ATOM   3174  OD1 ASN A1710     -15.669 146.146  28.427  1.00  0.00           O  
ATOM   3175  ND2 ASN A1710     -17.671 145.776  27.493  1.00  0.00           N  
ATOM   3176  N   ASP A1711     -12.592 144.223  28.058  1.00  0.00           N  
ATOM   3177  CA  ASP A1711     -11.396 144.667  27.340  1.00  0.00           C  
ATOM   3178  C   ASP A1711     -10.485 143.448  27.090  1.00  0.00           C  
ATOM   3179  O   ASP A1711      -9.538 143.194  27.850  1.00  0.00           O  
ATOM   3180  CB  ASP A1711     -10.673 145.736  28.190  1.00  0.00           C  
ATOM   3181  CG  ASP A1711      -9.421 146.341  27.515  1.00  0.00           C  
ATOM   3182  OD1 ASP A1711      -9.002 145.944  26.394  1.00  0.00           O  
ATOM   3183  OD2 ASP A1711      -8.846 147.253  28.149  1.00  0.00           O  
ATOM   3184  N   ALA A1712     -10.746 142.730  26.002  1.00  0.00           N  
ATOM   3185  CA  ALA A1712      -9.974 141.540  25.636  1.00  0.00           C  
ATOM   3186  C   ALA A1712      -8.458 141.570  25.918  1.00  0.00           C  
ATOM   3187  O   ALA A1712      -7.947 140.711  26.638  1.00  0.00           O  
ATOM   3188  CB  ALA A1712     -10.250 141.162  24.180  1.00  0.00           C  
ATOM   3189  N   GLU A1713      -7.746 142.563  25.387  1.00  0.00           N  
ATOM   3190  CA  GLU A1713      -6.290 142.686  25.581  1.00  0.00           C  
ATOM   3191  C   GLU A1713      -5.879 142.732  27.046  1.00  0.00           C  
ATOM   3192  O   GLU A1713      -4.853 142.170  27.430  1.00  0.00           O  
ATOM   3193  CB  GLU A1713      -5.763 143.932  24.862  1.00  0.00           C  
ATOM   3194  CG  GLU A1713      -5.938 143.899  23.332  1.00  0.00           C  
ATOM   3195  CD  GLU A1713      -5.773 145.266  22.659  1.00  0.00           C  
ATOM   3196  OE1 GLU A1713      -5.335 146.233  23.325  1.00  0.00           O  
ATOM   3197  OE2 GLU A1713      -6.093 145.367  21.452  1.00  0.00           O  
ATOM   3198  N   ASP A1714      -6.685 143.422  27.850  1.00  0.00           N  
ATOM   3199  CA  ASP A1714      -6.444 143.558  29.285  1.00  0.00           C  
ATOM   3200  C   ASP A1714      -6.755 142.235  29.974  1.00  0.00           C  
ATOM   3201  O   ASP A1714      -6.036 141.813  30.891  1.00  0.00           O  
ATOM   3202  CB  ASP A1714      -7.321 144.671  29.863  1.00  0.00           C  
ATOM   3203  CG  ASP A1714      -7.046 144.941  31.337  1.00  0.00           C  
ATOM   3204  OD1 ASP A1714      -5.987 144.501  31.848  1.00  0.00           O  
ATOM   3205  OD2 ASP A1714      -7.892 145.610  31.984  1.00  0.00           O  
ATOM   3206  N   GLN A1715      -7.849 141.603  29.552  1.00  0.00           N  
ATOM   3207  CA  GLN A1715      -8.270 140.320  30.097  1.00  0.00           C  
ATOM   3208  C   GLN A1715      -7.128 139.335  29.897  1.00  0.00           C  
ATOM   3209  O   GLN A1715      -6.614 138.765  30.861  1.00  0.00           O  
ATOM   3210  CB  GLN A1715      -9.539 139.824  29.381  1.00  0.00           C  
ATOM   3211  CG  GLN A1715     -10.114 138.498  29.901  1.00  0.00           C  
ATOM   3212  CD  GLN A1715     -10.571 138.557  31.364  1.00  0.00           C  
ATOM   3213  OE1 GLN A1715     -11.753 138.754  31.657  1.00  0.00           O  
ATOM   3214  NE2 GLN A1715      -9.634 138.348  32.286  1.00  0.00           N  
ATOM   3215  N   ALA A1716      -6.679 139.231  28.648  1.00  0.00           N  
ATOM   3216  CA  ALA A1716      -5.599 138.338  28.255  1.00  0.00           C  
ATOM   3217  C   ALA A1716      -4.351 138.575  29.089  1.00  0.00           C  
ATOM   3218  O   ALA A1716      -3.721 137.627  29.572  1.00  0.00           O  
ATOM   3219  CB  ALA A1716      -5.295 138.512  26.785  1.00  0.00           C  
ATOM   3220  N   GLN A1717      -3.991 139.840  29.251  1.00  0.00           N  
ATOM   3221  CA  GLN A1717      -2.819 140.181  30.043  1.00  0.00           C  
ATOM   3222  C   GLN A1717      -2.954 139.624  31.451  1.00  0.00           C  
ATOM   3223  O   GLN A1717      -1.984 139.115  32.022  1.00  0.00           O  
ATOM   3224  CB  GLN A1717      -2.613 141.711  30.093  1.00  0.00           C  
ATOM   3225  CG  GLN A1717      -1.528 142.213  31.083  1.00  0.00           C  
ATOM   3226  CD  GLN A1717      -0.128 141.626  30.844  1.00  0.00           C  
ATOM   3227  OE1 GLN A1717       0.224 141.260  29.727  1.00  0.00           O  
ATOM   3228  NE2 GLN A1717       0.680 141.565  31.894  1.00  0.00           N  
ATOM   3229  N   ARG A1718      -4.166 139.693  31.992  1.00  0.00           N  
ATOM   3230  CA  ARG A1718      -4.419 139.219  33.349  1.00  0.00           C  
ATOM   3231  C   ARG A1718      -4.429 137.698  33.496  1.00  0.00           C  
ATOM   3232  O   ARG A1718      -4.110 137.165  34.567  1.00  0.00           O  
ATOM   3233  CB  ARG A1718      -5.685 139.849  33.895  1.00  0.00           C  
ATOM   3234  CG  ARG A1718      -5.624 141.356  33.885  1.00  0.00           C  
ATOM   3235  CD  ARG A1718      -6.793 141.880  34.620  1.00  0.00           C  
ATOM   3236  NE  ARG A1718      -7.029 143.304  34.431  1.00  0.00           N  
ATOM   3237  CZ  ARG A1718      -7.975 143.966  35.089  1.00  0.00           C  
ATOM   3238  NH1 ARG A1718      -8.720 143.317  35.968  1.00  0.00           N  
ATOM   3239  NH2 ARG A1718      -8.220 145.243  34.838  1.00  0.00           N  
ATOM   3240  N   PHE A1719      -4.794 137.001  32.423  1.00  0.00           N  
ATOM   3241  CA  PHE A1719      -4.784 135.541  32.436  1.00  0.00           C  
ATOM   3242  C   PHE A1719      -3.316 135.135  32.558  1.00  0.00           C  
ATOM   3243  O   PHE A1719      -2.940 134.418  33.486  1.00  0.00           O  
ATOM   3244  CB  PHE A1719      -5.395 134.973  31.154  1.00  0.00           C  
ATOM   3245  CG  PHE A1719      -6.917 134.902  31.162  1.00  0.00           C  
ATOM   3246  CD1 PHE A1719      -7.655 135.241  32.294  1.00  0.00           C  
ATOM   3247  CD2 PHE A1719      -7.608 134.452  30.026  1.00  0.00           C  
ATOM   3248  CE1 PHE A1719      -9.051 135.131  32.290  1.00  0.00           C  
ATOM   3249  CE2 PHE A1719      -9.003 134.336  30.012  1.00  0.00           C  
ATOM   3250  CZ  PHE A1719      -9.724 134.676  31.147  1.00  0.00           C  
ATOM   3251  N   LEU A1720      -2.478 135.648  31.658  1.00  0.00           N  
ATOM   3252  CA  LEU A1720      -1.045 135.368  31.701  1.00  0.00           C  
ATOM   3253  C   LEU A1720      -0.458 135.869  33.043  1.00  0.00           C  
ATOM   3254  O   LEU A1720       0.489 135.288  33.581  1.00  0.00           O  
ATOM   3255  CB  LEU A1720      -0.349 136.038  30.524  1.00  0.00           C  
ATOM   3256  N   ASP A1721      -1.045 136.938  33.575  1.00  0.00           N  
ATOM   3257  CA  ASP A1721      -0.656 137.541  34.844  1.00  0.00           C  
ATOM   3258  C   ASP A1721      -0.649 136.510  35.977  1.00  0.00           C  
ATOM   3259  O   ASP A1721       0.319 136.391  36.729  1.00  0.00           O  
ATOM   3260  CB  ASP A1721      -1.657 138.649  35.179  1.00  0.00           C  
ATOM   3261  CG  ASP A1721      -1.062 139.758  36.004  1.00  0.00           C  
ATOM   3262  OD1 ASP A1721      -0.163 139.488  36.827  1.00  0.00           O  
ATOM   3263  OD2 ASP A1721      -1.516 140.909  35.823  1.00  0.00           O  
ATOM   3264  N   GLN A1722      -1.738 135.771  36.115  1.00  0.00           N  
ATOM   3265  CA  GLN A1722      -1.809 134.765  37.166  1.00  0.00           C  
ATOM   3266  C   GLN A1722      -1.510 133.387  36.563  1.00  0.00           C  
ATOM   3267  O   GLN A1722      -2.407 132.582  36.336  1.00  0.00           O  
ATOM   3268  CB  GLN A1722      -3.184 134.800  37.827  1.00  0.00           C  
ATOM   3269  CG  GLN A1722      -3.601 136.197  38.264  1.00  0.00           C  
ATOM   3270  CD  GLN A1722      -4.993 136.238  38.868  1.00  0.00           C  
ATOM   3271  OE1 GLN A1722      -5.747 135.265  38.800  1.00  0.00           O  
ATOM   3272  NE2 GLN A1722      -5.327 137.357  39.505  1.00  0.00           N  
ATOM   3273  N   VAL A1723      -0.233 133.119  36.324  1.00  0.00           N  
ATOM   3274  CA  VAL A1723       0.185 131.854  35.734  1.00  0.00           C  
ATOM   3275  C   VAL A1723       1.658 131.610  36.010  1.00  0.00           C  
ATOM   3276  O   VAL A1723       2.054 131.465  37.169  1.00  0.00           O  
ATOM   3277  CB  VAL A1723      -0.048 131.840  34.207  1.00  0.00           C  
ATOM   3278  N   TYR A1752      -5.693 130.223  31.483  1.00  0.00           N  
ATOM   3279  CA  TYR A1752      -5.717 131.068  30.300  1.00  0.00           C  
ATOM   3280  C   TYR A1752      -6.625 130.495  29.211  1.00  0.00           C  
ATOM   3281  O   TYR A1752      -6.180 129.688  28.394  1.00  0.00           O  
ATOM   3282  CB  TYR A1752      -4.291 131.261  29.727  1.00  0.00           C  
ATOM   3283  CG  TYR A1752      -4.239 132.214  28.536  1.00  0.00           C  
ATOM   3284  CD1 TYR A1752      -4.668 131.805  27.256  1.00  0.00           C  
ATOM   3285  CD2 TYR A1752      -3.887 133.557  28.715  1.00  0.00           C  
ATOM   3286  CE1 TYR A1752      -4.771 132.707  26.204  1.00  0.00           C  
ATOM   3287  CE2 TYR A1752      -3.986 134.470  27.669  1.00  0.00           C  
ATOM   3288  CZ  TYR A1752      -4.437 134.038  26.416  1.00  0.00           C  
ATOM   3289  OH  TYR A1752      -4.616 134.945  25.394  1.00  0.00           O  
ATOM   3290  N   ASP A1753      -7.871 130.956  29.166  1.00  0.00           N  
ATOM   3291  CA  ASP A1753      -8.816 130.489  28.158  1.00  0.00           C  
ATOM   3292  C   ASP A1753      -8.722 131.300  26.867  1.00  0.00           C  
ATOM   3293  O   ASP A1753      -9.348 132.357  26.751  1.00  0.00           O  
ATOM   3294  CB  ASP A1753     -10.248 130.537  28.705  1.00  0.00           C  
ATOM   3295  CG  ASP A1753     -11.239 129.805  27.813  1.00  0.00           C  
ATOM   3296  OD1 ASP A1753     -11.167 129.932  26.567  1.00  0.00           O  
ATOM   3297  OD2 ASP A1753     -12.095 129.092  28.371  1.00  0.00           O  
ATOM   3298  N   GLU A1757      -7.985 130.781  25.890  1.00  0.00           N  
ATOM   3299  CA  GLU A1757      -7.816 131.457  24.605  1.00  0.00           C  
ATOM   3300  C   GLU A1757      -9.149 131.807  23.977  1.00  0.00           C  
ATOM   3301  O   GLU A1757      -9.379 132.947  23.578  1.00  0.00           O  
ATOM   3302  CB  GLU A1757      -7.024 130.593  23.615  1.00  0.00           C  
ATOM   3303  CG  GLU A1757      -5.535 130.903  23.507  1.00  0.00           C  
ATOM   3304  CD  GLU A1757      -4.875 130.174  22.332  1.00  0.00           C  
ATOM   3305  OE1 GLU A1757      -5.270 130.420  21.162  1.00  0.00           O  
ATOM   3306  OE2 GLU A1757      -3.959 129.355  22.577  1.00  0.00           O  
ATOM   3307  N   ASP A1758     -10.037 130.823  23.930  1.00  0.00           N  
ATOM   3308  CA  ASP A1758     -11.349 131.008  23.342  1.00  0.00           C  
ATOM   3309  C   ASP A1758     -12.155 132.088  24.046  1.00  0.00           C  
ATOM   3310  O   ASP A1758     -12.995 132.721  23.423  1.00  0.00           O  
ATOM   3311  CB  ASP A1758     -12.136 129.699  23.322  1.00  0.00           C  
ATOM   3312  CG  ASP A1758     -13.510 129.853  22.674  1.00  0.00           C  
ATOM   3313  OD1 ASP A1758     -13.586 130.432  21.569  1.00  0.00           O  
ATOM   3314  OD2 ASP A1758     -14.517 129.397  23.268  1.00  0.00           O  
ATOM   3315  N   TYR A1759     -11.930 132.293  25.336  1.00  0.00           N  
ATOM   3316  CA  TYR A1759     -12.673 133.332  26.037  1.00  0.00           C  
ATOM   3317  C   TYR A1759     -12.269 134.679  25.434  1.00  0.00           C  
ATOM   3318  O   TYR A1759     -13.104 135.434  24.929  1.00  0.00           O  
ATOM   3319  CB  TYR A1759     -12.383 133.321  27.552  1.00  0.00           C  
ATOM   3320  CG  TYR A1759     -13.226 134.330  28.314  1.00  0.00           C  
ATOM   3321  CD1 TYR A1759     -14.617 134.310  28.219  1.00  0.00           C  
ATOM   3322  CD2 TYR A1759     -12.640 135.365  29.031  1.00  0.00           C  
ATOM   3323  CE1 TYR A1759     -15.412 135.308  28.804  1.00  0.00           C  
ATOM   3324  CE2 TYR A1759     -13.436 136.375  29.629  1.00  0.00           C  
ATOM   3325  CZ  TYR A1759     -14.822 136.334  29.500  1.00  0.00           C  
ATOM   3326  OH  TYR A1759     -15.619 137.331  30.027  1.00  0.00           O  
ATOM   3327  N   VAL A1760     -10.973 134.959  25.466  1.00  0.00           N  
ATOM   3328  CA  VAL A1760     -10.442 136.195  24.919  1.00  0.00           C  
ATOM   3329  C   VAL A1760     -10.937 136.388  23.492  1.00  0.00           C  
ATOM   3330  O   VAL A1760     -11.370 137.467  23.108  1.00  0.00           O  
ATOM   3331  CB  VAL A1760      -8.938 136.152  24.936  1.00  0.00           C  
ATOM   3332  CG1 VAL A1760      -8.373 137.482  24.534  1.00  0.00           C  
ATOM   3333  CG2 VAL A1760      -8.473 135.797  26.319  1.00  0.00           C  
ATOM   3334  N   THR A1764     -10.918 135.324  22.719  1.00  0.00           N  
ATOM   3335  CA  THR A1764     -11.395 135.400  21.361  1.00  0.00           C  
ATOM   3336  C   THR A1764     -12.841 135.866  21.373  1.00  0.00           C  
ATOM   3337  O   THR A1764     -13.246 136.685  20.539  1.00  0.00           O  
ATOM   3338  CB  THR A1764     -11.263 134.011  20.653  1.00  0.00           C  
ATOM   3339  OG1 THR A1764      -9.868 133.673  20.527  1.00  0.00           O  
ATOM   3340  CG2 THR A1764     -11.981 133.983  19.266  1.00  0.00           C  
ATOM   3341  N   ALA A1765     -13.619 135.348  22.319  1.00  0.00           N  
ATOM   3342  CA  ALA A1765     -15.036 135.703  22.436  1.00  0.00           C  
ATOM   3343  C   ALA A1765     -15.163 137.171  22.742  1.00  0.00           C  
ATOM   3344  O   ALA A1765     -16.007 137.852  22.173  1.00  0.00           O  
ATOM   3345  CB  ALA A1765     -15.712 134.887  23.522  1.00  0.00           C  
ATOM   3346  N   LEU A1767     -14.315 137.645  23.649  1.00  0.00           N  
ATOM   3347  CA  LEU A1767     -14.300 139.047  24.047  1.00  0.00           C  
ATOM   3348  C   LEU A1767     -13.962 139.876  22.839  1.00  0.00           C  
ATOM   3349  O   LEU A1767     -14.596 140.894  22.588  1.00  0.00           O  
ATOM   3350  CB  LEU A1767     -13.257 139.302  25.130  1.00  0.00           C  
ATOM   3351  CG  LEU A1767     -13.635 138.838  26.531  1.00  0.00           C  
ATOM   3352  CD1 LEU A1767     -12.566 139.326  27.540  1.00  0.00           C  
ATOM   3353  CD2 LEU A1767     -15.052 139.371  26.866  1.00  0.00           C  
ATOM   3354  N   GLU A1768     -12.978 139.406  22.078  1.00  0.00           N  
ATOM   3355  CA  GLU A1768     -12.549 140.077  20.863  1.00  0.00           C  
ATOM   3356  C   GLU A1768     -13.688 140.193  19.870  1.00  0.00           C  
ATOM   3357  O   GLU A1768     -13.705 141.083  19.037  1.00  0.00           O  
ATOM   3358  CB  GLU A1768     -11.363 139.361  20.242  1.00  0.00           C  
ATOM   3359  CG  GLU A1768     -10.160 139.444  21.156  1.00  0.00           C  
ATOM   3360  CD  GLU A1768      -8.908 138.820  20.603  1.00  0.00           C  
ATOM   3361  OE1 GLU A1768      -8.992 138.164  19.550  1.00  0.00           O  
ATOM   3362  OE2 GLU A1768      -7.834 138.995  21.232  1.00  0.00           O  
ATOM   3363  N   HIS A1770     -14.662 139.311  19.961  1.00  0.00           N  
ATOM   3364  CA  HIS A1770     -15.766 139.410  19.041  1.00  0.00           C  
ATOM   3365  C   HIS A1770     -16.730 140.450  19.549  1.00  0.00           C  
ATOM   3366  O   HIS A1770     -17.666 140.827  18.850  1.00  0.00           O  
ATOM   3367  CB  HIS A1770     -16.451 138.071  18.889  1.00  0.00           C  
ATOM   3368  CG  HIS A1770     -16.193 137.412  17.569  1.00  0.00           C  
ATOM   3369  ND1 HIS A1770     -15.260 136.411  17.401  1.00  0.00           N  
ATOM   3370  CD2 HIS A1770     -16.753 137.621  16.357  1.00  0.00           C  
ATOM   3371  CE1 HIS A1770     -15.255 136.034  16.125  1.00  0.00           C  
ATOM   3372  NE2 HIS A1770     -16.147 136.752  15.481  1.00  0.00           N  
ATOM   3373  N   GLY A1771     -16.546 140.839  20.806  1.00  0.00           N  
ATOM   3374  CA  GLY A1771     -17.385 141.866  21.403  1.00  0.00           C  
ATOM   3375  C   GLY A1771     -18.413 141.609  22.513  1.00  0.00           C  
ATOM   3376  O   GLY A1771     -19.594 141.298  22.259  1.00  0.00           O  
ATOM   3377  N   LEU A1772     -18.000 141.842  23.767  1.00  0.00           N  
ATOM   3378  CA  LEU A1772     -18.915 141.710  24.899  1.00  0.00           C  
ATOM   3379  C   LEU A1772     -19.392 143.096  25.315  1.00  0.00           C  
ATOM   3380  O   LEU A1772     -18.592 143.948  25.693  1.00  0.00           O  
ATOM   3381  CB  LEU A1772     -18.213 141.071  26.102  1.00  0.00           C  
ATOM   3382  CG  LEU A1772     -18.930 141.194  27.470  1.00  0.00           C  
ATOM   3383  CD1 LEU A1772     -20.218 140.380  27.524  1.00  0.00           C  
ATOM   3384  CD2 LEU A1772     -17.990 140.746  28.551  1.00  0.00           C  
ATOM   3385  N   PRO A1773     -20.716 143.353  25.231  1.00  0.00           N  
ATOM   3386  CA  PRO A1773     -21.289 144.656  25.606  1.00  0.00           C  
ATOM   3387  C   PRO A1773     -20.878 145.003  27.045  1.00  0.00           C  
ATOM   3388  O   PRO A1773     -20.400 144.133  27.771  1.00  0.00           O  
ATOM   3389  CB  PRO A1773     -22.800 144.360  25.619  1.00  0.00           C  
ATOM   3390  CG  PRO A1773     -22.948 143.329  24.586  1.00  0.00           C  
ATOM   3391  CD  PRO A1773     -21.745 142.428  24.747  1.00  0.00           C  
ATOM   3392  N   PRO A1774     -20.988 146.272  27.452  1.00  0.00           N  
ATOM   3393  CA  PRO A1774     -20.582 146.502  28.845  1.00  0.00           C  
ATOM   3394  C   PRO A1774     -21.608 145.672  29.640  1.00  0.00           C  
ATOM   3395  O   PRO A1774     -22.800 145.652  29.305  1.00  0.00           O  
ATOM   3396  CB  PRO A1774     -20.808 148.000  29.027  1.00  0.00           C  
ATOM   3397  CG  PRO A1774     -20.666 148.558  27.638  1.00  0.00           C  
ATOM   3398  CD  PRO A1774     -21.418 147.530  26.818  1.00  0.00           C  
ATOM   3399  N   THR A1775     -21.145 144.966  30.658  1.00  0.00           N  
ATOM   3400  CA  THR A1775     -22.023 144.111  31.416  1.00  0.00           C  
ATOM   3401  C   THR A1775     -21.650 144.046  32.894  1.00  0.00           C  
ATOM   3402  O   THR A1775     -20.484 144.179  33.261  1.00  0.00           O  
ATOM   3403  CB  THR A1775     -21.943 142.688  30.785  1.00  0.00           C  
ATOM   3404  OG1 THR A1775     -22.430 142.754  29.443  1.00  0.00           O  
ATOM   3405  CG2 THR A1775     -22.756 141.682  31.565  1.00  0.00           C  
ATOM   3406  N   ALA A1776     -22.667 143.871  33.730  1.00  0.00           N  
ATOM   3407  CA  ALA A1776     -22.497 143.724  35.171  1.00  0.00           C  
ATOM   3408  C   ALA A1776     -22.775 142.253  35.548  1.00  0.00           C  
ATOM   3409  O   ALA A1776     -23.700 141.612  35.019  1.00  0.00           O  
ATOM   3410  CB  ALA A1776     -23.459 144.653  35.910  1.00  0.00           C  
ATOM   3411  N   GLY A1777     -21.935 141.700  36.411  1.00  0.00           N  
ATOM   3412  CA  GLY A1777     -22.124 140.329  36.847  1.00  0.00           C  
ATOM   3413  C   GLY A1777     -22.394 140.222  38.340  1.00  0.00           C  
ATOM   3414  O   GLY A1777     -21.721 140.868  39.147  1.00  0.00           O  
ATOM   3415  N   LEU A1778     -23.355 139.380  38.702  1.00  0.00           N  
ATOM   3416  CA  LEU A1778     -23.755 139.150  40.079  1.00  0.00           C  
ATOM   3417  C   LEU A1778     -23.322 137.774  40.534  1.00  0.00           C  
ATOM   3418  O   LEU A1778     -23.391 136.820  39.761  1.00  0.00           O  
ATOM   3419  CB  LEU A1778     -25.273 139.214  40.183  1.00  0.00           C  
ATOM   3420  CG  LEU A1778     -25.832 139.218  41.598  1.00  0.00           C  
ATOM   3421  CD1 LEU A1778     -25.096 140.224  42.484  1.00  0.00           C  
ATOM   3422  CD2 LEU A1778     -27.305 139.572  41.497  1.00  0.00           C  
ATOM   3423  N   GLY A1779     -22.879 137.679  41.785  1.00  0.00           N  
ATOM   3424  CA  GLY A1779     -22.472 136.404  42.359  1.00  0.00           C  
ATOM   3425  C   GLY A1779     -23.182 136.231  43.697  1.00  0.00           C  
ATOM   3426  O   GLY A1779     -23.216 137.181  44.469  1.00  0.00           O  
ATOM   3427  N   ILE A1782     -23.831 135.091  43.937  1.00  0.00           N  
ATOM   3428  CA  ILE A1782     -24.527 134.843  45.207  1.00  0.00           C  
ATOM   3429  C   ILE A1782     -24.383 133.387  45.681  1.00  0.00           C  
ATOM   3430  O   ILE A1782     -24.449 132.452  44.877  1.00  0.00           O  
ATOM   3431  CB  ILE A1782     -26.042 135.238  45.142  1.00  0.00           C  
ATOM   3432  CG1 ILE A1782     -26.204 136.765  45.036  1.00  0.00           C  
ATOM   3433  CG2 ILE A1782     -26.789 134.697  46.366  1.00  0.00           C  
ATOM   3434  CD1 ILE A1782     -27.624 137.267  45.279  1.00  0.00           C  
ATOM   3435  N   GLY A1783     -24.047 133.205  46.960  1.00  0.00           N  
ATOM   3436  CA  GLY A1783     -23.905 131.866  47.515  1.00  0.00           C  
ATOM   3437  C   GLY A1783     -25.256 131.457  48.051  1.00  0.00           C  
ATOM   3438  O   GLY A1783     -25.584 131.795  49.177  1.00  0.00           O  
ATOM   3439  N   ILE A1784     -26.028 130.706  47.278  1.00  0.00           N  
ATOM   3440  CA  ILE A1784     -27.373 130.323  47.692  1.00  0.00           C  
ATOM   3441  C   ILE A1784     -27.468 129.715  49.104  1.00  0.00           C  
ATOM   3442  O   ILE A1784     -28.323 130.112  49.900  1.00  0.00           O  
ATOM   3443  CB  ILE A1784     -28.030 129.381  46.640  1.00  0.00           C  
ATOM   3444  CG1 ILE A1784     -28.151 130.111  45.308  1.00  0.00           C  
ATOM   3445  CG2 ILE A1784     -29.434 128.927  47.082  1.00  0.00           C  
ATOM   3446  CD1 ILE A1784     -29.144 131.250  45.320  1.00  0.00           C  
ATOM   3447  N   ASP A1785     -26.572 128.782  49.425  1.00  0.00           N  
ATOM   3448  CA  ASP A1785     -26.580 128.113  50.737  1.00  0.00           C  
ATOM   3449  C   ASP A1785     -26.600 129.103  51.922  1.00  0.00           C  
ATOM   3450  O   ASP A1785     -27.496 129.059  52.775  1.00  0.00           O  
ATOM   3451  CB  ASP A1785     -25.385 127.168  50.843  1.00  0.00           C  
ATOM   3452  CG  ASP A1785     -25.362 126.120  49.728  1.00  0.00           C  
ATOM   3453  OD1 ASP A1785     -26.441 125.576  49.375  1.00  0.00           O  
ATOM   3454  OD2 ASP A1785     -24.239 125.849  49.223  1.00  0.00           O  
ATOM   3455  N   ARG A1786     -25.614 129.997  51.963  1.00  0.00           N  
ATOM   3456  CA  ARG A1786     -25.548 131.023  52.994  1.00  0.00           C  
ATOM   3457  C   ARG A1786     -26.804 131.899  53.049  1.00  0.00           C  
ATOM   3458  O   ARG A1786     -27.215 132.298  54.135  1.00  0.00           O  
ATOM   3459  CB  ARG A1786     -24.321 131.901  52.817  1.00  0.00           C  
ATOM   3460  CG  ARG A1786     -23.003 131.179  53.021  1.00  0.00           C  
ATOM   3461  CD  ARG A1786     -21.835 132.141  52.837  1.00  0.00           C  
ATOM   3462  NE  ARG A1786     -20.549 131.526  53.173  1.00  0.00           N  
ATOM   3463  CZ  ARG A1786     -19.368 132.138  53.061  1.00  0.00           C  
ATOM   3464  NH1 ARG A1786     -19.297 133.385  52.621  1.00  0.00           N  
ATOM   3465  NH2 ARG A1786     -18.247 131.496  53.380  1.00  0.00           N  
ATOM   3466  N   MET A1787     -27.393 132.224  51.899  1.00  0.00           N  
ATOM   3467  CA  MET A1787     -28.608 133.027  51.879  1.00  0.00           C  
ATOM   3468  C   MET A1787     -29.715 132.260  52.553  1.00  0.00           C  
ATOM   3469  O   MET A1787     -30.588 132.839  53.197  1.00  0.00           O  
ATOM   3470  CB  MET A1787     -29.077 133.339  50.450  1.00  0.00           C  
ATOM   3471  CG  MET A1787     -30.308 134.273  50.422  1.00  0.00           C  
ATOM   3472  SD  MET A1787     -31.295 134.428  48.894  1.00  0.00           S  
ATOM   3473  CE  MET A1787     -30.036 134.770  47.755  1.00  0.00           C  
ATOM   3474  N   VAL A1788     -29.712 130.949  52.355  1.00  0.00           N  
ATOM   3475  CA  VAL A1788     -30.742 130.117  52.949  1.00  0.00           C  
ATOM   3476  C   VAL A1788     -30.536 130.092  54.451  1.00  0.00           C  
ATOM   3477  O   VAL A1788     -31.496 130.253  55.200  1.00  0.00           O  
ATOM   3478  CB  VAL A1788     -30.776 128.701  52.333  1.00  0.00           C  
ATOM   3479  CG1 VAL A1788     -31.756 127.792  53.085  1.00  0.00           C  
ATOM   3480  CG2 VAL A1788     -31.204 128.795  50.884  1.00  0.00           C  
ATOM   3481  N   MET A1789     -29.290 129.945  54.893  1.00  0.00           N  
ATOM   3482  CA  MET A1789     -29.005 129.957  56.325  1.00  0.00           C  
ATOM   3483  C   MET A1789     -29.586 131.236  56.953  1.00  0.00           C  
ATOM   3484  O   MET A1789     -30.443 131.198  57.843  1.00  0.00           O  
ATOM   3485  CB  MET A1789     -27.496 129.887  56.581  1.00  0.00           C  
ATOM   3486  CG  MET A1789     -26.861 128.684  55.926  1.00  0.00           C  
ATOM   3487  SD  MET A1789     -25.288 128.215  56.589  1.00  0.00           S  
ATOM   3488  CE  MET A1789     -24.723 129.794  57.053  1.00  0.00           C  
ATOM   3489  N   LEU A1790     -29.217 132.371  56.388  1.00  0.00           N  
ATOM   3490  CA  LEU A1790     -29.696 133.641  56.894  1.00  0.00           C  
ATOM   3491  C   LEU A1790     -31.219 133.874  56.735  1.00  0.00           C  
ATOM   3492  O   LEU A1790     -31.699 134.967  57.029  1.00  0.00           O  
ATOM   3493  CB  LEU A1790     -28.899 134.773  56.231  1.00  0.00           C  
ATOM   3494  CG  LEU A1790     -27.368 134.583  56.269  1.00  0.00           C  
ATOM   3495  CD1 LEU A1790     -26.705 135.466  55.269  1.00  0.00           C  
ATOM   3496  CD2 LEU A1790     -26.794 134.851  57.630  1.00  0.00           C  
ATOM   3497  N   PHE A1791     -31.971 132.890  56.240  1.00  0.00           N  
ATOM   3498  CA  PHE A1791     -33.431 133.038  56.060  1.00  0.00           C  
ATOM   3499  C   PHE A1791     -34.226 132.021  56.882  1.00  0.00           C  
ATOM   3500  O   PHE A1791     -35.434 132.180  57.122  1.00  0.00           O  
ATOM   3501  CB  PHE A1791     -33.802 132.857  54.583  1.00  0.00           C  
ATOM   3502  CG  PHE A1791     -33.941 134.150  53.820  1.00  0.00           C  
ATOM   3503  CD1 PHE A1791     -32.874 135.048  53.733  1.00  0.00           C  
ATOM   3504  CD2 PHE A1791     -35.131 134.464  53.170  1.00  0.00           C  
ATOM   3505  CE1 PHE A1791     -32.989 136.241  53.015  1.00  0.00           C  
ATOM   3506  CE2 PHE A1791     -35.250 135.654  52.451  1.00  0.00           C  
ATOM   3507  CZ  PHE A1791     -34.174 136.543  52.373  1.00  0.00           C  
ATOM   3508  N   THR A1792     -33.552 130.935  57.241  1.00  0.00           N  
ATOM   3509  CA  THR A1792     -34.168 129.877  58.018  1.00  0.00           C  
ATOM   3510  C   THR A1792     -33.571 129.777  59.420  1.00  0.00           C  
ATOM   3511  O   THR A1792     -33.881 128.847  60.170  1.00  0.00           O  
ATOM   3512  CB  THR A1792     -33.995 128.509  57.331  1.00  0.00           C  
ATOM   3513  OG1 THR A1792     -32.597 128.216  57.179  1.00  0.00           O  
ATOM   3514  CG2 THR A1792     -34.700 128.488  55.982  1.00  0.00           C  
ATOM   3515  N   ASN A1793     -32.655 130.681  59.743  1.00  0.00           N  
ATOM   3516  CA  ASN A1793     -32.027 130.696  61.056  1.00  0.00           C  
ATOM   3517  C   ASN A1793     -30.908 129.664  61.205  1.00  0.00           C  
ATOM   3518  O   ASN A1793     -30.228 129.656  62.220  1.00  0.00           O  
ATOM   3519  CB  ASN A1793     -33.081 130.453  62.135  1.00  0.00           C  
ATOM   3520  CG  ASN A1793     -32.691 131.004  63.477  1.00  0.00           C  
ATOM   3521  OD1 ASN A1793     -31.510 131.011  63.876  1.00  0.00           O  
ATOM   3522  ND2 ASN A1793     -33.698 131.479  64.201  1.00  0.00           N  
ATOM   3523  N   SER A1794     -30.713 128.789  60.222  1.00  0.00           N  
ATOM   3524  CA  SER A1794     -29.643 127.783  60.304  1.00  0.00           C  
ATOM   3525  C   SER A1794     -28.275 128.457  60.535  1.00  0.00           C  
ATOM   3526  O   SER A1794     -28.013 129.541  60.014  1.00  0.00           O  
ATOM   3527  CB  SER A1794     -29.614 126.927  59.033  1.00  0.00           C  
ATOM   3528  OG  SER A1794     -30.847 126.246  58.836  1.00  0.00           O  
ATOM   3529  N   HIS A1795     -27.410 127.829  61.329  1.00  0.00           N  
ATOM   3530  CA  HIS A1795     -26.102 128.430  61.617  1.00  0.00           C  
ATOM   3531  C   HIS A1795     -24.889 127.640  61.143  1.00  0.00           C  
ATOM   3532  O   HIS A1795     -23.766 127.873  61.596  1.00  0.00           O  
ATOM   3533  CB  HIS A1795     -25.962 128.765  63.109  1.00  0.00           C  
ATOM   3534  CG  HIS A1795     -26.877 129.856  63.578  1.00  0.00           C  
ATOM   3535  ND1 HIS A1795     -26.462 131.163  63.719  1.00  0.00           N  
ATOM   3536  CD2 HIS A1795     -28.190 129.841  63.908  1.00  0.00           C  
ATOM   3537  CE1 HIS A1795     -27.485 131.907  64.105  1.00  0.00           C  
ATOM   3538  NE2 HIS A1795     -28.550 131.130  64.225  1.00  0.00           N  
ATOM   3539  N   THR A1796     -25.134 126.647  60.299  1.00  0.00           N  
ATOM   3540  CA  THR A1796     -24.071 125.840  59.701  1.00  0.00           C  
ATOM   3541  C   THR A1796     -24.582 125.401  58.330  1.00  0.00           C  
ATOM   3542  O   THR A1796     -25.795 125.201  58.144  1.00  0.00           O  
ATOM   3543  CB  THR A1796     -23.606 124.642  60.591  1.00  0.00           C  
ATOM   3544  OG1 THR A1796     -22.854 123.706  59.808  1.00  0.00           O  
ATOM   3545  CG2 THR A1796     -24.768 123.901  61.213  1.00  0.00           C  
ATOM   3546  N   ILE A1797     -23.678 125.345  57.354  1.00  0.00           N  
ATOM   3547  CA  ILE A1797     -24.033 124.958  55.994  1.00  0.00           C  
ATOM   3548  C   ILE A1797     -24.673 123.573  55.964  1.00  0.00           C  
ATOM   3549  O   ILE A1797     -25.596 123.329  55.191  1.00  0.00           O  
ATOM   3550  CB  ILE A1797     -22.805 124.984  55.045  1.00  0.00           C  
ATOM   3551  CG1 ILE A1797     -23.261 124.850  53.582  1.00  0.00           C  
ATOM   3552  CG2 ILE A1797     -21.798 123.881  55.440  1.00  0.00           C  
ATOM   3553  CD1 ILE A1797     -22.124 124.881  52.561  1.00  0.00           C  
ATOM   3554  N   ARG A1798     -24.206 122.678  56.827  1.00  0.00           N  
ATOM   3555  CA  ARG A1798     -24.743 121.323  56.879  1.00  0.00           C  
ATOM   3556  C   ARG A1798     -26.241 121.304  57.214  1.00  0.00           C  
ATOM   3557  O   ARG A1798     -26.970 120.401  56.826  1.00  0.00           O  
ATOM   3558  CB  ARG A1798     -23.933 120.496  57.870  1.00  0.00           C  
ATOM   3559  CG  ARG A1798     -22.518 120.217  57.403  1.00  0.00           C  
ATOM   3560  CD  ARG A1798     -21.754 119.514  58.491  1.00  0.00           C  
ATOM   3561  NE  ARG A1798     -20.641 118.732  57.966  1.00  0.00           N  
ATOM   3562  CZ  ARG A1798     -20.112 117.674  58.579  1.00  0.00           C  
ATOM   3563  NH1 ARG A1798     -20.581 117.266  59.758  1.00  0.00           N  
ATOM   3564  NH2 ARG A1798     -19.105 117.023  58.007  1.00  0.00           N  
ATOM   3565  N   ASP A1799     -26.716 122.351  57.857  1.00  0.00           N  
ATOM   3566  CA  ASP A1799     -28.115 122.423  58.209  1.00  0.00           C  
ATOM   3567  C   ASP A1799     -29.002 122.743  57.007  1.00  0.00           C  
ATOM   3568  O   ASP A1799     -30.235 122.725  57.111  1.00  0.00           O  
ATOM   3569  CB  ASP A1799     -28.322 123.487  59.296  1.00  0.00           C  
ATOM   3570  CG  ASP A1799     -27.950 123.001  60.713  1.00  0.00           C  
ATOM   3571  OD1 ASP A1799     -27.880 121.773  60.991  1.00  0.00           O  
ATOM   3572  OD2 ASP A1799     -27.767 123.885  61.570  1.00  0.00           O  
ATOM   3573  N   VAL A1800     -28.379 123.090  55.883  1.00  0.00           N  
ATOM   3574  CA  VAL A1800     -29.114 123.439  54.665  1.00  0.00           C  
ATOM   3575  C   VAL A1800     -28.855 122.584  53.390  1.00  0.00           C  
ATOM   3576  O   VAL A1800     -29.389 122.852  52.316  1.00  0.00           O  
ATOM   3577  CB  VAL A1800     -29.003 124.954  54.390  1.00  0.00           C  
ATOM   3578  CG1 VAL A1800     -29.981 125.673  55.263  1.00  0.00           C  
ATOM   3579  CG2 VAL A1800     -27.596 125.472  54.708  1.00  0.00           C  
ATOM   3580  N   ILE A1801     -28.096 121.513  53.539  1.00  0.00           N  
ATOM   3581  CA  ILE A1801     -27.799 120.638  52.435  1.00  0.00           C  
ATOM   3582  C   ILE A1801     -28.278 119.239  52.838  1.00  0.00           C  
ATOM   3583  O   ILE A1801     -27.611 118.544  53.609  1.00  0.00           O  
ATOM   3584  CB  ILE A1801     -26.276 120.600  52.149  1.00  0.00           C  
ATOM   3585  CG1 ILE A1801     -25.781 121.951  51.609  1.00  0.00           C  
ATOM   3586  CG2 ILE A1801     -25.896 119.402  51.239  1.00  0.00           C  
ATOM   3587  CD1 ILE A1801     -24.261 121.953  51.238  1.00  0.00           C  
ATOM   3588  N   LEU A1802     -29.392 118.810  52.252  1.00  0.00           N  
ATOM   3589  CA  LEU A1802     -29.964 117.519  52.539  1.00  0.00           C  
ATOM   3590  C   LEU A1802     -28.966 116.396  52.718  1.00  0.00           C  
ATOM   3591  O   LEU A1802     -29.216 115.519  53.515  1.00  0.00           O  
ATOM   3592  CB  LEU A1802     -30.944 117.124  51.472  1.00  0.00           C  
ATOM   3593  CG  LEU A1802     -32.135 118.038  51.435  1.00  0.00           C  
ATOM   3594  CD1 LEU A1802     -33.034 117.682  50.282  1.00  0.00           C  
ATOM   3595  CD2 LEU A1802     -32.843 117.815  52.699  1.00  0.00           C  
ATOM   3596  N   PHE A1803     -27.850 116.380  52.009  1.00  0.00           N  
ATOM   3597  CA  PHE A1803     -26.915 115.276  52.212  1.00  0.00           C  
ATOM   3598  C   PHE A1803     -25.485 115.772  52.173  1.00  0.00           C  
ATOM   3599  O   PHE A1803     -24.763 115.464  51.232  1.00  0.00           O  
ATOM   3600  CB  PHE A1803     -27.099 114.201  51.130  1.00  0.00           C  
ATOM   3601  CG  PHE A1803     -28.469 113.565  51.114  1.00  0.00           C  
ATOM   3602  CD1 PHE A1803     -29.501 114.116  50.364  1.00  0.00           C  
ATOM   3603  CD2 PHE A1803     -28.745 112.437  51.888  1.00  0.00           C  
ATOM   3604  CE1 PHE A1803     -30.792 113.556  50.388  1.00  0.00           C  
ATOM   3605  CE2 PHE A1803     -30.033 111.870  51.919  1.00  0.00           C  
ATOM   3606  CZ  PHE A1803     -31.055 112.434  51.171  1.00  0.00           C  
ATOM   3607  N   PRO A1804     -25.037 116.514  53.210  1.00  0.00           N  
ATOM   3608  CA  PRO A1804     -23.674 117.063  53.283  1.00  0.00           C  
ATOM   3609  C   PRO A1804     -22.699 115.936  53.192  1.00  0.00           C  
ATOM   3610  O   PRO A1804     -23.060 114.793  53.472  1.00  0.00           O  
ATOM   3611  CB  PRO A1804     -23.615 117.675  54.678  1.00  0.00           C  
ATOM   3612  CG  PRO A1804     -25.039 117.951  54.998  1.00  0.00           C  
ATOM   3613  CD  PRO A1804     -25.713 116.700  54.497  1.00  0.00           C  
ATOM   3614  N   ALA A1805     -21.476 116.229  52.776  1.00  0.00           N  
ATOM   3615  CA  ALA A1805     -20.504 115.161  52.690  1.00  0.00           C  
ATOM   3616  C   ALA A1805     -20.109 114.840  54.111  1.00  0.00           C  
ATOM   3617  O   ALA A1805     -20.016 115.745  54.962  1.00  0.00           O  
ATOM   3618  CB  ALA A1805     -19.301 115.574  51.877  1.00  0.00           C  
ATOM   3619  N   MET A1806     -20.026 113.540  54.374  1.00  0.00           N  
ATOM   3620  CA  MET A1806     -19.659 113.032  55.677  1.00  0.00           C  
ATOM   3621  C   MET A1806     -18.305 112.346  55.567  1.00  0.00           C  
ATOM   3622  O   MET A1806     -17.967 111.815  54.500  1.00  0.00           O  
ATOM   3623  CB  MET A1806     -20.712 112.024  56.188  1.00  0.00           C  
ATOM   3624  CG  MET A1806     -22.115 112.600  56.425  1.00  0.00           C  
ATOM   3625  SD  MET A1806     -22.155 114.145  57.386  1.00  0.00           S  
ATOM   3626  CE  MET A1806     -21.171 113.662  58.875  1.00  0.00           C  
ATOM   3627  N   ARG A1807     -17.502 112.469  56.620  1.00  0.00           N  
ATOM   3628  CA  ARG A1807     -16.191 111.821  56.679  1.00  0.00           C  
ATOM   3629  C   ARG A1807     -16.533 110.339  56.884  1.00  0.00           C  
ATOM   3630  O   ARG A1807     -17.168 109.997  57.875  1.00  0.00           O  
ATOM   3631  CB  ARG A1807     -15.366 112.378  57.852  1.00  0.00           C  
ATOM   3632  N   PRO A1808     -16.175 109.462  55.932  1.00  0.00           N  
ATOM   3633  CA  PRO A1808     -16.455 108.012  55.991  1.00  0.00           C  
ATOM   3634  C   PRO A1808     -16.394 107.324  57.379  1.00  0.00           C  
ATOM   3635  O   PRO A1808     -15.432 107.461  58.151  1.00  0.00           O  
ATOM   3636  CB  PRO A1808     -15.440 107.436  55.009  1.00  0.00           C  
ATOM   3637  CG  PRO A1808     -15.360 108.518  53.959  1.00  0.00           C  
ATOM   3638  CD  PRO A1808     -15.276 109.773  54.800  1.00  0.00           C  
TER
END
