# Supplementary material for: Backbone Brackets and Arginine Tweezers delineate Class I and Class II aminoacyl tRNA synthetases
Source: PLoS Comput Biol. 2018 Apr 16;14(4):e1006101. doi: 10.1371/journal.pcbi.1006101 (PMC5919687; doi:10.1371/journal.pcbi.1006101)
Supplement: S12 File — All structures of Class II aaRS with residues renumbered according to the MSA. (GZ) [file pcbi.1006101.s024.tar.gz › 1c0a_A_renum.pdb]

ATOM      1  N   MET A 163      59.251  57.130  27.177  1.00  0.00           N  
ATOM      2  CA  MET A 163      59.867  56.306  28.254  1.00  0.00           C  
ATOM      3  C   MET A 163      61.353  56.050  28.037  1.00  0.00           C  
ATOM      4  O   MET A 163      61.987  55.373  28.852  1.00  0.00           O  
ATOM      5  CB  MET A 163      59.160  54.962  28.383  1.00  0.00           C  
ATOM      6  CG  MET A 163      57.714  55.058  28.769  1.00  0.00           C  
ATOM      7  SD  MET A 163      56.880  53.448  28.683  1.00  0.00           S  
ATOM      8  CE  MET A 163      57.271  52.767  30.327  1.00  0.00           C  
ATOM      9  N   ARG A 164      61.911  56.562  26.948  1.00  0.00           N  
ATOM     10  CA  ARG A 164      63.336  56.386  26.710  1.00  0.00           C  
ATOM     11  C   ARG A 164      63.916  57.712  26.255  1.00  0.00           C  
ATOM     12  O   ARG A 164      63.185  58.542  25.718  1.00  0.00           O  
ATOM     13  CB  ARG A 164      63.593  55.329  25.627  1.00  0.00           C  
ATOM     14  CG  ARG A 164      63.058  55.701  24.247  1.00  0.00           C  
ATOM     15  CD  ARG A 164      63.834  54.993  23.129  1.00  0.00           C  
ATOM     16  NE  ARG A 164      63.824  53.539  23.275  1.00  0.00           N  
ATOM     17  CZ  ARG A 164      62.892  52.739  22.772  1.00  0.00           C  
ATOM     18  NH1 ARG A 164      61.882  53.246  22.072  1.00  0.00           N  
ATOM     19  NH2 ARG A 164      62.966  51.429  22.983  1.00  0.00           N  
ATOM     20  N   THR A 165      65.216  57.911  26.457  1.00  0.00           N  
ATOM     21  CA  THR A 165      65.874  59.147  26.030  1.00  0.00           C  
ATOM     22  C   THR A 165      66.892  58.789  24.963  1.00  0.00           C  
ATOM     23  O   THR A 165      67.367  59.647  24.211  1.00  0.00           O  
ATOM     24  CB  THR A 165      66.606  59.872  27.198  1.00  0.00           C  
ATOM     25  OG1 THR A 165      67.727  59.093  27.629  1.00  0.00           O  
ATOM     26  CG2 THR A 165      65.664  60.077  28.382  1.00  0.00           C  
ATOM     27  N   GLU A 166      67.214  57.502  24.896  1.00  0.00           N  
ATOM     28  CA  GLU A 166      68.161  56.993  23.915  1.00  0.00           C  
ATOM     29  C   GLU A 166      67.836  55.546  23.562  1.00  0.00           C  
ATOM     30  O   GLU A 166      67.233  54.805  24.348  1.00  0.00           O  
ATOM     31  CB  GLU A 166      69.592  57.033  24.476  1.00  0.00           C  
ATOM     32  CG  GLU A 166      70.124  58.411  24.837  1.00  0.00           C  
ATOM     33  CD  GLU A 166      70.309  59.308  23.627  1.00  0.00           C  
ATOM     34  OE1 GLU A 166      70.334  58.769  22.502  1.00  0.00           O  
ATOM     35  OE2 GLU A 166      70.423  60.544  23.791  1.00  0.00           O  
ATOM     36  N   TYR A 167      68.239  55.137  22.370  1.00  0.00           N  
ATOM     37  CA  TYR A 167      68.055  53.753  21.996  1.00  0.00           C  
ATOM     38  C   TYR A 167      69.357  53.048  22.374  1.00  0.00           C  
ATOM     39  O   TYR A 167      70.449  53.532  22.064  1.00  0.00           O  
ATOM     40  CB  TYR A 167      67.776  53.617  20.499  1.00  0.00           C  
ATOM     41  CG  TYR A 167      66.354  53.968  20.112  1.00  0.00           C  
ATOM     42  CD1 TYR A 167      65.997  55.281  19.796  1.00  0.00           C  
ATOM     43  CD2 TYR A 167      65.370  52.983  20.045  1.00  0.00           C  
ATOM     44  CE1 TYR A 167      64.713  55.605  19.416  1.00  0.00           C  
ATOM     45  CE2 TYR A 167      64.063  53.298  19.663  1.00  0.00           C  
ATOM     46  CZ  TYR A 167      63.751  54.611  19.348  1.00  0.00           C  
ATOM     47  OH  TYR A 167      62.486  54.928  18.936  1.00  0.00           O  
ATOM     48  N   CYS A 168      69.236  51.920  23.065  1.00  0.00           N  
ATOM     49  CA  CYS A 168      70.394  51.161  23.498  1.00  0.00           C  
ATOM     50  C   CYS A 168      71.501  51.146  22.460  1.00  0.00           C  
ATOM     51  O   CYS A 168      72.597  51.647  22.691  1.00  0.00           O  
ATOM     52  CB  CYS A 168      69.995  49.729  23.797  1.00  0.00           C  
ATOM     53  SG  CYS A 168      68.693  49.575  25.013  1.00  0.00           S  
ATOM     54  N   GLY A 169      71.193  50.573  21.304  1.00  0.00           N  
ATOM     55  CA  GLY A 169      72.167  50.437  20.239  1.00  0.00           C  
ATOM     56  C   GLY A 169      72.878  51.663  19.718  1.00  0.00           C  
ATOM     57  O   GLY A 169      73.777  51.541  18.889  1.00  0.00           O  
ATOM     58  N   GLN A 170      72.511  52.845  20.177  1.00  0.00           N  
ATOM     59  CA  GLN A 170      73.179  54.030  19.657  1.00  0.00           C  
ATOM     60  C   GLN A 170      74.153  54.661  20.634  1.00  0.00           C  
ATOM     61  O   GLN A 170      74.863  55.599  20.288  1.00  0.00           O  
ATOM     62  CB  GLN A 170      72.147  55.068  19.195  1.00  0.00           C  
ATOM     63  CG  GLN A 170      71.322  54.609  17.986  1.00  0.00           C  
ATOM     64  CD  GLN A 170      70.257  55.621  17.581  1.00  0.00           C  
ATOM     65  OE1 GLN A 170      69.478  56.077  18.422  1.00  0.00           O  
ATOM     66  NE2 GLN A 170      70.214  55.972  16.291  1.00  0.00           N  
ATOM     67  N   LEU A 171      74.199  54.141  21.850  1.00  0.00           N  
ATOM     68  CA  LEU A 171      75.100  54.686  22.848  1.00  0.00           C  
ATOM     69  C   LEU A 171      76.563  54.500  22.430  1.00  0.00           C  
ATOM     70  O   LEU A 171      76.969  53.410  22.016  1.00  0.00           O  
ATOM     71  CB  LEU A 171      74.816  54.029  24.200  1.00  0.00           C  
ATOM     72  CG  LEU A 171      73.409  54.371  24.707  1.00  0.00           C  
ATOM     73  CD1 LEU A 171      73.122  53.721  26.060  1.00  0.00           C  
ATOM     74  CD2 LEU A 171      73.301  55.884  24.802  1.00  0.00           C  
ATOM     75  N   ARG A 172      77.333  55.584  22.510  1.00  0.00           N  
ATOM     76  CA  ARG A 172      78.754  55.575  22.147  1.00  0.00           C  
ATOM     77  C   ARG A 172      79.567  56.349  23.189  1.00  0.00           C  
ATOM     78  O   ARG A 172      79.014  56.917  24.139  1.00  0.00           O  
ATOM     79  CB  ARG A 172      78.973  56.241  20.779  1.00  0.00           C  
ATOM     80  CG  ARG A 172      78.227  55.630  19.596  1.00  0.00           C  
ATOM     81  CD  ARG A 172      78.883  54.369  19.082  1.00  0.00           C  
ATOM     82  NE  ARG A 172      78.250  53.901  17.850  1.00  0.00           N  
ATOM     83  CZ  ARG A 172      77.144  53.156  17.796  1.00  0.00           C  
ATOM     84  NH1 ARG A 172      76.523  52.775  18.914  1.00  0.00           N  
ATOM     85  NH2 ARG A 172      76.659  52.788  16.617  1.00  0.00           N  
ATOM     86  N   LEU A 173      80.885  56.375  23.004  1.00  0.00           N  
ATOM     87  CA  LEU A 173      81.752  57.105  23.917  1.00  0.00           C  
ATOM     88  C   LEU A 173      81.232  58.532  24.006  1.00  0.00           C  
ATOM     89  O   LEU A 173      81.182  59.115  25.082  1.00  0.00           O  
ATOM     90  CB  LEU A 173      83.193  57.109  23.404  1.00  0.00           C  
ATOM     91  CG  LEU A 173      83.969  55.786  23.460  1.00  0.00           C  
ATOM     92  CD1 LEU A 173      85.285  55.935  22.691  1.00  0.00           C  
ATOM     93  CD2 LEU A 173      84.234  55.397  24.917  1.00  0.00           C  
ATOM     94  N   SER A 174      80.817  59.083  22.870  1.00  0.00           N  
ATOM     95  CA  SER A 174      80.299  60.447  22.830  1.00  0.00           C  
ATOM     96  C   SER A 174      79.158  60.688  23.817  1.00  0.00           C  
ATOM     97  O   SER A 174      78.794  61.835  24.072  1.00  0.00           O  
ATOM     98  CB  SER A 174      79.820  60.798  21.416  1.00  0.00           C  
ATOM     99  OG  SER A 174      78.671  60.048  21.056  1.00  0.00           O  
ATOM    100  N   HIS A 175      78.586  59.620  24.366  1.00  0.00           N  
ATOM    101  CA  HIS A 175      77.493  59.774  25.320  1.00  0.00           C  
ATOM    102  C   HIS A 175      77.993  59.643  26.752  1.00  0.00           C  
ATOM    103  O   HIS A 175      77.233  59.852  27.708  1.00  0.00           O  
ATOM    104  CB  HIS A 175      76.395  58.722  25.083  1.00  0.00           C  
ATOM    105  CG  HIS A 175      75.595  58.946  23.838  1.00  0.00           C  
ATOM    106  ND1 HIS A 175      75.809  58.236  22.677  1.00  0.00           N  
ATOM    107  CD2 HIS A 175      74.606  59.829  23.563  1.00  0.00           C  
ATOM    108  CE1 HIS A 175      74.988  58.674  21.739  1.00  0.00           C  
ATOM    109  NE2 HIS A 175      74.248  59.641  22.250  1.00  0.00           N  
ATOM    110  N   VAL A 176      79.268  59.298  26.899  1.00  0.00           N  
ATOM    111  CA  VAL A 176      79.852  59.105  28.223  1.00  0.00           C  
ATOM    112  C   VAL A 176      79.594  60.259  29.179  1.00  0.00           C  
ATOM    113  O   VAL A 176      79.782  61.423  28.829  1.00  0.00           O  
ATOM    114  CB  VAL A 176      81.376  58.851  28.141  1.00  0.00           C  
ATOM    115  CG1 VAL A 176      81.950  58.662  29.553  1.00  0.00           C  
ATOM    116  CG2 VAL A 176      81.652  57.608  27.295  1.00  0.00           C  
ATOM    117  N   GLY A 177      79.147  59.909  30.386  1.00  0.00           N  
ATOM    118  CA  GLY A 177      78.855  60.894  31.416  1.00  0.00           C  
ATOM    119  C   GLY A 177      77.389  61.281  31.494  1.00  0.00           C  
ATOM    120  O   GLY A 177      76.948  61.928  32.451  1.00  0.00           O  
ATOM    121  N   GLN A 178      76.619  60.872  30.491  1.00  0.00           N  
ATOM    122  CA  GLN A 178      75.199  61.202  30.444  1.00  0.00           C  
ATOM    123  C   GLN A 178      74.288  60.208  31.141  1.00  0.00           C  
ATOM    124  O   GLN A 178      74.600  59.021  31.254  1.00  0.00           O  
ATOM    125  CB  GLN A 178      74.745  61.340  28.991  1.00  0.00           C  
ATOM    126  CG  GLN A 178      75.219  62.594  28.317  1.00  0.00           C  
ATOM    127  CD  GLN A 178      74.837  62.634  26.857  1.00  0.00           C  
ATOM    128  OE1 GLN A 178      75.348  61.852  26.052  1.00  0.00           O  
ATOM    129  NE2 GLN A 178      73.931  63.542  26.502  1.00  0.00           N  
ATOM    130  N   GLN A 179      73.165  60.714  31.635  1.00  0.00           N  
ATOM    131  CA  GLN A 179      72.179  59.849  32.259  1.00  0.00           C  
ATOM    132  C   GLN A 179      71.209  59.575  31.121  1.00  0.00           C  
ATOM    133  O   GLN A 179      70.824  60.487  30.382  1.00  0.00           O  
ATOM    134  CB  GLN A 179      71.438  60.550  33.390  1.00  0.00           C  
ATOM    135  CG  GLN A 179      70.490  59.624  34.131  1.00  0.00           C  
ATOM    136  CD  GLN A 179      69.720  60.328  35.240  1.00  0.00           C  
ATOM    137  OE1 GLN A 179      68.885  61.205  34.981  1.00  0.00           O  
ATOM    138  NE2 GLN A 179      70.001  59.948  36.486  1.00  0.00           N  
ATOM    139  N   VAL A 180      70.831  58.320  30.953  1.00  0.00           N  
ATOM    140  CA  VAL A 180      69.914  57.985  29.880  1.00  0.00           C  
ATOM    141  C   VAL A 180      68.920  56.987  30.416  1.00  0.00           C  
ATOM    142  O   VAL A 180      69.165  56.354  31.438  1.00  0.00           O  
ATOM    143  CB  VAL A 180      70.662  57.358  28.673  1.00  0.00           C  
ATOM    144  CG1 VAL A 180      71.707  58.323  28.155  1.00  0.00           C  
ATOM    145  CG2 VAL A 180      71.316  56.048  29.080  1.00  0.00           C  
ATOM    146  N   THR A 181      67.777  56.883  29.757  1.00  0.00           N  
ATOM    147  CA  THR A 181      66.791  55.904  30.163  1.00  0.00           C  
ATOM    148  C   THR A 181      66.571  55.059  28.927  1.00  0.00           C  
ATOM    149  O   THR A 181      66.353  55.581  27.832  1.00  0.00           O  
ATOM    150  CB  THR A 181      65.484  56.545  30.617  1.00  0.00           C  
ATOM    151  OG1 THR A 181      65.752  57.430  31.708  1.00  0.00           O  
ATOM    152  CG2 THR A 181      64.521  55.467  31.103  1.00  0.00           C  
ATOM    153  N   LEU A 182      66.661  53.750  29.104  1.00  0.00           N  
ATOM    154  CA  LEU A 182      66.529  52.846  27.988  1.00  0.00           C  
ATOM    155  C   LEU A 182      65.336  51.917  28.127  1.00  0.00           C  
ATOM    156  O   LEU A 182      64.994  51.477  29.221  1.00  0.00           O  
ATOM    157  CB  LEU A 182      67.813  52.019  27.850  1.00  0.00           C  
ATOM    158  CG  LEU A 182      69.143  52.780  27.868  1.00  0.00           C  
ATOM    159  CD1 LEU A 182      70.305  51.798  28.040  1.00  0.00           C  
ATOM    160  CD2 LEU A 182      69.300  53.587  26.603  1.00  0.00           C  
ATOM    161  N   CYS A 183      64.707  51.629  26.993  1.00  0.00           N  
ATOM    162  CA  CYS A 183      63.569  50.724  26.945  1.00  0.00           C  
ATOM    163  C   CYS A 183      63.902  49.623  25.961  1.00  0.00           C  
ATOM    164  O   CYS A 183      64.359  49.885  24.855  1.00  0.00           O  
ATOM    165  CB  CYS A 183      62.311  51.466  26.500  1.00  0.00           C  
ATOM    166  SG  CYS A 183      61.643  52.473  27.823  1.00  0.00           S  
ATOM    167  N   GLY A 184      63.692  48.383  26.371  1.00  0.00           N  
ATOM    168  CA  GLY A 184      63.991  47.279  25.475  1.00  0.00           C  
ATOM    169  C   GLY A 184      63.836  45.919  26.107  1.00  0.00           C  
ATOM    170  O   GLY A 184      63.044  45.729  27.031  1.00  0.00           O  
ATOM    171  N   TRP A 185      64.623  44.970  25.622  1.00  0.00           N  
ATOM    172  CA  TRP A 185      64.537  43.625  26.125  1.00  0.00           C  
ATOM    173  C   TRP A 185      65.882  43.087  26.542  1.00  0.00           C  
ATOM    174  O   TRP A 185      66.934  43.550  26.087  1.00  0.00           O  
ATOM    175  CB  TRP A 185      63.931  42.717  25.047  1.00  0.00           C  
ATOM    176  CG  TRP A 185      62.505  43.061  24.707  1.00  0.00           C  
ATOM    177  CD1 TRP A 185      61.383  42.452  25.182  1.00  0.00           C  
ATOM    178  CD2 TRP A 185      62.060  44.107  23.842  1.00  0.00           C  
ATOM    179  NE1 TRP A 185      60.268  43.053  24.666  1.00  0.00           N  
ATOM    180  CE2 TRP A 185      60.652  44.074  23.840  1.00  0.00           C  
ATOM    181  CE3 TRP A 185      62.718  45.072  23.064  1.00  0.00           C  
ATOM    182  CZ2 TRP A 185      59.877  44.972  23.087  1.00  0.00           C  
ATOM    183  CZ3 TRP A 185      61.952  45.965  22.317  1.00  0.00           C  
ATOM    184  CH2 TRP A 185      60.545  45.907  22.336  1.00  0.00           C  
ATOM    185  N   VAL A 186      65.823  42.113  27.432  1.00  0.00           N  
ATOM    186  CA  VAL A 186      66.996  41.437  27.928  1.00  0.00           C  
ATOM    187  C   VAL A 186      67.425  40.469  26.824  1.00  0.00           C  
ATOM    188  O   VAL A 186      66.791  39.421  26.623  1.00  0.00           O  
ATOM    189  CB  VAL A 186      66.659  40.615  29.192  1.00  0.00           C  
ATOM    190  CG1 VAL A 186      67.849  39.700  29.559  1.00  0.00           C  
ATOM    191  CG2 VAL A 186      66.280  41.551  30.345  1.00  0.00           C  
ATOM    192  N   ASN A 195      68.478  40.818  26.097  1.00  0.00           N  
ATOM    193  CA  ASN A 195      68.949  39.934  25.052  1.00  0.00           C  
ATOM    194  C   ASN A 195      69.637  38.771  25.746  1.00  0.00           C  
ATOM    195  O   ASN A 195      69.351  37.602  25.475  1.00  0.00           O  
ATOM    196  CB  ASN A 195      69.945  40.631  24.137  1.00  0.00           C  
ATOM    197  CG  ASN A 195      70.219  39.824  22.887  1.00  0.00           C  
ATOM    198  OD1 ASN A 195      71.367  39.550  22.548  1.00  0.00           O  
ATOM    199  ND2 ASN A 195      69.155  39.429  22.200  1.00  0.00           N  
ATOM    200  N   ARG A 196      70.544  39.115  26.654  1.00  0.00           N  
ATOM    201  CA  ARG A 196      71.279  38.127  27.422  1.00  0.00           C  
ATOM    202  C   ARG A 196      71.460  38.613  28.859  1.00  0.00           C  
ATOM    203  O   ARG A 196      71.538  39.816  29.125  1.00  0.00           O  
ATOM    204  CB  ARG A 196      72.647  37.860  26.774  1.00  0.00           C  
ATOM    205  CG  ARG A 196      72.625  36.846  25.620  1.00  0.00           C  
ATOM    206  CD  ARG A 196      73.875  36.976  24.737  1.00  0.00           C  
ATOM    207  NE  ARG A 196      74.114  38.369  24.341  1.00  0.00           N  
ATOM    208  CZ  ARG A 196      74.808  38.746  23.265  1.00  0.00           C  
ATOM    209  NH1 ARG A 196      75.339  37.836  22.457  1.00  0.00           N  
ATOM    210  NH2 ARG A 196      74.972  40.038  22.992  1.00  0.00           N  
ATOM    211  N   ARG A 197      71.528  37.664  29.782  1.00  0.00           N  
ATOM    212  CA  ARG A 197      71.699  37.989  31.188  1.00  0.00           C  
ATOM    213  C   ARG A 197      72.834  37.180  31.835  1.00  0.00           C  
ATOM    214  O   ARG A 197      72.797  35.940  31.900  1.00  0.00           O  
ATOM    215  CB  ARG A 197      70.360  37.787  31.902  1.00  0.00           C  
ATOM    216  CG  ARG A 197      70.414  37.129  33.251  1.00  0.00           C  
ATOM    217  CD  ARG A 197      70.251  35.632  33.115  1.00  0.00           C  
ATOM    218  NE  ARG A 197      69.971  35.012  34.401  1.00  0.00           N  
ATOM    219  CZ  ARG A 197      69.693  33.725  34.554  1.00  0.00           C  
ATOM    220  NH1 ARG A 197      69.666  32.923  33.494  1.00  0.00           N  
ATOM    221  NH2 ARG A 197      69.418  33.242  35.759  1.00  0.00           N  
ATOM    222  N   ARG A 198      73.852  37.905  32.293  1.00  0.00           N  
ATOM    223  CA  ARG A 198      75.024  37.306  32.937  1.00  0.00           C  
ATOM    224  C   ARG A 198      75.099  37.617  34.426  1.00  0.00           C  
ATOM    225  O   ARG A 198      75.565  38.689  34.828  1.00  0.00           O  
ATOM    226  CB  ARG A 198      76.297  37.812  32.268  1.00  0.00           C  
ATOM    227  CG  ARG A 198      76.708  37.046  31.026  1.00  0.00           C  
ATOM    228  CD  ARG A 198      76.144  37.753  29.820  1.00  0.00           C  
ATOM    229  NE  ARG A 198      76.813  39.022  29.651  1.00  0.00           N  
ATOM    230  CZ  ARG A 198      76.851  39.713  28.525  1.00  0.00           C  
ATOM    231  NH1 ARG A 198      76.256  39.265  27.426  1.00  0.00           N  
ATOM    232  NH2 ARG A 198      77.487  40.870  28.511  1.00  0.00           N  
ATOM    233  N   ASP A 199      74.658  36.671  35.243  1.00  0.00           N  
ATOM    234  CA  ASP A 199      74.677  36.859  36.686  1.00  0.00           C  
ATOM    235  C   ASP A 199      75.926  36.264  37.357  1.00  0.00           C  
ATOM    236  O   ASP A 199      75.996  35.057  37.602  1.00  0.00           O  
ATOM    237  CB  ASP A 199      73.414  36.251  37.308  1.00  0.00           C  
ATOM    238  CG  ASP A 199      73.229  36.656  38.758  1.00  0.00           C  
ATOM    239  OD1 ASP A 199      74.054  37.454  39.275  1.00  0.00           O  
ATOM    240  OD2 ASP A 199      72.255  36.171  39.382  1.00  0.00           O  
ATOM    241  N   LEU A 200      76.904  37.126  37.647  1.00  0.00           N  
ATOM    242  CA  LEU A 200      78.140  36.723  38.317  1.00  0.00           C  
ATOM    243  C   LEU A 200      78.023  36.908  39.840  1.00  0.00           C  
ATOM    244  O   LEU A 200      78.995  37.264  40.500  1.00  0.00           O  
ATOM    245  CB  LEU A 200      79.337  37.539  37.799  1.00  0.00           C  
ATOM    246  CG  LEU A 200      79.855  37.317  36.369  1.00  0.00           C  
ATOM    247  CD1 LEU A 200      78.897  37.956  35.374  1.00  0.00           C  
ATOM    248  CD2 LEU A 200      81.247  37.930  36.209  1.00  0.00           C  
ATOM    249  N   GLY A 201      76.832  36.675  40.390  1.00  0.00           N  
ATOM    250  CA  GLY A 201      76.622  36.814  41.825  1.00  0.00           C  
ATOM    251  C   GLY A 201      76.446  38.227  42.367  1.00  0.00           C  
ATOM    252  O   GLY A 201      75.323  38.705  42.567  1.00  0.00           O  
ATOM    253  N   SER A 202      77.564  38.898  42.617  1.00  0.00           N  
ATOM    254  CA  SER A 202      77.542  40.251  43.154  1.00  0.00           C  
ATOM    255  C   SER A 202      77.746  41.253  42.028  1.00  0.00           C  
ATOM    256  O   SER A 202      77.951  42.449  42.248  1.00  0.00           O  
ATOM    257  CB  SER A 202      78.637  40.402  44.227  1.00  0.00           C  
ATOM    258  OG  SER A 202      79.897  39.929  43.772  1.00  0.00           O  
ATOM    259  N   LEU A 203      77.664  40.745  40.810  1.00  0.00           N  
ATOM    260  CA  LEU A 203      77.853  41.565  39.633  1.00  0.00           C  
ATOM    261  C   LEU A 203      76.915  41.024  38.563  1.00  0.00           C  
ATOM    262  O   LEU A 203      76.846  39.812  38.358  1.00  0.00           O  
ATOM    263  CB  LEU A 203      79.298  41.430  39.169  1.00  0.00           C  
ATOM    264  CG  LEU A 203      79.960  42.612  38.481  1.00  0.00           C  
ATOM    265  CD1 LEU A 203      80.177  43.722  39.493  1.00  0.00           C  
ATOM    266  CD2 LEU A 203      81.286  42.173  37.896  1.00  0.00           C  
ATOM    267  N   ILE A 205      76.165  41.894  37.899  1.00  0.00           N  
ATOM    268  CA  ILE A 205      75.292  41.402  36.843  1.00  0.00           C  
ATOM    269  C   ILE A 205      75.406  42.236  35.586  1.00  0.00           C  
ATOM    270  O   ILE A 205      75.386  43.468  35.640  1.00  0.00           O  
ATOM    271  CB  ILE A 205      73.801  41.352  37.251  1.00  0.00           C  
ATOM    272  CG1 ILE A 205      73.583  40.343  38.376  1.00  0.00           C  
ATOM    273  CG2 ILE A 205      72.963  40.925  36.048  1.00  0.00           C  
ATOM    274  CD1 ILE A 205      72.127  40.149  38.752  1.00  0.00           C  
ATOM    275  N   PHE A 206      75.553  41.547  34.458  1.00  0.00           N  
ATOM    276  CA  PHE A 206      75.643  42.201  33.163  1.00  0.00           C  
ATOM    277  C   PHE A 206      74.350  41.877  32.450  1.00  0.00           C  
ATOM    278  O   PHE A 206      73.903  40.727  32.451  1.00  0.00           O  
ATOM    279  CB  PHE A 206      76.797  41.645  32.340  1.00  0.00           C  
ATOM    280  CG  PHE A 206      78.149  41.980  32.880  1.00  0.00           C  
ATOM    281  CD1 PHE A 206      78.766  43.180  32.541  1.00  0.00           C  
ATOM    282  CD2 PHE A 206      78.821  41.078  33.707  1.00  0.00           C  
ATOM    283  CE1 PHE A 206      80.045  43.482  33.016  1.00  0.00           C  
ATOM    284  CE2 PHE A 206      80.090  41.363  34.187  1.00  0.00           C  
ATOM    285  CZ  PHE A 206      80.708  42.570  33.840  1.00  0.00           C  
ATOM    286  N   ILE A 207      73.740  42.899  31.862  1.00  0.00           N  
ATOM    287  CA  ILE A 207      72.500  42.733  31.127  1.00  0.00           C  
ATOM    288  C   ILE A 207      72.696  43.370  29.766  1.00  0.00           C  
ATOM    289  O   ILE A 207      72.948  44.566  29.663  1.00  0.00           O  
ATOM    290  CB  ILE A 207      71.321  43.446  31.817  1.00  0.00           C  
ATOM    291  CG1 ILE A 207      71.093  42.869  33.210  1.00  0.00           C  
ATOM    292  CG2 ILE A 207      70.069  43.292  30.979  1.00  0.00           C  
ATOM    293  CD1 ILE A 207      70.530  41.466  33.215  1.00  0.00           C  
ATOM    294  N   ASP A 208      72.629  42.564  28.716  1.00  0.00           N  
ATOM    295  CA  ASP A 208      72.762  43.121  27.382  1.00  0.00           C  
ATOM    296  C   ASP A 208      71.349  43.570  27.060  1.00  0.00           C  
ATOM    297  O   ASP A 208      70.441  42.749  26.906  1.00  0.00           O  
ATOM    298  CB  ASP A 208      73.248  42.065  26.387  1.00  0.00           C  
ATOM    299  CG  ASP A 208      74.766  41.980  26.321  1.00  0.00           C  
ATOM    300  OD1 ASP A 208      75.450  42.799  26.981  1.00  0.00           O  
ATOM    301  OD2 ASP A 208      75.282  41.102  25.594  1.00  0.00           O  
ATOM    302  N   MET A 209      71.155  44.881  27.013  1.00  0.00           N  
ATOM    303  CA  MET A 209      69.835  45.412  26.749  1.00  0.00           C  
ATOM    304  C   MET A 209      69.682  45.620  25.264  1.00  0.00           C  
ATOM    305  O   MET A 209      70.554  46.200  24.616  1.00  0.00           O  
ATOM    306  CB  MET A 209      69.609  46.723  27.491  1.00  0.00           C  
ATOM    307  CG  MET A 209      68.169  46.892  27.926  1.00  0.00           C  
ATOM    308  SD  MET A 209      67.892  48.417  28.796  1.00  0.00           S  
ATOM    309  CE  MET A 209      66.196  48.802  28.305  1.00  0.00           C  
ATOM    310  N   ARG A 210      68.562  45.141  24.733  1.00  0.00           N  
ATOM    311  CA  ARG A 210      68.302  45.247  23.310  1.00  0.00           C  
ATOM    312  C   ARG A 210      67.046  46.010  22.927  1.00  0.00           C  
ATOM    313  O   ARG A 210      66.022  45.955  23.608  1.00  0.00           O  
ATOM    314  CB  ARG A 210      68.205  43.839  22.715  1.00  0.00           C  
ATOM    315  CG  ARG A 210      68.118  43.799  21.190  1.00  0.00           C  
ATOM    316  CD  ARG A 210      67.628  42.435  20.716  1.00  0.00           C  
ATOM    317  NE  ARG A 210      66.200  42.206  20.992  1.00  0.00           N  
ATOM    318  CZ  ARG A 210      65.733  41.300  21.841  1.00  0.00           C  
ATOM    319  NH1 ARG A 210      66.569  40.527  22.522  1.00  0.00           N  
ATOM    320  NH2 ARG A 210      64.428  41.140  21.991  1.00  0.00           N  
ATOM    321  N   ASP A 211      67.148  46.724  21.818  1.00  0.00           N  
ATOM    322  CA  ASP A 211      66.024  47.434  21.224  1.00  0.00           C  
ATOM    323  C   ASP A 211      66.394  47.474  19.731  1.00  0.00           C  
ATOM    324  O   ASP A 211      67.465  47.004  19.364  1.00  0.00           O  
ATOM    325  CB  ASP A 211      65.833  48.814  21.858  1.00  0.00           C  
ATOM    326  CG  ASP A 211      66.890  49.793  21.474  1.00  0.00           C  
ATOM    327  OD1 ASP A 211      67.551  49.522  20.460  1.00  0.00           O  
ATOM    328  OD2 ASP A 211      67.085  50.811  22.175  1.00  0.00           O  
ATOM    329  N   ARG A 212      65.540  48.003  18.867  1.00  0.00           N  
ATOM    330  CA  ARG A 212      65.843  47.972  17.439  1.00  0.00           C  
ATOM    331  C   ARG A 212      67.167  48.576  16.969  1.00  0.00           C  
ATOM    332  O   ARG A 212      67.612  48.293  15.862  1.00  0.00           O  
ATOM    333  CB  ARG A 212      64.698  48.604  16.642  1.00  0.00           C  
ATOM    334  CG  ARG A 212      64.581  50.109  16.769  1.00  0.00           C  
ATOM    335  CD  ARG A 212      63.427  50.617  15.947  1.00  0.00           C  
ATOM    336  NE  ARG A 212      63.498  52.060  15.764  1.00  0.00           N  
ATOM    337  CZ  ARG A 212      62.633  52.759  15.040  1.00  0.00           C  
ATOM    338  NH1 ARG A 212      61.623  52.151  14.434  1.00  0.00           N  
ATOM    339  NH2 ARG A 212      62.786  54.066  14.907  1.00  0.00           N  
ATOM    340  N   GLU A 213      67.816  49.396  17.787  1.00  0.00           N  
ATOM    341  CA  GLU A 213      69.062  49.993  17.337  1.00  0.00           C  
ATOM    342  C   GLU A 213      70.288  49.177  17.702  1.00  0.00           C  
ATOM    343  O   GLU A 213      71.399  49.463  17.240  1.00  0.00           O  
ATOM    344  CB  GLU A 213      69.174  51.414  17.871  1.00  0.00           C  
ATOM    345  CG  GLU A 213      68.182  52.358  17.204  1.00  0.00           C  
ATOM    346  CD  GLU A 213      68.428  52.456  15.717  1.00  0.00           C  
ATOM    347  OE1 GLU A 213      69.537  52.110  15.246  1.00  0.00           O  
ATOM    348  OE2 GLU A 213      67.502  52.882  15.004  1.00  0.00           O  
ATOM    349  N   GLY A 214      70.086  48.147  18.514  1.00  0.00           N  
ATOM    350  CA  GLY A 214      71.196  47.303  18.900  1.00  0.00           C  
ATOM    351  C   GLY A 214      71.229  46.971  20.378  1.00  0.00           C  
ATOM    352  O   GLY A 214      70.284  47.272  21.111  1.00  0.00           O  
ATOM    353  N   ILE A 215      72.337  46.366  20.808  1.00  0.00           N  
ATOM    354  CA  ILE A 215      72.526  45.945  22.191  1.00  0.00           C  
ATOM    355  C   ILE A 215      73.493  46.820  22.984  1.00  0.00           C  
ATOM    356  O   ILE A 215      74.499  47.296  22.462  1.00  0.00           O  
ATOM    357  CB  ILE A 215      73.044  44.503  22.242  1.00  0.00           C  
ATOM    358  CG1 ILE A 215      72.081  43.600  21.480  1.00  0.00           C  
ATOM    359  CG2 ILE A 215      73.180  44.040  23.691  1.00  0.00           C  
ATOM    360  CD1 ILE A 215      72.510  42.177  21.391  1.00  0.00           C  
ATOM    361  N   VAL A 216      73.169  47.037  24.253  1.00  0.00           N  
ATOM    362  CA  VAL A 216      74.023  47.829  25.118  1.00  0.00           C  
ATOM    363  C   VAL A 216      74.177  47.105  26.450  1.00  0.00           C  
ATOM    364  O   VAL A 216      73.235  46.496  26.965  1.00  0.00           O  
ATOM    365  CB  VAL A 216      73.454  49.252  25.335  1.00  0.00           C  
ATOM    366  CG1 VAL A 216      72.310  49.227  26.352  1.00  0.00           C  
ATOM    367  CG2 VAL A 216      74.582  50.194  25.768  1.00  0.00           C  
ATOM    368  N   GLN A 217      75.385  47.139  26.995  1.00  0.00           N  
ATOM    369  CA  GLN A 217      75.632  46.470  28.259  1.00  0.00           C  
ATOM    370  C   GLN A 217      75.225  47.337  29.445  1.00  0.00           C  
ATOM    371  O   GLN A 217      75.667  48.474  29.583  1.00  0.00           O  
ATOM    372  CB  GLN A 217      77.105  46.097  28.364  1.00  0.00           C  
ATOM    373  CG  GLN A 217      77.446  45.279  29.595  1.00  0.00           C  
ATOM    374  CD  GLN A 217      78.796  44.601  29.473  1.00  0.00           C  
ATOM    375  OE1 GLN A 217      78.924  43.572  28.811  1.00  0.00           O  
ATOM    376  NE2 GLN A 217      79.814  45.184  30.100  1.00  0.00           N  
ATOM    377  N   VAL A 218      74.364  46.798  30.290  1.00  0.00           N  
ATOM    378  CA  VAL A 218      73.931  47.526  31.462  1.00  0.00           C  
ATOM    379  C   VAL A 218      74.615  46.851  32.636  1.00  0.00           C  
ATOM    380  O   VAL A 218      74.540  45.631  32.788  1.00  0.00           O  
ATOM    381  CB  VAL A 218      72.409  47.467  31.630  1.00  0.00           C  
ATOM    382  CG1 VAL A 218      71.999  48.186  32.899  1.00  0.00           C  
ATOM    383  CG2 VAL A 218      71.741  48.109  30.426  1.00  0.00           C  
ATOM    384  N   PHE A 219      75.267  47.656  33.471  1.00  0.00           N  
ATOM    385  CA  PHE A 219      76.029  47.149  34.611  1.00  0.00           C  
ATOM    386  C   PHE A 219      75.372  47.319  35.987  1.00  0.00           C  
ATOM    387  O   PHE A 219      74.926  48.414  36.341  1.00  0.00           O  
ATOM    388  CB  PHE A 219      77.401  47.826  34.594  1.00  0.00           C  
ATOM    389  CG  PHE A 219      78.356  47.288  35.605  1.00  0.00           C  
ATOM    390  CD1 PHE A 219      79.094  46.138  35.333  1.00  0.00           C  
ATOM    391  CD2 PHE A 219      78.511  47.916  36.837  1.00  0.00           C  
ATOM    392  CE1 PHE A 219      79.972  45.618  36.272  1.00  0.00           C  
ATOM    393  CE2 PHE A 219      79.384  47.407  37.783  1.00  0.00           C  
ATOM    394  CZ  PHE A 219      80.119  46.251  37.501  1.00  0.00           C  
ATOM    395  N   PHE A 220      75.336  46.230  36.757  1.00  0.00           N  
ATOM    396  CA  PHE A 220      74.741  46.218  38.101  1.00  0.00           C  
ATOM    397  C   PHE A 220      75.729  45.880  39.243  1.00  0.00           C  
ATOM    398  O   PHE A 220      76.244  44.765  39.338  1.00  0.00           O  
ATOM    399  CB  PHE A 220      73.560  45.243  38.127  1.00  0.00           C  
ATOM    400  CG  PHE A 220      72.365  45.726  37.344  1.00  0.00           C  
ATOM    401  CD1 PHE A 220      71.417  46.555  37.936  1.00  0.00           C  
ATOM    402  CD2 PHE A 220      72.217  45.395  35.999  1.00  0.00           C  
ATOM    403  CE1 PHE A 220      70.349  47.045  37.201  1.00  0.00           C  
ATOM    404  CE2 PHE A 220      71.155  45.884  35.263  1.00  0.00           C  
ATOM    405  CZ  PHE A 220      70.219  46.710  35.862  1.00  0.00           C  
ATOM    406  N   ASP A 221      75.956  46.863  40.111  1.00  0.00           N  
ATOM    407  CA  ASP A 221      76.873  46.776  41.254  1.00  0.00           C  
ATOM    408  C   ASP A 221      76.182  46.512  42.574  1.00  0.00           C  
ATOM    409  O   ASP A 221      74.986  46.736  42.711  1.00  0.00           O  
ATOM    410  CB  ASP A 221      77.593  48.108  41.424  1.00  0.00           C  
ATOM    411  CG  ASP A 221      79.033  48.035  41.069  1.00  0.00           C  
ATOM    412  OD1 ASP A 221      79.530  46.907  40.861  1.00  0.00           O  
ATOM    413  OD2 ASP A 221      79.665  49.105  40.994  1.00  0.00           O  
ATOM    414  N   PRO A 222      76.936  46.035  43.577  1.00  0.00           N  
ATOM    415  CA  PRO A 222      76.312  45.790  44.882  1.00  0.00           C  
ATOM    416  C   PRO A 222      76.185  47.202  45.475  1.00  0.00           C  
ATOM    417  O   PRO A 222      75.625  47.421  46.549  1.00  0.00           O  
ATOM    418  CB  PRO A 222      77.344  44.924  45.603  1.00  0.00           C  
ATOM    419  CG  PRO A 222      78.646  45.418  45.037  1.00  0.00           C  
ATOM    420  CD  PRO A 222      78.339  45.578  43.560  1.00  0.00           C  
ATOM    421  N   ASP A 223      76.722  48.150  44.711  1.00  0.00           N  
ATOM    422  CA  ASP A 223      76.724  49.569  45.019  1.00  0.00           C  
ATOM    423  C   ASP A 223      75.274  50.054  45.076  1.00  0.00           C  
ATOM    424  O   ASP A 223      74.932  50.963  45.841  1.00  0.00           O  
ATOM    425  CB  ASP A 223      77.474  50.297  43.904  1.00  0.00           C  
ATOM    426  CG  ASP A 223      78.079  51.595  44.356  1.00  0.00           C  
ATOM    427  OD1 ASP A 223      79.074  51.552  45.113  1.00  0.00           O  
ATOM    428  OD2 ASP A 223      77.560  52.658  43.956  1.00  0.00           O  
ATOM    429  N   ARG A 224      74.434  49.432  44.244  1.00  0.00           N  
ATOM    430  CA  ARG A 224      73.000  49.735  44.141  1.00  0.00           C  
ATOM    431  C   ARG A 224      72.248  48.425  44.393  1.00  0.00           C  
ATOM    432  O   ARG A 224      71.479  47.961  43.559  1.00  0.00           O  
ATOM    433  CB  ARG A 224      72.683  50.265  42.738  1.00  0.00           C  
ATOM    434  CG  ARG A 224      73.723  51.261  42.217  1.00  0.00           C  
ATOM    435  CD  ARG A 224      73.125  52.635  41.995  1.00  0.00           C  
ATOM    436  NE  ARG A 224      71.937  52.839  42.821  1.00  0.00           N  
ATOM    437  CZ  ARG A 224      71.331  54.013  42.991  1.00  0.00           C  
ATOM    438  NH1 ARG A 224      71.806  55.104  42.396  1.00  0.00           N  
ATOM    439  NH2 ARG A 224      70.237  54.091  43.741  1.00  0.00           N  
ATOM    440  N   ALA A 225      72.490  47.842  45.562  1.00  0.00           N  
ATOM    441  CA  ALA A 225      71.906  46.567  45.968  1.00  0.00           C  
ATOM    442  C   ALA A 225      70.497  46.279  45.480  1.00  0.00           C  
ATOM    443  O   ALA A 225      70.182  45.146  45.122  1.00  0.00           O  
ATOM    444  CB  ALA A 225      71.967  46.438  47.485  1.00  0.00           C  
ATOM    445  N   ASP A 226      69.641  47.291  45.481  1.00  0.00           N  
ATOM    446  CA  ASP A 226      68.271  47.093  45.031  1.00  0.00           C  
ATOM    447  C   ASP A 226      68.238  46.773  43.536  1.00  0.00           C  
ATOM    448  O   ASP A 226      67.674  45.758  43.115  1.00  0.00           O  
ATOM    449  CB  ASP A 226      67.432  48.330  45.350  1.00  0.00           C  
ATOM    450  CG  ASP A 226      66.667  48.187  46.654  1.00  0.00           C  
ATOM    451  OD1 ASP A 226      66.671  47.085  47.235  1.00  0.00           O  
ATOM    452  OD2 ASP A 226      66.067  49.181  47.110  1.00  0.00           O  
ATOM    453  N   ALA A 227      68.859  47.628  42.736  1.00  0.00           N  
ATOM    454  CA  ALA A 227      68.891  47.398  41.307  1.00  0.00           C  
ATOM    455  C   ALA A 227      69.514  46.022  41.057  1.00  0.00           C  
ATOM    456  O   ALA A 227      68.945  45.197  40.338  1.00  0.00           O  
ATOM    457  CB  ALA A 227      69.690  48.483  40.622  1.00  0.00           C  
ATOM    458  N   LEU A 228      70.668  45.762  41.670  1.00  0.00           N  
ATOM    459  CA  LEU A 228      71.329  44.472  41.492  1.00  0.00           C  
ATOM    460  C   LEU A 228      70.378  43.324  41.814  1.00  0.00           C  
ATOM    461  O   LEU A 228      70.204  42.423  40.993  1.00  0.00           O  
ATOM    462  CB  LEU A 228      72.574  44.369  42.379  1.00  0.00           C  
ATOM    463  CG  LEU A 228      73.555  43.197  42.179  1.00  0.00           C  
ATOM    464  CD1 LEU A 228      72.859  41.858  42.401  1.00  0.00           C  
ATOM    465  CD2 LEU A 228      74.160  43.256  40.780  1.00  0.00           C  
ATOM    466  N   LYS A 229      69.756  43.355  42.993  1.00  0.00           N  
ATOM    467  CA  LYS A 229      68.851  42.271  43.380  1.00  0.00           C  
ATOM    468  C   LYS A 229      67.720  42.013  42.385  1.00  0.00           C  
ATOM    469  O   LYS A 229      67.363  40.859  42.122  1.00  0.00           O  
ATOM    470  CB  LYS A 229      68.237  42.516  44.760  1.00  0.00           C  
ATOM    471  CG  LYS A 229      67.352  41.347  45.206  1.00  0.00           C  
ATOM    472  CD  LYS A 229      66.852  41.473  46.646  1.00  0.00           C  
ATOM    473  CE  LYS A 229      66.144  40.189  47.107  1.00  0.00           C  
ATOM    474  NZ  LYS A 229      65.680  40.244  48.535  1.00  0.00           N  
ATOM    475  N   LEU A 230      67.152  43.090  41.847  1.00  0.00           N  
ATOM    476  CA  LEU A 230      66.066  42.981  40.882  1.00  0.00           C  
ATOM    477  C   LEU A 230      66.608  42.398  39.577  1.00  0.00           C  
ATOM    478  O   LEU A 230      66.014  41.495  38.996  1.00  0.00           O  
ATOM    479  CB  LEU A 230      65.456  44.365  40.622  1.00  0.00           C  
ATOM    480  CG  LEU A 230      64.265  44.429  39.666  1.00  0.00           C  
ATOM    481  CD1 LEU A 230      63.151  43.536  40.186  1.00  0.00           C  
ATOM    482  CD2 LEU A 230      63.793  45.867  39.536  1.00  0.00           C  
ATOM    483  N   ALA A 231      67.752  42.917  39.140  1.00  0.00           N  
ATOM    484  CA  ALA A 231      68.389  42.473  37.916  1.00  0.00           C  
ATOM    485  C   ALA A 231      68.605  40.969  37.923  1.00  0.00           C  
ATOM    486  O   ALA A 231      68.767  40.358  36.864  1.00  0.00           O  
ATOM    487  CB  ALA A 231      69.717  43.196  37.729  1.00  0.00           C  
ATOM    488  N   SER A 232      68.593  40.366  39.111  1.00  0.00           N  
ATOM    489  CA  SER A 232      68.796  38.922  39.220  1.00  0.00           C  
ATOM    490  C   SER A 232      67.547  38.183  38.763  1.00  0.00           C  
ATOM    491  O   SER A 232      67.603  36.991  38.467  1.00  0.00           O  
ATOM    492  CB  SER A 232      69.119  38.515  40.665  1.00  0.00           C  
ATOM    493  OG  SER A 232      67.945  38.419  41.467  1.00  0.00           O  
ATOM    494  N   GLU A 233      66.420  38.885  38.722  1.00  0.00           N  
ATOM    495  CA  GLU A 233      65.161  38.283  38.293  1.00  0.00           C  
ATOM    496  C   GLU A 233      65.013  38.283  36.781  1.00  0.00           C  
ATOM    497  O   GLU A 233      64.131  37.622  36.228  1.00  0.00           O  
ATOM    498  CB  GLU A 233      63.987  39.042  38.873  1.00  0.00           C  
ATOM    499  CG  GLU A 233      63.721  38.802  40.325  1.00  0.00           C  
ATOM    500  CD  GLU A 233      62.620  39.715  40.800  1.00  0.00           C  
ATOM    501  OE1 GLU A 233      61.592  39.832  40.084  1.00  0.00           O  
ATOM    502  OE2 GLU A 233      62.785  40.323  41.878  1.00  0.00           O  
ATOM    503  N   LEU A 234      65.891  39.030  36.126  1.00  0.00           N  
ATOM    504  CA  LEU A 234      65.885  39.163  34.681  1.00  0.00           C  
ATOM    505  C   LEU A 234      66.208  37.887  33.905  1.00  0.00           C  
ATOM    506  O   LEU A 234      67.218  37.236  34.162  1.00  0.00           O  
ATOM    507  CB  LEU A 234      66.868  40.268  34.285  1.00  0.00           C  
ATOM    508  CG  LEU A 234      66.320  41.673  33.986  1.00  0.00           C  
ATOM    509  CD1 LEU A 234      64.999  41.918  34.711  1.00  0.00           C  
ATOM    510  CD2 LEU A 234      67.379  42.711  34.338  1.00  0.00           C  
ATOM    511  N   ARG A 235      65.335  37.527  32.967  1.00  0.00           N  
ATOM    512  CA  ARG A 235      65.551  36.368  32.101  1.00  0.00           C  
ATOM    513  C   ARG A 235      65.471  36.882  30.658  1.00  0.00           C  
ATOM    514  O   ARG A 235      65.071  38.032  30.427  1.00  0.00           O  
ATOM    515  CB  ARG A 235      64.484  35.309  32.329  1.00  0.00           C  
ATOM    516  CG  ARG A 235      64.509  34.705  33.714  1.00  0.00           C  
ATOM    517  CD  ARG A 235      65.708  33.787  33.929  1.00  0.00           C  
ATOM    518  NE  ARG A 235      65.748  33.343  35.320  1.00  0.00           N  
ATOM    519  CZ  ARG A 235      66.209  34.082  36.330  1.00  0.00           C  
ATOM    520  NH1 ARG A 235      66.690  35.303  36.110  1.00  0.00           N  
ATOM    521  NH2 ARG A 235      66.146  33.613  37.568  1.00  0.00           N  
ATOM    522  N   ASN A 236      65.860  36.052  29.691  1.00  0.00           N  
ATOM    523  CA  ASN A 236      65.820  36.455  28.285  1.00  0.00           C  
ATOM    524  C   ASN A 236      64.449  36.995  27.850  1.00  0.00           C  
ATOM    525  O   ASN A 236      63.407  36.457  28.214  1.00  0.00           O  
ATOM    526  CB  ASN A 236      66.195  35.272  27.392  1.00  0.00           C  
ATOM    527  CG  ASN A 236      67.681  34.938  27.441  1.00  0.00           C  
ATOM    528  OD1 ASN A 236      68.077  33.838  27.078  1.00  0.00           O  
ATOM    529  ND2 ASN A 236      68.504  35.888  27.865  1.00  0.00           N  
ATOM    530  N   GLU A 237      64.473  38.076  27.082  1.00  0.00           N  
ATOM    531  CA  GLU A 237      63.270  38.699  26.545  1.00  0.00           C  
ATOM    532  C   GLU A 237      62.337  39.431  27.511  1.00  0.00           C  
ATOM    533  O   GLU A 237      61.242  39.849  27.128  1.00  0.00           O  
ATOM    534  CB  GLU A 237      62.492  37.672  25.716  1.00  0.00           C  
ATOM    535  CG  GLU A 237      63.331  37.087  24.586  1.00  0.00           C  
ATOM    536  CD  GLU A 237      63.851  38.143  23.634  1.00  0.00           C  
ATOM    537  OE1 GLU A 237      63.074  39.060  23.282  1.00  0.00           O  
ATOM    538  OE2 GLU A 237      65.040  38.071  23.239  1.00  0.00           O  
ATOM    539  N   PHE A 238      62.757  39.590  28.763  1.00  0.00           N  
ATOM    540  CA  PHE A 238      61.942  40.352  29.699  1.00  0.00           C  
ATOM    541  C   PHE A 238      62.004  41.772  29.127  1.00  0.00           C  
ATOM    542  O   PHE A 238      63.050  42.185  28.607  1.00  0.00           O  
ATOM    543  CB  PHE A 238      62.554  40.362  31.106  1.00  0.00           C  
ATOM    544  CG  PHE A 238      62.130  39.218  31.977  1.00  0.00           C  
ATOM    545  CD1 PHE A 238      61.808  37.987  31.404  1.00  0.00           C  
ATOM    546  CD2 PHE A 238      62.031  39.360  33.353  1.00  0.00           C  
ATOM    547  CE1 PHE A 238      61.393  36.904  32.188  1.00  0.00           C  
ATOM    548  CE2 PHE A 238      61.617  38.286  34.151  1.00  0.00           C  
ATOM    549  CZ  PHE A 238      61.298  37.055  33.565  1.00  0.00           C  
ATOM    550  N   CYS A 239      60.890  42.502  29.189  1.00  0.00           N  
ATOM    551  CA  CYS A 239      60.867  43.873  28.690  1.00  0.00           C  
ATOM    552  C   CYS A 239      61.205  44.769  29.881  1.00  0.00           C  
ATOM    553  O   CYS A 239      60.524  44.746  30.905  1.00  0.00           O  
ATOM    554  CB  CYS A 239      59.493  44.233  28.142  1.00  0.00           C  
ATOM    555  SG  CYS A 239      59.493  45.894  27.462  1.00  0.00           S  
ATOM    556  N   ILE A 240      62.244  45.574  29.745  1.00  0.00           N  
ATOM    557  CA  ILE A 240      62.671  46.394  30.866  1.00  0.00           C  
ATOM    558  C   ILE A 240      62.986  47.835  30.541  1.00  0.00           C  
ATOM    559  O   ILE A 240      63.259  48.184  29.396  1.00  0.00           O  
ATOM    560  CB  ILE A 240      63.928  45.777  31.524  1.00  0.00           C  
ATOM    561  CG1 ILE A 240      65.084  45.792  30.523  1.00  0.00           C  
ATOM    562  CG2 ILE A 240      63.637  44.350  31.954  1.00  0.00           C  
ATOM    563  CD1 ILE A 240      66.406  45.253  31.051  1.00  0.00           C  
ATOM    564  N   GLN A 241      62.926  48.670  31.573  1.00  0.00           N  
ATOM    565  CA  GLN A 241      63.265  50.079  31.444  1.00  0.00           C  
ATOM    566  C   GLN A 241      64.419  50.308  32.421  1.00  0.00           C  
ATOM    567  O   GLN A 241      64.345  49.964  33.601  1.00  0.00           O  
ATOM    568  CB  GLN A 241      62.079  50.978  31.805  1.00  0.00           C  
ATOM    569  CG  GLN A 241      62.404  52.463  31.726  1.00  0.00           C  
ATOM    570  CD  GLN A 241      61.200  53.349  32.014  1.00  0.00           C  
ATOM    571  OE1 GLN A 241      60.529  53.184  33.023  1.00  0.00           O  
ATOM    572  NE2 GLN A 241      60.930  54.298  31.124  1.00  0.00           N  
ATOM    573  N   VAL A 242      65.501  50.869  31.924  1.00  0.00           N  
ATOM    574  CA  VAL A 242      66.652  51.099  32.770  1.00  0.00           C  
ATOM    575  C   VAL A 242      67.121  52.532  32.673  1.00  0.00           C  
ATOM    576  O   VAL A 242      67.264  53.078  31.579  1.00  0.00           O  
ATOM    577  CB  VAL A 242      67.818  50.165  32.370  1.00  0.00           C  
ATOM    578  CG1 VAL A 242      69.025  50.432  33.245  1.00  0.00           C  
ATOM    579  CG2 VAL A 242      67.395  48.721  32.504  1.00  0.00           C  
ATOM    580  N   THR A 243      67.324  53.158  33.824  1.00  0.00           N  
ATOM    581  CA  THR A 243      67.843  54.518  33.827  1.00  0.00           C  
ATOM    582  C   THR A 243      69.244  54.380  34.399  1.00  0.00           C  
ATOM    583  O   THR A 243      69.444  53.704  35.411  1.00  0.00           O  
ATOM    584  CB  THR A 243      67.001  55.473  34.701  1.00  0.00           C  
ATOM    585  OG1 THR A 243      65.682  55.589  34.144  1.00  0.00           O  
ATOM    586  CG2 THR A 243      67.648  56.863  34.738  1.00  0.00           C  
ATOM    587  N   GLY A 244      70.217  54.992  33.738  1.00  0.00           N  
ATOM    588  CA  GLY A 244      71.580  54.880  34.208  1.00  0.00           C  
ATOM    589  C   GLY A 244      72.490  55.917  33.606  1.00  0.00           C  
ATOM    590  O   GLY A 244      72.045  56.825  32.902  1.00  0.00           O  
ATOM    591  N   THR A 245      73.780  55.768  33.879  1.00  0.00           N  
ATOM    592  CA  THR A 245      74.779  56.704  33.385  1.00  0.00           C  
ATOM    593  C   THR A 245      75.719  56.032  32.404  1.00  0.00           C  
ATOM    594  O   THR A 245      76.224  54.940  32.670  1.00  0.00           O  
ATOM    595  CB  THR A 245      75.611  57.250  34.545  1.00  0.00           C  
ATOM    596  OG1 THR A 245      74.735  57.610  35.622  1.00  0.00           O  
ATOM    597  CG2 THR A 245      76.412  58.468  34.094  1.00  0.00           C  
ATOM    598  N   VAL A 246      75.957  56.682  31.271  1.00  0.00           N  
ATOM    599  CA  VAL A 246      76.855  56.129  30.264  1.00  0.00           C  
ATOM    600  C   VAL A 246      78.302  56.377  30.669  1.00  0.00           C  
ATOM    601  O   VAL A 246      78.707  57.516  30.884  1.00  0.00           O  
ATOM    602  CB  VAL A 246      76.624  56.767  28.876  1.00  0.00           C  
ATOM    603  CG1 VAL A 246      77.716  56.318  27.910  1.00  0.00           C  
ATOM    604  CG2 VAL A 246      75.252  56.366  28.341  1.00  0.00           C  
ATOM    605  N   ARG A 247      79.082  55.309  30.766  1.00  0.00           N  
ATOM    606  CA  ARG A 247      80.481  55.447  31.136  1.00  0.00           C  
ATOM    607  C   ARG A 247      81.372  54.570  30.267  1.00  0.00           C  
ATOM    608  O   ARG A 247      81.095  53.383  30.080  1.00  0.00           O  
ATOM    609  CB  ARG A 247      80.675  55.059  32.599  1.00  0.00           C  
ATOM    610  CG  ARG A 247      80.656  53.568  32.835  1.00  0.00           C  
ATOM    611  CD  ARG A 247      80.761  53.256  34.300  1.00  0.00           C  
ATOM    612  NE  ARG A 247      80.950  51.829  34.542  1.00  0.00           N  
ATOM    613  CZ  ARG A 247      80.920  51.274  35.747  1.00  0.00           C  
ATOM    614  NH1 ARG A 247      80.708  52.028  36.820  1.00  0.00           N  
ATOM    615  NH2 ARG A 247      81.095  49.970  35.880  1.00  0.00           N  
ATOM    616  N   ALA A 248      82.437  55.162  29.733  1.00  0.00           N  
ATOM    617  CA  ALA A 248      83.383  54.417  28.908  1.00  0.00           C  
ATOM    618  C   ALA A 248      83.886  53.265  29.762  1.00  0.00           C  
ATOM    619  O   ALA A 248      84.261  53.469  30.917  1.00  0.00           O  
ATOM    620  CB  ALA A 248      84.547  55.310  28.506  1.00  0.00           C  
ATOM    621  N   ARG A 249      83.884  52.056  29.211  1.00  0.00           N  
ATOM    622  CA  ARG A 249      84.345  50.902  29.971  1.00  0.00           C  
ATOM    623  C   ARG A 249      85.860  50.758  29.896  1.00  0.00           C  
ATOM    624  O   ARG A 249      86.483  51.202  28.930  1.00  0.00           O  
ATOM    625  CB  ARG A 249      83.655  49.638  29.463  1.00  0.00           C  
ATOM    626  CG  ARG A 249      84.090  49.213  28.087  1.00  0.00           C  
ATOM    627  CD  ARG A 249      83.345  47.959  27.642  1.00  0.00           C  
ATOM    628  NE  ARG A 249      81.891  48.032  27.791  1.00  0.00           N  
ATOM    629  CZ  ARG A 249      81.093  46.965  27.816  1.00  0.00           C  
ATOM    630  NH1 ARG A 249      81.600  45.745  27.704  1.00  0.00           N  
ATOM    631  NH2 ARG A 249      79.785  47.113  27.965  1.00  0.00           N  
ATOM    632  N   ASP A 250      86.449  50.146  30.923  1.00  0.00           N  
ATOM    633  CA  ASP A 250      87.898  49.963  30.974  1.00  0.00           C  
ATOM    634  C   ASP A 250      88.449  49.375  29.685  1.00  0.00           C  
ATOM    635  O   ASP A 250      87.976  48.336  29.218  1.00  0.00           O  
ATOM    636  CB  ASP A 250      88.290  49.054  32.143  1.00  0.00           C  
ATOM    637  CG  ASP A 250      87.966  49.665  33.489  1.00  0.00           C  
ATOM    638  OD1 ASP A 250      88.341  50.836  33.711  1.00  0.00           O  
ATOM    639  OD2 ASP A 250      87.341  48.970  34.324  1.00  0.00           O  
ATOM    640  N   GLU A 251      89.452  50.047  29.124  1.00  0.00           N  
ATOM    641  CA  GLU A 251      90.103  49.614  27.891  1.00  0.00           C  
ATOM    642  C   GLU A 251      90.195  48.091  27.854  1.00  0.00           C  
ATOM    643  O   GLU A 251      90.208  47.480  26.787  1.00  0.00           O  
ATOM    644  CB  GLU A 251      91.503  50.234  27.805  1.00  0.00           C  
ATOM    645  CG  GLU A 251      92.320  49.878  26.564  1.00  0.00           C  
ATOM    646  CD  GLU A 251      91.649  50.280  25.259  1.00  0.00           C  
ATOM    647  OE1 GLU A 251      90.842  49.482  24.734  1.00  0.00           O  
ATOM    648  OE2 GLU A 251      91.921  51.396  24.762  1.00  0.00           O  
ATOM    649  N   LYS A 252      90.247  47.485  29.034  1.00  0.00           N  
ATOM    650  CA  LYS A 252      90.324  46.041  29.148  1.00  0.00           C  
ATOM    651  C   LYS A 252      89.062  45.388  28.597  1.00  0.00           C  
ATOM    652  O   LYS A 252      89.107  44.597  27.655  1.00  0.00           O  
ATOM    653  CB  LYS A 252      90.487  45.639  30.619  1.00  0.00           C  
ATOM    654  CG  LYS A 252      90.540  44.130  30.854  1.00  0.00           C  
ATOM    655  CD  LYS A 252      90.172  43.764  32.294  1.00  0.00           C  
ATOM    656  CE  LYS A 252      91.088  44.418  33.333  1.00  0.00           C  
ATOM    657  NZ  LYS A 252      92.425  43.760  33.433  1.00  0.00           N  
ATOM    658  N   ASN A 253      87.931  45.747  29.190  1.00  0.00           N  
ATOM    659  CA  ASN A 253      86.647  45.170  28.825  1.00  0.00           C  
ATOM    660  C   ASN A 253      86.012  45.587  27.504  1.00  0.00           C  
ATOM    661  O   ASN A 253      85.228  44.826  26.935  1.00  0.00           O  
ATOM    662  CB  ASN A 253      85.653  45.430  29.951  1.00  0.00           C  
ATOM    663  CG  ASN A 253      86.187  45.009  31.300  1.00  0.00           C  
ATOM    664  OD1 ASN A 253      86.598  43.863  31.482  1.00  0.00           O  
ATOM    665  ND2 ASN A 253      86.184  45.934  32.258  1.00  0.00           N  
ATOM    666  N   ILE A 254      86.336  46.778  27.011  1.00  0.00           N  
ATOM    667  CA  ILE A 254      85.731  47.259  25.771  1.00  0.00           C  
ATOM    668  C   ILE A 254      85.617  46.160  24.710  1.00  0.00           C  
ATOM    669  O   ILE A 254      86.613  45.564  24.315  1.00  0.00           O  
ATOM    670  CB  ILE A 254      86.503  48.501  25.193  1.00  0.00           C  
ATOM    671  CG1 ILE A 254      87.622  48.068  24.247  1.00  0.00           C  
ATOM    672  CG2 ILE A 254      87.066  49.347  26.331  1.00  0.00           C  
ATOM    673  CD1 ILE A 254      87.163  47.919  22.801  1.00  0.00           C  
ATOM    674  N   ASN A 255      84.387  45.879  24.283  1.00  0.00           N  
ATOM    675  CA  ASN A 255      84.129  44.862  23.265  1.00  0.00           C  
ATOM    676  C   ASN A 255      84.188  45.522  21.887  1.00  0.00           C  
ATOM    677  O   ASN A 255      83.503  46.516  21.636  1.00  0.00           O  
ATOM    678  CB  ASN A 255      82.747  44.243  23.468  1.00  0.00           C  
ATOM    679  CG  ASN A 255      82.494  43.089  22.535  1.00  0.00           C  
ATOM    680  OD1 ASN A 255      83.064  43.028  21.449  1.00  0.00           O  
ATOM    681  ND2 ASN A 255      81.629  42.167  22.946  1.00  0.00           N  
ATOM    682  N   ARG A 256      84.997  44.967  20.990  1.00  0.00           N  
ATOM    683  CA  ARG A 256      85.137  45.540  19.655  1.00  0.00           C  
ATOM    684  C   ARG A 256      84.168  44.943  18.641  1.00  0.00           C  
ATOM    685  O   ARG A 256      84.136  45.362  17.488  1.00  0.00           O  
ATOM    686  CB  ARG A 256      86.590  45.400  19.188  1.00  0.00           C  
ATOM    687  CG  ARG A 256      87.537  46.136  20.121  1.00  0.00           C  
ATOM    688  CD  ARG A 256      89.012  45.820  19.930  1.00  0.00           C  
ATOM    689  NE  ARG A 256      89.781  46.366  21.052  1.00  0.00           N  
ATOM    690  CZ  ARG A 256      91.110  46.366  21.146  1.00  0.00           C  
ATOM    691  NH1 ARG A 256      91.858  45.847  20.177  1.00  0.00           N  
ATOM    692  NH2 ARG A 256      91.691  46.889  22.220  1.00  0.00           N  
ATOM    693  N   ASP A 257      83.370  43.975  19.078  1.00  0.00           N  
ATOM    694  CA  ASP A 257      82.382  43.352  18.205  1.00  0.00           C  
ATOM    695  C   ASP A 257      80.985  43.951  18.398  1.00  0.00           C  
ATOM    696  O   ASP A 257      80.014  43.490  17.785  1.00  0.00           O  
ATOM    697  CB  ASP A 257      82.326  41.842  18.444  1.00  0.00           C  
ATOM    698  CG  ASP A 257      83.587  41.138  17.984  1.00  0.00           C  
ATOM    699  OD1 ASP A 257      84.109  41.500  16.904  1.00  0.00           O  
ATOM    700  OD2 ASP A 257      84.047  40.220  18.695  1.00  0.00           O  
ATOM    701  N   MET A 258      80.894  44.971  19.256  1.00  0.00           N  
ATOM    702  CA  MET A 258      79.635  45.659  19.534  1.00  0.00           C  
ATOM    703  C   MET A 258      79.775  47.125  19.186  1.00  0.00           C  
ATOM    704  O   MET A 258      80.769  47.756  19.543  1.00  0.00           O  
ATOM    705  CB  MET A 258      79.261  45.563  21.008  1.00  0.00           C  
ATOM    706  CG  MET A 258      79.013  44.175  21.502  1.00  0.00           C  
ATOM    707  SD  MET A 258      78.445  44.293  23.190  1.00  0.00           S  
ATOM    708  CE  MET A 258      77.891  42.564  23.538  1.00  0.00           C  
ATOM    709  N   ALA A 259      78.785  47.673  18.492  1.00  0.00           N  
ATOM    710  CA  ALA A 259      78.843  49.074  18.131  1.00  0.00           C  
ATOM    711  C   ALA A 259      78.929  49.898  19.411  1.00  0.00           C  
ATOM    712  O   ALA A 259      79.505  50.991  19.418  1.00  0.00           O  
ATOM    713  CB  ALA A 259      77.617  49.465  17.331  1.00  0.00           C  
ATOM    714  N   THR A 261      78.363  49.367  20.493  1.00  0.00           N  
ATOM    715  CA  THR A 261      78.371  50.058  21.783  1.00  0.00           C  
ATOM    716  C   THR A 261      79.490  49.520  22.687  1.00  0.00           C  
ATOM    717  O   THR A 261      79.494  49.753  23.900  1.00  0.00           O  
ATOM    718  CB  THR A 261      77.023  49.872  22.518  1.00  0.00           C  
ATOM    719  OG1 THR A 261      76.845  48.489  22.840  1.00  0.00           O  
ATOM    720  CG2 THR A 261      75.853  50.339  21.642  1.00  0.00           C  
ATOM    721  N   GLY A 262      80.440  48.812  22.079  1.00  0.00           N  
ATOM    722  CA  GLY A 262      81.538  48.205  22.817  1.00  0.00           C  
ATOM    723  C   GLY A 262      82.393  49.061  23.734  1.00  0.00           C  
ATOM    724  O   GLY A 262      82.711  48.653  24.842  1.00  0.00           O  
ATOM    725  N   GLU A 263      82.786  50.241  23.281  1.00  0.00           N  
ATOM    726  CA  GLU A 263      83.622  51.104  24.104  1.00  0.00           C  
ATOM    727  C   GLU A 263      82.855  51.774  25.252  1.00  0.00           C  
ATOM    728  O   GLU A 263      83.329  52.756  25.821  1.00  0.00           O  
ATOM    729  CB  GLU A 263      84.302  52.163  23.226  1.00  0.00           C  
ATOM    730  CG  GLU A 263      85.112  51.582  22.069  1.00  0.00           C  
ATOM    731  CD  GLU A 263      85.878  52.648  21.294  1.00  0.00           C  
ATOM    732  OE1 GLU A 263      85.244  53.615  20.823  1.00  0.00           O  
ATOM    733  OE2 GLU A 263      87.118  52.525  21.151  1.00  0.00           O  
ATOM    734  N   ILE A 264      81.677  51.249  25.594  1.00  0.00           N  
ATOM    735  CA  ILE A 264      80.882  51.816  26.688  1.00  0.00           C  
ATOM    736  C   ILE A 264      79.896  50.836  27.325  1.00  0.00           C  
ATOM    737  O   ILE A 264      79.770  49.686  26.916  1.00  0.00           O  
ATOM    738  CB  ILE A 264      80.078  53.076  26.242  1.00  0.00           C  
ATOM    739  CG1 ILE A 264      79.050  52.706  25.165  1.00  0.00           C  
ATOM    740  CG2 ILE A 264      81.011  54.156  25.708  1.00  0.00           C  
ATOM    741  CD1 ILE A 264      77.732  52.178  25.705  1.00  0.00           C  
ATOM    742  N   GLU A 266      79.199  51.315  28.343  1.00  0.00           N  
ATOM    743  CA  GLU A 266      78.206  50.524  29.056  1.00  0.00           C  
ATOM    744  C   GLU A 266      77.417  51.518  29.882  1.00  0.00           C  
ATOM    745  O   GLU A 266      77.804  52.681  29.994  1.00  0.00           O  
ATOM    746  CB  GLU A 266      78.876  49.506  29.977  1.00  0.00           C  
ATOM    747  CG  GLU A 266      79.676  50.127  31.124  1.00  0.00           C  
ATOM    748  CD  GLU A 266      80.289  49.089  32.063  1.00  0.00           C  
ATOM    749  OE1 GLU A 266      80.164  47.875  31.773  1.00  0.00           O  
ATOM    750  OE2 GLU A 266      80.894  49.483  33.088  1.00  0.00           O  
ATOM    751  N   VAL A 267      76.311  51.079  30.464  1.00  0.00           N  
ATOM    752  CA  VAL A 267      75.525  52.000  31.260  1.00  0.00           C  
ATOM    753  C   VAL A 267      75.428  51.536  32.703  1.00  0.00           C  
ATOM    754  O   VAL A 267      75.039  50.400  32.983  1.00  0.00           O  
ATOM    755  CB  VAL A 267      74.107  52.190  30.666  1.00  0.00           C  
ATOM    756  CG1 VAL A 267      74.212  52.636  29.221  1.00  0.00           C  
ATOM    757  CG2 VAL A 267      73.321  50.906  30.764  1.00  0.00           C  
ATOM    758  N   LEU A 268      75.810  52.426  33.612  1.00  0.00           N  
ATOM    759  CA  LEU A 268      75.768  52.130  35.032  1.00  0.00           C  
ATOM    760  C   LEU A 268      74.323  52.319  35.434  1.00  0.00           C  
ATOM    761  O   LEU A 268      73.784  53.421  35.366  1.00  0.00           O  
ATOM    762  CB  LEU A 268      76.684  53.086  35.814  1.00  0.00           C  
ATOM    763  CG  LEU A 268      77.000  52.716  37.275  1.00  0.00           C  
ATOM    764  CD1 LEU A 268      75.790  52.961  38.165  1.00  0.00           C  
ATOM    765  CD2 LEU A 268      77.444  51.252  37.343  1.00  0.00           C  
ATOM    766  N   ALA A 269      73.700  51.225  35.835  1.00  0.00           N  
ATOM    767  CA  ALA A 269      72.305  51.243  36.210  1.00  0.00           C  
ATOM    768  C   ALA A 269      72.041  51.923  37.536  1.00  0.00           C  
ATOM    769  O   ALA A 269      72.607  51.532  38.565  1.00  0.00           O  
ATOM    770  CB  ALA A 269      71.775  49.824  36.260  1.00  0.00           C  
ATOM    771  N   SER A 270      71.187  52.943  37.514  1.00  0.00           N  
ATOM    772  CA  SER A 270      70.809  53.616  38.748  1.00  0.00           C  
ATOM    773  C   SER A 270      69.397  53.137  39.055  1.00  0.00           C  
ATOM    774  O   SER A 270      68.988  53.042  40.213  1.00  0.00           O  
ATOM    775  CB  SER A 270      70.871  55.146  38.608  1.00  0.00           C  
ATOM    776  OG  SER A 270      70.247  55.613  37.431  1.00  0.00           O  
ATOM    777  N   SER A 271      68.663  52.782  38.007  1.00  0.00           N  
ATOM    778  CA  SER A 271      67.305  52.301  38.195  1.00  0.00           C  
ATOM    779  C   SER A 271      66.847  51.273  37.159  1.00  0.00           C  
ATOM    780  O   SER A 271      67.052  51.442  35.950  1.00  0.00           O  
ATOM    781  CB  SER A 271      66.334  53.480  38.195  1.00  0.00           C  
ATOM    782  OG  SER A 271      65.025  53.030  38.493  1.00  0.00           O  
ATOM    783  N   LEU A 272      66.209  50.217  37.650  1.00  0.00           N  
ATOM    784  CA  LEU A 272      65.692  49.168  36.786  1.00  0.00           C  
ATOM    785  C   LEU A 272      64.214  48.943  37.010  1.00  0.00           C  
ATOM    786  O   LEU A 272      63.754  48.862  38.143  1.00  0.00           O  
ATOM    787  CB  LEU A 272      66.417  47.842  37.033  1.00  0.00           C  
ATOM    788  CG  LEU A 272      65.728  46.606  36.439  1.00  0.00           C  
ATOM    789  CD1 LEU A 272      65.798  46.620  34.906  1.00  0.00           C  
ATOM    790  CD2 LEU A 272      66.397  45.359  36.996  1.00  0.00           C  
ATOM    791  N   THR A 273      63.476  48.821  35.918  1.00  0.00           N  
ATOM    792  CA  THR A 273      62.045  48.565  35.998  1.00  0.00           C  
ATOM    793  C   THR A 273      61.687  47.453  35.019  1.00  0.00           C  
ATOM    794  O   THR A 273      62.070  47.491  33.842  1.00  0.00           O  
ATOM    795  CB  THR A 273      61.220  49.821  35.627  1.00  0.00           C  
ATOM    796  OG1 THR A 273      61.548  50.894  36.512  1.00  0.00           O  
ATOM    797  CG2 THR A 273      59.732  49.523  35.719  1.00  0.00           C  
ATOM    798  N   ILE A 274      60.950  46.464  35.497  1.00  0.00           N  
ATOM    799  CA  ILE A 274      60.551  45.372  34.621  1.00  0.00           C  
ATOM    800  C   ILE A 274      59.151  45.653  34.070  1.00  0.00           C  
ATOM    801  O   ILE A 274      58.144  45.476  34.765  1.00  0.00           O  
ATOM    802  CB  ILE A 274      60.573  44.016  35.370  1.00  0.00           C  
ATOM    803  CG1 ILE A 274      61.981  43.761  35.934  1.00  0.00           C  
ATOM    804  CG2 ILE A 274      60.171  42.886  34.411  1.00  0.00           C  
ATOM    805  CD1 ILE A 274      62.139  42.425  36.637  1.00  0.00           C  
ATOM    806  N   ILE A 275      59.094  46.108  32.820  1.00  0.00           N  
ATOM    807  CA  ILE A 275      57.822  46.432  32.187  1.00  0.00           C  
ATOM    808  C   ILE A 275      56.992  45.170  32.073  1.00  0.00           C  
ATOM    809  O   ILE A 275      55.801  45.174  32.382  1.00  0.00           O  
ATOM    810  CB  ILE A 275      58.006  47.014  30.768  1.00  0.00           C  
ATOM    811  CG1 ILE A 275      59.023  48.161  30.779  1.00  0.00           C  
ATOM    812  CG2 ILE A 275      56.662  47.482  30.240  1.00  0.00           C  
ATOM    813  CD1 ILE A 275      58.602  49.367  31.603  1.00  0.00           C  
ATOM    814  N   ASN A 276      57.623  44.091  31.617  1.00  0.00           N  
ATOM    815  CA  ASN A 276      56.931  42.821  31.491  1.00  0.00           C  
ATOM    816  C   ASN A 276      57.857  41.639  31.523  1.00  0.00           C  
ATOM    817  O   ASN A 276      58.936  41.648  30.928  1.00  0.00           O  
ATOM    818  CB  ASN A 276      56.118  42.749  30.196  1.00  0.00           C  
ATOM    819  CG  ASN A 276      54.640  42.870  30.443  1.00  0.00           C  
ATOM    820  OD1 ASN A 276      54.146  42.420  31.471  1.00  0.00           O  
ATOM    821  ND2 ASN A 276      53.918  43.470  29.499  1.00  0.00           N  
ATOM    822  N   ARG A 277      57.432  40.613  32.238  1.00  0.00           N  
ATOM    823  CA  ARG A 277      58.205  39.395  32.299  1.00  0.00           C  
ATOM    824  C   ARG A 277      57.929  38.689  30.983  1.00  0.00           C  
ATOM    825  O   ARG A 277      57.048  39.084  30.216  1.00  0.00           O  
ATOM    826  CB  ARG A 277      57.712  38.482  33.419  1.00  0.00           C  
ATOM    827  CG  ARG A 277      58.062  38.899  34.811  1.00  0.00           C  
ATOM    828  CD  ARG A 277      57.943  37.694  35.724  1.00  0.00           C  
ATOM    829  NE  ARG A 277      59.105  37.577  36.607  1.00  0.00           N  
ATOM    830  CZ  ARG A 277      59.608  38.579  37.328  1.00  0.00           C  
ATOM    831  NH1 ARG A 277      59.055  39.793  37.282  1.00  0.00           N  
ATOM    832  NH2 ARG A 277      60.667  38.361  38.103  1.00  0.00           N  
ATOM    833  N   ALA A 278      58.682  37.632  30.733  1.00  0.00           N  
ATOM    834  CA  ALA A 278      58.470  36.831  29.549  1.00  0.00           C  
ATOM    835  C   ALA A 278      58.435  35.399  30.062  1.00  0.00           C  
ATOM    836  O   ALA A 278      59.348  34.978  30.755  1.00  0.00           O  
ATOM    837  CB  ALA A 278      59.616  37.024  28.549  1.00  0.00           C  
ATOM    838  N   ASP A 279      57.363  34.671  29.774  1.00  0.00           N  
ATOM    839  CA  ASP A 279      57.269  33.271  30.180  1.00  0.00           C  
ATOM    840  C   ASP A 279      58.388  32.546  29.474  1.00  0.00           C  
ATOM    841  O   ASP A 279      59.231  33.160  28.817  1.00  0.00           O  
ATOM    842  CB  ASP A 279      55.975  32.628  29.687  1.00  0.00           C  
ATOM    843  CG  ASP A 279      54.754  33.164  30.368  1.00  0.00           C  
ATOM    844  OD1 ASP A 279      54.915  34.066  31.225  1.00  0.00           O  
ATOM    845  OD2 ASP A 279      53.639  32.693  30.053  1.00  0.00           O  
ATOM    846  N   VAL A 281      58.371  31.227  29.591  1.00  0.00           N  
ATOM    847  CA  VAL A 281      59.355  30.399  28.923  1.00  0.00           C  
ATOM    848  C   VAL A 281      59.126  30.567  27.422  1.00  0.00           C  
ATOM    849  O   VAL A 281      58.039  30.301  26.909  1.00  0.00           O  
ATOM    850  CB  VAL A 281      59.197  28.901  29.302  1.00  0.00           C  
ATOM    851  CG1 VAL A 281      60.378  28.462  30.174  1.00  0.00           C  
ATOM    852  CG2 VAL A 281      57.858  28.669  30.036  1.00  0.00           C  
ATOM    853  N   LEU A 282      60.163  31.020  26.736  1.00  0.00           N  
ATOM    854  CA  LEU A 282      60.129  31.258  25.310  1.00  0.00           C  
ATOM    855  C   LEU A 282      59.881  30.023  24.434  1.00  0.00           C  
ATOM    856  O   LEU A 282      60.510  28.975  24.619  1.00  0.00           O  
ATOM    857  CB  LEU A 282      61.439  31.918  24.901  1.00  0.00           C  
ATOM    858  CG  LEU A 282      61.658  33.332  25.459  1.00  0.00           C  
ATOM    859  CD1 LEU A 282      60.525  34.247  25.012  1.00  0.00           C  
ATOM    860  CD2 LEU A 282      61.712  33.295  26.958  1.00  0.00           C  
ATOM    861  N   PRO A 283      58.956  30.131  23.465  1.00  0.00           N  
ATOM    862  CA  PRO A 283      58.641  29.019  22.562  1.00  0.00           C  
ATOM    863  C   PRO A 283      59.702  28.959  21.461  1.00  0.00           C  
ATOM    864  O   PRO A 283      59.610  28.179  20.527  1.00  0.00           O  
ATOM    865  CB  PRO A 283      57.267  29.388  22.006  1.00  0.00           C  
ATOM    866  CG  PRO A 283      56.745  30.416  22.952  1.00  0.00           C  
ATOM    867  CD  PRO A 283      57.973  31.206  23.308  1.00  0.00           C  
ATOM    868  N   LEU A 291      60.694  29.829  21.565  1.00  0.00           N  
ATOM    869  CA  LEU A 291      61.785  29.857  20.612  1.00  0.00           C  
ATOM    870  C   LEU A 291      63.027  30.121  21.432  1.00  0.00           C  
ATOM    871  O   LEU A 291      63.087  31.093  22.180  1.00  0.00           O  
ATOM    872  CB  LEU A 291      61.610  30.970  19.574  1.00  0.00           C  
ATOM    873  CG  LEU A 291      60.472  30.817  18.565  1.00  0.00           C  
ATOM    874  CD1 LEU A 291      60.606  31.877  17.484  1.00  0.00           C  
ATOM    875  CD2 LEU A 291      60.511  29.448  17.945  1.00  0.00           C  
ATOM    876  N   ASP A 292      64.011  29.246  21.300  1.00  0.00           N  
ATOM    877  CA  ASP A 292      65.249  29.378  22.036  1.00  0.00           C  
ATOM    878  C   ASP A 292      66.246  30.056  21.116  1.00  0.00           C  
ATOM    879  O   ASP A 292      66.635  29.495  20.091  1.00  0.00           O  
ATOM    880  CB  ASP A 292      65.745  27.986  22.418  1.00  0.00           C  
ATOM    881  CG  ASP A 292      66.880  28.020  23.414  1.00  0.00           C  
ATOM    882  OD1 ASP A 292      67.887  28.720  23.160  1.00  0.00           O  
ATOM    883  OD2 ASP A 292      66.756  27.331  24.449  1.00  0.00           O  
ATOM    884  N   SER A 293      66.663  31.263  21.472  1.00  0.00           N  
ATOM    885  CA  SER A 293      67.616  31.989  20.643  1.00  0.00           C  
ATOM    886  C   SER A 293      68.975  31.301  20.484  1.00  0.00           C  
ATOM    887  O   SER A 293      69.787  31.705  19.644  1.00  0.00           O  
ATOM    888  CB  SER A 293      67.816  33.401  21.190  1.00  0.00           C  
ATOM    889  OG  SER A 293      68.240  33.368  22.535  1.00  0.00           O  
ATOM    890  N   ASN A 296      69.241  30.278  21.290  1.00  0.00           N  
ATOM    891  CA  ASN A 296      70.510  29.574  21.170  1.00  0.00           C  
ATOM    892  C   ASN A 296      70.490  28.578  20.006  1.00  0.00           C  
ATOM    893  O   ASN A 296      71.528  28.034  19.642  1.00  0.00           O  
ATOM    894  CB  ASN A 296      70.829  28.820  22.457  1.00  0.00           C  
ATOM    895  CG  ASN A 296      71.296  29.730  23.568  1.00  0.00           C  
ATOM    896  OD1 ASN A 296      70.995  29.492  24.740  1.00  0.00           O  
ATOM    897  ND2 ASN A 296      72.054  30.769  23.213  1.00  0.00           N  
ATOM    898  N   HIS A 297      69.318  28.327  19.431  1.00  0.00           N  
ATOM    899  CA  HIS A 297      69.231  27.382  18.327  1.00  0.00           C  
ATOM    900  C   HIS A 297      68.616  27.979  17.082  1.00  0.00           C  
ATOM    901  O   HIS A 297      67.913  28.993  17.131  1.00  0.00           O  
ATOM    902  CB  HIS A 297      68.344  26.189  18.684  1.00  0.00           C  
ATOM    903  CG  HIS A 297      68.423  25.740  20.130  1.00  0.00           C  
ATOM    904  ND1 HIS A 297      69.609  25.299  20.698  1.00  0.00           N  
ATOM    905  CD2 HIS A 297      67.472  25.658  21.089  1.00  0.00           C  
ATOM    906  CE1 HIS A 297      69.357  24.967  21.949  1.00  0.00           C  
ATOM    907  NE2 HIS A 297      68.086  25.174  22.199  1.00  0.00           N  
ATOM    908  N   VAL A 298      68.925  27.331  15.980  1.00  0.00           N  
ATOM    909  CA  VAL A 298      68.257  27.636  14.731  1.00  0.00           C  
ATOM    910  C   VAL A 298      66.944  26.912  14.861  1.00  0.00           C  
ATOM    911  O   VAL A 298      66.897  25.679  14.865  1.00  0.00           O  
ATOM    912  CB  VAL A 298      69.040  27.102  13.536  1.00  0.00           C  
ATOM    913  CG1 VAL A 298      68.278  27.273  12.217  1.00  0.00           C  
ATOM    914  CG2 VAL A 298      70.388  27.793  13.343  1.00  0.00           C  
ATOM    915  N   ASN A 303      65.891  27.657  15.005  1.00  0.00           N  
ATOM    916  CA  ASN A 303      64.601  27.037  15.254  1.00  0.00           C  
ATOM    917  C   ASN A 303      63.917  26.609  13.992  1.00  0.00           C  
ATOM    918  O   ASN A 303      64.224  27.098  12.902  1.00  0.00           O  
ATOM    919  CB  ASN A 303      63.712  27.982  16.039  1.00  0.00           C  
ATOM    920  CG  ASN A 303      64.233  28.176  17.457  1.00  0.00           C  
ATOM    921  OD1 ASN A 303      64.059  27.298  18.301  1.00  0.00           O  
ATOM    922  ND2 ASN A 303      64.882  29.280  17.765  1.00  0.00           N  
ATOM    923  N   THR A 305      62.999  25.669  14.151  1.00  0.00           N  
ATOM    924  CA  THR A 305      62.261  25.139  13.030  1.00  0.00           C  
ATOM    925  C   THR A 305      61.412  26.222  12.387  1.00  0.00           C  
ATOM    926  O   THR A 305      60.878  27.103  13.057  1.00  0.00           O  
ATOM    927  CB  THR A 305      61.356  23.981  13.474  1.00  0.00           C  
ATOM    928  OG1 THR A 305      60.393  24.457  14.416  1.00  0.00           O  
ATOM    929  CG2 THR A 305      62.186  22.888  14.133  1.00  0.00           C  
ATOM    930  N   GLU A 306      61.297  26.158  11.071  1.00  0.00           N  
ATOM    931  CA  GLU A 306      60.517  27.130  10.366  1.00  0.00           C  
ATOM    932  C   GLU A 306      59.098  27.147  10.933  1.00  0.00           C  
ATOM    933  O   GLU A 306      58.478  28.210  11.034  1.00  0.00           O  
ATOM    934  CB  GLU A 306      60.494  26.801   8.882  1.00  0.00           C  
ATOM    935  CG  GLU A 306      59.863  27.894   8.046  1.00  0.00           C  
ATOM    936  CD  GLU A 306      60.876  28.581   7.164  1.00  0.00           C  
ATOM    937  OE1 GLU A 306      61.851  27.911   6.726  1.00  0.00           O  
ATOM    938  OE2 GLU A 306      60.682  29.799   6.932  1.00  0.00           O  
ATOM    939  N   GLU A 307      58.585  25.983  11.317  1.00  0.00           N  
ATOM    940  CA  GLU A 307      57.231  25.923  11.851  1.00  0.00           C  
ATOM    941  C   GLU A 307      57.069  26.735  13.137  1.00  0.00           C  
ATOM    942  O   GLU A 307      56.144  27.540  13.266  1.00  0.00           O  
ATOM    943  CB  GLU A 307      56.800  24.473  12.110  1.00  0.00           C  
ATOM    944  CG  GLU A 307      55.309  24.365  12.466  1.00  0.00           C  
ATOM    945  CD  GLU A 307      54.868  22.965  12.875  1.00  0.00           C  
ATOM    946  OE1 GLU A 307      55.111  22.006  12.119  1.00  0.00           O  
ATOM    947  OE2 GLU A 307      54.262  22.823  13.955  1.00  0.00           O  
ATOM    948  N   ALA A 308      57.967  26.520  14.088  1.00  0.00           N  
ATOM    949  CA  ALA A 308      57.918  27.234  15.357  1.00  0.00           C  
ATOM    950  C   ALA A 308      58.152  28.735  15.122  1.00  0.00           C  
ATOM    951  O   ALA A 308      57.497  29.577  15.735  1.00  0.00           O  
ATOM    952  CB  ALA A 308      58.967  26.665  16.307  1.00  0.00           C  
ATOM    953  N   ARG A 309      59.083  29.060  14.232  1.00  0.00           N  
ATOM    954  CA  ARG A 309      59.368  30.441  13.926  1.00  0.00           C  
ATOM    955  C   ARG A 309      58.140  31.156  13.332  1.00  0.00           C  
ATOM    956  O   ARG A 309      57.922  32.342  13.591  1.00  0.00           O  
ATOM    957  CB  ARG A 309      60.547  30.530  12.955  1.00  0.00           C  
ATOM    958  CG  ARG A 309      61.908  30.122  13.552  1.00  0.00           C  
ATOM    959  CD  ARG A 309      63.017  30.163  12.493  1.00  0.00           C  
ATOM    960  NE  ARG A 309      62.912  31.382  11.717  1.00  0.00           N  
ATOM    961  CZ  ARG A 309      63.219  31.485  10.435  1.00  0.00           C  
ATOM    962  NH1 ARG A 309      63.670  30.433   9.772  1.00  0.00           N  
ATOM    963  NH2 ARG A 309      63.022  32.630   9.800  1.00  0.00           N  
ATOM    964  N   LEU A 310      57.342  30.449  12.532  1.00  0.00           N  
ATOM    965  CA  LEU A 310      56.166  31.071  11.941  1.00  0.00           C  
ATOM    966  C   LEU A 310      55.087  31.159  12.996  1.00  0.00           C  
ATOM    967  O   LEU A 310      54.387  32.173  13.104  1.00  0.00           O  
ATOM    968  CB  LEU A 310      55.618  30.263  10.765  1.00  0.00           C  
ATOM    969  CG  LEU A 310      56.082  30.497   9.327  1.00  0.00           C  
ATOM    970  CD1 LEU A 310      57.067  31.655   9.248  1.00  0.00           C  
ATOM    971  CD2 LEU A 310      56.683  29.201   8.793  1.00  0.00           C  
ATOM    972  N   LYS A 311      54.940  30.088  13.770  1.00  0.00           N  
ATOM    973  CA  LYS A 311      53.938  30.086  14.807  1.00  0.00           C  
ATOM    974  C   LYS A 311      54.164  31.283  15.720  1.00  0.00           C  
ATOM    975  O   LYS A 311      53.226  32.006  16.037  1.00  0.00           O  
ATOM    976  CB  LYS A 311      53.991  28.798  15.629  1.00  0.00           C  
ATOM    977  CG  LYS A 311      52.932  28.825  16.710  1.00  0.00           C  
ATOM    978  CD  LYS A 311      52.546  27.474  17.215  1.00  0.00           C  
ATOM    979  CE  LYS A 311      51.541  27.655  18.329  1.00  0.00           C  
ATOM    980  NZ  LYS A 311      51.452  26.396  19.125  1.00  0.00           N  
ATOM    981  N   TYR A 312      55.408  31.495  16.132  1.00  0.00           N  
ATOM    982  CA  TYR A 312      55.732  32.624  16.998  1.00  0.00           C  
ATOM    983  C   TYR A 312      56.520  33.673  16.230  1.00  0.00           C  
ATOM    984  O   TYR A 312      57.580  34.161  16.664  1.00  0.00           O  
ATOM    985  CB  TYR A 312      56.511  32.152  18.221  1.00  0.00           C  
ATOM    986  CG  TYR A 312      55.708  31.211  19.069  1.00  0.00           C  
ATOM    987  CD1 TYR A 312      55.723  29.844  18.830  1.00  0.00           C  
ATOM    988  CD2 TYR A 312      54.847  31.704  20.054  1.00  0.00           C  
ATOM    989  CE1 TYR A 312      54.891  28.982  19.543  1.00  0.00           C  
ATOM    990  CE2 TYR A 312      54.014  30.859  20.767  1.00  0.00           C  
ATOM    991  CZ  TYR A 312      54.037  29.500  20.504  1.00  0.00           C  
ATOM    992  OH  TYR A 312      53.181  28.663  21.180  1.00  0.00           O  
ATOM    993  N   ARG A 313      55.971  34.030  15.078  1.00  0.00           N  
ATOM    994  CA  ARG A 313      56.607  35.002  14.219  1.00  0.00           C  
ATOM    995  C   ARG A 313      56.994  36.285  14.956  1.00  0.00           C  
ATOM    996  O   ARG A 313      58.052  36.853  14.693  1.00  0.00           O  
ATOM    997  CB  ARG A 313      55.690  35.332  13.039  1.00  0.00           C  
ATOM    998  CG  ARG A 313      56.343  36.225  12.021  1.00  0.00           C  
ATOM    999  CD  ARG A 313      57.579  35.564  11.444  1.00  0.00           C  
ATOM   1000  NE  ARG A 313      57.929  36.184  10.171  1.00  0.00           N  
ATOM   1001  CZ  ARG A 313      58.848  35.713   9.337  1.00  0.00           C  
ATOM   1002  NH1 ARG A 313      59.522  34.608   9.645  1.00  0.00           N  
ATOM   1003  NH2 ARG A 313      59.073  36.336   8.189  1.00  0.00           N  
ATOM   1004  N   TYR A 314      56.155  36.751  15.875  1.00  0.00           N  
ATOM   1005  CA  TYR A 314      56.493  37.981  16.579  1.00  0.00           C  
ATOM   1006  C   TYR A 314      57.757  37.825  17.423  1.00  0.00           C  
ATOM   1007  O   TYR A 314      58.489  38.789  17.633  1.00  0.00           O  
ATOM   1008  CB  TYR A 314      55.306  38.458  17.412  1.00  0.00           C  
ATOM   1009  CG  TYR A 314      54.766  37.412  18.344  1.00  0.00           C  
ATOM   1010  CD1 TYR A 314      55.275  37.278  19.628  1.00  0.00           C  
ATOM   1011  CD2 TYR A 314      53.775  36.530  17.930  1.00  0.00           C  
ATOM   1012  CE1 TYR A 314      54.815  36.294  20.478  1.00  0.00           C  
ATOM   1013  CE2 TYR A 314      53.308  35.534  18.778  1.00  0.00           C  
ATOM   1014  CZ  TYR A 314      53.835  35.432  20.052  1.00  0.00           C  
ATOM   1015  OH  TYR A 314      53.347  34.502  20.926  1.00  0.00           O  
ATOM   1016  N   LEU A 315      58.050  36.625  17.905  1.00  0.00           N  
ATOM   1017  CA  LEU A 315      59.295  36.478  18.645  1.00  0.00           C  
ATOM   1018  C   LEU A 315      60.434  36.372  17.635  1.00  0.00           C  
ATOM   1019  O   LEU A 315      61.506  36.970  17.806  1.00  0.00           O  
ATOM   1020  CB  LEU A 315      59.260  35.242  19.541  1.00  0.00           C  
ATOM   1021  CG  LEU A 315      58.279  35.398  20.716  1.00  0.00           C  
ATOM   1022  CD1 LEU A 315      58.256  34.146  21.563  1.00  0.00           C  
ATOM   1023  CD2 LEU A 315      58.691  36.608  21.557  1.00  0.00           C  
ATOM   1024  N   ASP A 316      60.191  35.634  16.557  1.00  0.00           N  
ATOM   1025  CA  ASP A 316      61.220  35.453  15.548  1.00  0.00           C  
ATOM   1026  C   ASP A 316      61.666  36.776  14.951  1.00  0.00           C  
ATOM   1027  O   ASP A 316      62.848  36.957  14.647  1.00  0.00           O  
ATOM   1028  CB  ASP A 316      60.717  34.535  14.439  1.00  0.00           C  
ATOM   1029  CG  ASP A 316      61.822  34.104  13.498  1.00  0.00           C  
ATOM   1030  OD1 ASP A 316      62.850  33.612  13.999  1.00  0.00           O  
ATOM   1031  OD2 ASP A 316      61.665  34.259  12.263  1.00  0.00           O  
ATOM   1032  N   LEU A 317      60.722  37.701  14.786  1.00  0.00           N  
ATOM   1033  CA  LEU A 317      61.028  39.006  14.218  1.00  0.00           C  
ATOM   1034  C   LEU A 317      61.898  39.868  15.123  1.00  0.00           C  
ATOM   1035  O   LEU A 317      62.372  40.908  14.694  1.00  0.00           O  
ATOM   1036  CB  LEU A 317      59.737  39.753  13.873  1.00  0.00           C  
ATOM   1037  CG  LEU A 317      58.909  39.171  12.726  1.00  0.00           C  
ATOM   1038  CD1 LEU A 317      57.699  40.042  12.504  1.00  0.00           C  
ATOM   1039  CD2 LEU A 317      59.751  39.103  11.464  1.00  0.00           C  
ATOM   1040  N   ARG A 318      62.097  39.452  16.375  1.00  0.00           N  
ATOM   1041  CA  ARG A 318      62.949  40.199  17.306  1.00  0.00           C  
ATOM   1042  C   ARG A 318      64.424  40.014  16.934  1.00  0.00           C  
ATOM   1043  O   ARG A 318      65.265  40.845  17.256  1.00  0.00           O  
ATOM   1044  CB  ARG A 318      62.742  39.727  18.756  1.00  0.00           C  
ATOM   1045  CG  ARG A 318      61.422  40.124  19.343  1.00  0.00           C  
ATOM   1046  CD  ARG A 318      61.308  39.777  20.792  1.00  0.00           C  
ATOM   1047  NE  ARG A 318      59.961  40.066  21.282  1.00  0.00           N  
ATOM   1048  CZ  ARG A 318      59.565  39.940  22.544  1.00  0.00           C  
ATOM   1049  NH1 ARG A 318      60.408  39.536  23.475  1.00  0.00           N  
ATOM   1050  NH2 ARG A 318      58.310  40.190  22.872  1.00  0.00           N  
ATOM   1051  N   ARG A 319      64.735  38.918  16.260  1.00  0.00           N  
ATOM   1052  CA  ARG A 319      66.108  38.673  15.868  1.00  0.00           C  
ATOM   1053  C   ARG A 319      66.515  39.686  14.814  1.00  0.00           C  
ATOM   1054  O   ARG A 319      65.768  39.951  13.875  1.00  0.00           O  
ATOM   1055  CB  ARG A 319      66.253  37.248  15.358  1.00  0.00           C  
ATOM   1056  CG  ARG A 319      65.966  36.211  16.426  1.00  0.00           C  
ATOM   1057  CD  ARG A 319      66.438  34.871  15.948  1.00  0.00           C  
ATOM   1058  NE  ARG A 319      65.753  34.466  14.727  1.00  0.00           N  
ATOM   1059  CZ  ARG A 319      66.367  34.078  13.612  1.00  0.00           C  
ATOM   1060  NH1 ARG A 319      67.691  34.045  13.548  1.00  0.00           N  
ATOM   1061  NH2 ARG A 319      65.642  33.704  12.562  1.00  0.00           N  
ATOM   1062  N   PRO A 320      67.707  40.285  14.971  1.00  0.00           N  
ATOM   1063  CA  PRO A 320      68.271  41.299  14.069  1.00  0.00           C  
ATOM   1064  C   PRO A 320      68.322  40.911  12.609  1.00  0.00           C  
ATOM   1065  O   PRO A 320      68.115  41.754  11.746  1.00  0.00           O  
ATOM   1066  CB  PRO A 320      69.678  41.530  14.630  1.00  0.00           C  
ATOM   1067  CG  PRO A 320      69.527  41.202  16.087  1.00  0.00           C  
ATOM   1068  CD  PRO A 320      68.651  39.971  16.063  1.00  0.00           C  
ATOM   1069  N   GLU A 321      68.620  39.642  12.345  1.00  0.00           N  
ATOM   1070  CA  GLU A 321      68.727  39.126  10.992  1.00  0.00           C  
ATOM   1071  C   GLU A 321      67.375  39.342  10.329  1.00  0.00           C  
ATOM   1072  O   GLU A 321      67.276  39.895   9.236  1.00  0.00           O  
ATOM   1073  CB  GLU A 321      69.055  37.615  10.996  1.00  0.00           C  
ATOM   1074  CG  GLU A 321      70.214  37.131  11.923  1.00  0.00           C  
ATOM   1075  CD  GLU A 321      69.840  36.981  13.432  1.00  0.00           C  
ATOM   1076  OE1 GLU A 321      69.629  38.009  14.117  1.00  0.00           O  
ATOM   1077  OE2 GLU A 321      69.772  35.833  13.942  1.00  0.00           O  
ATOM   1078  N   MET A 322      66.334  38.892  11.015  1.00  0.00           N  
ATOM   1079  CA  MET A 322      64.973  39.013  10.529  1.00  0.00           C  
ATOM   1080  C   MET A 322      64.567  40.476  10.453  1.00  0.00           C  
ATOM   1081  O   MET A 322      64.190  40.978   9.388  1.00  0.00           O  
ATOM   1082  CB  MET A 322      64.030  38.281  11.470  1.00  0.00           C  
ATOM   1083  CG  MET A 322      64.382  36.817  11.655  1.00  0.00           C  
ATOM   1084  SD  MET A 322      64.257  35.837  10.125  1.00  0.00           S  
ATOM   1085  CE  MET A 322      62.721  36.597   9.348  1.00  0.00           C  
ATOM   1086  N   ALA A 323      64.649  41.155  11.592  1.00  0.00           N  
ATOM   1087  CA  ALA A 323      64.283  42.552  11.653  1.00  0.00           C  
ATOM   1088  C   ALA A 323      64.985  43.339  10.552  1.00  0.00           C  
ATOM   1089  O   ALA A 323      64.371  44.189   9.898  1.00  0.00           O  
ATOM   1090  CB  ALA A 323      64.637  43.134  13.030  1.00  0.00           C  
ATOM   1091  N   GLN A 324      66.264  43.041  10.326  1.00  0.00           N  
ATOM   1092  CA  GLN A 324      67.021  43.776   9.320  1.00  0.00           C  
ATOM   1093  C   GLN A 324      66.453  43.649   7.923  1.00  0.00           C  
ATOM   1094  O   GLN A 324      66.522  44.597   7.143  1.00  0.00           O  
ATOM   1095  CB  GLN A 324      68.492  43.343   9.317  1.00  0.00           C  
ATOM   1096  CG  GLN A 324      69.355  44.146   8.358  1.00  0.00           C  
ATOM   1097  CD  GLN A 324      69.405  45.629   8.726  1.00  0.00           C  
ATOM   1098  OE1 GLN A 324      69.968  46.000   9.755  1.00  0.00           O  
ATOM   1099  NE2 GLN A 324      68.805  46.479   7.887  1.00  0.00           N  
ATOM   1100  N   ARG A 325      65.885  42.493   7.592  1.00  0.00           N  
ATOM   1101  CA  ARG A 325      65.337  42.337   6.256  1.00  0.00           C  
ATOM   1102  C   ARG A 325      64.125  43.224   6.099  1.00  0.00           C  
ATOM   1103  O   ARG A 325      63.910  43.814   5.039  1.00  0.00           O  
ATOM   1104  CB  ARG A 325      64.977  40.884   5.976  1.00  0.00           C  
ATOM   1105  CG  ARG A 325      66.169  39.960   6.097  1.00  0.00           C  
ATOM   1106  CD  ARG A 325      66.000  38.678   5.297  1.00  0.00           C  
ATOM   1107  NE  ARG A 325      67.028  37.694   5.650  1.00  0.00           N  
ATOM   1108  CZ  ARG A 325      66.916  36.808   6.634  1.00  0.00           C  
ATOM   1109  NH1 ARG A 325      65.819  36.759   7.382  1.00  0.00           N  
ATOM   1110  NH2 ARG A 325      67.908  35.961   6.869  1.00  0.00           N  
ATOM   1111  N   LEU A 332      63.333  43.336   7.157  1.00  0.00           N  
ATOM   1112  CA  LEU A 332      62.165  44.181   7.077  1.00  0.00           C  
ATOM   1113  C   LEU A 332      62.599  45.650   7.010  1.00  0.00           C  
ATOM   1114  O   LEU A 332      62.017  46.428   6.246  1.00  0.00           O  
ATOM   1115  CB  LEU A 332      61.215  43.894   8.240  1.00  0.00           C  
ATOM   1116  CG  LEU A 332      60.491  42.536   8.091  1.00  0.00           C  
ATOM   1117  CD1 LEU A 332      59.466  42.349   9.194  1.00  0.00           C  
ATOM   1118  CD2 LEU A 332      59.789  42.457   6.744  1.00  0.00           C  
ATOM   1119  N   LYS A 333      63.634  46.030   7.763  1.00  0.00           N  
ATOM   1120  CA  LYS A 333      64.108  47.408   7.703  1.00  0.00           C  
ATOM   1121  C   LYS A 333      64.587  47.713   6.291  1.00  0.00           C  
ATOM   1122  O   LYS A 333      64.275  48.770   5.729  1.00  0.00           O  
ATOM   1123  CB  LYS A 333      65.261  47.657   8.670  1.00  0.00           C  
ATOM   1124  CG  LYS A 333      64.856  47.738  10.123  1.00  0.00           C  
ATOM   1125  CD  LYS A 333      66.088  47.853  11.015  1.00  0.00           C  
ATOM   1126  CE  LYS A 333      65.711  47.664  12.475  1.00  0.00           C  
ATOM   1127  NZ  LYS A 333      66.938  47.538  13.320  1.00  0.00           N  
ATOM   1128  N   THR A 334      65.352  46.787   5.725  1.00  0.00           N  
ATOM   1129  CA  THR A 334      65.856  46.959   4.374  1.00  0.00           C  
ATOM   1130  C   THR A 334      64.715  47.053   3.375  1.00  0.00           C  
ATOM   1131  O   THR A 334      64.763  47.825   2.420  1.00  0.00           O  
ATOM   1132  CB  THR A 334      66.776  45.797   3.990  1.00  0.00           C  
ATOM   1133  OG1 THR A 334      67.873  45.762   4.905  1.00  0.00           O  
ATOM   1134  CG2 THR A 334      67.327  45.980   2.594  1.00  0.00           C  
ATOM   1135  N   ARG A 335      63.674  46.272   3.599  1.00  0.00           N  
ATOM   1136  CA  ARG A 335      62.549  46.309   2.683  1.00  0.00           C  
ATOM   1137  C   ARG A 335      61.896  47.685   2.739  1.00  0.00           C  
ATOM   1138  O   ARG A 335      61.460  48.214   1.719  1.00  0.00           O  
ATOM   1139  CB  ARG A 335      61.541  45.222   3.034  1.00  0.00           C  
ATOM   1140  CG  ARG A 335      60.333  45.216   2.126  1.00  0.00           C  
ATOM   1141  CD  ARG A 335      59.495  44.000   2.419  1.00  0.00           C  
ATOM   1142  NE  ARG A 335      58.268  44.048   1.649  1.00  0.00           N  
ATOM   1143  CZ  ARG A 335      57.703  42.994   1.081  1.00  0.00           C  
ATOM   1144  NH1 ARG A 335      58.250  41.782   1.196  1.00  0.00           N  
ATOM   1145  NH2 ARG A 335      56.606  43.164   0.376  1.00  0.00           N  
ATOM   1146  N   ALA A 336      61.835  48.271   3.931  1.00  0.00           N  
ATOM   1147  CA  ALA A 336      61.263  49.601   4.062  1.00  0.00           C  
ATOM   1148  C   ALA A 336      62.157  50.626   3.353  1.00  0.00           C  
ATOM   1149  O   ALA A 336      61.673  51.625   2.826  1.00  0.00           O  
ATOM   1150  CB  ALA A 336      61.089  49.965   5.530  1.00  0.00           C  
ATOM   1151  N   LYS A 337      63.459  50.377   3.309  1.00  0.00           N  
ATOM   1152  CA  LYS A 337      64.362  51.312   2.628  1.00  0.00           C  
ATOM   1153  C   LYS A 337      64.157  51.200   1.138  1.00  0.00           C  
ATOM   1154  O   LYS A 337      64.230  52.196   0.412  1.00  0.00           O  
ATOM   1155  CB  LYS A 337      65.831  51.023   2.949  1.00  0.00           C  
ATOM   1156  CG  LYS A 337      66.814  51.801   2.089  1.00  0.00           C  
ATOM   1157  CD  LYS A 337      68.251  51.623   2.592  1.00  0.00           C  
ATOM   1158  CE  LYS A 337      69.256  52.370   1.709  1.00  0.00           C  
ATOM   1159  NZ  LYS A 337      70.655  52.324   2.237  1.00  0.00           N  
ATOM   1160  N   ILE A 338      63.907  49.976   0.687  1.00  0.00           N  
ATOM   1161  CA  ILE A 338      63.681  49.732  -0.721  1.00  0.00           C  
ATOM   1162  C   ILE A 338      62.414  50.451  -1.166  1.00  0.00           C  
ATOM   1163  O   ILE A 338      62.421  51.155  -2.163  1.00  0.00           O  
ATOM   1164  CB  ILE A 338      63.557  48.224  -0.988  1.00  0.00           C  
ATOM   1165  CG1 ILE A 338      64.933  47.581  -0.844  1.00  0.00           C  
ATOM   1166  CG2 ILE A 338      62.947  47.968  -2.354  1.00  0.00           C  
ATOM   1167  CD1 ILE A 338      64.897  46.090  -0.668  1.00  0.00           C  
ATOM   1168  N   THR A 339      61.332  50.303  -0.420  1.00  0.00           N  
ATOM   1169  CA  THR A 339      60.078  50.948  -0.820  1.00  0.00           C  
ATOM   1170  C   THR A 339      60.265  52.444  -0.789  1.00  0.00           C  
ATOM   1171  O   THR A 339      59.725  53.176  -1.621  1.00  0.00           O  
ATOM   1172  CB  THR A 339      58.886  50.534   0.105  1.00  0.00           C  
ATOM   1173  OG1 THR A 339      59.229  50.764   1.480  1.00  0.00           O  
ATOM   1174  CG2 THR A 339      58.570  49.059  -0.078  1.00  0.00           C  
ATOM   1175  N   SER A 340      61.047  52.897   0.172  1.00  0.00           N  
ATOM   1176  CA  SER A 340      61.318  54.326   0.283  1.00  0.00           C  
ATOM   1177  C   SER A 340      62.090  54.800  -0.972  1.00  0.00           C  
ATOM   1178  O   SER A 340      61.759  55.818  -1.582  1.00  0.00           O  
ATOM   1179  CB  SER A 340      62.116  54.591   1.565  1.00  0.00           C  
ATOM   1180  OG  SER A 340      62.578  55.925   1.580  1.00  0.00           O  
ATOM   1181  N   LEU A 341      63.111  54.045  -1.367  1.00  0.00           N  
ATOM   1182  CA  LEU A 341      63.888  54.382  -2.559  1.00  0.00           C  
ATOM   1183  C   LEU A 341      63.022  54.341  -3.824  1.00  0.00           C  
ATOM   1184  O   LEU A 341      63.149  55.198  -4.697  1.00  0.00           O  
ATOM   1185  CB  LEU A 341      65.045  53.405  -2.697  1.00  0.00           C  
ATOM   1186  CG  LEU A 341      66.164  53.669  -1.683  1.00  0.00           C  
ATOM   1187  CD1 LEU A 341      67.060  52.444  -1.599  1.00  0.00           C  
ATOM   1188  CD2 LEU A 341      66.948  54.958  -2.082  1.00  0.00           C  
ATOM   1189  N   VAL A 342      62.146  53.341  -3.915  1.00  0.00           N  
ATOM   1190  CA  VAL A 342      61.271  53.184  -5.067  1.00  0.00           C  
ATOM   1191  C   VAL A 342      60.345  54.388  -5.223  1.00  0.00           C  
ATOM   1192  O   VAL A 342      60.247  54.965  -6.296  1.00  0.00           O  
ATOM   1193  CB  VAL A 342      60.385  51.889  -4.952  1.00  0.00           C  
ATOM   1194  CG1 VAL A 342      59.478  51.772  -6.160  1.00  0.00           C  
ATOM   1195  CG2 VAL A 342      61.250  50.652  -4.846  1.00  0.00           C  
ATOM   1196  N   ARG A 343      59.664  54.762  -4.151  1.00  0.00           N  
ATOM   1197  CA  ARG A 343      58.739  55.885  -4.196  1.00  0.00           C  
ATOM   1198  C   ARG A 343      59.410  57.201  -4.595  1.00  0.00           C  
ATOM   1199  O   ARG A 343      58.912  57.924  -5.466  1.00  0.00           O  
ATOM   1200  CB  ARG A 343      58.036  56.040  -2.844  1.00  0.00           C  
ATOM   1201  CG  ARG A 343      57.071  54.917  -2.533  1.00  0.00           C  
ATOM   1202  CD  ARG A 343      56.763  54.852  -1.035  1.00  0.00           C  
ATOM   1203  NE  ARG A 343      55.984  53.662  -0.681  1.00  0.00           N  
ATOM   1204  CZ  ARG A 343      54.807  53.374  -1.215  1.00  0.00           C  
ATOM   1205  NH1 ARG A 343      54.276  54.183  -2.118  1.00  0.00           N  
ATOM   1206  NH2 ARG A 343      54.175  52.281  -0.855  1.00  0.00           N  
ATOM   1207  N   ARG A 344      60.538  57.518  -3.964  1.00  0.00           N  
ATOM   1208  CA  ARG A 344      61.251  58.742  -4.302  1.00  0.00           C  
ATOM   1209  C   ARG A 344      61.664  58.727  -5.762  1.00  0.00           C  
ATOM   1210  O   ARG A 344      61.566  59.738  -6.460  1.00  0.00           O  
ATOM   1211  CB  ARG A 344      62.473  58.891  -3.408  1.00  0.00           C  
ATOM   1212  CG  ARG A 344      62.099  59.240  -1.980  1.00  0.00           C  
ATOM   1213  CD  ARG A 344      63.248  58.982  -1.015  1.00  0.00           C  
ATOM   1214  NE  ARG A 344      63.219  59.918   0.109  1.00  0.00           N  
ATOM   1215  CZ  ARG A 344      63.604  61.190   0.026  1.00  0.00           C  
ATOM   1216  NH1 ARG A 344      64.054  61.680  -1.132  1.00  0.00           N  
ATOM   1217  NH2 ARG A 344      63.537  61.974   1.100  1.00  0.00           N  
ATOM   1218  N   PHE A 345      62.113  57.569  -6.237  1.00  0.00           N  
ATOM   1219  CA  PHE A 345      62.546  57.470  -7.619  1.00  0.00           C  
ATOM   1220  C   PHE A 345      61.356  57.624  -8.559  1.00  0.00           C  
ATOM   1221  O   PHE A 345      61.359  58.477  -9.445  1.00  0.00           O  
ATOM   1222  CB  PHE A 345      63.258  56.131  -7.852  1.00  0.00           C  
ATOM   1223  CG  PHE A 345      63.676  55.897  -9.280  1.00  0.00           C  
ATOM   1224  CD1 PHE A 345      62.732  55.588 -10.250  1.00  0.00           C  
ATOM   1225  CD2 PHE A 345      65.007  56.050  -9.662  1.00  0.00           C  
ATOM   1226  CE1 PHE A 345      63.105  55.441 -11.577  1.00  0.00           C  
ATOM   1227  CE2 PHE A 345      65.402  55.908 -10.986  1.00  0.00           C  
ATOM   1228  CZ  PHE A 345      64.453  55.605 -11.951  1.00  0.00           C  
ATOM   1229  N   MET A 347      60.326  56.813  -8.362  1.00  0.00           N  
ATOM   1230  CA  MET A 347      59.161  56.895  -9.223  1.00  0.00           C  
ATOM   1231  C   MET A 347      58.516  58.290  -9.215  1.00  0.00           C  
ATOM   1232  O   MET A 347      58.102  58.793 -10.272  1.00  0.00           O  
ATOM   1233  CB  MET A 347      58.148  55.833  -8.814  1.00  0.00           C  
ATOM   1234  CG  MET A 347      58.657  54.426  -8.988  1.00  0.00           C  
ATOM   1235  SD  MET A 347      59.242  54.140 -10.669  1.00  0.00           S  
ATOM   1236  CE  MET A 347      57.666  54.007 -11.594  1.00  0.00           C  
ATOM   1237  N   ASP A 348      58.425  58.914  -8.038  1.00  0.00           N  
ATOM   1238  CA  ASP A 348      57.836  60.249  -7.957  1.00  0.00           C  
ATOM   1239  C   ASP A 348      58.720  61.213  -8.731  1.00  0.00           C  
ATOM   1240  O   ASP A 348      58.251  61.970  -9.582  1.00  0.00           O  
ATOM   1241  CB  ASP A 348      57.701  60.718  -6.506  1.00  0.00           C  
ATOM   1242  CG  ASP A 348      56.601  59.961  -5.740  1.00  0.00           C  
ATOM   1243  OD1 ASP A 348      55.770  59.266  -6.377  1.00  0.00           O  
ATOM   1244  OD2 ASP A 348      56.569  60.067  -4.499  1.00  0.00           O  
ATOM   1245  N   ASP A 349      60.010  61.156  -8.444  1.00  0.00           N  
ATOM   1246  CA  ASP A 349      60.950  61.997  -9.122  1.00  0.00           C  
ATOM   1247  C   ASP A 349      60.871  61.787 -10.632  1.00  0.00           C  
ATOM   1248  O   ASP A 349      61.252  62.667 -11.393  1.00  0.00           O  
ATOM   1249  CB  ASP A 349      62.358  61.712  -8.603  1.00  0.00           C  
ATOM   1250  CG  ASP A 349      63.406  62.599  -9.252  1.00  0.00           C  
ATOM   1251  OD1 ASP A 349      63.133  63.807  -9.417  1.00  0.00           O  
ATOM   1252  OD2 ASP A 349      64.504  62.095  -9.593  1.00  0.00           O  
ATOM   1253  N   HIS A 352      60.369  60.638 -11.084  1.00  0.00           N  
ATOM   1254  CA  HIS A 352      60.277  60.423 -12.520  1.00  0.00           C  
ATOM   1255  C   HIS A 352      58.883  60.697 -13.065  1.00  0.00           C  
ATOM   1256  O   HIS A 352      58.550  60.307 -14.185  1.00  0.00           O  
ATOM   1257  CB  HIS A 352      60.742  59.013 -12.886  1.00  0.00           C  
ATOM   1258  CG  HIS A 352      62.217  58.816 -12.739  1.00  0.00           C  
ATOM   1259  ND1 HIS A 352      63.079  58.833 -13.813  1.00  0.00           N  
ATOM   1260  CD2 HIS A 352      62.989  58.649 -11.639  1.00  0.00           C  
ATOM   1261  CE1 HIS A 352      64.318  58.682 -13.382  1.00  0.00           C  
ATOM   1262  NE2 HIS A 352      64.292  58.567 -12.067  1.00  0.00           N  
ATOM   1263  N   GLY A 361      58.080  61.394 -12.266  1.00  0.00           N  
ATOM   1264  CA  GLY A 361      56.734  61.745 -12.675  1.00  0.00           C  
ATOM   1265  C   GLY A 361      55.671  60.652 -12.639  1.00  0.00           C  
ATOM   1266  O   GLY A 361      54.693  60.733 -13.381  1.00  0.00           O  
ATOM   1267  N   PHE A 362      55.845  59.626 -11.814  1.00  0.00           N  
ATOM   1268  CA  PHE A 362      54.840  58.589 -11.736  1.00  0.00           C  
ATOM   1269  C   PHE A 362      53.970  58.967 -10.576  1.00  0.00           C  
ATOM   1270  O   PHE A 362      54.466  59.472  -9.564  1.00  0.00           O  
ATOM   1271  CB  PHE A 362      55.457  57.204 -11.508  1.00  0.00           C  
ATOM   1272  CG  PHE A 362      56.148  56.656 -12.717  1.00  0.00           C  
ATOM   1273  CD1 PHE A 362      57.450  57.047 -13.026  1.00  0.00           C  
ATOM   1274  CD2 PHE A 362      55.484  55.777 -13.567  1.00  0.00           C  
ATOM   1275  CE1 PHE A 362      58.075  56.565 -14.162  1.00  0.00           C  
ATOM   1276  CE2 PHE A 362      56.092  55.290 -14.704  1.00  0.00           C  
ATOM   1277  CZ  PHE A 362      57.390  55.678 -15.010  1.00  0.00           C  
ATOM   1278  N   LEU A 363      52.672  58.751 -10.752  1.00  0.00           N  
ATOM   1279  CA  LEU A 363      51.664  59.057  -9.752  1.00  0.00           C  
ATOM   1280  C   LEU A 363      51.255  57.815  -8.999  1.00  0.00           C  
ATOM   1281  O   LEU A 363      50.832  56.812  -9.595  1.00  0.00           O  
ATOM   1282  CB  LEU A 363      50.424  59.637 -10.427  1.00  0.00           C  
ATOM   1283  CG  LEU A 363      50.533  61.117 -10.735  1.00  0.00           C  
ATOM   1284  CD1 LEU A 363      49.511  61.512 -11.787  1.00  0.00           C  
ATOM   1285  CD2 LEU A 363      50.368  61.883  -9.430  1.00  0.00           C  
ATOM   1286  N   ASP A 364      51.357  57.895  -7.688  1.00  0.00           N  
ATOM   1287  CA  ASP A 364      50.981  56.782  -6.850  1.00  0.00           C  
ATOM   1288  C   ASP A 364      49.464  56.859  -6.713  1.00  0.00           C  
ATOM   1289  O   ASP A 364      48.938  57.733  -6.009  1.00  0.00           O  
ATOM   1290  CB  ASP A 364      51.676  56.902  -5.491  1.00  0.00           C  
ATOM   1291  CG  ASP A 364      51.522  55.643  -4.621  1.00  0.00           C  
ATOM   1292  OD1 ASP A 364      50.617  54.819  -4.898  1.00  0.00           O  
ATOM   1293  OD2 ASP A 364      52.307  55.466  -3.674  1.00  0.00           O  
ATOM   1294  N   ILE A 365      48.765  55.972  -7.422  1.00  0.00           N  
ATOM   1295  CA  ILE A 365      47.315  55.921  -7.355  1.00  0.00           C  
ATOM   1296  C   ILE A 365      46.849  54.535  -6.874  1.00  0.00           C  
ATOM   1297  O   ILE A 365      47.174  53.512  -7.473  1.00  0.00           O  
ATOM   1298  CB  ILE A 365      46.685  56.216  -8.716  1.00  0.00           C  
ATOM   1299  CG1 ILE A 365      47.183  57.575  -9.230  1.00  0.00           C  
ATOM   1300  CG2 ILE A 365      45.161  56.202  -8.579  1.00  0.00           C  
ATOM   1301  CD1 ILE A 365      46.755  57.896 -10.665  1.00  0.00           C  
ATOM   1302  N   GLU A 366      46.100  54.503  -5.781  1.00  0.00           N  
ATOM   1303  CA  GLU A 366      45.620  53.236  -5.252  1.00  0.00           C  
ATOM   1304  C   GLU A 366      44.487  52.669  -6.089  1.00  0.00           C  
ATOM   1305  O   GLU A 366      43.648  53.410  -6.588  1.00  0.00           O  
ATOM   1306  CB  GLU A 366      45.121  53.410  -3.831  1.00  0.00           C  
ATOM   1307  CG  GLU A 366      46.185  53.746  -2.839  1.00  0.00           C  
ATOM   1308  CD  GLU A 366      45.590  53.978  -1.477  1.00  0.00           C  
ATOM   1309  OE1 GLU A 366      45.068  53.010  -0.899  1.00  0.00           O  
ATOM   1310  OE2 GLU A 366      45.631  55.119  -0.991  1.00  0.00           O  
ATOM   1311  N   THR A 368      44.461  51.348  -6.215  1.00  0.00           N  
ATOM   1312  CA  THR A 368      43.438  50.661  -6.983  1.00  0.00           C  
ATOM   1313  C   THR A 368      42.662  49.759  -6.024  1.00  0.00           C  
ATOM   1314  O   THR A 368      43.155  49.389  -4.982  1.00  0.00           O  
ATOM   1315  CB  THR A 368      44.084  49.875  -8.151  1.00  0.00           C  
ATOM   1316  OG1 THR A 368      45.165  49.062  -7.663  1.00  0.00           O  
ATOM   1317  CG2 THR A 368      44.646  50.871  -9.169  1.00  0.00           C  
ATOM   1318  N   PRO A 370      41.428  49.397  -6.371  1.00  0.00           N  
ATOM   1319  CA  PRO A 370      40.625  48.552  -5.486  1.00  0.00           C  
ATOM   1320  C   PRO A 370      41.031  47.098  -5.308  1.00  0.00           C  
ATOM   1321  O   PRO A 370      41.559  46.483  -6.223  1.00  0.00           O  
ATOM   1322  CB  PRO A 370      39.224  48.691  -6.074  1.00  0.00           C  
ATOM   1323  CG  PRO A 370      39.504  48.841  -7.540  1.00  0.00           C  
ATOM   1324  CD  PRO A 370      40.685  49.765  -7.591  1.00  0.00           C  
ATOM   1325  N   MET A 371      40.800  46.566  -4.107  1.00  0.00           N  
ATOM   1326  CA  MET A 371      41.078  45.171  -3.803  1.00  0.00           C  
ATOM   1327  C   MET A 371      39.779  44.399  -4.065  1.00  0.00           C  
ATOM   1328  O   MET A 371      39.825  43.227  -4.409  1.00  0.00           O  
ATOM   1329  CB  MET A 371      41.498  44.974  -2.345  1.00  0.00           C  
ATOM   1330  CG  MET A 371      42.841  45.599  -1.931  1.00  0.00           C  
ATOM   1331  SD  MET A 371      44.258  44.867  -2.746  1.00  0.00           S  
ATOM   1332  CE  MET A 371      44.773  46.222  -3.990  1.00  0.00           C  
ATOM   1333  N   LEU A 372      38.626  45.050  -3.891  1.00  0.00           N  
ATOM   1334  CA  LEU A 372      37.348  44.398  -4.152  1.00  0.00           C  
ATOM   1335  C   LEU A 372      37.030  44.653  -5.614  1.00  0.00           C  
ATOM   1336  O   LEU A 372      36.423  45.672  -5.961  1.00  0.00           O  
ATOM   1337  CB  LEU A 372      36.259  44.982  -3.271  1.00  0.00           C  
ATOM   1338  CG  LEU A 372      36.458  44.733  -1.780  1.00  0.00           C  
ATOM   1339  CD1 LEU A 372      35.339  45.440  -0.991  1.00  0.00           C  
ATOM   1340  CD2 LEU A 372      36.466  43.238  -1.536  1.00  0.00           C  
ATOM   1341  N   THR A 373      37.440  43.718  -6.469  1.00  0.00           N  
ATOM   1342  CA  THR A 373      37.268  43.897  -7.905  1.00  0.00           C  
ATOM   1343  C   THR A 373      36.416  42.844  -8.588  1.00  0.00           C  
ATOM   1344  O   THR A 373      35.786  42.018  -7.938  1.00  0.00           O  
ATOM   1345  CB  THR A 373      38.624  43.877  -8.583  1.00  0.00           C  
ATOM   1346  OG1 THR A 373      39.083  42.513  -8.648  1.00  0.00           O  
ATOM   1347  CG2 THR A 373      39.631  44.684  -7.775  1.00  0.00           C  
ATOM   1348  N   LYS A 374      36.406  42.850  -9.914  1.00  0.00           N  
ATOM   1349  CA  LYS A 374      35.611  41.837 -10.581  1.00  0.00           C  
ATOM   1350  C   LYS A 374      36.422  40.640 -11.020  1.00  0.00           C  
ATOM   1351  O   LYS A 374      37.560  40.770 -11.508  1.00  0.00           O  
ATOM   1352  CB  LYS A 374      34.830  42.364 -11.791  1.00  0.00           C  
ATOM   1353  CG  LYS A 374      33.782  41.319 -12.218  1.00  0.00           C  
ATOM   1354  CD  LYS A 374      32.842  41.777 -13.304  1.00  0.00           C  
ATOM   1355  CE  LYS A 374      33.545  41.990 -14.610  1.00  0.00           C  
ATOM   1356  NZ  LYS A 374      32.543  42.434 -15.614  1.00  0.00           N  
ATOM   1357  N   ALA A 375      35.805  39.477 -10.815  1.00  0.00           N  
ATOM   1358  CA  ALA A 375      36.382  38.200 -11.171  1.00  0.00           C  
ATOM   1359  C   ALA A 375      36.343  38.116 -12.695  1.00  0.00           C  
ATOM   1360  O   ALA A 375      35.304  38.374 -13.322  1.00  0.00           O  
ATOM   1361  CB  ALA A 375      35.570  37.053 -10.542  1.00  0.00           C  
ATOM   1362  N   THR A 376      37.489  37.783 -13.280  1.00  0.00           N  
ATOM   1363  CA  THR A 376      37.605  37.656 -14.730  1.00  0.00           C  
ATOM   1364  C   THR A 376      38.538  36.504 -15.112  1.00  0.00           C  
ATOM   1365  O   THR A 376      39.524  36.232 -14.418  1.00  0.00           O  
ATOM   1366  CB  THR A 376      38.081  38.987 -15.359  1.00  0.00           C  
ATOM   1367  OG1 THR A 376      39.184  39.522 -14.609  1.00  0.00           O  
ATOM   1368  CG2 THR A 376      36.939  39.995 -15.361  1.00  0.00           C  
ATOM   1369  N   PRO A 377      38.227  35.803 -16.220  1.00  0.00           N  
ATOM   1370  CA  PRO A 377      39.032  34.667 -16.696  1.00  0.00           C  
ATOM   1371  C   PRO A 377      40.476  34.995 -17.082  1.00  0.00           C  
ATOM   1372  O   PRO A 377      40.827  36.162 -17.287  1.00  0.00           O  
ATOM   1373  CB  PRO A 377      38.208  34.128 -17.871  1.00  0.00           C  
ATOM   1374  CG  PRO A 377      37.506  35.363 -18.393  1.00  0.00           C  
ATOM   1375  CD  PRO A 377      37.085  36.060 -17.124  1.00  0.00           C  
ATOM   1376  N   GLU A 479      41.298  33.943 -17.169  1.00  0.00           N  
ATOM   1377  CA  GLU A 479      42.724  34.026 -17.520  1.00  0.00           C  
ATOM   1378  C   GLU A 479      43.620  34.389 -16.315  1.00  0.00           C  
ATOM   1379  O   GLU A 479      43.143  34.901 -15.300  1.00  0.00           O  
ATOM   1380  CB  GLU A 479      42.943  35.040 -18.657  1.00  0.00           C  
ATOM   1381  CG  GLU A 479      41.875  34.993 -19.749  1.00  0.00           C  
ATOM   1382  CD  GLU A 479      41.652  33.597 -20.293  1.00  0.00           C  
ATOM   1383  OE1 GLU A 479      42.612  33.025 -20.853  1.00  0.00           O  
ATOM   1384  OE2 GLU A 479      40.516  33.074 -20.160  1.00  0.00           O  
ATOM   1385  N   GLY A 488      44.917  34.108 -16.435  1.00  0.00           N  
ATOM   1386  CA  GLY A 488      45.855  34.419 -15.368  1.00  0.00           C  
ATOM   1387  C   GLY A 488      45.970  33.334 -14.309  1.00  0.00           C  
ATOM   1388  O   GLY A 488      46.190  32.148 -14.604  1.00  0.00           O  
ATOM   1389  N   ALA A 495      45.849  33.748 -13.055  1.00  0.00           N  
ATOM   1390  CA  ALA A 495      45.933  32.809 -11.943  1.00  0.00           C  
ATOM   1391  C   ALA A 495      44.526  32.662 -11.401  1.00  0.00           C  
ATOM   1392  O   ALA A 495      43.609  33.333 -11.867  1.00  0.00           O  
ATOM   1393  CB  ALA A 495      46.870  33.355 -10.857  1.00  0.00           C  
ATOM   1394  N   ARG A 496      44.359  31.785 -10.425  1.00  0.00           N  
ATOM   1395  CA  ARG A 496      43.064  31.574  -9.803  1.00  0.00           C  
ATOM   1396  C   ARG A 496      42.781  32.766  -8.893  1.00  0.00           C  
ATOM   1397  O   ARG A 496      43.656  33.195  -8.155  1.00  0.00           O  
ATOM   1398  CB  ARG A 496      43.097  30.300  -8.965  1.00  0.00           C  
ATOM   1399  CG  ARG A 496      41.778  29.948  -8.322  1.00  0.00           C  
ATOM   1400  CD  ARG A 496      41.914  28.747  -7.405  1.00  0.00           C  
ATOM   1401  NE  ARG A 496      42.059  27.494  -8.139  1.00  0.00           N  
ATOM   1402  CZ  ARG A 496      43.199  26.806  -8.273  1.00  0.00           C  
ATOM   1403  NH1 ARG A 496      44.344  27.232  -7.732  1.00  0.00           N  
ATOM   1404  NH2 ARG A 496      43.189  25.655  -8.931  1.00  0.00           N  
ATOM   1405  N   ASP A 497      41.566  33.296  -8.953  1.00  0.00           N  
ATOM   1406  CA  ASP A 497      41.169  34.418  -8.104  1.00  0.00           C  
ATOM   1407  C   ASP A 497      40.617  33.983  -6.763  1.00  0.00           C  
ATOM   1408  O   ASP A 497      39.890  32.986  -6.663  1.00  0.00           O  
ATOM   1409  CB  ASP A 497      40.040  35.247  -8.722  1.00  0.00           C  
ATOM   1410  CG  ASP A 497      40.445  35.937 -10.011  1.00  0.00           C  
ATOM   1411  OD1 ASP A 497      41.533  36.620 -10.050  1.00  0.00           O  
ATOM   1412  OD2 ASP A 497      39.694  35.832 -11.050  1.00  0.00           O  
ATOM   1413  N   TYR A 498      41.001  34.758  -5.775  1.00  0.00           N  
ATOM   1414  CA  TYR A 498      40.435  34.637  -4.445  1.00  0.00           C  
ATOM   1415  C   TYR A 498      39.111  35.344  -4.555  1.00  0.00           C  
ATOM   1416  O   TYR A 498      39.004  36.392  -5.203  1.00  0.00           O  
ATOM   1417  CB  TYR A 498      41.315  35.348  -3.419  1.00  0.00           C  
ATOM   1418  CG  TYR A 498      42.462  34.492  -2.902  1.00  0.00           C  
ATOM   1419  CD1 TYR A 498      42.200  33.408  -2.061  1.00  0.00           C  
ATOM   1420  CD2 TYR A 498      43.772  34.799  -3.273  1.00  0.00           C  
ATOM   1421  CE1 TYR A 498      43.255  32.622  -1.591  1.00  0.00           C  
ATOM   1422  CE2 TYR A 498      44.829  34.013  -2.805  1.00  0.00           C  
ATOM   1423  CZ  TYR A 498      44.570  32.924  -1.963  1.00  0.00           C  
ATOM   1424  OH  TYR A 498      45.596  32.159  -1.508  1.00  0.00           O  
ATOM   1425  N   LEU A 499      38.099  34.799  -3.969  1.00  0.00           N  
ATOM   1426  CA  LEU A 499      36.798  35.431  -4.083  1.00  0.00           C  
ATOM   1427  C   LEU A 499      36.340  35.964  -2.742  1.00  0.00           C  
ATOM   1428  O   LEU A 499      36.759  35.478  -1.682  1.00  0.00           O  
ATOM   1429  CB  LEU A 499      35.774  34.426  -4.604  1.00  0.00           C  
ATOM   1430  CG  LEU A 499      36.125  33.886  -5.991  1.00  0.00           C  
ATOM   1431  CD1 LEU A 499      35.051  32.951  -6.549  1.00  0.00           C  
ATOM   1432  CD2 LEU A 499      36.311  34.991  -7.036  1.00  0.00           C  
ATOM   1433  N   VAL A 500      35.484  36.976  -2.785  1.00  0.00           N  
ATOM   1434  CA  VAL A 500      34.943  37.549  -1.567  1.00  0.00           C  
ATOM   1435  C   VAL A 500      33.447  37.556  -1.778  1.00  0.00           C  
ATOM   1436  O   VAL A 500      32.933  38.234  -2.670  1.00  0.00           O  
ATOM   1437  CB  VAL A 500      35.432  38.990  -1.322  1.00  0.00           C  
ATOM   1438  CG1 VAL A 500      34.701  39.591  -0.099  1.00  0.00           C  
ATOM   1439  CG2 VAL A 500      36.926  38.996  -1.091  1.00  0.00           C  
ATOM   1440  N   PRO A 501      32.721  36.799  -0.960  1.00  0.00           N  
ATOM   1441  CA  PRO A 501      31.287  36.843  -1.211  1.00  0.00           C  
ATOM   1442  C   PRO A 501      30.635  38.154  -0.779  1.00  0.00           C  
ATOM   1443  O   PRO A 501      30.988  38.735   0.252  1.00  0.00           O  
ATOM   1444  CB  PRO A 501      30.758  35.609  -0.473  1.00  0.00           C  
ATOM   1445  CG  PRO A 501      31.790  35.311   0.564  1.00  0.00           C  
ATOM   1446  CD  PRO A 501      33.103  35.716  -0.039  1.00  0.00           C  
ATOM   1447  N   SER A 502      29.696  38.611  -1.599  1.00  0.00           N  
ATOM   1448  CA  SER A 502      28.960  39.842  -1.353  1.00  0.00           C  
ATOM   1449  C   SER A 502      27.695  39.698  -0.501  1.00  0.00           C  
ATOM   1450  O   SER A 502      26.799  38.914  -0.804  1.00  0.00           O  
ATOM   1451  CB  SER A 502      28.579  40.487  -2.681  1.00  0.00           C  
ATOM   1452  OG  SER A 502      27.623  41.504  -2.478  1.00  0.00           O  
ATOM   1453  N   ARG A 503      27.634  40.492   0.556  1.00  0.00           N  
ATOM   1454  CA  ARG A 503      26.514  40.531   1.486  1.00  0.00           C  
ATOM   1455  C   ARG A 503      25.346  41.240   0.813  1.00  0.00           C  
ATOM   1456  O   ARG A 503      24.194  40.870   0.971  1.00  0.00           O  
ATOM   1457  CB  ARG A 503      26.951  41.327   2.733  1.00  0.00           C  
ATOM   1458  CG  ARG A 503      25.859  41.746   3.703  1.00  0.00           C  
ATOM   1459  CD  ARG A 503      26.462  42.490   4.924  1.00  0.00           C  
ATOM   1460  NE  ARG A 503      27.063  43.773   4.555  1.00  0.00           N  
ATOM   1461  CZ  ARG A 503      26.375  44.882   4.303  1.00  0.00           C  
ATOM   1462  NH1 ARG A 503      25.055  44.878   4.395  1.00  0.00           N  
ATOM   1463  NH2 ARG A 503      27.003  45.981   3.909  1.00  0.00           N  
ATOM   1464  N   VAL A 550      25.666  42.281   0.065  1.00  0.00           N  
ATOM   1465  CA  VAL A 550      24.663  43.077  -0.599  1.00  0.00           C  
ATOM   1466  C   VAL A 550      24.036  42.438  -1.834  1.00  0.00           C  
ATOM   1467  O   VAL A 550      22.860  42.635  -2.107  1.00  0.00           O  
ATOM   1468  CB  VAL A 550      25.260  44.453  -0.987  1.00  0.00           C  
ATOM   1469  CG1 VAL A 550      24.220  45.297  -1.691  1.00  0.00           C  
ATOM   1470  CG2 VAL A 550      25.762  45.170   0.260  1.00  0.00           C  
ATOM   1471  N   HIS A 650      24.819  41.670  -2.577  1.00  0.00           N  
ATOM   1472  CA  HIS A 650      24.328  41.060  -3.803  1.00  0.00           C  
ATOM   1473  C   HIS A 650      24.378  39.554  -3.701  1.00  0.00           C  
ATOM   1474  O   HIS A 650      25.400  38.931  -3.996  1.00  0.00           O  
ATOM   1475  CB  HIS A 650      25.195  41.529  -4.963  1.00  0.00           C  
ATOM   1476  CG  HIS A 650      25.292  43.014  -5.064  1.00  0.00           C  
ATOM   1477  ND1 HIS A 650      24.398  43.769  -5.794  1.00  0.00           N  
ATOM   1478  CD2 HIS A 650      26.121  43.893  -4.456  1.00  0.00           C  
ATOM   1479  CE1 HIS A 650      24.671  45.049  -5.628  1.00  0.00           C  
ATOM   1480  NE2 HIS A 650      25.711  45.151  -4.821  1.00  0.00           N  
ATOM   1481  N   LYS A 651      23.263  38.974  -3.285  1.00  0.00           N  
ATOM   1482  CA  LYS A 651      23.155  37.537  -3.122  1.00  0.00           C  
ATOM   1483  C   LYS A 651      23.672  36.795  -4.332  1.00  0.00           C  
ATOM   1484  O   LYS A 651      23.316  37.105  -5.460  1.00  0.00           O  
ATOM   1485  CB  LYS A 651      21.703  37.136  -2.881  1.00  0.00           C  
ATOM   1486  CG  LYS A 651      21.510  35.618  -2.836  1.00  0.00           C  
ATOM   1487  CD  LYS A 651      20.050  35.234  -3.033  1.00  0.00           C  
ATOM   1488  CE  LYS A 651      19.894  33.737  -3.282  1.00  0.00           C  
ATOM   1489  NZ  LYS A 651      20.217  32.958  -2.060  1.00  0.00           N  
ATOM   1490  N   GLY A 652      24.515  35.807  -4.090  1.00  0.00           N  
ATOM   1491  CA  GLY A 652      25.046  35.022  -5.186  1.00  0.00           C  
ATOM   1492  C   GLY A 652      26.197  35.649  -5.946  1.00  0.00           C  
ATOM   1493  O   GLY A 652      26.710  35.048  -6.882  1.00  0.00           O  
ATOM   1494  N   LYS A 653      26.603  36.853  -5.575  1.00  0.00           N  
ATOM   1495  CA  LYS A 653      27.704  37.479  -6.286  1.00  0.00           C  
ATOM   1496  C   LYS A 653      28.964  37.607  -5.442  1.00  0.00           C  
ATOM   1497  O   LYS A 653      28.918  37.638  -4.211  1.00  0.00           O  
ATOM   1498  CB  LYS A 653      27.273  38.839  -6.819  1.00  0.00           C  
ATOM   1499  CG  LYS A 653      26.139  38.732  -7.817  1.00  0.00           C  
ATOM   1500  CD  LYS A 653      25.873  40.049  -8.536  1.00  0.00           C  
ATOM   1501  CE  LYS A 653      24.674  39.911  -9.483  1.00  0.00           C  
ATOM   1502  NZ  LYS A 653      24.229  41.228 -10.017  1.00  0.00           N  
ATOM   1503  N   PHE A 654      30.099  37.662  -6.120  1.00  0.00           N  
ATOM   1504  CA  PHE A 654      31.378  37.768  -5.441  1.00  0.00           C  
ATOM   1505  C   PHE A 654      32.298  38.774  -6.107  1.00  0.00           C  
ATOM   1506  O   PHE A 654      32.181  39.054  -7.308  1.00  0.00           O  
ATOM   1507  CB  PHE A 654      32.106  36.432  -5.465  1.00  0.00           C  
ATOM   1508  CG  PHE A 654      31.295  35.269  -4.926  1.00  0.00           C  
ATOM   1509  CD1 PHE A 654      30.201  34.792  -5.649  1.00  0.00           C  
ATOM   1510  CD2 PHE A 654      31.660  34.682  -3.714  1.00  0.00           C  
ATOM   1511  CE1 PHE A 654      29.464  33.714  -5.155  1.00  0.00           C  
ATOM   1512  CE2 PHE A 654      30.924  33.602  -3.220  1.00  0.00           C  
ATOM   1513  CZ  PHE A 654      29.825  33.117  -3.941  1.00  0.00           C  
ATOM   1514  N   TYR A 655      33.170  39.293  -5.275  1.00  0.00           N  
ATOM   1515  CA  TYR A 655      34.266  40.136  -5.720  1.00  0.00           C  
ATOM   1516  C   TYR A 655      35.448  39.219  -5.833  1.00  0.00           C  
ATOM   1517  O   TYR A 655      35.476  38.145  -5.223  1.00  0.00           O  
ATOM   1518  CB  TYR A 655      34.658  41.197  -4.678  1.00  0.00           C  
ATOM   1519  CG  TYR A 655      33.539  42.132  -4.256  1.00  0.00           C  
ATOM   1520  CD1 TYR A 655      33.291  43.301  -4.982  1.00  0.00           C  
ATOM   1521  CD2 TYR A 655      32.778  41.819  -3.132  1.00  0.00           C  
ATOM   1522  CE1 TYR A 655      32.262  44.157  -4.584  1.00  0.00           C  
ATOM   1523  CE2 TYR A 655      31.747  42.671  -2.735  1.00  0.00           C  
ATOM   1524  CZ  TYR A 655      31.488  43.839  -3.462  1.00  0.00           C  
ATOM   1525  OH  TYR A 655      30.480  44.661  -3.076  1.00  0.00           O  
ATOM   1526  N   ALA A 656      36.393  39.612  -6.603  1.00  0.00           N  
ATOM   1527  CA  ALA A 656      37.622  38.853  -6.694  1.00  0.00           C  
ATOM   1528  C   ALA A 656      38.726  39.759  -6.170  1.00  0.00           C  
ATOM   1529  O   ALA A 656      38.757  40.962  -6.457  1.00  0.00           O  
ATOM   1530  CB  ALA A 656      37.909  38.492  -8.153  1.00  0.00           C  
ATOM   1531  N   LEU A 657      39.596  39.212  -5.363  1.00  0.00           N  
ATOM   1532  CA  LEU A 657      40.776  39.966  -4.954  1.00  0.00           C  
ATOM   1533  C   LEU A 657      41.575  40.100  -6.272  1.00  0.00           C  
ATOM   1534  O   LEU A 657      41.520  39.226  -7.122  1.00  0.00           O  
ATOM   1535  CB  LEU A 657      41.589  39.138  -3.942  1.00  0.00           C  
ATOM   1536  CG  LEU A 657      41.401  39.525  -2.468  1.00  0.00           C  
ATOM   1537  CD1 LEU A 657      40.073  40.220  -2.177  1.00  0.00           C  
ATOM   1538  CD2 LEU A 657      41.453  38.306  -1.536  1.00  0.00           C  
ATOM   1539  N   PRO A 658      42.316  41.190  -6.458  1.00  0.00           N  
ATOM   1540  CA  PRO A 658      43.068  41.339  -7.704  1.00  0.00           C  
ATOM   1541  C   PRO A 658      44.341  40.529  -7.825  1.00  0.00           C  
ATOM   1542  O   PRO A 658      45.134  40.458  -6.893  1.00  0.00           O  
ATOM   1543  CB  PRO A 658      43.361  42.831  -7.749  1.00  0.00           C  
ATOM   1544  CG  PRO A 658      43.576  43.159  -6.298  1.00  0.00           C  
ATOM   1545  CD  PRO A 658      42.556  42.320  -5.537  1.00  0.00           C  
ATOM   1546  N   GLN A 659      44.537  39.924  -8.988  1.00  0.00           N  
ATOM   1547  CA  GLN A 659      45.755  39.163  -9.265  1.00  0.00           C  
ATOM   1548  C   GLN A 659      46.868  40.188  -9.431  1.00  0.00           C  
ATOM   1549  O   GLN A 659      48.053  39.912  -9.196  1.00  0.00           O  
ATOM   1550  CB  GLN A 659      45.594  38.389 -10.554  1.00  0.00           C  
ATOM   1551  CG  GLN A 659      44.722  37.209 -10.383  1.00  0.00           C  
ATOM   1552  CD  GLN A 659      44.533  36.460 -11.669  1.00  0.00           C  
ATOM   1553  OE1 GLN A 659      45.376  36.532 -12.587  1.00  0.00           O  
ATOM   1554  NE2 GLN A 659      43.432  35.706 -11.746  1.00  0.00           N  
ATOM   1555  N   SER A 660      46.450  41.366  -9.877  1.00  0.00           N  
ATOM   1556  CA  SER A 660      47.319  42.504 -10.070  1.00  0.00           C  
ATOM   1557  C   SER A 660      46.348  43.605 -10.425  1.00  0.00           C  
ATOM   1558  O   SER A 660      45.174  43.327 -10.652  1.00  0.00           O  
ATOM   1559  CB  SER A 660      48.311  42.285 -11.217  1.00  0.00           C  
ATOM   1560  OG  SER A 660      47.725  42.517 -12.477  1.00  0.00           O  
ATOM   1561  N   PRO A 661      46.814  44.866 -10.442  1.00  0.00           N  
ATOM   1562  CA  PRO A 661      45.941  45.990 -10.786  1.00  0.00           C  
ATOM   1563  C   PRO A 661      45.912  46.229 -12.309  1.00  0.00           C  
ATOM   1564  O   PRO A 661      45.448  47.268 -12.755  1.00  0.00           O  
ATOM   1565  CB  PRO A 661      46.699  47.214 -10.208  1.00  0.00           C  
ATOM   1566  CG  PRO A 661      47.742  46.571  -9.236  1.00  0.00           C  
ATOM   1567  CD  PRO A 661      48.122  45.346  -9.975  1.00  0.00           C  
ATOM   1568  N   GLN A 662      46.388  45.252 -13.079  1.00  0.00           N  
ATOM   1569  CA  GLN A 662      46.493  45.342 -14.540  1.00  0.00           C  
ATOM   1570  C   GLN A 662      45.426  46.145 -15.288  1.00  0.00           C  
ATOM   1571  O   GLN A 662      45.742  47.112 -16.008  1.00  0.00           O  
ATOM   1572  CB  GLN A 662      46.589  43.931 -15.160  1.00  0.00           C  
ATOM   1573  CG  GLN A 662      46.883  43.909 -16.688  1.00  0.00           C  
ATOM   1574  CD  GLN A 662      48.131  44.724 -17.074  1.00  0.00           C  
ATOM   1575  OE1 GLN A 662      49.204  44.559 -16.473  1.00  0.00           O  
ATOM   1576  NE2 GLN A 662      47.992  45.605 -18.078  1.00  0.00           N  
ATOM   1577  N   LEU A 663      44.173  45.739 -15.140  1.00  0.00           N  
ATOM   1578  CA  LEU A 663      43.092  46.423 -15.830  1.00  0.00           C  
ATOM   1579  C   LEU A 663      42.873  47.840 -15.317  1.00  0.00           C  
ATOM   1580  O   LEU A 663      42.577  48.750 -16.095  1.00  0.00           O  
ATOM   1581  CB  LEU A 663      41.796  45.604 -15.728  1.00  0.00           C  
ATOM   1582  CG  LEU A 663      41.420  44.683 -16.909  1.00  0.00           C  
ATOM   1583  CD1 LEU A 663      42.421  44.769 -18.063  1.00  0.00           C  
ATOM   1584  CD2 LEU A 663      41.319  43.278 -16.395  1.00  0.00           C  
ATOM   1585  N   PHE A 664      43.027  48.043 -14.018  1.00  0.00           N  
ATOM   1586  CA  PHE A 664      42.822  49.375 -13.490  1.00  0.00           C  
ATOM   1587  C   PHE A 664      43.923  50.345 -13.931  1.00  0.00           C  
ATOM   1588  O   PHE A 664      43.622  51.496 -14.272  1.00  0.00           O  
ATOM   1589  CB  PHE A 664      42.709  49.340 -11.959  1.00  0.00           C  
ATOM   1590  CG  PHE A 664      41.416  48.733 -11.457  1.00  0.00           C  
ATOM   1591  CD1 PHE A 664      40.206  49.344 -11.703  1.00  0.00           C  
ATOM   1592  CD2 PHE A 664      41.424  47.550 -10.721  1.00  0.00           C  
ATOM   1593  CE1 PHE A 664      39.011  48.792 -11.224  1.00  0.00           C  
ATOM   1594  CE2 PHE A 664      40.248  46.996 -10.243  1.00  0.00           C  
ATOM   1595  CZ  PHE A 664      39.038  47.617 -10.495  1.00  0.00           C  
ATOM   1596  N   LYS A 665      45.184  49.896 -13.938  1.00  0.00           N  
ATOM   1597  CA  LYS A 665      46.272  50.796 -14.342  1.00  0.00           C  
ATOM   1598  C   LYS A 665      46.151  51.142 -15.811  1.00  0.00           C  
ATOM   1599  O   LYS A 665      46.482  52.246 -16.213  1.00  0.00           O  
ATOM   1600  CB  LYS A 665      47.665  50.221 -14.028  1.00  0.00           C  
ATOM   1601  CG  LYS A 665      48.096  49.015 -14.816  1.00  0.00           C  
ATOM   1602  CD  LYS A 665      49.485  48.618 -14.364  1.00  0.00           C  
ATOM   1603  CE  LYS A 665      50.017  47.384 -15.079  1.00  0.00           C  
ATOM   1604  NZ  LYS A 665      51.451  47.195 -14.733  1.00  0.00           N  
ATOM   1605  N   GLN A 666      45.659  50.205 -16.612  1.00  0.00           N  
ATOM   1606  CA  GLN A 666      45.451  50.512 -18.014  1.00  0.00           C  
ATOM   1607  C   GLN A 666      44.365  51.584 -18.056  1.00  0.00           C  
ATOM   1608  O   GLN A 666      44.506  52.581 -18.735  1.00  0.00           O  
ATOM   1609  CB  GLN A 666      45.015  49.271 -18.791  1.00  0.00           C  
ATOM   1610  CG  GLN A 666      46.138  48.257 -19.000  1.00  0.00           C  
ATOM   1611  CD  GLN A 666      45.752  47.173 -19.991  1.00  0.00           C  
ATOM   1612  OE1 GLN A 666      45.821  45.984 -19.687  1.00  0.00           O  
ATOM   1613  NE2 GLN A 666      45.338  47.584 -21.188  1.00  0.00           N  
ATOM   1614  N   LEU A 667      43.284  51.387 -17.306  1.00  0.00           N  
ATOM   1615  CA  LEU A 667      42.203  52.375 -17.287  1.00  0.00           C  
ATOM   1616  C   LEU A 667      42.690  53.731 -16.765  1.00  0.00           C  
ATOM   1617  O   LEU A 667      42.221  54.756 -17.208  1.00  0.00           O  
ATOM   1618  CB  LEU A 667      41.028  51.857 -16.452  1.00  0.00           C  
ATOM   1619  CG  LEU A 667      40.349  50.641 -17.098  1.00  0.00           C  
ATOM   1620  CD1 LEU A 667      39.417  49.982 -16.113  1.00  0.00           C  
ATOM   1621  CD2 LEU A 667      39.623  51.071 -18.366  1.00  0.00           C  
ATOM   1622  N   LEU A 668      43.635  53.742 -15.834  1.00  0.00           N  
ATOM   1623  CA  LEU A 668      44.171  55.002 -15.336  1.00  0.00           C  
ATOM   1624  C   LEU A 668      44.949  55.708 -16.443  1.00  0.00           C  
ATOM   1625  O   LEU A 668      45.078  56.939 -16.456  1.00  0.00           O  
ATOM   1626  CB  LEU A 668      45.088  54.757 -14.145  1.00  0.00           C  
ATOM   1627  CG  LEU A 668      44.345  54.384 -12.869  1.00  0.00           C  
ATOM   1628  CD1 LEU A 668      45.292  53.982 -11.737  1.00  0.00           C  
ATOM   1629  CD2 LEU A 668      43.494  55.532 -12.330  1.00  0.00           C  
ATOM   1630  N   MET A 669      45.458  54.908 -17.352  1.00  0.00           N  
ATOM   1631  CA  MET A 669      46.194  55.421 -18.505  1.00  0.00           C  
ATOM   1632  C   MET A 669      45.174  56.079 -19.447  1.00  0.00           C  
ATOM   1633  O   MET A 669      45.407  57.164 -19.998  1.00  0.00           O  
ATOM   1634  CB  MET A 669      46.947  54.267 -19.171  1.00  0.00           C  
ATOM   1635  CG  MET A 669      48.439  54.553 -19.353  1.00  0.00           C  
ATOM   1636  SD  MET A 669      49.291  54.812 -17.812  1.00  0.00           S  
ATOM   1637  CE  MET A 669      48.421  56.014 -16.830  1.00  0.00           C  
ATOM   1638  N   MET A 670      44.045  55.399 -19.593  1.00  0.00           N  
ATOM   1639  CA  MET A 670      42.927  55.891 -20.412  1.00  0.00           C  
ATOM   1640  C   MET A 670      42.275  57.064 -19.682  1.00  0.00           C  
ATOM   1641  O   MET A 670      41.449  57.772 -20.259  1.00  0.00           O  
ATOM   1642  CB  MET A 670      41.918  54.777 -20.638  1.00  0.00           C  
ATOM   1643  CG  MET A 670      42.433  53.736 -21.622  1.00  0.00           C  
ATOM   1644  SD  MET A 670      41.329  52.366 -21.825  1.00  0.00           S  
ATOM   1645  CE  MET A 670      42.191  50.856 -21.465  1.00  0.00           C  
ATOM   1646  N   SER A 671      42.657  57.273 -18.418  1.00  0.00           N  
ATOM   1647  CA  SER A 671      42.128  58.387 -17.635  1.00  0.00           C  
ATOM   1648  C   SER A 671      43.011  59.639 -17.777  1.00  0.00           C  
ATOM   1649  O   SER A 671      42.672  60.716 -17.255  1.00  0.00           O  
ATOM   1650  CB  SER A 671      42.014  58.017 -16.155  1.00  0.00           C  
ATOM   1651  OG  SER A 671      41.036  57.012 -15.955  1.00  0.00           O  
ATOM   1652  N   GLY A 685      44.149  59.512 -18.456  1.00  0.00           N  
ATOM   1653  CA  GLY A 685      44.987  60.687 -18.660  1.00  0.00           C  
ATOM   1654  C   GLY A 685      46.143  60.807 -17.697  1.00  0.00           C  
ATOM   1655  O   GLY A 685      47.076  61.594 -17.915  1.00  0.00           O  
ATOM   1656  N   PHE A 686      46.099  60.093 -16.605  1.00  0.00           N  
ATOM   1657  CA  PHE A 686      47.293  60.065 -15.785  1.00  0.00           C  
ATOM   1658  C   PHE A 686      48.309  59.595 -16.794  1.00  0.00           C  
ATOM   1659  O   PHE A 686      47.976  58.926 -17.774  1.00  0.00           O  
ATOM   1660  CB  PHE A 686      47.058  59.168 -14.582  1.00  0.00           C  
ATOM   1661  CG  PHE A 686      45.891  59.672 -13.742  1.00  0.00           C  
ATOM   1662  CD1 PHE A 686      46.047  60.816 -12.950  1.00  0.00           C  
ATOM   1663  CD2 PHE A 686      44.665  59.003 -13.777  1.00  0.00           C  
ATOM   1664  CE1 PHE A 686      44.972  61.291 -12.191  1.00  0.00           C  
ATOM   1665  CE2 PHE A 686      43.589  59.479 -13.019  1.00  0.00           C  
ATOM   1666  CZ  PHE A 686      43.742  60.623 -12.226  1.00  0.00           C  
ATOM   1667  N   ASP A 687      49.549  59.906 -16.657  1.00  0.00           N  
ATOM   1668  CA  ASP A 687      50.437  59.539 -17.750  1.00  0.00           C  
ATOM   1669  C   ASP A 687      51.438  58.456 -17.380  1.00  0.00           C  
ATOM   1670  O   ASP A 687      51.880  57.675 -18.237  1.00  0.00           O  
ATOM   1671  CB  ASP A 687      51.190  60.775 -18.217  1.00  0.00           C  
ATOM   1672  CG  ASP A 687      52.056  60.508 -19.436  1.00  0.00           C  
ATOM   1673  OD1 ASP A 687      51.513  60.174 -20.556  1.00  0.00           O  
ATOM   1674  OD2 ASP A 687      53.334  60.614 -19.336  1.00  0.00           O  
ATOM   1675  N   ARG A 688      51.762  58.462 -16.132  1.00  0.00           N  
ATOM   1676  CA  ARG A 688      52.666  57.499 -15.523  1.00  0.00           C  
ATOM   1677  C   ARG A 688      52.057  57.189 -14.177  1.00  0.00           C  
ATOM   1678  O   ARG A 688      51.679  58.086 -13.432  1.00  0.00           O  
ATOM   1679  CB  ARG A 688      54.034  58.123 -15.357  1.00  0.00           C  
ATOM   1680  CG  ARG A 688      54.564  58.692 -16.656  1.00  0.00           C  
ATOM   1681  CD  ARG A 688      56.048  58.984 -16.586  1.00  0.00           C  
ATOM   1682  NE  ARG A 688      56.663  59.031 -17.903  1.00  0.00           N  
ATOM   1683  CZ  ARG A 688      57.934  59.346 -18.112  1.00  0.00           C  
ATOM   1684  NH1 ARG A 688      58.742  59.642 -17.088  1.00  0.00           N  
ATOM   1685  NH2 ARG A 688      58.491  59.392 -19.325  1.00  0.00           N  
ATOM   1686  N   TYR A 689      51.944  55.907 -13.888  1.00  0.00           N  
ATOM   1687  CA  TYR A 689      51.371  55.475 -12.642  1.00  0.00           C  
ATOM   1688  C   TYR A 689      52.253  54.403 -12.056  1.00  0.00           C  
ATOM   1689  O   TYR A 689      53.019  53.735 -12.751  1.00  0.00           O  
ATOM   1690  CB  TYR A 689      49.967  54.900 -12.885  1.00  0.00           C  
ATOM   1691  CG  TYR A 689      49.671  53.640 -12.099  1.00  0.00           C  
ATOM   1692  CD1 TYR A 689      50.207  52.405 -12.485  1.00  0.00           C  
ATOM   1693  CD2 TYR A 689      48.841  53.675 -10.971  1.00  0.00           C  
ATOM   1694  CE1 TYR A 689      49.933  51.236 -11.763  1.00  0.00           C  
ATOM   1695  CE2 TYR A 689      48.559  52.518 -10.252  1.00  0.00           C  
ATOM   1696  CZ  TYR A 689      49.118  51.304 -10.650  1.00  0.00           C  
ATOM   1697  OH  TYR A 689      48.904  50.176  -9.899  1.00  0.00           O  
ATOM   1698  N   TYR A 690      52.138  54.247 -10.758  1.00  0.00           N  
ATOM   1699  CA  TYR A 690      52.856  53.205 -10.082  1.00  0.00           C  
ATOM   1700  C   TYR A 690      52.156  53.031  -8.755  1.00  0.00           C  
ATOM   1701  O   TYR A 690      51.335  53.863  -8.343  1.00  0.00           O  
ATOM   1702  CB  TYR A 690      54.324  53.567  -9.873  1.00  0.00           C  
ATOM   1703  CG  TYR A 690      54.598  54.409  -8.658  1.00  0.00           C  
ATOM   1704  CD1 TYR A 690      54.354  55.776  -8.661  1.00  0.00           C  
ATOM   1705  CD2 TYR A 690      55.146  53.840  -7.508  1.00  0.00           C  
ATOM   1706  CE1 TYR A 690      54.661  56.561  -7.548  1.00  0.00           C  
ATOM   1707  CE2 TYR A 690      55.450  54.612  -6.395  1.00  0.00           C  
ATOM   1708  CZ  TYR A 690      55.208  55.971  -6.422  1.00  0.00           C  
ATOM   1709  OH  TYR A 690      55.508  56.739  -5.324  1.00  0.00           O  
ATOM   1710  N   GLN A 691      52.479  51.949  -8.079  1.00  0.00           N  
ATOM   1711  CA  GLN A 691      51.861  51.709  -6.815  1.00  0.00           C  
ATOM   1712  C   GLN A 691      52.604  50.512  -6.239  1.00  0.00           C  
ATOM   1713  O   GLN A 691      53.051  49.621  -6.977  1.00  0.00           O  
ATOM   1714  CB  GLN A 691      50.396  51.355  -7.066  1.00  0.00           C  
ATOM   1715  CG  GLN A 691      49.526  51.312  -5.819  1.00  0.00           C  
ATOM   1716  CD  GLN A 691      48.166  50.679  -6.109  1.00  0.00           C  
ATOM   1717  OE1 GLN A 691      47.346  50.538  -5.206  1.00  0.00           O  
ATOM   1718  NE2 GLN A 691      47.881  50.277  -7.336  1.00  0.00           N  
ATOM   1719  N   ILE A 692      52.783  50.517  -4.955  1.00  0.00           N  
ATOM   1720  CA  ILE A 692      53.334  49.355  -4.268  1.00  0.00           C  
ATOM   1721  C   ILE A 692      52.116  48.707  -3.682  1.00  0.00           C  
ATOM   1722  O   ILE A 692      51.595  49.159  -2.654  1.00  0.00           O  
ATOM   1723  CB  ILE A 692      54.357  49.797  -3.239  1.00  0.00           C  
ATOM   1724  CG1 ILE A 692      55.461  50.642  -3.875  1.00  0.00           C  
ATOM   1725  CG2 ILE A 692      55.030  48.611  -2.538  1.00  0.00           C  
ATOM   1726  CD1 ILE A 692      56.731  50.719  -3.039  1.00  0.00           C  
ATOM   1727  N   VAL A 693      51.669  47.683  -4.365  1.00  0.00           N  
ATOM   1728  CA  VAL A 693      50.385  47.105  -4.036  1.00  0.00           C  
ATOM   1729  C   VAL A 693      50.361  45.598  -3.857  1.00  0.00           C  
ATOM   1730  O   VAL A 693      51.077  44.860  -4.541  1.00  0.00           O  
ATOM   1731  CB  VAL A 693      49.406  47.462  -5.153  1.00  0.00           C  
ATOM   1732  CG1 VAL A 693      49.906  47.031  -6.533  1.00  0.00           C  
ATOM   1733  CG2 VAL A 693      48.031  46.828  -4.976  1.00  0.00           C  
ATOM   1734  N   LYS A 695      49.511  45.144  -2.943  1.00  0.00           N  
ATOM   1735  CA  LYS A 695      49.359  43.724  -2.716  1.00  0.00           C  
ATOM   1736  C   LYS A 695      48.607  43.080  -3.878  1.00  0.00           C  
ATOM   1737  O   LYS A 695      47.689  43.677  -4.464  1.00  0.00           O  
ATOM   1738  CB  LYS A 695      48.646  43.471  -1.382  1.00  0.00           C  
ATOM   1739  CG  LYS A 695      49.604  42.976  -0.315  1.00  0.00           C  
ATOM   1740  CD  LYS A 695      49.123  43.278   1.116  1.00  0.00           C  
ATOM   1741  CE  LYS A 695      49.943  42.474   2.163  1.00  0.00           C  
ATOM   1742  NZ  LYS A 695      51.359  42.444   1.751  1.00  0.00           N  
ATOM   1743  N   CYS A 696      49.045  41.870  -4.227  1.00  0.00           N  
ATOM   1744  CA  CYS A 696      48.458  41.074  -5.302  1.00  0.00           C  
ATOM   1745  C   CYS A 696      48.059  39.726  -4.725  1.00  0.00           C  
ATOM   1746  O   CYS A 696      48.709  39.214  -3.797  1.00  0.00           O  
ATOM   1747  CB  CYS A 696      49.450  40.897  -6.440  1.00  0.00           C  
ATOM   1748  SG  CYS A 696      49.776  42.443  -7.307  1.00  0.00           S  
ATOM   1749  N   PHE A 697      46.994  39.154  -5.282  1.00  0.00           N  
ATOM   1750  CA  PHE A 697      46.443  37.901  -4.780  1.00  0.00           C  
ATOM   1751  C   PHE A 697      46.181  36.877  -5.852  1.00  0.00           C  
ATOM   1752  O   PHE A 697      45.406  37.108  -6.760  1.00  0.00           O  
ATOM   1753  CB  PHE A 697      45.155  38.204  -4.033  1.00  0.00           C  
ATOM   1754  CG  PHE A 697      45.312  39.266  -2.987  1.00  0.00           C  
ATOM   1755  CD1 PHE A 697      45.312  40.608  -3.338  1.00  0.00           C  
ATOM   1756  CD2 PHE A 697      45.487  38.922  -1.646  1.00  0.00           C  
ATOM   1757  CE1 PHE A 697      45.477  41.610  -2.367  1.00  0.00           C  
ATOM   1758  CE2 PHE A 697      45.655  39.905  -0.662  1.00  0.00           C  
ATOM   1759  CZ  PHE A 697      45.649  41.247  -1.019  1.00  0.00           C  
ATOM   1760  N   ARG A 698      46.841  35.735  -5.726  1.00  0.00           N  
ATOM   1761  CA  ARG A 698      46.711  34.658  -6.686  1.00  0.00           C  
ATOM   1762  C   ARG A 698      46.589  33.402  -5.861  1.00  0.00           C  
ATOM   1763  O   ARG A 698      47.524  32.995  -5.175  1.00  0.00           O  
ATOM   1764  CB  ARG A 698      47.941  34.634  -7.601  1.00  0.00           C  
ATOM   1765  CG  ARG A 698      48.097  35.958  -8.341  1.00  0.00           C  
ATOM   1766  CD  ARG A 698      49.198  35.993  -9.394  1.00  0.00           C  
ATOM   1767  NE  ARG A 698      49.332  37.363  -9.868  1.00  0.00           N  
ATOM   1768  CZ  ARG A 698      50.202  37.793 -10.777  1.00  0.00           C  
ATOM   1769  NH1 ARG A 698      51.056  36.959 -11.357  1.00  0.00           N  
ATOM   1770  NH2 ARG A 698      50.218  39.081 -11.100  1.00  0.00           N  
ATOM   1771  N   ASP A 699      45.408  32.808  -5.919  1.00  0.00           N  
ATOM   1772  CA  ASP A 699      45.080  31.612  -5.160  1.00  0.00           C  
ATOM   1773  C   ASP A 699      45.726  30.396  -5.830  1.00  0.00           C  
ATOM   1774  O   ASP A 699      45.078  29.601  -6.515  1.00  0.00           O  
ATOM   1775  CB  ASP A 699      43.561  31.495  -5.087  1.00  0.00           C  
ATOM   1776  CG  ASP A 699      43.104  30.393  -4.170  1.00  0.00           C  
ATOM   1777  OD1 ASP A 699      43.989  29.683  -3.649  1.00  0.00           O  
ATOM   1778  OD2 ASP A 699      41.878  30.238  -3.958  1.00  0.00           O  
ATOM   1779  N   GLU A 700      47.025  30.278  -5.597  1.00  0.00           N  
ATOM   1780  CA  GLU A 700      47.849  29.228  -6.164  1.00  0.00           C  
ATOM   1781  C   GLU A 700      48.717  28.663  -5.073  1.00  0.00           C  
ATOM   1782  O   GLU A 700      48.937  29.301  -4.041  1.00  0.00           O  
ATOM   1783  CB  GLU A 700      48.749  29.826  -7.252  1.00  0.00           C  
ATOM   1784  CG  GLU A 700      47.975  30.430  -8.395  1.00  0.00           C  
ATOM   1785  CD  GLU A 700      47.253  29.381  -9.246  1.00  0.00           C  
ATOM   1786  OE1 GLU A 700      47.575  28.189  -9.116  1.00  0.00           O  
ATOM   1787  OE2 GLU A 700      46.355  29.741 -10.036  1.00  0.00           O  
ATOM   1788  N   ASP A 703      49.235  27.470  -5.290  1.00  0.00           N  
ATOM   1789  CA  ASP A 703      50.091  26.898  -4.271  1.00  0.00           C  
ATOM   1790  C   ASP A 703      51.409  27.674  -4.198  1.00  0.00           C  
ATOM   1791  O   ASP A 703      51.710  28.528  -5.057  1.00  0.00           O  
ATOM   1792  CB  ASP A 703      50.290  25.417  -4.555  1.00  0.00           C  
ATOM   1793  CG  ASP A 703      49.004  24.641  -4.404  1.00  0.00           C  
ATOM   1794  OD1 ASP A 703      48.240  24.914  -3.467  1.00  0.00           O  
ATOM   1795  OD2 ASP A 703      48.746  23.745  -5.237  1.00  0.00           O  
ATOM   1796  N   LEU A 713      52.187  27.401  -3.168  1.00  0.00           N  
ATOM   1797  CA  LEU A 713      53.417  28.132  -2.991  1.00  0.00           C  
ATOM   1798  C   LEU A 713      54.721  27.436  -3.368  1.00  0.00           C  
ATOM   1799  O   LEU A 713      54.758  26.265  -3.761  1.00  0.00           O  
ATOM   1800  CB  LEU A 713      53.524  28.596  -1.543  1.00  0.00           C  
ATOM   1801  CG  LEU A 713      52.438  29.504  -0.977  1.00  0.00           C  
ATOM   1802  CD1 LEU A 713      51.137  28.701  -0.707  1.00  0.00           C  
ATOM   1803  CD2 LEU A 713      52.968  30.118   0.311  1.00  0.00           C  
ATOM   1804  N   ARG A 714      55.789  28.211  -3.231  1.00  0.00           N  
ATOM   1805  CA  ARG A 714      57.144  27.777  -3.476  1.00  0.00           C  
ATOM   1806  C   ARG A 714      57.957  28.729  -2.645  1.00  0.00           C  
ATOM   1807  O   ARG A 714      57.424  29.709  -2.102  1.00  0.00           O  
ATOM   1808  CB  ARG A 714      57.538  27.950  -4.940  1.00  0.00           C  
ATOM   1809  CG  ARG A 714      56.822  27.038  -5.912  1.00  0.00           C  
ATOM   1810  CD  ARG A 714      57.129  25.561  -5.671  1.00  0.00           C  
ATOM   1811  NE  ARG A 714      56.756  24.843  -6.875  1.00  0.00           N  
ATOM   1812  CZ  ARG A 714      55.514  24.512  -7.198  1.00  0.00           C  
ATOM   1813  NH1 ARG A 714      54.504  24.799  -6.383  1.00  0.00           N  
ATOM   1814  NH2 ARG A 714      55.270  23.976  -8.384  1.00  0.00           N  
ATOM   1815  N   ALA A 715      59.252  28.450  -2.565  1.00  0.00           N  
ATOM   1816  CA  ALA A 715      60.186  29.276  -1.812  1.00  0.00           C  
ATOM   1817  C   ALA A 715      60.131  30.711  -2.299  1.00  0.00           C  
ATOM   1818  O   ALA A 715      60.453  31.627  -1.539  1.00  0.00           O  
ATOM   1819  CB  ALA A 715      61.605  28.733  -1.969  1.00  0.00           C  
ATOM   1820  N   ASP A 716      59.729  30.924  -3.555  1.00  0.00           N  
ATOM   1821  CA  ASP A 716      59.660  32.286  -4.076  1.00  0.00           C  
ATOM   1822  C   ASP A 716      58.247  32.753  -4.431  1.00  0.00           C  
ATOM   1823  O   ASP A 716      58.070  33.747  -5.155  1.00  0.00           O  
ATOM   1824  CB  ASP A 716      60.585  32.445  -5.295  1.00  0.00           C  
ATOM   1825  CG  ASP A 716      60.109  31.661  -6.518  1.00  0.00           C  
ATOM   1826  OD1 ASP A 716      59.134  30.885  -6.388  1.00  0.00           O  
ATOM   1827  OD2 ASP A 716      60.695  31.822  -7.609  1.00  0.00           O  
ATOM   1828  N   ARG A 718      57.252  32.041  -3.914  1.00  0.00           N  
ATOM   1829  CA  ARG A 718      55.839  32.359  -4.174  1.00  0.00           C  
ATOM   1830  C   ARG A 718      54.954  32.320  -2.941  1.00  0.00           C  
ATOM   1831  O   ARG A 718      54.985  31.362  -2.165  1.00  0.00           O  
ATOM   1832  CB  ARG A 718      55.218  31.383  -5.184  1.00  0.00           C  
ATOM   1833  CG  ARG A 718      55.673  31.574  -6.597  1.00  0.00           C  
ATOM   1834  CD  ARG A 718      55.466  30.288  -7.427  1.00  0.00           C  
ATOM   1835  NE  ARG A 718      54.079  29.850  -7.453  1.00  0.00           N  
ATOM   1836  CZ  ARG A 718      53.665  28.758  -8.084  1.00  0.00           C  
ATOM   1837  NH1 ARG A 718      54.535  27.997  -8.734  1.00  0.00           N  
ATOM   1838  NH2 ARG A 718      52.380  28.439  -8.078  1.00  0.00           N  
ATOM   1839  N   GLN A 723      54.156  33.364  -2.786  1.00  0.00           N  
ATOM   1840  CA  GLN A 723      53.205  33.468  -1.688  1.00  0.00           C  
ATOM   1841  C   GLN A 723      51.889  33.798  -2.399  1.00  0.00           C  
ATOM   1842  O   GLN A 723      51.899  34.461  -3.427  1.00  0.00           O  
ATOM   1843  CB  GLN A 723      53.621  34.596  -0.739  1.00  0.00           C  
ATOM   1844  CG  GLN A 723      54.761  34.236   0.173  1.00  0.00           C  
ATOM   1845  CD  GLN A 723      54.301  33.483   1.391  1.00  0.00           C  
ATOM   1846  OE1 GLN A 723      54.893  32.464   1.775  1.00  0.00           O  
ATOM   1847  NE2 GLN A 723      53.243  33.975   2.018  1.00  0.00           N  
ATOM   1848  N   PRO A 724      50.750  33.323  -1.881  1.00  0.00           N  
ATOM   1849  CA  PRO A 724      49.455  33.601  -2.518  1.00  0.00           C  
ATOM   1850  C   PRO A 724      49.070  35.094  -2.489  1.00  0.00           C  
ATOM   1851  O   PRO A 724      48.266  35.566  -3.283  1.00  0.00           O  
ATOM   1852  CB  PRO A 724      48.493  32.719  -1.724  1.00  0.00           C  
ATOM   1853  CG  PRO A 724      49.102  32.754  -0.336  1.00  0.00           C  
ATOM   1854  CD  PRO A 724      50.581  32.594  -0.613  1.00  0.00           C  
ATOM   1855  N   GLU A 725      49.635  35.821  -1.539  1.00  0.00           N  
ATOM   1856  CA  GLU A 725      49.412  37.245  -1.426  1.00  0.00           C  
ATOM   1857  C   GLU A 725      50.817  37.799  -1.397  1.00  0.00           C  
ATOM   1858  O   GLU A 725      51.622  37.386  -0.572  1.00  0.00           O  
ATOM   1859  CB  GLU A 725      48.681  37.579  -0.142  1.00  0.00           C  
ATOM   1860  CG  GLU A 725      49.094  38.903   0.431  1.00  0.00           C  
ATOM   1861  CD  GLU A 725      48.206  39.348   1.567  1.00  0.00           C  
ATOM   1862  OE1 GLU A 725      47.610  38.503   2.273  1.00  0.00           O  
ATOM   1863  OE2 GLU A 725      48.112  40.568   1.749  1.00  0.00           O  
ATOM   1864  N   PHE A 726      51.123  38.716  -2.306  1.00  0.00           N  
ATOM   1865  CA  PHE A 726      52.468  39.248  -2.376  1.00  0.00           C  
ATOM   1866  C   PHE A 726      52.411  40.687  -2.863  1.00  0.00           C  
ATOM   1867  O   PHE A 726      51.339  41.174  -3.230  1.00  0.00           O  
ATOM   1868  CB  PHE A 726      53.309  38.375  -3.329  1.00  0.00           C  
ATOM   1869  CG  PHE A 726      52.849  38.431  -4.769  1.00  0.00           C  
ATOM   1870  CD1 PHE A 726      51.808  37.612  -5.217  1.00  0.00           C  
ATOM   1871  CD2 PHE A 726      53.464  39.286  -5.677  1.00  0.00           C  
ATOM   1872  CE1 PHE A 726      51.379  37.648  -6.567  1.00  0.00           C  
ATOM   1873  CE2 PHE A 726      53.038  39.320  -7.024  1.00  0.00           C  
ATOM   1874  CZ  PHE A 726      51.994  38.500  -7.463  1.00  0.00           C  
ATOM   1875  N   THR A 728      53.560  41.356  -2.905  1.00  0.00           N  
ATOM   1876  CA  THR A 728      53.584  42.756  -3.277  1.00  0.00           C  
ATOM   1877  C   THR A 728      54.310  43.116  -4.568  1.00  0.00           C  
ATOM   1878  O   THR A 728      55.437  42.692  -4.801  1.00  0.00           O  
ATOM   1879  CB  THR A 728      54.190  43.582  -2.113  1.00  0.00           C  
ATOM   1880  OG1 THR A 728      53.599  43.156  -0.879  1.00  0.00           O  
ATOM   1881  CG2 THR A 728      53.909  45.059  -2.296  1.00  0.00           C  
ATOM   1882  N   GLN A 730      53.652  43.917  -5.400  1.00  0.00           N  
ATOM   1883  CA  GLN A 730      54.254  44.358  -6.639  1.00  0.00           C  
ATOM   1884  C   GLN A 730      54.606  45.827  -6.553  1.00  0.00           C  
ATOM   1885  O   GLN A 730      54.055  46.574  -5.740  1.00  0.00           O  
ATOM   1886  CB  GLN A 730      53.292  44.224  -7.833  1.00  0.00           C  
ATOM   1887  CG  GLN A 730      52.906  42.829  -8.225  1.00  0.00           C  
ATOM   1888  CD  GLN A 730      52.140  42.782  -9.542  1.00  0.00           C  
ATOM   1889  OE1 GLN A 730      51.504  43.758  -9.957  1.00  0.00           O  
ATOM   1890  NE2 GLN A 730      52.186  41.635 -10.194  1.00  0.00           N  
ATOM   1891  N   ILE A 731      55.577  46.180  -7.331  1.00  0.00           N  
ATOM   1892  CA  ILE A 731      55.856  47.567  -7.632  1.00  0.00           C  
ATOM   1893  C   ILE A 731      55.249  47.689  -9.001  1.00  0.00           C  
ATOM   1894  O   ILE A 731      55.890  47.373 -10.007  1.00  0.00           O  
ATOM   1895  CB  ILE A 731      57.355  47.872  -7.652  1.00  0.00           C  
ATOM   1896  CG1 ILE A 731      58.043  47.664  -6.304  1.00  0.00           C  
ATOM   1897  CG2 ILE A 731      57.648  49.328  -8.043  1.00  0.00           C  
ATOM   1898  CD1 ILE A 731      59.570  47.601  -6.419  1.00  0.00           C  
ATOM   1899  N   ASP A 732      54.006  48.075  -9.003  1.00  0.00           N  
ATOM   1900  CA  ASP A 732      53.234  48.132 -10.232  1.00  0.00           C  
ATOM   1901  C   ASP A 732      53.473  49.420 -10.984  1.00  0.00           C  
ATOM   1902  O   ASP A 732      53.447  50.493 -10.398  1.00  0.00           O  
ATOM   1903  CB  ASP A 732      51.752  48.012  -9.906  1.00  0.00           C  
ATOM   1904  CG  ASP A 732      50.928  47.552 -11.099  1.00  0.00           C  
ATOM   1905  OD1 ASP A 732      51.445  46.753 -11.968  1.00  0.00           O  
ATOM   1906  OD2 ASP A 732      49.720  47.971 -11.234  1.00  0.00           O  
ATOM   1907  N   VAL A 733      53.703  49.323 -12.289  1.00  0.00           N  
ATOM   1908  CA  VAL A 733      54.013  50.521 -13.066  1.00  0.00           C  
ATOM   1909  C   VAL A 733      53.351  50.554 -14.427  1.00  0.00           C  
ATOM   1910  O   VAL A 733      53.320  49.554 -15.141  1.00  0.00           O  
ATOM   1911  CB  VAL A 733      55.560  50.643 -13.297  1.00  0.00           C  
ATOM   1912  CG1 VAL A 733      55.893  51.945 -14.003  1.00  0.00           C  
ATOM   1913  CG2 VAL A 733      56.307  50.558 -11.998  1.00  0.00           C  
ATOM   1914  N   GLU A 734      52.825  51.711 -14.800  1.00  0.00           N  
ATOM   1915  CA  GLU A 734      52.214  51.855 -16.117  1.00  0.00           C  
ATOM   1916  C   GLU A 734      52.582  53.221 -16.730  1.00  0.00           C  
ATOM   1917  O   GLU A 734      52.725  54.223 -16.019  1.00  0.00           O  
ATOM   1918  CB  GLU A 734      50.689  51.714 -16.025  1.00  0.00           C  
ATOM   1919  CG  GLU A 734      50.042  51.365 -17.354  1.00  0.00           C  
ATOM   1920  CD  GLU A 734      50.472  49.985 -17.890  1.00  0.00           C  
ATOM   1921  OE1 GLU A 734      51.146  49.227 -17.145  1.00  0.00           O  
ATOM   1922  OE2 GLU A 734      50.143  49.660 -19.055  1.00  0.00           O  
ATOM   1923  N   THR A 735      52.756  53.246 -18.046  1.00  0.00           N  
ATOM   1924  CA  THR A 735      53.064  54.482 -18.757  1.00  0.00           C  
ATOM   1925  C   THR A 735      52.161  54.599 -19.980  1.00  0.00           C  
ATOM   1926  O   THR A 735      51.453  53.656 -20.350  1.00  0.00           O  
ATOM   1927  CB  THR A 735      54.522  54.519 -19.250  1.00  0.00           C  
ATOM   1928  OG1 THR A 735      54.704  53.558 -20.295  1.00  0.00           O  
ATOM   1929  CG2 THR A 735      55.475  54.239 -18.119  1.00  0.00           C  
ATOM   1930  N   SER A 736      52.166  55.776 -20.587  1.00  0.00           N  
ATOM   1931  CA  SER A 736      51.392  56.020 -21.796  1.00  0.00           C  
ATOM   1932  C   SER A 736      52.371  56.642 -22.758  1.00  0.00           C  
ATOM   1933  O   SER A 736      53.374  57.220 -22.340  1.00  0.00           O  
ATOM   1934  CB  SER A 736      50.274  57.034 -21.554  1.00  0.00           C  
ATOM   1935  OG  SER A 736      49.391  56.602 -20.550  1.00  0.00           O  
ATOM   1936  N   PHE A 737      52.095  56.531 -24.043  1.00  0.00           N  
ATOM   1937  CA  PHE A 737      52.956  57.161 -25.030  1.00  0.00           C  
ATOM   1938  C   PHE A 737      54.440  56.838 -24.919  1.00  0.00           C  
ATOM   1939  O   PHE A 737      55.290  57.710 -25.182  1.00  0.00           O  
ATOM   1940  CB  PHE A 737      52.766  58.683 -24.968  1.00  0.00           C  
ATOM   1941  CG  PHE A 737      51.331  59.123 -25.136  1.00  0.00           C  
ATOM   1942  CD1 PHE A 737      50.683  58.988 -26.358  1.00  0.00           C  
ATOM   1943  CD2 PHE A 737      50.627  59.662 -24.070  1.00  0.00           C  
ATOM   1944  CE1 PHE A 737      49.349  59.383 -26.507  1.00  0.00           C  
ATOM   1945  CE2 PHE A 737      49.293  60.062 -24.215  1.00  0.00           C  
ATOM   1946  CZ  PHE A 737      48.658  59.921 -25.430  1.00  0.00           C  
ATOM   1947  N   MET A 738      54.747  55.600 -24.524  1.00  0.00           N  
ATOM   1948  CA  MET A 738      56.121  55.143 -24.430  1.00  0.00           C  
ATOM   1949  C   MET A 738      56.237  53.732 -24.998  1.00  0.00           C  
ATOM   1950  O   MET A 738      55.293  52.938 -24.946  1.00  0.00           O  
ATOM   1951  CB  MET A 738      56.602  55.157 -22.993  1.00  0.00           C  
ATOM   1952  CG  MET A 738      56.729  56.532 -22.411  1.00  0.00           C  
ATOM   1953  SD  MET A 738      57.499  56.417 -20.810  1.00  0.00           S  
ATOM   1954  CE  MET A 738      59.038  56.723 -21.190  1.00  0.00           C  
ATOM   1955  N   THR A 789      57.399  53.416 -25.546  1.00  0.00           N  
ATOM   1956  CA  THR A 789      57.609  52.104 -26.125  1.00  0.00           C  
ATOM   1957  C   THR A 789      58.175  51.140 -25.092  1.00  0.00           C  
ATOM   1958  O   THR A 789      58.533  51.532 -23.981  1.00  0.00           O  
ATOM   1959  CB  THR A 789      58.600  52.180 -27.282  1.00  0.00           C  
ATOM   1960  OG1 THR A 789      59.867  52.604 -26.771  1.00  0.00           O  
ATOM   1961  CG2 THR A 789      58.108  53.162 -28.335  1.00  0.00           C  
ATOM   1962  N   ALA A 790      58.273  49.871 -25.476  1.00  0.00           N  
ATOM   1963  CA  ALA A 790      58.802  48.859 -24.576  1.00  0.00           C  
ATOM   1964  C   ALA A 790      60.211  49.226 -24.093  1.00  0.00           C  
ATOM   1965  O   ALA A 790      60.474  49.230 -22.884  1.00  0.00           O  
ATOM   1966  CB  ALA A 790      58.794  47.488 -25.257  1.00  0.00           C  
ATOM   1967  N   PRO A 791      61.126  49.562 -25.024  1.00  0.00           N  
ATOM   1968  CA  PRO A 791      62.501  49.926 -24.636  1.00  0.00           C  
ATOM   1969  C   PRO A 791      62.526  51.115 -23.687  1.00  0.00           C  
ATOM   1970  O   PRO A 791      63.334  51.167 -22.758  1.00  0.00           O  
ATOM   1971  CB  PRO A 791      63.179  50.232 -25.974  1.00  0.00           C  
ATOM   1972  CG  PRO A 791      62.437  49.352 -26.934  1.00  0.00           C  
ATOM   1973  CD  PRO A 791      60.988  49.544 -26.489  1.00  0.00           C  
ATOM   1974  N   GLN A 792      61.639  52.077 -23.918  1.00  0.00           N  
ATOM   1975  CA  GLN A 792      61.583  53.237 -23.037  1.00  0.00           C  
ATOM   1976  C   GLN A 792      61.122  52.807 -21.653  1.00  0.00           C  
ATOM   1977  O   GLN A 792      61.679  53.255 -20.646  1.00  0.00           O  
ATOM   1978  CB  GLN A 792      60.664  54.300 -23.622  1.00  0.00           C  
ATOM   1979  CG  GLN A 792      61.129  54.747 -25.021  1.00  0.00           C  
ATOM   1980  CD  GLN A 792      60.280  55.844 -25.593  1.00  0.00           C  
ATOM   1981  OE1 GLN A 792      59.067  55.682 -25.752  1.00  0.00           O  
ATOM   1982  NE2 GLN A 792      60.905  56.982 -25.898  1.00  0.00           N  
ATOM   1983  N   VAL A 793      60.117  51.934 -21.600  1.00  0.00           N  
ATOM   1984  CA  VAL A 793      59.635  51.426 -20.320  1.00  0.00           C  
ATOM   1985  C   VAL A 793      60.789  50.693 -19.625  1.00  0.00           C  
ATOM   1986  O   VAL A 793      61.051  50.919 -18.429  1.00  0.00           O  
ATOM   1987  CB  VAL A 793      58.457  50.425 -20.503  1.00  0.00           C  
ATOM   1988  CG1 VAL A 793      58.168  49.695 -19.191  1.00  0.00           C  
ATOM   1989  CG2 VAL A 793      57.222  51.165 -20.949  1.00  0.00           C  
ATOM   1990  N   ARG A 794      61.488  49.838 -20.380  1.00  0.00           N  
ATOM   1991  CA  ARG A 794      62.599  49.058 -19.824  1.00  0.00           C  
ATOM   1992  C   ARG A 794      63.713  49.936 -19.288  1.00  0.00           C  
ATOM   1993  O   ARG A 794      64.343  49.626 -18.272  1.00  0.00           O  
ATOM   1994  CB  ARG A 794      63.175  48.105 -20.873  1.00  0.00           C  
ATOM   1995  CG  ARG A 794      62.263  46.920 -21.204  1.00  0.00           C  
ATOM   1996  CD  ARG A 794      63.037  45.829 -21.895  1.00  0.00           C  
ATOM   1997  NE  ARG A 794      63.287  46.125 -23.301  1.00  0.00           N  
ATOM   1998  CZ  ARG A 794      62.449  45.833 -24.297  1.00  0.00           C  
ATOM   1999  NH1 ARG A 794      61.281  45.232 -24.067  1.00  0.00           N  
ATOM   2000  NH2 ARG A 794      62.792  46.129 -25.539  1.00  0.00           N  
ATOM   2001  N   GLU A 795      63.932  51.051 -19.975  1.00  0.00           N  
ATOM   2002  CA  GLU A 795      64.975  51.992 -19.614  1.00  0.00           C  
ATOM   2003  C   GLU A 795      64.747  52.543 -18.202  1.00  0.00           C  
ATOM   2004  O   GLU A 795      65.622  52.463 -17.339  1.00  0.00           O  
ATOM   2005  CB  GLU A 795      64.984  53.121 -20.647  1.00  0.00           C  
ATOM   2006  CG  GLU A 795      66.220  53.987 -20.705  1.00  0.00           C  
ATOM   2007  CD  GLU A 795      65.970  55.295 -21.493  1.00  0.00           C  
ATOM   2008  OE1 GLU A 795      65.430  55.241 -22.634  1.00  0.00           O  
ATOM   2009  OE2 GLU A 795      66.316  56.382 -20.960  1.00  0.00           O  
ATOM   2010  N   VAL A 796      63.567  53.088 -17.946  1.00  0.00           N  
ATOM   2011  CA  VAL A 796      63.336  53.639 -16.625  1.00  0.00           C  
ATOM   2012  C   VAL A 796      63.199  52.521 -15.599  1.00  0.00           C  
ATOM   2013  O   VAL A 796      63.644  52.666 -14.460  1.00  0.00           O  
ATOM   2014  CB  VAL A 796      62.119  54.620 -16.615  1.00  0.00           C  
ATOM   2015  CG1 VAL A 796      60.903  53.961 -17.193  1.00  0.00           C  
ATOM   2016  CG2 VAL A 796      61.846  55.090 -15.202  1.00  0.00           C  
ATOM   2017  N   MET A 797      62.636  51.384 -16.006  1.00  0.00           N  
ATOM   2018  CA  MET A 797      62.515  50.264 -15.074  1.00  0.00           C  
ATOM   2019  C   MET A 797      63.900  49.713 -14.731  1.00  0.00           C  
ATOM   2020  O   MET A 797      64.170  49.359 -13.583  1.00  0.00           O  
ATOM   2021  CB  MET A 797      61.609  49.181 -15.656  1.00  0.00           C  
ATOM   2022  CG  MET A 797      60.146  49.618 -15.715  1.00  0.00           C  
ATOM   2023  SD  MET A 797      59.489  50.047 -14.078  1.00  0.00           S  
ATOM   2024  CE  MET A 797      59.823  51.826 -13.977  1.00  0.00           C  
ATOM   2025  N   GLU A 798      64.794  49.664 -15.714  1.00  0.00           N  
ATOM   2026  CA  GLU A 798      66.153  49.190 -15.459  1.00  0.00           C  
ATOM   2027  C   GLU A 798      66.864  50.194 -14.537  1.00  0.00           C  
ATOM   2028  O   GLU A 798      67.618  49.816 -13.639  1.00  0.00           O  
ATOM   2029  CB  GLU A 798      66.943  49.074 -16.767  1.00  0.00           C  
ATOM   2030  CG  GLU A 798      68.363  48.584 -16.565  1.00  0.00           C  
ATOM   2031  CD  GLU A 798      69.061  48.267 -17.875  1.00  0.00           C  
ATOM   2032  OE1 GLU A 798      68.399  47.739 -18.801  1.00  0.00           O  
ATOM   2033  OE2 GLU A 798      70.280  48.540 -17.967  1.00  0.00           O  
ATOM   2034  N   ALA A 799      66.620  51.478 -14.770  1.00  0.00           N  
ATOM   2035  CA  ALA A 799      67.229  52.526 -13.965  1.00  0.00           C  
ATOM   2036  C   ALA A 799      66.806  52.379 -12.506  1.00  0.00           C  
ATOM   2037  O   ALA A 799      67.614  52.532 -11.584  1.00  0.00           O  
ATOM   2038  CB  ALA A 799      66.825  53.898 -14.501  1.00  0.00           C  
ATOM   2039  N   LEU A 800      65.542  52.057 -12.296  1.00  0.00           N  
ATOM   2040  CA  LEU A 800      65.057  51.895 -10.937  1.00  0.00           C  
ATOM   2041  C   LEU A 800      65.845  50.790 -10.256  1.00  0.00           C  
ATOM   2042  O   LEU A 800      66.363  50.958  -9.155  1.00  0.00           O  
ATOM   2043  CB  LEU A 800      63.558  51.543 -10.921  1.00  0.00           C  
ATOM   2044  CG  LEU A 800      63.018  51.260  -9.517  1.00  0.00           C  
ATOM   2045  CD1 LEU A 800      63.259  52.498  -8.655  1.00  0.00           C  
ATOM   2046  CD2 LEU A 800      61.523  50.915  -9.545  1.00  0.00           C  
ATOM   2047  N   VAL A 801      65.937  49.654 -10.926  1.00  0.00           N  
ATOM   2048  CA  VAL A 801      66.634  48.526 -10.354  1.00  0.00           C  
ATOM   2049  C   VAL A 801      68.126  48.829 -10.183  1.00  0.00           C  
ATOM   2050  O   VAL A 801      68.718  48.425  -9.187  1.00  0.00           O  
ATOM   2051  CB  VAL A 801      66.373  47.244 -11.206  1.00  0.00           C  
ATOM   2052  CG1 VAL A 801      67.220  46.072 -10.707  1.00  0.00           C  
ATOM   2053  CG2 VAL A 801      64.869  46.879 -11.125  1.00  0.00           C  
ATOM   2054  N   ARG A 802      68.735  49.562 -11.117  1.00  0.00           N  
ATOM   2055  CA  ARG A 802      70.150  49.888 -10.939  1.00  0.00           C  
ATOM   2056  C   ARG A 802      70.283  50.793  -9.732  1.00  0.00           C  
ATOM   2057  O   ARG A 802      71.242  50.695  -8.978  1.00  0.00           O  
ATOM   2058  CB  ARG A 802      70.743  50.570 -12.179  1.00  0.00           C  
ATOM   2059  CG  ARG A 802      70.955  49.595 -13.338  1.00  0.00           C  
ATOM   2060  CD  ARG A 802      71.553  50.236 -14.579  1.00  0.00           C  
ATOM   2061  NE  ARG A 802      72.925  50.684 -14.353  1.00  0.00           N  
ATOM   2062  CZ  ARG A 802      73.759  51.043 -15.327  1.00  0.00           C  
ATOM   2063  NH1 ARG A 802      73.359  51.005 -16.598  1.00  0.00           N  
ATOM   2064  NH2 ARG A 802      74.992  51.449 -15.032  1.00  0.00           N  
ATOM   2065  N   HIS A 803      69.303  51.672  -9.549  1.00  0.00           N  
ATOM   2066  CA  HIS A 803      69.292  52.593  -8.419  1.00  0.00           C  
ATOM   2067  C   HIS A 803      69.187  51.824  -7.111  1.00  0.00           C  
ATOM   2068  O   HIS A 803      69.922  52.108  -6.166  1.00  0.00           O  
ATOM   2069  CB  HIS A 803      68.117  53.554  -8.558  1.00  0.00           C  
ATOM   2070  CG  HIS A 803      67.961  54.505  -7.414  1.00  0.00           C  
ATOM   2071  ND1 HIS A 803      68.948  55.392  -7.041  1.00  0.00           N  
ATOM   2072  CD2 HIS A 803      66.898  54.772  -6.619  1.00  0.00           C  
ATOM   2073  CE1 HIS A 803      68.499  56.170  -6.072  1.00  0.00           C  
ATOM   2074  NE2 HIS A 803      67.257  55.815  -5.797  1.00  0.00           N  
ATOM   2075  N   LEU A 807      68.283  50.843  -7.061  1.00  0.00           N  
ATOM   2076  CA  LEU A 807      68.100  50.049  -5.856  1.00  0.00           C  
ATOM   2077  C   LEU A 807      69.367  49.293  -5.496  1.00  0.00           C  
ATOM   2078  O   LEU A 807      69.762  49.254  -4.321  1.00  0.00           O  
ATOM   2079  CB  LEU A 807      66.941  49.052  -6.019  1.00  0.00           C  
ATOM   2080  CG  LEU A 807      65.548  49.638  -6.299  1.00  0.00           C  
ATOM   2081  CD1 LEU A 807      64.530  48.511  -6.447  1.00  0.00           C  
ATOM   2082  CD2 LEU A 807      65.156  50.594  -5.156  1.00  0.00           C  
ATOM   2083  N   TRP A 808      70.015  48.688  -6.486  1.00  0.00           N  
ATOM   2084  CA  TRP A 808      71.234  47.947  -6.187  1.00  0.00           C  
ATOM   2085  C   TRP A 808      72.340  48.892  -5.737  1.00  0.00           C  
ATOM   2086  O   TRP A 808      73.101  48.585  -4.822  1.00  0.00           O  
ATOM   2087  CB  TRP A 808      71.701  47.134  -7.404  1.00  0.00           C  
ATOM   2088  CG  TRP A 808      71.418  45.680  -7.240  1.00  0.00           C  
ATOM   2089  CD1 TRP A 808      72.324  44.688  -6.977  1.00  0.00           C  
ATOM   2090  CD2 TRP A 808      70.127  45.062  -7.213  1.00  0.00           C  
ATOM   2091  NE1 TRP A 808      71.674  43.500  -6.779  1.00  0.00           N  
ATOM   2092  CE2 TRP A 808      70.326  43.698  -6.917  1.00  0.00           C  
ATOM   2093  CE3 TRP A 808      68.819  45.533  -7.408  1.00  0.00           C  
ATOM   2094  CZ2 TRP A 808      69.267  42.794  -6.808  1.00  0.00           C  
ATOM   2095  CZ3 TRP A 808      67.766  44.634  -7.299  1.00  0.00           C  
ATOM   2096  CH2 TRP A 808      67.998  43.281  -7.001  1.00  0.00           C  
ATOM   2097  N   LEU A 809      72.416  50.056  -6.366  1.00  0.00           N  
ATOM   2098  CA  LEU A 809      73.444  50.998  -5.997  1.00  0.00           C  
ATOM   2099  C   LEU A 809      73.231  51.439  -4.549  1.00  0.00           C  
ATOM   2100  O   LEU A 809      74.072  51.191  -3.687  1.00  0.00           O  
ATOM   2101  CB  LEU A 809      73.421  52.189  -6.954  1.00  0.00           C  
ATOM   2102  CG  LEU A 809      74.707  53.008  -6.982  1.00  0.00           C  
ATOM   2103  CD1 LEU A 809      75.900  52.074  -7.190  1.00  0.00           C  
ATOM   2104  CD2 LEU A 809      74.621  54.072  -8.094  1.00  0.00           C  
ATOM   2105  N   GLU A 810      72.081  52.042  -4.275  1.00  0.00           N  
ATOM   2106  CA  GLU A 810      71.769  52.531  -2.930  1.00  0.00           C  
ATOM   2107  C   GLU A 810      71.704  51.479  -1.825  1.00  0.00           C  
ATOM   2108  O   GLU A 810      72.077  51.759  -0.694  1.00  0.00           O  
ATOM   2109  CB  GLU A 810      70.443  53.313  -2.939  1.00  0.00           C  
ATOM   2110  CG  GLU A 810      70.452  54.514  -3.844  1.00  0.00           C  
ATOM   2111  CD  GLU A 810      71.606  55.444  -3.539  1.00  0.00           C  
ATOM   2112  OE1 GLU A 810      71.812  55.759  -2.342  1.00  0.00           O  
ATOM   2113  OE2 GLU A 810      72.299  55.861  -4.496  1.00  0.00           O  
ATOM   2114  N   VAL A 811      71.244  50.273  -2.148  1.00  0.00           N  
ATOM   2115  CA  VAL A 811      71.106  49.242  -1.133  1.00  0.00           C  
ATOM   2116  C   VAL A 811      72.319  48.354  -0.931  1.00  0.00           C  
ATOM   2117  O   VAL A 811      72.612  47.969   0.201  1.00  0.00           O  
ATOM   2118  CB  VAL A 811      69.886  48.330  -1.434  1.00  0.00           C  
ATOM   2119  CG1 VAL A 811      69.717  47.307  -0.334  1.00  0.00           C  
ATOM   2120  CG2 VAL A 811      68.621  49.174  -1.574  1.00  0.00           C  
ATOM   2121  N   LYS A 812      73.017  48.019  -2.016  1.00  0.00           N  
ATOM   2122  CA  LYS A 812      74.186  47.139  -1.930  1.00  0.00           C  
ATOM   2123  C   LYS A 812      75.501  47.776  -2.352  1.00  0.00           C  
ATOM   2124  O   LYS A 812      76.552  47.144  -2.262  1.00  0.00           O  
ATOM   2125  CB  LYS A 812      73.966  45.888  -2.783  1.00  0.00           C  
ATOM   2126  CG  LYS A 812      72.752  45.066  -2.404  1.00  0.00           C  
ATOM   2127  CD  LYS A 812      72.867  44.478  -1.015  1.00  0.00           C  
ATOM   2128  CE  LYS A 812      73.778  43.287  -0.992  1.00  0.00           C  
ATOM   2129  NZ  LYS A 812      73.834  42.708   0.372  1.00  0.00           N  
ATOM   2130  N   GLY A 813      75.459  49.017  -2.816  1.00  0.00           N  
ATOM   2131  CA  GLY A 813      76.689  49.652  -3.245  1.00  0.00           C  
ATOM   2132  C   GLY A 813      77.217  48.963  -4.491  1.00  0.00           C  
ATOM   2133  O   GLY A 813      78.407  49.019  -4.802  1.00  0.00           O  
ATOM   2134  N   VAL A 814      76.324  48.302  -5.215  1.00  0.00           N  
ATOM   2135  CA  VAL A 814      76.738  47.615  -6.420  1.00  0.00           C  
ATOM   2136  C   VAL A 814      76.160  48.245  -7.659  1.00  0.00           C  
ATOM   2137  O   VAL A 814      74.989  48.597  -7.698  1.00  0.00           O  
ATOM   2138  CB  VAL A 814      76.351  46.123  -6.374  1.00  0.00           C  
ATOM   2139  CG1 VAL A 814      74.993  45.980  -5.792  1.00  0.00           C  
ATOM   2140  CG2 VAL A 814      76.378  45.519  -7.772  1.00  0.00           C  
ATOM   2141  N   ASP A 815      77.010  48.412  -8.663  1.00  0.00           N  
ATOM   2142  CA  ASP A 815      76.593  48.967  -9.934  1.00  0.00           C  
ATOM   2143  C   ASP A 815      76.396  47.750 -10.820  1.00  0.00           C  
ATOM   2144  O   ASP A 815      77.357  47.052 -11.131  1.00  0.00           O  
ATOM   2145  CB  ASP A 815      77.683  49.861 -10.524  1.00  0.00           C  
ATOM   2146  CG  ASP A 815      77.328  50.371 -11.915  1.00  0.00           C  
ATOM   2147  OD1 ASP A 815      76.248  50.011 -12.430  1.00  0.00           O  
ATOM   2148  OD2 ASP A 815      78.130  51.136 -12.498  1.00  0.00           O  
ATOM   2149  N   LEU A 904      75.153  47.494 -11.213  1.00  0.00           N  
ATOM   2150  CA  LEU A 904      74.829  46.352 -12.048  1.00  0.00           C  
ATOM   2151  C   LEU A 904      75.274  46.475 -13.502  1.00  0.00           C  
ATOM   2152  O   LEU A 904      75.411  45.465 -14.188  1.00  0.00           O  
ATOM   2153  CB  LEU A 904      73.324  46.104 -12.003  1.00  0.00           C  
ATOM   2154  CG  LEU A 904      72.791  45.682 -10.640  1.00  0.00           C  
ATOM   2155  CD1 LEU A 904      71.271  45.614 -10.669  1.00  0.00           C  
ATOM   2156  CD2 LEU A 904      73.400  44.345 -10.265  1.00  0.00           C  
ATOM   2157  N   GLY A 905      75.501  47.700 -13.968  1.00  0.00           N  
ATOM   2158  CA  GLY A 905      75.903  47.905 -15.356  1.00  0.00           C  
ATOM   2159  C   GLY A 905      74.703  47.822 -16.291  1.00  0.00           C  
ATOM   2160  O   GLY A 905      73.596  47.548 -15.831  1.00  0.00           O  
ATOM   2161  N   ASP A 906      74.887  48.058 -17.587  1.00  0.00           N  
ATOM   2162  CA  ASP A 906      73.757  47.970 -18.511  1.00  0.00           C  
ATOM   2163  C   ASP A 906      73.281  46.524 -18.568  1.00  0.00           C  
ATOM   2164  O   ASP A 906      74.089  45.605 -18.628  1.00  0.00           O  
ATOM   2165  CB  ASP A 906      74.141  48.417 -19.919  1.00  0.00           C  
ATOM   2166  CG  ASP A 906      74.639  49.845 -19.971  1.00  0.00           C  
ATOM   2167  OD1 ASP A 906      74.257  50.661 -19.102  1.00  0.00           O  
ATOM   2168  OD2 ASP A 906      75.413  50.155 -20.904  1.00  0.00           O  
ATOM   2169  N   PHE A 907      71.972  46.319 -18.538  1.00  0.00           N  
ATOM   2170  CA  PHE A 907      71.437  44.967 -18.579  1.00  0.00           C  
ATOM   2171  C   PHE A 907      71.539  44.323 -19.956  1.00  0.00           C  
ATOM   2172  O   PHE A 907      71.166  44.913 -20.973  1.00  0.00           O  
ATOM   2173  CB  PHE A 907      69.952  44.933 -18.161  1.00  0.00           C  
ATOM   2174  CG  PHE A 907      69.704  45.206 -16.696  1.00  0.00           C  
ATOM   2175  CD1 PHE A 907      70.694  45.805 -15.921  1.00  0.00           C  
ATOM   2176  CD2 PHE A 907      68.496  44.862 -16.093  1.00  0.00           C  
ATOM   2177  CE1 PHE A 907      70.487  46.059 -14.566  1.00  0.00           C  
ATOM   2178  CE2 PHE A 907      68.273  45.108 -14.741  1.00  0.00           C  
ATOM   2179  CZ  PHE A 907      69.267  45.708 -13.970  1.00  0.00           C  
ATOM   2180  N   PRO A 908      72.056  43.097 -20.003  1.00  0.00           N  
ATOM   2181  CA  PRO A 908      72.168  42.396 -21.278  1.00  0.00           C  
ATOM   2182  C   PRO A 908      70.717  42.150 -21.698  1.00  0.00           C  
ATOM   2183  O   PRO A 908      69.816  42.119 -20.856  1.00  0.00           O  
ATOM   2184  CB  PRO A 908      72.856  41.078 -20.895  1.00  0.00           C  
ATOM   2185  CG  PRO A 908      73.612  41.421 -19.658  1.00  0.00           C  
ATOM   2186  CD  PRO A 908      72.684  42.335 -18.912  1.00  0.00           C  
ATOM   2187  N   VAL A 909      70.482  41.963 -22.985  1.00  0.00           N  
ATOM   2188  CA  VAL A 909      69.136  41.721 -23.458  1.00  0.00           C  
ATOM   2189  C   VAL A 909      69.177  40.441 -24.251  1.00  0.00           C  
ATOM   2190  O   VAL A 909      70.102  40.200 -25.036  1.00  0.00           O  
ATOM   2191  CB  VAL A 909      68.627  42.885 -24.325  1.00  0.00           C  
ATOM   2192  CG1 VAL A 909      67.215  42.586 -24.854  1.00  0.00           C  
ATOM   2193  CG2 VAL A 909      68.627  44.145 -23.503  1.00  0.00           C  
ATOM   2194  N   MET A 910      68.164  39.615 -24.051  1.00  0.00           N  
ATOM   2195  CA  MET A 910      68.131  38.324 -24.710  1.00  0.00           C  
ATOM   2196  C   MET A 910      66.705  38.017 -25.086  1.00  0.00           C  
ATOM   2197  O   MET A 910      65.783  38.344 -24.337  1.00  0.00           O  
ATOM   2198  CB  MET A 910      68.657  37.279 -23.723  1.00  0.00           C  
ATOM   2199  CG  MET A 910      68.820  35.880 -24.236  1.00  0.00           C  
ATOM   2200  SD  MET A 910      69.532  34.862 -22.890  1.00  0.00           S  
ATOM   2201  CE  MET A 910      71.107  35.676 -22.643  1.00  0.00           C  
ATOM   2202  N   THR A 911      66.519  37.405 -26.254  1.00  0.00           N  
ATOM   2203  CA  THR A 911      65.187  37.033 -26.679  1.00  0.00           C  
ATOM   2204  C   THR A 911      64.790  35.762 -25.936  1.00  0.00           C  
ATOM   2205  O   THR A 911      65.628  35.008 -25.451  1.00  0.00           O  
ATOM   2206  CB  THR A 911      65.121  36.734 -28.186  1.00  0.00           C  
ATOM   2207  OG1 THR A 911      65.844  35.526 -28.470  1.00  0.00           O  
ATOM   2208  CG2 THR A 911      65.702  37.892 -28.991  1.00  0.00           C  
ATOM   2209  N   PHE A 912      63.493  35.541 -25.851  1.00  0.00           N  
ATOM   2210  CA  PHE A 912      62.935  34.363 -25.217  1.00  0.00           C  
ATOM   2211  C   PHE A 912      63.502  33.131 -25.926  1.00  0.00           C  
ATOM   2212  O   PHE A 912      63.888  32.149 -25.288  1.00  0.00           O  
ATOM   2213  CB  PHE A 912      61.422  34.416 -25.392  1.00  0.00           C  
ATOM   2214  CG  PHE A 912      60.709  33.154 -25.006  1.00  0.00           C  
ATOM   2215  CD1 PHE A 912      60.368  32.909 -23.678  1.00  0.00           C  
ATOM   2216  CD2 PHE A 912      60.327  32.239 -25.982  1.00  0.00           C  
ATOM   2217  CE1 PHE A 912      59.647  31.776 -23.331  1.00  0.00           C  
ATOM   2218  CE2 PHE A 912      59.605  31.096 -25.649  1.00  0.00           C  
ATOM   2219  CZ  PHE A 912      59.258  30.860 -24.319  1.00  0.00           C  
ATOM   2220  N   ALA A 913      63.545  33.201 -27.254  1.00  0.00           N  
ATOM   2221  CA  ALA A 913      64.038  32.110 -28.083  1.00  0.00           C  
ATOM   2222  C   ALA A 913      65.478  31.756 -27.748  1.00  0.00           C  
ATOM   2223  O   ALA A 913      65.830  30.577 -27.672  1.00  0.00           O  
ATOM   2224  CB  ALA A 913      63.932  32.487 -29.558  1.00  0.00           C  
ATOM   2225  N   GLU A 914      66.315  32.770 -27.551  1.00  0.00           N  
ATOM   2226  CA  GLU A 914      67.707  32.505 -27.241  1.00  0.00           C  
ATOM   2227  C   GLU A 914      67.858  31.948 -25.821  1.00  0.00           C  
ATOM   2228  O   GLU A 914      68.639  31.030 -25.582  1.00  0.00           O  
ATOM   2229  CB  GLU A 914      68.571  33.769 -27.411  1.00  0.00           C  
ATOM   2230  CG  GLU A 914      70.045  33.499 -27.026  1.00  0.00           C  
ATOM   2231  CD  GLU A 914      70.986  34.691 -27.195  1.00  0.00           C  
ATOM   2232  OE1 GLU A 914      70.570  35.704 -27.801  1.00  0.00           O  
ATOM   2233  OE2 GLU A 914      72.140  34.622 -26.725  1.00  0.00           O  
ATOM   2234  N   ALA A 915      67.103  32.504 -24.879  1.00  0.00           N  
ATOM   2235  CA  ALA A 915      67.178  32.038 -23.506  1.00  0.00           C  
ATOM   2236  C   ALA A 915      66.756  30.565 -23.448  1.00  0.00           C  
ATOM   2237  O   ALA A 915      67.386  29.746 -22.771  1.00  0.00           O  
ATOM   2238  CB  ALA A 915      66.295  32.907 -22.612  1.00  0.00           C  
ATOM   2239  N   GLU A 916      65.698  30.216 -24.170  1.00  0.00           N  
ATOM   2240  CA  GLU A 916      65.250  28.823 -24.166  1.00  0.00           C  
ATOM   2241  C   GLU A 916      66.318  27.944 -24.839  1.00  0.00           C  
ATOM   2242  O   GLU A 916      66.687  26.892 -24.325  1.00  0.00           O  
ATOM   2243  CB  GLU A 916      63.896  28.676 -24.882  1.00  0.00           C  
ATOM   2244  CG  GLU A 916      63.446  27.211 -25.031  1.00  0.00           C  
ATOM   2245  CD  GLU A 916      61.943  27.028 -25.209  1.00  0.00           C  
ATOM   2246  OE1 GLU A 916      61.206  28.039 -25.125  1.00  0.00           O  
ATOM   2247  OE2 GLU A 916      61.499  25.881 -25.444  1.00  0.00           O  
ATOM   2248  N   ARG A 917      66.822  28.398 -25.981  1.00  0.00           N  
ATOM   2249  CA  ARG A 917      67.845  27.658 -26.707  1.00  0.00           C  
ATOM   2250  C   ARG A 917      69.085  27.391 -25.843  1.00  0.00           C  
ATOM   2251  O   ARG A 917      69.484  26.237 -25.649  1.00  0.00           O  
ATOM   2252  CB  ARG A 917      68.245  28.433 -27.962  1.00  0.00           C  
ATOM   2253  CG  ARG A 917      69.317  27.751 -28.812  1.00  0.00           C  
ATOM   2254  CD  ARG A 917      69.528  28.496 -30.142  1.00  0.00           C  
ATOM   2255  NE  ARG A 917      70.192  29.791 -29.994  1.00  0.00           N  
ATOM   2256  CZ  ARG A 917      71.455  29.937 -29.594  1.00  0.00           C  
ATOM   2257  NH1 ARG A 917      72.185  28.863 -29.292  1.00  0.00           N  
ATOM   2258  NH2 ARG A 917      72.004  31.150 -29.517  1.00  0.00           N  
ATOM   2259  N   ARG A 918      69.668  28.460 -25.307  1.00  0.00           N  
ATOM   2260  CA  ARG A 918      70.858  28.349 -24.491  1.00  0.00           C  
ATOM   2261  C   ARG A 918      70.713  27.842 -23.059  1.00  0.00           C  
ATOM   2262  O   ARG A 918      71.618  27.180 -22.554  1.00  0.00           O  
ATOM   2263  CB  ARG A 918      71.575  29.691 -24.450  1.00  0.00           C  
ATOM   2264  CG  ARG A 918      72.062  30.183 -25.805  1.00  0.00           C  
ATOM   2265  CD  ARG A 918      73.441  30.778 -25.640  1.00  0.00           C  
ATOM   2266  NE  ARG A 918      73.405  32.212 -25.467  1.00  0.00           N  
ATOM   2267  CZ  ARG A 918      74.364  32.930 -24.883  1.00  0.00           C  
ATOM   2268  NH1 ARG A 918      75.454  32.346 -24.391  1.00  0.00           N  
ATOM   2269  NH2 ARG A 918      74.233  34.251 -24.814  1.00  0.00           N  
ATOM   2270  N   TYR A 919      69.598  28.119 -22.394  1.00  0.00           N  
ATOM   2271  CA  TYR A 919      69.493  27.697 -21.011  1.00  0.00           C  
ATOM   2272  C   TYR A 919      68.233  26.927 -20.660  1.00  0.00           C  
ATOM   2273  O   TYR A 919      68.049  26.504 -19.513  1.00  0.00           O  
ATOM   2274  CB  TYR A 919      69.620  28.918 -20.095  1.00  0.00           C  
ATOM   2275  CG  TYR A 919      70.775  29.831 -20.438  1.00  0.00           C  
ATOM   2276  CD1 TYR A 919      70.621  30.869 -21.354  1.00  0.00           C  
ATOM   2277  CD2 TYR A 919      72.023  29.663 -19.849  1.00  0.00           C  
ATOM   2278  CE1 TYR A 919      71.681  31.722 -21.675  1.00  0.00           C  
ATOM   2279  CE2 TYR A 919      73.091  30.509 -20.163  1.00  0.00           C  
ATOM   2280  CZ  TYR A 919      72.909  31.536 -21.079  1.00  0.00           C  
ATOM   2281  OH  TYR A 919      73.954  32.369 -21.401  1.00  0.00           O  
ATOM   2282  N   GLY A 920      67.368  26.737 -21.644  1.00  0.00           N  
ATOM   2283  CA  GLY A 920      66.142  26.017 -21.382  1.00  0.00           C  
ATOM   2284  C   GLY A 920      65.418  26.726 -20.264  1.00  0.00           C  
ATOM   2285  O   GLY A 920      64.894  26.101 -19.345  1.00  0.00           O  
ATOM   2286  N   SER A 921      65.387  28.051 -20.343  1.00  0.00           N  
ATOM   2287  CA  SER A 921      64.723  28.838 -19.318  1.00  0.00           C  
ATOM   2288  C   SER A 921      64.407  30.237 -19.806  1.00  0.00           C  
ATOM   2289  O   SER A 921      65.125  30.781 -20.636  1.00  0.00           O  
ATOM   2290  CB  SER A 921      65.616  28.920 -18.079  1.00  0.00           C  
ATOM   2291  OG  SER A 921      65.057  29.794 -17.107  1.00  0.00           O  
ATOM   2292  N   ASP A 922      63.325  30.819 -19.298  1.00  0.00           N  
ATOM   2293  CA  ASP A 922      62.973  32.182 -19.676  1.00  0.00           C  
ATOM   2294  C   ASP A 922      63.339  33.125 -18.538  1.00  0.00           C  
ATOM   2295  O   ASP A 922      62.915  34.276 -18.496  1.00  0.00           O  
ATOM   2296  CB  ASP A 922      61.487  32.300 -20.025  1.00  0.00           C  
ATOM   2297  CG  ASP A 922      60.581  31.849 -18.906  1.00  0.00           C  
ATOM   2298  OD1 ASP A 922      61.124  31.335 -17.915  1.00  0.00           O  
ATOM   2299  OD2 ASP A 922      59.343  31.997 -19.003  1.00  0.00           O  
ATOM   2300  N   LYS A 923      64.118  32.605 -17.600  1.00  0.00           N  
ATOM   2301  CA  LYS A 923      64.624  33.387 -16.485  1.00  0.00           C  
ATOM   2302  C   LYS A 923      66.006  32.797 -16.241  1.00  0.00           C  
ATOM   2303  O   LYS A 923      66.334  32.346 -15.139  1.00  0.00           O  
ATOM   2304  CB  LYS A 923      63.730  33.253 -15.250  1.00  0.00           C  
ATOM   2305  CG  LYS A 923      63.429  31.854 -14.816  1.00  0.00           C  
ATOM   2306  CD  LYS A 923      62.667  31.871 -13.508  1.00  0.00           C  
ATOM   2307  CE  LYS A 923      62.445  30.468 -12.974  1.00  0.00           C  
ATOM   2308  NZ  LYS A 923      61.828  30.485 -11.623  1.00  0.00           N  
ATOM   2309  N   PRO A 924      66.846  32.804 -17.287  1.00  0.00           N  
ATOM   2310  CA  PRO A 924      68.194  32.243 -17.170  1.00  0.00           C  
ATOM   2311  C   PRO A 924      69.057  32.838 -16.078  1.00  0.00           C  
ATOM   2312  O   PRO A 924      69.032  34.047 -15.829  1.00  0.00           O  
ATOM   2313  CB  PRO A 924      68.788  32.449 -18.569  1.00  0.00           C  
ATOM   2314  CG  PRO A 924      68.088  33.643 -19.077  1.00  0.00           C  
ATOM   2315  CD  PRO A 924      66.662  33.474 -18.589  1.00  0.00           C  
ATOM   2316  N   ASP A 925      69.795  31.962 -15.406  1.00  0.00           N  
ATOM   2317  CA  ASP A 925      70.706  32.383 -14.378  1.00  0.00           C  
ATOM   2318  C   ASP A 925      72.056  32.441 -15.088  1.00  0.00           C  
ATOM   2319  O   ASP A 925      72.703  31.424 -15.286  1.00  0.00           O  
ATOM   2320  CB  ASP A 925      70.754  31.357 -13.265  1.00  0.00           C  
ATOM   2321  CG  ASP A 925      71.542  31.841 -12.093  1.00  0.00           C  
ATOM   2322  OD1 ASP A 925      72.319  32.807 -12.275  1.00  0.00           O  
ATOM   2323  OD2 ASP A 925      71.381  31.263 -10.997  1.00  0.00           O  
ATOM   2324  N   LEU A 926      72.470  33.634 -15.478  1.00  0.00           N  
ATOM   2325  CA  LEU A 926      73.712  33.793 -16.197  1.00  0.00           C  
ATOM   2326  C   LEU A 926      74.955  33.684 -15.327  1.00  0.00           C  
ATOM   2327  O   LEU A 926      76.066  33.928 -15.803  1.00  0.00           O  
ATOM   2328  CB  LEU A 926      73.697  35.115 -16.958  1.00  0.00           C  
ATOM   2329  CG  LEU A 926      72.474  35.314 -17.868  1.00  0.00           C  
ATOM   2330  CD1 LEU A 926      72.671  36.584 -18.682  1.00  0.00           C  
ATOM   2331  CD2 LEU A 926      72.280  34.128 -18.795  1.00  0.00           C  
ATOM   2332  N   ARG A 927      74.783  33.314 -14.060  1.00  0.00           N  
ATOM   2333  CA  ARG A 927      75.935  33.147 -13.176  1.00  0.00           C  
ATOM   2334  C   ARG A 927      76.480  31.740 -13.392  1.00  0.00           C  
ATOM   2335  O   ARG A 927      77.616  31.425 -13.025  1.00  0.00           O  
ATOM   2336  CB  ARG A 927      75.531  33.315 -11.716  1.00  0.00           C  
ATOM   2337  CG  ARG A 927      75.135  34.721 -11.343  1.00  0.00           C  
ATOM   2338  CD  ARG A 927      74.635  34.747  -9.912  1.00  0.00           C  
ATOM   2339  NE  ARG A 927      73.603  33.744  -9.704  1.00  0.00           N  
ATOM   2340  CZ  ARG A 927      73.152  33.374  -8.513  1.00  0.00           C  
ATOM   2341  NH1 ARG A 927      73.652  33.935  -7.424  1.00  0.00           N  
ATOM   2342  NH2 ARG A 927      72.210  32.442  -8.405  1.00  0.00           N  
ATOM   2343  N   ASN A 928      75.632  30.895 -13.968  1.00  0.00           N  
ATOM   2344  CA  ASN A 928      75.979  29.519 -14.271  1.00  0.00           C  
ATOM   2345  C   ASN A 928      76.499  29.575 -15.705  1.00  0.00           C  
ATOM   2346  O   ASN A 928      75.764  29.887 -16.615  1.00  0.00           O  
ATOM   2347  CB  ASN A 928      74.731  28.635 -14.181  1.00  0.00           C  
ATOM   2348  CG  ASN A 928      75.014  27.181 -14.529  1.00  0.00           C  
ATOM   2349  OD1 ASN A 928      75.799  26.889 -15.436  1.00  0.00           O  
ATOM   2350  ND2 ASN A 928      74.361  26.266 -13.824  1.00  0.00           N  
ATOM   2351  N   PRO A 929      77.778  29.279 -15.917  1.00  0.00           N  
ATOM   2352  CA  PRO A 929      78.392  29.315 -17.251  1.00  0.00           C  
ATOM   2353  C   PRO A 929      77.985  28.213 -18.252  1.00  0.00           C  
ATOM   2354  O   PRO A 929      78.227  28.341 -19.457  1.00  0.00           O  
ATOM   2355  CB  PRO A 929      79.883  29.272 -16.925  1.00  0.00           C  
ATOM   2356  CG  PRO A 929      79.911  28.332 -15.762  1.00  0.00           C  
ATOM   2357  CD  PRO A 929      78.746  28.804 -14.908  1.00  0.00           C  
ATOM   2358  N   MET A 930      77.371  27.141 -17.763  1.00  0.00           N  
ATOM   2359  CA  MET A 930      76.969  26.052 -18.645  1.00  0.00           C  
ATOM   2360  C   MET A 930      75.839  26.443 -19.593  1.00  0.00           C  
ATOM   2361  O   MET A 930      75.031  27.328 -19.287  1.00  0.00           O  
ATOM   2362  CB  MET A 930      76.563  24.843 -17.815  1.00  0.00           C  
ATOM   2363  CG  MET A 930      77.743  24.136 -17.162  1.00  0.00           C  
ATOM   2364  SD  MET A 930      77.200  22.654 -16.318  1.00  0.00           S  
ATOM   2365  CE  MET A 930      76.410  23.476 -14.978  1.00  0.00           C  
ATOM   2366  N   GLU A 931      75.798  25.802 -20.756  1.00  0.00           N  
ATOM   2367  CA  GLU A 931      74.752  26.074 -21.749  1.00  0.00           C  
ATOM   2368  C   GLU A 931      74.271  24.769 -22.333  1.00  0.00           C  
ATOM   2369  O   GLU A 931      74.860  23.712 -22.071  1.00  0.00           O  
ATOM   2370  CB  GLU A 931      75.278  26.964 -22.879  1.00  0.00           C  
ATOM   2371  CG  GLU A 931      75.485  28.410 -22.456  1.00  0.00           C  
ATOM   2372  CD  GLU A 931      75.948  29.304 -23.587  1.00  0.00           C  
ATOM   2373  OE1 GLU A 931      75.510  29.075 -24.742  1.00  0.00           O  
ATOM   2374  OE2 GLU A 931      76.736  30.248 -23.315  1.00  0.00           O  
ATOM   2375  N   LEU A 932      73.178  24.834 -23.086  1.00  0.00           N  
ATOM   2376  CA  LEU A 932      72.656  23.647 -23.750  1.00  0.00           C  
ATOM   2377  C   LEU A 932      73.160  23.730 -25.176  1.00  0.00           C  
ATOM   2378  O   LEU A 932      73.292  24.822 -25.727  1.00  0.00           O  
ATOM   2379  CB  LEU A 932      71.131  23.642 -23.762  1.00  0.00           C  
ATOM   2380  CG  LEU A 932      70.503  23.607 -22.377  1.00  0.00           C  
ATOM   2381  CD1 LEU A 932      68.996  23.570 -22.510  1.00  0.00           C  
ATOM   2382  CD2 LEU A 932      71.032  22.386 -21.623  1.00  0.00           C  
ATOM   2383  N   THR A 933      73.453  22.578 -25.762  1.00  0.00           N  
ATOM   2384  CA  THR A 933      73.929  22.513 -27.132  1.00  0.00           C  
ATOM   2385  C   THR A 933      72.974  21.618 -27.899  1.00  0.00           C  
ATOM   2386  O   THR A 933      72.794  20.449 -27.560  1.00  0.00           O  
ATOM   2387  CB  THR A 933      75.358  21.898 -27.217  1.00  0.00           C  
ATOM   2388  OG1 THR A 933      76.262  22.665 -26.412  1.00  0.00           O  
ATOM   2389  CG2 THR A 933      75.859  21.887 -28.669  1.00  0.00           C  
ATOM   2390  N   ASP A 934      72.345  22.168 -28.927  1.00  0.00           N  
ATOM   2391  CA  ASP A 934      71.430  21.372 -29.719  1.00  0.00           C  
ATOM   2392  C   ASP A 934      72.274  20.468 -30.611  1.00  0.00           C  
ATOM   2393  O   ASP A 934      73.234  20.912 -31.249  1.00  0.00           O  
ATOM   2394  CB  ASP A 934      70.495  22.269 -30.543  1.00  0.00           C  
ATOM   2395  CG  ASP A 934      69.295  22.786 -29.721  1.00  0.00           C  
ATOM   2396  OD1 ASP A 934      68.475  21.965 -29.241  1.00  0.00           O  
ATOM   2397  OD2 ASP A 934      69.170  24.022 -29.560  1.00  0.00           O  
ATOM   2398  N   VAL A 935      71.924  19.190 -30.614  1.00  0.00           N  
ATOM   2399  CA  VAL A 935      72.645  18.216 -31.399  1.00  0.00           C  
ATOM   2400  C   VAL A 935      71.690  17.337 -32.194  1.00  0.00           C  
ATOM   2401  O   VAL A 935      72.077  16.293 -32.710  1.00  0.00           O  
ATOM   2402  CB  VAL A 935      73.536  17.336 -30.482  1.00  0.00           C  
ATOM   2403  CG1 VAL A 935      74.571  18.203 -29.787  1.00  0.00           C  
ATOM   2404  CG2 VAL A 935      72.686  16.610 -29.451  1.00  0.00           C  
ATOM   2405  N   ALA A 936      70.438  17.756 -32.306  1.00  0.00           N  
ATOM   2406  CA  ALA A 936      69.469  16.965 -33.051  1.00  0.00           C  
ATOM   2407  C   ALA A 936      69.876  16.704 -34.505  1.00  0.00           C  
ATOM   2408  O   ALA A 936      69.705  15.596 -34.999  1.00  0.00           O  
ATOM   2409  CB  ALA A 936      68.104  17.635 -33.018  1.00  0.00           C  
ATOM   2410  N   ASP A 937      70.418  17.708 -35.193  1.00  0.00           N  
ATOM   2411  CA  ASP A 937      70.784  17.505 -36.586  1.00  0.00           C  
ATOM   2412  C   ASP A 937      71.898  16.487 -36.785  1.00  0.00           C  
ATOM   2413  O   ASP A 937      72.202  16.127 -37.919  1.00  0.00           O  
ATOM   2414  CB  ASP A 937      71.151  18.829 -37.257  1.00  0.00           C  
ATOM   2415  CG  ASP A 937      72.376  19.449 -36.675  1.00  0.00           C  
ATOM   2416  OD1 ASP A 937      72.999  18.798 -35.819  1.00  0.00           O  
ATOM   2417  OD2 ASP A 937      72.722  20.582 -37.063  1.00  0.00           O  
ATOM   2418  N   LEU A 938      72.485  16.010 -35.686  1.00  0.00           N  
ATOM   2419  CA  LEU A 938      73.548  15.007 -35.740  1.00  0.00           C  
ATOM   2420  C   LEU A 938      72.991  13.622 -35.464  1.00  0.00           C  
ATOM   2421  O   LEU A 938      73.655  12.614 -35.719  1.00  0.00           O  
ATOM   2422  CB  LEU A 938      74.614  15.271 -34.672  1.00  0.00           C  
ATOM   2423  CG  LEU A 938      75.368  16.603 -34.671  1.00  0.00           C  
ATOM   2424  CD1 LEU A 938      76.294  16.649 -33.452  1.00  0.00           C  
ATOM   2425  CD2 LEU A 938      76.146  16.774 -35.967  1.00  0.00           C  
ATOM   2426  N   LEU A 939      71.773  13.566 -34.938  1.00  0.00           N  
ATOM   2427  CA  LEU A 939      71.191  12.288 -34.566  1.00  0.00           C  
ATOM   2428  C   LEU A 939      70.001  11.855 -35.406  1.00  0.00           C  
ATOM   2429  O   LEU A 939      69.345  10.868 -35.083  1.00  0.00           O  
ATOM   2430  CB  LEU A 939      70.791  12.331 -33.082  1.00  0.00           C  
ATOM   2431  CG  LEU A 939      71.907  12.702 -32.102  1.00  0.00           C  
ATOM   2432  CD1 LEU A 939      71.318  13.154 -30.766  1.00  0.00           C  
ATOM   2433  CD2 LEU A 939      72.831  11.519 -31.920  1.00  0.00           C  
ATOM   2434  N   LYS A 940      69.737  12.563 -36.496  1.00  0.00           N  
ATOM   2435  CA  LYS A 940      68.593  12.222 -37.325  1.00  0.00           C  
ATOM   2436  C   LYS A 940      68.532  10.777 -37.820  1.00  0.00           C  
ATOM   2437  O   LYS A 940      67.452  10.196 -37.898  1.00  0.00           O  
ATOM   2438  CB  LYS A 940      68.497  13.187 -38.514  1.00  0.00           C  
ATOM   2439  CG  LYS A 940      67.876  14.518 -38.145  1.00  0.00           C  
ATOM   2440  CD  LYS A 940      67.659  15.448 -39.346  1.00  0.00           C  
ATOM   2441  CE  LYS A 940      66.928  16.728 -38.885  1.00  0.00           C  
ATOM   2442  NZ  LYS A 940      66.823  17.815 -39.917  1.00  0.00           N  
ATOM   2443  N   SER A 941      69.678  10.181 -38.121  1.00  0.00           N  
ATOM   2444  CA  SER A 941      69.681   8.823 -38.648  1.00  0.00           C  
ATOM   2445  C   SER A 941      70.051   7.708 -37.691  1.00  0.00           C  
ATOM   2446  O   SER A 941      70.020   6.539 -38.064  1.00  0.00           O  
ATOM   2447  CB  SER A 941      70.592   8.759 -39.866  1.00  0.00           C  
ATOM   2448  OG  SER A 941      70.216   9.776 -40.775  1.00  0.00           O  
ATOM   2449  N   VAL A 942      70.410   8.045 -36.465  1.00  0.00           N  
ATOM   2450  CA  VAL A 942      70.761   7.005 -35.519  1.00  0.00           C  
ATOM   2451  C   VAL A 942      69.555   6.058 -35.460  1.00  0.00           C  
ATOM   2452  O   VAL A 942      68.430   6.458 -35.763  1.00  0.00           O  
ATOM   2453  CB  VAL A 942      71.073   7.625 -34.134  1.00  0.00           C  
ATOM   2454  CG1 VAL A 942      69.800   8.131 -33.472  1.00  0.00           C  
ATOM   2455  CG2 VAL A 942      71.768   6.620 -33.270  1.00  0.00           C  
ATOM   2456  N   GLU A 943      69.771   4.801 -35.095  1.00  0.00           N  
ATOM   2457  CA  GLU A 943      68.652   3.861 -35.045  1.00  0.00           C  
ATOM   2458  C   GLU A 943      67.818   4.063 -33.778  1.00  0.00           C  
ATOM   2459  O   GLU A 943      66.586   3.945 -33.773  1.00  0.00           O  
ATOM   2460  CB  GLU A 943      69.182   2.419 -35.167  1.00  0.00           C  
ATOM   2461  CG  GLU A 943      69.817   2.153 -36.549  1.00  0.00           C  
ATOM   2462  CD  GLU A 943      70.379   0.743 -36.742  1.00  0.00           C  
ATOM   2463  OE1 GLU A 943      70.195  -0.085 -35.819  1.00  0.00           O  
ATOM   2464  OE2 GLU A 943      70.996   0.455 -37.795  1.00  0.00           O  
ATOM   2465  N   PHE A 944      68.527   4.397 -32.716  1.00  0.00           N  
ATOM   2466  CA  PHE A 944      67.987   4.680 -31.394  1.00  0.00           C  
ATOM   2467  C   PHE A 944      66.800   5.658 -31.469  1.00  0.00           C  
ATOM   2468  O   PHE A 944      66.990   6.870 -31.581  1.00  0.00           O  
ATOM   2469  CB  PHE A 944      69.151   5.276 -30.601  1.00  0.00           C  
ATOM   2470  CG  PHE A 944      68.921   5.375 -29.142  1.00  0.00           C  
ATOM   2471  CD1 PHE A 944      68.304   4.348 -28.450  1.00  0.00           C  
ATOM   2472  CD2 PHE A 944      69.402   6.475 -28.442  1.00  0.00           C  
ATOM   2473  CE1 PHE A 944      68.171   4.412 -27.074  1.00  0.00           C  
ATOM   2474  CE2 PHE A 944      69.277   6.551 -27.077  1.00  0.00           C  
ATOM   2475  CZ  PHE A 944      68.661   5.520 -26.385  1.00  0.00           C  
ATOM   2476  N   ALA A 945      65.580   5.142 -31.411  1.00  0.00           N  
ATOM   2477  CA  ALA A 945      64.392   6.003 -31.488  1.00  0.00           C  
ATOM   2478  C   ALA A 945      64.360   7.084 -30.403  1.00  0.00           C  
ATOM   2479  O   ALA A 945      63.815   8.168 -30.612  1.00  0.00           O  
ATOM   2480  CB  ALA A 945      63.117   5.162 -31.416  1.00  0.00           C  
ATOM   2481  N   VAL A 946      64.930   6.784 -29.241  1.00  0.00           N  
ATOM   2482  CA  VAL A 946      64.977   7.763 -28.167  1.00  0.00           C  
ATOM   2483  C   VAL A 946      65.604   9.086 -28.640  1.00  0.00           C  
ATOM   2484  O   VAL A 946      65.219  10.151 -28.184  1.00  0.00           O  
ATOM   2485  CB  VAL A 946      65.748   7.198 -26.960  1.00  0.00           C  
ATOM   2486  CG1 VAL A 946      66.305   8.322 -26.086  1.00  0.00           C  
ATOM   2487  CG2 VAL A 946      64.821   6.335 -26.156  1.00  0.00           C  
ATOM   2488  N   PHE A 947      66.556   9.009 -29.560  1.00  0.00           N  
ATOM   2489  CA  PHE A 947      67.206  10.201 -30.103  1.00  0.00           C  
ATOM   2490  C   PHE A 947      66.638  10.579 -31.468  1.00  0.00           C  
ATOM   2491  O   PHE A 947      66.400  11.755 -31.756  1.00  0.00           O  
ATOM   2492  CB  PHE A 947      68.720   9.974 -30.288  1.00  0.00           C  
ATOM   2493  CG  PHE A 947      69.532  10.147 -29.037  1.00  0.00           C  
ATOM   2494  CD1 PHE A 947      68.953  10.688 -27.905  1.00  0.00           C  
ATOM   2495  CD2 PHE A 947      70.869   9.782 -28.996  1.00  0.00           C  
ATOM   2496  CE1 PHE A 947      69.691  10.872 -26.751  1.00  0.00           C  
ATOM   2497  CE2 PHE A 947      71.619   9.957 -27.846  1.00  0.00           C  
ATOM   2498  CZ  PHE A 947      71.030  10.506 -26.717  1.00  0.00           C  
ATOM   2499  N   ALA A 948      66.454   9.570 -32.315  1.00  0.00           N  
ATOM   2500  CA  ALA A 948      65.968   9.781 -33.674  1.00  0.00           C  
ATOM   2501  C   ALA A 948      64.625  10.485 -33.738  1.00  0.00           C  
ATOM   2502  O   ALA A 948      64.418  11.353 -34.580  1.00  0.00           O  
ATOM   2503  CB  ALA A 948      65.896   8.440 -34.423  1.00  0.00           C  
ATOM   2504  N   GLY A 949      63.712  10.110 -32.852  1.00  0.00           N  
ATOM   2505  CA  GLY A 949      62.407  10.743 -32.862  1.00  0.00           C  
ATOM   2506  C   GLY A 949      62.510  12.229 -32.588  1.00  0.00           C  
ATOM   2507  O   GLY A 949      62.125  13.067 -33.414  1.00  0.00           O  
ATOM   2508  N   PRO A 950      63.048  12.593 -31.422  1.00  0.00           N  
ATOM   2509  CA  PRO A 950      63.160  14.015 -31.117  1.00  0.00           C  
ATOM   2510  C   PRO A 950      64.023  14.754 -32.132  1.00  0.00           C  
ATOM   2511  O   PRO A 950      63.783  15.931 -32.426  1.00  0.00           O  
ATOM   2512  CB  PRO A 950      63.751  14.018 -29.708  1.00  0.00           C  
ATOM   2513  CG  PRO A 950      63.190  12.757 -29.109  1.00  0.00           C  
ATOM   2514  CD  PRO A 950      63.365  11.767 -30.246  1.00  0.00           C  
ATOM   2515  N   ALA A 951      65.021  14.067 -32.675  1.00  0.00           N  
ATOM   2516  CA  ALA A 951      65.894  14.705 -33.647  1.00  0.00           C  
ATOM   2517  C   ALA A 951      65.140  15.053 -34.936  1.00  0.00           C  
ATOM   2518  O   ALA A 951      65.294  16.149 -35.480  1.00  0.00           O  
ATOM   2519  CB  ALA A 951      67.101  13.807 -33.941  1.00  0.00           C  
ATOM   2520  N   ASN A 952      64.300  14.140 -35.414  1.00  0.00           N  
ATOM   2521  CA  ASN A 952      63.561  14.401 -36.645  1.00  0.00           C  
ATOM   2522  C   ASN A 952      62.322  15.248 -36.471  1.00  0.00           C  
ATOM   2523  O   ASN A 952      61.900  15.948 -37.393  1.00  0.00           O  
ATOM   2524  CB  ASN A 952      63.149  13.095 -37.312  1.00  0.00           C  
ATOM   2525  CG  ASN A 952      64.310  12.379 -37.919  1.00  0.00           C  
ATOM   2526  OD1 ASN A 952      64.907  11.512 -37.296  1.00  0.00           O  
ATOM   2527  ND2 ASN A 952      64.659  12.756 -39.140  1.00  0.00           N  
ATOM   2528  N   ASP A 953      61.729  15.177 -35.291  1.00  0.00           N  
ATOM   2529  CA  ASP A 953      60.513  15.921 -35.028  1.00  0.00           C  
ATOM   2530  C   ASP A 953      60.771  17.412 -34.839  1.00  0.00           C  
ATOM   2531  O   ASP A 953      61.517  17.816 -33.952  1.00  0.00           O  
ATOM   2532  CB  ASP A 953      59.824  15.337 -33.789  1.00  0.00           C  
ATOM   2533  CG  ASP A 953      58.439  15.916 -33.557  1.00  0.00           C  
ATOM   2534  OD1 ASP A 953      58.131  16.945 -34.192  1.00  0.00           O  
ATOM   2535  OD2 ASP A 953      57.667  15.346 -32.753  1.00  0.00           O  
ATOM   2536  N   PRO A 954      60.167  18.252 -35.689  1.00  0.00           N  
ATOM   2537  CA  PRO A 954      60.393  19.690 -35.517  1.00  0.00           C  
ATOM   2538  C   PRO A 954      59.915  20.210 -34.151  1.00  0.00           C  
ATOM   2539  O   PRO A 954      60.361  21.248 -33.691  1.00  0.00           O  
ATOM   2540  CB  PRO A 954      59.748  20.308 -36.744  1.00  0.00           C  
ATOM   2541  CG  PRO A 954      58.698  19.237 -37.159  1.00  0.00           C  
ATOM   2542  CD  PRO A 954      59.467  17.969 -36.949  1.00  0.00           C  
ATOM   2543  N   LYS A 955      59.018  19.488 -33.493  1.00  0.00           N  
ATOM   2544  CA  LYS A 955      58.570  19.911 -32.172  1.00  0.00           C  
ATOM   2545  C   LYS A 955      59.455  19.261 -31.115  1.00  0.00           C  
ATOM   2546  O   LYS A 955      59.275  19.482 -29.921  1.00  0.00           O  
ATOM   2547  CB  LYS A 955      57.116  19.507 -31.941  1.00  0.00           C  
ATOM   2548  CG  LYS A 955      56.139  20.274 -32.794  1.00  0.00           C  
ATOM   2549  CD  LYS A 955      54.750  19.707 -32.611  1.00  0.00           C  
ATOM   2550  CE  LYS A 955      53.851  19.999 -33.819  1.00  0.00           C  
ATOM   2551  NZ  LYS A 955      52.666  19.078 -33.841  1.00  0.00           N  
ATOM   2552  N   GLY A 956      60.417  18.461 -31.570  1.00  0.00           N  
ATOM   2553  CA  GLY A 956      61.320  17.777 -30.661  1.00  0.00           C  
ATOM   2554  C   GLY A 956      62.665  18.459 -30.504  1.00  0.00           C  
ATOM   2555  O   GLY A 956      62.996  19.392 -31.229  1.00  0.00           O  
ATOM   2556  N   ARG A 957      63.449  17.980 -29.549  1.00  0.00           N  
ATOM   2557  CA  ARG A 957      64.752  18.565 -29.297  1.00  0.00           C  
ATOM   2558  C   ARG A 957      65.725  17.590 -28.639  1.00  0.00           C  
ATOM   2559  O   ARG A 957      65.345  16.717 -27.860  1.00  0.00           O  
ATOM   2560  CB  ARG A 957      64.582  19.816 -28.422  1.00  0.00           C  
ATOM   2561  CG  ARG A 957      65.800  20.720 -28.332  1.00  0.00           C  
ATOM   2562  CD  ARG A 957      65.556  21.959 -27.439  1.00  0.00           C  
ATOM   2563  NE  ARG A 957      66.789  22.738 -27.303  1.00  0.00           N  
ATOM   2564  CZ  ARG A 957      66.997  23.723 -26.432  1.00  0.00           C  
ATOM   2565  NH1 ARG A 957      66.053  24.098 -25.571  1.00  0.00           N  
ATOM   2566  NH2 ARG A 957      68.166  24.348 -26.429  1.00  0.00           N  
ATOM   2567  N   VAL A 958      66.986  17.702 -29.011  1.00  0.00           N  
ATOM   2568  CA  VAL A 958      67.999  16.882 -28.384  1.00  0.00           C  
ATOM   2569  C   VAL A 958      69.036  17.904 -27.983  1.00  0.00           C  
ATOM   2570  O   VAL A 958      69.748  18.474 -28.820  1.00  0.00           O  
ATOM   2571  CB  VAL A 958      68.623  15.837 -29.329  1.00  0.00           C  
ATOM   2572  CG1 VAL A 958      69.521  14.895 -28.501  1.00  0.00           C  
ATOM   2573  CG2 VAL A 958      67.519  15.026 -30.045  1.00  0.00           C  
ATOM   2574  N   ALA A 959      69.088  18.185 -26.696  1.00  0.00           N  
ATOM   2575  CA  ALA A 959      70.029  19.168 -26.208  1.00  0.00           C  
ATOM   2576  C   ALA A 959      71.027  18.470 -25.333  1.00  0.00           C  
ATOM   2577  O   ALA A 959      70.667  17.664 -24.477  1.00  0.00           O  
ATOM   2578  CB  ALA A 959      69.310  20.230 -25.425  1.00  0.00           C  
ATOM   2579  N   ALA A 960      72.290  18.770 -25.564  1.00  0.00           N  
ATOM   2580  CA  ALA A 960      73.351  18.174 -24.773  1.00  0.00           C  
ATOM   2581  C   ALA A 960      73.770  19.203 -23.751  1.00  0.00           C  
ATOM   2582  O   ALA A 960      73.726  20.409 -24.013  1.00  0.00           O  
ATOM   2583  CB  ALA A 960      74.539  17.807 -25.664  1.00  0.00           C  
ATOM   2584  N   LEU A 961      74.154  18.743 -22.577  1.00  0.00           N  
ATOM   2585  CA  LEU A 961      74.601  19.672 -21.555  1.00  0.00           C  
ATOM   2586  C   LEU A 961      76.022  19.277 -21.199  1.00  0.00           C  
ATOM   2587  O   LEU A 961      76.251  18.204 -20.650  1.00  0.00           O  
ATOM   2588  CB  LEU A 961      73.715  19.593 -20.307  1.00  0.00           C  
ATOM   2589  CG  LEU A 961      74.277  20.254 -19.036  1.00  0.00           C  
ATOM   2590  CD1 LEU A 961      74.405  21.774 -19.233  1.00  0.00           C  
ATOM   2591  CD2 LEU A 961      73.359  19.938 -17.841  1.00  0.00           C  
ATOM   2592  N   ARG A 962      76.981  20.124 -21.539  1.00  0.00           N  
ATOM   2593  CA  ARG A 962      78.360  19.834 -21.195  1.00  0.00           C  
ATOM   2594  C   ARG A 962      78.613  20.219 -19.737  1.00  0.00           C  
ATOM   2595  O   ARG A 962      78.464  21.380 -19.356  1.00  0.00           O  
ATOM   2596  CB  ARG A 962      79.327  20.620 -22.079  1.00  0.00           C  
ATOM   2597  CG  ARG A 962      80.750  20.533 -21.557  1.00  0.00           C  
ATOM   2598  CD  ARG A 962      81.679  21.517 -22.220  1.00  0.00           C  
ATOM   2599  NE  ARG A 962      82.770  21.814 -21.309  1.00  0.00           N  
ATOM   2600  CZ  ARG A 962      83.747  22.673 -21.560  1.00  0.00           C  
ATOM   2601  NH1 ARG A 962      83.780  23.332 -22.713  1.00  0.00           N  
ATOM   2602  NH2 ARG A 962      84.691  22.874 -20.650  1.00  0.00           N  
ATOM   2603  N   VAL A 963      78.999  19.244 -18.926  1.00  0.00           N  
ATOM   2604  CA  VAL A 963      79.289  19.496 -17.526  1.00  0.00           C  
ATOM   2605  C   VAL A 963      80.797  19.410 -17.291  1.00  0.00           C  
ATOM   2606  O   VAL A 963      81.366  18.320 -17.258  1.00  0.00           O  
ATOM   2607  CB  VAL A 963      78.603  18.459 -16.614  1.00  0.00           C  
ATOM   2608  CG1 VAL A 963      78.950  18.747 -15.151  1.00  0.00           C  
ATOM   2609  CG2 VAL A 963      77.090  18.488 -16.837  1.00  0.00           C  
ATOM   2610  N   PRO A 964      81.459  20.564 -17.124  1.00  0.00           N  
ATOM   2611  CA  PRO A 964      82.906  20.581 -16.888  1.00  0.00           C  
ATOM   2612  C   PRO A 964      83.249  19.681 -15.713  1.00  0.00           C  
ATOM   2613  O   PRO A 964      82.697  19.846 -14.616  1.00  0.00           O  
ATOM   2614  CB  PRO A 964      83.193  22.053 -16.579  1.00  0.00           C  
ATOM   2615  CG  PRO A 964      82.154  22.772 -17.405  1.00  0.00           C  
ATOM   2616  CD  PRO A 964      80.910  21.933 -17.131  1.00  0.00           C  
ATOM   2617  N   GLY A 965      84.141  18.725 -15.957  1.00  0.00           N  
ATOM   2618  CA  GLY A 965      84.570  17.804 -14.920  1.00  0.00           C  
ATOM   2619  C   GLY A 965      83.566  16.742 -14.516  1.00  0.00           C  
ATOM   2620  O   GLY A 965      83.869  15.879 -13.693  1.00  0.00           O  
ATOM   2621  N   GLY A 966      82.375  16.782 -15.098  1.00  0.00           N  
ATOM   2622  CA  GLY A 966      81.352  15.819 -14.729  1.00  0.00           C  
ATOM   2623  C   GLY A 966      81.650  14.351 -14.958  1.00  0.00           C  
ATOM   2624  O   GLY A 966      80.899  13.489 -14.495  1.00  0.00           O  
ATOM   2625  N   ALA A 967      82.730  14.049 -15.673  1.00  0.00           N  
ATOM   2626  CA  ALA A 967      83.083  12.653 -15.947  1.00  0.00           C  
ATOM   2627  C   ALA A 967      83.262  11.838 -14.663  1.00  0.00           C  
ATOM   2628  O   ALA A 967      83.102  10.619 -14.663  1.00  0.00           O  
ATOM   2629  CB  ALA A 967      84.361  12.591 -16.780  1.00  0.00           C  
ATOM   2630  N   SER A 968      83.587  12.530 -13.575  1.00  0.00           N  
ATOM   2631  CA  SER A 968      83.810  11.890 -12.293  1.00  0.00           C  
ATOM   2632  C   SER A 968      82.547  11.629 -11.491  1.00  0.00           C  
ATOM   2633  O   SER A 968      82.625  11.062 -10.408  1.00  0.00           O  
ATOM   2634  CB  SER A 968      84.774  12.727 -11.446  1.00  0.00           C  
ATOM   2635  OG  SER A 968      84.222  13.990 -11.109  1.00  0.00           O  
ATOM   2636  N   LEU A 969      81.385  12.042 -11.985  1.00  0.00           N  
ATOM   2637  CA  LEU A 969      80.170  11.779 -11.226  1.00  0.00           C  
ATOM   2638  C   LEU A 969      80.085  10.268 -10.981  1.00  0.00           C  
ATOM   2639  O   LEU A 969      80.465   9.466 -11.842  1.00  0.00           O  
ATOM   2640  CB  LEU A 969      78.920  12.261 -11.977  1.00  0.00           C  
ATOM   2641  CG  LEU A 969      78.367  13.690 -11.811  1.00  0.00           C  
ATOM   2642  CD1 LEU A 969      78.851  14.316 -10.503  1.00  0.00           C  
ATOM   2643  CD2 LEU A 969      78.766  14.533 -12.991  1.00  0.00           C  
ATOM   2644  N   THR A 970      79.605   9.883  -9.803  1.00  0.00           N  
ATOM   2645  CA  THR A 970      79.482   8.473  -9.463  1.00  0.00           C  
ATOM   2646  C   THR A 970      78.187   7.939 -10.055  1.00  0.00           C  
ATOM   2647  O   THR A 970      77.397   8.703 -10.616  1.00  0.00           O  
ATOM   2648  CB  THR A 970      79.447   8.274  -7.940  1.00  0.00           C  
ATOM   2649  OG1 THR A 970      78.200   8.754  -7.426  1.00  0.00           O  
ATOM   2650  CG2 THR A 970      80.575   9.047  -7.279  1.00  0.00           C  
ATOM   2651  N   ARG A 971      77.967   6.632  -9.938  1.00  0.00           N  
ATOM   2652  CA  ARG A 971      76.743   6.041 -10.470  1.00  0.00           C  
ATOM   2653  C   ARG A 971      75.564   6.533  -9.640  1.00  0.00           C  
ATOM   2654  O   ARG A 971      74.449   6.681 -10.142  1.00  0.00           O  
ATOM   2655  CB  ARG A 971      76.805   4.504 -10.444  1.00  0.00           C  
ATOM   2656  CG  ARG A 971      76.556   3.866 -11.822  1.00  0.00           C  
ATOM   2657  CD  ARG A 971      75.225   4.354 -12.447  1.00  0.00           C  
ATOM   2658  NE  ARG A 971      75.116   4.064 -13.883  1.00  0.00           N  
ATOM   2659  CZ  ARG A 971      74.063   4.383 -14.642  1.00  0.00           C  
ATOM   2660  NH1 ARG A 971      73.015   5.006 -14.109  1.00  0.00           N  
ATOM   2661  NH2 ARG A 971      74.056   4.084 -15.940  1.00  0.00           N  
ATOM   2662  N   LYS A 972      75.826   6.792  -8.365  1.00  0.00           N  
ATOM   2663  CA  LYS A 972      74.803   7.292  -7.464  1.00  0.00           C  
ATOM   2664  C   LYS A 972      74.382   8.685  -7.957  1.00  0.00           C  
ATOM   2665  O   LYS A 972      73.213   8.928  -8.245  1.00  0.00           O  
ATOM   2666  CB  LYS A 972      75.362   7.364  -6.042  1.00  0.00           C  
ATOM   2667  CG  LYS A 972      74.379   7.828  -4.978  1.00  0.00           C  
ATOM   2668  CD  LYS A 972      75.074   7.899  -3.619  1.00  0.00           C  
ATOM   2669  CE  LYS A 972      74.104   8.219  -2.487  1.00  0.00           C  
ATOM   2670  NZ  LYS A 972      74.712   7.949  -1.137  1.00  0.00           N  
ATOM   2671  N   GLN A 973      75.346   9.586  -8.081  1.00  0.00           N  
ATOM   2672  CA  GLN A 973      75.073  10.938  -8.534  1.00  0.00           C  
ATOM   2673  C   GLN A 973      74.348  10.997  -9.876  1.00  0.00           C  
ATOM   2674  O   GLN A 973      73.465  11.822 -10.070  1.00  0.00           O  
ATOM   2675  CB  GLN A 973      76.382  11.729  -8.608  1.00  0.00           C  
ATOM   2676  CG  GLN A 973      77.080  11.839  -7.264  1.00  0.00           C  
ATOM   2677  CD  GLN A 973      78.452  12.473  -7.352  1.00  0.00           C  
ATOM   2678  OE1 GLN A 973      79.305  12.033  -8.118  1.00  0.00           O  
ATOM   2679  NE2 GLN A 973      78.673  13.506  -6.559  1.00  0.00           N  
ATOM   2680  N   ILE A 974      74.715  10.118 -10.798  1.00  0.00           N  
ATOM   2681  CA  ILE A 974      74.092  10.099 -12.108  1.00  0.00           C  
ATOM   2682  C   ILE A 974      72.682   9.567 -12.012  1.00  0.00           C  
ATOM   2683  O   ILE A 974      71.798  10.010 -12.736  1.00  0.00           O  
ATOM   2684  CB  ILE A 974      74.881   9.234 -13.090  1.00  0.00           C  
ATOM   2685  CG1 ILE A 974      76.223   9.899 -13.406  1.00  0.00           C  
ATOM   2686  CG2 ILE A 974      74.068   9.013 -14.346  1.00  0.00           C  
ATOM   2687  CD1 ILE A 974      77.228   8.958 -14.064  1.00  0.00           C  
ATOM   2688  N   ASP A 975      72.460   8.602 -11.132  1.00  0.00           N  
ATOM   2689  CA  ASP A 975      71.108   8.087 -10.975  1.00  0.00           C  
ATOM   2690  C   ASP A 975      70.248   9.205 -10.381  1.00  0.00           C  
ATOM   2691  O   ASP A 975      69.114   9.408 -10.815  1.00  0.00           O  
ATOM   2692  CB  ASP A 975      71.099   6.854 -10.068  1.00  0.00           C  
ATOM   2693  CG  ASP A 975      71.654   5.631 -10.759  1.00  0.00           C  
ATOM   2694  OD1 ASP A 975      71.485   5.509 -11.995  1.00  0.00           O  
ATOM   2695  OD2 ASP A 975      72.265   4.793 -10.061  1.00  0.00           O  
ATOM   2696  N   GLU A 976      70.802   9.939  -9.414  1.00  0.00           N  
ATOM   2697  CA  GLU A 976      70.073  11.036  -8.782  1.00  0.00           C  
ATOM   2698  C   GLU A 976      69.670  12.053  -9.849  1.00  0.00           C  
ATOM   2699  O   GLU A 976      68.531  12.496  -9.881  1.00  0.00           O  
ATOM   2700  CB  GLU A 976      70.924  11.698  -7.683  1.00  0.00           C  
ATOM   2701  CG  GLU A 976      71.514  10.670  -6.711  1.00  0.00           C  
ATOM   2702  CD  GLU A 976      72.284  11.263  -5.525  1.00  0.00           C  
ATOM   2703  OE1 GLU A 976      73.152  12.160  -5.712  1.00  0.00           O  
ATOM   2704  OE2 GLU A 976      72.020  10.795  -4.390  1.00  0.00           O  
ATOM   2705  N   TYR A 977      70.595  12.404 -10.740  1.00  0.00           N  
ATOM   2706  CA  TYR A 977      70.278  13.351 -11.806  1.00  0.00           C  
ATOM   2707  C   TYR A 977      69.223  12.768 -12.714  1.00  0.00           C  
ATOM   2708  O   TYR A 977      68.334  13.483 -13.204  1.00  0.00           O  
ATOM   2709  CB  TYR A 977      71.518  13.685 -12.624  1.00  0.00           C  
ATOM   2710  CG  TYR A 977      72.459  14.584 -11.895  1.00  0.00           C  
ATOM   2711  CD1 TYR A 977      71.978  15.678 -11.177  1.00  0.00           C  
ATOM   2712  CD2 TYR A 977      73.828  14.354 -11.908  1.00  0.00           C  
ATOM   2713  CE1 TYR A 977      72.837  16.520 -10.486  1.00  0.00           C  
ATOM   2714  CE2 TYR A 977      74.702  15.197 -11.220  1.00  0.00           C  
ATOM   2715  CZ  TYR A 977      74.193  16.273 -10.510  1.00  0.00           C  
ATOM   2716  OH  TYR A 977      75.034  17.094  -9.801  1.00  0.00           O  
ATOM   2717  N   GLY A 978      69.323  11.461 -12.937  1.00  0.00           N  
ATOM   2718  CA  GLY A 978      68.356  10.790 -13.790  1.00  0.00           C  
ATOM   2719  C   GLY A 978      66.964  10.944 -13.217  1.00  0.00           C  
ATOM   2720  O   GLY A 978      66.002  11.227 -13.937  1.00  0.00           O  
ATOM   2721  N   ASN A 979      66.864  10.764 -11.905  1.00  0.00           N  
ATOM   2722  CA  ASN A 979      65.589  10.895 -11.211  1.00  0.00           C  
ATOM   2723  C   ASN A 979      65.143  12.344 -11.223  1.00  0.00           C  
ATOM   2724  O   ASN A 979      63.957  12.644 -11.366  1.00  0.00           O  
ATOM   2725  CB  ASN A 979      65.735  10.425  -9.767  1.00  0.00           C  
ATOM   2726  CG  ASN A 979      65.822   8.928  -9.662  1.00  0.00           C  
ATOM   2727  OD1 ASN A 979      66.387   8.393  -8.703  1.00  0.00           O  
ATOM   2728  ND2 ASN A 979      65.254   8.231 -10.644  1.00  0.00           N  
ATOM   2729  N   PHE A 980      66.112  13.240 -11.076  1.00  0.00           N  
ATOM   2730  CA  PHE A 980      65.820  14.649 -11.063  1.00  0.00           C  
ATOM   2731  C   PHE A 980      65.154  15.103 -12.348  1.00  0.00           C  
ATOM   2732  O   PHE A 980      64.173  15.830 -12.304  1.00  0.00           O  
ATOM   2733  CB  PHE A 980      67.097  15.451 -10.823  1.00  0.00           C  
ATOM   2734  CG  PHE A 980      66.890  16.936 -10.857  1.00  0.00           C  
ATOM   2735  CD1 PHE A 980      66.292  17.593  -9.787  1.00  0.00           C  
ATOM   2736  CD2 PHE A 980      67.284  17.678 -11.968  1.00  0.00           C  
ATOM   2737  CE1 PHE A 980      66.079  18.983  -9.820  1.00  0.00           C  
ATOM   2738  CE2 PHE A 980      67.080  19.061 -12.017  1.00  0.00           C  
ATOM   2739  CZ  PHE A 980      66.476  19.717 -10.944  1.00  0.00           C  
ATOM   2740  N   VAL A 981      65.658  14.674 -13.497  1.00  0.00           N  
ATOM   2741  CA  VAL A 981      65.041  15.131 -14.730  1.00  0.00           C  
ATOM   2742  C   VAL A 981      63.681  14.511 -14.927  1.00  0.00           C  
ATOM   2743  O   VAL A 981      62.836  15.065 -15.634  1.00  0.00           O  
ATOM   2744  CB  VAL A 981      65.950  14.881 -15.969  1.00  0.00           C  
ATOM   2745  CG1 VAL A 981      67.198  15.746 -15.857  1.00  0.00           C  
ATOM   2746  CG2 VAL A 981      66.319  13.403 -16.094  1.00  0.00           C  
ATOM   2747  N   LYS A 982      63.457  13.366 -14.294  1.00  0.00           N  
ATOM   2748  CA  LYS A 982      62.160  12.705 -14.401  1.00  0.00           C  
ATOM   2749  C   LYS A 982      61.099  13.643 -13.829  1.00  0.00           C  
ATOM   2750  O   LYS A 982      59.957  13.655 -14.280  1.00  0.00           O  
ATOM   2751  CB  LYS A 982      62.141  11.375 -13.637  1.00  0.00           C  
ATOM   2752  CG  LYS A 982      62.785  10.198 -14.385  1.00  0.00           C  
ATOM   2753  CD  LYS A 982      62.354   8.845 -13.793  1.00  0.00           C  
ATOM   2754  CE  LYS A 982      62.833   7.655 -14.646  1.00  0.00           C  
ATOM   2755  NZ  LYS A 982      64.267   7.286 -14.427  1.00  0.00           N  
ATOM   2756  N   ILE A 983      61.489  14.440 -12.842  1.00  0.00           N  
ATOM   2757  CA  ILE A 983      60.566  15.379 -12.233  1.00  0.00           C  
ATOM   2758  C   ILE A 983      59.992  16.287 -13.289  1.00  0.00           C  
ATOM   2759  O   ILE A 983      58.837  16.672 -13.207  1.00  0.00           O  
ATOM   2760  CB  ILE A 983      61.268  16.248 -11.149  1.00  0.00           C  
ATOM   2761  CG1 ILE A 983      61.480  15.421  -9.876  1.00  0.00           C  
ATOM   2762  CG2 ILE A 983      60.461  17.510 -10.847  1.00  0.00           C  
ATOM   2763  CD1 ILE A 983      62.286  16.180  -8.814  1.00  0.00           C  
ATOM   2764  N   TYR A 984      60.795  16.616 -14.295  1.00  0.00           N  
ATOM   2765  CA  TYR A 984      60.344  17.526 -15.333  1.00  0.00           C  
ATOM   2766  C   TYR A 984      59.798  16.881 -16.589  1.00  0.00           C  
ATOM   2767  O   TYR A 984      59.590  17.555 -17.596  1.00  0.00           O  
ATOM   2768  CB  TYR A 984      61.466  18.497 -15.683  1.00  0.00           C  
ATOM   2769  CG  TYR A 984      61.995  19.235 -14.472  1.00  0.00           C  
ATOM   2770  CD1 TYR A 984      62.907  18.622 -13.605  1.00  0.00           C  
ATOM   2771  CD2 TYR A 984      61.539  20.518 -14.150  1.00  0.00           C  
ATOM   2772  CE1 TYR A 984      63.344  19.250 -12.461  1.00  0.00           C  
ATOM   2773  CE2 TYR A 984      61.982  21.163 -12.992  1.00  0.00           C  
ATOM   2774  CZ  TYR A 984      62.884  20.522 -12.157  1.00  0.00           C  
ATOM   2775  OH  TYR A 984      63.377  21.155 -11.037  1.00  0.00           O  
ATOM   2776  N   GLY A 985      59.564  15.576 -16.534  1.00  0.00           N  
ATOM   2777  CA  GLY A 985      59.015  14.884 -17.690  1.00  0.00           C  
ATOM   2778  C   GLY A 985      59.966  14.086 -18.569  1.00  0.00           C  
ATOM   2779  O   GLY A 985      59.523  13.390 -19.486  1.00  0.00           O  
ATOM   2780  N   ALA A 986      61.264  14.188 -18.314  1.00  0.00           N  
ATOM   2781  CA  ALA A 986      62.235  13.450 -19.104  1.00  0.00           C  
ATOM   2782  C   ALA A 986      62.000  11.959 -18.875  1.00  0.00           C  
ATOM   2783  O   ALA A 986      61.697  11.545 -17.759  1.00  0.00           O  
ATOM   2784  CB  ALA A 986      63.627  13.827 -18.678  1.00  0.00           C  
ATOM   2785  N   LYS A 987      62.141  11.152 -19.925  1.00  0.00           N  
ATOM   2786  CA  LYS A 987      61.944   9.705 -19.794  1.00  0.00           C  
ATOM   2787  C   LYS A 987      63.268   9.010 -19.452  1.00  0.00           C  
ATOM   2788  O   LYS A 987      63.300   7.825 -19.097  1.00  0.00           O  
ATOM   2789  CB  LYS A 987      61.369   9.118 -21.088  1.00  0.00           C  
ATOM   2790  CG  LYS A 987      60.229   9.924 -21.714  1.00  0.00           C  
ATOM   2791  CD  LYS A 987      59.022  10.091 -20.787  1.00  0.00           C  
ATOM   2792  CE  LYS A 987      57.890  10.868 -21.489  1.00  0.00           C  
ATOM   2793  NZ  LYS A 987      58.292  12.261 -21.903  1.00  0.00           N  
ATOM   2794  N   GLY A 988      64.363   9.755 -19.554  1.00  0.00           N  
ATOM   2795  CA  GLY A 988      65.664   9.196 -19.235  1.00  0.00           C  
ATOM   2796  C   GLY A 988      66.729  10.271 -19.225  1.00  0.00           C  
ATOM   2797  O   GLY A 988      66.433  11.459 -19.377  1.00  0.00           O  
ATOM   2798  N   LEU A 989      67.974   9.859 -19.029  1.00  0.00           N  
ATOM   2799  CA  LEU A 989      69.086  10.795 -19.025  1.00  0.00           C  
ATOM   2800  C   LEU A 989      70.329  10.114 -19.585  1.00  0.00           C  
ATOM   2801  O   LEU A 989      71.146   9.576 -18.838  1.00  0.00           O  
ATOM   2802  CB  LEU A 989      69.372  11.293 -17.615  1.00  0.00           C  
ATOM   2803  CG  LEU A 989      70.459  12.370 -17.494  1.00  0.00           C  
ATOM   2804  CD1 LEU A 989      70.037  13.660 -18.193  1.00  0.00           C  
ATOM   2805  CD2 LEU A 989      70.711  12.633 -16.029  1.00  0.00           C  
ATOM   2806  N   ALA A 990      70.454  10.115 -20.904  1.00  0.00           N  
ATOM   2807  CA  ALA A 990      71.615   9.513 -21.535  1.00  0.00           C  
ATOM   2808  C   ALA A 990      72.803  10.442 -21.266  1.00  0.00           C  
ATOM   2809  O   ALA A 990      72.643  11.667 -21.163  1.00  0.00           O  
ATOM   2810  CB  ALA A 990      71.391   9.371 -23.028  1.00  0.00           C  
ATOM   2811  N   TYR A 991      73.988   9.853 -21.137  1.00  0.00           N  
ATOM   2812  CA  TYR A 991      75.187  10.634 -20.891  1.00  0.00           C  
ATOM   2813  C   TYR A 991      76.419  10.034 -21.556  1.00  0.00           C  
ATOM   2814  O   TYR A 991      76.442   8.877 -21.969  1.00  0.00           O  
ATOM   2815  CB  TYR A 991      75.468  10.756 -19.385  1.00  0.00           C  
ATOM   2816  CG  TYR A 991      75.786   9.436 -18.736  1.00  0.00           C  
ATOM   2817  CD1 TYR A 991      74.776   8.627 -18.224  1.00  0.00           C  
ATOM   2818  CD2 TYR A 991      77.096   8.955 -18.706  1.00  0.00           C  
ATOM   2819  CE1 TYR A 991      75.060   7.349 -17.693  1.00  0.00           C  
ATOM   2820  CE2 TYR A 991      77.395   7.693 -18.186  1.00  0.00           C  
ATOM   2821  CZ  TYR A 991      76.372   6.895 -17.683  1.00  0.00           C  
ATOM   2822  OH  TYR A 991      76.665   5.646 -17.188  1.00  0.00           O  
ATOM   2823  N   ILE A 992      77.456  10.848 -21.623  1.00  0.00           N  
ATOM   2824  CA  ILE A 992      78.716  10.447 -22.190  1.00  0.00           C  
ATOM   2825  C   ILE A 992      79.778  10.971 -21.242  1.00  0.00           C  
ATOM   2826  O   ILE A 992      79.889  12.186 -21.050  1.00  0.00           O  
ATOM   2827  CB  ILE A 992      78.940  11.088 -23.575  1.00  0.00           C  
ATOM   2828  CG1 ILE A 992      77.989  10.473 -24.601  1.00  0.00           C  
ATOM   2829  CG2 ILE A 992      80.388  10.912 -24.011  1.00  0.00           C  
ATOM   2830  CD1 ILE A 992      78.135  11.087 -25.978  1.00  0.00           C  
ATOM   2831  N   LYS A 993      80.516  10.062 -20.610  1.00  0.00           N  
ATOM   2832  CA  LYS A 993      81.613  10.465 -19.736  1.00  0.00           C  
ATOM   2833  C   LYS A 993      82.750  10.672 -20.726  1.00  0.00           C  
ATOM   2834  O   LYS A 993      83.057   9.774 -21.510  1.00  0.00           O  
ATOM   2835  CB  LYS A 993      82.040   9.350 -18.773  1.00  0.00           C  
ATOM   2836  CG  LYS A 993      81.126   9.071 -17.598  1.00  0.00           C  
ATOM   2837  CD  LYS A 993      81.891   8.282 -16.530  1.00  0.00           C  
ATOM   2838  CE  LYS A 993      81.049   8.037 -15.285  1.00  0.00           C  
ATOM   2839  NZ  LYS A 993      81.907   7.894 -14.061  1.00  0.00           N  
ATOM   2840  N   VAL A 994      83.365  11.845 -20.712  1.00  0.00           N  
ATOM   2841  CA  VAL A 994      84.461  12.083 -21.626  1.00  0.00           C  
ATOM   2842  C   VAL A 994      85.759  11.912 -20.852  1.00  0.00           C  
ATOM   2843  O   VAL A 994      86.134  12.755 -20.038  1.00  0.00           O  
ATOM   2844  CB  VAL A 994      84.379  13.480 -22.239  1.00  0.00           C  
ATOM   2845  CG1 VAL A 994      85.530  13.691 -23.178  1.00  0.00           C  
ATOM   2846  CG2 VAL A 994      83.048  13.644 -22.985  1.00  0.00           C  
ATOM   2847  N   ASN A 995      86.423  10.789 -21.097  1.00  0.00           N  
ATOM   2848  CA  ASN A 995      87.680  10.472 -20.440  1.00  0.00           C  
ATOM   2849  C   ASN A 995      88.859  10.944 -21.288  1.00  0.00           C  
ATOM   2850  O   ASN A 995      89.646  11.772 -20.840  1.00  0.00           O  
ATOM   2851  CB  ASN A 995      87.711   8.975 -20.177  1.00  0.00           C  
ATOM   2852  CG  ASN A 995      86.577   8.544 -19.262  1.00  0.00           C  
ATOM   2853  OD1 ASN A 995      85.894   7.550 -19.511  1.00  0.00           O  
ATOM   2854  ND2 ASN A 995      86.371   9.306 -18.188  1.00  0.00           N  
ATOM   2855  N   GLU A 996      88.950  10.440 -22.518  1.00  0.00           N  
ATOM   2856  CA  GLU A 996      89.998  10.824 -23.474  1.00  0.00           C  
ATOM   2857  C   GLU A 996      89.420  10.911 -24.879  1.00  0.00           C  
ATOM   2858  O   GLU A 996      89.182   9.891 -25.513  1.00  0.00           O  
ATOM   2859  CB  GLU A 996      91.153   9.814 -23.471  1.00  0.00           C  
ATOM   2860  CG  GLU A 996      92.225  10.134 -22.435  1.00  0.00           C  
ATOM   2861  CD  GLU A 996      93.464   9.242 -22.544  1.00  0.00           C  
ATOM   2862  OE1 GLU A 996      94.146   9.266 -23.600  1.00  0.00           O  
ATOM   2863  OE2 GLU A 996      93.755   8.519 -21.559  1.00  0.00           O  
ATOM   2864  N   ARG A 997      89.188  12.124 -25.368  1.00  0.00           N  
ATOM   2865  CA  ARG A 997      88.630  12.274 -26.706  1.00  0.00           C  
ATOM   2866  C   ARG A 997      89.531  11.644 -27.754  1.00  0.00           C  
ATOM   2867  O   ARG A 997      89.056  11.026 -28.706  1.00  0.00           O  
ATOM   2868  CB  ARG A 997      88.425  13.746 -27.056  1.00  0.00           C  
ATOM   2869  CG  ARG A 997      87.373  14.449 -26.230  1.00  0.00           C  
ATOM   2870  CD  ARG A 997      87.077  15.816 -26.799  1.00  0.00           C  
ATOM   2871  NE  ARG A 997      86.545  15.704 -28.151  1.00  0.00           N  
ATOM   2872  CZ  ARG A 997      86.252  16.737 -28.934  1.00  0.00           C  
ATOM   2873  NH1 ARG A 997      86.435  17.986 -28.509  1.00  0.00           N  
ATOM   2874  NH2 ARG A 997      85.775  16.515 -30.149  1.00  0.00           N  
ATOM   2875  N   ALA A 998      90.836  11.806 -27.573  1.00  0.00           N  
ATOM   2876  CA  ALA A 998      91.812  11.269 -28.514  1.00  0.00           C  
ATOM   2877  C   ALA A 998      91.533   9.807 -28.835  1.00  0.00           C  
ATOM   2878  O   ALA A 998      91.682   9.366 -29.981  1.00  0.00           O  
ATOM   2879  CB  ALA A 998      93.208  11.418 -27.940  1.00  0.00           C  
ATOM   2880  N   LYS A 999      91.103   9.068 -27.821  1.00  0.00           N  
ATOM   2881  CA  LYS A 999      90.828   7.653 -27.972  1.00  0.00           C  
ATOM   2882  C   LYS A 999      89.502   7.276 -28.621  1.00  0.00           C  
ATOM   2883  O   LYS A 999      89.181   6.096 -28.722  1.00  0.00           O  
ATOM   2884  CB  LYS A 999      90.966   6.957 -26.614  1.00  0.00           C  
ATOM   2885  CG  LYS A 999      92.355   7.121 -26.027  1.00  0.00           C  
ATOM   2886  CD  LYS A 999      92.722   5.992 -25.075  1.00  0.00           C  
ATOM   2887  CE  LYS A 999      91.999   6.106 -23.747  1.00  0.00           C  
ATOM   2888  NZ  LYS A 999      92.547   5.155 -22.728  1.00  0.00           N  
ATOM   2889  N   GLY A1000      88.738   8.261 -29.079  1.00  0.00           N  
ATOM   2890  CA  GLY A1000      87.464   7.948 -29.712  1.00  0.00           C  
ATOM   2891  C   GLY A1000      86.536   7.121 -28.829  1.00  0.00           C  
ATOM   2892  O   GLY A1000      86.483   7.307 -27.607  1.00  0.00           O  
ATOM   2893  N   LEU A1001      85.806   6.192 -29.433  1.00  0.00           N  
ATOM   2894  CA  LEU A1001      84.877   5.378 -28.670  1.00  0.00           C  
ATOM   2895  C   LEU A1001      85.479   4.806 -27.402  1.00  0.00           C  
ATOM   2896  O   LEU A1001      84.771   4.592 -26.419  1.00  0.00           O  
ATOM   2897  CB  LEU A1001      84.327   4.247 -29.534  1.00  0.00           C  
ATOM   2898  CG  LEU A1001      83.571   4.744 -30.765  1.00  0.00           C  
ATOM   2899  CD1 LEU A1001      83.100   3.561 -31.589  1.00  0.00           C  
ATOM   2900  CD2 LEU A1001      82.399   5.591 -30.332  1.00  0.00           C  
ATOM   2901  N   GLU A1002      86.783   4.569 -27.403  1.00  0.00           N  
ATOM   2902  CA  GLU A1002      87.424   4.002 -26.225  1.00  0.00           C  
ATOM   2903  C   GLU A1002      87.701   5.029 -25.163  1.00  0.00           C  
ATOM   2904  O   GLU A1002      88.045   4.676 -24.039  1.00  0.00           O  
ATOM   2905  CB  GLU A1002      88.740   3.345 -26.589  1.00  0.00           C  
ATOM   2906  CG  GLU A1002      88.616   2.079 -27.382  1.00  0.00           C  
ATOM   2907  CD  GLU A1002      89.907   1.780 -28.120  1.00  0.00           C  
ATOM   2908  OE1 GLU A1002      90.137   2.406 -29.189  1.00  0.00           O  
ATOM   2909  OE2 GLU A1002      90.690   0.946 -27.614  1.00  0.00           O  
ATOM   2910  N   GLY A1003      87.573   6.301 -25.504  1.00  0.00           N  
ATOM   2911  CA  GLY A1003      87.850   7.316 -24.511  1.00  0.00           C  
ATOM   2912  C   GLY A1003      86.616   7.808 -23.794  1.00  0.00           C  
ATOM   2913  O   GLY A1003      86.688   8.751 -23.003  1.00  0.00           O  
ATOM   2914  N   ILE A1004      85.482   7.168 -24.045  1.00  0.00           N  
ATOM   2915  CA  ILE A1004      84.246   7.616 -23.422  1.00  0.00           C  
ATOM   2916  C   ILE A1004      83.369   6.500 -22.897  1.00  0.00           C  
ATOM   2917  O   ILE A1004      83.136   5.516 -23.590  1.00  0.00           O  
ATOM   2918  CB  ILE A1004      83.395   8.452 -24.422  1.00  0.00           C  
ATOM   2919  CG1 ILE A1004      83.021   7.614 -25.646  1.00  0.00           C  
ATOM   2920  CG2 ILE A1004      84.174   9.659 -24.904  1.00  0.00           C  
ATOM   2921  CD1 ILE A1004      81.659   6.977 -25.589  1.00  0.00           C  
ATOM   2922  N   ASN A1005      82.889   6.642 -21.667  1.00  0.00           N  
ATOM   2923  CA  ASN A1005      81.974   5.646 -21.117  1.00  0.00           C  
ATOM   2924  C   ASN A1005      80.582   6.199 -21.405  1.00  0.00           C  
ATOM   2925  O   ASN A1005      80.266   7.325 -21.018  1.00  0.00           O  
ATOM   2926  CB  ASN A1005      82.146   5.492 -19.600  1.00  0.00           C  
ATOM   2927  CG  ASN A1005      83.583   5.183 -19.194  1.00  0.00           C  
ATOM   2928  OD1 ASN A1005      84.228   4.301 -19.768  1.00  0.00           O  
ATOM   2929  ND2 ASN A1005      84.086   5.900 -18.187  1.00  0.00           N  
ATOM   2930  N   SER A1006      79.756   5.430 -22.100  1.00  0.00           N  
ATOM   2931  CA  SER A1006      78.407   5.875 -22.395  1.00  0.00           C  
ATOM   2932  C   SER A1006      77.450   4.750 -22.721  1.00  0.00           C  
ATOM   2933  O   SER A1006      77.629   4.037 -23.706  1.00  0.00           O  
ATOM   2934  CB  SER A1006      78.387   6.847 -23.558  1.00  0.00           C  
ATOM   2935  OG  SER A1006      77.044   7.029 -23.967  1.00  0.00           O  
ATOM   2936  N   PRO A1007      76.405   4.586 -21.900  1.00  0.00           N  
ATOM   2937  CA  PRO A1007      75.410   3.539 -22.113  1.00  0.00           C  
ATOM   2938  C   PRO A1007      74.677   3.784 -23.418  1.00  0.00           C  
ATOM   2939  O   PRO A1007      73.856   2.974 -23.841  1.00  0.00           O  
ATOM   2940  CB  PRO A1007      74.491   3.685 -20.900  1.00  0.00           C  
ATOM   2941  CG  PRO A1007      74.588   5.152 -20.535  1.00  0.00           C  
ATOM   2942  CD  PRO A1007      76.052   5.405 -20.727  1.00  0.00           C  
ATOM   2943  N   VAL A1008      74.973   4.909 -24.058  1.00  0.00           N  
ATOM   2944  CA  VAL A1008      74.320   5.226 -25.311  1.00  0.00           C  
ATOM   2945  C   VAL A1008      75.287   5.152 -26.516  1.00  0.00           C  
ATOM   2946  O   VAL A1008      74.878   5.290 -27.680  1.00  0.00           O  
ATOM   2947  CB  VAL A1008      73.621   6.607 -25.184  1.00  0.00           C  
ATOM   2948  CG1 VAL A1008      74.371   7.679 -25.918  1.00  0.00           C  
ATOM   2949  CG2 VAL A1008      72.205   6.493 -25.655  1.00  0.00           C  
ATOM   2950  N   ALA A1009      76.566   4.906 -26.228  1.00  0.00           N  
ATOM   2951  CA  ALA A1009      77.583   4.782 -27.277  1.00  0.00           C  
ATOM   2952  C   ALA A1009      77.146   3.753 -28.320  1.00  0.00           C  
ATOM   2953  O   ALA A1009      77.198   4.014 -29.520  1.00  0.00           O  
ATOM   2954  CB  ALA A1009      78.912   4.365 -26.672  1.00  0.00           C  
ATOM   2955  N   LYS A1010      76.683   2.597 -27.846  1.00  0.00           N  
ATOM   2956  CA  LYS A1010      76.241   1.510 -28.721  1.00  0.00           C  
ATOM   2957  C   LYS A1010      75.215   1.932 -29.756  1.00  0.00           C  
ATOM   2958  O   LYS A1010      75.021   1.242 -30.750  1.00  0.00           O  
ATOM   2959  CB  LYS A1010      75.657   0.348 -27.899  1.00  0.00           C  
ATOM   2960  CG  LYS A1010      74.177   0.494 -27.550  1.00  0.00           C  
ATOM   2961  CD  LYS A1010      73.724  -0.489 -26.473  1.00  0.00           C  
ATOM   2962  CE  LYS A1010      74.401  -0.179 -25.129  1.00  0.00           C  
ATOM   2963  NZ  LYS A1010      73.825  -0.910 -23.948  1.00  0.00           N  
ATOM   2964  N   PHE A1011      74.539   3.047 -29.533  1.00  0.00           N  
ATOM   2965  CA  PHE A1011      73.539   3.478 -30.493  1.00  0.00           C  
ATOM   2966  C   PHE A1011      74.128   4.506 -31.421  1.00  0.00           C  
ATOM   2967  O   PHE A1011      73.558   4.832 -32.448  1.00  0.00           O  
ATOM   2968  CB  PHE A1011      72.336   4.044 -29.757  1.00  0.00           C  
ATOM   2969  CG  PHE A1011      71.665   3.043 -28.880  1.00  0.00           C  
ATOM   2970  CD1 PHE A1011      71.044   1.928 -29.435  1.00  0.00           C  
ATOM   2971  CD2 PHE A1011      71.694   3.180 -27.500  1.00  0.00           C  
ATOM   2972  CE1 PHE A1011      70.460   0.959 -28.626  1.00  0.00           C  
ATOM   2973  CE2 PHE A1011      71.113   2.218 -26.676  1.00  0.00           C  
ATOM   2974  CZ  PHE A1011      70.493   1.103 -27.239  1.00  0.00           C  
ATOM   2975  N   LEU A1012      75.294   5.005 -31.050  1.00  0.00           N  
ATOM   2976  CA  LEU A1012      75.982   6.003 -31.852  1.00  0.00           C  
ATOM   2977  C   LEU A1012      77.184   5.364 -32.551  1.00  0.00           C  
ATOM   2978  O   LEU A1012      77.278   4.134 -32.688  1.00  0.00           O  
ATOM   2979  CB  LEU A1012      76.446   7.147 -30.950  1.00  0.00           C  
ATOM   2980  CG  LEU A1012      75.352   7.630 -29.990  1.00  0.00           C  
ATOM   2981  CD1 LEU A1012      75.861   8.788 -29.152  1.00  0.00           C  
ATOM   2982  CD2 LEU A1012      74.126   8.047 -30.793  1.00  0.00           C  
ATOM   2983  N   ASN A1013      78.095   6.209 -33.006  1.00  0.00           N  
ATOM   2984  CA  ASN A1013      79.293   5.741 -33.673  1.00  0.00           C  
ATOM   2985  C   ASN A1013      80.312   6.830 -33.441  1.00  0.00           C  
ATOM   2986  O   ASN A1013      79.947   7.958 -33.113  1.00  0.00           O  
ATOM   2987  CB  ASN A1013      79.044   5.539 -35.174  1.00  0.00           C  
ATOM   2988  CG  ASN A1013      78.769   6.835 -35.900  1.00  0.00           C  
ATOM   2989  OD1 ASN A1013      79.505   7.815 -35.755  1.00  0.00           O  
ATOM   2990  ND2 ASN A1013      77.715   6.849 -36.703  1.00  0.00           N  
ATOM   2991  N   ALA A1014      81.584   6.492 -33.608  1.00  0.00           N  
ATOM   2992  CA  ALA A1014      82.676   7.437 -33.406  1.00  0.00           C  
ATOM   2993  C   ALA A1014      82.457   8.809 -34.033  1.00  0.00           C  
ATOM   2994  O   ALA A1014      82.797   9.822 -33.430  1.00  0.00           O  
ATOM   2995  CB  ALA A1014      83.979   6.836 -33.932  1.00  0.00           C  
ATOM   2996  N   GLU A1025      81.903   8.842 -35.242  1.00  0.00           N  
ATOM   2997  CA  GLU A1025      81.682  10.108 -35.940  1.00  0.00           C  
ATOM   2998  C   GLU A1025      80.741  11.025 -35.169  1.00  0.00           C  
ATOM   2999  O   GLU A1025      81.091  12.159 -34.819  1.00  0.00           O  
ATOM   3000  CB  GLU A1025      81.106   9.857 -37.334  1.00  0.00           C  
ATOM   3001  CG  GLU A1025      81.875  10.579 -38.432  1.00  0.00           C  
ATOM   3002  CD  GLU A1025      81.163  10.563 -39.785  1.00  0.00           C  
ATOM   3003  OE1 GLU A1025      80.031  10.025 -39.849  1.00  0.00           O  
ATOM   3004  OE2 GLU A1025      81.732  11.079 -40.779  1.00  0.00           O  
ATOM   3005  N   ILE A1026      79.539  10.510 -34.932  1.00  0.00           N  
ATOM   3006  CA  ILE A1026      78.490  11.213 -34.207  1.00  0.00           C  
ATOM   3007  C   ILE A1026      79.015  11.745 -32.870  1.00  0.00           C  
ATOM   3008  O   ILE A1026      78.844  12.925 -32.545  1.00  0.00           O  
ATOM   3009  CB  ILE A1026      77.297  10.261 -33.970  1.00  0.00           C  
ATOM   3010  CG1 ILE A1026      76.688   9.877 -35.324  1.00  0.00           C  
ATOM   3011  CG2 ILE A1026      76.262  10.914 -33.081  1.00  0.00           C  
ATOM   3012  CD1 ILE A1026      75.517   8.929 -35.243  1.00  0.00           C  
ATOM   3013  N   ILE A1032      79.676  10.872 -32.116  1.00  0.00           N  
ATOM   3014  CA  ILE A1032      80.208  11.249 -30.832  1.00  0.00           C  
ATOM   3015  C   ILE A1032      81.259  12.343 -30.966  1.00  0.00           C  
ATOM   3016  O   ILE A1032      81.306  13.263 -30.155  1.00  0.00           O  
ATOM   3017  CB  ILE A1032      80.779  10.012 -30.093  1.00  0.00           C  
ATOM   3018  CG1 ILE A1032      79.617   9.113 -29.653  1.00  0.00           C  
ATOM   3019  CG2 ILE A1032      81.625  10.445 -28.915  1.00  0.00           C  
ATOM   3020  CD1 ILE A1032      80.007   7.890 -28.864  1.00  0.00           C  
ATOM   3021  N   GLU A1033      82.096  12.266 -31.987  1.00  0.00           N  
ATOM   3022  CA  GLU A1033      83.106  13.294 -32.161  1.00  0.00           C  
ATOM   3023  C   GLU A1033      82.438  14.601 -32.525  1.00  0.00           C  
ATOM   3024  O   GLU A1033      82.883  15.674 -32.101  1.00  0.00           O  
ATOM   3025  CB  GLU A1033      84.126  12.891 -33.234  1.00  0.00           C  
ATOM   3026  CG  GLU A1033      85.409  12.351 -32.629  1.00  0.00           C  
ATOM   3027  CD  GLU A1033      86.107  13.381 -31.730  1.00  0.00           C  
ATOM   3028  OE1 GLU A1033      86.558  14.422 -32.278  1.00  0.00           O  
ATOM   3029  OE2 GLU A1033      86.207  13.158 -30.490  1.00  0.00           O  
ATOM   3030  N   ASP A1035      81.367  14.515 -33.304  1.00  0.00           N  
ATOM   3031  CA  ASP A1035      80.652  15.715 -33.681  1.00  0.00           C  
ATOM   3032  C   ASP A1035      79.996  16.332 -32.450  1.00  0.00           C  
ATOM   3033  O   ASP A1035      80.121  17.537 -32.207  1.00  0.00           O  
ATOM   3034  CB  ASP A1035      79.619  15.407 -34.764  1.00  0.00           C  
ATOM   3035  CG  ASP A1035      80.237  15.385 -36.140  1.00  0.00           C  
ATOM   3036  OD1 ASP A1035      81.405  15.805 -36.258  1.00  0.00           O  
ATOM   3037  OD2 ASP A1035      79.573  14.970 -37.107  1.00  0.00           O  
ATOM   3038  N   ILE A1036      79.324  15.499 -31.665  1.00  0.00           N  
ATOM   3039  CA  ILE A1036      78.683  15.964 -30.447  1.00  0.00           C  
ATOM   3040  C   ILE A1036      79.718  16.622 -29.528  1.00  0.00           C  
ATOM   3041  O   ILE A1036      79.516  17.738 -29.044  1.00  0.00           O  
ATOM   3042  CB  ILE A1036      77.997  14.796 -29.715  1.00  0.00           C  
ATOM   3043  CG1 ILE A1036      76.781  14.331 -30.526  1.00  0.00           C  
ATOM   3044  CG2 ILE A1036      77.605  15.226 -28.311  1.00  0.00           C  
ATOM   3045  CD1 ILE A1036      76.081  13.124 -29.950  1.00  0.00           C  
ATOM   3046  N   LEU A1037      80.832  15.933 -29.307  1.00  0.00           N  
ATOM   3047  CA  LEU A1037      81.907  16.456 -28.466  1.00  0.00           C  
ATOM   3048  C   LEU A1037      82.467  17.779 -28.992  1.00  0.00           C  
ATOM   3049  O   LEU A1037      82.830  18.659 -28.213  1.00  0.00           O  
ATOM   3050  CB  LEU A1037      83.027  15.418 -28.341  1.00  0.00           C  
ATOM   3051  CG  LEU A1037      82.895  14.427 -27.185  1.00  0.00           C  
ATOM   3052  CD1 LEU A1037      81.450  14.269 -26.771  1.00  0.00           C  
ATOM   3053  CD2 LEU A1037      83.492  13.099 -27.579  1.00  0.00           C  
ATOM   3054  N   ASP A1038      82.525  17.935 -30.306  1.00  0.00           N  
ATOM   3055  CA  ASP A1038      83.036  19.184 -30.853  1.00  0.00           C  
ATOM   3056  C   ASP A1038      82.063  20.309 -30.686  1.00  0.00           C  
ATOM   3057  O   ASP A1038      82.448  21.402 -30.293  1.00  0.00           O  
ATOM   3058  CB  ASP A1038      83.381  19.057 -32.334  1.00  0.00           C  
ATOM   3059  CG  ASP A1038      84.700  18.365 -32.550  1.00  0.00           C  
ATOM   3060  OD1 ASP A1038      85.607  18.573 -31.700  1.00  0.00           O  
ATOM   3061  OD2 ASP A1038      84.833  17.631 -33.559  1.00  0.00           O  
ATOM   3062  N   ARG A1039      80.793  20.046 -30.972  1.00  0.00           N  
ATOM   3063  CA  ARG A1039      79.808  21.099 -30.855  1.00  0.00           C  
ATOM   3064  C   ARG A1039      79.610  21.517 -29.397  1.00  0.00           C  
ATOM   3065  O   ARG A1039      79.273  22.671 -29.115  1.00  0.00           O  
ATOM   3066  CB  ARG A1039      78.483  20.674 -31.480  1.00  0.00           C  
ATOM   3067  CG  ARG A1039      77.572  21.860 -31.730  1.00  0.00           C  
ATOM   3068  CD  ARG A1039      76.262  21.431 -32.319  1.00  0.00           C  
ATOM   3069  NE  ARG A1039      76.448  20.768 -33.598  1.00  0.00           N  
ATOM   3070  CZ  ARG A1039      75.455  20.334 -34.364  1.00  0.00           C  
ATOM   3071  NH1 ARG A1039      74.194  20.491 -33.974  1.00  0.00           N  
ATOM   3072  NH2 ARG A1039      75.728  19.750 -35.525  1.00  0.00           N  
ATOM   3073  N   THR A1052      79.822  20.591 -28.466  1.00  0.00           N  
ATOM   3074  CA  THR A1052      79.681  20.937 -27.058  1.00  0.00           C  
ATOM   3075  C   THR A1052      81.037  21.402 -26.533  1.00  0.00           C  
ATOM   3076  O   THR A1052      81.147  21.875 -25.403  1.00  0.00           O  
ATOM   3077  CB  THR A1052      79.229  19.727 -26.213  1.00  0.00           C  
ATOM   3078  OG1 THR A1052      80.159  18.651 -26.394  1.00  0.00           O  
ATOM   3079  CG2 THR A1052      77.838  19.270 -26.622  1.00  0.00           C  
ATOM   3080  N   ALA A1053      82.064  21.273 -27.367  1.00  0.00           N  
ATOM   3081  CA  ALA A1053      83.419  21.643 -26.977  1.00  0.00           C  
ATOM   3082  C   ALA A1053      83.792  20.866 -25.721  1.00  0.00           C  
ATOM   3083  O   ALA A1053      84.399  21.399 -24.791  1.00  0.00           O  
ATOM   3084  CB  ALA A1053      83.515  23.137 -26.719  1.00  0.00           C  
ATOM   3085  N   ALA A1054      83.417  19.598 -25.698  1.00  0.00           N  
ATOM   3086  CA  ALA A1054      83.715  18.758 -24.552  1.00  0.00           C  
ATOM   3087  C   ALA A1054      85.223  18.600 -24.326  1.00  0.00           C  
ATOM   3088  O   ALA A1054      86.014  18.566 -25.270  1.00  0.00           O  
ATOM   3089  CB  ALA A1054      83.075  17.397 -24.740  1.00  0.00           C  
ATOM   3090  N   GLN A1055      85.614  18.502 -23.066  1.00  0.00           N  
ATOM   3091  CA  GLN A1055      87.009  18.326 -22.735  1.00  0.00           C  
ATOM   3092  C   GLN A1055      87.190  17.065 -21.921  1.00  0.00           C  
ATOM   3093  O   GLN A1055      86.230  16.566 -21.318  1.00  0.00           O  
ATOM   3094  CB  GLN A1055      87.513  19.522 -21.951  1.00  0.00           C  
ATOM   3095  CG  GLN A1055      87.504  20.770 -22.768  1.00  0.00           C  
ATOM   3096  CD  GLN A1055      88.380  21.823 -22.172  1.00  0.00           C  
ATOM   3097  OE1 GLN A1055      88.777  22.771 -22.854  1.00  0.00           O  
ATOM   3098  NE2 GLN A1055      88.698  21.672 -20.883  1.00  0.00           N  
ATOM   3099  N   ASP A1056      88.415  16.539 -21.918  1.00  0.00           N  
ATOM   3100  CA  ASP A1056      88.703  15.333 -21.152  1.00  0.00           C  
ATOM   3101  C   ASP A1056      88.275  15.573 -19.703  1.00  0.00           C  
ATOM   3102  O   ASP A1056      88.565  16.621 -19.134  1.00  0.00           O  
ATOM   3103  CB  ASP A1056      90.198  14.976 -21.242  1.00  0.00           C  
ATOM   3104  CG  ASP A1056      90.574  14.350 -22.591  1.00  0.00           C  
ATOM   3105  OD1 ASP A1056      89.654  14.028 -23.378  1.00  0.00           O  
ATOM   3106  OD2 ASP A1056      91.785  14.169 -22.861  1.00  0.00           O  
ATOM   3107  N   GLY A1057      87.552  14.606 -19.137  1.00  0.00           N  
ATOM   3108  CA  GLY A1057      87.069  14.716 -17.770  1.00  0.00           C  
ATOM   3109  C   GLY A1057      85.668  15.317 -17.636  1.00  0.00           C  
ATOM   3110  O   GLY A1057      85.123  15.371 -16.528  1.00  0.00           O  
ATOM   3111  N   ASP A1058      85.091  15.792 -18.742  1.00  0.00           N  
ATOM   3112  CA  ASP A1058      83.738  16.371 -18.719  1.00  0.00           C  
ATOM   3113  C   ASP A1058      82.710  15.273 -18.872  1.00  0.00           C  
ATOM   3114  O   ASP A1058      83.031  14.121 -19.165  1.00  0.00           O  
ATOM   3115  CB  ASP A1058      83.487  17.332 -19.882  1.00  0.00           C  
ATOM   3116  CG  ASP A1058      84.273  18.593 -19.781  1.00  0.00           C  
ATOM   3117  OD1 ASP A1058      84.989  18.778 -18.778  1.00  0.00           O  
ATOM   3118  OD2 ASP A1058      84.172  19.411 -20.716  1.00  0.00           O  
ATOM   3119  N   MET A1059      81.461  15.668 -18.701  1.00  0.00           N  
ATOM   3120  CA  MET A1059      80.333  14.773 -18.842  1.00  0.00           C  
ATOM   3121  C   MET A1059      79.386  15.514 -19.754  1.00  0.00           C  
ATOM   3122  O   MET A1059      79.315  16.735 -19.686  1.00  0.00           O  
ATOM   3123  CB  MET A1059      79.650  14.557 -17.495  1.00  0.00           C  
ATOM   3124  CG  MET A1059      78.324  13.823 -17.614  1.00  0.00           C  
ATOM   3125  SD  MET A1059      78.548  12.073 -17.977  1.00  0.00           S  
ATOM   3126  CE  MET A1059      78.337  11.353 -16.344  1.00  0.00           C  
ATOM   3127  N   ILE A1061      78.692  14.780 -20.623  1.00  0.00           N  
ATOM   3128  CA  ILE A1061      77.691  15.356 -21.515  1.00  0.00           C  
ATOM   3129  C   ILE A1061      76.374  14.642 -21.165  1.00  0.00           C  
ATOM   3130  O   ILE A1061      76.320  13.413 -21.170  1.00  0.00           O  
ATOM   3131  CB  ILE A1061      77.980  15.072 -23.017  1.00  0.00           C  
ATOM   3132  CG1 ILE A1061      79.394  15.523 -23.415  1.00  0.00           C  
ATOM   3133  CG2 ILE A1061      76.955  15.779 -23.877  1.00  0.00           C  
ATOM   3134  CD1 ILE A1061      79.729  16.991 -23.170  1.00  0.00           C  
ATOM   3135  N   PHE A1105      75.323  15.396 -20.833  1.00  0.00           N  
ATOM   3136  CA  PHE A1105      74.023  14.798 -20.537  1.00  0.00           C  
ATOM   3137  C   PHE A1105      73.121  15.163 -21.701  1.00  0.00           C  
ATOM   3138  O   PHE A1105      73.321  16.196 -22.340  1.00  0.00           O  
ATOM   3139  CB  PHE A1105      73.420  15.351 -19.242  1.00  0.00           C  
ATOM   3140  CG  PHE A1105      74.006  14.766 -17.997  1.00  0.00           C  
ATOM   3141  CD1 PHE A1105      73.933  13.397 -17.753  1.00  0.00           C  
ATOM   3142  CD2 PHE A1105      74.578  15.586 -17.038  1.00  0.00           C  
ATOM   3143  CE1 PHE A1105      74.414  12.862 -16.573  1.00  0.00           C  
ATOM   3144  CE2 PHE A1105      75.068  15.062 -15.844  1.00  0.00           C  
ATOM   3145  CZ  PHE A1105      74.984  13.696 -15.609  1.00  0.00           C  
ATOM   3146  N   PHE A1106      72.128  14.322 -21.972  1.00  0.00           N  
ATOM   3147  CA  PHE A1106      71.220  14.572 -23.074  1.00  0.00           C  
ATOM   3148  C   PHE A1106      69.751  14.662 -22.694  1.00  0.00           C  
ATOM   3149  O   PHE A1106      69.251  13.910 -21.856  1.00  0.00           O  
ATOM   3150  CB  PHE A1106      71.350  13.489 -24.142  1.00  0.00           C  
ATOM   3151  CG  PHE A1106      72.702  13.414 -24.777  1.00  0.00           C  
ATOM   3152  CD1 PHE A1106      73.738  12.719 -24.162  1.00  0.00           C  
ATOM   3153  CD2 PHE A1106      72.932  14.006 -26.015  1.00  0.00           C  
ATOM   3154  CE1 PHE A1106      74.981  12.612 -24.774  1.00  0.00           C  
ATOM   3155  CE2 PHE A1106      74.173  13.907 -26.641  1.00  0.00           C  
ATOM   3156  CZ  PHE A1106      75.201  13.210 -26.024  1.00  0.00           C  
ATOM   3157  N   GLY A1107      69.068  15.595 -23.334  1.00  0.00           N  
ATOM   3158  CA  GLY A1107      67.652  15.743 -23.126  1.00  0.00           C  
ATOM   3159  C   GLY A1107      67.081  15.482 -24.504  1.00  0.00           C  
ATOM   3160  O   GLY A1107      67.398  16.209 -25.442  1.00  0.00           O  
ATOM   3161  N   ALA A1109      66.265  14.449 -24.652  1.00  0.00           N  
ATOM   3162  CA  ALA A1109      65.684  14.139 -25.956  1.00  0.00           C  
ATOM   3163  C   ALA A1109      64.161  13.965 -25.796  1.00  0.00           C  
ATOM   3164  O   ALA A1109      63.688  12.939 -25.287  1.00  0.00           O  
ATOM   3165  CB  ALA A1109      66.362  12.906 -26.536  1.00  0.00           C  
ATOM   3166  N   ASP A1110      63.430  15.012 -26.212  1.00  0.00           N  
ATOM   3167  CA  ASP A1110      61.943  14.997 -26.213  1.00  0.00           C  
ATOM   3168  C   ASP A1110      61.343  16.171 -27.009  1.00  0.00           C  
ATOM   3169  O   ASP A1110      62.021  16.781 -27.856  1.00  0.00           O  
ATOM   3170  CB  ASP A1110      61.368  15.087 -24.803  1.00  0.00           C  
ATOM   3171  CG  ASP A1110      60.218  14.099 -24.593  1.00  0.00           C  
ATOM   3172  OD1 ASP A1110      59.077  14.299 -25.167  1.00  0.00           O  
ATOM   3173  OD2 ASP A1110      60.392  13.058 -23.854  1.00  0.00           O  
ATOM   3174  N   ASN A1112      60.059  16.406 -26.713  1.00  0.00           N  
ATOM   3175  CA  ASN A1112      59.295  17.541 -27.265  1.00  0.00           C  
ATOM   3176  C   ASN A1112      60.071  18.794 -26.805  1.00  0.00           C  
ATOM   3177  O   ASN A1112      60.871  18.732 -25.875  1.00  0.00           O  
ATOM   3178  CB  ASN A1112      57.863  17.517 -26.719  1.00  0.00           C  
ATOM   3179  CG  ASN A1112      57.790  17.734 -25.205  1.00  0.00           C  
ATOM   3180  OD1 ASN A1112      58.491  18.593 -24.673  1.00  0.00           O  
ATOM   3181  ND2 ASN A1112      56.973  17.001 -24.470  1.00  0.00           N  
ATOM   3182  N   LYS A1113      60.172  19.869 -27.258  1.00  0.00           N  
ATOM   3183  CA  LYS A1113      60.823  21.102 -26.833  1.00  0.00           C  
ATOM   3184  C   LYS A1113      60.690  21.508 -25.376  1.00  0.00           C  
ATOM   3185  O   LYS A1113      61.656  21.901 -24.743  1.00  0.00           O  
ATOM   3186  CB  LYS A1113      60.366  22.253 -27.739  1.00  0.00           C  
ATOM   3187  CG  LYS A1113      61.102  22.231 -29.068  1.00  0.00           C  
ATOM   3188  CD  LYS A1113      60.508  23.147 -30.111  1.00  0.00           C  
ATOM   3189  CE  LYS A1113      61.324  23.040 -31.397  1.00  0.00           C  
ATOM   3190  NZ  LYS A1113      60.695  23.794 -32.522  1.00  0.00           N  
ATOM   3191  N   LYS A1114      59.481  21.428 -24.854  1.00  0.00           N  
ATOM   3192  CA  LYS A1114      59.222  21.797 -23.479  1.00  0.00           C  
ATOM   3193  C   LYS A1114      59.938  20.884 -22.471  1.00  0.00           C  
ATOM   3194  O   LYS A1114      60.636  21.364 -21.586  1.00  0.00           O  
ATOM   3195  CB  LYS A1114      57.708  21.768 -23.230  1.00  0.00           C  
ATOM   3196  CG  LYS A1114      57.299  22.077 -21.808  1.00  0.00           C  
ATOM   3197  CD  LYS A1114      55.802  21.890 -21.632  1.00  0.00           C  
ATOM   3198  CE  LYS A1114      55.380  22.152 -20.202  1.00  0.00           C  
ATOM   3199  NZ  LYS A1114      55.688  23.559 -19.857  1.00  0.00           N  
ATOM   3200  N   ILE A1115      59.763  19.573 -22.593  1.00  0.00           N  
ATOM   3201  CA  ILE A1115      60.404  18.666 -21.647  1.00  0.00           C  
ATOM   3202  C   ILE A1115      61.924  18.856 -21.643  1.00  0.00           C  
ATOM   3203  O   ILE A1115      62.544  18.943 -20.571  1.00  0.00           O  
ATOM   3204  CB  ILE A1115      60.048  17.182 -21.945  1.00  0.00           C  
ATOM   3205  CG1 ILE A1115      58.551  16.953 -21.706  1.00  0.00           C  
ATOM   3206  CG2 ILE A1115      60.821  16.258 -21.032  1.00  0.00           C  
ATOM   3207  CD1 ILE A1115      58.073  15.561 -22.053  1.00  0.00           C  
ATOM   3208  N   VAL A1116      62.512  18.962 -22.833  1.00  0.00           N  
ATOM   3209  CA  VAL A1116      63.958  19.146 -22.947  1.00  0.00           C  
ATOM   3210  C   VAL A1116      64.407  20.414 -22.239  1.00  0.00           C  
ATOM   3211  O   VAL A1116      65.367  20.396 -21.475  1.00  0.00           O  
ATOM   3212  CB  VAL A1116      64.401  19.202 -24.425  1.00  0.00           C  
ATOM   3213  CG1 VAL A1116      65.877  19.597 -24.524  1.00  0.00           C  
ATOM   3214  CG2 VAL A1116      64.157  17.841 -25.075  1.00  0.00           C  
ATOM   3215  N   ALA A1117      63.716  21.517 -22.500  1.00  0.00           N  
ATOM   3216  CA  ALA A1117      64.066  22.776 -21.857  1.00  0.00           C  
ATOM   3217  C   ALA A1117      63.872  22.697 -20.334  1.00  0.00           C  
ATOM   3218  O   ALA A1117      64.753  23.085 -19.564  1.00  0.00           O  
ATOM   3219  CB  ALA A1117      63.228  23.903 -22.433  1.00  0.00           C  
ATOM   3220  N   ASP A1118      62.720  22.196 -19.901  1.00  0.00           N  
ATOM   3221  CA  ASP A1118      62.444  22.102 -18.472  1.00  0.00           C  
ATOM   3222  C   ASP A1118      63.441  21.190 -17.777  1.00  0.00           C  
ATOM   3223  O   ASP A1118      64.072  21.585 -16.798  1.00  0.00           O  
ATOM   3224  CB  ASP A1118      61.032  21.571 -18.225  1.00  0.00           C  
ATOM   3225  CG  ASP A1118      59.943  22.556 -18.634  1.00  0.00           C  
ATOM   3226  OD1 ASP A1118      60.313  23.689 -19.020  1.00  0.00           O  
ATOM   3227  OD2 ASP A1118      58.735  22.215 -18.571  1.00  0.00           O  
ATOM   3228  N   ALA A1124      63.585  19.972 -18.293  1.00  0.00           N  
ATOM   3229  CA  ALA A1124      64.495  18.993 -17.709  1.00  0.00           C  
ATOM   3230  C   ALA A1124      65.963  19.389 -17.794  1.00  0.00           C  
ATOM   3231  O   ALA A1124      66.687  19.282 -16.810  1.00  0.00           O  
ATOM   3232  CB  ALA A1124      64.295  17.649 -18.372  1.00  0.00           C  
ATOM   3233  N   MET A1125      66.404  19.860 -18.958  1.00  0.00           N  
ATOM   3234  CA  MET A1125      67.799  20.225 -19.118  1.00  0.00           C  
ATOM   3235  C   MET A1125      68.119  21.586 -18.528  1.00  0.00           C  
ATOM   3236  O   MET A1125      69.230  21.800 -18.025  1.00  0.00           O  
ATOM   3237  CB  MET A1125      68.208  20.141 -20.593  1.00  0.00           C  
ATOM   3238  CG  MET A1125      68.053  18.732 -21.199  1.00  0.00           C  
ATOM   3239  SD  MET A1125      68.754  17.420 -20.157  1.00  0.00           S  
ATOM   3240  CE  MET A1125      70.472  17.617 -20.508  1.00  0.00           C  
ATOM   3241  N   GLY A1126      67.157  22.504 -18.562  1.00  0.00           N  
ATOM   3242  CA  GLY A1126      67.390  23.808 -17.955  1.00  0.00           C  
ATOM   3243  C   GLY A1126      67.507  23.624 -16.447  1.00  0.00           C  
ATOM   3244  O   GLY A1126      68.361  24.215 -15.773  1.00  0.00           O  
ATOM   3245  N   ALA A1127      66.643  22.779 -15.909  1.00  0.00           N  
ATOM   3246  CA  ALA A1127      66.644  22.498 -14.483  1.00  0.00           C  
ATOM   3247  C   ALA A1127      67.918  21.750 -14.078  1.00  0.00           C  
ATOM   3248  O   ALA A1127      68.504  22.042 -13.039  1.00  0.00           O  
ATOM   3249  CB  ALA A1127      65.420  21.679 -14.122  1.00  0.00           C  
ATOM   3250  N   LEU A1128      68.344  20.788 -14.904  1.00  0.00           N  
ATOM   3251  CA  LEU A1128      69.541  19.997 -14.630  1.00  0.00           C  
ATOM   3252  C   LEU A1128      70.733  20.925 -14.670  1.00  0.00           C  
ATOM   3253  O   LEU A1128      71.663  20.865 -13.852  1.00  0.00           O  
ATOM   3254  CB  LEU A1128      69.705  18.918 -15.691  1.00  0.00           C  
ATOM   3255  CG  LEU A1128      70.965  18.060 -15.553  1.00  0.00           C  
ATOM   3256  CD1 LEU A1128      70.904  17.305 -14.215  1.00  0.00           C  
ATOM   3257  CD2 LEU A1128      71.072  17.090 -16.742  1.00  0.00           C  
ATOM   3258  N   ARG A1129      70.697  21.804 -15.643  1.00  0.00           N  
ATOM   3259  CA  ARG A1129      71.760  22.750 -15.786  1.00  0.00           C  
ATOM   3260  C   ARG A1129      72.008  23.484 -14.469  1.00  0.00           C  
ATOM   3261  O   ARG A1129      73.136  23.554 -13.981  1.00  0.00           O  
ATOM   3262  CB  ARG A1129      71.386  23.727 -16.877  1.00  0.00           C  
ATOM   3263  CG  ARG A1129      72.433  24.735 -17.149  1.00  0.00           C  
ATOM   3264  CD  ARG A1129      71.884  25.797 -18.048  1.00  0.00           C  
ATOM   3265  NE  ARG A1129      72.769  26.924 -17.940  1.00  0.00           N  
ATOM   3266  CZ  ARG A1129      72.546  27.991 -17.192  1.00  0.00           C  
ATOM   3267  NH1 ARG A1129      71.438  28.105 -16.491  1.00  0.00           N  
ATOM   3268  NH2 ARG A1129      73.488  28.907 -17.092  1.00  0.00           N  
ATOM   3269  N   LEU A1130      70.944  24.026 -13.891  1.00  0.00           N  
ATOM   3270  CA  LEU A1130      71.049  24.771 -12.645  1.00  0.00           C  
ATOM   3271  C   LEU A1130      71.502  23.910 -11.492  1.00  0.00           C  
ATOM   3272  O   LEU A1130      72.399  24.274 -10.737  1.00  0.00           O  
ATOM   3273  CB  LEU A1130      69.701  25.396 -12.297  1.00  0.00           C  
ATOM   3274  CG  LEU A1130      69.312  26.565 -13.186  1.00  0.00           C  
ATOM   3275  CD1 LEU A1130      67.804  26.809 -13.106  1.00  0.00           C  
ATOM   3276  CD2 LEU A1130      70.115  27.788 -12.751  1.00  0.00           C  
ATOM   3277  N   LYS A1131      70.870  22.760 -11.350  1.00  0.00           N  
ATOM   3278  CA  LYS A1131      71.204  21.882 -10.257  1.00  0.00           C  
ATOM   3279  C   LYS A1131      72.683  21.498 -10.298  1.00  0.00           C  
ATOM   3280  O   LYS A1131      73.387  21.620  -9.290  1.00  0.00           O  
ATOM   3281  CB  LYS A1131      70.314  20.644 -10.310  1.00  0.00           C  
ATOM   3282  CG  LYS A1131      70.510  19.690  -9.149  1.00  0.00           C  
ATOM   3283  CD  LYS A1131      69.712  18.401  -9.351  1.00  0.00           C  
ATOM   3284  CE  LYS A1131      69.916  17.452  -8.178  1.00  0.00           C  
ATOM   3285  NZ  LYS A1131      69.596  18.148  -6.892  1.00  0.00           N  
ATOM   3286  N   VAL A1132      73.160  21.053 -11.458  1.00  0.00           N  
ATOM   3287  CA  VAL A1132      74.552  20.641 -11.590  1.00  0.00           C  
ATOM   3288  C   VAL A1132      75.514  21.785 -11.289  1.00  0.00           C  
ATOM   3289  O   VAL A1132      76.552  21.586 -10.639  1.00  0.00           O  
ATOM   3290  CB  VAL A1132      74.837  20.069 -13.008  1.00  0.00           C  
ATOM   3291  CG1 VAL A1132      76.338  19.858 -13.211  1.00  0.00           C  
ATOM   3292  CG2 VAL A1132      74.079  18.756 -13.184  1.00  0.00           C  
ATOM   3293  N   GLY A1133      75.164  22.984 -11.749  1.00  0.00           N  
ATOM   3294  CA  GLY A1133      76.005  24.136 -11.499  1.00  0.00           C  
ATOM   3295  C   GLY A1133      76.188  24.391 -10.011  1.00  0.00           C  
ATOM   3296  O   GLY A1133      77.262  24.816  -9.570  1.00  0.00           O  
ATOM   3297  N   LYS A1134      75.134  24.155  -9.233  1.00  0.00           N  
ATOM   3298  CA  LYS A1134      75.222  24.345  -7.795  1.00  0.00           C  
ATOM   3299  C   LYS A1134      75.983  23.164  -7.204  1.00  0.00           C  
ATOM   3300  O   LYS A1134      76.910  23.352  -6.422  1.00  0.00           O  
ATOM   3301  CB  LYS A1134      73.827  24.434  -7.159  1.00  0.00           C  
ATOM   3302  CG  LYS A1134      73.037  25.705  -7.520  1.00  0.00           C  
ATOM   3303  CD  LYS A1134      71.688  25.765  -6.788  1.00  0.00           C  
ATOM   3304  CE  LYS A1134      70.972  27.125  -6.956  1.00  0.00           C  
ATOM   3305  NZ  LYS A1134      70.300  27.359  -8.287  1.00  0.00           N  
ATOM   3306  N   ASP A1135      75.601  21.951  -7.594  1.00  0.00           N  
ATOM   3307  CA  ASP A1135      76.248  20.743  -7.078  1.00  0.00           C  
ATOM   3308  C   ASP A1135      77.754  20.739  -7.254  1.00  0.00           C  
ATOM   3309  O   ASP A1135      78.483  20.374  -6.347  1.00  0.00           O  
ATOM   3310  CB  ASP A1135      75.693  19.488  -7.760  1.00  0.00           C  
ATOM   3311  CG  ASP A1135      74.264  19.198  -7.377  1.00  0.00           C  
ATOM   3312  OD1 ASP A1135      73.745  19.843  -6.444  1.00  0.00           O  
ATOM   3313  OD2 ASP A1135      73.654  18.326  -8.011  1.00  0.00           O  
ATOM   3314  N   LEU A1136      78.215  21.134  -8.433  1.00  0.00           N  
ATOM   3315  CA  LEU A1136      79.639  21.135  -8.716  1.00  0.00           C  
ATOM   3316  C   LEU A1136      80.293  22.480  -8.499  1.00  0.00           C  
ATOM   3317  O   LEU A1136      81.440  22.679  -8.880  1.00  0.00           O  
ATOM   3318  CB  LEU A1136      79.887  20.654 -10.155  1.00  0.00           C  
ATOM   3319  CG  LEU A1136      79.797  19.145 -10.399  1.00  0.00           C  
ATOM   3320  CD1 LEU A1136      78.582  18.556  -9.686  1.00  0.00           C  
ATOM   3321  CD2 LEU A1136      79.737  18.885 -11.889  1.00  0.00           C  
ATOM   3322  N   GLY A1137      79.568  23.402  -7.883  1.00  0.00           N  
ATOM   3323  CA  GLY A1137      80.127  24.718  -7.630  1.00  0.00           C  
ATOM   3324  C   GLY A1137      80.621  25.429  -8.875  1.00  0.00           C  
ATOM   3325  O   GLY A1137      81.603  26.160  -8.805  1.00  0.00           O  
ATOM   3326  N   LEU A1138      79.957  25.233 -10.014  1.00  0.00           N  
ATOM   3327  CA  LEU A1138      80.376  25.893 -11.254  1.00  0.00           C  
ATOM   3328  C   LEU A1138      79.777  27.287 -11.373  1.00  0.00           C  
ATOM   3329  O   LEU A1138      80.301  28.142 -12.080  1.00  0.00           O  
ATOM   3330  CB  LEU A1138      79.964  25.062 -12.473  1.00  0.00           C  
ATOM   3331  CG  LEU A1138      80.616  23.677 -12.594  1.00  0.00           C  
ATOM   3332  CD1 LEU A1138      80.015  22.930 -13.764  1.00  0.00           C  
ATOM   3333  CD2 LEU A1138      82.141  23.827 -12.762  1.00  0.00           C  
ATOM   3334  N   THR A1139      78.685  27.509 -10.655  1.00  0.00           N  
ATOM   3335  CA  THR A1139      77.977  28.783 -10.663  1.00  0.00           C  
ATOM   3336  C   THR A1139      78.610  29.851  -9.765  1.00  0.00           C  
ATOM   3337  O   THR A1139      78.719  29.670  -8.554  1.00  0.00           O  
ATOM   3338  CB  THR A1139      76.523  28.549 -10.228  1.00  0.00           C  
ATOM   3339  OG1 THR A1139      75.839  27.843 -11.265  1.00  0.00           O  
ATOM   3340  CG2 THR A1139      75.811  29.861  -9.935  1.00  0.00           C  
ATOM   3341  N   ASP A1140      79.026  30.965 -10.356  1.00  0.00           N  
ATOM   3342  CA  ASP A1140      79.626  32.038  -9.569  1.00  0.00           C  
ATOM   3343  C   ASP A1140      78.588  32.715  -8.678  1.00  0.00           C  
ATOM   3344  O   ASP A1140      77.939  33.679  -9.078  1.00  0.00           O  
ATOM   3345  CB  ASP A1140      80.267  33.089 -10.471  1.00  0.00           C  
ATOM   3346  CG  ASP A1140      81.035  34.138  -9.672  1.00  0.00           C  
ATOM   3347  OD1 ASP A1140      80.989  34.080  -8.415  1.00  0.00           O  
ATOM   3348  OD2 ASP A1140      81.678  35.014 -10.301  1.00  0.00           O  
ATOM   3349  N   GLU A1141      78.462  32.204  -7.462  1.00  0.00           N  
ATOM   3350  CA  GLU A1141      77.507  32.688  -6.472  1.00  0.00           C  
ATOM   3351  C   GLU A1141      77.594  34.180  -6.165  1.00  0.00           C  
ATOM   3352  O   GLU A1141      76.580  34.833  -5.904  1.00  0.00           O  
ATOM   3353  CB  GLU A1141      77.707  31.920  -5.169  1.00  0.00           C  
ATOM   3354  CG  GLU A1141      76.441  31.671  -4.405  1.00  0.00           C  
ATOM   3355  CD  GLU A1141      75.680  30.499  -4.970  1.00  0.00           C  
ATOM   3356  OE1 GLU A1141      75.352  30.544  -6.171  1.00  0.00           O  
ATOM   3357  OE2 GLU A1141      75.418  29.533  -4.219  1.00  0.00           O  
ATOM   3358  N   SER A1142      78.809  34.712  -6.175  1.00  0.00           N  
ATOM   3359  CA  SER A1142      79.032  36.119  -5.878  1.00  0.00           C  
ATOM   3360  C   SER A1142      78.403  37.078  -6.890  1.00  0.00           C  
ATOM   3361  O   SER A1142      77.697  38.019  -6.514  1.00  0.00           O  
ATOM   3362  CB  SER A1142      80.537  36.400  -5.800  1.00  0.00           C  
ATOM   3363  OG  SER A1142      81.161  36.255  -7.072  1.00  0.00           O  
ATOM   3364  N   LYS A1143      78.678  36.829  -8.167  1.00  0.00           N  
ATOM   3365  CA  LYS A1143      78.209  37.637  -9.295  1.00  0.00           C  
ATOM   3366  C   LYS A1143      76.725  38.077  -9.286  1.00  0.00           C  
ATOM   3367  O   LYS A1143      75.865  37.421  -8.695  1.00  0.00           O  
ATOM   3368  CB  LYS A1143      78.518  36.853 -10.584  1.00  0.00           C  
ATOM   3369  CG  LYS A1143      78.249  37.583 -11.901  1.00  0.00           C  
ATOM   3370  CD  LYS A1143      78.293  36.626 -13.115  1.00  0.00           C  
ATOM   3371  CE  LYS A1143      77.959  37.360 -14.421  1.00  0.00           C  
ATOM   3372  NZ  LYS A1143      77.811  36.447 -15.591  1.00  0.00           N  
ATOM   3373  N   TRP A1153      76.444  39.213  -9.921  1.00  0.00           N  
ATOM   3374  CA  TRP A1153      75.075  39.710 -10.068  1.00  0.00           C  
ATOM   3375  C   TRP A1153      74.798  39.592 -11.550  1.00  0.00           C  
ATOM   3376  O   TRP A1153      75.554  40.116 -12.368  1.00  0.00           O  
ATOM   3377  CB  TRP A1153      74.946  41.160  -9.636  1.00  0.00           C  
ATOM   3378  CG  TRP A1153      74.869  41.291  -8.166  1.00  0.00           C  
ATOM   3379  CD1 TRP A1153      75.803  41.835  -7.339  1.00  0.00           C  
ATOM   3380  CD2 TRP A1153      73.800  40.843  -7.324  1.00  0.00           C  
ATOM   3381  NE1 TRP A1153      75.387  41.756  -6.036  1.00  0.00           N  
ATOM   3382  CE2 TRP A1153      74.158  41.152  -5.997  1.00  0.00           C  
ATOM   3383  CE3 TRP A1153      72.576  40.208  -7.564  1.00  0.00           C  
ATOM   3384  CZ2 TRP A1153      73.335  40.852  -4.911  1.00  0.00           C  
ATOM   3385  CZ3 TRP A1153      71.756  39.908  -6.480  1.00  0.00           C  
ATOM   3386  CH2 TRP A1153      72.140  40.230  -5.170  1.00  0.00           C  
ATOM   3387  N   ALA A1154      73.724  38.897 -11.902  1.00  0.00           N  
ATOM   3388  CA  ALA A1154      73.415  38.687 -13.306  1.00  0.00           C  
ATOM   3389  C   ALA A1154      72.032  39.140 -13.732  1.00  0.00           C  
ATOM   3390  O   ALA A1154      71.108  38.344 -13.826  1.00  0.00           O  
ATOM   3391  CB  ALA A1154      73.611  37.204 -13.656  1.00  0.00           C  
ATOM   3392  N   PRO A1155      71.875  40.437 -14.005  1.00  0.00           N  
ATOM   3393  CA  PRO A1155      70.564  40.931 -14.430  1.00  0.00           C  
ATOM   3394  C   PRO A1155      70.460  40.845 -15.939  1.00  0.00           C  
ATOM   3395  O   PRO A1155      71.475  40.866 -16.631  1.00  0.00           O  
ATOM   3396  CB  PRO A1155      70.578  42.378 -13.964  1.00  0.00           C  
ATOM   3397  CG  PRO A1155      72.032  42.778 -14.221  1.00  0.00           C  
ATOM   3398  CD  PRO A1155      72.809  41.550 -13.720  1.00  0.00           C  
ATOM   3399  N   LEU A1156      69.241  40.732 -16.452  1.00  0.00           N  
ATOM   3400  CA  LEU A1156      69.041  40.726 -17.888  1.00  0.00           C  
ATOM   3401  C   LEU A1156      67.592  40.932 -18.219  1.00  0.00           C  
ATOM   3402  O   LEU A1156      66.716  40.801 -17.376  1.00  0.00           O  
ATOM   3403  CB  LEU A1156      69.500  39.416 -18.553  1.00  0.00           C  
ATOM   3404  CG  LEU A1156      68.687  38.134 -18.360  1.00  0.00           C  
ATOM   3405  CD1 LEU A1156      68.937  37.154 -19.496  1.00  0.00           C  
ATOM   3406  CD2 LEU A1156      69.086  37.515 -17.041  1.00  0.00           C  
ATOM   3407  N   TRP A1157      67.343  41.293 -19.460  1.00  0.00           N  
ATOM   3408  CA  TRP A1157      65.977  41.439 -19.904  1.00  0.00           C  
ATOM   3409  C   TRP A1157      65.733  40.270 -20.847  1.00  0.00           C  
ATOM   3410  O   TRP A1157      66.601  39.915 -21.659  1.00  0.00           O  
ATOM   3411  CB  TRP A1157      65.778  42.726 -20.718  1.00  0.00           C  
ATOM   3412  CG  TRP A1157      65.700  44.015 -19.900  1.00  0.00           C  
ATOM   3413  CD1 TRP A1157      66.668  44.939 -19.774  1.00  0.00           C  
ATOM   3414  CD2 TRP A1157      64.563  44.432 -19.154  1.00  0.00           C  
ATOM   3415  NE1 TRP A1157      66.155  45.977 -18.939  1.00  0.00           N  
ATOM   3416  CE2 TRP A1157      64.883  45.652 -18.578  1.00  0.00           C  
ATOM   3417  CE3 TRP A1157      63.300  43.883 -18.919  1.00  0.00           C  
ATOM   3418  CZ2 TRP A1157      64.008  46.381 -17.771  1.00  0.00           C  
ATOM   3419  CZ3 TRP A1157      62.420  44.620 -18.098  1.00  0.00           C  
ATOM   3420  CH2 TRP A1157      62.759  45.811 -17.552  1.00  0.00           C  
ATOM   3421  N   VAL A1158      64.600  39.654 -20.707  1.00  0.00           N  
ATOM   3422  CA  VAL A1158      64.187  38.624 -21.652  1.00  0.00           C  
ATOM   3423  C   VAL A1158      63.034  39.224 -22.405  1.00  0.00           C  
ATOM   3424  O   VAL A1158      62.017  39.598 -21.808  1.00  0.00           O  
ATOM   3425  CB  VAL A1158      63.757  37.340 -20.952  1.00  0.00           C  
ATOM   3426  CG1 VAL A1158      63.339  36.249 -21.948  1.00  0.00           C  
ATOM   3427  CG2 VAL A1158      64.859  36.724 -20.093  1.00  0.00           C  
ATOM   3428  N   ILE A1159      63.206  39.339 -23.690  1.00  0.00           N  
ATOM   3429  CA  ILE A1159      62.190  39.972 -24.513  1.00  0.00           C  
ATOM   3430  C   ILE A1159      61.738  39.076 -25.638  1.00  0.00           C  
ATOM   3431  O   ILE A1159      62.280  37.998 -25.850  1.00  0.00           O  
ATOM   3432  CB  ILE A1159      62.745  41.254 -25.124  1.00  0.00           C  
ATOM   3433  CG1 ILE A1159      63.828  40.981 -26.167  1.00  0.00           C  
ATOM   3434  CG2 ILE A1159      63.376  42.177 -24.080  1.00  0.00           C  
ATOM   3435  CD1 ILE A1159      64.188  42.212 -26.997  1.00  0.00           C  
ATOM   3436  N   ASP A1160      60.744  39.541 -26.374  1.00  0.00           N  
ATOM   3437  CA  ASP A1160      60.238  38.774 -27.485  1.00  0.00           C  
ATOM   3438  C   ASP A1160      59.652  37.438 -27.054  1.00  0.00           C  
ATOM   3439  O   ASP A1160      59.931  36.410 -27.660  1.00  0.00           O  
ATOM   3440  CB  ASP A1160      61.349  38.548 -28.513  1.00  0.00           C  
ATOM   3441  CG  ASP A1160      61.745  39.824 -29.239  1.00  0.00           C  
ATOM   3442  OD1 ASP A1160      61.187  40.903 -28.931  1.00  0.00           O  
ATOM   3443  OD2 ASP A1160      62.625  39.748 -30.123  1.00  0.00           O  
ATOM   3444  N   PHE A1161      58.867  37.449 -25.984  1.00  0.00           N  
ATOM   3445  CA  PHE A1161      58.206  36.239 -25.540  1.00  0.00           C  
ATOM   3446  C   PHE A1161      57.110  36.000 -26.570  1.00  0.00           C  
ATOM   3447  O   PHE A1161      56.680  36.920 -27.256  1.00  0.00           O  
ATOM   3448  CB  PHE A1161      57.485  36.436 -24.200  1.00  0.00           C  
ATOM   3449  CG  PHE A1161      58.362  36.351 -22.999  1.00  0.00           C  
ATOM   3450  CD1 PHE A1161      59.199  37.416 -22.647  1.00  0.00           C  
ATOM   3451  CD2 PHE A1161      58.310  35.226 -22.176  1.00  0.00           C  
ATOM   3452  CE1 PHE A1161      59.970  37.362 -21.484  1.00  0.00           C  
ATOM   3453  CE2 PHE A1161      59.072  35.162 -21.018  1.00  0.00           C  
ATOM   3454  CZ  PHE A1161      59.902  36.230 -20.669  1.00  0.00           C  
ATOM   3455  N   PRO A1162      56.642  34.757 -26.682  1.00  0.00           N  
ATOM   3456  CA  PRO A1162      55.570  34.427 -27.630  1.00  0.00           C  
ATOM   3457  C   PRO A1162      54.308  35.098 -27.092  1.00  0.00           C  
ATOM   3458  O   PRO A1162      54.209  35.354 -25.894  1.00  0.00           O  
ATOM   3459  CB  PRO A1162      55.441  32.908 -27.504  1.00  0.00           C  
ATOM   3460  CG  PRO A1162      56.811  32.465 -27.039  1.00  0.00           C  
ATOM   3461  CD  PRO A1162      57.205  33.545 -26.056  1.00  0.00           C  
ATOM   3462  N   MET A1163      53.354  35.386 -27.964  1.00  0.00           N  
ATOM   3463  CA  MET A1163      52.086  35.975 -27.541  1.00  0.00           C  
ATOM   3464  C   MET A1163      51.326  34.894 -26.788  1.00  0.00           C  
ATOM   3465  O   MET A1163      50.730  35.137 -25.743  1.00  0.00           O  
ATOM   3466  CB  MET A1163      51.230  36.358 -28.757  1.00  0.00           C  
ATOM   3467  CG  MET A1163      51.521  37.704 -29.345  1.00  0.00           C  
ATOM   3468  SD  MET A1163      50.937  38.964 -28.201  1.00  0.00           S  
ATOM   3469  CE  MET A1163      49.193  38.836 -28.480  1.00  0.00           C  
ATOM   3470  N   PHE A1189      51.357  33.691 -27.344  1.00  0.00           N  
ATOM   3471  CA  PHE A1189      50.610  32.585 -26.778  1.00  0.00           C  
ATOM   3472  C   PHE A1189      51.371  31.320 -26.427  1.00  0.00           C  
ATOM   3473  O   PHE A1189      52.510  31.100 -26.847  1.00  0.00           O  
ATOM   3474  CB  PHE A1189      49.459  32.231 -27.718  1.00  0.00           C  
ATOM   3475  CG  PHE A1189      48.655  33.424 -28.152  1.00  0.00           C  
ATOM   3476  CD1 PHE A1189      47.760  34.024 -27.286  1.00  0.00           C  
ATOM   3477  CD2 PHE A1189      48.785  33.936 -29.439  1.00  0.00           C  
ATOM   3478  CE1 PHE A1189      47.003  35.124 -27.692  1.00  0.00           C  
ATOM   3479  CE2 PHE A1189      48.022  35.043 -29.851  1.00  0.00           C  
ATOM   3480  CZ  PHE A1189      47.137  35.630 -28.976  1.00  0.00           C  
ATOM   3481  N   GLU A1190      50.679  30.480 -25.673  1.00  0.00           N  
ATOM   3482  CA  GLU A1190      51.199  29.222 -25.177  1.00  0.00           C  
ATOM   3483  C   GLU A1190      50.144  28.136 -25.405  1.00  0.00           C  
ATOM   3484  O   GLU A1190      48.954  28.356 -25.164  1.00  0.00           O  
ATOM   3485  CB  GLU A1190      51.459  29.411 -23.699  1.00  0.00           C  
ATOM   3486  CG  GLU A1190      52.323  28.432 -23.034  1.00  0.00           C  
ATOM   3487  CD  GLU A1190      52.846  29.011 -21.739  1.00  0.00           C  
ATOM   3488  OE1 GLU A1190      52.037  29.579 -20.972  1.00  0.00           O  
ATOM   3489  OE2 GLU A1190      54.061  28.910 -21.492  1.00  0.00           O  
ATOM   3490  N   ASP A1321      50.584  26.973 -25.874  1.00  0.00           N  
ATOM   3491  CA  ASP A1321      49.690  25.853 -26.131  1.00  0.00           C  
ATOM   3492  C   ASP A1321      49.024  25.492 -24.809  1.00  0.00           C  
ATOM   3493  O   ASP A1321      49.690  25.447 -23.772  1.00  0.00           O  
ATOM   3494  CB  ASP A1321      50.500  24.661 -26.665  1.00  0.00           C  
ATOM   3495  CG  ASP A1321      49.621  23.512 -27.149  1.00  0.00           C  
ATOM   3496  OD1 ASP A1321      48.399  23.724 -27.314  1.00  0.00           O  
ATOM   3497  OD2 ASP A1321      50.146  22.396 -27.353  1.00  0.00           O  
ATOM   3498  N   ASP A1322      47.717  25.246 -24.825  1.00  0.00           N  
ATOM   3499  CA  ASP A1322      47.032  24.907 -23.578  1.00  0.00           C  
ATOM   3500  C   ASP A1322      46.858  23.398 -23.377  1.00  0.00           C  
ATOM   3501  O   ASP A1322      46.219  22.956 -22.427  1.00  0.00           O  
ATOM   3502  CB  ASP A1322      45.685  25.640 -23.488  1.00  0.00           C  
ATOM   3503  CG  ASP A1322      44.666  25.143 -24.491  1.00  0.00           C  
ATOM   3504  OD1 ASP A1322      44.976  24.151 -25.188  1.00  0.00           O  
ATOM   3505  OD2 ASP A1322      43.568  25.731 -24.596  1.00  0.00           O  
ATOM   3506  N   GLY A1386      47.458  22.616 -24.271  1.00  0.00           N  
ATOM   3507  CA  GLY A1386      47.390  21.169 -24.172  1.00  0.00           C  
ATOM   3508  C   GLY A1386      46.062  20.566 -24.590  1.00  0.00           C  
ATOM   3509  O   GLY A1386      45.921  19.344 -24.677  1.00  0.00           O  
ATOM   3510  N   GLU A1387      45.089  21.429 -24.862  1.00  0.00           N  
ATOM   3511  CA  GLU A1387      43.759  20.992 -25.255  1.00  0.00           C  
ATOM   3512  C   GLU A1387      43.380  21.545 -26.631  1.00  0.00           C  
ATOM   3513  O   GLU A1387      42.207  21.763 -26.930  1.00  0.00           O  
ATOM   3514  CB  GLU A1387      42.753  21.456 -24.201  1.00  0.00           C  
ATOM   3515  CG  GLU A1387      43.171  21.119 -22.778  1.00  0.00           C  
ATOM   3516  CD  GLU A1387      42.124  21.517 -21.757  1.00  0.00           C  
ATOM   3517  OE1 GLU A1387      41.029  21.963 -22.171  1.00  0.00           O  
ATOM   3518  OE2 GLU A1387      42.397  21.387 -20.541  1.00  0.00           O  
ATOM   3519  N   GLY A1388      44.379  21.763 -27.472  1.00  0.00           N  
ATOM   3520  CA  GLY A1388      44.110  22.294 -28.791  1.00  0.00           C  
ATOM   3521  C   GLY A1388      44.001  23.808 -28.813  1.00  0.00           C  
ATOM   3522  O   GLY A1388      43.924  24.400 -29.892  1.00  0.00           O  
ATOM   3523  N   GLY A1389      44.009  24.445 -27.641  1.00  0.00           N  
ATOM   3524  CA  GLY A1389      43.898  25.895 -27.606  1.00  0.00           C  
ATOM   3525  C   GLY A1389      45.158  26.675 -27.275  1.00  0.00           C  
ATOM   3526  O   GLY A1389      46.228  26.123 -27.044  1.00  0.00           O  
ATOM   3527  N   LEU A1390      45.024  27.989 -27.246  1.00  0.00           N  
ATOM   3528  CA  LEU A1390      46.142  28.859 -26.930  1.00  0.00           C  
ATOM   3529  C   LEU A1390      45.787  29.688 -25.712  1.00  0.00           C  
ATOM   3530  O   LEU A1390      44.634  30.084 -25.532  1.00  0.00           O  
ATOM   3531  CB  LEU A1390      46.439  29.786 -28.103  1.00  0.00           C  
ATOM   3532  CG  LEU A1390      46.907  29.088 -29.371  1.00  0.00           C  
ATOM   3533  CD1 LEU A1390      47.039  30.103 -30.486  1.00  0.00           C  
ATOM   3534  CD2 LEU A1390      48.237  28.398 -29.110  1.00  0.00           C  
ATOM   3535  N   THR A1391      46.782  29.947 -24.879  1.00  0.00           N  
ATOM   3536  CA  THR A1391      46.588  30.735 -23.679  1.00  0.00           C  
ATOM   3537  C   THR A1391      47.619  31.868 -23.714  1.00  0.00           C  
ATOM   3538  O   THR A1391      48.681  31.738 -24.347  1.00  0.00           O  
ATOM   3539  CB  THR A1391      46.768  29.849 -22.413  1.00  0.00           C  
ATOM   3540  OG1 THR A1391      46.489  30.619 -21.238  1.00  0.00           O  
ATOM   3541  CG2 THR A1391      48.174  29.310 -22.334  1.00  0.00           C  
ATOM   3542  N   ALA A1392      47.311  32.976 -23.044  1.00  0.00           N  
ATOM   3543  CA  ALA A1392      48.211  34.134 -23.037  1.00  0.00           C  
ATOM   3544  C   ALA A1392      49.515  33.896 -22.290  1.00  0.00           C  
ATOM   3545  O   ALA A1392      49.503  33.555 -21.115  1.00  0.00           O  
ATOM   3546  CB  ALA A1392      47.500  35.339 -22.441  1.00  0.00           C  
ATOM   3547  N   MET A1393      50.638  34.089 -22.973  1.00  0.00           N  
ATOM   3548  CA  MET A1393      51.940  33.909 -22.350  1.00  0.00           C  
ATOM   3549  C   MET A1393      52.083  34.780 -21.099  1.00  0.00           C  
ATOM   3550  O   MET A1393      52.513  34.300 -20.052  1.00  0.00           O  
ATOM   3551  CB  MET A1393      53.061  34.249 -23.333  1.00  0.00           C  
ATOM   3552  CG  MET A1393      54.454  33.964 -22.791  1.00  0.00           C  
ATOM   3553  SD  MET A1393      54.711  32.211 -22.386  1.00  0.00           S  
ATOM   3554  CE  MET A1393      56.363  32.271 -21.618  1.00  0.00           C  
ATOM   3555  N   HIS A1418      51.736  36.059 -21.219  1.00  0.00           N  
ATOM   3556  CA  HIS A1418      51.809  37.001 -20.097  1.00  0.00           C  
ATOM   3557  C   HIS A1418      50.362  37.304 -19.652  1.00  0.00           C  
ATOM   3558  O   HIS A1418      49.963  36.918 -18.563  1.00  0.00           O  
ATOM   3559  CB  HIS A1418      52.555  38.267 -20.534  1.00  0.00           C  
ATOM   3560  CG  HIS A1418      52.714  39.282 -19.445  1.00  0.00           C  
ATOM   3561  ND1 HIS A1418      53.168  38.956 -18.183  1.00  0.00           N  
ATOM   3562  CD2 HIS A1418      52.482  40.616 -19.428  1.00  0.00           C  
ATOM   3563  CE1 HIS A1418      53.208  40.045 -17.435  1.00  0.00           C  
ATOM   3564  NE2 HIS A1418      52.798  41.066 -18.167  1.00  0.00           N  
ATOM   3565  N   HIS A1420      49.591  38.013 -20.478  1.00  0.00           N  
ATOM   3566  CA  HIS A1420      48.171  38.265 -20.214  1.00  0.00           C  
ATOM   3567  C   HIS A1420      47.510  38.727 -21.494  1.00  0.00           C  
ATOM   3568  O   HIS A1420      48.168  39.229 -22.399  1.00  0.00           O  
ATOM   3569  CB  HIS A1420      47.882  39.249 -19.036  1.00  0.00           C  
ATOM   3570  CG  HIS A1420      48.573  40.570 -19.124  1.00  0.00           C  
ATOM   3571  ND1 HIS A1420      48.487  41.388 -20.227  1.00  0.00           N  
ATOM   3572  CD2 HIS A1420      49.340  41.227 -18.221  1.00  0.00           C  
ATOM   3573  CE1 HIS A1420      49.176  42.492 -20.001  1.00  0.00           C  
ATOM   3574  NE2 HIS A1420      49.702  42.420 -18.790  1.00  0.00           N  
ATOM   3575  N   PRO A1421      46.193  38.549 -21.590  1.00  0.00           N  
ATOM   3576  CA  PRO A1421      45.390  38.914 -22.758  1.00  0.00           C  
ATOM   3577  C   PRO A1421      45.520  40.323 -23.287  1.00  0.00           C  
ATOM   3578  O   PRO A1421      45.137  40.581 -24.423  1.00  0.00           O  
ATOM   3579  CB  PRO A1421      43.966  38.636 -22.294  1.00  0.00           C  
ATOM   3580  CG  PRO A1421      44.141  37.568 -21.256  1.00  0.00           C  
ATOM   3581  CD  PRO A1421      45.331  38.057 -20.503  1.00  0.00           C  
ATOM   3582  N   PHE A1422      46.066  41.233 -22.486  1.00  0.00           N  
ATOM   3583  CA  PHE A1422      46.147  42.633 -22.898  1.00  0.00           C  
ATOM   3584  C   PHE A1422      47.498  43.021 -23.413  1.00  0.00           C  
ATOM   3585  O   PHE A1422      47.829  44.199 -23.531  1.00  0.00           O  
ATOM   3586  CB  PHE A1422      45.742  43.527 -21.730  1.00  0.00           C  
ATOM   3587  CG  PHE A1422      44.706  42.894 -20.846  1.00  0.00           C  
ATOM   3588  CD1 PHE A1422      43.378  42.817 -21.257  1.00  0.00           C  
ATOM   3589  CD2 PHE A1422      45.039  42.473 -19.563  1.00  0.00           C  
ATOM   3590  CE1 PHE A1422      42.402  42.339 -20.407  1.00  0.00           C  
ATOM   3591  CE2 PHE A1422      44.069  41.993 -18.704  1.00  0.00           C  
ATOM   3592  CZ  PHE A1422      42.745  41.925 -19.123  1.00  0.00           C  
ATOM   3593  N   THR A1423      48.280  42.004 -23.731  1.00  0.00           N  
ATOM   3594  CA  THR A1423      49.610  42.206 -24.241  1.00  0.00           C  
ATOM   3595  C   THR A1423      49.568  42.371 -25.748  1.00  0.00           C  
ATOM   3596  O   THR A1423      48.983  41.573 -26.471  1.00  0.00           O  
ATOM   3597  CB  THR A1423      50.484  41.031 -23.848  1.00  0.00           C  
ATOM   3598  OG1 THR A1423      50.775  41.141 -22.450  1.00  0.00           O  
ATOM   3599  CG2 THR A1423      51.775  40.998 -24.666  1.00  0.00           C  
ATOM   3600  N   SER A1424      50.180  43.437 -26.210  1.00  0.00           N  
ATOM   3601  CA  SER A1424      50.230  43.710 -27.623  1.00  0.00           C  
ATOM   3602  C   SER A1424      51.236  42.799 -28.353  1.00  0.00           C  
ATOM   3603  O   SER A1424      52.291  42.466 -27.804  1.00  0.00           O  
ATOM   3604  CB  SER A1424      50.637  45.161 -27.829  1.00  0.00           C  
ATOM   3605  OG  SER A1424      50.533  45.474 -29.192  1.00  0.00           O  
ATOM   3606  N   PRO A1425      50.910  42.371 -29.591  1.00  0.00           N  
ATOM   3607  CA  PRO A1425      51.819  41.518 -30.368  1.00  0.00           C  
ATOM   3608  C   PRO A1425      52.914  42.467 -30.871  1.00  0.00           C  
ATOM   3609  O   PRO A1425      52.640  43.650 -31.091  1.00  0.00           O  
ATOM   3610  CB  PRO A1425      50.926  40.984 -31.486  1.00  0.00           C  
ATOM   3611  CG  PRO A1425      49.956  42.086 -31.706  1.00  0.00           C  
ATOM   3612  CD  PRO A1425      49.631  42.564 -30.300  1.00  0.00           C  
ATOM   3613  N   LYS A1426      54.141  41.978 -31.038  1.00  0.00           N  
ATOM   3614  CA  LYS A1426      55.234  42.860 -31.456  1.00  0.00           C  
ATOM   3615  C   LYS A1426      55.033  43.635 -32.752  1.00  0.00           C  
ATOM   3616  O   LYS A1426      55.079  44.865 -32.743  1.00  0.00           O  
ATOM   3617  CB  LYS A1426      56.571  42.118 -31.508  1.00  0.00           C  
ATOM   3618  CG  LYS A1426      57.740  43.092 -31.588  1.00  0.00           C  
ATOM   3619  CD  LYS A1426      59.086  42.453 -31.304  1.00  0.00           C  
ATOM   3620  CE  LYS A1426      60.166  43.529 -31.175  1.00  0.00           C  
ATOM   3621  NZ  LYS A1426      61.450  43.002 -30.628  1.00  0.00           N  
ATOM   3622  N   ASP A1427      54.821  42.960 -33.870  1.00  0.00           N  
ATOM   3623  CA  ASP A1427      54.601  43.710 -35.105  1.00  0.00           C  
ATOM   3624  C   ASP A1427      53.622  42.998 -36.003  1.00  0.00           C  
ATOM   3625  O   ASP A1427      53.980  42.539 -37.086  1.00  0.00           O  
ATOM   3626  CB  ASP A1427      55.926  43.935 -35.851  1.00  0.00           C  
ATOM   3627  CG  ASP A1427      56.597  45.256 -35.478  1.00  0.00           C  
ATOM   3628  OD1 ASP A1427      55.893  46.144 -34.942  1.00  0.00           O  
ATOM   3629  OD2 ASP A1427      57.823  45.402 -35.708  1.00  0.00           O  
ATOM   3630  N   MET A1428      52.380  42.906 -35.547  1.00  0.00           N  
ATOM   3631  CA  MET A1428      51.348  42.238 -36.316  1.00  0.00           C  
ATOM   3632  C   MET A1428      50.055  43.000 -36.213  1.00  0.00           C  
ATOM   3633  O   MET A1428      49.842  43.748 -35.259  1.00  0.00           O  
ATOM   3634  CB  MET A1428      51.110  40.836 -35.786  1.00  0.00           C  
ATOM   3635  CG  MET A1428      52.327  39.964 -35.783  1.00  0.00           C  
ATOM   3636  SD  MET A1428      51.933  38.357 -35.090  1.00  0.00           S  
ATOM   3637  CE  MET A1428      51.172  37.528 -36.507  1.00  0.00           C  
ATOM   3638  N   THR A1429      49.200  42.820 -37.210  1.00  0.00           N  
ATOM   3639  CA  THR A1429      47.896  43.456 -37.204  1.00  0.00           C  
ATOM   3640  C   THR A1429      46.983  42.419 -36.578  1.00  0.00           C  
ATOM   3641  O   THR A1429      47.368  41.261 -36.431  1.00  0.00           O  
ATOM   3642  CB  THR A1429      47.388  43.734 -38.625  1.00  0.00           C  
ATOM   3643  OG1 THR A1429      47.288  42.498 -39.350  1.00  0.00           O  
ATOM   3644  CG2 THR A1429      48.335  44.680 -39.346  1.00  0.00           C  
ATOM   3645  N   ALA A1430      45.782  42.825 -36.203  1.00  0.00           N  
ATOM   3646  CA  ALA A1430      44.845  41.873 -35.626  1.00  0.00           C  
ATOM   3647  C   ALA A1430      44.654  40.709 -36.617  1.00  0.00           C  
ATOM   3648  O   ALA A1430      44.734  39.533 -36.248  1.00  0.00           O  
ATOM   3649  CB  ALA A1430      43.504  42.570 -35.333  1.00  0.00           C  
ATOM   3650  N   ALA A1431      44.418  41.049 -37.879  1.00  0.00           N  
ATOM   3651  CA  ALA A1431      44.211  40.048 -38.923  1.00  0.00           C  
ATOM   3652  C   ALA A1431      45.402  39.104 -38.966  1.00  0.00           C  
ATOM   3653  O   ALA A1431      45.245  37.884 -38.998  1.00  0.00           O  
ATOM   3654  CB  ALA A1431      44.033  40.739 -40.274  1.00  0.00           C  
ATOM   3655  N   GLU A1432      46.599  39.676 -38.960  1.00  0.00           N  
ATOM   3656  CA  GLU A1432      47.804  38.866 -38.991  1.00  0.00           C  
ATOM   3657  C   GLU A1432      47.859  37.930 -37.786  1.00  0.00           C  
ATOM   3658  O   GLU A1432      48.034  36.716 -37.943  1.00  0.00           O  
ATOM   3659  CB  GLU A1432      49.038  39.770 -39.039  1.00  0.00           C  
ATOM   3660  CG  GLU A1432      49.182  40.507 -40.379  1.00  0.00           C  
ATOM   3661  CD  GLU A1432      50.231  41.608 -40.358  1.00  0.00           C  
ATOM   3662  OE1 GLU A1432      50.821  41.834 -39.284  1.00  0.00           O  
ATOM   3663  OE2 GLU A1432      50.477  42.246 -41.406  1.00  0.00           O  
ATOM   3664  N   LEU A1433      47.691  38.490 -36.591  1.00  0.00           N  
ATOM   3665  CA  LEU A1433      47.717  37.705 -35.362  1.00  0.00           C  
ATOM   3666  C   LEU A1433      46.720  36.564 -35.447  1.00  0.00           C  
ATOM   3667  O   LEU A1433      47.021  35.429 -35.080  1.00  0.00           O  
ATOM   3668  CB  LEU A1433      47.383  38.586 -34.153  1.00  0.00           C  
ATOM   3669  CG  LEU A1433      47.505  37.897 -32.793  1.00  0.00           C  
ATOM   3670  CD1 LEU A1433      48.960  37.538 -32.562  1.00  0.00           C  
ATOM   3671  CD2 LEU A1433      46.983  38.812 -31.670  1.00  0.00           C  
ATOM   3672  N   LYS A1434      45.528  36.868 -35.942  1.00  0.00           N  
ATOM   3673  CA  LYS A1434      44.486  35.854 -36.066  1.00  0.00           C  
ATOM   3674  C   LYS A1434      44.867  34.769 -37.077  1.00  0.00           C  
ATOM   3675  O   LYS A1434      44.544  33.596 -36.900  1.00  0.00           O  
ATOM   3676  CB  LYS A1434      43.177  36.514 -36.484  1.00  0.00           C  
ATOM   3677  CG  LYS A1434      42.001  35.568 -36.542  1.00  0.00           C  
ATOM   3678  CD  LYS A1434      40.717  36.347 -36.800  1.00  0.00           C  
ATOM   3679  CE  LYS A1434      39.502  35.440 -36.748  1.00  0.00           C  
ATOM   3680  NZ  LYS A1434      38.256  36.234 -36.524  1.00  0.00           N  
ATOM   3681  N   ALA A1435      45.562  35.167 -38.134  1.00  0.00           N  
ATOM   3682  CA  ALA A1435      45.971  34.223 -39.162  1.00  0.00           C  
ATOM   3683  C   ALA A1435      47.122  33.332 -38.698  1.00  0.00           C  
ATOM   3684  O   ALA A1435      47.150  32.146 -39.027  1.00  0.00           O  
ATOM   3685  CB  ALA A1435      46.360  34.982 -40.454  1.00  0.00           C  
ATOM   3686  N   ALA A1436      48.060  33.898 -37.935  1.00  0.00           N  
ATOM   3687  CA  ALA A1436      49.213  33.148 -37.437  1.00  0.00           C  
ATOM   3688  C   ALA A1436      49.474  33.482 -35.974  1.00  0.00           C  
ATOM   3689  O   ALA A1436      50.428  34.183 -35.648  1.00  0.00           O  
ATOM   3690  CB  ALA A1436      50.441  33.484 -38.263  1.00  0.00           C  
ATOM   3691  N   PRO A1437      48.629  32.971 -35.070  1.00  0.00           N  
ATOM   3692  CA  PRO A1437      48.779  33.231 -33.641  1.00  0.00           C  
ATOM   3693  C   PRO A1437      49.850  32.437 -32.889  1.00  0.00           C  
ATOM   3694  O   PRO A1437      50.573  33.005 -32.066  1.00  0.00           O  
ATOM   3695  CB  PRO A1437      47.383  32.944 -33.105  1.00  0.00           C  
ATOM   3696  CG  PRO A1437      46.950  31.790 -33.951  1.00  0.00           C  
ATOM   3697  CD  PRO A1437      47.364  32.260 -35.337  1.00  0.00           C  
ATOM   3698  N   GLU A1438      49.962  31.140 -33.159  1.00  0.00           N  
ATOM   3699  CA  GLU A1438      50.926  30.324 -32.427  1.00  0.00           C  
ATOM   3700  C   GLU A1438      52.366  30.807 -32.430  1.00  0.00           C  
ATOM   3701  O   GLU A1438      53.086  30.599 -31.445  1.00  0.00           O  
ATOM   3702  CB  GLU A1438      50.888  28.870 -32.895  1.00  0.00           C  
ATOM   3703  CG  GLU A1438      50.420  28.684 -34.305  1.00  0.00           C  
ATOM   3704  CD  GLU A1438      48.923  28.862 -34.436  1.00  0.00           C  
ATOM   3705  OE1 GLU A1438      48.173  28.173 -33.704  1.00  0.00           O  
ATOM   3706  OE2 GLU A1438      48.502  29.687 -35.274  1.00  0.00           O  
ATOM   3707  N   ASN A1443      52.786  31.459 -33.511  1.00  0.00           N  
ATOM   3708  CA  ASN A1443      54.161  31.935 -33.623  1.00  0.00           C  
ATOM   3709  C   ASN A1443      54.350  33.417 -33.289  1.00  0.00           C  
ATOM   3710  O   ASN A1443      55.481  33.886 -33.156  1.00  0.00           O  
ATOM   3711  CB  ASN A1443      54.683  31.689 -35.048  1.00  0.00           C  
ATOM   3712  CG  ASN A1443      53.957  32.549 -36.111  1.00  0.00           C  
ATOM   3713  OD1 ASN A1443      53.675  33.744 -35.897  1.00  0.00           O  
ATOM   3714  ND2 ASN A1443      53.674  31.940 -37.274  1.00  0.00           N  
ATOM   3715  N   ALA A1444      53.249  34.152 -33.160  1.00  0.00           N  
ATOM   3716  CA  ALA A1444      53.321  35.585 -32.899  1.00  0.00           C  
ATOM   3717  C   ALA A1444      54.165  35.951 -31.697  1.00  0.00           C  
ATOM   3718  O   ALA A1444      54.076  35.333 -30.643  1.00  0.00           O  
ATOM   3719  CB  ALA A1444      51.926  36.157 -32.748  1.00  0.00           C  
ATOM   3720  N   VAL A1448      54.979  36.979 -31.882  1.00  0.00           N  
ATOM   3721  CA  VAL A1448      55.866  37.485 -30.853  1.00  0.00           C  
ATOM   3722  C   VAL A1448      55.161  38.610 -30.106  1.00  0.00           C  
ATOM   3723  O   VAL A1448      54.637  39.545 -30.703  1.00  0.00           O  
ATOM   3724  CB  VAL A1448      57.174  38.030 -31.481  1.00  0.00           C  
ATOM   3725  CG1 VAL A1448      58.102  38.565 -30.396  1.00  0.00           C  
ATOM   3726  CG2 VAL A1448      57.872  36.907 -32.285  1.00  0.00           C  
ATOM   3727  N   ALA A1456      55.138  38.505 -28.792  1.00  0.00           N  
ATOM   3728  CA  ALA A1456      54.512  39.519 -27.976  1.00  0.00           C  
ATOM   3729  C   ALA A1456      55.497  40.646 -27.755  1.00  0.00           C  
ATOM   3730  O   ALA A1456      56.716  40.466 -27.881  1.00  0.00           O  
ATOM   3731  CB  ALA A1456      54.104  38.929 -26.616  1.00  0.00           C  
ATOM   3732  N   ASN A1457      54.964  41.813 -27.427  1.00  0.00           N  
ATOM   3733  CA  ASN A1457      55.808  42.946 -27.113  1.00  0.00           C  
ATOM   3734  C   ASN A1457      55.784  42.960 -25.581  1.00  0.00           C  
ATOM   3735  O   ASN A1457      55.263  43.889 -24.948  1.00  0.00           O  
ATOM   3736  CB  ASN A1457      55.218  44.234 -27.703  1.00  0.00           C  
ATOM   3737  CG  ASN A1457      56.230  45.370 -27.733  1.00  0.00           C  
ATOM   3738  OD1 ASN A1457      55.936  46.468 -28.215  1.00  0.00           O  
ATOM   3739  ND2 ASN A1457      57.432  45.112 -27.214  1.00  0.00           N  
ATOM   3740  N   ALA A1458      56.327  41.887 -25.005  1.00  0.00           N  
ATOM   3741  CA  ALA A1458      56.382  41.672 -23.559  1.00  0.00           C  
ATOM   3742  C   ALA A1458      57.812  41.429 -23.151  1.00  0.00           C  
ATOM   3743  O   ALA A1458      58.636  41.004 -23.974  1.00  0.00           O  
ATOM   3744  CB  ALA A1458      55.547  40.478 -23.182  1.00  0.00           C  
ATOM   3745  N   TYR A1459      58.096  41.635 -21.869  1.00  0.00           N  
ATOM   3746  CA  TYR A1459      59.461  41.494 -21.372  1.00  0.00           C  
ATOM   3747  C   TYR A1459      59.540  41.193 -19.885  1.00  0.00           C  
ATOM   3748  O   TYR A1459      58.740  41.696 -19.113  1.00  0.00           O  
ATOM   3749  CB  TYR A1459      60.199  42.800 -21.636  1.00  0.00           C  
ATOM   3750  CG  TYR A1459      59.269  43.982 -21.487  1.00  0.00           C  
ATOM   3751  CD1 TYR A1459      58.523  44.444 -22.576  1.00  0.00           C  
ATOM   3752  CD2 TYR A1459      59.041  44.570 -20.238  1.00  0.00           C  
ATOM   3753  CE1 TYR A1459      57.573  45.448 -22.432  1.00  0.00           C  
ATOM   3754  CE2 TYR A1459      58.077  45.588 -20.084  1.00  0.00           C  
ATOM   3755  CZ  TYR A1459      57.347  46.016 -21.186  1.00  0.00           C  
ATOM   3756  OH  TYR A1459      56.362  46.978 -21.062  1.00  0.00           O  
ATOM   3757  N   ASP A1460      60.499  40.364 -19.484  1.00  0.00           N  
ATOM   3758  CA  ASP A1460      60.688  40.086 -18.061  1.00  0.00           C  
ATOM   3759  C   ASP A1460      62.066  40.576 -17.684  1.00  0.00           C  
ATOM   3760  O   ASP A1460      62.979  40.611 -18.514  1.00  0.00           O  
ATOM   3761  CB  ASP A1460      60.681  38.601 -17.724  1.00  0.00           C  
ATOM   3762  CG  ASP A1460      59.331  37.977 -17.810  1.00  0.00           C  
ATOM   3763  OD1 ASP A1460      58.389  38.742 -18.104  1.00  0.00           O  
ATOM   3764  OD2 ASP A1460      59.183  36.753 -17.590  1.00  0.00           O  
ATOM   3765  N   MET A1461      62.218  40.964 -16.430  1.00  0.00           N  
ATOM   3766  CA  MET A1461      63.527  41.339 -15.953  1.00  0.00           C  
ATOM   3767  C   MET A1461      63.864  40.172 -15.057  1.00  0.00           C  
ATOM   3768  O   MET A1461      63.041  39.773 -14.225  1.00  0.00           O  
ATOM   3769  CB  MET A1461      63.525  42.609 -15.097  1.00  0.00           C  
ATOM   3770  CG  MET A1461      64.930  42.948 -14.593  1.00  0.00           C  
ATOM   3771  SD  MET A1461      64.998  44.243 -13.353  1.00  0.00           S  
ATOM   3772  CE  MET A1461      64.567  45.650 -14.342  1.00  0.00           C  
ATOM   3773  N   VAL A1462      65.056  39.606 -15.241  1.00  0.00           N  
ATOM   3774  CA  VAL A1462      65.453  38.517 -14.394  1.00  0.00           C  
ATOM   3775  C   VAL A1462      66.810  38.812 -13.800  1.00  0.00           C  
ATOM   3776  O   VAL A1462      67.673  39.393 -14.446  1.00  0.00           O  
ATOM   3777  CB  VAL A1462      65.460  37.154 -15.144  1.00  0.00           C  
ATOM   3778  CG1 VAL A1462      64.794  37.278 -16.494  1.00  0.00           C  
ATOM   3779  CG2 VAL A1462      66.854  36.592 -15.205  1.00  0.00           C  
ATOM   3780  N   ILE A1463      66.980  38.453 -12.541  1.00  0.00           N  
ATOM   3781  CA  ILE A1463      68.247  38.658 -11.895  1.00  0.00           C  
ATOM   3782  C   ILE A1463      68.623  37.346 -11.222  1.00  0.00           C  
ATOM   3783  O   ILE A1463      67.843  36.805 -10.438  1.00  0.00           O  
ATOM   3784  CB  ILE A1463      68.186  39.731 -10.820  1.00  0.00           C  
ATOM   3785  CG1 ILE A1463      67.791  41.072 -11.431  1.00  0.00           C  
ATOM   3786  CG2 ILE A1463      69.552  39.828 -10.138  1.00  0.00           C  
ATOM   3787  CD1 ILE A1463      67.530  42.154 -10.395  1.00  0.00           C  
ATOM   3788  N   ASN A1464      69.813  36.839 -11.546  1.00  0.00           N  
ATOM   3789  CA  ASN A1464      70.311  35.603 -10.967  1.00  0.00           C  
ATOM   3790  C   ASN A1464      69.280  34.487 -11.078  1.00  0.00           C  
ATOM   3791  O   ASN A1464      69.028  33.770 -10.106  1.00  0.00           O  
ATOM   3792  CB  ASN A1464      70.665  35.806  -9.496  1.00  0.00           C  
ATOM   3793  CG  ASN A1464      71.852  36.743  -9.286  1.00  0.00           C  
ATOM   3794  OD1 ASN A1464      72.418  37.294 -10.233  1.00  0.00           O  
ATOM   3795  ND2 ASN A1464      72.232  36.919  -8.022  1.00  0.00           N  
ATOM   3796  N   GLY A1693      68.683  34.345 -12.257  1.00  0.00           N  
ATOM   3797  CA  GLY A1693      67.705  33.290 -12.470  1.00  0.00           C  
ATOM   3798  C   GLY A1693      66.345  33.477 -11.819  1.00  0.00           C  
ATOM   3799  O   GLY A1693      65.538  32.554 -11.767  1.00  0.00           O  
ATOM   3800  N   TYR A1700      66.075  34.667 -11.317  1.00  0.00           N  
ATOM   3801  CA  TYR A1700      64.784  34.946 -10.711  1.00  0.00           C  
ATOM   3802  C   TYR A1700      64.032  35.909 -11.621  1.00  0.00           C  
ATOM   3803  O   TYR A1700      64.621  36.850 -12.151  1.00  0.00           O  
ATOM   3804  CB  TYR A1700      64.970  35.646  -9.368  1.00  0.00           C  
ATOM   3805  CG  TYR A1700      65.301  34.778  -8.188  1.00  0.00           C  
ATOM   3806  CD1 TYR A1700      64.288  34.126  -7.481  1.00  0.00           C  
ATOM   3807  CD2 TYR A1700      66.609  34.703  -7.697  1.00  0.00           C  
ATOM   3808  CE1 TYR A1700      64.554  33.439  -6.305  1.00  0.00           C  
ATOM   3809  CE2 TYR A1700      66.893  34.011  -6.520  1.00  0.00           C  
ATOM   3810  CZ  TYR A1700      65.854  33.388  -5.822  1.00  0.00           C  
ATOM   3811  OH  TYR A1700      66.094  32.763  -4.617  1.00  0.00           O  
ATOM   3812  N   GLU A1701      62.746  35.670 -11.823  1.00  0.00           N  
ATOM   3813  CA  GLU A1701      61.932  36.601 -12.587  1.00  0.00           C  
ATOM   3814  C   GLU A1701      61.541  37.647 -11.535  1.00  0.00           C  
ATOM   3815  O   GLU A1701      60.742  37.370 -10.641  1.00  0.00           O  
ATOM   3816  CB  GLU A1701      60.667  35.932 -13.105  1.00  0.00           C  
ATOM   3817  CG  GLU A1701      59.754  36.902 -13.829  1.00  0.00           C  
ATOM   3818  CD  GLU A1701      58.326  36.396 -13.932  1.00  0.00           C  
ATOM   3819  OE1 GLU A1701      58.131  35.172 -14.105  1.00  0.00           O  
ATOM   3820  OE2 GLU A1701      57.395  37.229 -13.852  1.00  0.00           O  
ATOM   3821  N   VAL A1702      62.100  38.842 -11.626  1.00  0.00           N  
ATOM   3822  CA  VAL A1702      61.811  39.863 -10.636  1.00  0.00           C  
ATOM   3823  C   VAL A1702      60.773  40.865 -11.102  1.00  0.00           C  
ATOM   3824  O   VAL A1702      60.289  41.665 -10.322  1.00  0.00           O  
ATOM   3825  CB  VAL A1702      63.107  40.607 -10.249  1.00  0.00           C  
ATOM   3826  CG1 VAL A1702      64.120  39.612  -9.671  1.00  0.00           C  
ATOM   3827  CG2 VAL A1702      63.707  41.299 -11.483  1.00  0.00           C  
ATOM   3828  N   GLY A1703      60.441  40.830 -12.384  1.00  0.00           N  
ATOM   3829  CA  GLY A1703      59.464  41.763 -12.908  1.00  0.00           C  
ATOM   3830  C   GLY A1703      59.134  41.383 -14.331  1.00  0.00           C  
ATOM   3831  O   GLY A1703      59.866  40.621 -14.958  1.00  0.00           O  
ATOM   3832  N   GLY A1704      58.024  41.899 -14.842  1.00  0.00           N  
ATOM   3833  CA  GLY A1704      57.647  41.592 -16.202  1.00  0.00           C  
ATOM   3834  C   GLY A1704      56.555  42.537 -16.639  1.00  0.00           C  
ATOM   3835  O   GLY A1704      55.804  43.076 -15.821  1.00  0.00           O  
ATOM   3836  N   GLY A1705      56.455  42.739 -17.942  1.00  0.00           N  
ATOM   3837  CA  GLY A1705      55.438  43.624 -18.447  1.00  0.00           C  
ATOM   3838  C   GLY A1705      55.315  43.491 -19.944  1.00  0.00           C  
ATOM   3839  O   GLY A1705      55.915  42.606 -20.559  1.00  0.00           O  
ATOM   3840  N   SER A1706      54.542  44.386 -20.536  1.00  0.00           N  
ATOM   3841  CA  SER A1706      54.352  44.365 -21.969  1.00  0.00           C  
ATOM   3842  C   SER A1706      53.745  45.683 -22.392  1.00  0.00           C  
ATOM   3843  O   SER A1706      53.277  46.467 -21.554  1.00  0.00           O  
ATOM   3844  CB  SER A1706      53.372  43.255 -22.338  1.00  0.00           C  
ATOM   3845  OG  SER A1706      52.116  43.489 -21.718  1.00  0.00           O  
ATOM   3846  N   VAL A1707      53.791  45.909 -23.675  1.00  0.00           N  
ATOM   3847  CA  VAL A1707      53.102  47.044 -24.256  1.00  0.00           C  
ATOM   3848  C   VAL A1707      51.673  46.569 -24.380  1.00  0.00           C  
ATOM   3849  O   VAL A1707      51.419  45.431 -24.792  1.00  0.00           O  
ATOM   3850  CB  VAL A1707      53.709  47.388 -25.612  1.00  0.00           C  
ATOM   3851  CG1 VAL A1707      52.846  48.359 -26.419  1.00  0.00           C  
ATOM   3852  CG2 VAL A1707      55.086  48.039 -25.499  1.00  0.00           C  
ATOM   3853  N   ARG A1708      50.738  47.393 -24.012  1.00  0.00           N  
ATOM   3854  CA  ARG A1708      49.348  46.953 -24.042  1.00  0.00           C  
ATOM   3855  C   ARG A1708      48.681  47.195 -25.375  1.00  0.00           C  
ATOM   3856  O   ARG A1708      49.130  48.019 -26.173  1.00  0.00           O  
ATOM   3857  CB  ARG A1708      48.492  47.693 -23.019  1.00  0.00           C  
ATOM   3858  CG  ARG A1708      49.227  48.001 -21.729  1.00  0.00           C  
ATOM   3859  CD  ARG A1708      49.807  46.767 -21.045  1.00  0.00           C  
ATOM   3860  NE  ARG A1708      50.483  47.131 -19.804  1.00  0.00           N  
ATOM   3861  CZ  ARG A1708      51.165  46.294 -19.031  1.00  0.00           C  
ATOM   3862  NH1 ARG A1708      51.284  45.002 -19.350  1.00  0.00           N  
ATOM   3863  NH2 ARG A1708      51.771  46.672 -17.899  1.00  0.00           N  
ATOM   3864  N   ILE A1709      47.586  46.475 -25.580  1.00  0.00           N  
ATOM   3865  CA  ILE A1709      46.749  46.601 -26.751  1.00  0.00           C  
ATOM   3866  C   ILE A1709      45.880  47.864 -26.535  1.00  0.00           C  
ATOM   3867  O   ILE A1709      45.132  47.946 -25.555  1.00  0.00           O  
ATOM   3868  CB  ILE A1709      45.830  45.372 -26.859  1.00  0.00           C  
ATOM   3869  CG1 ILE A1709      46.666  44.140 -27.211  1.00  0.00           C  
ATOM   3870  CG2 ILE A1709      44.706  45.633 -27.853  1.00  0.00           C  
ATOM   3871  CD1 ILE A1709      45.934  42.827 -27.018  1.00  0.00           C  
ATOM   3872  N   HIS A1710      45.987  48.852 -27.423  1.00  0.00           N  
ATOM   3873  CA  HIS A1710      45.182  50.051 -27.259  1.00  0.00           C  
ATOM   3874  C   HIS A1710      44.103  50.136 -28.306  1.00  0.00           C  
ATOM   3875  O   HIS A1710      43.485  51.186 -28.482  1.00  0.00           O  
ATOM   3876  CB  HIS A1710      46.030  51.320 -27.287  1.00  0.00           C  
ATOM   3877  CG  HIS A1710      46.901  51.455 -28.495  1.00  0.00           C  
ATOM   3878  ND1 HIS A1710      48.138  50.856 -28.591  1.00  0.00           N  
ATOM   3879  CD2 HIS A1710      46.719  52.130 -29.655  1.00  0.00           C  
ATOM   3880  CE1 HIS A1710      48.682  51.156 -29.759  1.00  0.00           C  
ATOM   3881  NE2 HIS A1710      47.840  51.927 -30.425  1.00  0.00           N  
ATOM   3882  N   ASN A1711      43.862  49.019 -28.984  1.00  0.00           N  
ATOM   3883  CA  ASN A1711      42.839  48.963 -30.015  1.00  0.00           C  
ATOM   3884  C   ASN A1711      41.832  47.864 -29.782  1.00  0.00           C  
ATOM   3885  O   ASN A1711      42.186  46.687 -29.710  1.00  0.00           O  
ATOM   3886  CB  ASN A1711      43.473  48.789 -31.380  1.00  0.00           C  
ATOM   3887  CG  ASN A1711      43.344  50.033 -32.217  1.00  0.00           C  
ATOM   3888  OD1 ASN A1711      43.823  51.113 -31.839  1.00  0.00           O  
ATOM   3889  ND2 ASN A1711      42.675  49.900 -33.365  1.00  0.00           N  
ATOM   3890  N   GLY A1712      40.566  48.265 -29.695  1.00  0.00           N  
ATOM   3891  CA  GLY A1712      39.492  47.328 -29.432  1.00  0.00           C  
ATOM   3892  C   GLY A1712      39.443  46.126 -30.339  1.00  0.00           C  
ATOM   3893  O   GLY A1712      39.173  45.013 -29.892  1.00  0.00           O  
ATOM   3894  N   ASP A1713      39.708  46.347 -31.616  1.00  0.00           N  
ATOM   3895  CA  ASP A1713      39.673  45.266 -32.588  1.00  0.00           C  
ATOM   3896  C   ASP A1713      40.728  44.211 -32.249  1.00  0.00           C  
ATOM   3897  O   ASP A1713      40.471  43.005 -32.314  1.00  0.00           O  
ATOM   3898  CB  ASP A1713      39.921  45.819 -33.987  1.00  0.00           C  
ATOM   3899  CG  ASP A1713      39.611  44.811 -35.061  1.00  0.00           C  
ATOM   3900  OD1 ASP A1713      38.766  43.917 -34.801  1.00  0.00           O  
ATOM   3901  OD2 ASP A1713      40.216  44.909 -36.166  1.00  0.00           O  
ATOM   3902  N   MET A1714      41.918  44.678 -31.904  1.00  0.00           N  
ATOM   3903  CA  MET A1714      42.995  43.788 -31.527  1.00  0.00           C  
ATOM   3904  C   MET A1714      42.674  43.054 -30.203  1.00  0.00           C  
ATOM   3905  O   MET A1714      42.942  41.861 -30.069  1.00  0.00           O  
ATOM   3906  CB  MET A1714      44.296  44.576 -31.360  1.00  0.00           C  
ATOM   3907  CG  MET A1714      45.460  43.730 -30.819  1.00  0.00           C  
ATOM   3908  SD  MET A1714      46.105  42.554 -32.053  1.00  0.00           S  
ATOM   3909  CE  MET A1714      47.201  43.708 -32.948  1.00  0.00           C  
ATOM   3910  N   GLN A1715      42.107  43.770 -29.232  1.00  0.00           N  
ATOM   3911  CA  GLN A1715      41.797  43.159 -27.950  1.00  0.00           C  
ATOM   3912  C   GLN A1715      40.810  42.036 -28.183  1.00  0.00           C  
ATOM   3913  O   GLN A1715      40.951  40.920 -27.688  1.00  0.00           O  
ATOM   3914  CB  GLN A1715      41.203  44.195 -26.992  1.00  0.00           C  
ATOM   3915  CG  GLN A1715      41.077  43.663 -25.573  1.00  0.00           C  
ATOM   3916  CD  GLN A1715      42.391  43.094 -25.077  1.00  0.00           C  
ATOM   3917  OE1 GLN A1715      43.295  43.835 -24.666  1.00  0.00           O  
ATOM   3918  NE2 GLN A1715      42.515  41.770 -25.133  1.00  0.00           N  
ATOM   3919  N   GLN A1716      39.796  42.363 -28.958  1.00  0.00           N  
ATOM   3920  CA  GLN A1716      38.760  41.427 -29.320  1.00  0.00           C  
ATOM   3921  C   GLN A1716      39.371  40.229 -30.071  1.00  0.00           C  
ATOM   3922  O   GLN A1716      39.012  39.074 -29.823  1.00  0.00           O  
ATOM   3923  CB  GLN A1716      37.766  42.182 -30.182  1.00  0.00           C  
ATOM   3924  CG  GLN A1716      36.616  41.401 -30.731  1.00  0.00           C  
ATOM   3925  CD  GLN A1716      35.683  42.320 -31.500  1.00  0.00           C  
ATOM   3926  OE1 GLN A1716      35.259  43.365 -30.983  1.00  0.00           O  
ATOM   3927  NE2 GLN A1716      35.368  41.949 -32.737  1.00  0.00           N  
ATOM   3928  N   THR A1717      40.309  40.500 -30.979  1.00  0.00           N  
ATOM   3929  CA  THR A1717      40.927  39.416 -31.734  1.00  0.00           C  
ATOM   3930  C   THR A1717      41.676  38.479 -30.781  1.00  0.00           C  
ATOM   3931  O   THR A1717      41.573  37.260 -30.892  1.00  0.00           O  
ATOM   3932  CB  THR A1717      41.903  39.960 -32.828  1.00  0.00           C  
ATOM   3933  OG1 THR A1717      41.174  40.766 -33.764  1.00  0.00           O  
ATOM   3934  CG2 THR A1717      42.570  38.798 -33.589  1.00  0.00           C  
ATOM   3935  N   VAL A1718      42.420  39.049 -29.839  1.00  0.00           N  
ATOM   3936  CA  VAL A1718      43.148  38.239 -28.884  1.00  0.00           C  
ATOM   3937  C   VAL A1718      42.175  37.396 -28.060  1.00  0.00           C  
ATOM   3938  O   VAL A1718      42.415  36.204 -27.851  1.00  0.00           O  
ATOM   3939  CB  VAL A1718      44.019  39.115 -27.926  1.00  0.00           C  
ATOM   3940  CG1 VAL A1718      44.596  38.254 -26.803  1.00  0.00           C  
ATOM   3941  CG2 VAL A1718      45.166  39.750 -28.697  1.00  0.00           C  
ATOM   3942  N   PHE A1719      41.086  37.998 -27.581  1.00  0.00           N  
ATOM   3943  CA  PHE A1719      40.119  37.240 -26.786  1.00  0.00           C  
ATOM   3944  C   PHE A1719      39.621  36.047 -27.584  1.00  0.00           C  
ATOM   3945  O   PHE A1719      39.453  34.956 -27.040  1.00  0.00           O  
ATOM   3946  CB  PHE A1719      38.929  38.116 -26.375  1.00  0.00           C  
ATOM   3947  CG  PHE A1719      39.227  39.058 -25.249  1.00  0.00           C  
ATOM   3948  CD1 PHE A1719      40.201  38.744 -24.307  1.00  0.00           C  
ATOM   3949  CD2 PHE A1719      38.532  40.252 -25.120  1.00  0.00           C  
ATOM   3950  CE1 PHE A1719      40.472  39.615 -23.240  1.00  0.00           C  
ATOM   3951  CE2 PHE A1719      38.794  41.131 -24.058  1.00  0.00           C  
ATOM   3952  CZ  PHE A1719      39.761  40.813 -23.118  1.00  0.00           C  
ATOM   3953  N   GLY A1720      39.398  36.255 -28.878  1.00  0.00           N  
ATOM   3954  CA  GLY A1720      38.919  35.183 -29.740  1.00  0.00           C  
ATOM   3955  C   GLY A1720      39.933  34.065 -29.884  1.00  0.00           C  
ATOM   3956  O   GLY A1720      39.583  32.884 -29.847  1.00  0.00           O  
ATOM   3957  N   ILE A1721      41.196  34.431 -30.057  1.00  0.00           N  
ATOM   3958  CA  ILE A1721      42.247  33.429 -30.182  1.00  0.00           C  
ATOM   3959  C   ILE A1721      42.269  32.617 -28.896  1.00  0.00           C  
ATOM   3960  O   ILE A1721      42.463  31.411 -28.923  1.00  0.00           O  
ATOM   3961  CB  ILE A1721      43.631  34.097 -30.394  1.00  0.00           C  
ATOM   3962  CG1 ILE A1721      43.644  34.802 -31.751  1.00  0.00           C  
ATOM   3963  CG2 ILE A1721      44.779  33.048 -30.260  1.00  0.00           C  
ATOM   3964  CD1 ILE A1721      44.779  35.787 -31.906  1.00  0.00           C  
ATOM   3965  N   LEU A1722      42.042  33.288 -27.771  1.00  0.00           N  
ATOM   3966  CA  LEU A1722      42.057  32.637 -26.468  1.00  0.00           C  
ATOM   3967  C   LEU A1722      40.838  31.765 -26.213  1.00  0.00           C  
ATOM   3968  O   LEU A1722      40.733  31.128 -25.167  1.00  0.00           O  
ATOM   3969  CB  LEU A1722      42.181  33.696 -25.371  1.00  0.00           C  
ATOM   3970  CG  LEU A1722      43.471  34.505 -25.391  1.00  0.00           C  
ATOM   3971  CD1 LEU A1722      43.422  35.592 -24.330  1.00  0.00           C  
ATOM   3972  CD2 LEU A1722      44.652  33.567 -25.154  1.00  0.00           C  
ATOM   3973  N   GLY A1723      39.911  31.739 -27.165  1.00  0.00           N  
ATOM   3974  CA  GLY A1723      38.714  30.927 -26.998  1.00  0.00           C  
ATOM   3975  C   GLY A1723      37.629  31.589 -26.160  1.00  0.00           C  
ATOM   3976  O   GLY A1723      36.695  30.941 -25.683  1.00  0.00           O  
ATOM   3977  N   ILE A1724      37.743  32.890 -25.967  1.00  0.00           N  
ATOM   3978  CA  ILE A1724      36.748  33.600 -25.187  1.00  0.00           C  
ATOM   3979  C   ILE A1724      35.686  34.090 -26.165  1.00  0.00           C  
ATOM   3980  O   ILE A1724      35.954  34.964 -26.989  1.00  0.00           O  
ATOM   3981  CB  ILE A1724      37.399  34.778 -24.450  1.00  0.00           C  
ATOM   3982  CG1 ILE A1724      38.493  34.251 -23.527  1.00  0.00           C  
ATOM   3983  CG2 ILE A1724      36.372  35.527 -23.653  1.00  0.00           C  
ATOM   3984  CD1 ILE A1724      39.290  35.331 -22.855  1.00  0.00           C  
ATOM   3985  N   ASN A1725      34.490  33.510 -26.091  1.00  0.00           N  
ATOM   3986  CA  ASN A1725      33.411  33.898 -26.994  1.00  0.00           C  
ATOM   3987  C   ASN A1725      32.898  35.309 -26.704  1.00  0.00           C  
ATOM   3988  O   ASN A1725      33.223  35.902 -25.680  1.00  0.00           O  
ATOM   3989  CB  ASN A1725      32.249  32.890 -26.928  1.00  0.00           C  
ATOM   3990  CG  ASN A1725      31.620  32.796 -25.543  1.00  0.00           C  
ATOM   3991  OD1 ASN A1725      31.314  33.809 -24.908  1.00  0.00           O  
ATOM   3992  ND2 ASN A1725      31.411  31.573 -25.076  1.00  0.00           N  
ATOM   3993  N   GLU A1726      32.102  35.838 -27.622  1.00  0.00           N  
ATOM   3994  CA  GLU A1726      31.554  37.176 -27.485  1.00  0.00           C  
ATOM   3995  C   GLU A1726      30.886  37.425 -26.137  1.00  0.00           C  
ATOM   3996  O   GLU A1726      31.164  38.424 -25.475  1.00  0.00           O  
ATOM   3997  CB  GLU A1726      30.568  37.431 -28.615  1.00  0.00           C  
ATOM   3998  CG  GLU A1726      31.028  38.499 -29.582  1.00  0.00           C  
ATOM   3999  CD  GLU A1726      30.889  39.903 -29.006  1.00  0.00           C  
ATOM   4000  OE1 GLU A1726      30.301  40.039 -27.910  1.00  0.00           O  
ATOM   4001  OE2 GLU A1726      31.375  40.872 -29.640  1.00  0.00           O  
ATOM   4002  N   GLU A1727      30.004  36.511 -25.748  1.00  0.00           N  
ATOM   4003  CA  GLU A1727      29.287  36.581 -24.483  1.00  0.00           C  
ATOM   4004  C   GLU A1727      30.259  36.805 -23.329  1.00  0.00           C  
ATOM   4005  O   GLU A1727      30.126  37.757 -22.564  1.00  0.00           O  
ATOM   4006  CB  GLU A1727      28.531  35.267 -24.256  1.00  0.00           C  
ATOM   4007  CG  GLU A1727      27.962  35.073 -22.856  1.00  0.00           C  
ATOM   4008  CD  GLU A1727      26.769  35.966 -22.596  1.00  0.00           C  
ATOM   4009  OE1 GLU A1727      26.320  36.666 -23.540  1.00  0.00           O  
ATOM   4010  OE2 GLU A1727      26.290  35.967 -21.438  1.00  0.00           O  
ATOM   4011  N   GLU A1728      31.230  35.910 -23.202  1.00  0.00           N  
ATOM   4012  CA  GLU A1728      32.214  36.015 -22.142  1.00  0.00           C  
ATOM   4013  C   GLU A1728      33.022  37.307 -22.271  1.00  0.00           C  
ATOM   4014  O   GLU A1728      33.388  37.902 -21.263  1.00  0.00           O  
ATOM   4015  CB  GLU A1728      33.140  34.792 -22.152  1.00  0.00           C  
ATOM   4016  CG  GLU A1728      34.387  34.935 -21.275  1.00  0.00           C  
ATOM   4017  CD  GLU A1728      34.311  34.197 -19.947  1.00  0.00           C  
ATOM   4018  OE1 GLU A1728      33.308  34.374 -19.209  1.00  0.00           O  
ATOM   4019  OE2 GLU A1728      35.276  33.446 -19.644  1.00  0.00           O  
ATOM   4020  N   GLN A1729      33.300  37.740 -23.501  1.00  0.00           N  
ATOM   4021  CA  GLN A1729      34.053  38.974 -23.705  1.00  0.00           C  
ATOM   4022  C   GLN A1729      33.297  40.140 -23.114  1.00  0.00           C  
ATOM   4023  O   GLN A1729      33.839  40.885 -22.296  1.00  0.00           O  
ATOM   4024  CB  GLN A1729      34.306  39.244 -25.190  1.00  0.00           C  
ATOM   4025  CG  GLN A1729      35.443  38.430 -25.761  1.00  0.00           C  
ATOM   4026  CD  GLN A1729      35.659  38.681 -27.236  1.00  0.00           C  
ATOM   4027  OE1 GLN A1729      35.709  39.832 -27.690  1.00  0.00           O  
ATOM   4028  NE2 GLN A1729      35.801  37.601 -27.999  1.00  0.00           N  
ATOM   4029  N   ARG A1747      32.045  40.297 -23.530  1.00  0.00           N  
ATOM   4030  CA  ARG A1747      31.205  41.380 -23.033  1.00  0.00           C  
ATOM   4031  C   ARG A1747      30.994  41.226 -21.534  1.00  0.00           C  
ATOM   4032  O   ARG A1747      31.122  42.174 -20.762  1.00  0.00           O  
ATOM   4033  CB  ARG A1747      29.852  41.370 -23.742  1.00  0.00           C  
ATOM   4034  CG  ARG A1747      29.941  41.616 -25.232  1.00  0.00           C  
ATOM   4035  CD  ARG A1747      30.584  42.958 -25.491  1.00  0.00           C  
ATOM   4036  NE  ARG A1747      30.068  43.940 -24.539  1.00  0.00           N  
ATOM   4037  CZ  ARG A1747      30.586  45.150 -24.352  1.00  0.00           C  
ATOM   4038  NH1 ARG A1747      31.643  45.542 -25.059  1.00  0.00           N  
ATOM   4039  NH2 ARG A1747      30.062  45.957 -23.436  1.00  0.00           N  
ATOM   4040  N   GLU A1751      30.699  40.007 -21.123  1.00  0.00           N  
ATOM   4041  CA  GLU A1751      30.454  39.733 -19.729  1.00  0.00           C  
ATOM   4042  C   GLU A1751      31.624  40.106 -18.841  1.00  0.00           C  
ATOM   4043  O   GLU A1751      31.482  40.878 -17.911  1.00  0.00           O  
ATOM   4044  CB  GLU A1751      30.126  38.252 -19.567  1.00  0.00           C  
ATOM   4045  CG  GLU A1751      30.027  37.773 -18.133  1.00  0.00           C  
ATOM   4046  CD  GLU A1751      28.953  38.489 -17.362  1.00  0.00           C  
ATOM   4047  OE1 GLU A1751      28.299  39.391 -17.942  1.00  0.00           O  
ATOM   4048  OE2 GLU A1751      28.762  38.149 -16.173  1.00  0.00           O  
ATOM   4049  N   LYS A1752      32.794  39.576 -19.161  1.00  0.00           N  
ATOM   4050  CA  LYS A1752      33.987  39.786 -18.360  1.00  0.00           C  
ATOM   4051  C   LYS A1752      34.889  40.984 -18.648  1.00  0.00           C  
ATOM   4052  O   LYS A1752      35.521  41.509 -17.740  1.00  0.00           O  
ATOM   4053  CB  LYS A1752      34.830  38.509 -18.408  1.00  0.00           C  
ATOM   4054  CG  LYS A1752      34.045  37.268 -18.033  1.00  0.00           C  
ATOM   4055  CD  LYS A1752      33.339  37.439 -16.683  1.00  0.00           C  
ATOM   4056  CE  LYS A1752      32.446  36.244 -16.358  1.00  0.00           C  
ATOM   4057  NZ  LYS A1752      33.226  34.976 -16.287  1.00  0.00           N  
ATOM   4058  N   PHE A1753      34.953  41.416 -19.899  1.00  0.00           N  
ATOM   4059  CA  PHE A1753      35.827  42.527 -20.259  1.00  0.00           C  
ATOM   4060  C   PHE A1753      35.109  43.634 -21.028  1.00  0.00           C  
ATOM   4061  O   PHE A1753      35.742  44.457 -21.693  1.00  0.00           O  
ATOM   4062  CB  PHE A1753      37.006  41.987 -21.073  1.00  0.00           C  
ATOM   4063  CG  PHE A1753      37.763  40.878 -20.377  1.00  0.00           C  
ATOM   4064  CD1 PHE A1753      38.481  41.134 -19.217  1.00  0.00           C  
ATOM   4065  CD2 PHE A1753      37.706  39.574 -20.851  1.00  0.00           C  
ATOM   4066  CE1 PHE A1753      39.132  40.105 -18.525  1.00  0.00           C  
ATOM   4067  CE2 PHE A1753      38.353  38.527 -20.172  1.00  0.00           C  
ATOM   4068  CZ  PHE A1753      39.068  38.799 -18.999  1.00  0.00           C  
ATOM   4069  N   GLY A1757      33.781  43.654 -20.914  1.00  0.00           N  
ATOM   4070  CA  GLY A1757      32.987  44.662 -21.590  1.00  0.00           C  
ATOM   4071  C   GLY A1757      33.448  46.067 -21.254  1.00  0.00           C  
ATOM   4072  O   GLY A1757      33.611  46.913 -22.141  1.00  0.00           O  
ATOM   4073  N   PHE A1758      33.680  46.321 -19.972  1.00  0.00           N  
ATOM   4074  CA  PHE A1758      34.097  47.649 -19.552  1.00  0.00           C  
ATOM   4075  C   PHE A1758      35.433  48.002 -20.187  1.00  0.00           C  
ATOM   4076  O   PHE A1758      35.698  49.167 -20.486  1.00  0.00           O  
ATOM   4077  CB  PHE A1758      34.179  47.719 -18.023  1.00  0.00           C  
ATOM   4078  CG  PHE A1758      35.306  46.927 -17.445  1.00  0.00           C  
ATOM   4079  CD1 PHE A1758      36.573  47.481 -17.339  1.00  0.00           C  
ATOM   4080  CD2 PHE A1758      35.110  45.621 -17.039  1.00  0.00           C  
ATOM   4081  CE1 PHE A1758      37.652  46.741 -16.831  1.00  0.00           C  
ATOM   4082  CE2 PHE A1758      36.181  44.865 -16.527  1.00  0.00           C  
ATOM   4083  CZ  PHE A1758      37.458  45.435 -16.425  1.00  0.00           C  
ATOM   4084  N   LEU A1759      36.278  46.997 -20.389  1.00  0.00           N  
ATOM   4085  CA  LEU A1759      37.581  47.227 -21.018  1.00  0.00           C  
ATOM   4086  C   LEU A1759      37.376  47.504 -22.515  1.00  0.00           C  
ATOM   4087  O   LEU A1759      37.890  48.478 -23.059  1.00  0.00           O  
ATOM   4088  CB  LEU A1759      38.500  45.998 -20.842  1.00  0.00           C  
ATOM   4089  CG  LEU A1759      39.773  46.036 -21.711  1.00  0.00           C  
ATOM   4090  CD1 LEU A1759      40.626  47.246 -21.334  1.00  0.00           C  
ATOM   4091  CD2 LEU A1759      40.569  44.756 -21.521  1.00  0.00           C  
ATOM   4092  N   LEU A1760      36.633  46.634 -23.183  1.00  0.00           N  
ATOM   4093  CA  LEU A1760      36.373  46.838 -24.599  1.00  0.00           C  
ATOM   4094  C   LEU A1760      35.721  48.205 -24.799  1.00  0.00           C  
ATOM   4095  O   LEU A1760      36.054  48.927 -25.740  1.00  0.00           O  
ATOM   4096  CB  LEU A1760      35.451  45.744 -25.153  1.00  0.00           C  
ATOM   4097  CG  LEU A1760      36.016  44.488 -25.838  1.00  0.00           C  
ATOM   4098  CD1 LEU A1760      37.521  44.550 -25.938  1.00  0.00           C  
ATOM   4099  CD2 LEU A1760      35.583  43.253 -25.082  1.00  0.00           C  
ATOM   4100  N   ASP A1761      34.801  48.575 -23.918  1.00  0.00           N  
ATOM   4101  CA  ASP A1761      34.157  49.869 -24.084  1.00  0.00           C  
ATOM   4102  C   ASP A1761      35.111  51.009 -23.850  1.00  0.00           C  
ATOM   4103  O   ASP A1761      35.096  51.989 -24.592  1.00  0.00           O  
ATOM   4104  CB  ASP A1761      32.959  50.009 -23.168  1.00  0.00           C  
ATOM   4105  CG  ASP A1761      31.848  49.100 -23.566  1.00  0.00           C  
ATOM   4106  OD1 ASP A1761      31.857  48.670 -24.734  1.00  0.00           O  
ATOM   4107  OD2 ASP A1761      30.969  48.814 -22.724  1.00  0.00           O  
ATOM   4108  N   ALA A1765      35.935  50.879 -22.816  1.00  0.00           N  
ATOM   4109  CA  ALA A1765      36.904  51.909 -22.497  1.00  0.00           C  
ATOM   4110  C   ALA A1765      37.831  52.155 -23.688  1.00  0.00           C  
ATOM   4111  O   ALA A1765      38.194  53.295 -23.963  1.00  0.00           O  
ATOM   4112  CB  ALA A1765      37.717  51.505 -21.269  1.00  0.00           C  
ATOM   4113  N   LEU A1767      38.191  51.088 -24.397  1.00  0.00           N  
ATOM   4114  CA  LEU A1767      39.081  51.197 -25.547  1.00  0.00           C  
ATOM   4115  C   LEU A1767      38.516  52.038 -26.694  1.00  0.00           C  
ATOM   4116  O   LEU A1767      39.238  52.410 -27.619  1.00  0.00           O  
ATOM   4117  CB  LEU A1767      39.432  49.803 -26.070  1.00  0.00           C  
ATOM   4118  CG  LEU A1767      40.329  48.925 -25.186  1.00  0.00           C  
ATOM   4119  CD1 LEU A1767      40.557  47.589 -25.877  1.00  0.00           C  
ATOM   4120  CD2 LEU A1767      41.650  49.633 -24.933  1.00  0.00           C  
ATOM   4121  N   LYS A1768      37.229  52.352 -26.632  1.00  0.00           N  
ATOM   4122  CA  LYS A1768      36.597  53.132 -27.673  1.00  0.00           C  
ATOM   4123  C   LYS A1768      36.768  54.624 -27.517  1.00  0.00           C  
ATOM   4124  O   LYS A1768      36.397  55.370 -28.421  1.00  0.00           O  
ATOM   4125  CB  LYS A1768      35.102  52.833 -27.719  1.00  0.00           C  
ATOM   4126  CG  LYS A1768      34.729  51.433 -28.191  1.00  0.00           C  
ATOM   4127  CD  LYS A1768      33.263  51.127 -27.844  1.00  0.00           C  
ATOM   4128  CE  LYS A1768      32.899  49.701 -28.261  1.00  0.00           C  
ATOM   4129  NZ  LYS A1768      31.630  49.204 -27.649  1.00  0.00           N  
ATOM   4130  N   TYR A1770      37.337  55.083 -26.404  1.00  0.00           N  
ATOM   4131  CA  TYR A1770      37.430  56.524 -26.198  1.00  0.00           C  
ATOM   4132  C   TYR A1770      38.792  57.173 -26.151  1.00  0.00           C  
ATOM   4133  O   TYR A1770      39.212  57.678 -25.113  1.00  0.00           O  
ATOM   4134  CB  TYR A1770      36.655  56.911 -24.942  1.00  0.00           C  
ATOM   4135  CG  TYR A1770      35.275  56.309 -24.911  1.00  0.00           C  
ATOM   4136  CD1 TYR A1770      34.239  56.845 -25.675  1.00  0.00           C  
ATOM   4137  CD2 TYR A1770      34.995  55.218 -24.091  1.00  0.00           C  
ATOM   4138  CE1 TYR A1770      32.959  56.305 -25.622  1.00  0.00           C  
ATOM   4139  CE2 TYR A1770      33.722  54.673 -24.028  1.00  0.00           C  
ATOM   4140  CZ  TYR A1770      32.707  55.213 -24.796  1.00  0.00           C  
ATOM   4141  OH  TYR A1770      31.456  54.641 -24.755  1.00  0.00           O  
ATOM   4142  N   GLY A1771      39.463  57.197 -27.295  1.00  0.00           N  
ATOM   4143  CA  GLY A1771      40.770  57.817 -27.382  1.00  0.00           C  
ATOM   4144  C   GLY A1771      41.751  57.202 -26.419  1.00  0.00           C  
ATOM   4145  O   GLY A1771      42.320  57.895 -25.576  1.00  0.00           O  
ATOM   4146  N   THR A1772      41.951  55.897 -26.518  1.00  0.00           N  
ATOM   4147  CA  THR A1772      42.892  55.288 -25.604  1.00  0.00           C  
ATOM   4148  C   THR A1772      44.288  55.464 -26.160  1.00  0.00           C  
ATOM   4149  O   THR A1772      44.554  55.218 -27.321  1.00  0.00           O  
ATOM   4150  CB  THR A1772      42.551  53.800 -25.282  1.00  0.00           C  
ATOM   4151  OG1 THR A1772      43.690  52.965 -25.529  1.00  0.00           O  
ATOM   4152  CG2 THR A1772      41.356  53.347 -26.040  1.00  0.00           C  
ATOM   4153  N   PRO A1773      45.195  55.937 -25.319  1.00  0.00           N  
ATOM   4154  CA  PRO A1773      46.577  56.177 -25.706  1.00  0.00           C  
ATOM   4155  C   PRO A1773      47.384  54.887 -25.720  1.00  0.00           C  
ATOM   4156  O   PRO A1773      47.001  53.896 -25.097  1.00  0.00           O  
ATOM   4157  CB  PRO A1773      47.049  57.102 -24.613  1.00  0.00           C  
ATOM   4158  CG  PRO A1773      46.424  56.412 -23.389  1.00  0.00           C  
ATOM   4159  CD  PRO A1773      45.027  56.068 -23.857  1.00  0.00           C  
ATOM   4160  N   PRO A1774      48.495  54.873 -26.460  1.00  0.00           N  
ATOM   4161  CA  PRO A1774      49.258  53.632 -26.436  1.00  0.00           C  
ATOM   4162  C   PRO A1774      49.800  53.555 -25.001  1.00  0.00           C  
ATOM   4163  O   PRO A1774      50.098  54.579 -24.392  1.00  0.00           O  
ATOM   4164  CB  PRO A1774      50.336  53.869 -27.499  1.00  0.00           C  
ATOM   4165  CG  PRO A1774      50.442  55.355 -27.589  1.00  0.00           C  
ATOM   4166  CD  PRO A1774      49.044  55.836 -27.430  1.00  0.00           C  
ATOM   4167  N   HIS A1775      49.875  52.368 -24.418  1.00  0.00           N  
ATOM   4168  CA  HIS A1775      50.382  52.307 -23.052  1.00  0.00           C  
ATOM   4169  C   HIS A1775      51.118  51.016 -22.774  1.00  0.00           C  
ATOM   4170  O   HIS A1775      50.952  50.009 -23.462  1.00  0.00           O  
ATOM   4171  CB  HIS A1775      49.264  52.574 -22.011  1.00  0.00           C  
ATOM   4172  CG  HIS A1775      48.042  51.725 -22.172  1.00  0.00           C  
ATOM   4173  ND1 HIS A1775      47.235  51.778 -23.286  1.00  0.00           N  
ATOM   4174  CD2 HIS A1775      47.465  50.826 -21.337  1.00  0.00           C  
ATOM   4175  CE1 HIS A1775      46.211  50.952 -23.130  1.00  0.00           C  
ATOM   4176  NE2 HIS A1775      46.327  50.363 -21.956  1.00  0.00           N  
ATOM   4177  N   ALA A1776      51.967  51.063 -21.765  1.00  0.00           N  
ATOM   4178  CA  ALA A1776      52.792  49.921 -21.448  1.00  0.00           C  
ATOM   4179  C   ALA A1776      53.260  50.073 -20.040  1.00  0.00           C  
ATOM   4180  O   ALA A1776      53.400  51.188 -19.542  1.00  0.00           O  
ATOM   4181  CB  ALA A1776      53.985  49.898 -22.365  1.00  0.00           C  
ATOM   4182  N   GLY A1777      53.535  48.946 -19.407  1.00  0.00           N  
ATOM   4183  CA  GLY A1777      53.993  49.016 -18.045  1.00  0.00           C  
ATOM   4184  C   GLY A1777      54.741  47.782 -17.659  1.00  0.00           C  
ATOM   4185  O   GLY A1777      55.178  46.999 -18.507  1.00  0.00           O  
ATOM   4186  N   LEU A1778      54.860  47.597 -16.357  1.00  0.00           N  
ATOM   4187  CA  LEU A1778      55.594  46.471 -15.823  1.00  0.00           C  
ATOM   4188  C   LEU A1778      55.342  46.433 -14.345  1.00  0.00           C  
ATOM   4189  O   LEU A1778      54.922  47.434 -13.741  1.00  0.00           O  
ATOM   4190  CB  LEU A1778      57.085  46.680 -16.065  1.00  0.00           C  
ATOM   4191  CG  LEU A1778      58.096  45.714 -15.437  1.00  0.00           C  
ATOM   4192  CD1 LEU A1778      59.307  45.642 -16.331  1.00  0.00           C  
ATOM   4193  CD2 LEU A1778      58.500  46.176 -14.044  1.00  0.00           C  
ATOM   4194  N   ALA A1779      55.610  45.282 -13.756  1.00  0.00           N  
ATOM   4195  CA  ALA A1779      55.451  45.129 -12.326  1.00  0.00           C  
ATOM   4196  C   ALA A1779      56.580  44.251 -11.834  1.00  0.00           C  
ATOM   4197  O   ALA A1779      57.000  43.313 -12.514  1.00  0.00           O  
ATOM   4198  CB  ALA A1779      54.106  44.505 -11.999  1.00  0.00           C  
ATOM   4199  N   PHE A1782      57.082  44.590 -10.659  1.00  0.00           N  
ATOM   4200  CA  PHE A1782      58.165  43.861 -10.022  1.00  0.00           C  
ATOM   4201  C   PHE A1782      57.589  43.134  -8.831  1.00  0.00           C  
ATOM   4202  O   PHE A1782      56.546  43.526  -8.289  1.00  0.00           O  
ATOM   4203  CB  PHE A1782      59.216  44.816  -9.431  1.00  0.00           C  
ATOM   4204  CG  PHE A1782      60.130  45.455 -10.463  1.00  0.00           C  
ATOM   4205  CD1 PHE A1782      61.140  44.698 -11.063  1.00  0.00           C  
ATOM   4206  CD2 PHE A1782      59.959  46.799 -10.796  1.00  0.00           C  
ATOM   4207  CE1 PHE A1782      61.984  45.291 -12.006  1.00  0.00           C  
ATOM   4208  CE2 PHE A1782      60.803  47.393 -11.739  1.00  0.00           C  
ATOM   4209  CZ  PHE A1782      61.817  46.639 -12.344  1.00  0.00           C  
ATOM   4210  N   GLY A1783      58.258  42.090  -8.454  1.00  0.00           N  
ATOM   4211  CA  GLY A1783      57.911  41.383  -7.238  1.00  0.00           C  
ATOM   4212  C   GLY A1783      58.756  42.032  -6.158  1.00  0.00           C  
ATOM   4213  O   GLY A1783      59.968  41.821  -6.088  1.00  0.00           O  
ATOM   4214  N   LEU A1784      58.134  42.854  -5.343  1.00  0.00           N  
ATOM   4215  CA  LEU A1784      58.874  43.555  -4.287  1.00  0.00           C  
ATOM   4216  C   LEU A1784      59.557  42.547  -3.380  1.00  0.00           C  
ATOM   4217  O   LEU A1784      60.708  42.740  -2.980  1.00  0.00           O  
ATOM   4218  CB  LEU A1784      57.934  44.420  -3.447  1.00  0.00           C  
ATOM   4219  CG  LEU A1784      58.638  45.079  -2.256  1.00  0.00           C  
ATOM   4220  CD1 LEU A1784      59.870  45.893  -2.662  1.00  0.00           C  
ATOM   4221  CD2 LEU A1784      57.728  46.044  -1.491  1.00  0.00           C  
ATOM   4222  N   ASP A1785      58.833  41.472  -3.065  1.00  0.00           N  
ATOM   4223  CA  ASP A1785      59.337  40.416  -2.202  1.00  0.00           C  
ATOM   4224  C   ASP A1785      60.583  39.813  -2.817  1.00  0.00           C  
ATOM   4225  O   ASP A1785      61.611  39.662  -2.160  1.00  0.00           O  
ATOM   4226  CB  ASP A1785      58.270  39.332  -2.027  1.00  0.00           C  
ATOM   4227  CG  ASP A1785      56.900  39.915  -1.755  1.00  0.00           C  
ATOM   4228  OD1 ASP A1785      56.566  40.133  -0.570  1.00  0.00           O  
ATOM   4229  OD2 ASP A1785      56.148  40.124  -2.731  1.00  0.00           O  
ATOM   4230  N   ARG A1786      60.499  39.480  -4.094  1.00  0.00           N  
ATOM   4231  CA  ARG A1786      61.647  38.901  -4.746  1.00  0.00           C  
ATOM   4232  C   ARG A1786      62.785  39.900  -4.828  1.00  0.00           C  
ATOM   4233  O   ARG A1786      63.933  39.525  -4.656  1.00  0.00           O  
ATOM   4234  CB  ARG A1786      61.267  38.370  -6.127  1.00  0.00           C  
ATOM   4235  CG  ARG A1786      60.442  37.143  -6.003  1.00  0.00           C  
ATOM   4236  CD  ARG A1786      60.146  36.529  -7.319  1.00  0.00           C  
ATOM   4237  NE  ARG A1786      59.219  35.422  -7.149  1.00  0.00           N  
ATOM   4238  CZ  ARG A1786      58.653  34.774  -8.149  1.00  0.00           C  
ATOM   4239  NH1 ARG A1786      58.922  35.125  -9.400  1.00  0.00           N  
ATOM   4240  NH2 ARG A1786      57.817  33.783  -7.895  1.00  0.00           N  
ATOM   4241  N   LEU A1787      62.484  41.162  -5.082  1.00  0.00           N  
ATOM   4242  CA  LEU A1787      63.565  42.134  -5.125  1.00  0.00           C  
ATOM   4243  C   LEU A1787      64.220  42.175  -3.752  1.00  0.00           C  
ATOM   4244  O   LEU A1787      65.447  42.219  -3.645  1.00  0.00           O  
ATOM   4245  CB  LEU A1787      63.067  43.539  -5.509  1.00  0.00           C  
ATOM   4246  CG  LEU A1787      62.700  43.658  -6.997  1.00  0.00           C  
ATOM   4247  CD1 LEU A1787      62.262  45.065  -7.339  1.00  0.00           C  
ATOM   4248  CD2 LEU A1787      63.908  43.268  -7.841  1.00  0.00           C  
ATOM   4249  N   THR A1788      63.408  42.096  -2.705  1.00  0.00           N  
ATOM   4250  CA  THR A1788      63.943  42.174  -1.361  1.00  0.00           C  
ATOM   4251  C   THR A1788      64.745  40.943  -0.960  1.00  0.00           C  
ATOM   4252  O   THR A1788      65.728  41.049  -0.221  1.00  0.00           O  
ATOM   4253  CB  THR A1788      62.818  42.447  -0.362  1.00  0.00           C  
ATOM   4254  OG1 THR A1788      62.097  43.609  -0.782  1.00  0.00           O  
ATOM   4255  CG2 THR A1788      63.386  42.694   1.010  1.00  0.00           C  
ATOM   4256  N   MET A1789      64.324  39.780  -1.450  1.00  0.00           N  
ATOM   4257  CA  MET A1789      65.023  38.523  -1.177  1.00  0.00           C  
ATOM   4258  C   MET A1789      66.423  38.650  -1.762  1.00  0.00           C  
ATOM   4259  O   MET A1789      67.419  38.311  -1.131  1.00  0.00           O  
ATOM   4260  CB  MET A1789      64.337  37.349  -1.877  1.00  0.00           C  
ATOM   4261  CG  MET A1789      62.914  37.034  -1.439  1.00  0.00           C  
ATOM   4262  SD  MET A1789      62.208  35.773  -2.557  1.00  0.00           S  
ATOM   4263  CE  MET A1789      63.611  34.513  -2.507  1.00  0.00           C  
ATOM   4264  N   LEU A1790      66.481  39.125  -2.996  1.00  0.00           N  
ATOM   4265  CA  LEU A1790      67.738  39.293  -3.685  1.00  0.00           C  
ATOM   4266  C   LEU A1790      68.601  40.292  -2.917  1.00  0.00           C  
ATOM   4267  O   LEU A1790      69.765  40.030  -2.623  1.00  0.00           O  
ATOM   4268  CB  LEU A1790      67.467  39.791  -5.095  1.00  0.00           C  
ATOM   4269  CG  LEU A1790      67.812  38.887  -6.283  1.00  0.00           C  
ATOM   4270  CD1 LEU A1790      67.772  37.429  -5.879  1.00  0.00           C  
ATOM   4271  CD2 LEU A1790      66.848  39.174  -7.418  1.00  0.00           C  
ATOM   4272  N   LEU A1791      68.014  41.429  -2.571  1.00  0.00           N  
ATOM   4273  CA  LEU A1791      68.734  42.458  -1.851  1.00  0.00           C  
ATOM   4274  C   LEU A1791      69.130  42.162  -0.406  1.00  0.00           C  
ATOM   4275  O   LEU A1791      69.967  42.876   0.143  1.00  0.00           O  
ATOM   4276  CB  LEU A1791      67.948  43.759  -1.903  1.00  0.00           C  
ATOM   4277  CG  LEU A1791      68.031  44.346  -3.305  1.00  0.00           C  
ATOM   4278  CD1 LEU A1791      67.017  45.477  -3.435  1.00  0.00           C  
ATOM   4279  CD2 LEU A1791      69.489  44.809  -3.581  1.00  0.00           C  
ATOM   4280  N   THR A1792      68.548  41.128   0.206  1.00  0.00           N  
ATOM   4281  CA  THR A1792      68.878  40.797   1.580  1.00  0.00           C  
ATOM   4282  C   THR A1792      69.494  39.415   1.624  1.00  0.00           C  
ATOM   4283  O   THR A1792      69.775  38.870   2.699  1.00  0.00           O  
ATOM   4284  CB  THR A1792      67.636  40.824   2.510  1.00  0.00           C  
ATOM   4285  OG1 THR A1792      66.670  39.876   2.052  1.00  0.00           O  
ATOM   4286  CG2 THR A1792      67.017  42.178   2.523  1.00  0.00           C  
ATOM   4287  N   GLY A1793      69.678  38.834   0.443  1.00  0.00           N  
ATOM   4288  CA  GLY A1793      70.315  37.537   0.357  1.00  0.00           C  
ATOM   4289  C   GLY A1793      69.612  36.316   0.900  1.00  0.00           C  
ATOM   4290  O   GLY A1793      70.289  35.408   1.358  1.00  0.00           O  
ATOM   4291  N   THR A1794      68.282  36.279   0.889  1.00  0.00           N  
ATOM   4292  CA  THR A1794      67.559  35.081   1.328  1.00  0.00           C  
ATOM   4293  C   THR A1794      67.078  34.409   0.062  1.00  0.00           C  
ATOM   4294  O   THR A1794      66.881  35.063  -0.952  1.00  0.00           O  
ATOM   4295  CB  THR A1794      66.291  35.378   2.120  1.00  0.00           C  
ATOM   4296  OG1 THR A1794      65.655  36.539   1.572  1.00  0.00           O  
ATOM   4297  CG2 THR A1794      66.602  35.600   3.543  1.00  0.00           C  
ATOM   4298  N   ASP A1795      66.847  33.111   0.151  1.00  0.00           N  
ATOM   4299  CA  ASP A1795      66.370  32.308  -0.971  1.00  0.00           C  
ATOM   4300  C   ASP A1795      64.943  31.946  -0.599  1.00  0.00           C  
ATOM   4301  O   ASP A1795      64.323  31.089  -1.205  1.00  0.00           O  
ATOM   4302  CB  ASP A1795      67.165  31.015  -1.016  1.00  0.00           C  
ATOM   4303  CG  ASP A1795      66.995  30.207   0.276  1.00  0.00           C  
ATOM   4304  OD1 ASP A1795      67.434  30.686   1.356  1.00  0.00           O  
ATOM   4305  OD2 ASP A1795      66.395  29.108   0.217  1.00  0.00           O  
ATOM   4306  N   ASN A1796      64.449  32.596   0.435  1.00  0.00           N  
ATOM   4307  CA  ASN A1796      63.133  32.313   0.962  1.00  0.00           C  
ATOM   4308  C   ASN A1796      62.327  33.596   1.016  1.00  0.00           C  
ATOM   4309  O   ASN A1796      62.711  34.537   1.682  1.00  0.00           O  
ATOM   4310  CB  ASN A1796      63.303  31.745   2.366  1.00  0.00           C  
ATOM   4311  CG  ASN A1796      62.014  31.316   2.967  1.00  0.00           C  
ATOM   4312  OD1 ASN A1796      60.947  31.558   2.410  1.00  0.00           O  
ATOM   4313  ND2 ASN A1796      62.090  30.669   4.115  1.00  0.00           N  
ATOM   4314  N   ILE A1797      61.205  33.616   0.323  1.00  0.00           N  
ATOM   4315  CA  ILE A1797      60.338  34.776   0.262  1.00  0.00           C  
ATOM   4316  C   ILE A1797      59.741  35.071   1.634  1.00  0.00           C  
ATOM   4317  O   ILE A1797      59.451  36.208   1.965  1.00  0.00           O  
ATOM   4318  CB  ILE A1797      59.247  34.530  -0.794  1.00  0.00           C  
ATOM   4319  CG1 ILE A1797      58.404  35.767  -1.000  1.00  0.00           C  
ATOM   4320  CG2 ILE A1797      58.389  33.349  -0.389  1.00  0.00           C  
ATOM   4321  CD1 ILE A1797      57.381  35.576  -2.132  1.00  0.00           C  
ATOM   4322  N   ARG A1798      59.592  34.045   2.448  1.00  0.00           N  
ATOM   4323  CA  ARG A1798      59.052  34.237   3.773  1.00  0.00           C  
ATOM   4324  C   ARG A1798      59.926  35.174   4.602  1.00  0.00           C  
ATOM   4325  O   ARG A1798      59.425  35.935   5.429  1.00  0.00           O  
ATOM   4326  CB  ARG A1798      58.916  32.891   4.488  1.00  0.00           C  
ATOM   4327  CG  ARG A1798      57.694  32.102   4.088  1.00  0.00           C  
ATOM   4328  CD  ARG A1798      57.604  30.825   4.887  1.00  0.00           C  
ATOM   4329  NE  ARG A1798      58.792  30.028   4.662  1.00  0.00           N  
ATOM   4330  CZ  ARG A1798      58.835  28.958   3.876  1.00  0.00           C  
ATOM   4331  NH1 ARG A1798      57.742  28.534   3.239  1.00  0.00           N  
ATOM   4332  NH2 ARG A1798      59.990  28.329   3.714  1.00  0.00           N  
ATOM   4333  N   ASP A1799      61.232  35.139   4.370  1.00  0.00           N  
ATOM   4334  CA  ASP A1799      62.127  35.982   5.146  1.00  0.00           C  
ATOM   4335  C   ASP A1799      61.959  37.471   4.910  1.00  0.00           C  
ATOM   4336  O   ASP A1799      62.417  38.267   5.721  1.00  0.00           O  
ATOM   4337  CB  ASP A1799      63.593  35.603   4.901  1.00  0.00           C  
ATOM   4338  CG  ASP A1799      63.939  34.228   5.442  1.00  0.00           C  
ATOM   4339  OD1 ASP A1799      63.352  33.808   6.466  1.00  0.00           O  
ATOM   4340  OD2 ASP A1799      64.820  33.571   4.842  1.00  0.00           O  
ATOM   4341  N   VAL A1800      61.316  37.860   3.817  1.00  0.00           N  
ATOM   4342  CA  VAL A1800      61.137  39.283   3.556  1.00  0.00           C  
ATOM   4343  C   VAL A1800      59.693  39.739   3.749  1.00  0.00           C  
ATOM   4344  O   VAL A1800      59.288  40.817   3.315  1.00  0.00           O  
ATOM   4345  CB  VAL A1800      61.626  39.641   2.136  1.00  0.00           C  
ATOM   4346  CG1 VAL A1800      63.116  39.344   2.028  1.00  0.00           C  
ATOM   4347  CG2 VAL A1800      60.855  38.861   1.108  1.00  0.00           C  
ATOM   4348  N   ILE A1801      58.912  38.906   4.417  1.00  0.00           N  
ATOM   4349  CA  ILE A1801      57.525  39.238   4.676  1.00  0.00           C  
ATOM   4350  C   ILE A1801      57.299  39.132   6.177  1.00  0.00           C  
ATOM   4351  O   ILE A1801      57.602  38.111   6.800  1.00  0.00           O  
ATOM   4352  CB  ILE A1801      56.579  38.274   3.915  1.00  0.00           C  
ATOM   4353  CG1 ILE A1801      56.847  38.368   2.414  1.00  0.00           C  
ATOM   4354  CG2 ILE A1801      55.116  38.616   4.216  1.00  0.00           C  
ATOM   4355  CD1 ILE A1801      56.107  37.332   1.595  1.00  0.00           C  
ATOM   4356  N   ALA A1802      56.765  40.186   6.770  1.00  0.00           N  
ATOM   4357  CA  ALA A1802      56.543  40.167   8.216  1.00  0.00           C  
ATOM   4358  C   ALA A1802      55.743  38.957   8.661  1.00  0.00           C  
ATOM   4359  O   ALA A1802      56.151  38.220   9.562  1.00  0.00           O  
ATOM   4360  CB  ALA A1802      55.847  41.447   8.658  1.00  0.00           C  
ATOM   4361  N   PHE A1803      54.608  38.745   8.018  1.00  0.00           N  
ATOM   4362  CA  PHE A1803      53.737  37.643   8.386  1.00  0.00           C  
ATOM   4363  C   PHE A1803      53.318  36.858   7.161  1.00  0.00           C  
ATOM   4364  O   PHE A1803      52.195  36.991   6.693  1.00  0.00           O  
ATOM   4365  CB  PHE A1803      52.515  38.196   9.103  1.00  0.00           C  
ATOM   4366  CG  PHE A1803      52.856  39.030  10.294  1.00  0.00           C  
ATOM   4367  CD1 PHE A1803      53.445  38.453  11.412  1.00  0.00           C  
ATOM   4368  CD2 PHE A1803      52.629  40.399  10.290  1.00  0.00           C  
ATOM   4369  CE1 PHE A1803      53.807  39.228  12.507  1.00  0.00           C  
ATOM   4370  CE2 PHE A1803      52.988  41.181  11.383  1.00  0.00           C  
ATOM   4371  CZ  PHE A1803      53.582  40.590  12.498  1.00  0.00           C  
ATOM   4372  N   PRO A1804      54.216  35.995   6.651  1.00  0.00           N  
ATOM   4373  CA  PRO A1804      53.918  35.203   5.467  1.00  0.00           C  
ATOM   4374  C   PRO A1804      53.054  34.008   5.790  1.00  0.00           C  
ATOM   4375  O   PRO A1804      52.811  33.698   6.951  1.00  0.00           O  
ATOM   4376  CB  PRO A1804      55.296  34.791   5.002  1.00  0.00           C  
ATOM   4377  CG  PRO A1804      55.950  34.432   6.331  1.00  0.00           C  
ATOM   4378  CD  PRO A1804      55.475  35.536   7.275  1.00  0.00           C  
ATOM   4379  N   LYS A1805      52.616  33.332   4.735  1.00  0.00           N  
ATOM   4380  CA  LYS A1805      51.776  32.149   4.835  1.00  0.00           C  
ATOM   4381  C   LYS A1805      52.626  30.896   4.671  1.00  0.00           C  
ATOM   4382  O   LYS A1805      53.708  30.963   4.087  1.00  0.00           O  
ATOM   4383  CB  LYS A1805      50.715  32.211   3.737  1.00  0.00           C  
ATOM   4384  CG  LYS A1805      49.692  33.326   3.940  1.00  0.00           C  
ATOM   4385  CD  LYS A1805      48.891  33.043   5.194  1.00  0.00           C  
ATOM   4386  CE  LYS A1805      47.701  33.974   5.326  1.00  0.00           C  
ATOM   4387  NZ  LYS A1805      48.114  35.393   5.344  1.00  0.00           N  
ATOM   4388  N   THR A1806      52.152  29.761   5.201  1.00  0.00           N  
ATOM   4389  CA  THR A1806      52.879  28.490   5.060  1.00  0.00           C  
ATOM   4390  C   THR A1806      52.476  27.996   3.680  1.00  0.00           C  
ATOM   4391  O   THR A1806      51.659  28.642   3.006  1.00  0.00           O  
ATOM   4392  CB  THR A1806      52.395  27.396   6.034  1.00  0.00           C  
ATOM   4393  OG1 THR A1806      51.025  27.090   5.727  1.00  0.00           O  
ATOM   4394  CG2 THR A1806      52.518  27.827   7.482  1.00  0.00           C  
ATOM   4395  N   THR A1807      53.020  26.845   3.281  1.00  0.00           N  
ATOM   4396  CA  THR A1807      52.706  26.239   1.988  1.00  0.00           C  
ATOM   4397  C   THR A1807      51.228  25.838   1.923  1.00  0.00           C  
ATOM   4398  O   THR A1807      50.691  25.558   0.853  1.00  0.00           O  
ATOM   4399  CB  THR A1807      53.590  24.996   1.718  1.00  0.00           C  
ATOM   4400  OG1 THR A1807      53.471  24.083   2.805  1.00  0.00           O  
ATOM   4401  CG2 THR A1807      55.059  25.394   1.599  1.00  0.00           C  
ATOM   4402  N   ALA A1808      50.554  25.830   3.065  1.00  0.00           N  
ATOM   4403  CA  ALA A1808      49.134  25.502   3.055  1.00  0.00           C  
ATOM   4404  C   ALA A1808      48.299  26.800   3.092  1.00  0.00           C  
ATOM   4405  O   ALA A1808      47.118  26.785   3.436  1.00  0.00           O  
ATOM   4406  CB  ALA A1808      48.787  24.599   4.231  1.00  0.00           C  
ATOM   4407  N   ALA A1809      48.924  27.913   2.714  1.00  0.00           N  
ATOM   4408  CA  ALA A1809      48.241  29.207   2.695  1.00  0.00           C  
ATOM   4409  C   ALA A1809      47.751  29.593   4.097  1.00  0.00           C  
ATOM   4410  O   ALA A1809      46.788  30.333   4.253  1.00  0.00           O  
ATOM   4411  CB  ALA A1809      47.057  29.161   1.700  1.00  0.00           C  
ATOM   4412  N   ALA A1810      48.438  29.092   5.113  1.00  0.00           N  
ATOM   4413  CA  ALA A1810      48.062  29.356   6.487  1.00  0.00           C  
ATOM   4414  C   ALA A1810      48.954  30.343   7.194  1.00  0.00           C  
ATOM   4415  O   ALA A1810      50.143  30.453   6.891  1.00  0.00           O  
ATOM   4416  CB  ALA A1810      48.066  28.068   7.271  1.00  0.00           C  
ATOM   4417  N   CYS A1811      48.354  31.074   8.129  1.00  0.00           N  
ATOM   4418  CA  CYS A1811      49.094  31.988   8.974  1.00  0.00           C  
ATOM   4419  C   CYS A1811      49.185  31.200  10.267  1.00  0.00           C  
ATOM   4420  O   CYS A1811      48.208  31.096  11.012  1.00  0.00           O  
ATOM   4421  CB  CYS A1811      48.339  33.278   9.271  1.00  0.00           C  
ATOM   4422  SG  CYS A1811      49.339  34.371  10.376  1.00  0.00           S  
ATOM   4423  N   LEU A1812      50.341  30.610  10.516  1.00  0.00           N  
ATOM   4424  CA  LEU A1812      50.530  29.844  11.728  1.00  0.00           C  
ATOM   4425  C   LEU A1812      50.469  30.767  12.940  1.00  0.00           C  
ATOM   4426  O   LEU A1812      50.097  30.345  14.033  1.00  0.00           O  
ATOM   4427  CB  LEU A1812      51.876  29.142  11.673  1.00  0.00           C  
ATOM   4428  CG  LEU A1812      51.831  27.623  11.503  1.00  0.00           C  
ATOM   4429  CD1 LEU A1812      50.597  27.152  10.701  1.00  0.00           C  
ATOM   4430  CD2 LEU A1812      53.127  27.216  10.840  1.00  0.00           C  
ATOM   4431  N   MET A1813      50.819  32.034  12.765  1.00  0.00           N  
ATOM   4432  CA  MET A1813      50.786  32.920  13.914  1.00  0.00           C  
ATOM   4433  C   MET A1813      49.376  33.227  14.420  1.00  0.00           C  
ATOM   4434  O   MET A1813      49.155  33.296  15.625  1.00  0.00           O  
ATOM   4435  CB  MET A1813      51.501  34.233  13.616  1.00  0.00           C  
ATOM   4436  CG  MET A1813      51.489  35.162  14.809  1.00  0.00           C  
ATOM   4437  SD  MET A1813      52.359  36.648  14.485  1.00  0.00           S  
ATOM   4438  CE  MET A1813      51.132  37.483  13.522  1.00  0.00           C  
ATOM   4439  N   THR A1814      48.425  33.396  13.507  1.00  0.00           N  
ATOM   4440  CA  THR A1814      47.055  33.726  13.892  1.00  0.00           C  
ATOM   4441  C   THR A1814      46.042  32.596  13.709  1.00  0.00           C  
ATOM   4442  O   THR A1814      44.913  32.664  14.216  1.00  0.00           O  
ATOM   4443  CB  THR A1814      46.565  34.938  13.101  1.00  0.00           C  
ATOM   4444  OG1 THR A1814      46.518  34.602  11.709  1.00  0.00           O  
ATOM   4445  CG2 THR A1814      47.508  36.124  13.308  1.00  0.00           C  
ATOM   4446  N   GLU A1815      46.439  31.563  12.979  1.00  0.00           N  
ATOM   4447  CA  GLU A1815      45.568  30.424  12.740  1.00  0.00           C  
ATOM   4448  C   GLU A1815      44.491  30.733  11.728  1.00  0.00           C  
ATOM   4449  O   GLU A1815      43.312  30.484  11.944  1.00  0.00           O  
ATOM   4450  CB  GLU A1815      44.969  29.932  14.057  1.00  0.00           C  
ATOM   4451  CG  GLU A1815      46.058  29.607  15.070  1.00  0.00           C  
ATOM   4452  CD  GLU A1815      45.557  28.848  16.284  1.00  0.00           C  
ATOM   4453  OE1 GLU A1815      45.011  27.739  16.102  1.00  0.00           O  
ATOM   4454  OE2 GLU A1815      45.722  29.359  17.418  1.00  0.00           O  
ATOM   4455  N   ALA A1816      44.935  31.285  10.611  1.00  0.00           N  
ATOM   4456  CA  ALA A1816      44.079  31.628   9.494  1.00  0.00           C  
ATOM   4457  C   ALA A1816      44.473  30.675   8.383  1.00  0.00           C  
ATOM   4458  O   ALA A1816      45.651  30.365   8.223  1.00  0.00           O  
ATOM   4459  CB  ALA A1816      44.335  33.064   9.061  1.00  0.00           C  
ATOM   4460  N   PRO A1817      43.497  30.211   7.587  1.00  0.00           N  
ATOM   4461  CA  PRO A1817      42.080  30.546   7.692  1.00  0.00           C  
ATOM   4462  C   PRO A1817      41.381  29.761   8.797  1.00  0.00           C  
ATOM   4463  O   PRO A1817      41.956  28.844   9.386  1.00  0.00           O  
ATOM   4464  CB  PRO A1817      41.563  30.197   6.309  1.00  0.00           C  
ATOM   4465  CG  PRO A1817      42.306  28.955   6.036  1.00  0.00           C  
ATOM   4466  CD  PRO A1817      43.717  29.283   6.464  1.00  0.00           C  
ATOM   4467  N   SER A1818      40.131  30.109   9.068  1.00  0.00           N  
ATOM   4468  CA  SER A1818      39.389  29.429  10.114  1.00  0.00           C  
ATOM   4469  C   SER A1818      37.922  29.187   9.745  1.00  0.00           C  
ATOM   4470  O   SER A1818      37.390  29.803   8.810  1.00  0.00           O  
ATOM   4471  CB  SER A1818      39.470  30.246  11.397  1.00  0.00           C  
ATOM   4472  OG  SER A1818      38.828  31.483  11.225  1.00  0.00           O  
ATOM   4473  N   PHE A1819      37.274  28.276  10.467  1.00  0.00           N  
ATOM   4474  CA  PHE A1819      35.872  27.995  10.197  1.00  0.00           C  
ATOM   4475  C   PHE A1819      35.107  29.295  10.376  1.00  0.00           C  
ATOM   4476  O   PHE A1819      35.458  30.120  11.220  1.00  0.00           O  
ATOM   4477  CB  PHE A1819      35.344  26.917  11.149  1.00  0.00           C  
ATOM   4478  CG  PHE A1819      35.968  25.572  10.927  1.00  0.00           C  
ATOM   4479  CD1 PHE A1819      35.787  24.888   9.726  1.00  0.00           C  
ATOM   4480  CD2 PHE A1819      36.703  24.963  11.941  1.00  0.00           C  
ATOM   4481  CE1 PHE A1819      36.329  23.615   9.539  1.00  0.00           C  
ATOM   4482  CE2 PHE A1819      37.253  23.683  11.766  1.00  0.00           C  
ATOM   4483  CZ  PHE A1819      37.063  23.011  10.562  1.00  0.00           C  
ATOM   4484  N   ALA A1820      34.066  29.487   9.580  1.00  0.00           N  
ATOM   4485  CA  ALA A1820      33.294  30.721   9.659  1.00  0.00           C  
ATOM   4486  C   ALA A1820      32.101  30.618  10.576  1.00  0.00           C  
ATOM   4487  O   ALA A1820      31.623  29.529  10.881  1.00  0.00           O  
ATOM   4488  CB  ALA A1820      32.826  31.148   8.257  1.00  0.00           C  
ATOM   4489  N   ASN A1821      31.635  31.773  11.023  1.00  0.00           N  
ATOM   4490  CA  ASN A1821      30.458  31.851  11.864  1.00  0.00           C  
ATOM   4491  C   ASN A1821      29.295  31.709  10.881  1.00  0.00           C  
ATOM   4492  O   ASN A1821      29.207  32.453   9.901  1.00  0.00           O  
ATOM   4493  CB  ASN A1821      30.413  33.209  12.579  1.00  0.00           C  
ATOM   4494  CG  ASN A1821      29.304  33.299  13.618  1.00  0.00           C  
ATOM   4495  OD1 ASN A1821      29.561  33.669  14.759  1.00  0.00           O  
ATOM   4496  ND2 ASN A1821      28.067  32.977  13.229  1.00  0.00           N  
ATOM   4497  N   PRO A1822      28.402  30.734  11.122  1.00  0.00           N  
ATOM   4498  CA  PRO A1822      27.235  30.470  10.268  1.00  0.00           C  
ATOM   4499  C   PRO A1822      26.332  31.682  10.054  1.00  0.00           C  
ATOM   4500  O   PRO A1822      25.636  31.774   9.047  1.00  0.00           O  
ATOM   4501  CB  PRO A1822      26.530  29.321  10.991  1.00  0.00           C  
ATOM   4502  CG  PRO A1822      26.971  29.483  12.416  1.00  0.00           C  
ATOM   4503  CD  PRO A1822      28.424  29.816  12.273  1.00  0.00           C  
ATOM   4504  N   THR A1830      26.348  32.608  11.002  1.00  0.00           N  
ATOM   4505  CA  THR A1830      25.545  33.808  10.885  1.00  0.00           C  
ATOM   4506  C   THR A1830      26.136  34.629   9.749  1.00  0.00           C  
ATOM   4507  O   THR A1830      25.416  35.296   9.004  1.00  0.00           O  
ATOM   4508  CB  THR A1830      25.583  34.660  12.184  1.00  0.00           C  
ATOM   4509  OG1 THR A1830      24.991  33.923  13.267  1.00  0.00           O  
ATOM   4510  CG2 THR A1830      24.811  35.941  11.998  1.00  0.00           C  
ATOM   4511  N   ALA A1831      27.453  34.569   9.617  1.00  0.00           N  
ATOM   4512  CA  ALA A1831      28.135  35.314   8.574  1.00  0.00           C  
ATOM   4513  C   ALA A1831      27.872  34.678   7.218  1.00  0.00           C  
ATOM   4514  O   ALA A1831      27.587  35.381   6.250  1.00  0.00           O  
ATOM   4515  CB  ALA A1831      29.631  35.370   8.854  1.00  0.00           C  
ATOM   4516  N   LEU A1832      27.964  33.353   7.147  1.00  0.00           N  
ATOM   4517  CA  LEU A1832      27.721  32.665   5.886  1.00  0.00           C  
ATOM   4518  C   LEU A1832      26.282  32.880   5.463  1.00  0.00           C  
ATOM   4519  O   LEU A1832      25.979  32.974   4.276  1.00  0.00           O  
ATOM   4520  CB  LEU A1832      27.985  31.167   6.025  1.00  0.00           C  
ATOM   4521  CG  LEU A1832      29.423  30.793   6.369  1.00  0.00           C  
ATOM   4522  CD1 LEU A1832      29.585  29.298   6.334  1.00  0.00           C  
ATOM   4523  CD2 LEU A1832      30.372  31.447   5.370  1.00  0.00           C  
ATOM   4524  N   ALA A1833      25.389  32.969   6.440  1.00  0.00           N  
ATOM   4525  CA  ALA A1833      23.981  33.161   6.129  1.00  0.00           C  
ATOM   4526  C   ALA A1833      23.742  34.534   5.542  1.00  0.00           C  
ATOM   4527  O   ALA A1833      23.008  34.680   4.575  1.00  0.00           O  
ATOM   4528  CB  ALA A1833      23.107  32.963   7.388  1.00  0.00           C  
ATOM   4529  N   GLU A1834      24.351  35.561   6.103  1.00  0.00           N  
ATOM   4530  CA  GLU A1834      24.086  36.867   5.535  1.00  0.00           C  
ATOM   4531  C   GLU A1834      24.804  37.052   4.216  1.00  0.00           C  
ATOM   4532  O   GLU A1834      24.502  37.986   3.478  1.00  0.00           O  
ATOM   4533  CB  GLU A1834      24.422  37.990   6.522  1.00  0.00           C  
ATOM   4534  CG  GLU A1834      25.860  38.125   6.881  1.00  0.00           C  
ATOM   4535  CD  GLU A1834      26.062  39.127   7.997  1.00  0.00           C  
ATOM   4536  OE1 GLU A1834      25.046  39.663   8.510  1.00  0.00           O  
ATOM   4537  OE2 GLU A1834      27.243  39.376   8.349  1.00  0.00           O  
ATOM   4538  N   LEU A1835      25.735  36.142   3.911  1.00  0.00           N  
ATOM   4539  CA  LEU A1835      26.473  36.181   2.651  1.00  0.00           C  
ATOM   4540  C   LEU A1835      25.838  35.181   1.685  1.00  0.00           C  
ATOM   4541  O   LEU A1835      26.371  34.904   0.611  1.00  0.00           O  
ATOM   4542  CB  LEU A1835      27.942  35.823   2.871  1.00  0.00           C  
ATOM   4543  CG  LEU A1835      28.798  36.805   3.684  1.00  0.00           C  
ATOM   4544  CD1 LEU A1835      30.157  36.178   3.965  1.00  0.00           C  
ATOM   4545  CD2 LEU A1835      28.937  38.133   2.935  1.00  0.00           C  
ATOM   4546  N   SER A1836      24.709  34.617   2.096  1.00  0.00           N  
ATOM   4547  CA  SER A1836      23.974  33.669   1.272  1.00  0.00           C  
ATOM   4548  C   SER A1836      24.774  32.518   0.692  1.00  0.00           C  
ATOM   4549  O   SER A1836      24.514  32.106  -0.433  1.00  0.00           O  
ATOM   4550  CB  SER A1836      23.293  34.401   0.115  1.00  0.00           C  
ATOM   4551  OG  SER A1836      22.412  35.405   0.592  1.00  0.00           O  
ATOM   4552  N   ILE A1837      25.741  32.002   1.438  1.00  0.00           N  
ATOM   4553  CA  ILE A1837      26.537  30.870   0.964  1.00  0.00           C  
ATOM   4554  C   ILE A1837      26.631  29.841   2.072  1.00  0.00           C  
ATOM   4555  O   ILE A1837      26.309  30.124   3.221  1.00  0.00           O  
ATOM   4556  CB  ILE A1837      28.011  31.263   0.584  1.00  0.00           C  
ATOM   4557  CG1 ILE A1837      28.743  31.837   1.811  1.00  0.00           C  
ATOM   4558  CG2 ILE A1837      28.011  32.225  -0.599  1.00  0.00           C  
ATOM   4559  CD1 ILE A1837      30.265  32.000   1.650  1.00  0.00           C  
ATOM   4560  N   GLN A1838      27.082  28.645   1.725  1.00  0.00           N  
ATOM   4561  CA  GLN A1838      27.256  27.604   2.720  1.00  0.00           C  
ATOM   4562  C   GLN A1838      28.341  26.668   2.251  1.00  0.00           C  
ATOM   4563  O   GLN A1838      28.645  26.601   1.051  1.00  0.00           O  
ATOM   4564  CB  GLN A1838      25.958  26.813   2.931  1.00  0.00           C  
ATOM   4565  CG  GLN A1838      25.432  26.104   1.692  1.00  0.00           C  
ATOM   4566  CD  GLN A1838      24.122  25.369   1.961  1.00  0.00           C  
ATOM   4567  OE1 GLN A1838      23.153  25.960   2.427  1.00  0.00           O  
ATOM   4568  NE2 GLN A1838      24.094  24.077   1.667  1.00  0.00           N  
ATOM   4569  N   VAL A1839      28.931  25.958   3.204  1.00  0.00           N  
ATOM   4570  CA  VAL A1839      29.960  24.986   2.900  1.00  0.00           C  
ATOM   4571  C   VAL A1839      29.206  23.760   2.393  1.00  0.00           C  
ATOM   4572  O   VAL A1839      28.211  23.365   2.986  1.00  0.00           O  
ATOM   4573  CB  VAL A1839      30.747  24.607   4.172  1.00  0.00           C  
ATOM   4574  CG1 VAL A1839      31.829  23.587   3.834  1.00  0.00           C  
ATOM   4575  CG2 VAL A1839      31.330  25.863   4.811  1.00  0.00           C  
ATOM   4576  N   VAL A1840      29.662  23.165   1.299  1.00  0.00           N  
ATOM   4577  CA  VAL A1840      28.991  21.991   0.756  1.00  0.00           C  
ATOM   4578  C   VAL A1840      29.262  20.738   1.586  1.00  0.00           C  
ATOM   4579  O   VAL A1840      30.385  20.516   2.045  1.00  0.00           O  
ATOM   4580  CB  VAL A1840      29.433  21.723  -0.686  1.00  0.00           C  
ATOM   4581  CG1 VAL A1840      29.315  22.997  -1.495  1.00  0.00           C  
ATOM   4582  CG2 VAL A1840      30.855  21.190  -0.712  1.00  0.00           C  
ATOM   4583  N   LYS A1841      28.222  19.925   1.769  1.00  0.00           N  
ATOM   4584  CA  LYS A1841      28.308  18.675   2.535  1.00  0.00           C  
ATOM   4585  C   LYS A1841      29.429  17.764   2.012  1.00  0.00           C  
ATOM   4586  O   LYS A1841      30.132  17.131   2.838  1.00  0.00           O  
ATOM   4587  CB  LYS A1841      26.975  17.922   2.460  1.00  0.00           C  
ATOM   4588  CG  LYS A1841      26.753  16.903   3.588  1.00  0.00           C  
ATOM   4589  CD  LYS A1841      25.614  15.938   3.260  1.00  0.00           C  
ATOM   4590  CE  LYS A1841      25.120  15.191   4.507  1.00  0.00           C  
ATOM   4591  NZ  LYS A1841      24.232  16.037   5.371  1.00  0.00           N  
ATOM   4592  OXT LYS A1841      29.579  17.674   0.770  1.00  0.00           O  
HETATM 4593  P   AMO A 831      53.517  39.440 -13.211  1.00  0.00           P  
HETATM 4594  O1P AMO A 831      52.787  38.085 -13.327  1.00  0.00           O  
HETATM 4595  O2P AMO A 831      54.708  39.733 -14.148  1.00  0.00           O  
HETATM 4596  O3P AMO A 831      52.572  40.559 -14.041  1.00  0.00           O  
HETATM 4597  O5' AMO A 831      54.002  39.699 -11.687  1.00  0.00           O  
HETATM 4598  C5' AMO A 831      55.003  40.711 -11.387  1.00  0.00           C  
HETATM 4599  C4' AMO A 831      56.141  40.126 -10.574  1.00  0.00           C  
HETATM 4600  O4' AMO A 831      55.653  39.739  -9.265  1.00  0.00           O  
HETATM 4601  C1' AMO A 831      56.377  38.615  -8.797  1.00  0.00           C  
HETATM 4602  N9  AMO A 831      55.417  37.574  -8.439  1.00  0.00           N  
HETATM 4603  C4  AMO A 831      55.316  36.921  -7.233  1.00  0.00           C  
HETATM 4604  N3  AMO A 831      56.076  37.094  -6.141  1.00  0.00           N  
HETATM 4605  C2  AMO A 831      55.674  36.291  -5.149  1.00  0.00           C  
HETATM 4606  N1  AMO A 831      54.672  35.412  -5.126  1.00  0.00           N  
HETATM 4607  C6  AMO A 831      53.914  35.273  -6.242  1.00  0.00           C  
HETATM 4608  N6  AMO A 831      52.878  34.424  -6.219  1.00  0.00           N  
HETATM 4609  C5  AMO A 831      54.251  36.051  -7.366  1.00  0.00           C  
HETATM 4610  N7  AMO A 831      53.698  36.144  -8.634  1.00  0.00           N  
HETATM 4611  C8  AMO A 831      54.424  37.056  -9.229  1.00  0.00           C  
HETATM 4612  C2' AMO A 831      57.382  38.223  -9.881  1.00  0.00           C  
HETATM 4613  C3' AMO A 831      56.760  38.850 -11.122  1.00  0.00           C  
HETATM 4614  O3' AMO A 831      57.754  39.089 -12.112  1.00  0.00           O  
HETATM 4615  N   AMO A 831      50.103  42.877 -14.628  1.00  0.00           N  
HETATM 4616  CA  AMO A 831      51.406  42.217 -14.832  1.00  0.00           C  
HETATM 4617  CB  AMO A 831      52.539  43.250 -14.887  1.00  0.00           C  
HETATM 4618  CG  AMO A 831      52.486  44.101 -16.139  1.00  0.00           C  
HETATM 4619  OD1 AMO A 831      52.755  45.320 -16.050  1.00  0.00           O  
HETATM 4620  OD2 AMO A 831      52.137  43.557 -17.207  1.00  0.00           O  
HETATM 4621  C   AMO A 831      51.671  41.220 -13.715  1.00  0.00           C  
HETATM 4622  O   AMO A 831      50.943  41.144 -12.725  1.00  0.00           O  
HETATM 4623  O2' AMO A 831      58.632  38.803  -9.597  1.00  0.00           O  
TER
END
