# Supplementary material for: Backbone Brackets and Arginine Tweezers delineate Class I and Class II aminoacyl tRNA synthetases
Source: PLoS Comput Biol. 2018 Apr 16;14(4):e1006101. doi: 10.1371/journal.pcbi.1006101 (PMC5919687; doi:10.1371/journal.pcbi.1006101)
Supplement: S12 File — All structures of Class II aaRS with residues renumbered according to the MSA. (GZ) [file pcbi.1006101.s024.tar.gz › 1e1o_A_renum.pdb]

ATOM      1  N   ALA A 135      60.814  49.962  61.862  1.00  0.00           N  
ATOM      2  CA  ALA A 135      61.407  51.191  61.347  1.00  0.00           C  
ATOM      3  C   ALA A 135      62.490  50.848  60.323  1.00  0.00           C  
ATOM      4  O   ALA A 135      62.316  51.056  59.120  1.00  0.00           O  
ATOM      5  CB  ALA A 135      61.992  52.018  62.500  1.00  0.00           C  
ATOM      6  N   ILE A 136      63.601  50.300  60.809  1.00  0.00           N  
ATOM      7  CA  ILE A 136      64.703  49.872  59.950  1.00  0.00           C  
ATOM      8  C   ILE A 136      64.401  48.496  59.365  1.00  0.00           C  
ATOM      9  O   ILE A 136      64.911  48.145  58.302  1.00  0.00           O  
ATOM     10  CB  ILE A 136      66.011  49.832  60.738  1.00  0.00           C  
ATOM     11  N   ASP A 137      63.555  47.731  60.053  1.00  0.00           N  
ATOM     12  CA  ASP A 137      63.156  46.396  59.602  1.00  0.00           C  
ATOM     13  C   ASP A 137      62.445  46.410  58.231  1.00  0.00           C  
ATOM     14  O   ASP A 137      62.418  45.400  57.524  1.00  0.00           O  
ATOM     15  CB  ASP A 137      62.277  45.728  60.660  1.00  0.00           C  
ATOM     16  N   PHE A 138      61.862  47.552  57.871  1.00  0.00           N  
ATOM     17  CA  PHE A 138      61.213  47.719  56.573  1.00  0.00           C  
ATOM     18  C   PHE A 138      62.283  47.865  55.493  1.00  0.00           C  
ATOM     19  O   PHE A 138      62.211  47.216  54.448  1.00  0.00           O  
ATOM     20  CB  PHE A 138      60.306  48.955  56.589  1.00  0.00           C  
ATOM     21  CG  PHE A 138      59.672  49.274  55.257  1.00  0.00           C  
ATOM     22  CD1 PHE A 138      58.630  48.499  54.759  1.00  0.00           C  
ATOM     23  CD2 PHE A 138      60.094  50.375  54.519  1.00  0.00           C  
ATOM     24  CE1 PHE A 138      58.015  48.818  53.545  1.00  0.00           C  
ATOM     25  CE2 PHE A 138      59.488  50.703  53.305  1.00  0.00           C  
ATOM     26  CZ  PHE A 138      58.445  49.922  52.818  1.00  0.00           C  
ATOM     27  N   ASN A 139      63.289  48.695  55.760  1.00  0.00           N  
ATOM     28  CA  ASN A 139      64.385  48.901  54.812  1.00  0.00           C  
ATOM     29  C   ASN A 139      65.172  47.616  54.574  1.00  0.00           C  
ATOM     30  O   ASN A 139      65.842  47.468  53.551  1.00  0.00           O  
ATOM     31  CB  ASN A 139      65.317  50.022  55.283  1.00  0.00           C  
ATOM     32  CG  ASN A 139      64.674  51.393  55.174  1.00  0.00           C  
ATOM     33  OD1 ASN A 139      64.517  51.931  54.077  1.00  0.00           O  
ATOM     34  ND2 ASN A 139      64.275  51.954  56.310  1.00  0.00           N  
ATOM     35  N   ASP A 140      65.081  46.692  55.523  1.00  0.00           N  
ATOM     36  CA  ASP A 140      65.703  45.381  55.389  1.00  0.00           C  
ATOM     37  C   ASP A 140      64.876  44.474  54.484  1.00  0.00           C  
ATOM     38  O   ASP A 140      65.438  43.685  53.720  1.00  0.00           O  
ATOM     39  CB  ASP A 140      65.901  44.725  56.761  1.00  0.00           C  
ATOM     40  CG  ASP A 140      67.159  45.210  57.471  1.00  0.00           C  
ATOM     41  OD1 ASP A 140      67.690  46.292  57.122  1.00  0.00           O  
ATOM     42  OD2 ASP A 140      67.620  44.491  58.383  1.00  0.00           O  
ATOM     43  N   GLU A 141      63.551  44.573  54.582  1.00  0.00           N  
ATOM     44  CA  GLU A 141      62.656  43.826  53.701  1.00  0.00           C  
ATOM     45  C   GLU A 141      62.944  44.218  52.254  1.00  0.00           C  
ATOM     46  O   GLU A 141      63.043  43.354  51.379  1.00  0.00           O  
ATOM     47  CB  GLU A 141      61.189  44.139  54.020  1.00  0.00           C  
ATOM     48  CG  GLU A 141      60.564  43.282  55.115  1.00  0.00           C  
ATOM     49  CD  GLU A 141      59.967  41.976  54.603  1.00  0.00           C  
ATOM     50  OE1 GLU A 141      60.266  41.567  53.461  1.00  0.00           O  
ATOM     51  OE2 GLU A 141      59.189  41.355  55.358  1.00  0.00           O  
ATOM     52  N   LEU A 142      63.097  45.522  52.021  1.00  0.00           N  
ATOM     53  CA  LEU A 142      63.371  46.050  50.692  1.00  0.00           C  
ATOM     54  C   LEU A 142      64.699  45.544  50.147  1.00  0.00           C  
ATOM     55  O   LEU A 142      64.756  45.034  49.031  1.00  0.00           O  
ATOM     56  CB  LEU A 142      63.362  47.576  50.704  1.00  0.00           C  
ATOM     57  CG  LEU A 142      62.068  48.256  51.151  1.00  0.00           C  
ATOM     58  CD1 LEU A 142      62.201  49.757  50.953  1.00  0.00           C  
ATOM     59  CD2 LEU A 142      60.885  47.717  50.374  1.00  0.00           C  
ATOM     60  N   ARG A 143      65.761  45.665  50.939  1.00  0.00           N  
ATOM     61  CA  ARG A 143      67.085  45.213  50.522  1.00  0.00           C  
ATOM     62  C   ARG A 143      67.058  43.709  50.237  1.00  0.00           C  
ATOM     63  O   ARG A 143      67.616  43.239  49.243  1.00  0.00           O  
ATOM     64  CB  ARG A 143      68.124  45.529  51.610  1.00  0.00           C  
ATOM     65  CG  ARG A 143      69.580  45.252  51.224  1.00  0.00           C  
ATOM     66  CD  ARG A 143      70.490  45.205  52.459  1.00  0.00           C  
ATOM     67  NE  ARG A 143      70.007  44.239  53.455  1.00  0.00           N  
ATOM     68  CZ  ARG A 143      70.577  43.063  53.731  1.00  0.00           C  
ATOM     69  NH1 ARG A 143      71.699  42.683  53.118  1.00  0.00           N  
ATOM     70  NH2 ARG A 143      70.002  42.247  54.610  1.00  0.00           N  
ATOM     71  N   ASN A 144      66.384  42.959  51.100  1.00  0.00           N  
ATOM     72  CA  ASN A 144      66.306  41.505  50.962  1.00  0.00           C  
ATOM     73  C   ASN A 144      65.633  41.079  49.659  1.00  0.00           C  
ATOM     74  O   ASN A 144      66.101  40.168  48.977  1.00  0.00           O  
ATOM     75  CB  ASN A 144      65.551  40.900  52.147  1.00  0.00           C  
ATOM     76  CG  ASN A 144      66.380  39.900  52.908  1.00  0.00           C  
ATOM     77  OD1 ASN A 144      66.200  38.694  52.760  1.00  0.00           O  
ATOM     78  ND2 ASN A 144      67.295  40.391  53.736  1.00  0.00           N  
ATOM     79  N   ARG A 145      64.527  41.734  49.328  1.00  0.00           N  
ATOM     80  CA  ARG A 145      63.799  41.445  48.103  1.00  0.00           C  
ATOM     81  C   ARG A 145      64.603  41.837  46.857  1.00  0.00           C  
ATOM     82  O   ARG A 145      64.665  41.060  45.908  1.00  0.00           O  
ATOM     83  CB  ARG A 145      62.431  42.118  48.148  1.00  0.00           C  
ATOM     84  CG  ARG A 145      61.553  41.526  49.235  1.00  0.00           C  
ATOM     85  CD  ARG A 145      60.335  42.376  49.527  1.00  0.00           C  
ATOM     86  NE  ARG A 145      59.547  41.828  50.630  1.00  0.00           N  
ATOM     87  CZ  ARG A 145      58.442  41.098  50.485  1.00  0.00           C  
ATOM     88  NH1 ARG A 145      57.963  40.818  49.277  1.00  0.00           N  
ATOM     89  NH2 ARG A 145      57.808  40.640  51.556  1.00  0.00           N  
ATOM     90  N   ARG A 146      65.277  42.988  46.891  1.00  0.00           N  
ATOM     91  CA  ARG A 146      66.148  43.400  45.784  1.00  0.00           C  
ATOM     92  C   ARG A 146      67.213  42.338  45.573  1.00  0.00           C  
ATOM     93  O   ARG A 146      67.507  41.966  44.440  1.00  0.00           O  
ATOM     94  CB  ARG A 146      66.892  44.712  46.074  1.00  0.00           C  
ATOM     95  CG  ARG A 146      66.058  45.930  46.321  1.00  0.00           C  
ATOM     96  CD  ARG A 146      65.358  46.458  45.080  1.00  0.00           C  
ATOM     97  NE  ARG A 146      64.411  47.508  45.466  1.00  0.00           N  
ATOM     98  CZ  ARG A 146      63.763  48.311  44.627  1.00  0.00           C  
ATOM     99  NH1 ARG A 146      63.927  48.205  43.308  1.00  0.00           N  
ATOM    100  NH2 ARG A 146      62.964  49.251  45.128  1.00  0.00           N  
ATOM    101  N   GLU A 147      67.825  41.881  46.663  1.00  0.00           N  
ATOM    102  CA  GLU A 147      68.897  40.893  46.571  1.00  0.00           C  
ATOM    103  C   GLU A 147      68.406  39.577  45.997  1.00  0.00           C  
ATOM    104  O   GLU A 147      69.119  38.919  45.249  1.00  0.00           O  
ATOM    105  CB  GLU A 147      69.552  40.652  47.937  1.00  0.00           C  
ATOM    106  CG  GLU A 147      70.228  41.885  48.529  1.00  0.00           C  
ATOM    107  CD  GLU A 147      71.028  41.601  49.797  1.00  0.00           C  
ATOM    108  OE1 GLU A 147      70.807  40.566  50.465  1.00  0.00           O  
ATOM    109  OE2 GLU A 147      71.895  42.431  50.123  1.00  0.00           O  
ATOM    110  N   LYS A 148      67.204  39.174  46.378  1.00  0.00           N  
ATOM    111  CA  LYS A 148      66.632  37.943  45.857  1.00  0.00           C  
ATOM    112  C   LYS A 148      66.326  38.097  44.367  1.00  0.00           C  
ATOM    113  O   LYS A 148      66.505  37.152  43.590  1.00  0.00           O  
ATOM    114  CB  LYS A 148      65.375  37.574  46.637  1.00  0.00           C  
ATOM    115  CG  LYS A 148      65.681  37.153  48.065  1.00  0.00           C  
ATOM    116  CD  LYS A 148      64.409  36.876  48.844  1.00  0.00           C  
ATOM    117  CE  LYS A 148      64.724  36.353  50.244  1.00  0.00           C  
ATOM    118  NZ  LYS A 148      63.480  36.061  51.010  1.00  0.00           N  
ATOM    119  N   LEU A 149      65.885  39.292  43.972  1.00  0.00           N  
ATOM    120  CA  LEU A 149      65.628  39.582  42.567  1.00  0.00           C  
ATOM    121  C   LEU A 149      66.945  39.514  41.785  1.00  0.00           C  
ATOM    122  O   LEU A 149      67.012  38.873  40.744  1.00  0.00           O  
ATOM    123  CB  LEU A 149      64.974  40.955  42.407  1.00  0.00           C  
ATOM    124  CG  LEU A 149      64.693  41.402  40.971  1.00  0.00           C  
ATOM    125  CD1 LEU A 149      63.855  40.364  40.246  1.00  0.00           C  
ATOM    126  CD2 LEU A 149      63.990  42.730  40.988  1.00  0.00           C  
ATOM    127  N   ALA A 150      68.005  40.114  42.323  1.00  0.00           N  
ATOM    128  CA  ALA A 150      69.321  40.063  41.688  1.00  0.00           C  
ATOM    129  C   ALA A 150      69.733  38.622  41.408  1.00  0.00           C  
ATOM    130  O   ALA A 150      70.240  38.312  40.327  1.00  0.00           O  
ATOM    131  CB  ALA A 150      70.355  40.735  42.561  1.00  0.00           C  
ATOM    132  N   ALA A 151      69.499  37.740  42.375  1.00  0.00           N  
ATOM    133  CA  ALA A 151      69.811  36.327  42.212  1.00  0.00           C  
ATOM    134  C   ALA A 151      68.972  35.711  41.090  1.00  0.00           C  
ATOM    135  O   ALA A 151      69.468  34.893  40.311  1.00  0.00           O  
ATOM    136  CB  ALA A 151      69.579  35.582  43.513  1.00  0.00           C  
ATOM    137  N   LEU A 152      67.705  36.112  41.000  1.00  0.00           N  
ATOM    138  CA  LEU A 152      66.820  35.608  39.947  1.00  0.00           C  
ATOM    139  C   LEU A 152      67.342  35.998  38.573  1.00  0.00           C  
ATOM    140  O   LEU A 152      67.318  35.196  37.643  1.00  0.00           O  
ATOM    141  CB  LEU A 152      65.396  36.151  40.109  1.00  0.00           C  
ATOM    142  CG  LEU A 152      64.520  35.572  41.219  1.00  0.00           C  
ATOM    143  CD1 LEU A 152      63.157  36.260  41.211  1.00  0.00           C  
ATOM    144  CD2 LEU A 152      64.368  34.075  41.010  1.00  0.00           C  
ATOM    145  N   ARG A 153      67.810  37.235  38.457  1.00  0.00           N  
ATOM    146  CA  ARG A 153      68.328  37.739  37.202  1.00  0.00           C  
ATOM    147  C   ARG A 153      69.545  36.948  36.760  1.00  0.00           C  
ATOM    148  O   ARG A 153      69.706  36.650  35.574  1.00  0.00           O  
ATOM    149  CB  ARG A 153      68.662  39.223  37.313  1.00  0.00           C  
ATOM    150  CG  ARG A 153      67.433  40.104  37.522  1.00  0.00           C  
ATOM    151  CD  ARG A 153      67.765  41.526  37.184  1.00  0.00           C  
ATOM    152  NE  ARG A 153      66.726  42.487  37.550  1.00  0.00           N  
ATOM    153  CZ  ARG A 153      65.591  42.683  36.884  1.00  0.00           C  
ATOM    154  NH1 ARG A 153      65.253  41.910  35.859  1.00  0.00           N  
ATOM    155  NH2 ARG A 153      64.844  43.740  37.175  1.00  0.00           N  
ATOM    156  N   GLN A 154      70.381  36.565  37.718  1.00  0.00           N  
ATOM    157  CA  GLN A 154      71.562  35.769  37.408  1.00  0.00           C  
ATOM    158  C   GLN A 154      71.210  34.376  36.886  1.00  0.00           C  
ATOM    159  O   GLN A 154      71.906  33.847  36.021  1.00  0.00           O  
ATOM    160  CB  GLN A 154      72.478  35.670  38.632  1.00  0.00           C  
ATOM    161  CG  GLN A 154      73.230  36.954  38.922  1.00  0.00           C  
ATOM    162  CD  GLN A 154      74.247  37.278  37.844  1.00  0.00           C  
ATOM    163  OE1 GLN A 154      75.067  36.437  37.484  1.00  0.00           O  
ATOM    164  NE2 GLN A 154      74.207  38.499  37.337  1.00  0.00           N  
ATOM    165  N   GLN A 155      70.114  33.811  37.384  1.00  0.00           N  
ATOM    166  CA  GLN A 155      69.677  32.465  37.002  1.00  0.00           C  
ATOM    167  C   GLN A 155      69.021  32.379  35.620  1.00  0.00           C  
ATOM    168  O   GLN A 155      68.966  31.304  35.021  1.00  0.00           O  
ATOM    169  CB  GLN A 155      68.705  31.900  38.045  1.00  0.00           C  
ATOM    170  CG  GLN A 155      69.310  31.620  39.417  1.00  0.00           C  
ATOM    171  CD  GLN A 155      68.244  31.384  40.481  1.00  0.00           C  
ATOM    172  OE1 GLN A 155      68.352  31.877  41.605  1.00  0.00           O  
ATOM    173  NE2 GLN A 155      67.201  30.641  40.126  1.00  0.00           N  
ATOM    174  N   GLY A 156      68.505  33.494  35.123  1.00  0.00           N  
ATOM    175  CA  GLY A 156      67.843  33.462  33.837  1.00  0.00           C  
ATOM    176  C   GLY A 156      66.885  34.613  33.713  1.00  0.00           C  
ATOM    177  O   GLY A 156      67.241  35.755  34.020  1.00  0.00           O  
ATOM    178  N   VAL A 157      65.674  34.332  33.249  1.00  0.00           N  
ATOM    179  CA  VAL A 157      64.668  35.382  33.110  1.00  0.00           C  
ATOM    180  C   VAL A 157      63.924  35.552  34.438  1.00  0.00           C  
ATOM    181  O   VAL A 157      63.153  34.679  34.852  1.00  0.00           O  
ATOM    182  CB  VAL A 157      63.664  35.087  31.959  1.00  0.00           C  
ATOM    183  CG1 VAL A 157      62.796  36.308  31.696  1.00  0.00           C  
ATOM    184  CG2 VAL A 157      64.413  34.708  30.689  1.00  0.00           C  
ATOM    185  N   ALA A 158      64.177  36.681  35.094  1.00  0.00           N  
ATOM    186  CA  ALA A 158      63.583  36.982  36.391  1.00  0.00           C  
ATOM    187  C   ALA A 158      62.058  37.103  36.357  1.00  0.00           C  
ATOM    188  O   ALA A 158      61.379  36.687  37.300  1.00  0.00           O  
ATOM    189  CB  ALA A 158      64.199  38.248  36.961  1.00  0.00           C  
ATOM    190  N   PHE A 159      61.517  37.660  35.275  1.00  0.00           N  
ATOM    191  CA  PHE A 159      60.071  37.845  35.175  1.00  0.00           C  
ATOM    192  C   PHE A 159      59.470  37.051  34.017  1.00  0.00           C  
ATOM    193  O   PHE A 159      59.309  37.575  32.910  1.00  0.00           O  
ATOM    194  CB  PHE A 159      59.730  39.342  35.042  1.00  0.00           C  
ATOM    195  CG  PHE A 159      60.129  40.171  36.244  1.00  0.00           C  
ATOM    196  CD1 PHE A 159      61.413  40.699  36.349  1.00  0.00           C  
ATOM    197  CD2 PHE A 159      59.226  40.407  37.274  1.00  0.00           C  
ATOM    198  CE1 PHE A 159      61.791  41.444  37.457  1.00  0.00           C  
ATOM    199  CE2 PHE A 159      59.598  41.155  38.389  1.00  0.00           C  
ATOM    200  CZ  PHE A 159      60.881  41.671  38.478  1.00  0.00           C  
ATOM    201  N   PRO A 160      59.144  35.769  34.249  1.00  0.00           N  
ATOM    202  CA  PRO A 160      58.559  34.945  33.188  1.00  0.00           C  
ATOM    203  C   PRO A 160      57.093  35.295  32.933  1.00  0.00           C  
ATOM    204  O   PRO A 160      56.497  36.098  33.658  1.00  0.00           O  
ATOM    205  CB  PRO A 160      58.700  33.532  33.752  1.00  0.00           C  
ATOM    206  CG  PRO A 160      58.481  33.747  35.214  1.00  0.00           C  
ATOM    207  CD  PRO A 160      59.313  34.985  35.487  1.00  0.00           C  
ATOM    208  N   ASN A 161      56.547  34.759  31.848  1.00  0.00           N  
ATOM    209  CA  ASN A 161      55.120  34.858  31.565  1.00  0.00           C  
ATOM    210  C   ASN A 161      54.863  33.562  30.843  1.00  0.00           C  
ATOM    211  O   ASN A 161      55.094  33.450  29.635  1.00  0.00           O  
ATOM    212  CB  ASN A 161      54.771  36.048  30.671  1.00  0.00           C  
ATOM    213  CG  ASN A 161      53.261  36.229  30.519  1.00  0.00           C  
ATOM    214  OD1 ASN A 161      52.500  35.257  30.582  1.00  0.00           O  
ATOM    215  ND2 ASN A 161      52.818  37.472  30.362  1.00  0.00           N  
ATOM    216  N   ASP A 162      54.470  32.558  31.612  1.00  0.00           N  
ATOM    217  CA  ASP A 162      54.395  31.206  31.107  1.00  0.00           C  
ATOM    218  C   ASP A 162      53.384  30.337  31.861  1.00  0.00           C  
ATOM    219  O   ASP A 162      52.693  29.521  31.251  1.00  0.00           O  
ATOM    220  CB  ASP A 162      55.794  30.592  31.192  1.00  0.00           C  
ATOM    221  CG  ASP A 162      55.834  29.170  30.713  1.00  0.00           C  
ATOM    222  OD1 ASP A 162      55.782  28.961  29.484  1.00  0.00           O  
ATOM    223  OD2 ASP A 162      55.914  28.256  31.559  1.00  0.00           O  
ATOM    224  N   PHE A 163      53.301  30.498  33.180  1.00  0.00           N  
ATOM    225  CA  PHE A 163      52.390  29.679  33.983  1.00  0.00           C  
ATOM    226  C   PHE A 163      50.933  29.974  33.633  1.00  0.00           C  
ATOM    227  O   PHE A 163      50.533  31.136  33.531  1.00  0.00           O  
ATOM    228  CB  PHE A 163      52.621  29.912  35.490  1.00  0.00           C  
ATOM    229  CG  PHE A 163      51.797  29.010  36.375  1.00  0.00           C  
ATOM    230  CD1 PHE A 163      52.243  27.729  36.693  1.00  0.00           C  
ATOM    231  CD2 PHE A 163      50.548  29.416  36.836  1.00  0.00           C  
ATOM    232  CE1 PHE A 163      51.454  26.867  37.447  1.00  0.00           C  
ATOM    233  CE2 PHE A 163      49.756  28.559  37.591  1.00  0.00           C  
ATOM    234  CZ  PHE A 163      50.207  27.284  37.894  1.00  0.00           C  
ATOM    235  N   ARG A 164      50.136  28.925  33.477  1.00  0.00           N  
ATOM    236  CA  ARG A 164      48.728  29.107  33.159  1.00  0.00           C  
ATOM    237  C   ARG A 164      47.880  28.382  34.187  1.00  0.00           C  
ATOM    238  O   ARG A 164      48.136  27.222  34.517  1.00  0.00           O  
ATOM    239  CB  ARG A 164      48.406  28.575  31.753  1.00  0.00           C  
ATOM    240  CG  ARG A 164      49.229  29.194  30.624  1.00  0.00           C  
ATOM    241  CD  ARG A 164      48.947  30.676  30.439  1.00  0.00           C  
ATOM    242  NE  ARG A 164      49.856  31.269  29.458  1.00  0.00           N  
ATOM    243  CZ  ARG A 164      50.844  32.112  29.751  1.00  0.00           C  
ATOM    244  NH1 ARG A 164      51.051  32.498  31.003  1.00  0.00           N  
ATOM    245  NH2 ARG A 164      51.638  32.565  28.789  1.00  0.00           N  
ATOM    246  N   ARG A 165      46.894  29.085  34.722  1.00  0.00           N  
ATOM    247  CA  ARG A 165      46.003  28.491  35.700  1.00  0.00           C  
ATOM    248  C   ARG A 165      44.736  28.047  34.984  1.00  0.00           C  
ATOM    249  O   ARG A 165      44.489  28.457  33.855  1.00  0.00           O  
ATOM    250  CB  ARG A 165      45.670  29.504  36.800  1.00  0.00           C  
ATOM    251  CG  ARG A 165      44.975  30.766  36.329  1.00  0.00           C  
ATOM    252  CD  ARG A 165      44.405  31.513  37.519  1.00  0.00           C  
ATOM    253  NE  ARG A 165      43.780  32.774  37.147  1.00  0.00           N  
ATOM    254  CZ  ARG A 165      43.620  33.798  37.978  1.00  0.00           C  
ATOM    255  NH1 ARG A 165      44.031  33.707  39.235  1.00  0.00           N  
ATOM    256  NH2 ARG A 165      43.070  34.922  37.547  1.00  0.00           N  
ATOM    257  N   ASP A 166      43.941  27.203  35.627  1.00  0.00           N  
ATOM    258  CA  ASP A 166      42.678  26.791  35.041  1.00  0.00           C  
ATOM    259  C   ASP A 166      41.512  26.969  36.010  1.00  0.00           C  
ATOM    260  O   ASP A 166      40.382  26.606  35.692  1.00  0.00           O  
ATOM    261  CB  ASP A 166      42.753  25.344  34.532  1.00  0.00           C  
ATOM    262  CG  ASP A 166      43.137  24.344  35.617  1.00  0.00           C  
ATOM    263  OD1 ASP A 166      42.926  24.623  36.815  1.00  0.00           O  
ATOM    264  OD2 ASP A 166      43.649  23.261  35.262  1.00  0.00           O  
ATOM    265  N   HIS A 167      41.790  27.524  37.190  1.00  0.00           N  
ATOM    266  CA  HIS A 167      40.767  27.736  38.218  1.00  0.00           C  
ATOM    267  C   HIS A 167      41.101  28.931  39.102  1.00  0.00           C  
ATOM    268  O   HIS A 167      42.272  29.216  39.366  1.00  0.00           O  
ATOM    269  CB  HIS A 167      40.652  26.503  39.125  1.00  0.00           C  
ATOM    270  CG  HIS A 167      39.890  25.358  38.527  1.00  0.00           C  
ATOM    271  ND1 HIS A 167      40.507  24.289  37.910  1.00  0.00           N  
ATOM    272  CD2 HIS A 167      38.562  25.089  38.504  1.00  0.00           C  
ATOM    273  CE1 HIS A 167      39.594  23.411  37.533  1.00  0.00           C  
ATOM    274  NE2 HIS A 167      38.406  23.872  37.883  1.00  0.00           N  
ATOM    275  N   THR A 168      40.074  29.655  39.526  1.00  0.00           N  
ATOM    276  CA  THR A 168      40.247  30.701  40.523  1.00  0.00           C  
ATOM    277  C   THR A 168      39.637  30.167  41.833  1.00  0.00           C  
ATOM    278  O   THR A 168      38.791  29.266  41.800  1.00  0.00           O  
ATOM    279  CB  THR A 168      39.577  32.016  40.095  1.00  0.00           C  
ATOM    280  OG1 THR A 168      38.211  31.773  39.766  1.00  0.00           O  
ATOM    281  CG2 THR A 168      40.285  32.610  38.903  1.00  0.00           C  
ATOM    282  N   SER A 169      40.053  30.720  42.973  1.00  0.00           N  
ATOM    283  CA  SER A 169      39.642  30.216  44.287  1.00  0.00           C  
ATOM    284  C   SER A 169      38.133  30.083  44.471  1.00  0.00           C  
ATOM    285  O   SER A 169      37.647  29.065  44.979  1.00  0.00           O  
ATOM    286  CB  SER A 169      40.208  31.104  45.381  1.00  0.00           C  
ATOM    287  OG  SER A 169      39.722  32.422  45.242  1.00  0.00           O  
ATOM    288  N   ASP A 170      37.398  31.112  44.060  1.00  0.00           N  
ATOM    289  CA  ASP A 170      35.940  31.107  44.152  1.00  0.00           C  
ATOM    290  C   ASP A 170      35.294  29.928  43.416  1.00  0.00           C  
ATOM    291  O   ASP A 170      34.315  29.356  43.898  1.00  0.00           O  
ATOM    292  CB  ASP A 170      35.361  32.434  43.641  1.00  0.00           C  
ATOM    293  CG  ASP A 170      35.700  32.708  42.177  1.00  0.00           C  
ATOM    294  OD1 ASP A 170      36.891  32.658  41.802  1.00  0.00           O  
ATOM    295  OD2 ASP A 170      34.767  32.987  41.402  1.00  0.00           O  
ATOM    296  N   GLN A 171      35.856  29.549  42.270  1.00  0.00           N  
ATOM    297  CA  GLN A 171      35.325  28.428  41.498  1.00  0.00           C  
ATOM    298  C   GLN A 171      35.543  27.128  42.246  1.00  0.00           C  
ATOM    299  O   GLN A 171      34.674  26.256  42.260  1.00  0.00           O  
ATOM    300  CB  GLN A 171      36.015  28.322  40.141  1.00  0.00           C  
ATOM    301  CG  GLN A 171      35.786  29.494  39.222  1.00  0.00           C  
ATOM    302  CD  GLN A 171      36.612  29.384  37.961  1.00  0.00           C  
ATOM    303  OE1 GLN A 171      37.659  28.732  37.944  1.00  0.00           O  
ATOM    304  NE2 GLN A 171      36.152  30.022  36.897  1.00  0.00           N  
ATOM    305  N   LEU A 172      36.732  26.990  42.825  1.00  0.00           N  
ATOM    306  CA  LEU A 172      37.099  25.792  43.564  1.00  0.00           C  
ATOM    307  C   LEU A 172      36.199  25.620  44.784  1.00  0.00           C  
ATOM    308  O   LEU A 172      35.723  24.519  45.068  1.00  0.00           O  
ATOM    309  CB  LEU A 172      38.565  25.867  43.984  1.00  0.00           C  
ATOM    310  CG  LEU A 172      39.573  25.830  42.832  1.00  0.00           C  
ATOM    311  CD1 LEU A 172      40.955  26.215  43.335  1.00  0.00           C  
ATOM    312  CD2 LEU A 172      39.595  24.446  42.195  1.00  0.00           C  
ATOM    313  N   HIS A 173      35.945  26.722  45.484  1.00  0.00           N  
ATOM    314  CA  HIS A 173      35.072  26.704  46.652  1.00  0.00           C  
ATOM    315  C   HIS A 173      33.623  26.381  46.280  1.00  0.00           C  
ATOM    316  O   HIS A 173      33.026  25.482  46.867  1.00  0.00           O  
ATOM    317  CB  HIS A 173      35.162  28.027  47.423  1.00  0.00           C  
ATOM    318  CG  HIS A 173      36.455  28.207  48.161  1.00  0.00           C  
ATOM    319  ND1 HIS A 173      37.007  27.221  48.954  1.00  0.00           N  
ATOM    320  CD2 HIS A 173      37.316  29.251  48.211  1.00  0.00           C  
ATOM    321  CE1 HIS A 173      38.149  27.648  49.458  1.00  0.00           C  
ATOM    322  NE2 HIS A 173      38.362  28.878  49.022  1.00  0.00           N  
ATOM    323  N   GLU A 174      33.081  27.081  45.283  1.00  0.00           N  
ATOM    324  CA  GLU A 174      31.718  26.846  44.802  1.00  0.00           C  
ATOM    325  C   GLU A 174      31.467  25.376  44.515  1.00  0.00           C  
ATOM    326  O   GLU A 174      30.496  24.792  44.988  1.00  0.00           O  
ATOM    327  CB  GLU A 174      31.471  27.637  43.516  1.00  0.00           C  
ATOM    328  CG  GLU A 174      30.912  29.025  43.733  1.00  0.00           C  
ATOM    329  CD  GLU A 174      29.473  28.991  44.213  1.00  0.00           C  
ATOM    330  OE1 GLU A 174      28.634  28.357  43.533  1.00  0.00           O  
ATOM    331  OE2 GLU A 174      29.181  29.593  45.271  1.00  0.00           O  
ATOM    332  N   GLU A 175      32.371  24.783  43.753  1.00  0.00           N  
ATOM    333  CA  GLU A 175      32.229  23.407  43.321  1.00  0.00           C  
ATOM    334  C   GLU A 175      32.643  22.370  44.370  1.00  0.00           C  
ATOM    335  O   GLU A 175      32.040  21.293  44.454  1.00  0.00           O  
ATOM    336  CB  GLU A 175      33.038  23.210  42.035  1.00  0.00           C  
ATOM    337  CG  GLU A 175      32.835  21.883  41.321  1.00  0.00           C  
ATOM    338  CD  GLU A 175      33.647  21.772  40.036  1.00  0.00           C  
ATOM    339  OE1 GLU A 175      34.321  22.757  39.652  1.00  0.00           O  
ATOM    340  OE2 GLU A 175      33.621  20.689  39.412  1.00  0.00           O  
ATOM    341  N   PHE A 176      33.646  22.692  45.184  1.00  0.00           N  
ATOM    342  CA  PHE A 176      34.215  21.689  46.076  1.00  0.00           C  
ATOM    343  C   PHE A 176      34.076  21.831  47.585  1.00  0.00           C  
ATOM    344  O   PHE A 176      34.353  20.884  48.308  1.00  0.00           O  
ATOM    345  CB  PHE A 176      35.673  21.456  45.708  1.00  0.00           C  
ATOM    346  CG  PHE A 176      35.859  20.952  44.311  1.00  0.00           C  
ATOM    347  CD1 PHE A 176      35.477  19.659  43.974  1.00  0.00           C  
ATOM    348  CD2 PHE A 176      36.402  21.771  43.326  1.00  0.00           C  
ATOM    349  CE1 PHE A 176      35.632  19.190  42.681  1.00  0.00           C  
ATOM    350  CE2 PHE A 176      36.562  21.308  42.027  1.00  0.00           C  
ATOM    351  CZ  PHE A 176      36.177  20.017  41.705  1.00  0.00           C  
ATOM    352  N   ASP A 177      33.631  22.983  48.069  1.00  0.00           N  
ATOM    353  CA  ASP A 177      33.440  23.171  49.505  1.00  0.00           C  
ATOM    354  C   ASP A 177      32.515  22.139  50.140  1.00  0.00           C  
ATOM    355  O   ASP A 177      32.712  21.742  51.282  1.00  0.00           O  
ATOM    356  CB  ASP A 177      32.882  24.561  49.804  1.00  0.00           C  
ATOM    357  CG  ASP A 177      33.960  25.600  49.950  1.00  0.00           C  
ATOM    358  OD1 ASP A 177      35.155  25.239  49.878  1.00  0.00           O  
ATOM    359  OD2 ASP A 177      33.606  26.780  50.149  1.00  0.00           O  
ATOM    360  N   ALA A 178      31.482  21.740  49.411  1.00  0.00           N  
ATOM    361  CA  ALA A 178      30.497  20.807  49.938  1.00  0.00           C  
ATOM    362  C   ALA A 178      30.947  19.341  49.911  1.00  0.00           C  
ATOM    363  O   ALA A 178      30.223  18.465  50.383  1.00  0.00           O  
ATOM    364  CB  ALA A 178      29.172  20.978  49.197  1.00  0.00           C  
ATOM    365  N   LYS A 179      32.130  19.065  49.369  1.00  0.00           N  
ATOM    366  CA  LYS A 179      32.622  17.693  49.299  1.00  0.00           C  
ATOM    367  C   LYS A 179      33.601  17.383  50.425  1.00  0.00           C  
ATOM    368  O   LYS A 179      34.478  18.189  50.732  1.00  0.00           O  
ATOM    369  CB  LYS A 179      33.273  17.423  47.939  1.00  0.00           C  
ATOM    370  CG  LYS A 179      32.274  17.370  46.798  1.00  0.00           C  
ATOM    371  CD  LYS A 179      32.924  16.986  45.481  1.00  0.00           C  
ATOM    372  CE  LYS A 179      31.884  16.470  44.489  1.00  0.00           C  
ATOM    373  NZ  LYS A 179      30.753  17.422  44.301  1.00  0.00           N  
ATOM    374  N   ASP A 180      33.426  16.236  51.072  1.00  0.00           N  
ATOM    375  CA  ASP A 180      34.344  15.846  52.133  1.00  0.00           C  
ATOM    376  C   ASP A 180      35.572  15.169  51.548  1.00  0.00           C  
ATOM    377  O   ASP A 180      35.578  14.776  50.378  1.00  0.00           O  
ATOM    378  CB  ASP A 180      33.665  14.962  53.199  1.00  0.00           C  
ATOM    379  CG  ASP A 180      33.051  13.688  52.629  1.00  0.00           C  
ATOM    380  OD1 ASP A 180      33.742  12.929  51.912  1.00  0.00           O  
ATOM    381  OD2 ASP A 180      31.867  13.431  52.932  1.00  0.00           O  
ATOM    382  N   ASN A 181      36.588  14.992  52.384  1.00  0.00           N  
ATOM    383  CA  ASN A 181      37.860  14.428  51.957  1.00  0.00           C  
ATOM    384  C   ASN A 181      37.743  13.062  51.271  1.00  0.00           C  
ATOM    385  O   ASN A 181      38.530  12.751  50.379  1.00  0.00           O  
ATOM    386  CB  ASN A 181      38.832  14.364  53.142  1.00  0.00           C  
ATOM    387  CG  ASN A 181      40.288  14.353  52.703  1.00  0.00           C  
ATOM    388  OD1 ASN A 181      40.698  15.147  51.852  1.00  0.00           O  
ATOM    389  ND2 ASN A 181      41.078  13.460  53.285  1.00  0.00           N  
ATOM    390  N   GLN A 182      36.754  12.259  51.663  1.00  0.00           N  
ATOM    391  CA  GLN A 182      36.556  10.942  51.052  1.00  0.00           C  
ATOM    392  C   GLN A 182      36.224  11.085  49.567  1.00  0.00           C  
ATOM    393  O   GLN A 182      36.796  10.391  48.726  1.00  0.00           O  
ATOM    394  CB  GLN A 182      35.447  10.168  51.778  1.00  0.00           C  
ATOM    395  N   GLU A 183      35.325  12.017  49.255  1.00  0.00           N  
ATOM    396  CA  GLU A 183      34.909  12.280  47.876  1.00  0.00           C  
ATOM    397  C   GLU A 183      36.068  12.813  47.042  1.00  0.00           C  
ATOM    398  O   GLU A 183      36.336  12.322  45.946  1.00  0.00           O  
ATOM    399  CB  GLU A 183      33.764  13.294  47.849  1.00  0.00           C  
ATOM    400  CG  GLU A 183      32.555  12.895  48.681  1.00  0.00           C  
ATOM    401  CD  GLU A 183      31.414  13.895  48.582  1.00  0.00           C  
ATOM    402  OE1 GLU A 183      31.014  14.242  47.445  1.00  0.00           O  
ATOM    403  OE2 GLU A 183      30.911  14.329  49.643  1.00  0.00           O  
ATOM    404  N   LEU A 184      36.754  13.823  47.570  1.00  0.00           N  
ATOM    405  CA  LEU A 184      37.886  14.426  46.876  1.00  0.00           C  
ATOM    406  C   LEU A 184      39.017  13.430  46.657  1.00  0.00           C  
ATOM    407  O   LEU A 184      39.732  13.516  45.661  1.00  0.00           O  
ATOM    408  CB  LEU A 184      38.397  15.649  47.640  1.00  0.00           C  
ATOM    409  CG  LEU A 184      37.392  16.788  47.830  1.00  0.00           C  
ATOM    410  CD1 LEU A 184      38.003  17.899  48.655  1.00  0.00           C  
ATOM    411  CD2 LEU A 184      36.949  17.316  46.476  1.00  0.00           C  
ATOM    412  N   GLU A 185      39.172  12.478  47.573  1.00  0.00           N  
ATOM    413  CA  GLU A 185      40.217  11.466  47.448  1.00  0.00           C  
ATOM    414  C   GLU A 185      39.963  10.588  46.229  1.00  0.00           C  
ATOM    415  O   GLU A 185      40.880  10.341  45.436  1.00  0.00           O  
ATOM    416  CB  GLU A 185      40.302  10.612  48.717  1.00  0.00           C  
ATOM    417  N   SER A 186      38.717  10.144  46.062  1.00  0.00           N  
ATOM    418  CA  SER A 186      38.358   9.303  44.921  1.00  0.00           C  
ATOM    419  C   SER A 186      38.249  10.096  43.614  1.00  0.00           C  
ATOM    420  O   SER A 186      38.600   9.582  42.546  1.00  0.00           O  
ATOM    421  CB  SER A 186      37.070   8.509  45.196  1.00  0.00           C  
ATOM    422  OG  SER A 186      36.004   9.354  45.585  1.00  0.00           O  
ATOM    423  N   LEU A 195      37.777  11.342  43.698  1.00  0.00           N  
ATOM    424  CA  LEU A 195      37.689  12.216  42.524  1.00  0.00           C  
ATOM    425  C   LEU A 195      39.068  12.595  41.982  1.00  0.00           C  
ATOM    426  O   LEU A 195      39.228  12.796  40.782  1.00  0.00           O  
ATOM    427  CB  LEU A 195      36.895  13.481  42.839  1.00  0.00           C  
ATOM    428  CG  LEU A 195      35.378  13.337  42.947  1.00  0.00           C  
ATOM    429  CD1 LEU A 195      34.765  14.660  43.355  1.00  0.00           C  
ATOM    430  CD2 LEU A 195      34.807  12.881  41.619  1.00  0.00           C  
ATOM    431  N   ASN A 196      40.045  12.727  42.878  1.00  0.00           N  
ATOM    432  CA  ASN A 196      41.437  13.015  42.517  1.00  0.00           C  
ATOM    433  C   ASN A 196      41.593  14.129  41.470  1.00  0.00           C  
ATOM    434  O   ASN A 196      42.260  13.960  40.444  1.00  0.00           O  
ATOM    435  CB  ASN A 196      42.129  11.733  42.052  1.00  0.00           C  
ATOM    436  CG  ASN A 196      43.631  11.888  41.944  1.00  0.00           C  
ATOM    437  OD1 ASN A 196      44.291  12.374  42.862  1.00  0.00           O  
ATOM    438  ND2 ASN A 196      44.183  11.459  40.823  1.00  0.00           N  
ATOM    439  N   ILE A 197      41.010  15.283  41.776  1.00  0.00           N  
ATOM    440  CA  ILE A 197      40.999  16.430  40.878  1.00  0.00           C  
ATOM    441  C   ILE A 197      42.227  17.332  40.976  1.00  0.00           C  
ATOM    442  O   ILE A 197      42.456  17.969  42.004  1.00  0.00           O  
ATOM    443  CB  ILE A 197      39.727  17.260  41.109  1.00  0.00           C  
ATOM    444  CG1 ILE A 197      38.519  16.427  40.672  1.00  0.00           C  
ATOM    445  CG2 ILE A 197      39.803  18.601  40.372  1.00  0.00           C  
ATOM    446  CD1 ILE A 197      37.196  17.118  40.791  1.00  0.00           C  
ATOM    447  N   GLU A 198      43.002  17.390  39.896  1.00  0.00           N  
ATOM    448  CA  GLU A 198      44.172  18.259  39.826  1.00  0.00           C  
ATOM    449  C   GLU A 198      43.788  19.621  39.227  1.00  0.00           C  
ATOM    450  O   GLU A 198      43.068  19.684  38.224  1.00  0.00           O  
ATOM    451  CB  GLU A 198      45.260  17.596  38.981  1.00  0.00           C  
ATOM    452  CG  GLU A 198      46.510  18.441  38.807  1.00  0.00           C  
ATOM    453  CD  GLU A 198      47.627  17.701  38.097  1.00  0.00           C  
ATOM    454  OE1 GLU A 198      48.073  16.653  38.614  1.00  0.00           O  
ATOM    455  OE2 GLU A 198      48.069  18.172  37.028  1.00  0.00           O  
ATOM    456  N   VAL A 199      44.243  20.708  39.845  1.00  0.00           N  
ATOM    457  CA  VAL A 199      43.946  22.046  39.342  1.00  0.00           C  
ATOM    458  C   VAL A 199      45.196  22.917  39.348  1.00  0.00           C  
ATOM    459  O   VAL A 199      46.211  22.549  39.936  1.00  0.00           O  
ATOM    460  CB  VAL A 199      42.858  22.737  40.181  1.00  0.00           C  
ATOM    461  CG1 VAL A 199      41.579  21.911  40.175  1.00  0.00           C  
ATOM    462  CG2 VAL A 199      43.352  22.952  41.605  1.00  0.00           C  
ATOM    463  N   SER A 200      45.122  24.062  38.676  1.00  0.00           N  
ATOM    464  CA  SER A 200      46.222  25.023  38.636  1.00  0.00           C  
ATOM    465  C   SER A 200      45.662  26.374  39.028  1.00  0.00           C  
ATOM    466  O   SER A 200      44.626  26.790  38.500  1.00  0.00           O  
ATOM    467  CB  SER A 200      46.816  25.113  37.231  1.00  0.00           C  
ATOM    468  OG  SER A 200      47.465  23.911  36.866  1.00  0.00           O  
ATOM    469  N   VAL A 201      46.320  27.042  39.971  1.00  0.00           N  
ATOM    470  CA  VAL A 201      45.884  28.355  40.444  1.00  0.00           C  
ATOM    471  C   VAL A 201      47.087  29.274  40.481  1.00  0.00           C  
ATOM    472  O   VAL A 201      48.225  28.819  40.364  1.00  0.00           O  
ATOM    473  CB  VAL A 201      45.268  28.283  41.870  1.00  0.00           C  
ATOM    474  CG1 VAL A 201      43.976  27.470  41.851  1.00  0.00           C  
ATOM    475  CG2 VAL A 201      46.268  27.664  42.846  1.00  0.00           C  
ATOM    476  N   ALA A 202      46.845  30.567  40.627  1.00  0.00           N  
ATOM    477  CA  ALA A 202      47.939  31.515  40.720  1.00  0.00           C  
ATOM    478  C   ALA A 202      47.431  32.741  41.434  1.00  0.00           C  
ATOM    479  O   ALA A 202      46.253  33.071  41.338  1.00  0.00           O  
ATOM    480  CB  ALA A 202      48.443  31.877  39.339  1.00  0.00           C  
ATOM    481  N   GLY A 203      48.306  33.394  42.185  1.00  0.00           N  
ATOM    482  CA  GLY A 203      47.894  34.577  42.907  1.00  0.00           C  
ATOM    483  C   GLY A 203      48.981  35.047  43.848  1.00  0.00           C  
ATOM    484  O   GLY A 203      50.137  34.624  43.750  1.00  0.00           O  
ATOM    485  N   ARG A 205      48.603  35.916  44.774  1.00  0.00           N  
ATOM    486  CA  ARG A 205      49.549  36.514  45.703  1.00  0.00           C  
ATOM    487  C   ARG A 205      49.668  35.680  46.973  1.00  0.00           C  
ATOM    488  O   ARG A 205      48.654  35.282  47.555  1.00  0.00           O  
ATOM    489  CB  ARG A 205      49.083  37.921  46.040  1.00  0.00           C  
ATOM    490  CG  ARG A 205      50.105  38.733  46.755  1.00  0.00           C  
ATOM    491  CD  ARG A 205      49.593  40.124  46.929  1.00  0.00           C  
ATOM    492  NE  ARG A 205      49.431  40.826  45.660  1.00  0.00           N  
ATOM    493  CZ  ARG A 205      50.428  41.379  44.970  1.00  0.00           C  
ATOM    494  NH1 ARG A 205      51.691  41.237  45.363  1.00  0.00           N  
ATOM    495  NH2 ARG A 205      50.154  42.171  43.941  1.00  0.00           N  
ATOM    496  N   MET A 206      50.898  35.371  47.373  1.00  0.00           N  
ATOM    497  CA  MET A 206      51.121  34.610  48.605  1.00  0.00           C  
ATOM    498  C   MET A 206      50.890  35.534  49.800  1.00  0.00           C  
ATOM    499  O   MET A 206      51.705  36.421  50.079  1.00  0.00           O  
ATOM    500  CB  MET A 206      52.534  34.012  48.645  1.00  0.00           C  
ATOM    501  CG  MET A 206      52.811  33.196  49.906  1.00  0.00           C  
ATOM    502  SD  MET A 206      54.206  32.074  49.735  1.00  0.00           S  
ATOM    503  CE  MET A 206      55.572  33.201  49.743  1.00  0.00           C  
ATOM    504  N   MET A 207      49.753  35.347  50.465  1.00  0.00           N  
ATOM    505  CA  MET A 207      49.355  36.206  51.577  1.00  0.00           C  
ATOM    506  C   MET A 207      49.884  35.745  52.934  1.00  0.00           C  
ATOM    507  O   MET A 207      50.246  36.575  53.767  1.00  0.00           O  
ATOM    508  CB  MET A 207      47.833  36.339  51.632  1.00  0.00           C  
ATOM    509  CG  MET A 207      47.208  36.896  50.366  1.00  0.00           C  
ATOM    510  SD  MET A 207      47.899  38.472  49.872  1.00  0.00           S  
ATOM    511  CE  MET A 207      47.068  39.605  50.985  1.00  0.00           C  
ATOM    512  N   THR A 208      49.880  34.438  53.179  1.00  0.00           N  
ATOM    513  CA  THR A 208      50.404  33.902  54.431  1.00  0.00           C  
ATOM    514  C   THR A 208      51.193  32.645  54.133  1.00  0.00           C  
ATOM    515  O   THR A 208      50.936  31.968  53.139  1.00  0.00           O  
ATOM    516  CB  THR A 208      49.289  33.525  55.435  1.00  0.00           C  
ATOM    517  OG1 THR A 208      48.620  32.342  54.994  1.00  0.00           O  
ATOM    518  CG2 THR A 208      48.274  34.639  55.558  1.00  0.00           C  
ATOM    519  N   ARG A 209      52.165  32.351  54.984  1.00  0.00           N  
ATOM    520  CA  ARG A 209      52.959  31.143  54.857  1.00  0.00           C  
ATOM    521  C   ARG A 209      53.429  30.713  56.235  1.00  0.00           C  
ATOM    522  O   ARG A 209      54.010  31.507  56.984  1.00  0.00           O  
ATOM    523  CB  ARG A 209      54.174  31.367  53.957  1.00  0.00           C  
ATOM    524  CG  ARG A 209      55.079  30.147  53.863  1.00  0.00           C  
ATOM    525  CD  ARG A 209      56.256  30.383  52.935  1.00  0.00           C  
ATOM    526  NE  ARG A 209      57.022  31.556  53.325  1.00  0.00           N  
ATOM    527  CZ  ARG A 209      58.092  32.001  52.679  1.00  0.00           C  
ATOM    528  NH1 ARG A 209      58.528  31.374  51.598  1.00  0.00           N  
ATOM    529  NH2 ARG A 209      58.727  33.077  53.123  1.00  0.00           N  
ATOM    530  N   ARG A 210      53.153  29.459  56.566  1.00  0.00           N  
ATOM    531  CA  ARG A 210      53.601  28.868  57.811  1.00  0.00           C  
ATOM    532  C   ARG A 210      54.477  27.685  57.436  1.00  0.00           C  
ATOM    533  O   ARG A 210      53.973  26.643  57.008  1.00  0.00           O  
ATOM    534  CB  ARG A 210      52.409  28.392  58.641  1.00  0.00           C  
ATOM    535  CG  ARG A 210      52.792  27.948  60.041  1.00  0.00           C  
ATOM    536  CD  ARG A 210      51.616  27.324  60.778  1.00  0.00           C  
ATOM    537  NE  ARG A 210      51.943  27.028  62.173  1.00  0.00           N  
ATOM    538  CZ  ARG A 210      52.085  27.948  63.128  1.00  0.00           C  
ATOM    539  NH1 ARG A 210      51.929  29.240  62.847  1.00  0.00           N  
ATOM    540  NH2 ARG A 210      52.377  27.577  64.370  1.00  0.00           N  
ATOM    541  N   ILE A 211      55.788  27.878  57.526  1.00  0.00           N  
ATOM    542  CA  ILE A 211      56.744  26.825  57.210  1.00  0.00           C  
ATOM    543  C   ILE A 211      56.957  25.956  58.448  1.00  0.00           C  
ATOM    544  O   ILE A 211      57.277  26.469  59.523  1.00  0.00           O  
ATOM    545  CB  ILE A 211      58.110  27.409  56.777  1.00  0.00           C  
ATOM    546  CG1 ILE A 211      57.932  28.378  55.606  1.00  0.00           C  
ATOM    547  CG2 ILE A 211      59.063  26.276  56.385  1.00  0.00           C  
ATOM    548  CD1 ILE A 211      59.229  29.019  55.129  1.00  0.00           C  
ATOM    549  N   MET A 212      56.772  24.651  58.300  1.00  0.00           N  
ATOM    550  CA  MET A 212      56.952  23.728  59.412  1.00  0.00           C  
ATOM    551  C   MET A 212      57.869  22.567  59.060  1.00  0.00           C  
ATOM    552  O   MET A 212      57.475  21.400  59.140  1.00  0.00           O  
ATOM    553  CB  MET A 212      55.603  23.197  59.868  1.00  0.00           C  
ATOM    554  CG  MET A 212      54.735  24.214  60.567  1.00  0.00           C  
ATOM    555  SD  MET A 212      53.032  23.855  60.164  1.00  0.00           S  
ATOM    556  CE  MET A 212      53.013  21.978  60.230  1.00  0.00           C  
ATOM    557  N   GLY A 213      59.109  22.884  58.698  1.00  0.00           N  
ATOM    558  CA  GLY A 213      60.046  21.851  58.304  1.00  0.00           C  
ATOM    559  C   GLY A 213      59.795  21.368  56.888  1.00  0.00           C  
ATOM    560  O   GLY A 213      59.817  22.161  55.946  1.00  0.00           O  
ATOM    561  N   LYS A 214      59.521  20.074  56.755  1.00  0.00           N  
ATOM    562  CA  LYS A 214      59.305  19.439  55.461  1.00  0.00           C  
ATOM    563  C   LYS A 214      57.963  19.794  54.801  1.00  0.00           C  
ATOM    564  O   LYS A 214      57.721  19.403  53.655  1.00  0.00           O  
ATOM    565  CB  LYS A 214      59.445  17.921  55.599  1.00  0.00           C  
ATOM    566  N   ALA A 215      57.097  20.515  55.509  1.00  0.00           N  
ATOM    567  CA  ALA A 215      55.795  20.885  54.970  1.00  0.00           C  
ATOM    568  C   ALA A 215      55.418  22.293  55.395  1.00  0.00           C  
ATOM    569  O   ALA A 215      55.874  22.768  56.439  1.00  0.00           O  
ATOM    570  CB  ALA A 215      54.729  19.895  55.423  1.00  0.00           C  
ATOM    571  N   SER A 216      54.585  22.952  54.591  1.00  0.00           N  
ATOM    572  CA  SER A 216      54.157  24.325  54.847  1.00  0.00           C  
ATOM    573  C   SER A 216      52.709  24.515  54.406  1.00  0.00           C  
ATOM    574  O   SER A 216      52.174  23.721  53.629  1.00  0.00           O  
ATOM    575  CB  SER A 216      55.035  25.317  54.078  1.00  0.00           C  
ATOM    576  OG  SER A 216      56.407  25.175  54.399  1.00  0.00           O  
ATOM    577  N   PHE A 217      52.087  25.578  54.905  1.00  0.00           N  
ATOM    578  CA  PHE A 217      50.725  25.909  54.548  1.00  0.00           C  
ATOM    579  C   PHE A 217      50.747  27.341  54.037  1.00  0.00           C  
ATOM    580  O   PHE A 217      51.322  28.229  54.672  1.00  0.00           O  
ATOM    581  CB  PHE A 217      49.814  25.810  55.769  1.00  0.00           C  
ATOM    582  CG  PHE A 217      49.820  24.457  56.399  1.00  0.00           C  
ATOM    583  CD1 PHE A 217      50.842  24.063  57.276  1.00  0.00           C  
ATOM    584  CD2 PHE A 217      48.851  23.528  56.047  1.00  0.00           C  
ATOM    585  CE1 PHE A 217      50.887  22.762  57.781  1.00  0.00           C  
ATOM    586  CE2 PHE A 217      48.894  22.233  56.546  1.00  0.00           C  
ATOM    587  CZ  PHE A 217      49.898  21.850  57.406  1.00  0.00           C  
ATOM    588  N   VAL A 218      50.143  27.561  52.877  1.00  0.00           N  
ATOM    589  CA  VAL A 218      50.150  28.875  52.242  1.00  0.00           C  
ATOM    590  C   VAL A 218      48.725  29.307  51.907  1.00  0.00           C  
ATOM    591  O   VAL A 218      47.882  28.481  51.548  1.00  0.00           O  
ATOM    592  CB  VAL A 218      50.997  28.842  50.956  1.00  0.00           C  
ATOM    593  CG1 VAL A 218      50.843  30.135  50.171  1.00  0.00           C  
ATOM    594  CG2 VAL A 218      52.453  28.587  51.298  1.00  0.00           C  
ATOM    595  N   THR A 219      48.433  30.582  52.109  1.00  0.00           N  
ATOM    596  CA  THR A 219      47.163  31.124  51.678  1.00  0.00           C  
ATOM    597  C   THR A 219      47.476  31.901  50.410  1.00  0.00           C  
ATOM    598  O   THR A 219      48.334  32.798  50.414  1.00  0.00           O  
ATOM    599  CB  THR A 219      46.553  32.095  52.700  1.00  0.00           C  
ATOM    600  OG1 THR A 219      46.281  31.405  53.927  1.00  0.00           O  
ATOM    601  CG2 THR A 219      45.257  32.697  52.150  1.00  0.00           C  
ATOM    602  N   LEU A 220      46.820  31.520  49.320  1.00  0.00           N  
ATOM    603  CA  LEU A 220      47.008  32.193  48.048  1.00  0.00           C  
ATOM    604  C   LEU A 220      45.758  33.015  47.746  1.00  0.00           C  
ATOM    605  O   LEU A 220      44.636  32.516  47.865  1.00  0.00           O  
ATOM    606  CB  LEU A 220      47.293  31.154  46.963  1.00  0.00           C  
ATOM    607  CG  LEU A 220      47.597  31.642  45.552  1.00  0.00           C  
ATOM    608  CD1 LEU A 220      48.478  30.644  44.831  1.00  0.00           C  
ATOM    609  CD2 LEU A 220      46.293  31.809  44.804  1.00  0.00           C  
ATOM    610  N   GLN A 221      45.952  34.290  47.422  1.00  0.00           N  
ATOM    611  CA  GLN A 221      44.842  35.189  47.118  1.00  0.00           C  
ATOM    612  C   GLN A 221      44.798  35.582  45.638  1.00  0.00           C  
ATOM    613  O   GLN A 221      45.735  36.205  45.126  1.00  0.00           O  
ATOM    614  CB  GLN A 221      44.944  36.450  47.975  1.00  0.00           C  
ATOM    615  CG  GLN A 221      43.862  37.482  47.718  1.00  0.00           C  
ATOM    616  CD  GLN A 221      43.838  38.569  48.778  1.00  0.00           C  
ATOM    617  OE1 GLN A 221      43.517  38.306  49.929  1.00  0.00           O  
ATOM    618  NE2 GLN A 221      44.172  39.795  48.396  1.00  0.00           N  
ATOM    619  N   ASP A 222      43.721  35.206  44.955  1.00  0.00           N  
ATOM    620  CA  ASP A 222      43.543  35.558  43.552  1.00  0.00           C  
ATOM    621  C   ASP A 222      42.302  36.436  43.367  1.00  0.00           C  
ATOM    622  O   ASP A 222      41.739  36.946  44.342  1.00  0.00           O  
ATOM    623  CB  ASP A 222      43.504  34.302  42.661  1.00  0.00           C  
ATOM    624  CG  ASP A 222      42.353  33.357  42.995  1.00  0.00           C  
ATOM    625  OD1 ASP A 222      41.340  33.790  43.572  1.00  0.00           O  
ATOM    626  OD2 ASP A 222      42.453  32.164  42.646  1.00  0.00           O  
ATOM    627  N   VAL A 223      41.865  36.593  42.122  1.00  0.00           N  
ATOM    628  CA  VAL A 223      40.734  37.457  41.808  1.00  0.00           C  
ATOM    629  C   VAL A 223      39.445  37.012  42.515  1.00  0.00           C  
ATOM    630  O   VAL A 223      38.579  37.832  42.821  1.00  0.00           O  
ATOM    631  CB  VAL A 223      40.526  37.568  40.254  1.00  0.00           C  
ATOM    632  CG1 VAL A 223      40.223  36.208  39.643  1.00  0.00           C  
ATOM    633  CG2 VAL A 223      39.432  38.569  39.926  1.00  0.00           C  
ATOM    634  N   GLY A 224      39.330  35.722  42.804  1.00  0.00           N  
ATOM    635  CA  GLY A 224      38.122  35.235  43.446  1.00  0.00           C  
ATOM    636  C   GLY A 224      38.162  35.092  44.961  1.00  0.00           C  
ATOM    637  O   GLY A 224      37.185  34.624  45.557  1.00  0.00           O  
ATOM    638  N   GLY A 225      39.279  35.460  45.586  1.00  0.00           N  
ATOM    639  CA  GLY A 225      39.404  35.298  47.023  1.00  0.00           C  
ATOM    640  C   GLY A 225      40.640  34.507  47.401  1.00  0.00           C  
ATOM    641  O   GLY A 225      41.693  34.703  46.799  1.00  0.00           O  
ATOM    642  N   ARG A 226      40.504  33.566  48.338  1.00  0.00           N  
ATOM    643  CA  ARG A 226      41.650  32.802  48.850  1.00  0.00           C  
ATOM    644  C   ARG A 226      41.468  31.290  48.835  1.00  0.00           C  
ATOM    645  O   ARG A 226      40.362  30.784  49.017  1.00  0.00           O  
ATOM    646  CB  ARG A 226      41.971  33.245  50.281  1.00  0.00           C  
ATOM    647  CG  ARG A 226      42.446  34.673  50.401  1.00  0.00           C  
ATOM    648  CD  ARG A 226      42.402  35.155  51.838  1.00  0.00           C  
ATOM    649  NE  ARG A 226      43.521  36.053  52.109  1.00  0.00           N  
ATOM    650  CZ  ARG A 226      43.594  36.894  53.139  1.00  0.00           C  
ATOM    651  NH1 ARG A 226      42.594  36.982  54.009  1.00  0.00           N  
ATOM    652  NH2 ARG A 226      44.679  37.642  53.307  1.00  0.00           N  
ATOM    653  N   ILE A 227      42.566  30.570  48.646  1.00  0.00           N  
ATOM    654  CA  ILE A 227      42.552  29.111  48.641  1.00  0.00           C  
ATOM    655  C   ILE A 227      43.826  28.662  49.363  1.00  0.00           C  
ATOM    656  O   ILE A 227      44.853  29.357  49.317  1.00  0.00           O  
ATOM    657  CB  ILE A 227      42.527  28.538  47.179  1.00  0.00           C  
ATOM    658  CG1 ILE A 227      42.484  27.004  47.187  1.00  0.00           C  
ATOM    659  CG2 ILE A 227      43.726  29.032  46.372  1.00  0.00           C  
ATOM    660  CD1 ILE A 227      41.106  26.425  47.412  1.00  0.00           C  
ATOM    661  N   GLN A 228      43.742  27.535  50.064  1.00  0.00           N  
ATOM    662  CA  GLN A 228      44.884  26.995  50.802  1.00  0.00           C  
ATOM    663  C   GLN A 228      45.753  26.099  49.937  1.00  0.00           C  
ATOM    664  O   GLN A 228      45.246  25.309  49.140  1.00  0.00           O  
ATOM    665  CB  GLN A 228      44.412  26.180  52.016  1.00  0.00           C  
ATOM    666  CG  GLN A 228      43.814  26.994  53.148  1.00  0.00           C  
ATOM    667  CD  GLN A 228      44.822  27.934  53.774  1.00  0.00           C  
ATOM    668  OE1 GLN A 228      45.884  27.506  54.248  1.00  0.00           O  
ATOM    669  NE2 GLN A 228      44.498  29.225  53.784  1.00  0.00           N  
ATOM    670  N   LEU A 229      47.061  26.194  50.133  1.00  0.00           N  
ATOM    671  CA  LEU A 229      48.006  25.332  49.445  1.00  0.00           C  
ATOM    672  C   LEU A 229      48.785  24.546  50.491  1.00  0.00           C  
ATOM    673  O   LEU A 229      49.189  25.089  51.529  1.00  0.00           O  
ATOM    674  CB  LEU A 229      48.992  26.155  48.607  1.00  0.00           C  
ATOM    675  CG  LEU A 229      48.443  27.199  47.627  1.00  0.00           C  
ATOM    676  CD1 LEU A 229      49.613  27.857  46.927  1.00  0.00           C  
ATOM    677  CD2 LEU A 229      47.499  26.562  46.619  1.00  0.00           C  
ATOM    678  N   TYR A 230      48.961  23.261  50.228  1.00  0.00           N  
ATOM    679  CA  TYR A 230      49.768  22.413  51.074  1.00  0.00           C  
ATOM    680  C   TYR A 230      51.049  22.186  50.288  1.00  0.00           C  
ATOM    681  O   TYR A 230      51.043  21.517  49.250  1.00  0.00           O  
ATOM    682  CB  TYR A 230      49.060  21.084  51.346  1.00  0.00           C  
ATOM    683  CG  TYR A 230      49.903  20.111  52.137  1.00  0.00           C  
ATOM    684  CD1 TYR A 230      50.015  20.221  53.528  1.00  0.00           C  
ATOM    685  CD2 TYR A 230      50.623  19.100  51.495  1.00  0.00           C  
ATOM    686  CE1 TYR A 230      50.828  19.349  54.258  1.00  0.00           C  
ATOM    687  CE2 TYR A 230      51.439  18.224  52.215  1.00  0.00           C  
ATOM    688  CZ  TYR A 230      51.537  18.358  53.594  1.00  0.00           C  
ATOM    689  OH  TYR A 230      52.357  17.515  54.304  1.00  0.00           O  
ATOM    690  N   VAL A 231      52.138  22.763  50.777  1.00  0.00           N  
ATOM    691  CA  VAL A 231      53.415  22.714  50.092  1.00  0.00           C  
ATOM    692  C   VAL A 231      54.378  21.823  50.874  1.00  0.00           C  
ATOM    693  O   VAL A 231      54.792  22.176  51.976  1.00  0.00           O  
ATOM    694  CB  VAL A 231      54.010  24.139  49.985  1.00  0.00           C  
ATOM    695  CG1 VAL A 231      55.213  24.138  49.073  1.00  0.00           C  
ATOM    696  CG2 VAL A 231      52.945  25.135  49.517  1.00  0.00           C  
ATOM    697  N   ALA A 232      54.739  20.676  50.307  1.00  0.00           N  
ATOM    698  CA  ALA A 232      55.624  19.738  50.984  1.00  0.00           C  
ATOM    699  C   ALA A 232      56.858  19.397  50.154  1.00  0.00           C  
ATOM    700  O   ALA A 232      56.755  19.138  48.955  1.00  0.00           O  
ATOM    701  CB  ALA A 232      54.858  18.463  51.331  1.00  0.00           C  
ATOM    702  N   ARG A 233      58.008  19.318  50.816  1.00  0.00           N  
ATOM    703  CA  ARG A 233      59.281  19.011  50.170  1.00  0.00           C  
ATOM    704  C   ARG A 233      59.267  17.833  49.195  1.00  0.00           C  
ATOM    705  O   ARG A 233      59.849  17.900  48.109  1.00  0.00           O  
ATOM    706  CB  ARG A 233      60.356  18.744  51.223  1.00  0.00           C  
ATOM    707  CG  ARG A 233      61.753  18.666  50.635  1.00  0.00           C  
ATOM    708  CD  ARG A 233      62.757  18.113  51.618  1.00  0.00           C  
ATOM    709  NE  ARG A 233      62.474  16.718  51.937  1.00  0.00           N  
ATOM    710  CZ  ARG A 233      62.662  16.170  53.133  1.00  0.00           C  
ATOM    711  NH1 ARG A 233      63.146  16.895  54.135  1.00  0.00           N  
ATOM    712  NH2 ARG A 233      62.348  14.897  53.330  1.00  0.00           N  
ATOM    713  N   ASP A 234      58.640  16.737  49.602  1.00  0.00           N  
ATOM    714  CA  ASP A 234      58.649  15.526  48.794  1.00  0.00           C  
ATOM    715  C   ASP A 234      57.536  15.439  47.752  1.00  0.00           C  
ATOM    716  O   ASP A 234      57.526  14.536  46.915  1.00  0.00           O  
ATOM    717  CB  ASP A 234      58.644  14.300  49.707  1.00  0.00           C  
ATOM    718  CG  ASP A 234      59.873  14.239  50.598  1.00  0.00           C  
ATOM    719  OD1 ASP A 234      60.971  14.633  50.137  1.00  0.00           O  
ATOM    720  OD2 ASP A 234      59.738  13.807  51.762  1.00  0.00           O  
ATOM    721  N   SER A 235      56.599  16.375  47.803  1.00  0.00           N  
ATOM    722  CA  SER A 235      55.527  16.412  46.825  1.00  0.00           C  
ATOM    723  C   SER A 235      55.950  17.220  45.597  1.00  0.00           C  
ATOM    724  O   SER A 235      55.455  16.990  44.496  1.00  0.00           O  
ATOM    725  CB  SER A 235      54.271  17.004  47.455  1.00  0.00           C  
ATOM    726  OG  SER A 235      53.793  16.157  48.486  1.00  0.00           O  
ATOM    727  N   LEU A 236      56.892  18.136  45.794  1.00  0.00           N  
ATOM    728  CA  LEU A 236      57.388  19.002  44.734  1.00  0.00           C  
ATOM    729  C   LEU A 236      58.656  18.419  44.119  1.00  0.00           C  
ATOM    730  O   LEU A 236      59.291  17.539  44.707  1.00  0.00           O  
ATOM    731  CB  LEU A 236      57.691  20.396  45.295  1.00  0.00           C  
ATOM    732  CG  LEU A 236      56.520  21.151  45.926  1.00  0.00           C  
ATOM    733  CD1 LEU A 236      57.024  22.454  46.544  1.00  0.00           C  
ATOM    734  CD2 LEU A 236      55.452  21.421  44.878  1.00  0.00           C  
ATOM    735  N   PRO A 237      59.030  18.882  42.912  1.00  0.00           N  
ATOM    736  CA  PRO A 237      60.251  18.368  42.286  1.00  0.00           C  
ATOM    737  C   PRO A 237      61.472  18.661  43.165  1.00  0.00           C  
ATOM    738  O   PRO A 237      61.479  19.617  43.950  1.00  0.00           O  
ATOM    739  CB  PRO A 237      60.308  19.141  40.970  1.00  0.00           C  
ATOM    740  CG  PRO A 237      58.867  19.389  40.666  1.00  0.00           C  
ATOM    741  CD  PRO A 237      58.320  19.797  42.000  1.00  0.00           C  
ATOM    742  N   GLU A 238      62.509  17.853  43.000  1.00  0.00           N  
ATOM    743  CA  GLU A 238      63.713  17.949  43.812  1.00  0.00           C  
ATOM    744  C   GLU A 238      64.308  19.349  43.871  1.00  0.00           C  
ATOM    745  O   GLU A 238      64.538  19.980  42.841  1.00  0.00           O  
ATOM    746  CB  GLU A 238      64.755  16.956  43.298  1.00  0.00           C  
ATOM    747  CG  GLU A 238      65.992  16.813  44.170  1.00  0.00           C  
ATOM    748  CD  GLU A 238      66.786  15.563  43.834  1.00  0.00           C  
ATOM    749  OE1 GLU A 238      67.294  15.460  42.692  1.00  0.00           O  
ATOM    750  OE2 GLU A 238      66.886  14.675  44.709  1.00  0.00           O  
ATOM    751  N   GLY A 239      64.514  19.835  45.091  1.00  0.00           N  
ATOM    752  CA  GLY A 239      65.139  21.130  45.292  1.00  0.00           C  
ATOM    753  C   GLY A 239      64.208  22.327  45.302  1.00  0.00           C  
ATOM    754  O   GLY A 239      64.588  23.385  45.802  1.00  0.00           O  
ATOM    755  N   VAL A 240      62.992  22.176  44.778  1.00  0.00           N  
ATOM    756  CA  VAL A 240      62.058  23.299  44.679  1.00  0.00           C  
ATOM    757  C   VAL A 240      61.640  23.844  46.040  1.00  0.00           C  
ATOM    758  O   VAL A 240      61.637  25.059  46.259  1.00  0.00           O  
ATOM    759  CB  VAL A 240      60.797  22.930  43.849  1.00  0.00           C  
ATOM    760  CG1 VAL A 240      59.735  24.031  43.955  1.00  0.00           C  
ATOM    761  CG2 VAL A 240      61.183  22.736  42.391  1.00  0.00           C  
ATOM    762  N   TYR A 241      61.288  22.941  46.947  1.00  0.00           N  
ATOM    763  CA  TYR A 241      60.862  23.323  48.286  1.00  0.00           C  
ATOM    764  C   TYR A 241      61.931  24.127  49.029  1.00  0.00           C  
ATOM    765  O   TYR A 241      61.690  25.265  49.442  1.00  0.00           O  
ATOM    766  CB  TYR A 241      60.508  22.073  49.083  1.00  0.00           C  
ATOM    767  CG  TYR A 241      59.841  22.369  50.396  1.00  0.00           C  
ATOM    768  CD1 TYR A 241      58.509  22.768  50.445  1.00  0.00           C  
ATOM    769  CD2 TYR A 241      60.538  22.240  51.596  1.00  0.00           C  
ATOM    770  CE1 TYR A 241      57.883  23.031  51.657  1.00  0.00           C  
ATOM    771  CE2 TYR A 241      59.922  22.500  52.812  1.00  0.00           C  
ATOM    772  CZ  TYR A 241      58.597  22.893  52.836  1.00  0.00           C  
ATOM    773  OH  TYR A 241      57.986  23.148  54.037  1.00  0.00           O  
ATOM    774  N   ASN A 242      63.122  23.547  49.151  1.00  0.00           N  
ATOM    775  CA  ASN A 242      64.205  24.171  49.902  1.00  0.00           C  
ATOM    776  C   ASN A 242      64.977  25.284  49.193  1.00  0.00           C  
ATOM    777  O   ASN A 242      65.382  26.265  49.826  1.00  0.00           O  
ATOM    778  CB  ASN A 242      65.182  23.103  50.398  1.00  0.00           C  
ATOM    779  CG  ASN A 242      64.583  22.217  51.481  1.00  0.00           C  
ATOM    780  OD1 ASN A 242      63.941  22.697  52.421  1.00  0.00           O  
ATOM    781  ND2 ASN A 242      64.792  20.917  51.355  1.00  0.00           N  
ATOM    782  N   ASP A 243      65.194  25.144  47.889  1.00  0.00           N  
ATOM    783  CA  ASP A 243      65.999  26.120  47.151  1.00  0.00           C  
ATOM    784  C   ASP A 243      65.212  27.271  46.522  1.00  0.00           C  
ATOM    785  O   ASP A 243      65.797  28.274  46.106  1.00  0.00           O  
ATOM    786  CB  ASP A 243      66.830  25.416  46.074  1.00  0.00           C  
ATOM    787  CG  ASP A 243      67.670  24.282  46.632  1.00  0.00           C  
ATOM    788  OD1 ASP A 243      68.125  24.383  47.796  1.00  0.00           O  
ATOM    789  OD2 ASP A 243      67.868  23.285  45.904  1.00  0.00           O  
ATOM    790  N   GLN A 244      63.898  27.117  46.419  1.00  0.00           N  
ATOM    791  CA  GLN A 244      63.068  28.154  45.830  1.00  0.00           C  
ATOM    792  C   GLN A 244      61.973  28.605  46.788  1.00  0.00           C  
ATOM    793  O   GLN A 244      62.019  29.728  47.287  1.00  0.00           O  
ATOM    794  CB  GLN A 244      62.448  27.668  44.519  1.00  0.00           C  
ATOM    795  CG  GLN A 244      63.449  27.433  43.393  1.00  0.00           C  
ATOM    796  CD  GLN A 244      62.800  26.814  42.168  1.00  0.00           C  
ATOM    797  OE1 GLN A 244      61.614  27.038  41.888  1.00  0.00           O  
ATOM    798  NE2 GLN A 244      63.566  26.016  41.437  1.00  0.00           N  
ATOM    799  N   PHE A 245      61.023  27.715  47.077  1.00  0.00           N  
ATOM    800  CA  PHE A 245      59.870  28.052  47.910  1.00  0.00           C  
ATOM    801  C   PHE A 245      60.216  28.772  49.208  1.00  0.00           C  
ATOM    802  O   PHE A 245      59.669  29.836  49.495  1.00  0.00           O  
ATOM    803  CB  PHE A 245      59.044  26.809  48.221  1.00  0.00           C  
ATOM    804  CG  PHE A 245      57.963  27.041  49.242  1.00  0.00           C  
ATOM    805  CD1 PHE A 245      56.901  27.897  48.972  1.00  0.00           C  
ATOM    806  CD2 PHE A 245      58.007  26.400  50.476  1.00  0.00           C  
ATOM    807  CE1 PHE A 245      55.898  28.110  49.915  1.00  0.00           C  
ATOM    808  CE2 PHE A 245      57.011  26.607  51.421  1.00  0.00           C  
ATOM    809  CZ  PHE A 245      55.955  27.463  51.140  1.00  0.00           C  
ATOM    810  N   LYS A 246      61.126  28.197  49.985  1.00  0.00           N  
ATOM    811  CA  LYS A 246      61.525  28.791  51.258  1.00  0.00           C  
ATOM    812  C   LYS A 246      62.151  30.177  51.123  1.00  0.00           C  
ATOM    813  O   LYS A 246      62.151  30.950  52.077  1.00  0.00           O  
ATOM    814  CB  LYS A 246      62.470  27.853  52.018  1.00  0.00           C  
ATOM    815  CG  LYS A 246      61.777  26.656  52.675  1.00  0.00           C  
ATOM    816  CD  LYS A 246      62.754  25.854  53.524  1.00  0.00           C  
ATOM    817  CE  LYS A 246      62.033  24.835  54.394  1.00  0.00           C  
ATOM    818  NZ  LYS A 246      62.956  24.178  55.365  1.00  0.00           N  
ATOM    819  N   LYS A 247      62.661  30.502  49.938  1.00  0.00           N  
ATOM    820  CA  LYS A 247      63.307  31.794  49.709  1.00  0.00           C  
ATOM    821  C   LYS A 247      62.341  32.875  49.237  1.00  0.00           C  
ATOM    822  O   LYS A 247      62.714  34.044  49.137  1.00  0.00           O  
ATOM    823  CB  LYS A 247      64.446  31.651  48.702  1.00  0.00           C  
ATOM    824  CG  LYS A 247      65.520  30.672  49.122  1.00  0.00           C  
ATOM    825  CD  LYS A 247      66.576  30.546  48.038  1.00  0.00           C  
ATOM    826  CE  LYS A 247      67.576  29.433  48.351  1.00  0.00           C  
ATOM    827  NZ  LYS A 247      68.466  29.135  47.183  1.00  0.00           N  
ATOM    828  N   TRP A 248      61.105  32.496  48.939  1.00  0.00           N  
ATOM    829  CA  TRP A 248      60.128  33.476  48.467  1.00  0.00           C  
ATOM    830  C   TRP A 248      59.614  34.315  49.639  1.00  0.00           C  
ATOM    831  O   TRP A 248      59.888  34.009  50.795  1.00  0.00           O  
ATOM    832  CB  TRP A 248      58.965  32.785  47.737  1.00  0.00           C  
ATOM    833  CG  TRP A 248      59.392  31.941  46.554  1.00  0.00           C  
ATOM    834  CD1 TRP A 248      60.589  31.999  45.878  1.00  0.00           C  
ATOM    835  CD2 TRP A 248      58.647  30.874  45.956  1.00  0.00           C  
ATOM    836  NE1 TRP A 248      60.632  31.021  44.909  1.00  0.00           N  
ATOM    837  CE2 TRP A 248      59.456  30.316  44.936  1.00  0.00           C  
ATOM    838  CE3 TRP A 248      57.377  30.327  46.189  1.00  0.00           C  
ATOM    839  CZ2 TRP A 248      59.033  29.237  44.152  1.00  0.00           C  
ATOM    840  CZ3 TRP A 248      56.957  29.256  45.410  1.00  0.00           C  
ATOM    841  CH2 TRP A 248      57.785  28.721  44.405  1.00  0.00           C  
ATOM    842  N   ASP A 249      58.837  35.347  49.333  1.00  0.00           N  
ATOM    843  CA  ASP A 249      58.338  36.268  50.336  1.00  0.00           C  
ATOM    844  C   ASP A 249      56.853  36.481  50.198  1.00  0.00           C  
ATOM    845  O   ASP A 249      56.296  36.303  49.114  1.00  0.00           O  
ATOM    846  CB  ASP A 249      59.052  37.602  50.198  1.00  0.00           C  
ATOM    847  CG  ASP A 249      60.503  37.512  50.589  1.00  0.00           C  
ATOM    848  OD1 ASP A 249      60.781  37.246  51.778  1.00  0.00           O  
ATOM    849  OD2 ASP A 249      61.367  37.681  49.713  1.00  0.00           O  
ATOM    850  N   LEU A 250      56.202  36.862  51.292  1.00  0.00           N  
ATOM    851  CA  LEU A 250      54.781  37.163  51.229  1.00  0.00           C  
ATOM    852  C   LEU A 250      54.661  38.308  50.242  1.00  0.00           C  
ATOM    853  O   LEU A 250      55.548  39.164  50.168  1.00  0.00           O  
ATOM    854  CB  LEU A 250      54.255  37.595  52.597  1.00  0.00           C  
ATOM    855  CG  LEU A 250      54.499  36.596  53.725  1.00  0.00           C  
ATOM    856  CD1 LEU A 250      53.874  37.152  54.979  1.00  0.00           C  
ATOM    857  CD2 LEU A 250      53.923  35.224  53.382  1.00  0.00           C  
ATOM    858  N   GLY A 251      53.585  38.313  49.468  1.00  0.00           N  
ATOM    859  CA  GLY A 251      53.417  39.347  48.467  1.00  0.00           C  
ATOM    860  C   GLY A 251      53.835  38.850  47.091  1.00  0.00           C  
ATOM    861  O   GLY A 251      53.357  39.358  46.080  1.00  0.00           O  
ATOM    862  N   ASP A 252      54.722  37.858  47.047  1.00  0.00           N  
ATOM    863  CA  ASP A 252      55.173  37.298  45.777  1.00  0.00           C  
ATOM    864  C   ASP A 252      53.999  36.660  45.058  1.00  0.00           C  
ATOM    865  O   ASP A 252      53.124  36.059  45.694  1.00  0.00           O  
ATOM    866  CB  ASP A 252      56.248  36.231  45.995  1.00  0.00           C  
ATOM    867  CG  ASP A 252      57.621  36.815  46.303  1.00  0.00           C  
ATOM    868  OD1 ASP A 252      57.797  38.045  46.269  1.00  0.00           O  
ATOM    869  OD2 ASP A 252      58.543  36.019  46.566  1.00  0.00           O  
ATOM    870  N   ILE A 253      53.969  36.821  43.737  1.00  0.00           N  
ATOM    871  CA  ILE A 253      52.951  36.186  42.910  1.00  0.00           C  
ATOM    872  C   ILE A 253      53.479  34.801  42.572  1.00  0.00           C  
ATOM    873  O   ILE A 253      54.594  34.665  42.066  1.00  0.00           O  
ATOM    874  CB  ILE A 253      52.714  36.973  41.621  1.00  0.00           C  
ATOM    875  CG1 ILE A 253      52.372  38.423  41.962  1.00  0.00           C  
ATOM    876  CG2 ILE A 253      51.593  36.322  40.808  1.00  0.00           C  
ATOM    877  CD1 ILE A 253      51.077  38.577  42.731  1.00  0.00           C  
ATOM    878  N   ILE A 254      52.695  33.774  42.874  1.00  0.00           N  
ATOM    879  CA  ILE A 254      53.128  32.400  42.669  1.00  0.00           C  
ATOM    880  C   ILE A 254      52.060  31.611  41.908  1.00  0.00           C  
ATOM    881  O   ILE A 254      50.889  32.014  41.853  1.00  0.00           O  
ATOM    882  CB  ILE A 254      53.404  31.685  44.036  1.00  0.00           C  
ATOM    883  CG1 ILE A 254      52.128  31.665  44.887  1.00  0.00           C  
ATOM    884  CG2 ILE A 254      54.525  32.393  44.797  1.00  0.00           C  
ATOM    885  CD1 ILE A 254      52.217  30.773  46.110  1.00  0.00           C  
ATOM    886  N   GLY A 255      52.475  30.494  41.321  1.00  0.00           N  
ATOM    887  CA  GLY A 255      51.549  29.618  40.626  1.00  0.00           C  
ATOM    888  C   GLY A 255      51.660  28.222  41.212  1.00  0.00           C  
ATOM    889  O   GLY A 255      52.759  27.781  41.556  1.00  0.00           O  
ATOM    890  N   ALA A 256      50.539  27.524  41.338  1.00  0.00           N  
ATOM    891  CA  ALA A 256      50.539  26.194  41.931  1.00  0.00           C  
ATOM    892  C   ALA A 256      49.625  25.245  41.181  1.00  0.00           C  
ATOM    893  O   ALA A 256      48.526  25.613  40.761  1.00  0.00           O  
ATOM    894  CB  ALA A 256      50.101  26.274  43.386  1.00  0.00           C  
ATOM    895  N   ARG A 257      50.082  24.014  41.031  1.00  0.00           N  
ATOM    896  CA  ARG A 257      49.278  22.970  40.424  1.00  0.00           C  
ATOM    897  C   ARG A 257      49.319  21.813  41.412  1.00  0.00           C  
ATOM    898  O   ARG A 257      50.381  21.504  41.959  1.00  0.00           O  
ATOM    899  CB  ARG A 257      49.876  22.550  39.078  1.00  0.00           C  
ATOM    900  CG  ARG A 257      49.129  21.405  38.396  1.00  0.00           C  
ATOM    901  CD  ARG A 257      49.642  21.130  36.978  1.00  0.00           C  
ATOM    902  NE  ARG A 257      51.082  20.857  36.926  1.00  0.00           N  
ATOM    903  CZ  ARG A 257      51.661  19.711  37.292  1.00  0.00           C  
ATOM    904  NH1 ARG A 257      50.930  18.693  37.743  1.00  0.00           N  
ATOM    905  NH2 ARG A 257      52.983  19.587  37.217  1.00  0.00           N  
ATOM    906  N   GLY A 258      48.168  21.207  41.681  1.00  0.00           N  
ATOM    907  CA  GLY A 258      48.127  20.095  42.606  1.00  0.00           C  
ATOM    908  C   GLY A 258      46.737  19.525  42.774  1.00  0.00           C  
ATOM    909  O   GLY A 258      45.779  19.993  42.146  1.00  0.00           O  
ATOM    910  N   THR A 259      46.622  18.546  43.666  1.00  0.00           N  
ATOM    911  CA  THR A 259      45.369  17.836  43.890  1.00  0.00           C  
ATOM    912  C   THR A 259      44.529  18.422  45.024  1.00  0.00           C  
ATOM    913  O   THR A 259      45.059  18.835  46.052  1.00  0.00           O  
ATOM    914  CB  THR A 259      45.654  16.362  44.170  1.00  0.00           C  
ATOM    915  OG1 THR A 259      46.493  15.844  43.129  1.00  0.00           O  
ATOM    916  CG2 THR A 259      44.362  15.561  44.223  1.00  0.00           C  
ATOM    917  N   LEU A 261      43.216  18.461  44.827  1.00  0.00           N  
ATOM    918  CA  LEU A 261      42.304  18.987  45.832  1.00  0.00           C  
ATOM    919  C   LEU A 261      42.039  17.981  46.951  1.00  0.00           C  
ATOM    920  O   LEU A 261      41.916  16.775  46.705  1.00  0.00           O  
ATOM    921  CB  LEU A 261      40.974  19.380  45.197  1.00  0.00           C  
ATOM    922  CG  LEU A 261      40.976  20.587  44.272  1.00  0.00           C  
ATOM    923  CD1 LEU A 261      39.630  20.679  43.606  1.00  0.00           C  
ATOM    924  CD2 LEU A 261      41.259  21.846  45.062  1.00  0.00           C  
ATOM    925  N   PHE A 262      41.956  18.494  48.176  1.00  0.00           N  
ATOM    926  CA  PHE A 262      41.632  17.697  49.357  1.00  0.00           C  
ATOM    927  C   PHE A 262      41.139  18.648  50.443  1.00  0.00           C  
ATOM    928  O   PHE A 262      41.027  19.860  50.218  1.00  0.00           O  
ATOM    929  CB  PHE A 262      42.852  16.898  49.851  1.00  0.00           C  
ATOM    930  CG  PHE A 262      43.927  17.743  50.487  1.00  0.00           C  
ATOM    931  CD1 PHE A 262      44.845  18.439  49.705  1.00  0.00           C  
ATOM    932  CD2 PHE A 262      44.013  17.856  51.871  1.00  0.00           C  
ATOM    933  CE1 PHE A 262      45.828  19.234  50.291  1.00  0.00           C  
ATOM    934  CE2 PHE A 262      44.994  18.650  52.466  1.00  0.00           C  
ATOM    935  CZ  PHE A 262      45.902  19.340  51.674  1.00  0.00           C  
ATOM    936  N   LYS A 263      40.803  18.098  51.603  1.00  0.00           N  
ATOM    937  CA  LYS A 263      40.384  18.916  52.728  1.00  0.00           C  
ATOM    938  C   LYS A 263      41.263  18.668  53.944  1.00  0.00           C  
ATOM    939  O   LYS A 263      41.640  17.529  54.230  1.00  0.00           O  
ATOM    940  CB  LYS A 263      38.916  18.680  53.051  1.00  0.00           C  
ATOM    941  CG  LYS A 263      38.006  19.253  51.998  1.00  0.00           C  
ATOM    942  CD  LYS A 263      36.689  19.623  52.590  1.00  0.00           C  
ATOM    943  CE  LYS A 263      36.017  20.671  51.752  1.00  0.00           C  
ATOM    944  NZ  LYS A 263      34.898  21.239  52.539  1.00  0.00           N  
ATOM    945  N   THR A 264      41.650  19.748  54.611  1.00  0.00           N  
ATOM    946  CA  THR A 264      42.502  19.647  55.788  1.00  0.00           C  
ATOM    947  C   THR A 264      41.710  19.044  56.949  1.00  0.00           C  
ATOM    948  O   THR A 264      40.497  18.829  56.837  1.00  0.00           O  
ATOM    949  CB  THR A 264      43.078  21.037  56.191  1.00  0.00           C  
ATOM    950  OG1 THR A 264      42.011  21.957  56.471  1.00  0.00           O  
ATOM    951  CG2 THR A 264      43.943  21.598  55.068  1.00  0.00           C  
ATOM    952  N   GLN A 266      42.393  18.765  58.059  1.00  0.00           N  
ATOM    953  CA  GLN A 266      41.721  18.247  59.248  1.00  0.00           C  
ATOM    954  C   GLN A 266      40.683  19.270  59.720  1.00  0.00           C  
ATOM    955  O   GLN A 266      39.654  18.904  60.284  1.00  0.00           O  
ATOM    956  CB  GLN A 266      42.734  17.954  60.348  1.00  0.00           C  
ATOM    957  N   THR A 267      40.940  20.545  59.428  1.00  0.00           N  
ATOM    958  CA  THR A 267      40.040  21.640  59.784  1.00  0.00           C  
ATOM    959  C   THR A 267      38.837  21.750  58.841  1.00  0.00           C  
ATOM    960  O   THR A 267      37.966  22.600  59.038  1.00  0.00           O  
ATOM    961  CB  THR A 267      40.809  22.957  59.806  1.00  0.00           C  
ATOM    962  N   GLY A 268      38.808  20.914  57.803  1.00  0.00           N  
ATOM    963  CA  GLY A 268      37.712  20.932  56.843  1.00  0.00           C  
ATOM    964  C   GLY A 268      37.834  21.947  55.711  1.00  0.00           C  
ATOM    965  O   GLY A 268      36.897  22.122  54.926  1.00  0.00           O  
ATOM    966  N   GLU A 269      38.989  22.605  55.613  1.00  0.00           N  
ATOM    967  CA  GLU A 269      39.221  23.617  54.582  1.00  0.00           C  
ATOM    968  C   GLU A 269      39.640  22.979  53.263  1.00  0.00           C  
ATOM    969  O   GLU A 269      40.353  21.969  53.248  1.00  0.00           O  
ATOM    970  CB  GLU A 269      40.327  24.580  55.008  1.00  0.00           C  
ATOM    971  CG  GLU A 269      40.102  25.306  56.308  1.00  0.00           C  
ATOM    972  CD  GLU A 269      41.362  26.010  56.763  1.00  0.00           C  
ATOM    973  OE1 GLU A 269      42.210  25.353  57.413  1.00  0.00           O  
ATOM    974  OE2 GLU A 269      41.518  27.210  56.444  1.00  0.00           O  
ATOM    975  N   LEU A 270      39.216  23.592  52.159  1.00  0.00           N  
ATOM    976  CA  LEU A 270      39.618  23.141  50.830  1.00  0.00           C  
ATOM    977  C   LEU A 270      41.067  23.564  50.613  1.00  0.00           C  
ATOM    978  O   LEU A 270      41.433  24.723  50.846  1.00  0.00           O  
ATOM    979  CB  LEU A 270      38.716  23.751  49.753  1.00  0.00           C  
ATOM    980  CG  LEU A 270      38.933  23.248  48.318  1.00  0.00           C  
ATOM    981  CD1 LEU A 270      38.716  21.742  48.234  1.00  0.00           C  
ATOM    982  CD2 LEU A 270      37.994  23.977  47.379  1.00  0.00           C  
ATOM    983  N   SER A 271      41.887  22.627  50.164  1.00  0.00           N  
ATOM    984  CA  SER A 271      43.297  22.893  49.991  1.00  0.00           C  
ATOM    985  C   SER A 271      43.843  22.159  48.770  1.00  0.00           C  
ATOM    986  O   SER A 271      43.241  21.196  48.292  1.00  0.00           O  
ATOM    987  CB  SER A 271      44.037  22.467  51.261  1.00  0.00           C  
ATOM    988  OG  SER A 271      45.421  22.743  51.182  1.00  0.00           O  
ATOM    989  N   ILE A 272      44.983  22.622  48.269  1.00  0.00           N  
ATOM    990  CA  ILE A 272      45.615  22.022  47.102  1.00  0.00           C  
ATOM    991  C   ILE A 272      46.952  21.401  47.485  1.00  0.00           C  
ATOM    992  O   ILE A 272      47.887  22.099  47.879  1.00  0.00           O  
ATOM    993  CB  ILE A 272      45.867  23.081  45.999  1.00  0.00           C  
ATOM    994  CG1 ILE A 272      44.546  23.686  45.529  1.00  0.00           C  
ATOM    995  CG2 ILE A 272      46.626  22.468  44.833  1.00  0.00           C  
ATOM    996  CD1 ILE A 272      44.718  24.947  44.718  1.00  0.00           C  
ATOM    997  N   HIS A 273      47.039  20.084  47.378  1.00  0.00           N  
ATOM    998  CA  HIS A 273      48.281  19.380  47.642  1.00  0.00           C  
ATOM    999  C   HIS A 273      49.174  19.588  46.417  1.00  0.00           C  
ATOM   1000  O   HIS A 273      49.081  18.850  45.437  1.00  0.00           O  
ATOM   1001  CB  HIS A 273      47.990  17.891  47.870  1.00  0.00           C  
ATOM   1002  CG  HIS A 273      49.165  17.106  48.374  1.00  0.00           C  
ATOM   1003  ND1 HIS A 273      49.022  15.899  49.027  1.00  0.00           N  
ATOM   1004  CD2 HIS A 273      50.496  17.339  48.302  1.00  0.00           C  
ATOM   1005  CE1 HIS A 273      50.218  15.422  49.333  1.00  0.00           C  
ATOM   1006  NE2 HIS A 273      51.128  16.277  48.904  1.00  0.00           N  
ATOM   1007  N   CYS A 274      50.040  20.594  46.487  1.00  0.00           N  
ATOM   1008  CA  CYS A 274      50.887  20.975  45.363  1.00  0.00           C  
ATOM   1009  C   CYS A 274      51.875  19.933  44.870  1.00  0.00           C  
ATOM   1010  O   CYS A 274      52.541  19.277  45.659  1.00  0.00           O  
ATOM   1011  CB  CYS A 274      51.638  22.265  45.690  1.00  0.00           C  
ATOM   1012  SG  CYS A 274      50.549  23.621  46.129  1.00  0.00           S  
ATOM   1013  N   THR A 275      51.943  19.767  43.553  1.00  0.00           N  
ATOM   1014  CA  THR A 275      52.947  18.912  42.919  1.00  0.00           C  
ATOM   1015  C   THR A 275      53.869  19.768  42.045  1.00  0.00           C  
ATOM   1016  O   THR A 275      54.909  19.309  41.565  1.00  0.00           O  
ATOM   1017  CB  THR A 275      52.301  17.790  42.086  1.00  0.00           C  
ATOM   1018  OG1 THR A 275      51.197  18.320  41.341  1.00  0.00           O  
ATOM   1019  CG2 THR A 275      51.809  16.674  42.995  1.00  0.00           C  
ATOM   1020  N   GLU A 276      53.484  21.024  41.851  1.00  0.00           N  
ATOM   1021  CA  GLU A 276      54.326  21.980  41.149  1.00  0.00           C  
ATOM   1022  C   GLU A 276      54.028  23.348  41.742  1.00  0.00           C  
ATOM   1023  O   GLU A 276      52.871  23.661  42.049  1.00  0.00           O  
ATOM   1024  CB  GLU A 276      54.024  21.983  39.648  1.00  0.00           C  
ATOM   1025  CG  GLU A 276      54.976  22.858  38.838  1.00  0.00           C  
ATOM   1026  CD  GLU A 276      54.539  23.051  37.390  1.00  0.00           C  
ATOM   1027  OE1 GLU A 276      53.555  22.413  36.949  1.00  0.00           O  
ATOM   1028  OE2 GLU A 276      55.192  23.851  36.685  1.00  0.00           O  
ATOM   1029  N   LEU A 277      55.067  24.159  41.897  1.00  0.00           N  
ATOM   1030  CA  LEU A 277      54.931  25.477  42.505  1.00  0.00           C  
ATOM   1031  C   LEU A 277      56.005  26.387  41.909  1.00  0.00           C  
ATOM   1032  O   LEU A 277      57.163  25.985  41.793  1.00  0.00           O  
ATOM   1033  CB  LEU A 277      55.109  25.352  44.028  1.00  0.00           C  
ATOM   1034  CG  LEU A 277      54.716  26.530  44.926  1.00  0.00           C  
ATOM   1035  CD1 LEU A 277      53.204  26.768  44.898  1.00  0.00           C  
ATOM   1036  CD2 LEU A 277      55.177  26.234  46.338  1.00  0.00           C  
ATOM   1037  N   ARG A 278      55.627  27.603  41.520  1.00  0.00           N  
ATOM   1038  CA  ARG A 278      56.577  28.527  40.889  1.00  0.00           C  
ATOM   1039  C   ARG A 278      56.440  29.958  41.369  1.00  0.00           C  
ATOM   1040  O   ARG A 278      55.333  30.423  41.671  1.00  0.00           O  
ATOM   1041  CB  ARG A 278      56.376  28.588  39.374  1.00  0.00           C  
ATOM   1042  CG  ARG A 278      56.434  27.300  38.613  1.00  0.00           C  
ATOM   1043  CD  ARG A 278      56.373  27.661  37.146  1.00  0.00           C  
ATOM   1044  NE  ARG A 278      55.783  26.604  36.335  1.00  0.00           N  
ATOM   1045  CZ  ARG A 278      55.444  26.746  35.057  1.00  0.00           C  
ATOM   1046  NH1 ARG A 278      55.625  27.909  34.444  1.00  0.00           N  
ATOM   1047  NH2 ARG A 278      54.941  25.720  34.386  1.00  0.00           N  
ATOM   1048  N   LEU A 279      57.558  30.677  41.341  1.00  0.00           N  
ATOM   1049  CA  LEU A 279      57.552  32.103  41.609  1.00  0.00           C  
ATOM   1050  C   LEU A 279      57.342  32.791  40.258  1.00  0.00           C  
ATOM   1051  O   LEU A 279      58.150  32.616  39.342  1.00  0.00           O  
ATOM   1052  CB  LEU A 279      58.889  32.539  42.217  1.00  0.00           C  
ATOM   1053  CG  LEU A 279      59.082  34.048  42.356  1.00  0.00           C  
ATOM   1054  CD1 LEU A 279      58.051  34.617  43.304  1.00  0.00           C  
ATOM   1055  CD2 LEU A 279      60.487  34.346  42.839  1.00  0.00           C  
ATOM   1056  N   LEU A 281      56.254  33.544  40.128  1.00  0.00           N  
ATOM   1057  CA  LEU A 281      55.943  34.246  38.885  1.00  0.00           C  
ATOM   1058  C   LEU A 281      56.432  35.687  38.919  1.00  0.00           C  
ATOM   1059  O   LEU A 281      57.137  36.124  38.016  1.00  0.00           O  
ATOM   1060  CB  LEU A 281      54.438  34.202  38.610  1.00  0.00           C  
ATOM   1061  CG  LEU A 281      53.771  32.834  38.779  1.00  0.00           C  
ATOM   1062  CD1 LEU A 281      52.347  32.911  38.277  1.00  0.00           C  
ATOM   1063  CD2 LEU A 281      54.545  31.746  38.033  1.00  0.00           C  
ATOM   1064  N   THR A 282      56.082  36.420  39.968  1.00  0.00           N  
ATOM   1065  CA  THR A 282      56.553  37.794  40.112  1.00  0.00           C  
ATOM   1066  C   THR A 282      57.109  38.044  41.518  1.00  0.00           C  
ATOM   1067  O   THR A 282      56.405  37.867  42.516  1.00  0.00           O  
ATOM   1068  CB  THR A 282      55.420  38.808  39.901  1.00  0.00           C  
ATOM   1069  OG1 THR A 282      54.688  38.487  38.714  1.00  0.00           O  
ATOM   1070  CG2 THR A 282      55.979  40.210  39.796  1.00  0.00           C  
ATOM   1071  N   LYS A 283      58.366  38.454  41.599  1.00  0.00           N  
ATOM   1072  CA  LYS A 283      58.952  38.839  42.869  1.00  0.00           C  
ATOM   1073  C   LYS A 283      58.324  40.166  43.290  1.00  0.00           C  
ATOM   1074  O   LYS A 283      58.291  41.114  42.498  1.00  0.00           O  
ATOM   1075  CB  LYS A 283      60.457  39.047  42.714  1.00  0.00           C  
ATOM   1076  CG  LYS A 283      61.165  39.286  44.029  1.00  0.00           C  
ATOM   1077  CD  LYS A 283      61.023  38.042  44.862  1.00  0.00           C  
ATOM   1078  CE  LYS A 283      61.410  38.268  46.289  1.00  0.00           C  
ATOM   1079  NZ  LYS A 283      61.058  37.033  47.052  1.00  0.00           N  
ATOM   1080  N   ALA A 291      57.777  40.220  44.501  1.00  0.00           N  
ATOM   1081  CA  ALA A 291      57.275  41.473  45.065  1.00  0.00           C  
ATOM   1082  C   ALA A 291      58.459  42.172  45.728  1.00  0.00           C  
ATOM   1083  O   ALA A 291      59.084  41.624  46.637  1.00  0.00           O  
ATOM   1084  CB  ALA A 291      56.187  41.202  46.095  1.00  0.00           C  
ATOM   1085  N   LEU A 292      58.813  43.349  45.234  1.00  0.00           N  
ATOM   1086  CA  LEU A 292      59.932  44.099  45.793  1.00  0.00           C  
ATOM   1087  C   LEU A 292      59.540  44.856  47.062  1.00  0.00           C  
ATOM   1088  O   LEU A 292      60.391  45.417  47.750  1.00  0.00           O  
ATOM   1089  CB  LEU A 292      60.502  45.068  44.750  1.00  0.00           C  
ATOM   1090  CG  LEU A 292      61.287  44.407  43.611  1.00  0.00           C  
ATOM   1091  CD1 LEU A 292      61.688  45.431  42.564  1.00  0.00           C  
ATOM   1092  CD2 LEU A 292      62.512  43.735  44.186  1.00  0.00           C  
ATOM   1093  N   ARG A 293      58.243  44.904  47.345  1.00  0.00           N  
ATOM   1094  CA  ARG A 293      57.748  45.539  48.559  1.00  0.00           C  
ATOM   1095  C   ARG A 293      56.844  44.591  49.333  1.00  0.00           C  
ATOM   1096  O   ARG A 293      56.108  43.799  48.738  1.00  0.00           O  
ATOM   1097  CB  ARG A 293      57.001  46.828  48.239  1.00  0.00           C  
ATOM   1098  CG  ARG A 293      57.910  47.953  47.837  1.00  0.00           C  
ATOM   1099  CD  ARG A 293      57.116  49.192  47.535  1.00  0.00           C  
ATOM   1100  NE  ARG A 293      57.991  50.257  47.073  1.00  0.00           N  
ATOM   1101  CZ  ARG A 293      58.726  51.026  47.871  1.00  0.00           C  
ATOM   1102  NH1 ARG A 293      58.655  50.886  49.189  1.00  0.00           N  
ATOM   1103  NH2 ARG A 293      59.562  51.912  47.347  1.00  0.00           N  
ATOM   1104  N   PRO A 296      56.912  44.646  50.674  1.00  0.00           N  
ATOM   1105  CA  PRO A 296      56.109  43.799  51.565  1.00  0.00           C  
ATOM   1106  C   PRO A 296      54.625  44.127  51.425  1.00  0.00           C  
ATOM   1107  O   PRO A 296      54.263  45.223  50.994  1.00  0.00           O  
ATOM   1108  CB  PRO A 296      56.616  44.194  52.960  1.00  0.00           C  
ATOM   1109  CG  PRO A 296      57.973  44.782  52.709  1.00  0.00           C  
ATOM   1110  CD  PRO A 296      57.764  45.560  51.455  1.00  0.00           C  
ATOM   1111  N   LEU A 297      53.769  43.192  51.814  1.00  0.00           N  
ATOM   1112  CA  LEU A 297      52.333  43.425  51.776  1.00  0.00           C  
ATOM   1113  C   LEU A 297      51.999  44.651  52.621  1.00  0.00           C  
ATOM   1114  O   LEU A 297      52.678  44.940  53.606  1.00  0.00           O  
ATOM   1115  CB  LEU A 297      51.600  42.208  52.317  1.00  0.00           C  
ATOM   1116  CG  LEU A 297      51.696  40.962  51.451  1.00  0.00           C  
ATOM   1117  CD1 LEU A 297      51.171  39.770  52.233  1.00  0.00           C  
ATOM   1118  CD2 LEU A 297      50.897  41.178  50.172  1.00  0.00           C  
ATOM   1119  N   PRO A 298      50.973  45.414  52.223  1.00  0.00           N  
ATOM   1120  CA  PRO A 298      50.569  46.620  52.956  1.00  0.00           C  
ATOM   1121  C   PRO A 298      49.990  46.352  54.353  1.00  0.00           C  
ATOM   1122  O   PRO A 298      49.306  45.346  54.578  1.00  0.00           O  
ATOM   1123  CB  PRO A 298      49.542  47.256  52.017  1.00  0.00           C  
ATOM   1124  CG  PRO A 298      48.932  46.071  51.321  1.00  0.00           C  
ATOM   1125  CD  PRO A 298      50.140  45.215  51.022  1.00  0.00           C  
ATOM   1126  N   ASP A 303      47.589  59.804  57.024  1.00  0.00           N  
ATOM   1127  CA  ASP A 303      46.174  59.588  57.307  1.00  0.00           C  
ATOM   1128  C   ASP A 303      45.651  58.354  56.559  1.00  0.00           C  
ATOM   1129  O   ASP A 303      46.430  57.556  56.028  1.00  0.00           O  
ATOM   1130  CB  ASP A 303      45.365  60.838  56.922  1.00  0.00           C  
ATOM   1131  N   GLN A 305      44.328  58.212  56.513  1.00  0.00           N  
ATOM   1132  CA  GLN A 305      43.687  57.108  55.804  1.00  0.00           C  
ATOM   1133  C   GLN A 305      43.487  57.432  54.315  1.00  0.00           C  
ATOM   1134  O   GLN A 305      42.645  56.831  53.646  1.00  0.00           O  
ATOM   1135  CB  GLN A 305      42.356  56.774  56.465  1.00  0.00           C  
ATOM   1136  N   GLU A 306      44.263  58.394  53.811  1.00  0.00           N  
ATOM   1137  CA  GLU A 306      44.232  58.789  52.398  1.00  0.00           C  
ATOM   1138  C   GLU A 306      44.973  57.790  51.517  1.00  0.00           C  
ATOM   1139  O   GLU A 306      44.826  57.811  50.298  1.00  0.00           O  
ATOM   1140  CB  GLU A 306      44.891  60.155  52.192  1.00  0.00           C  
ATOM   1141  CG  GLU A 306      44.101  61.355  52.677  1.00  0.00           C  
ATOM   1142  CD  GLU A 306      44.788  62.679  52.348  1.00  0.00           C  
ATOM   1143  OE1 GLU A 306      45.985  62.668  51.970  1.00  0.00           O  
ATOM   1144  OE2 GLU A 306      44.125  63.734  52.466  1.00  0.00           O  
ATOM   1145  N   VAL A 307      45.807  56.953  52.129  1.00  0.00           N  
ATOM   1146  CA  VAL A 307      46.588  55.959  51.396  1.00  0.00           C  
ATOM   1147  C   VAL A 307      45.687  55.079  50.536  1.00  0.00           C  
ATOM   1148  O   VAL A 307      46.037  54.753  49.401  1.00  0.00           O  
ATOM   1149  CB  VAL A 307      47.413  55.066  52.352  1.00  0.00           C  
ATOM   1150  CG1 VAL A 307      48.205  54.023  51.564  1.00  0.00           C  
ATOM   1151  CG2 VAL A 307      48.349  55.924  53.188  1.00  0.00           C  
ATOM   1152  N   ARG A 308      44.517  54.733  51.065  1.00  0.00           N  
ATOM   1153  CA  ARG A 308      43.554  53.912  50.338  1.00  0.00           C  
ATOM   1154  C   ARG A 308      43.242  54.503  48.963  1.00  0.00           C  
ATOM   1155  O   ARG A 308      43.047  53.772  48.000  1.00  0.00           O  
ATOM   1156  CB  ARG A 308      42.252  53.772  51.134  1.00  0.00           C  
ATOM   1157  CG  ARG A 308      42.399  53.128  52.508  1.00  0.00           C  
ATOM   1158  CD  ARG A 308      41.053  52.606  53.021  1.00  0.00           C  
ATOM   1159  NE  ARG A 308      39.987  53.609  52.952  1.00  0.00           N  
ATOM   1160  CZ  ARG A 308      39.834  54.612  53.815  1.00  0.00           C  
ATOM   1161  NH1 ARG A 308      40.685  54.769  54.822  1.00  0.00           N  
ATOM   1162  NH2 ARG A 308      38.819  55.457  53.679  1.00  0.00           N  
ATOM   1163  N   TYR A 309      43.217  55.830  48.884  1.00  0.00           N  
ATOM   1164  CA  TYR A 309      42.890  56.538  47.656  1.00  0.00           C  
ATOM   1165  C   TYR A 309      44.110  56.850  46.793  1.00  0.00           C  
ATOM   1166  O   TYR A 309      44.000  56.900  45.570  1.00  0.00           O  
ATOM   1167  CB  TYR A 309      42.149  57.835  47.981  1.00  0.00           C  
ATOM   1168  CG  TYR A 309      40.970  57.646  48.908  1.00  0.00           C  
ATOM   1169  CD1 TYR A 309      40.164  56.508  48.825  1.00  0.00           C  
ATOM   1170  CD2 TYR A 309      40.658  58.600  49.870  1.00  0.00           C  
ATOM   1171  CE1 TYR A 309      39.076  56.326  49.676  1.00  0.00           C  
ATOM   1172  CE2 TYR A 309      39.575  58.431  50.725  1.00  0.00           C  
ATOM   1173  CZ  TYR A 309      38.788  57.293  50.623  1.00  0.00           C  
ATOM   1174  OH  TYR A 309      37.719  57.124  51.474  1.00  0.00           O  
ATOM   1175  N   ARG A 310      45.255  57.112  47.421  1.00  0.00           N  
ATOM   1176  CA  ARG A 310      46.481  57.417  46.684  1.00  0.00           C  
ATOM   1177  C   ARG A 310      47.139  56.163  46.124  1.00  0.00           C  
ATOM   1178  O   ARG A 310      47.885  56.237  45.146  1.00  0.00           O  
ATOM   1179  CB  ARG A 310      47.476  58.170  47.563  1.00  0.00           C  
ATOM   1180  CG  ARG A 310      47.026  59.561  47.915  1.00  0.00           C  
ATOM   1181  CD  ARG A 310      48.002  60.247  48.847  1.00  0.00           C  
ATOM   1182  NE  ARG A 310      47.461  61.527  49.289  1.00  0.00           N  
ATOM   1183  CZ  ARG A 310      47.408  62.617  48.529  1.00  0.00           C  
ATOM   1184  NH1 ARG A 310      47.911  62.603  47.298  1.00  0.00           N  
ATOM   1185  NH2 ARG A 310      46.804  63.708  48.981  1.00  0.00           N  
ATOM   1186  N   GLN A 311      46.869  55.024  46.759  1.00  0.00           N  
ATOM   1187  CA  GLN A 311      47.397  53.734  46.327  1.00  0.00           C  
ATOM   1188  C   GLN A 311      46.305  52.679  46.466  1.00  0.00           C  
ATOM   1189  O   GLN A 311      46.439  51.716  47.231  1.00  0.00           O  
ATOM   1190  CB  GLN A 311      48.617  53.348  47.157  1.00  0.00           C  
ATOM   1191  CG  GLN A 311      49.764  54.332  47.053  1.00  0.00           C  
ATOM   1192  CD  GLN A 311      50.915  53.979  47.978  1.00  0.00           C  
ATOM   1193  OE1 GLN A 311      51.851  53.268  47.594  1.00  0.00           O  
ATOM   1194  NE2 GLN A 311      50.842  54.460  49.214  1.00  0.00           N  
ATOM   1195  N   ARG A 312      45.243  52.841  45.683  1.00  0.00           N  
ATOM   1196  CA  ARG A 312      44.098  51.943  45.726  1.00  0.00           C  
ATOM   1197  C   ARG A 312      44.491  50.476  45.596  1.00  0.00           C  
ATOM   1198  O   ARG A 312      43.824  49.596  46.149  1.00  0.00           O  
ATOM   1199  CB  ARG A 312      43.085  52.331  44.644  1.00  0.00           C  
ATOM   1200  CG  ARG A 312      41.856  51.432  44.577  1.00  0.00           C  
ATOM   1201  CD  ARG A 312      40.938  51.619  45.774  1.00  0.00           C  
ATOM   1202  NE  ARG A 312      40.240  52.901  45.713  1.00  0.00           N  
ATOM   1203  CZ  ARG A 312      39.416  53.361  46.652  1.00  0.00           C  
ATOM   1204  NH1 ARG A 312      39.214  52.665  47.763  1.00  0.00           N  
ATOM   1205  NH2 ARG A 312      38.765  54.505  46.467  1.00  0.00           N  
ATOM   1206  N   TYR A 313      45.586  50.202  44.894  1.00  0.00           N  
ATOM   1207  CA  TYR A 313      46.038  48.818  44.747  1.00  0.00           C  
ATOM   1208  C   TYR A 313      46.369  48.179  46.097  1.00  0.00           C  
ATOM   1209  O   TYR A 313      46.147  46.985  46.304  1.00  0.00           O  
ATOM   1210  CB  TYR A 313      47.230  48.707  43.779  1.00  0.00           C  
ATOM   1211  CG  TYR A 313      48.326  49.726  43.980  1.00  0.00           C  
ATOM   1212  CD1 TYR A 313      48.255  50.983  43.375  1.00  0.00           C  
ATOM   1213  CD2 TYR A 313      49.441  49.428  44.758  1.00  0.00           C  
ATOM   1214  CE1 TYR A 313      49.266  51.916  43.540  1.00  0.00           C  
ATOM   1215  CE2 TYR A 313      50.459  50.355  44.931  1.00  0.00           C  
ATOM   1216  CZ  TYR A 313      50.366  51.593  44.320  1.00  0.00           C  
ATOM   1217  OH  TYR A 313      51.381  52.498  44.493  1.00  0.00           O  
ATOM   1218  N   LEU A 314      46.869  48.992  47.022  1.00  0.00           N  
ATOM   1219  CA  LEU A 314      47.200  48.516  48.358  1.00  0.00           C  
ATOM   1220  C   LEU A 314      45.908  48.253  49.115  1.00  0.00           C  
ATOM   1221  O   LEU A 314      45.774  47.242  49.813  1.00  0.00           O  
ATOM   1222  CB  LEU A 314      48.047  49.550  49.094  1.00  0.00           C  
ATOM   1223  CG  LEU A 314      49.414  49.772  48.455  1.00  0.00           C  
ATOM   1224  CD1 LEU A 314      50.258  50.694  49.315  1.00  0.00           C  
ATOM   1225  CD2 LEU A 314      50.103  48.426  48.275  1.00  0.00           C  
ATOM   1226  N   ASP A 315      44.944  49.147  48.929  1.00  0.00           N  
ATOM   1227  CA  ASP A 315      43.628  48.993  49.524  1.00  0.00           C  
ATOM   1228  C   ASP A 315      42.984  47.693  49.051  1.00  0.00           C  
ATOM   1229  O   ASP A 315      42.463  46.924  49.855  1.00  0.00           O  
ATOM   1230  CB  ASP A 315      42.746  50.187  49.158  1.00  0.00           C  
ATOM   1231  CG  ASP A 315      41.363  50.106  49.774  1.00  0.00           C  
ATOM   1232  OD1 ASP A 315      41.249  49.677  50.937  1.00  0.00           O  
ATOM   1233  OD2 ASP A 315      40.381  50.478  49.100  1.00  0.00           O  
ATOM   1234  N   LEU A 316      43.067  47.418  47.755  1.00  0.00           N  
ATOM   1235  CA  LEU A 316      42.469  46.208  47.204  1.00  0.00           C  
ATOM   1236  C   LEU A 316      43.185  44.928  47.637  1.00  0.00           C  
ATOM   1237  O   LEU A 316      42.547  43.898  47.829  1.00  0.00           O  
ATOM   1238  CB  LEU A 316      42.407  46.303  45.676  1.00  0.00           C  
ATOM   1239  CG  LEU A 316      41.537  47.451  45.152  1.00  0.00           C  
ATOM   1240  CD1 LEU A 316      41.756  47.617  43.666  1.00  0.00           C  
ATOM   1241  CD2 LEU A 316      40.072  47.178  45.452  1.00  0.00           C  
ATOM   1242  N   ILE A 317      44.508  44.970  47.758  1.00  0.00           N  
ATOM   1243  CA  ILE A 317      45.246  43.794  48.231  1.00  0.00           C  
ATOM   1244  C   ILE A 317      44.872  43.468  49.685  1.00  0.00           C  
ATOM   1245  O   ILE A 317      44.602  42.314  50.032  1.00  0.00           O  
ATOM   1246  CB  ILE A 317      46.779  44.017  48.178  1.00  0.00           C  
ATOM   1247  CG1 ILE A 317      47.268  44.052  46.727  1.00  0.00           C  
ATOM   1248  CG2 ILE A 317      47.508  42.912  48.966  1.00  0.00           C  
ATOM   1249  CD1 ILE A 317      48.718  44.497  46.583  1.00  0.00           C  
ATOM   1250  N   ALA A 318      44.857  44.504  50.520  1.00  0.00           N  
ATOM   1251  CA  ALA A 318      44.653  44.361  51.960  1.00  0.00           C  
ATOM   1252  C   ALA A 318      43.216  44.145  52.418  1.00  0.00           C  
ATOM   1253  O   ALA A 318      42.954  43.297  53.268  1.00  0.00           O  
ATOM   1254  CB  ALA A 318      45.235  45.565  52.675  1.00  0.00           C  
ATOM   1255  N   ASN A 319      42.283  44.890  51.835  1.00  0.00           N  
ATOM   1256  CA  ASN A 319      40.913  44.896  52.326  1.00  0.00           C  
ATOM   1257  C   ASN A 319      39.868  44.214  51.469  1.00  0.00           C  
ATOM   1258  O   ASN A 319      39.436  44.737  50.439  1.00  0.00           O  
ATOM   1259  CB  ASN A 319      40.491  46.329  52.634  1.00  0.00           C  
ATOM   1260  CG  ASN A 319      41.455  47.020  53.572  1.00  0.00           C  
ATOM   1261  OD1 ASN A 319      41.817  46.474  54.621  1.00  0.00           O  
ATOM   1262  ND2 ASN A 319      41.906  48.204  53.194  1.00  0.00           N  
ATOM   1263  N   ASP A 320      39.398  43.079  51.962  1.00  0.00           N  
ATOM   1264  CA  ASP A 320      38.364  42.319  51.298  1.00  0.00           C  
ATOM   1265  C   ASP A 320      37.105  43.160  51.089  1.00  0.00           C  
ATOM   1266  O   ASP A 320      36.441  43.027  50.060  1.00  0.00           O  
ATOM   1267  CB  ASP A 320      38.036  41.074  52.115  1.00  0.00           C  
ATOM   1268  CG  ASP A 320      37.777  39.866  51.246  1.00  0.00           C  
ATOM   1269  OD1 ASP A 320      36.753  39.847  50.524  1.00  0.00           O  
ATOM   1270  OD2 ASP A 320      38.611  38.931  51.281  1.00  0.00           O  
ATOM   1271  N   LYS A 321      36.784  44.033  52.045  1.00  0.00           N  
ATOM   1272  CA  LYS A 321      35.590  44.869  51.944  1.00  0.00           C  
ATOM   1273  C   LYS A 321      35.692  45.915  50.827  1.00  0.00           C  
ATOM   1274  O   LYS A 321      34.690  46.261  50.208  1.00  0.00           O  
ATOM   1275  CB  LYS A 321      35.279  45.542  53.289  1.00  0.00           C  
ATOM   1276  N   SER A 322      36.890  46.434  50.577  1.00  0.00           N  
ATOM   1277  CA  SER A 322      37.071  47.394  49.494  1.00  0.00           C  
ATOM   1278  C   SER A 322      36.860  46.684  48.166  1.00  0.00           C  
ATOM   1279  O   SER A 322      36.168  47.190  47.285  1.00  0.00           O  
ATOM   1280  CB  SER A 322      38.465  48.003  49.537  1.00  0.00           C  
ATOM   1281  OG  SER A 322      38.628  48.782  50.705  1.00  0.00           O  
ATOM   1282  N   ARG A 323      37.459  45.505  48.032  1.00  0.00           N  
ATOM   1283  CA  ARG A 323      37.290  44.708  46.831  1.00  0.00           C  
ATOM   1284  C   ARG A 323      35.812  44.448  46.575  1.00  0.00           C  
ATOM   1285  O   ARG A 323      35.299  44.784  45.505  1.00  0.00           O  
ATOM   1286  CB  ARG A 323      38.049  43.388  46.946  1.00  0.00           C  
ATOM   1287  CG  ARG A 323      39.398  43.392  46.264  1.00  0.00           C  
ATOM   1288  CD  ARG A 323      40.116  42.085  46.515  1.00  0.00           C  
ATOM   1289  NE  ARG A 323      40.557  42.013  47.905  1.00  0.00           N  
ATOM   1290  CZ  ARG A 323      40.722  40.889  48.593  1.00  0.00           C  
ATOM   1291  NH1 ARG A 323      40.474  39.711  48.031  1.00  0.00           N  
ATOM   1292  NH2 ARG A 323      41.154  40.945  49.843  1.00  0.00           N  
ATOM   1293  N   GLN A 324      35.116  43.907  47.575  1.00  0.00           N  
ATOM   1294  CA  GLN A 324      33.697  43.586  47.436  1.00  0.00           C  
ATOM   1295  C   GLN A 324      32.893  44.805  46.979  1.00  0.00           C  
ATOM   1296  O   GLN A 324      32.015  44.681  46.129  1.00  0.00           O  
ATOM   1297  CB  GLN A 324      33.136  43.007  48.749  1.00  0.00           C  
ATOM   1298  N   THR A 325      33.222  45.982  47.506  1.00  0.00           N  
ATOM   1299  CA  THR A 325      32.557  47.222  47.112  1.00  0.00           C  
ATOM   1300  C   THR A 325      32.659  47.474  45.597  1.00  0.00           C  
ATOM   1301  O   THR A 325      31.662  47.792  44.942  1.00  0.00           O  
ATOM   1302  CB  THR A 325      33.141  48.432  47.897  1.00  0.00           C  
ATOM   1303  OG1 THR A 325      32.676  48.381  49.250  1.00  0.00           O  
ATOM   1304  CG2 THR A 325      32.726  49.763  47.281  1.00  0.00           C  
ATOM   1305  N   PHE A 332      33.858  47.313  45.045  1.00  0.00           N  
ATOM   1306  CA  PHE A 332      34.079  47.543  43.622  1.00  0.00           C  
ATOM   1307  C   PHE A 332      33.542  46.431  42.746  1.00  0.00           C  
ATOM   1308  O   PHE A 332      33.088  46.684  41.635  1.00  0.00           O  
ATOM   1309  CB  PHE A 332      35.545  47.841  43.358  1.00  0.00           C  
ATOM   1310  CG  PHE A 332      35.978  49.146  43.942  1.00  0.00           C  
ATOM   1311  CD1 PHE A 332      35.475  50.341  43.432  1.00  0.00           C  
ATOM   1312  CD2 PHE A 332      36.828  49.187  45.042  1.00  0.00           C  
ATOM   1313  CE1 PHE A 332      35.807  51.559  44.010  1.00  0.00           C  
ATOM   1314  CE2 PHE A 332      37.168  50.403  45.633  1.00  0.00           C  
ATOM   1315  CZ  PHE A 332      36.656  51.593  45.116  1.00  0.00           C  
ATOM   1316  N   VAL A 333      33.508  45.215  43.276  1.00  0.00           N  
ATOM   1317  CA  VAL A 333      32.879  44.119  42.565  1.00  0.00           C  
ATOM   1318  C   VAL A 333      31.381  44.402  42.507  1.00  0.00           C  
ATOM   1319  O   VAL A 333      30.745  44.169  41.483  1.00  0.00           O  
ATOM   1320  CB  VAL A 333      33.139  42.766  43.253  1.00  0.00           C  
ATOM   1321  CG1 VAL A 333      32.254  41.673  42.659  1.00  0.00           C  
ATOM   1322  CG2 VAL A 333      34.592  42.387  43.094  1.00  0.00           C  
ATOM   1323  N   VAL A 334      30.824  44.957  43.580  1.00  0.00           N  
ATOM   1324  CA  VAL A 334      29.396  45.265  43.607  1.00  0.00           C  
ATOM   1325  C   VAL A 334      29.072  46.412  42.659  1.00  0.00           C  
ATOM   1326  O   VAL A 334      28.027  46.405  42.013  1.00  0.00           O  
ATOM   1327  CB  VAL A 334      28.890  45.586  45.044  1.00  0.00           C  
ATOM   1328  CG1 VAL A 334      27.462  46.131  45.006  1.00  0.00           C  
ATOM   1329  CG2 VAL A 334      28.918  44.320  45.890  1.00  0.00           C  
ATOM   1330  N   ARG A 335      29.962  47.396  42.575  1.00  0.00           N  
ATOM   1331  CA  ARG A 335      29.761  48.499  41.644  1.00  0.00           C  
ATOM   1332  C   ARG A 335      29.601  47.945  40.221  1.00  0.00           C  
ATOM   1333  O   ARG A 335      28.645  48.285  39.518  1.00  0.00           O  
ATOM   1334  CB  ARG A 335      30.930  49.478  41.695  1.00  0.00           C  
ATOM   1335  CG  ARG A 335      30.791  50.569  40.675  1.00  0.00           C  
ATOM   1336  CD  ARG A 335      31.875  51.604  40.766  1.00  0.00           C  
ATOM   1337  NE  ARG A 335      31.633  52.615  39.747  1.00  0.00           N  
ATOM   1338  CZ  ARG A 335      31.436  53.905  39.989  1.00  0.00           C  
ATOM   1339  NH1 ARG A 335      31.504  54.382  41.222  1.00  0.00           N  
ATOM   1340  NH2 ARG A 335      31.112  54.715  38.992  1.00  0.00           N  
ATOM   1341  N   SER A 336      30.503  47.050  39.826  1.00  0.00           N  
ATOM   1342  CA  SER A 336      30.436  46.433  38.507  1.00  0.00           C  
ATOM   1343  C   SER A 336      29.170  45.621  38.327  1.00  0.00           C  
ATOM   1344  O   SER A 336      28.563  45.671  37.261  1.00  0.00           O  
ATOM   1345  CB  SER A 336      31.668  45.574  38.244  1.00  0.00           C  
ATOM   1346  OG  SER A 336      32.812  46.408  38.211  1.00  0.00           O  
ATOM   1347  N   LYS A 337      28.744  44.905  39.366  1.00  0.00           N  
ATOM   1348  CA  LYS A 337      27.495  44.153  39.288  1.00  0.00           C  
ATOM   1349  C   LYS A 337      26.303  45.085  39.110  1.00  0.00           C  
ATOM   1350  O   LYS A 337      25.373  44.780  38.358  1.00  0.00           O  
ATOM   1351  CB  LYS A 337      27.294  43.278  40.525  1.00  0.00           C  
ATOM   1352  CG  LYS A 337      28.142  42.021  40.518  1.00  0.00           C  
ATOM   1353  CD  LYS A 337      27.834  41.123  41.705  1.00  0.00           C  
ATOM   1354  CE  LYS A 337      28.750  39.901  41.718  1.00  0.00           C  
ATOM   1355  NZ  LYS A 337      28.557  39.051  42.935  1.00  0.00           N  
ATOM   1356  N   ILE A 338      26.338  46.235  39.774  1.00  0.00           N  
ATOM   1357  CA  ILE A 338      25.248  47.198  39.694  1.00  0.00           C  
ATOM   1358  C   ILE A 338      25.143  47.792  38.289  1.00  0.00           C  
ATOM   1359  O   ILE A 338      24.059  47.820  37.704  1.00  0.00           O  
ATOM   1360  CB  ILE A 338      25.404  48.303  40.764  1.00  0.00           C  
ATOM   1361  CG1 ILE A 338      25.076  47.717  42.142  1.00  0.00           C  
ATOM   1362  CG2 ILE A 338      24.479  49.483  40.476  1.00  0.00           C  
ATOM   1363  CD1 ILE A 338      25.338  48.651  43.283  1.00  0.00           C  
ATOM   1364  N   LEU A 339      26.268  48.228  37.731  1.00  0.00           N  
ATOM   1365  CA  LEU A 339      26.277  48.757  36.369  1.00  0.00           C  
ATOM   1366  C   LEU A 339      25.762  47.742  35.347  1.00  0.00           C  
ATOM   1367  O   LEU A 339      24.939  48.077  34.485  1.00  0.00           O  
ATOM   1368  CB  LEU A 339      27.669  49.254  35.994  1.00  0.00           C  
ATOM   1369  CG  LEU A 339      27.859  50.671  36.524  1.00  0.00           C  
ATOM   1370  CD1 LEU A 339      29.294  50.913  36.813  1.00  0.00           C  
ATOM   1371  CD2 LEU A 339      27.320  51.688  35.519  1.00  0.00           C  
ATOM   1372  N   ALA A 340      26.196  46.492  35.484  1.00  0.00           N  
ATOM   1373  CA  ALA A 340      25.733  45.433  34.598  1.00  0.00           C  
ATOM   1374  C   ALA A 340      24.228  45.255  34.751  1.00  0.00           C  
ATOM   1375  O   ALA A 340      23.513  45.111  33.762  1.00  0.00           O  
ATOM   1376  CB  ALA A 340      26.453  44.124  34.903  1.00  0.00           C  
ATOM   1377  N   ALA A 341      23.737  45.317  35.986  1.00  0.00           N  
ATOM   1378  CA  ALA A 341      22.313  45.130  36.238  1.00  0.00           C  
ATOM   1379  C   ALA A 341      21.495  46.315  35.738  1.00  0.00           C  
ATOM   1380  O   ALA A 341      20.339  46.155  35.348  1.00  0.00           O  
ATOM   1381  CB  ALA A 341      22.063  44.902  37.720  1.00  0.00           C  
ATOM   1382  N   ILE A 342      22.069  47.511  35.783  1.00  0.00           N  
ATOM   1383  CA  ILE A 342      21.370  48.689  35.274  1.00  0.00           C  
ATOM   1384  C   ILE A 342      21.196  48.528  33.769  1.00  0.00           C  
ATOM   1385  O   ILE A 342      20.111  48.770  33.241  1.00  0.00           O  
ATOM   1386  CB  ILE A 342      22.138  49.997  35.555  1.00  0.00           C  
ATOM   1387  CG1 ILE A 342      22.130  50.297  37.058  1.00  0.00           C  
ATOM   1388  CG2 ILE A 342      21.513  51.165  34.789  1.00  0.00           C  
ATOM   1389  CD1 ILE A 342      22.925  51.534  37.441  1.00  0.00           C  
ATOM   1390  N   ARG A 343      22.272  48.111  33.099  1.00  0.00           N  
ATOM   1391  CA  ARG A 343      22.242  47.902  31.656  1.00  0.00           C  
ATOM   1392  C   ARG A 343      21.217  46.856  31.292  1.00  0.00           C  
ATOM   1393  O   ARG A 343      20.392  47.074  30.397  1.00  0.00           O  
ATOM   1394  CB  ARG A 343      23.628  47.510  31.146  1.00  0.00           C  
ATOM   1395  CG  ARG A 343      24.562  48.698  31.089  1.00  0.00           C  
ATOM   1396  CD  ARG A 343      25.907  48.319  30.520  1.00  0.00           C  
ATOM   1397  NE  ARG A 343      26.592  49.523  30.075  1.00  0.00           N  
ATOM   1398  CZ  ARG A 343      27.637  50.071  30.682  1.00  0.00           C  
ATOM   1399  NH1 ARG A 343      28.182  49.487  31.740  1.00  0.00           N  
ATOM   1400  NH2 ARG A 343      28.092  51.243  30.264  1.00  0.00           N  
ATOM   1401  N   GLN A 344      21.209  45.764  32.048  1.00  0.00           N  
ATOM   1402  CA  GLN A 344      20.256  44.687  31.828  1.00  0.00           C  
ATOM   1403  C   GLN A 344      18.814  45.200  32.053  1.00  0.00           C  
ATOM   1404  O   GLN A 344      17.912  44.921  31.263  1.00  0.00           O  
ATOM   1405  CB  GLN A 344      20.585  43.497  32.742  1.00  0.00           C  
ATOM   1406  CG  GLN A 344      19.732  42.255  32.527  1.00  0.00           C  
ATOM   1407  CD  GLN A 344      20.228  41.054  33.337  1.00  0.00           C  
ATOM   1408  OE1 GLN A 344      21.389  41.001  33.768  1.00  0.00           O  
ATOM   1409  NE2 GLN A 344      19.347  40.087  33.545  1.00  0.00           N  
ATOM   1410  N   PHE A 345      18.621  46.039  33.062  1.00  0.00           N  
ATOM   1411  CA  PHE A 345      17.308  46.603  33.362  1.00  0.00           C  
ATOM   1412  C   PHE A 345      16.836  47.506  32.215  1.00  0.00           C  
ATOM   1413  O   PHE A 345      15.681  47.442  31.782  1.00  0.00           O  
ATOM   1414  CB  PHE A 345      17.400  47.417  34.647  1.00  0.00           C  
ATOM   1415  CG  PHE A 345      16.154  48.148  34.992  1.00  0.00           C  
ATOM   1416  CD1 PHE A 345      15.939  49.437  34.525  1.00  0.00           C  
ATOM   1417  CD2 PHE A 345      15.225  47.582  35.849  1.00  0.00           C  
ATOM   1418  CE1 PHE A 345      14.820  50.156  34.911  1.00  0.00           C  
ATOM   1419  CE2 PHE A 345      14.098  48.294  36.245  1.00  0.00           C  
ATOM   1420  CZ  PHE A 345      13.896  49.586  35.774  1.00  0.00           C  
ATOM   1421  N   MET A 347      17.733  48.377  31.760  1.00  0.00           N  
ATOM   1422  CA  MET A 347      17.417  49.342  30.708  1.00  0.00           C  
ATOM   1423  C   MET A 347      17.136  48.672  29.371  1.00  0.00           C  
ATOM   1424  O   MET A 347      16.122  48.942  28.729  1.00  0.00           O  
ATOM   1425  CB  MET A 347      18.547  50.355  30.558  1.00  0.00           C  
ATOM   1426  CG  MET A 347      18.769  51.208  31.786  1.00  0.00           C  
ATOM   1427  SD  MET A 347      17.288  52.107  32.233  1.00  0.00           S  
ATOM   1428  CE  MET A 347      17.326  53.445  31.049  1.00  0.00           C  
ATOM   1429  N   VAL A 348      18.026  47.778  28.963  1.00  0.00           N  
ATOM   1430  CA  VAL A 348      17.864  47.082  27.693  1.00  0.00           C  
ATOM   1431  C   VAL A 348      16.565  46.268  27.672  1.00  0.00           C  
ATOM   1432  O   VAL A 348      15.887  46.189  26.650  1.00  0.00           O  
ATOM   1433  CB  VAL A 348      19.094  46.203  27.393  1.00  0.00           C  
ATOM   1434  CG1 VAL A 348      18.860  45.334  26.167  1.00  0.00           C  
ATOM   1435  CG2 VAL A 348      20.338  47.098  27.182  1.00  0.00           C  
ATOM   1436  N   ALA A 349      16.196  45.689  28.806  1.00  0.00           N  
ATOM   1437  CA  ALA A 349      14.958  44.921  28.891  1.00  0.00           C  
ATOM   1438  C   ALA A 349      13.736  45.795  28.649  1.00  0.00           C  
ATOM   1439  O   ALA A 349      12.657  45.284  28.361  1.00  0.00           O  
ATOM   1440  CB  ALA A 349      14.848  44.250  30.254  1.00  0.00           C  
ATOM   1441  N   ARG A 352      13.903  47.102  28.821  1.00  0.00           N  
ATOM   1442  CA  ARG A 352      12.812  48.047  28.610  1.00  0.00           C  
ATOM   1443  C   ARG A 352      12.911  48.759  27.257  1.00  0.00           C  
ATOM   1444  O   ARG A 352      12.245  49.769  27.015  1.00  0.00           O  
ATOM   1445  CB  ARG A 352      12.747  49.043  29.774  1.00  0.00           C  
ATOM   1446  CG  ARG A 352      12.131  48.424  31.000  1.00  0.00           C  
ATOM   1447  CD  ARG A 352      12.445  49.143  32.287  1.00  0.00           C  
ATOM   1448  NE  ARG A 352      11.859  48.422  33.419  1.00  0.00           N  
ATOM   1449  CZ  ARG A 352      12.249  47.218  33.848  1.00  0.00           C  
ATOM   1450  NH1 ARG A 352      13.279  46.584  33.285  1.00  0.00           N  
ATOM   1451  NH2 ARG A 352      11.579  46.626  34.834  1.00  0.00           N  
ATOM   1452  N   GLY A 361      13.746  48.207  26.380  1.00  0.00           N  
ATOM   1453  CA  GLY A 361      13.870  48.720  25.028  1.00  0.00           C  
ATOM   1454  C   GLY A 361      14.733  49.950  24.888  1.00  0.00           C  
ATOM   1455  O   GLY A 361      14.635  50.637  23.880  1.00  0.00           O  
ATOM   1456  N   PHE A 362      15.556  50.253  25.886  1.00  0.00           N  
ATOM   1457  CA  PHE A 362      16.434  51.407  25.802  1.00  0.00           C  
ATOM   1458  C   PHE A 362      17.704  50.988  25.088  1.00  0.00           C  
ATOM   1459  O   PHE A 362      18.157  49.851  25.238  1.00  0.00           O  
ATOM   1460  CB  PHE A 362      16.775  51.948  27.194  1.00  0.00           C  
ATOM   1461  CG  PHE A 362      15.666  52.737  27.831  1.00  0.00           C  
ATOM   1462  CD1 PHE A 362      14.678  52.101  28.579  1.00  0.00           C  
ATOM   1463  CD2 PHE A 362      15.615  54.120  27.695  1.00  0.00           C  
ATOM   1464  CE1 PHE A 362      13.652  52.834  29.186  1.00  0.00           C  
ATOM   1465  CE2 PHE A 362      14.595  54.865  28.294  1.00  0.00           C  
ATOM   1466  CZ  PHE A 362      13.613  54.220  29.041  1.00  0.00           C  
ATOM   1467  N   MET A 363      18.281  51.910  24.324  1.00  0.00           N  
ATOM   1468  CA  MET A 363      19.504  51.633  23.590  1.00  0.00           C  
ATOM   1469  C   MET A 363      20.606  52.528  24.118  1.00  0.00           C  
ATOM   1470  O   MET A 363      20.429  53.740  24.240  1.00  0.00           O  
ATOM   1471  CB  MET A 363      19.291  51.900  22.100  1.00  0.00           C  
ATOM   1472  CG  MET A 363      20.518  51.636  21.250  1.00  0.00           C  
ATOM   1473  SD  MET A 363      20.195  51.938  19.506  1.00  0.00           S  
ATOM   1474  CE  MET A 363      20.583  53.666  19.357  1.00  0.00           C  
ATOM   1475  N   GLU A 364      21.746  51.940  24.440  1.00  0.00           N  
ATOM   1476  CA  GLU A 364      22.830  52.736  24.973  1.00  0.00           C  
ATOM   1477  C   GLU A 364      23.595  53.412  23.856  1.00  0.00           C  
ATOM   1478  O   GLU A 364      23.988  52.757  22.892  1.00  0.00           O  
ATOM   1479  CB  GLU A 364      23.781  51.880  25.801  1.00  0.00           C  
ATOM   1480  CG  GLU A 364      24.749  52.712  26.625  1.00  0.00           C  
ATOM   1481  CD  GLU A 364      25.613  51.879  27.550  1.00  0.00           C  
ATOM   1482  OE1 GLU A 364      25.316  50.679  27.746  1.00  0.00           O  
ATOM   1483  OE2 GLU A 364      26.601  52.436  28.071  1.00  0.00           O  
ATOM   1484  N   VAL A 365      23.866  54.701  24.030  1.00  0.00           N  
ATOM   1485  CA  VAL A 365      24.561  55.498  23.032  1.00  0.00           C  
ATOM   1486  C   VAL A 365      25.762  56.205  23.654  1.00  0.00           C  
ATOM   1487  O   VAL A 365      25.960  56.162  24.876  1.00  0.00           O  
ATOM   1488  CB  VAL A 365      23.613  56.552  22.416  1.00  0.00           C  
ATOM   1489  CG1 VAL A 365      22.436  55.864  21.711  1.00  0.00           C  
ATOM   1490  CG2 VAL A 365      23.104  57.490  23.491  1.00  0.00           C  
ATOM   1491  N   GLU A 366      26.574  56.836  22.814  1.00  0.00           N  
ATOM   1492  CA  GLU A 366      27.740  57.566  23.282  1.00  0.00           C  
ATOM   1493  C   GLU A 366      27.739  58.935  22.640  1.00  0.00           C  
ATOM   1494  O   GLU A 366      27.782  59.042  21.418  1.00  0.00           O  
ATOM   1495  CB  GLU A 366      29.026  56.841  22.894  1.00  0.00           C  
ATOM   1496  CG  GLU A 366      29.171  55.455  23.481  1.00  0.00           C  
ATOM   1497  CD  GLU A 366      30.417  54.738  22.980  1.00  0.00           C  
ATOM   1498  OE1 GLU A 366      31.538  55.095  23.403  1.00  0.00           O  
ATOM   1499  OE2 GLU A 366      30.279  53.810  22.160  1.00  0.00           O  
ATOM   1500  N   THR A 368      27.678  59.982  23.458  1.00  0.00           N  
ATOM   1501  CA  THR A 368      27.723  61.347  22.959  1.00  0.00           C  
ATOM   1502  C   THR A 368      29.057  61.977  23.399  1.00  0.00           C  
ATOM   1503  O   THR A 368      29.762  61.411  24.230  1.00  0.00           O  
ATOM   1504  CB  THR A 368      26.461  62.149  23.382  1.00  0.00           C  
ATOM   1505  OG1 THR A 368      26.452  62.358  24.797  1.00  0.00           O  
ATOM   1506  CG2 THR A 368      25.209  61.379  22.985  1.00  0.00           C  
ATOM   1507  N   PRO A 370      29.450  63.116  22.801  1.00  0.00           N  
ATOM   1508  CA  PRO A 370      30.739  63.756  23.105  1.00  0.00           C  
ATOM   1509  C   PRO A 370      31.042  64.109  24.563  1.00  0.00           C  
ATOM   1510  O   PRO A 370      30.166  64.550  25.294  1.00  0.00           O  
ATOM   1511  CB  PRO A 370      30.702  65.027  22.246  1.00  0.00           C  
ATOM   1512  CG  PRO A 370      29.775  64.686  21.138  1.00  0.00           C  
ATOM   1513  CD  PRO A 370      28.683  63.940  21.850  1.00  0.00           C  
ATOM   1514  N   MET A 371      32.306  63.942  24.950  1.00  0.00           N  
ATOM   1515  CA  MET A 371      32.807  64.394  26.247  1.00  0.00           C  
ATOM   1516  C   MET A 371      33.309  65.815  26.048  1.00  0.00           C  
ATOM   1517  O   MET A 371      33.284  66.621  26.973  1.00  0.00           O  
ATOM   1518  CB  MET A 371      33.988  63.547  26.716  1.00  0.00           C  
ATOM   1519  CG  MET A 371      33.667  62.103  26.995  1.00  0.00           C  
ATOM   1520  SD  MET A 371      32.599  61.967  28.397  1.00  0.00           S  
ATOM   1521  CE  MET A 371      33.160  60.517  29.089  1.00  0.00           C  
ATOM   1522  N   MET A 372      33.824  66.092  24.852  1.00  0.00           N  
ATOM   1523  CA  MET A 372      34.313  67.422  24.500  1.00  0.00           C  
ATOM   1524  C   MET A 372      33.224  68.096  23.688  1.00  0.00           C  
ATOM   1525  O   MET A 372      32.753  67.543  22.700  1.00  0.00           O  
ATOM   1526  CB  MET A 372      35.592  67.334  23.665  1.00  0.00           C  
ATOM   1527  CG  MET A 372      36.714  66.582  24.338  1.00  0.00           C  
ATOM   1528  SD  MET A 372      38.282  66.850  23.526  1.00  0.00           S  
ATOM   1529  CE  MET A 372      38.448  68.565  23.787  1.00  0.00           C  
ATOM   1530  N   GLN A 373      32.805  69.274  24.126  1.00  0.00           N  
ATOM   1531  CA  GLN A 373      31.723  69.989  23.479  1.00  0.00           C  
ATOM   1532  C   GLN A 373      32.143  71.425  23.237  1.00  0.00           C  
ATOM   1533  O   GLN A 373      32.881  72.010  24.031  1.00  0.00           O  
ATOM   1534  CB  GLN A 373      30.481  69.973  24.367  1.00  0.00           C  
ATOM   1535  CG  GLN A 373      30.024  68.590  24.771  1.00  0.00           C  
ATOM   1536  CD  GLN A 373      28.842  68.615  25.724  1.00  0.00           C  
ATOM   1537  OE1 GLN A 373      28.126  67.625  25.866  1.00  0.00           O  
ATOM   1538  NE2 GLN A 373      28.635  69.740  26.386  1.00  0.00           N  
ATOM   1539  N   VAL A 374      31.679  71.986  22.129  1.00  0.00           N  
ATOM   1540  CA  VAL A 374      31.962  73.373  21.803  1.00  0.00           C  
ATOM   1541  C   VAL A 374      31.128  74.250  22.729  1.00  0.00           C  
ATOM   1542  O   VAL A 374      31.606  75.260  23.240  1.00  0.00           O  
ATOM   1543  CB  VAL A 374      31.598  73.676  20.331  1.00  0.00           C  
ATOM   1544  CG1 VAL A 374      31.914  75.127  19.994  1.00  0.00           C  
ATOM   1545  CG2 VAL A 374      32.358  72.741  19.411  1.00  0.00           C  
ATOM   1546  N   ILE A 375      29.872  73.856  22.925  1.00  0.00           N  
ATOM   1547  CA  ILE A 375      28.950  74.573  23.803  1.00  0.00           C  
ATOM   1548  C   ILE A 375      28.503  73.603  24.899  1.00  0.00           C  
ATOM   1549  O   ILE A 375      27.875  72.571  24.620  1.00  0.00           O  
ATOM   1550  CB  ILE A 375      27.682  75.054  23.041  1.00  0.00           C  
ATOM   1551  CG1 ILE A 375      28.059  75.966  21.876  1.00  0.00           C  
ATOM   1552  CG2 ILE A 375      26.758  75.809  23.974  1.00  0.00           C  
ATOM   1553  CD1 ILE A 375      26.859  76.469  21.102  1.00  0.00           C  
ATOM   1554  N   PRO A 376      28.879  73.883  26.154  1.00  0.00           N  
ATOM   1555  CA  PRO A 376      28.474  73.005  27.253  1.00  0.00           C  
ATOM   1556  C   PRO A 376      27.014  73.303  27.634  1.00  0.00           C  
ATOM   1557  O   PRO A 376      26.512  74.407  27.394  1.00  0.00           O  
ATOM   1558  CB  PRO A 376      29.458  73.383  28.356  1.00  0.00           C  
ATOM   1559  CG  PRO A 376      29.605  74.856  28.150  1.00  0.00           C  
ATOM   1560  CD  PRO A 376      29.712  74.996  26.638  1.00  0.00           C  
ATOM   1561  N   GLY A 377      26.321  72.309  28.174  1.00  0.00           N  
ATOM   1562  CA  GLY A 377      24.931  72.505  28.539  1.00  0.00           C  
ATOM   1563  C   GLY A 377      24.351  71.257  29.166  1.00  0.00           C  
ATOM   1564  O   GLY A 377      25.070  70.279  29.408  1.00  0.00           O  
ATOM   1565  N   GLY A 378      23.044  71.280  29.407  1.00  0.00           N  
ATOM   1566  CA  GLY A 378      22.379  70.143  30.012  1.00  0.00           C  
ATOM   1567  C   GLY A 378      22.388  70.176  31.528  1.00  0.00           C  
ATOM   1568  O   GLY A 378      21.810  69.304  32.174  1.00  0.00           O  
ATOM   1569  N   ALA A 487      23.020  71.198  32.094  1.00  0.00           N  
ATOM   1570  CA  ALA A 487      23.115  71.360  33.538  1.00  0.00           C  
ATOM   1571  C   ALA A 487      23.707  72.736  33.811  1.00  0.00           C  
ATOM   1572  O   ALA A 487      24.035  73.464  32.869  1.00  0.00           O  
ATOM   1573  CB  ALA A 487      24.004  70.274  34.131  1.00  0.00           C  
ATOM   1574  N   SER A 488      23.820  73.103  35.086  1.00  0.00           N  
ATOM   1575  CA  SER A 488      24.423  74.375  35.476  1.00  0.00           C  
ATOM   1576  C   SER A 488      25.627  74.095  36.364  1.00  0.00           C  
ATOM   1577  O   SER A 488      25.473  73.583  37.471  1.00  0.00           O  
ATOM   1578  CB  SER A 488      23.413  75.243  36.229  1.00  0.00           C  
ATOM   1579  OG  SER A 488      22.364  75.667  35.372  1.00  0.00           O  
ATOM   1580  N   ALA A 495      26.823  74.413  35.874  1.00  0.00           N  
ATOM   1581  CA  ALA A 495      28.054  74.158  36.619  1.00  0.00           C  
ATOM   1582  C   ALA A 495      29.247  74.868  35.984  1.00  0.00           C  
ATOM   1583  O   ALA A 495      29.224  75.178  34.796  1.00  0.00           O  
ATOM   1584  CB  ALA A 495      28.320  72.649  36.687  1.00  0.00           C  
ATOM   1585  N   ARG A 496      30.271  75.161  36.781  1.00  0.00           N  
ATOM   1586  CA  ARG A 496      31.500  75.738  36.244  1.00  0.00           C  
ATOM   1587  C   ARG A 496      32.153  74.587  35.465  1.00  0.00           C  
ATOM   1588  O   ARG A 496      32.291  73.473  35.983  1.00  0.00           O  
ATOM   1589  CB  ARG A 496      32.414  76.236  37.379  1.00  0.00           C  
ATOM   1590  N   PRO A 497      32.504  74.820  34.193  1.00  0.00           N  
ATOM   1591  CA  PRO A 497      33.096  73.753  33.384  1.00  0.00           C  
ATOM   1592  C   PRO A 497      34.620  73.731  33.358  1.00  0.00           C  
ATOM   1593  O   PRO A 497      35.284  74.671  33.811  1.00  0.00           O  
ATOM   1594  CB  PRO A 497      32.541  74.064  32.006  1.00  0.00           C  
ATOM   1595  CG  PRO A 497      32.660  75.572  31.972  1.00  0.00           C  
ATOM   1596  CD  PRO A 497      32.210  76.006  33.363  1.00  0.00           C  
ATOM   1597  N   PHE A 498      35.161  72.619  32.871  1.00  0.00           N  
ATOM   1598  CA  PHE A 498      36.586  72.502  32.599  1.00  0.00           C  
ATOM   1599  C   PHE A 498      36.736  72.893  31.137  1.00  0.00           C  
ATOM   1600  O   PHE A 498      35.948  72.459  30.291  1.00  0.00           O  
ATOM   1601  CB  PHE A 498      37.057  71.061  32.779  1.00  0.00           C  
ATOM   1602  CG  PHE A 498      37.147  70.623  34.208  1.00  0.00           C  
ATOM   1603  CD1 PHE A 498      38.306  70.845  34.941  1.00  0.00           C  
ATOM   1604  CD2 PHE A 498      36.087  69.962  34.815  1.00  0.00           C  
ATOM   1605  CE1 PHE A 498      38.406  70.411  36.256  1.00  0.00           C  
ATOM   1606  CE2 PHE A 498      36.179  69.524  36.132  1.00  0.00           C  
ATOM   1607  CZ  PHE A 498      37.339  69.747  36.853  1.00  0.00           C  
ATOM   1608  N   ILE A 499      37.718  73.731  30.841  1.00  0.00           N  
ATOM   1609  CA  ILE A 499      37.959  74.175  29.473  1.00  0.00           C  
ATOM   1610  C   ILE A 499      39.312  73.628  29.052  1.00  0.00           C  
ATOM   1611  O   ILE A 499      40.222  73.527  29.872  1.00  0.00           O  
ATOM   1612  CB  ILE A 499      37.979  75.715  29.381  1.00  0.00           C  
ATOM   1613  CG1 ILE A 499      36.675  76.280  29.944  1.00  0.00           C  
ATOM   1614  CG2 ILE A 499      38.132  76.160  27.934  1.00  0.00           C  
ATOM   1615  CD1 ILE A 499      36.626  77.793  30.003  1.00  0.00           C  
ATOM   1616  N   THR A 500      39.433  73.234  27.793  1.00  0.00           N  
ATOM   1617  CA  THR A 500      40.694  72.733  27.268  1.00  0.00           C  
ATOM   1618  C   THR A 500      40.863  73.280  25.855  1.00  0.00           C  
ATOM   1619  O   THR A 500      39.883  73.592  25.182  1.00  0.00           O  
ATOM   1620  CB  THR A 500      40.744  71.183  27.265  1.00  0.00           C  
ATOM   1621  OG1 THR A 500      42.019  70.743  26.783  1.00  0.00           O  
ATOM   1622  CG2 THR A 500      39.656  70.597  26.395  1.00  0.00           C  
ATOM   1623  N   HIS A 501      42.103  73.477  25.432  1.00  0.00           N  
ATOM   1624  CA  HIS A 501      42.351  73.986  24.094  1.00  0.00           C  
ATOM   1625  C   HIS A 501      42.665  72.842  23.131  1.00  0.00           C  
ATOM   1626  O   HIS A 501      43.509  71.991  23.417  1.00  0.00           O  
ATOM   1627  CB  HIS A 501      43.498  75.008  24.109  1.00  0.00           C  
ATOM   1628  CG  HIS A 501      43.679  75.735  22.808  1.00  0.00           C  
ATOM   1629  ND1 HIS A 501      43.090  76.953  22.542  1.00  0.00           N  
ATOM   1630  CD2 HIS A 501      44.355  75.394  21.679  1.00  0.00           C  
ATOM   1631  CE1 HIS A 501      43.388  77.331  21.310  1.00  0.00           C  
ATOM   1632  NE2 HIS A 501      44.155  76.401  20.767  1.00  0.00           N  
ATOM   1633  N   HIS A 502      41.936  72.790  22.020  1.00  0.00           N  
ATOM   1634  CA  HIS A 502      42.206  71.821  20.967  1.00  0.00           C  
ATOM   1635  C   HIS A 502      43.335  72.452  20.146  1.00  0.00           C  
ATOM   1636  O   HIS A 502      43.104  73.427  19.429  1.00  0.00           O  
ATOM   1637  CB  HIS A 502      40.958  71.615  20.100  1.00  0.00           C  
ATOM   1638  CG  HIS A 502      41.044  70.428  19.185  1.00  0.00           C  
ATOM   1639  ND1 HIS A 502      42.244  69.892  18.762  1.00  0.00           N  
ATOM   1640  CD2 HIS A 502      40.078  69.659  18.631  1.00  0.00           C  
ATOM   1641  CE1 HIS A 502      42.014  68.848  17.988  1.00  0.00           C  
ATOM   1642  NE2 HIS A 502      40.707  68.686  17.893  1.00  0.00           N  
ATOM   1643  N   ASN A 503      44.558  71.942  20.312  1.00  0.00           N  
ATOM   1644  CA  ASN A 503      45.741  72.497  19.646  1.00  0.00           C  
ATOM   1645  C   ASN A 503      45.540  72.657  18.135  1.00  0.00           C  
ATOM   1646  O   ASN A 503      45.764  73.742  17.587  1.00  0.00           O  
ATOM   1647  CB  ASN A 503      46.979  71.635  19.944  1.00  0.00           C  
ATOM   1648  N   ALA A 650      45.064  71.592  17.489  1.00  0.00           N  
ATOM   1649  CA  ALA A 650      44.821  71.581  16.046  1.00  0.00           C  
ATOM   1650  C   ALA A 650      43.864  72.674  15.556  1.00  0.00           C  
ATOM   1651  O   ALA A 650      44.299  73.669  14.976  1.00  0.00           O  
ATOM   1652  CB  ALA A 650      44.316  70.207  15.610  1.00  0.00           C  
ATOM   1653  N   LEU A 651      42.567  72.493  15.804  1.00  0.00           N  
ATOM   1654  CA  LEU A 651      41.546  73.433  15.340  1.00  0.00           C  
ATOM   1655  C   LEU A 651      41.480  74.779  16.088  1.00  0.00           C  
ATOM   1656  O   LEU A 651      40.422  75.402  16.122  1.00  0.00           O  
ATOM   1657  CB  LEU A 651      40.171  72.749  15.347  1.00  0.00           C  
ATOM   1658  N   ASP A 652      42.604  75.220  16.665  1.00  0.00           N  
ATOM   1659  CA  ASP A 652      42.724  76.480  17.428  1.00  0.00           C  
ATOM   1660  C   ASP A 652      41.481  76.932  18.216  1.00  0.00           C  
ATOM   1661  O   ASP A 652      41.295  78.129  18.468  1.00  0.00           O  
ATOM   1662  CB  ASP A 652      43.209  77.610  16.514  1.00  0.00           C  
ATOM   1663  N   LEU A 653      40.708  75.959  18.696  1.00  0.00           N  
ATOM   1664  CA  LEU A 653      39.427  76.202  19.364  1.00  0.00           C  
ATOM   1665  C   LEU A 653      39.453  75.826  20.848  1.00  0.00           C  
ATOM   1666  O   LEU A 653      40.161  74.900  21.249  1.00  0.00           O  
ATOM   1667  CB  LEU A 653      38.341  75.386  18.647  1.00  0.00           C  
ATOM   1668  CG  LEU A 653      36.919  75.291  19.199  1.00  0.00           C  
ATOM   1669  CD1 LEU A 653      36.234  76.650  19.151  1.00  0.00           C  
ATOM   1670  CD2 LEU A 653      36.146  74.266  18.383  1.00  0.00           C  
ATOM   1671  N   ASP A 654      38.714  76.574  21.663  1.00  0.00           N  
ATOM   1672  CA  ASP A 654      38.546  76.245  23.074  1.00  0.00           C  
ATOM   1673  C   ASP A 654      37.338  75.319  23.218  1.00  0.00           C  
ATOM   1674  O   ASP A 654      36.245  75.637  22.747  1.00  0.00           O  
ATOM   1675  CB  ASP A 654      38.341  77.512  23.906  1.00  0.00           C  
ATOM   1676  CG  ASP A 654      39.635  78.036  24.512  1.00  0.00           C  
ATOM   1677  OD1 ASP A 654      40.721  77.516  24.177  1.00  0.00           O  
ATOM   1678  OD2 ASP A 654      39.561  78.969  25.342  1.00  0.00           O  
ATOM   1679  N   MET A 655      37.553  74.163  23.835  1.00  0.00           N  
ATOM   1680  CA  MET A 655      36.512  73.159  24.018  1.00  0.00           C  
ATOM   1681  C   MET A 655      36.218  72.980  25.505  1.00  0.00           C  
ATOM   1682  O   MET A 655      37.048  73.297  26.354  1.00  0.00           O  
ATOM   1683  CB  MET A 655      36.967  71.822  23.425  1.00  0.00           C  
ATOM   1684  CG  MET A 655      37.093  71.802  21.910  1.00  0.00           C  
ATOM   1685  SD  MET A 655      35.589  71.233  21.131  1.00  0.00           S  
ATOM   1686  CE  MET A 655      36.058  69.547  20.701  1.00  0.00           C  
ATOM   1687  N   TYR A 656      35.051  72.438  25.815  1.00  0.00           N  
ATOM   1688  CA  TYR A 656      34.652  72.228  27.198  1.00  0.00           C  
ATOM   1689  C   TYR A 656      34.439  70.751  27.468  1.00  0.00           C  
ATOM   1690  O   TYR A 656      33.895  70.041  26.627  1.00  0.00           O  
ATOM   1691  CB  TYR A 656      33.332  72.949  27.477  1.00  0.00           C  
ATOM   1692  CG  TYR A 656      33.387  74.448  27.348  1.00  0.00           C  
ATOM   1693  CD1 TYR A 656      33.282  75.068  26.104  1.00  0.00           C  
ATOM   1694  CD2 TYR A 656      33.525  75.252  28.478  1.00  0.00           C  
ATOM   1695  CE1 TYR A 656      33.309  76.457  25.990  1.00  0.00           C  
ATOM   1696  CE2 TYR A 656      33.552  76.635  28.378  1.00  0.00           C  
ATOM   1697  CZ  TYR A 656      33.445  77.232  27.134  1.00  0.00           C  
ATOM   1698  OH  TYR A 656      33.465  78.603  27.046  1.00  0.00           O  
ATOM   1699  N   LEU A 657      34.871  70.277  28.630  1.00  0.00           N  
ATOM   1700  CA  LEU A 657      34.528  68.923  29.043  1.00  0.00           C  
ATOM   1701  C   LEU A 657      33.046  69.012  29.389  1.00  0.00           C  
ATOM   1702  O   LEU A 657      32.596  70.025  29.922  1.00  0.00           O  
ATOM   1703  CB  LEU A 657      35.335  68.520  30.265  1.00  0.00           C  
ATOM   1704  CG  LEU A 657      36.769  68.130  29.948  1.00  0.00           C  
ATOM   1705  CD1 LEU A 657      37.474  67.751  31.241  1.00  0.00           C  
ATOM   1706  CD2 LEU A 657      36.745  66.954  28.983  1.00  0.00           C  
ATOM   1707  N   ARG A 658      32.271  67.986  29.072  1.00  0.00           N  
ATOM   1708  CA  ARG A 658      30.831  68.090  29.269  1.00  0.00           C  
ATOM   1709  C   ARG A 658      30.420  68.095  30.733  1.00  0.00           C  
ATOM   1710  O   ARG A 658      30.998  67.376  31.553  1.00  0.00           O  
ATOM   1711  CB  ARG A 658      30.097  66.968  28.540  1.00  0.00           C  
ATOM   1712  CG  ARG A 658      30.165  65.612  29.203  1.00  0.00           C  
ATOM   1713  CD  ARG A 658      29.297  64.656  28.438  1.00  0.00           C  
ATOM   1714  NE  ARG A 658      29.137  63.384  29.119  1.00  0.00           N  
ATOM   1715  CZ  ARG A 658      28.797  62.254  28.509  1.00  0.00           C  
ATOM   1716  NH1 ARG A 658      28.634  62.233  27.193  1.00  0.00           N  
ATOM   1717  NH2 ARG A 658      28.565  61.155  29.216  1.00  0.00           N  
ATOM   1718  N   ILE A 659      29.432  68.922  31.054  1.00  0.00           N  
ATOM   1719  CA  ILE A 659      28.842  68.906  32.385  1.00  0.00           C  
ATOM   1720  C   ILE A 659      27.619  67.981  32.368  1.00  0.00           C  
ATOM   1721  O   ILE A 659      27.166  67.532  33.417  1.00  0.00           O  
ATOM   1722  CB  ILE A 659      28.464  70.333  32.885  1.00  0.00           C  
ATOM   1723  CG1 ILE A 659      27.416  70.970  31.980  1.00  0.00           C  
ATOM   1724  CG2 ILE A 659      29.710  71.223  32.960  1.00  0.00           C  
ATOM   1725  CD1 ILE A 659      27.011  72.352  32.432  1.00  0.00           C  
ATOM   1726  N   ALA A 660      27.118  67.675  31.168  1.00  0.00           N  
ATOM   1727  CA  ALA A 660      25.991  66.751  30.973  1.00  0.00           C  
ATOM   1728  C   ALA A 660      25.799  66.480  29.477  1.00  0.00           C  
ATOM   1729  O   ALA A 660      26.093  67.336  28.654  1.00  0.00           O  
ATOM   1730  CB  ALA A 660      24.706  67.340  31.558  1.00  0.00           C  
ATOM   1731  N   PRO A 661      25.345  65.273  29.110  1.00  0.00           N  
ATOM   1732  CA  PRO A 661      25.107  64.916  27.709  1.00  0.00           C  
ATOM   1733  C   PRO A 661      23.687  65.245  27.236  1.00  0.00           C  
ATOM   1734  O   PRO A 661      23.325  64.981  26.088  1.00  0.00           O  
ATOM   1735  CB  PRO A 661      25.322  63.406  27.718  1.00  0.00           C  
ATOM   1736  CG  PRO A 661      24.738  63.013  29.026  1.00  0.00           C  
ATOM   1737  CD  PRO A 661      25.330  64.064  29.955  1.00  0.00           C  
ATOM   1738  N   GLU A 662      22.892  65.839  28.117  1.00  0.00           N  
ATOM   1739  CA  GLU A 662      21.482  66.061  27.848  1.00  0.00           C  
ATOM   1740  C   GLU A 662      21.105  66.608  26.471  1.00  0.00           C  
ATOM   1741  O   GLU A 662      20.261  66.031  25.790  1.00  0.00           O  
ATOM   1742  CB  GLU A 662      20.848  66.925  28.945  1.00  0.00           C  
ATOM   1743  CG  GLU A 662      19.387  67.313  28.643  1.00  0.00           C  
ATOM   1744  CD  GLU A 662      18.622  67.812  29.859  1.00  0.00           C  
ATOM   1745  OE1 GLU A 662      19.088  67.600  30.996  1.00  0.00           O  
ATOM   1746  OE2 GLU A 662      17.538  68.400  29.682  1.00  0.00           O  
ATOM   1747  N   LEU A 663      21.700  67.721  26.065  1.00  0.00           N  
ATOM   1748  CA  LEU A 663      21.293  68.344  24.812  1.00  0.00           C  
ATOM   1749  C   LEU A 663      21.555  67.444  23.607  1.00  0.00           C  
ATOM   1750  O   LEU A 663      20.828  67.500  22.618  1.00  0.00           O  
ATOM   1751  CB  LEU A 663      21.971  69.699  24.636  1.00  0.00           C  
ATOM   1752  CG  LEU A 663      21.707  70.703  25.756  1.00  0.00           C  
ATOM   1753  CD1 LEU A 663      22.305  72.039  25.376  1.00  0.00           C  
ATOM   1754  CD2 LEU A 663      20.210  70.833  26.015  1.00  0.00           C  
ATOM   1755  N   TYR A 664      22.574  66.593  23.705  1.00  0.00           N  
ATOM   1756  CA  TYR A 664      22.888  65.669  22.625  1.00  0.00           C  
ATOM   1757  C   TYR A 664      21.921  64.503  22.610  1.00  0.00           C  
ATOM   1758  O   TYR A 664      21.432  64.103  21.553  1.00  0.00           O  
ATOM   1759  CB  TYR A 664      24.324  65.165  22.735  1.00  0.00           C  
ATOM   1760  CG  TYR A 664      25.340  66.208  22.345  1.00  0.00           C  
ATOM   1761  CD1 TYR A 664      25.838  67.105  23.285  1.00  0.00           C  
ATOM   1762  CD2 TYR A 664      25.801  66.306  21.030  1.00  0.00           C  
ATOM   1763  CE1 TYR A 664      26.775  68.080  22.930  1.00  0.00           C  
ATOM   1764  CE2 TYR A 664      26.741  67.276  20.662  1.00  0.00           C  
ATOM   1765  CZ  TYR A 664      27.224  68.158  21.620  1.00  0.00           C  
ATOM   1766  OH  TYR A 664      28.167  69.103  21.293  1.00  0.00           O  
ATOM   1767  N   LEU A 665      21.601  63.988  23.789  1.00  0.00           N  
ATOM   1768  CA  LEU A 665      20.680  62.870  23.880  1.00  0.00           C  
ATOM   1769  C   LEU A 665      19.304  63.233  23.349  1.00  0.00           C  
ATOM   1770  O   LEU A 665      18.652  62.415  22.701  1.00  0.00           O  
ATOM   1771  CB  LEU A 665      20.598  62.355  25.322  1.00  0.00           C  
ATOM   1772  CG  LEU A 665      21.888  61.685  25.809  1.00  0.00           C  
ATOM   1773  CD1 LEU A 665      21.883  61.485  27.319  1.00  0.00           C  
ATOM   1774  CD2 LEU A 665      22.064  60.361  25.072  1.00  0.00           C  
ATOM   1775  N   LYS A 666      18.849  64.456  23.599  1.00  0.00           N  
ATOM   1776  CA  LYS A 666      17.537  64.831  23.089  1.00  0.00           C  
ATOM   1777  C   LYS A 666      17.532  65.020  21.570  1.00  0.00           C  
ATOM   1778  O   LYS A 666      16.504  64.835  20.926  1.00  0.00           O  
ATOM   1779  CB  LYS A 666      16.966  66.042  23.832  1.00  0.00           C  
ATOM   1780  CG  LYS A 666      16.004  65.629  24.957  1.00  0.00           C  
ATOM   1781  CD  LYS A 666      15.487  66.823  25.743  1.00  0.00           C  
ATOM   1782  CE  LYS A 666      16.602  67.444  26.560  1.00  0.00           C  
ATOM   1783  NZ  LYS A 666      16.089  68.623  27.300  1.00  0.00           N  
ATOM   1784  N   ARG A 667      18.692  65.338  20.999  1.00  0.00           N  
ATOM   1785  CA  ARG A 667      18.835  65.394  19.545  1.00  0.00           C  
ATOM   1786  C   ARG A 667      18.635  63.998  18.983  1.00  0.00           C  
ATOM   1787  O   ARG A 667      18.020  63.833  17.938  1.00  0.00           O  
ATOM   1788  CB  ARG A 667      20.213  65.898  19.151  1.00  0.00           C  
ATOM   1789  CG  ARG A 667      20.377  67.398  19.245  1.00  0.00           C  
ATOM   1790  CD  ARG A 667      21.826  67.716  18.995  1.00  0.00           C  
ATOM   1791  NE  ARG A 667      22.111  69.141  18.942  1.00  0.00           N  
ATOM   1792  CZ  ARG A 667      22.646  69.829  19.943  1.00  0.00           C  
ATOM   1793  NH1 ARG A 667      22.855  69.250  21.122  1.00  0.00           N  
ATOM   1794  NH2 ARG A 667      23.068  71.064  19.732  1.00  0.00           N  
ATOM   1795  N   LEU A 668      19.119  62.988  19.698  1.00  0.00           N  
ATOM   1796  CA  LEU A 668      18.924  61.606  19.279  1.00  0.00           C  
ATOM   1797  C   LEU A 668      17.454  61.213  19.288  1.00  0.00           C  
ATOM   1798  O   LEU A 668      17.019  60.442  18.435  1.00  0.00           O  
ATOM   1799  CB  LEU A 668      19.727  60.647  20.153  1.00  0.00           C  
ATOM   1800  CG  LEU A 668      21.241  60.836  20.105  1.00  0.00           C  
ATOM   1801  CD1 LEU A 668      21.894  59.800  21.003  1.00  0.00           C  
ATOM   1802  CD2 LEU A 668      21.740  60.695  18.661  1.00  0.00           C  
ATOM   1803  N   VAL A 669      16.681  61.735  20.241  1.00  0.00           N  
ATOM   1804  CA  VAL A 669      15.241  61.438  20.291  1.00  0.00           C  
ATOM   1805  C   VAL A 669      14.511  62.102  19.113  1.00  0.00           C  
ATOM   1806  O   VAL A 669      13.576  61.525  18.553  1.00  0.00           O  
ATOM   1807  CB  VAL A 669      14.594  61.871  21.636  1.00  0.00           C  
ATOM   1808  CG1 VAL A 669      13.097  61.581  21.618  1.00  0.00           C  
ATOM   1809  CG2 VAL A 669      15.245  61.117  22.795  1.00  0.00           C  
ATOM   1810  N   VAL A 670      14.942  63.312  18.747  1.00  0.00           N  
ATOM   1811  CA  VAL A 670      14.422  64.010  17.564  1.00  0.00           C  
ATOM   1812  C   VAL A 670      14.739  63.140  16.343  1.00  0.00           C  
ATOM   1813  O   VAL A 670      13.894  62.949  15.460  1.00  0.00           O  
ATOM   1814  CB  VAL A 670      15.092  65.402  17.371  1.00  0.00           C  
ATOM   1815  CG1 VAL A 670      14.680  66.013  16.036  1.00  0.00           C  
ATOM   1816  CG2 VAL A 670      14.710  66.340  18.505  1.00  0.00           C  
ATOM   1817  N   GLY A 671      15.951  62.581  16.337  1.00  0.00           N  
ATOM   1818  CA  GLY A 671      16.388  61.700  15.267  1.00  0.00           C  
ATOM   1819  C   GLY A 671      15.606  60.400  15.153  1.00  0.00           C  
ATOM   1820  O   GLY A 671      15.654  59.746  14.104  1.00  0.00           O  
ATOM   1821  N   GLY A 685      14.892  60.017  16.214  1.00  0.00           N  
ATOM   1822  CA  GLY A 685      14.103  58.795  16.179  1.00  0.00           C  
ATOM   1823  C   GLY A 685      14.512  57.710  17.167  1.00  0.00           C  
ATOM   1824  O   GLY A 685      13.831  56.688  17.283  1.00  0.00           O  
ATOM   1825  N   PHE A 686      15.642  57.889  17.843  1.00  0.00           N  
ATOM   1826  CA  PHE A 686      16.057  56.942  18.882  1.00  0.00           C  
ATOM   1827  C   PHE A 686      15.272  57.335  20.129  1.00  0.00           C  
ATOM   1828  O   PHE A 686      15.742  58.084  20.981  1.00  0.00           O  
ATOM   1829  CB  PHE A 686      17.565  57.027  19.102  1.00  0.00           C  
ATOM   1830  CG  PHE A 686      18.370  56.451  17.964  1.00  0.00           C  
ATOM   1831  CD1 PHE A 686      17.873  55.381  17.213  1.00  0.00           C  
ATOM   1832  CD2 PHE A 686      19.629  56.959  17.647  1.00  0.00           C  
ATOM   1833  CE1 PHE A 686      18.620  54.827  16.169  1.00  0.00           C  
ATOM   1834  CE2 PHE A 686      20.383  56.412  16.604  1.00  0.00           C  
ATOM   1835  CZ  PHE A 686      19.876  55.345  15.868  1.00  0.00           C  
ATOM   1836  N   GLU A 687      14.032  56.871  20.169  1.00  0.00           N  
ATOM   1837  CA  GLU A 687      13.064  57.283  21.168  1.00  0.00           C  
ATOM   1838  C   GLU A 687      13.257  56.741  22.593  1.00  0.00           C  
ATOM   1839  O   GLU A 687      12.590  57.194  23.526  1.00  0.00           O  
ATOM   1840  CB  GLU A 687      11.660  56.983  20.636  1.00  0.00           C  
ATOM   1841  CG  GLU A 687      11.343  57.737  19.346  1.00  0.00           C  
ATOM   1842  CD  GLU A 687      10.057  57.283  18.684  1.00  0.00           C  
ATOM   1843  OE1 GLU A 687       9.698  56.091  18.801  1.00  0.00           O  
ATOM   1844  OE2 GLU A 687       9.398  58.128  18.046  1.00  0.00           O  
ATOM   1845  N   ARG A 688      14.148  55.768  22.753  1.00  0.00           N  
ATOM   1846  CA  ARG A 688      14.487  55.228  24.067  1.00  0.00           C  
ATOM   1847  C   ARG A 688      15.993  55.053  24.129  1.00  0.00           C  
ATOM   1848  O   ARG A 688      16.527  54.024  23.716  1.00  0.00           O  
ATOM   1849  CB  ARG A 688      13.790  53.892  24.312  1.00  0.00           C  
ATOM   1850  CG  ARG A 688      12.291  54.009  24.407  1.00  0.00           C  
ATOM   1851  CD  ARG A 688      11.668  52.833  25.140  1.00  0.00           C  
ATOM   1852  NE  ARG A 688      10.387  53.250  25.705  1.00  0.00           N  
ATOM   1853  CZ  ARG A 688       9.824  52.729  26.790  1.00  0.00           C  
ATOM   1854  NH1 ARG A 688      10.417  51.742  27.452  1.00  0.00           N  
ATOM   1855  NH2 ARG A 688       8.655  53.195  27.207  1.00  0.00           N  
ATOM   1856  N   VAL A 689      16.683  56.074  24.621  1.00  0.00           N  
ATOM   1857  CA  VAL A 689      18.138  56.042  24.690  1.00  0.00           C  
ATOM   1858  C   VAL A 689      18.634  56.270  26.108  1.00  0.00           C  
ATOM   1859  O   VAL A 689      17.945  56.887  26.921  1.00  0.00           O  
ATOM   1860  CB  VAL A 689      18.786  57.133  23.795  1.00  0.00           C  
ATOM   1861  CG1 VAL A 689      18.710  56.735  22.340  1.00  0.00           C  
ATOM   1862  CG2 VAL A 689      18.097  58.480  24.013  1.00  0.00           C  
ATOM   1863  N   PHE A 690      19.829  55.763  26.395  1.00  0.00           N  
ATOM   1864  CA  PHE A 690      20.487  56.029  27.660  1.00  0.00           C  
ATOM   1865  C   PHE A 690      21.993  56.031  27.474  1.00  0.00           C  
ATOM   1866  O   PHE A 690      22.521  55.435  26.529  1.00  0.00           O  
ATOM   1867  CB  PHE A 690      20.043  55.051  28.771  1.00  0.00           C  
ATOM   1868  CG  PHE A 690      20.640  53.661  28.680  1.00  0.00           C  
ATOM   1869  CD1 PHE A 690      20.171  52.736  27.746  1.00  0.00           C  
ATOM   1870  CD2 PHE A 690      21.623  53.253  29.587  1.00  0.00           C  
ATOM   1871  CE1 PHE A 690      20.667  51.422  27.716  1.00  0.00           C  
ATOM   1872  CE2 PHE A 690      22.126  51.945  29.566  1.00  0.00           C  
ATOM   1873  CZ  PHE A 690      21.645  51.027  28.628  1.00  0.00           C  
ATOM   1874  N   GLU A 691      22.670  56.769  28.338  1.00  0.00           N  
ATOM   1875  CA  GLU A 691      24.115  56.853  28.319  1.00  0.00           C  
ATOM   1876  C   GLU A 691      24.569  56.814  29.772  1.00  0.00           C  
ATOM   1877  O   GLU A 691      23.944  57.437  30.643  1.00  0.00           O  
ATOM   1878  CB  GLU A 691      24.554  58.171  27.669  1.00  0.00           C  
ATOM   1879  CG  GLU A 691      26.059  58.323  27.561  1.00  0.00           C  
ATOM   1880  CD  GLU A 691      26.489  59.491  26.691  1.00  0.00           C  
ATOM   1881  OE1 GLU A 691      25.619  60.247  26.201  1.00  0.00           O  
ATOM   1882  OE2 GLU A 691      27.713  59.654  26.500  1.00  0.00           O  
ATOM   1883  N   ILE A 692      25.622  56.050  30.036  1.00  0.00           N  
ATOM   1884  CA  ILE A 692      26.201  55.969  31.368  1.00  0.00           C  
ATOM   1885  C   ILE A 692      27.657  56.322  31.177  1.00  0.00           C  
ATOM   1886  O   ILE A 692      28.399  55.557  30.568  1.00  0.00           O  
ATOM   1887  CB  ILE A 692      26.121  54.542  31.944  1.00  0.00           C  
ATOM   1888  CG1 ILE A 692      24.669  54.067  31.990  1.00  0.00           C  
ATOM   1889  CG2 ILE A 692      26.743  54.510  33.339  1.00  0.00           C  
ATOM   1890  CD1 ILE A 692      24.510  52.635  32.460  1.00  0.00           C  
ATOM   1891  N   ASN A 693      28.062  57.492  31.654  1.00  0.00           N  
ATOM   1892  CA  ASN A 693      29.441  57.914  31.503  1.00  0.00           C  
ATOM   1893  C   ASN A 693      29.711  59.155  32.343  1.00  0.00           C  
ATOM   1894  O   ASN A 693      28.810  59.651  33.015  1.00  0.00           O  
ATOM   1895  CB  ASN A 693      29.745  58.195  30.031  1.00  0.00           C  
ATOM   1896  CG  ASN A 693      31.145  57.782  29.648  1.00  0.00           C  
ATOM   1897  OD1 ASN A 693      32.066  57.863  30.457  1.00  0.00           O  
ATOM   1898  ND2 ASN A 693      31.313  57.329  28.414  1.00  0.00           N  
ATOM   1899  N   ARG A 695      30.943  59.659  32.284  1.00  0.00           N  
ATOM   1900  CA  ARG A 695      31.378  60.796  33.097  1.00  0.00           C  
ATOM   1901  C   ARG A 695      30.799  62.147  32.732  1.00  0.00           C  
ATOM   1902  O   ARG A 695      30.527  62.438  31.565  1.00  0.00           O  
ATOM   1903  CB  ARG A 695      32.899  60.973  33.033  1.00  0.00           C  
ATOM   1904  CG  ARG A 695      33.696  59.722  33.080  1.00  0.00           C  
ATOM   1905  CD  ARG A 695      33.516  58.974  34.377  1.00  0.00           C  
ATOM   1906  NE  ARG A 695      34.023  57.617  34.208  1.00  0.00           N  
ATOM   1907  CZ  ARG A 695      35.308  57.307  34.093  1.00  0.00           C  
ATOM   1908  NH1 ARG A 695      36.234  58.244  34.239  1.00  0.00           N  
ATOM   1909  NH2 ARG A 695      35.659  56.072  33.771  1.00  0.00           N  
ATOM   1910  N   ASN A 696      30.688  62.986  33.754  1.00  0.00           N  
ATOM   1911  CA  ASN A 696      30.408  64.403  33.599  1.00  0.00           C  
ATOM   1912  C   ASN A 696      31.573  65.029  34.350  1.00  0.00           C  
ATOM   1913  O   ASN A 696      32.218  64.368  35.169  1.00  0.00           O  
ATOM   1914  CB  ASN A 696      29.089  64.803  34.263  1.00  0.00           C  
ATOM   1915  CG  ASN A 696      27.869  64.379  33.460  1.00  0.00           C  
ATOM   1916  OD1 ASN A 696      27.945  64.158  32.246  1.00  0.00           O  
ATOM   1917  ND2 ASN A 696      26.727  64.288  34.134  1.00  0.00           N  
ATOM   1918  N   PHE A 697      31.880  66.275  34.034  1.00  0.00           N  
ATOM   1919  CA  PHE A 697      32.994  66.971  34.647  1.00  0.00           C  
ATOM   1920  C   PHE A 697      32.482  68.314  35.103  1.00  0.00           C  
ATOM   1921  O   PHE A 697      31.943  69.080  34.306  1.00  0.00           O  
ATOM   1922  CB  PHE A 697      34.116  67.176  33.631  1.00  0.00           C  
ATOM   1923  CG  PHE A 697      34.578  65.911  32.990  1.00  0.00           C  
ATOM   1924  CD1 PHE A 697      33.910  65.397  31.879  1.00  0.00           C  
ATOM   1925  CD2 PHE A 697      35.670  65.222  33.498  1.00  0.00           C  
ATOM   1926  CE1 PHE A 697      34.324  64.214  31.289  1.00  0.00           C  
ATOM   1927  CE2 PHE A 697      36.091  64.037  32.913  1.00  0.00           C  
ATOM   1928  CZ  PHE A 697      35.418  63.532  31.806  1.00  0.00           C  
ATOM   1929  N   ARG A 698      32.604  68.581  36.395  1.00  0.00           N  
ATOM   1930  CA  ARG A 698      32.164  69.852  36.942  1.00  0.00           C  
ATOM   1931  C   ARG A 698      33.296  70.425  37.771  1.00  0.00           C  
ATOM   1932  O   ARG A 698      33.858  69.755  38.631  1.00  0.00           O  
ATOM   1933  CB  ARG A 698      30.842  69.681  37.705  1.00  0.00           C  
ATOM   1934  CG  ARG A 698      29.726  69.242  36.743  1.00  0.00           C  
ATOM   1935  CD  ARG A 698      28.350  69.037  37.354  1.00  0.00           C  
ATOM   1936  NE  ARG A 698      27.467  68.334  36.411  1.00  0.00           N  
ATOM   1937  CZ  ARG A 698      26.180  68.057  36.629  1.00  0.00           C  
ATOM   1938  NH1 ARG A 698      25.583  68.467  37.742  1.00  0.00           N  
ATOM   1939  NH2 ARG A 698      25.500  67.307  35.766  1.00  0.00           N  
ATOM   1940  N   ASN A 699      33.728  71.611  37.370  1.00  0.00           N  
ATOM   1941  CA  ASN A 699      34.876  72.284  37.958  1.00  0.00           C  
ATOM   1942  C   ASN A 699      34.504  72.913  39.301  1.00  0.00           C  
ATOM   1943  O   ASN A 699      34.592  74.129  39.477  1.00  0.00           O  
ATOM   1944  CB  ASN A 699      35.378  73.352  36.977  1.00  0.00           C  
ATOM   1945  CG  ASN A 699      36.861  73.636  37.110  1.00  0.00           C  
ATOM   1946  OD1 ASN A 699      37.493  73.310  38.118  1.00  0.00           O  
ATOM   1947  ND2 ASN A 699      37.429  74.242  36.078  1.00  0.00           N  
ATOM   1948  N   GLU A 700      34.029  72.076  40.220  1.00  0.00           N  
ATOM   1949  CA  GLU A 700      33.678  72.501  41.570  1.00  0.00           C  
ATOM   1950  C   GLU A 700      34.902  72.165  42.440  1.00  0.00           C  
ATOM   1951  O   GLU A 700      36.037  72.136  41.946  1.00  0.00           O  
ATOM   1952  CB  GLU A 700      32.442  71.733  42.085  1.00  0.00           C  
ATOM   1953  CG  GLU A 700      31.445  71.227  41.024  1.00  0.00           C  
ATOM   1954  CD  GLU A 700      30.396  72.251  40.578  1.00  0.00           C  
ATOM   1955  OE1 GLU A 700      30.731  73.445  40.384  1.00  0.00           O  
ATOM   1956  OE2 GLU A 700      29.225  71.839  40.389  1.00  0.00           O  
ATOM   1957  N   GLY A 703      34.677  71.880  43.719  1.00  0.00           N  
ATOM   1958  CA  GLY A 703      35.779  71.538  44.602  1.00  0.00           C  
ATOM   1959  C   GLY A 703      35.883  70.051  44.889  1.00  0.00           C  
ATOM   1960  O   GLY A 703      34.925  69.304  44.658  1.00  0.00           O  
ATOM   1961  N   ILE A 713      37.035  69.628  45.414  1.00  0.00           N  
ATOM   1962  CA  ILE A 713      37.278  68.223  45.772  1.00  0.00           C  
ATOM   1963  C   ILE A 713      36.894  67.971  47.249  1.00  0.00           C  
ATOM   1964  O   ILE A 713      37.627  67.326  48.004  1.00  0.00           O  
ATOM   1965  CB  ILE A 713      38.773  67.823  45.528  1.00  0.00           C  
ATOM   1966  CG1 ILE A 713      39.241  68.303  44.149  1.00  0.00           C  
ATOM   1967  CG2 ILE A 713      38.937  66.303  45.594  1.00  0.00           C  
ATOM   1968  CD1 ILE A 713      40.695  67.978  43.829  1.00  0.00           C  
ATOM   1969  N   SER A 714      35.735  68.492  47.649  1.00  0.00           N  
ATOM   1970  CA  SER A 714      35.243  68.355  49.018  1.00  0.00           C  
ATOM   1971  C   SER A 714      34.426  67.067  49.192  1.00  0.00           C  
ATOM   1972  O   SER A 714      33.194  67.092  49.119  1.00  0.00           O  
ATOM   1973  CB  SER A 714      34.406  69.584  49.398  1.00  0.00           C  
ATOM   1974  N   VAL A 715      35.135  65.954  49.399  1.00  0.00           N  
ATOM   1975  CA  VAL A 715      34.560  64.613  49.590  1.00  0.00           C  
ATOM   1976  C   VAL A 715      33.049  64.541  49.802  1.00  0.00           C  
ATOM   1977  O   VAL A 715      32.409  63.551  49.442  1.00  0.00           O  
ATOM   1978  CB  VAL A 715      35.280  63.892  50.728  1.00  0.00           C  
ATOM   1979  N   HIS A 718      32.053  65.162  46.788  1.00  0.00           N  
ATOM   1980  CA  HIS A 718      32.439  65.821  45.542  1.00  0.00           C  
ATOM   1981  C   HIS A 718      33.748  65.319  44.924  1.00  0.00           C  
ATOM   1982  O   HIS A 718      34.791  65.279  45.580  1.00  0.00           O  
ATOM   1983  CB  HIS A 718      32.530  67.340  45.735  1.00  0.00           C  
ATOM   1984  CG  HIS A 718      31.208  68.010  45.953  1.00  0.00           C  
ATOM   1985  ND1 HIS A 718      31.097  69.322  46.366  1.00  0.00           N  
ATOM   1986  CD2 HIS A 718      29.937  67.558  45.799  1.00  0.00           C  
ATOM   1987  CE1 HIS A 718      29.820  69.651  46.453  1.00  0.00           C  
ATOM   1988  NE2 HIS A 718      29.097  68.598  46.115  1.00  0.00           N  
ATOM   1989  N   ASN A 723      33.664  64.932  43.655  1.00  0.00           N  
ATOM   1990  CA  ASN A 723      34.819  64.536  42.853  1.00  0.00           C  
ATOM   1991  C   ASN A 723      34.578  65.312  41.559  1.00  0.00           C  
ATOM   1992  O   ASN A 723      33.440  65.375  41.083  1.00  0.00           O  
ATOM   1993  CB  ASN A 723      34.800  63.025  42.585  1.00  0.00           C  
ATOM   1994  CG  ASN A 723      36.139  62.497  42.075  1.00  0.00           C  
ATOM   1995  OD1 ASN A 723      37.179  62.699  42.698  1.00  0.00           O  
ATOM   1996  ND2 ASN A 723      36.114  61.800  40.953  1.00  0.00           N  
ATOM   1997  N   PRO A 724      35.620  65.955  41.000  1.00  0.00           N  
ATOM   1998  CA  PRO A 724      35.455  66.734  39.767  1.00  0.00           C  
ATOM   1999  C   PRO A 724      34.801  65.955  38.611  1.00  0.00           C  
ATOM   2000  O   PRO A 724      34.040  66.526  37.831  1.00  0.00           O  
ATOM   2001  CB  PRO A 724      36.888  67.177  39.447  1.00  0.00           C  
ATOM   2002  CG  PRO A 724      37.735  66.083  40.041  1.00  0.00           C  
ATOM   2003  CD  PRO A 724      37.043  65.872  41.372  1.00  0.00           C  
ATOM   2004  N   GLU A 725      35.093  64.664  38.499  1.00  0.00           N  
ATOM   2005  CA  GLU A 725      34.452  63.851  37.483  1.00  0.00           C  
ATOM   2006  C   GLU A 725      33.681  62.738  38.156  1.00  0.00           C  
ATOM   2007  O   GLU A 725      34.144  62.161  39.135  1.00  0.00           O  
ATOM   2008  CB  GLU A 725      35.472  63.278  36.492  1.00  0.00           C  
ATOM   2009  CG  GLU A 725      36.314  62.153  37.017  1.00  0.00           C  
ATOM   2010  CD  GLU A 725      37.253  61.601  35.964  1.00  0.00           C  
ATOM   2011  OE1 GLU A 725      36.810  60.785  35.134  1.00  0.00           O  
ATOM   2012  OE2 GLU A 725      38.436  61.982  35.975  1.00  0.00           O  
ATOM   2013  N   PHE A 726      32.502  62.436  37.632  1.00  0.00           N  
ATOM   2014  CA  PHE A 726      31.653  61.415  38.220  1.00  0.00           C  
ATOM   2015  C   PHE A 726      30.787  60.779  37.154  1.00  0.00           C  
ATOM   2016  O   PHE A 726      30.597  61.344  36.083  1.00  0.00           O  
ATOM   2017  CB  PHE A 726      30.767  62.032  39.305  1.00  0.00           C  
ATOM   2018  CG  PHE A 726      29.879  63.138  38.809  1.00  0.00           C  
ATOM   2019  CD1 PHE A 726      30.378  64.424  38.637  1.00  0.00           C  
ATOM   2020  CD2 PHE A 726      28.539  62.894  38.522  1.00  0.00           C  
ATOM   2021  CE1 PHE A 726      29.558  65.449  38.187  1.00  0.00           C  
ATOM   2022  CE2 PHE A 726      27.711  63.914  38.069  1.00  0.00           C  
ATOM   2023  CZ  PHE A 726      28.223  65.194  37.902  1.00  0.00           C  
ATOM   2024  N   THR A 728      30.269  59.599  37.450  1.00  0.00           N  
ATOM   2025  CA  THR A 728      29.452  58.869  36.508  1.00  0.00           C  
ATOM   2026  C   THR A 728      27.978  59.147  36.686  1.00  0.00           C  
ATOM   2027  O   THR A 728      27.447  59.095  37.800  1.00  0.00           O  
ATOM   2028  CB  THR A 728      29.699  57.376  36.635  1.00  0.00           C  
ATOM   2029  OG1 THR A 728      31.086  57.126  36.400  1.00  0.00           O  
ATOM   2030  CG2 THR A 728      28.866  56.598  35.623  1.00  0.00           C  
ATOM   2031  N   MET A 730      27.313  59.382  35.565  1.00  0.00           N  
ATOM   2032  CA  MET A 730      25.897  59.677  35.550  1.00  0.00           C  
ATOM   2033  C   MET A 730      25.243  58.822  34.475  1.00  0.00           C  
ATOM   2034  O   MET A 730      25.847  58.544  33.439  1.00  0.00           O  
ATOM   2035  CB  MET A 730      25.706  61.156  35.209  1.00  0.00           C  
ATOM   2036  CG  MET A 730      24.269  61.643  35.171  1.00  0.00           C  
ATOM   2037  SD  MET A 730      23.757  62.384  36.724  1.00  0.00           S  
ATOM   2038  CE  MET A 730      24.650  63.886  36.679  1.00  0.00           C  
ATOM   2039  N   MET A 731      24.046  58.333  34.757  1.00  0.00           N  
ATOM   2040  CA  MET A 731      23.244  57.722  33.718  1.00  0.00           C  
ATOM   2041  C   MET A 731      22.148  58.715  33.351  1.00  0.00           C  
ATOM   2042  O   MET A 731      21.512  59.295  34.235  1.00  0.00           O  
ATOM   2043  CB  MET A 731      22.590  56.422  34.178  1.00  0.00           C  
ATOM   2044  CG  MET A 731      21.488  55.996  33.206  1.00  0.00           C  
ATOM   2045  SD  MET A 731      20.815  54.359  33.410  1.00  0.00           S  
ATOM   2046  CE  MET A 731      19.677  54.642  34.775  1.00  0.00           C  
ATOM   2047  N   GLU A 732      21.974  58.968  32.063  1.00  0.00           N  
ATOM   2048  CA  GLU A 732      20.850  59.773  31.604  1.00  0.00           C  
ATOM   2049  C   GLU A 732      20.047  58.876  30.675  1.00  0.00           C  
ATOM   2050  O   GLU A 732      20.617  58.097  29.912  1.00  0.00           O  
ATOM   2051  CB  GLU A 732      21.302  61.027  30.853  1.00  0.00           C  
ATOM   2052  CG  GLU A 732      21.908  62.126  31.715  1.00  0.00           C  
ATOM   2053  CD  GLU A 732      21.736  63.509  31.101  1.00  0.00           C  
ATOM   2054  OE1 GLU A 732      20.816  63.690  30.280  1.00  0.00           O  
ATOM   2055  OE2 GLU A 732      22.497  64.430  31.450  1.00  0.00           O  
ATOM   2056  N   LEU A 733      18.729  58.931  30.783  1.00  0.00           N  
ATOM   2057  CA  LEU A 733      17.869  58.112  29.953  1.00  0.00           C  
ATOM   2058  C   LEU A 733      16.728  58.991  29.476  1.00  0.00           C  
ATOM   2059  O   LEU A 733      16.344  59.944  30.161  1.00  0.00           O  
ATOM   2060  CB  LEU A 733      17.329  56.920  30.748  1.00  0.00           C  
ATOM   2061  CG  LEU A 733      16.426  57.213  31.955  1.00  0.00           C  
ATOM   2062  CD1 LEU A 733      14.960  57.046  31.588  1.00  0.00           C  
ATOM   2063  CD2 LEU A 733      16.781  56.275  33.102  1.00  0.00           C  
ATOM   2064  N   TYR A 734      16.223  58.705  28.283  1.00  0.00           N  
ATOM   2065  CA  TYR A 734      15.117  59.465  27.720  1.00  0.00           C  
ATOM   2066  C   TYR A 734      14.158  58.501  27.066  1.00  0.00           C  
ATOM   2067  O   TYR A 734      14.576  57.564  26.379  1.00  0.00           O  
ATOM   2068  CB  TYR A 734      15.624  60.481  26.694  1.00  0.00           C  
ATOM   2069  CG  TYR A 734      16.422  61.599  27.320  1.00  0.00           C  
ATOM   2070  CD1 TYR A 734      17.760  61.420  27.661  1.00  0.00           C  
ATOM   2071  CD2 TYR A 734      15.821  62.811  27.632  1.00  0.00           C  
ATOM   2072  CE1 TYR A 734      18.476  62.418  28.312  1.00  0.00           C  
ATOM   2073  CE2 TYR A 734      16.524  63.809  28.278  1.00  0.00           C  
ATOM   2074  CZ  TYR A 734      17.846  63.607  28.621  1.00  0.00           C  
ATOM   2075  OH  TYR A 734      18.510  64.588  29.326  1.00  0.00           O  
ATOM   2076  N   MET A 735      12.875  58.689  27.336  1.00  0.00           N  
ATOM   2077  CA  MET A 735      11.857  57.862  26.724  1.00  0.00           C  
ATOM   2078  C   MET A 735      10.746  58.760  26.212  1.00  0.00           C  
ATOM   2079  O   MET A 735      10.168  59.555  26.962  1.00  0.00           O  
ATOM   2080  CB  MET A 735      11.332  56.813  27.707  1.00  0.00           C  
ATOM   2081  CG  MET A 735      10.751  57.365  28.987  1.00  0.00           C  
ATOM   2082  SD  MET A 735      10.299  56.036  30.126  1.00  0.00           S  
ATOM   2083  CE  MET A 735       9.038  55.254  29.226  1.00  0.00           C  
ATOM   2084  N   ALA A 736      10.533  58.707  24.902  1.00  0.00           N  
ATOM   2085  CA  ALA A 736       9.512  59.508  24.251  1.00  0.00           C  
ATOM   2086  C   ALA A 736       8.144  58.975  24.650  1.00  0.00           C  
ATOM   2087  O   ALA A 736       8.006  57.799  24.995  1.00  0.00           O  
ATOM   2088  CB  ALA A 736       9.690  59.446  22.727  1.00  0.00           C  
ATOM   2089  N   TYR A 737       7.130  59.830  24.555  1.00  0.00           N  
ATOM   2090  CA  TYR A 737       5.745  59.467  24.872  1.00  0.00           C  
ATOM   2091  C   TYR A 737       5.598  59.021  26.335  1.00  0.00           C  
ATOM   2092  O   TYR A 737       4.907  58.037  26.649  1.00  0.00           O  
ATOM   2093  CB  TYR A 737       5.242  58.390  23.890  1.00  0.00           C  
ATOM   2094  CG  TYR A 737       5.689  58.668  22.463  1.00  0.00           C  
ATOM   2095  CD1 TYR A 737       5.260  59.816  21.794  1.00  0.00           C  
ATOM   2096  CD2 TYR A 737       6.639  57.856  21.838  1.00  0.00           C  
ATOM   2097  CE1 TYR A 737       5.777  60.158  20.544  1.00  0.00           C  
ATOM   2098  CE2 TYR A 737       7.161  58.188  20.593  1.00  0.00           C  
ATOM   2099  CZ  TYR A 737       6.728  59.342  19.956  1.00  0.00           C  
ATOM   2100  OH  TYR A 737       7.275  59.705  18.752  1.00  0.00           O  
ATOM   2101  N   ALA A 788       6.251  59.773  27.220  1.00  0.00           N  
ATOM   2102  CA  ALA A 788       6.228  59.514  28.655  1.00  0.00           C  
ATOM   2103  C   ALA A 788       6.442  60.843  29.350  1.00  0.00           C  
ATOM   2104  O   ALA A 788       6.954  61.788  28.739  1.00  0.00           O  
ATOM   2105  CB  ALA A 788       7.345  58.545  29.033  1.00  0.00           C  
ATOM   2106  N   ASP A 789       6.012  60.932  30.609  1.00  0.00           N  
ATOM   2107  CA  ASP A 789       6.221  62.139  31.408  1.00  0.00           C  
ATOM   2108  C   ASP A 789       6.984  61.801  32.691  1.00  0.00           C  
ATOM   2109  O   ASP A 789       7.354  60.642  32.909  1.00  0.00           O  
ATOM   2110  CB  ASP A 789       4.890  62.851  31.709  1.00  0.00           C  
ATOM   2111  CG  ASP A 789       3.913  62.005  32.533  1.00  0.00           C  
ATOM   2112  OD1 ASP A 789       4.303  60.966  33.115  1.00  0.00           O  
ATOM   2113  OD2 ASP A 789       2.729  62.400  32.603  1.00  0.00           O  
ATOM   2114  N   TYR A 790       7.204  62.793  33.549  1.00  0.00           N  
ATOM   2115  CA  TYR A 790       7.950  62.556  34.775  1.00  0.00           C  
ATOM   2116  C   TYR A 790       7.363  61.444  35.656  1.00  0.00           C  
ATOM   2117  O   TYR A 790       8.112  60.742  36.328  1.00  0.00           O  
ATOM   2118  CB  TYR A 790       8.138  63.855  35.562  1.00  0.00           C  
ATOM   2119  CG  TYR A 790       6.900  64.354  36.263  1.00  0.00           C  
ATOM   2120  CD1 TYR A 790       5.928  65.081  35.573  1.00  0.00           C  
ATOM   2121  CD2 TYR A 790       6.698  64.097  37.624  1.00  0.00           C  
ATOM   2122  CE1 TYR A 790       4.779  65.539  36.220  1.00  0.00           C  
ATOM   2123  CE2 TYR A 790       5.555  64.552  38.285  1.00  0.00           C  
ATOM   2124  CZ  TYR A 790       4.600  65.269  37.579  1.00  0.00           C  
ATOM   2125  OH  TYR A 790       3.459  65.700  38.214  1.00  0.00           O  
ATOM   2126  N   HIS A 791       6.046  61.230  35.601  1.00  0.00           N  
ATOM   2127  CA  HIS A 791       5.415  60.152  36.381  1.00  0.00           C  
ATOM   2128  C   HIS A 791       5.961  58.792  35.983  1.00  0.00           C  
ATOM   2129  O   HIS A 791       6.108  57.906  36.828  1.00  0.00           O  
ATOM   2130  CB  HIS A 791       3.894  60.131  36.215  1.00  0.00           C  
ATOM   2131  CG  HIS A 791       3.202  61.326  36.792  1.00  0.00           C  
ATOM   2132  ND1 HIS A 791       2.574  62.272  36.007  1.00  0.00           N  
ATOM   2133  CD2 HIS A 791       3.046  61.738  38.072  1.00  0.00           C  
ATOM   2134  CE1 HIS A 791       2.066  63.217  36.778  1.00  0.00           C  
ATOM   2135  NE2 HIS A 791       2.338  62.917  38.035  1.00  0.00           N  
ATOM   2136  N   ASP A 792       6.254  58.621  34.695  1.00  0.00           N  
ATOM   2137  CA  ASP A 792       6.816  57.364  34.208  1.00  0.00           C  
ATOM   2138  C   ASP A 792       8.252  57.203  34.700  1.00  0.00           C  
ATOM   2139  O   ASP A 792       8.722  56.087  34.911  1.00  0.00           O  
ATOM   2140  CB  ASP A 792       6.758  57.305  32.677  1.00  0.00           C  
ATOM   2141  CG  ASP A 792       5.330  57.317  32.149  1.00  0.00           C  
ATOM   2142  OD1 ASP A 792       4.620  56.307  32.329  1.00  0.00           O  
ATOM   2143  OD2 ASP A 792       4.911  58.337  31.565  1.00  0.00           O  
ATOM   2144  N   LEU A 793       8.943  58.320  34.894  1.00  0.00           N  
ATOM   2145  CA  LEU A 793      10.312  58.286  35.408  1.00  0.00           C  
ATOM   2146  C   LEU A 793      10.312  57.869  36.877  1.00  0.00           C  
ATOM   2147  O   LEU A 793      11.190  57.130  37.326  1.00  0.00           O  
ATOM   2148  CB  LEU A 793      10.957  59.658  35.277  1.00  0.00           C  
ATOM   2149  CG  LEU A 793      11.044  60.226  33.868  1.00  0.00           C  
ATOM   2150  CD1 LEU A 793      11.630  61.619  33.968  1.00  0.00           C  
ATOM   2151  CD2 LEU A 793      11.887  59.325  32.968  1.00  0.00           C  
ATOM   2152  N   ILE A 794       9.331  58.374  37.623  1.00  0.00           N  
ATOM   2153  CA  ILE A 794       9.152  58.030  39.031  1.00  0.00           C  
ATOM   2154  C   ILE A 794       8.969  56.514  39.162  1.00  0.00           C  
ATOM   2155  O   ILE A 794       9.671  55.845  39.926  1.00  0.00           O  
ATOM   2156  CB  ILE A 794       7.942  58.811  39.630  1.00  0.00           C  
ATOM   2157  CG1 ILE A 794       8.344  60.274  39.859  1.00  0.00           C  
ATOM   2158  CG2 ILE A 794       7.428  58.149  40.910  1.00  0.00           C  
ATOM   2159  CD1 ILE A 794       7.230  61.171  40.366  1.00  0.00           C  
ATOM   2160  N   GLU A 795       8.080  55.965  38.348  1.00  0.00           N  
ATOM   2161  CA  GLU A 795       7.841  54.535  38.344  1.00  0.00           C  
ATOM   2162  C   GLU A 795       9.101  53.768  37.943  1.00  0.00           C  
ATOM   2163  O   GLU A 795       9.432  52.746  38.543  1.00  0.00           O  
ATOM   2164  CB  GLU A 795       6.701  54.221  37.386  1.00  0.00           C  
ATOM   2165  CG  GLU A 795       6.124  52.829  37.510  1.00  0.00           C  
ATOM   2166  CD  GLU A 795       5.001  52.574  36.511  1.00  0.00           C  
ATOM   2167  OE1 GLU A 795       4.199  53.507  36.244  1.00  0.00           O  
ATOM   2168  OE2 GLU A 795       4.923  51.437  35.992  1.00  0.00           O  
ATOM   2169  N   LEU A 796       9.821  54.268  36.945  1.00  0.00           N  
ATOM   2170  CA  LEU A 796      11.033  53.591  36.495  1.00  0.00           C  
ATOM   2171  C   LEU A 796      12.103  53.626  37.582  1.00  0.00           C  
ATOM   2172  O   LEU A 796      12.815  52.639  37.794  1.00  0.00           O  
ATOM   2173  CB  LEU A 796      11.557  54.217  35.191  1.00  0.00           C  
ATOM   2174  CG  LEU A 796      12.831  53.631  34.551  1.00  0.00           C  
ATOM   2175  CD1 LEU A 796      12.801  53.835  33.043  1.00  0.00           C  
ATOM   2176  CD2 LEU A 796      14.094  54.266  35.147  1.00  0.00           C  
ATOM   2177  N   THR A 797      12.223  54.767  38.254  1.00  0.00           N  
ATOM   2178  CA  THR A 797      13.191  54.926  39.335  1.00  0.00           C  
ATOM   2179  C   THR A 797      12.913  53.931  40.464  1.00  0.00           C  
ATOM   2180  O   THR A 797      13.819  53.223  40.914  1.00  0.00           O  
ATOM   2181  CB  THR A 797      13.164  56.351  39.883  1.00  0.00           C  
ATOM   2182  OG1 THR A 797      13.518  57.254  38.833  1.00  0.00           O  
ATOM   2183  CG2 THR A 797      14.149  56.508  41.031  1.00  0.00           C  
ATOM   2184  N   GLU A 798      11.652  53.840  40.879  1.00  0.00           N  
ATOM   2185  CA  GLU A 798      11.272  52.894  41.917  1.00  0.00           C  
ATOM   2186  C   GLU A 798      11.556  51.453  41.514  1.00  0.00           C  
ATOM   2187  O   GLU A 798      12.139  50.703  42.298  1.00  0.00           O  
ATOM   2188  CB  GLU A 798       9.809  53.079  42.307  1.00  0.00           C  
ATOM   2189  CG  GLU A 798       9.554  54.433  42.945  1.00  0.00           C  
ATOM   2190  CD  GLU A 798       8.132  54.623  43.431  1.00  0.00           C  
ATOM   2191  OE1 GLU A 798       7.210  53.955  42.918  1.00  0.00           O  
ATOM   2192  OE2 GLU A 798       7.934  55.468  44.323  1.00  0.00           O  
ATOM   2193  N   SER A 799      11.194  51.068  40.290  1.00  0.00           N  
ATOM   2194  CA  SER A 799      11.484  49.711  39.830  1.00  0.00           C  
ATOM   2195  C   SER A 799      12.974  49.456  39.775  1.00  0.00           C  
ATOM   2196  O   SER A 799      13.423  48.385  40.160  1.00  0.00           O  
ATOM   2197  CB  SER A 799      10.887  49.441  38.452  1.00  0.00           C  
ATOM   2198  OG  SER A 799       9.481  49.563  38.494  1.00  0.00           O  
ATOM   2199  N   LEU A 800      13.739  50.434  39.296  1.00  0.00           N  
ATOM   2200  CA  LEU A 800      15.189  50.272  39.173  1.00  0.00           C  
ATOM   2201  C   LEU A 800      15.819  49.965  40.529  1.00  0.00           C  
ATOM   2202  O   LEU A 800      16.571  48.997  40.672  1.00  0.00           O  
ATOM   2203  CB  LEU A 800      15.835  51.524  38.566  1.00  0.00           C  
ATOM   2204  CG  LEU A 800      17.367  51.503  38.470  1.00  0.00           C  
ATOM   2205  CD1 LEU A 800      17.846  50.341  37.614  1.00  0.00           C  
ATOM   2206  CD2 LEU A 800      17.877  52.820  37.916  1.00  0.00           C  
ATOM   2207  N   PHE A 801      15.505  50.787  41.525  1.00  0.00           N  
ATOM   2208  CA  PHE A 801      16.038  50.577  42.864  1.00  0.00           C  
ATOM   2209  C   PHE A 801      15.576  49.271  43.503  1.00  0.00           C  
ATOM   2210  O   PHE A 801      16.385  48.546  44.085  1.00  0.00           O  
ATOM   2211  CB  PHE A 801      15.743  51.782  43.751  1.00  0.00           C  
ATOM   2212  CG  PHE A 801      16.696  52.913  43.538  1.00  0.00           C  
ATOM   2213  CD1 PHE A 801      16.501  53.815  42.502  1.00  0.00           C  
ATOM   2214  CD2 PHE A 801      17.829  53.039  44.336  1.00  0.00           C  
ATOM   2215  CE1 PHE A 801      17.421  54.827  42.258  1.00  0.00           C  
ATOM   2216  CE2 PHE A 801      18.758  54.047  44.103  1.00  0.00           C  
ATOM   2217  CZ  PHE A 801      18.555  54.943  43.062  1.00  0.00           C  
ATOM   2218  N   ARG A 802      14.299  48.943  43.350  1.00  0.00           N  
ATOM   2219  CA  ARG A 802      13.773  47.693  43.882  1.00  0.00           C  
ATOM   2220  C   ARG A 802      14.469  46.505  43.219  1.00  0.00           C  
ATOM   2221  O   ARG A 802      14.889  45.563  43.897  1.00  0.00           O  
ATOM   2222  CB  ARG A 802      12.260  47.623  43.665  1.00  0.00           C  
ATOM   2223  CG  ARG A 802      11.611  46.315  44.116  1.00  0.00           C  
ATOM   2224  CD  ARG A 802      10.089  46.360  43.967  1.00  0.00           C  
ATOM   2225  NE  ARG A 802       9.656  46.830  42.646  1.00  0.00           N  
ATOM   2226  CZ  ARG A 802       9.863  46.183  41.496  1.00  0.00           C  
ATOM   2227  NH1 ARG A 802      10.509  45.016  41.472  1.00  0.00           N  
ATOM   2228  NH2 ARG A 802       9.427  46.711  40.357  1.00  0.00           N  
ATOM   2229  N   THR A 803      14.625  46.578  41.900  1.00  0.00           N  
ATOM   2230  CA  THR A 803      15.280  45.529  41.121  1.00  0.00           C  
ATOM   2231  C   THR A 803      16.745  45.376  41.501  1.00  0.00           C  
ATOM   2232  O   THR A 803      17.217  44.261  41.717  1.00  0.00           O  
ATOM   2233  CB  THR A 803      15.188  45.818  39.600  1.00  0.00           C  
ATOM   2234  OG1 THR A 803      13.810  45.902  39.218  1.00  0.00           O  
ATOM   2235  CG2 THR A 803      15.867  44.717  38.790  1.00  0.00           C  
ATOM   2236  N   LEU A 807      17.466  46.489  41.572  1.00  0.00           N  
ATOM   2237  CA  LEU A 807      18.884  46.446  41.908  1.00  0.00           C  
ATOM   2238  C   LEU A 807      19.100  45.860  43.294  1.00  0.00           C  
ATOM   2239  O   LEU A 807      19.981  45.024  43.484  1.00  0.00           O  
ATOM   2240  CB  LEU A 807      19.503  47.839  41.849  1.00  0.00           C  
ATOM   2241  CG  LEU A 807      19.697  48.482  40.484  1.00  0.00           C  
ATOM   2242  CD1 LEU A 807      20.312  49.861  40.676  1.00  0.00           C  
ATOM   2243  CD2 LEU A 807      20.586  47.602  39.635  1.00  0.00           C  
ATOM   2244  N   ALA A 808      18.301  46.307  44.260  1.00  0.00           N  
ATOM   2245  CA  ALA A 808      18.412  45.827  45.630  1.00  0.00           C  
ATOM   2246  C   ALA A 808      18.135  44.332  45.666  1.00  0.00           C  
ATOM   2247  O   ALA A 808      18.940  43.555  46.182  1.00  0.00           O  
ATOM   2248  CB  ALA A 808      17.436  46.570  46.533  1.00  0.00           C  
ATOM   2249  N   GLN A 809      17.026  43.926  45.062  1.00  0.00           N  
ATOM   2250  CA  GLN A 809      16.640  42.522  45.040  1.00  0.00           C  
ATOM   2251  C   GLN A 809      17.664  41.640  44.319  1.00  0.00           C  
ATOM   2252  O   GLN A 809      18.132  40.645  44.873  1.00  0.00           O  
ATOM   2253  CB  GLN A 809      15.259  42.368  44.402  1.00  0.00           C  
ATOM   2254  CG  GLN A 809      14.658  40.979  44.529  1.00  0.00           C  
ATOM   2255  CD  GLN A 809      14.446  40.555  45.977  1.00  0.00           C  
ATOM   2256  OE1 GLN A 809      13.635  41.140  46.700  1.00  0.00           O  
ATOM   2257  NE2 GLN A 809      15.176  39.531  46.406  1.00  0.00           N  
ATOM   2258  N   GLU A 810      18.048  42.032  43.108  1.00  0.00           N  
ATOM   2259  CA  GLU A 810      18.958  41.232  42.291  1.00  0.00           C  
ATOM   2260  C   GLU A 810      20.411  41.253  42.753  1.00  0.00           C  
ATOM   2261  O   GLU A 810      21.098  40.237  42.683  1.00  0.00           O  
ATOM   2262  CB  GLU A 810      18.856  41.646  40.810  1.00  0.00           C  
ATOM   2263  N   VAL A 811      20.882  42.402  43.223  1.00  0.00           N  
ATOM   2264  CA  VAL A 811      22.280  42.546  43.622  1.00  0.00           C  
ATOM   2265  C   VAL A 811      22.540  42.271  45.105  1.00  0.00           C  
ATOM   2266  O   VAL A 811      23.529  41.627  45.455  1.00  0.00           O  
ATOM   2267  CB  VAL A 811      22.828  43.953  43.243  1.00  0.00           C  
ATOM   2268  CG1 VAL A 811      24.260  44.130  43.728  1.00  0.00           C  
ATOM   2269  CG2 VAL A 811      22.758  44.152  41.731  1.00  0.00           C  
ATOM   2270  N   LEU A 812      21.660  42.767  45.971  1.00  0.00           N  
ATOM   2271  CA  LEU A 812      21.827  42.603  47.413  1.00  0.00           C  
ATOM   2272  C   LEU A 812      21.031  41.451  48.021  1.00  0.00           C  
ATOM   2273  O   LEU A 812      21.246  41.104  49.179  1.00  0.00           O  
ATOM   2274  CB  LEU A 812      21.479  43.900  48.150  1.00  0.00           C  
ATOM   2275  CG  LEU A 812      22.360  45.117  47.878  1.00  0.00           C  
ATOM   2276  CD1 LEU A 812      21.898  46.285  48.733  1.00  0.00           C  
ATOM   2277  CD2 LEU A 812      23.811  44.784  48.166  1.00  0.00           C  
ATOM   2278  N   GLY A 813      20.083  40.897  47.273  1.00  0.00           N  
ATOM   2279  CA  GLY A 813      19.307  39.778  47.777  1.00  0.00           C  
ATOM   2280  C   GLY A 813      18.075  40.160  48.579  1.00  0.00           C  
ATOM   2281  O   GLY A 813      17.278  39.291  48.935  1.00  0.00           O  
ATOM   2282  N   THR A 814      17.896  41.448  48.851  1.00  0.00           N  
ATOM   2283  CA  THR A 814      16.737  41.906  49.608  1.00  0.00           C  
ATOM   2284  C   THR A 814      16.402  43.324  49.178  1.00  0.00           C  
ATOM   2285  O   THR A 814      17.269  44.027  48.659  1.00  0.00           O  
ATOM   2286  CB  THR A 814      17.027  41.892  51.130  1.00  0.00           C  
ATOM   2287  OG1 THR A 814      15.898  42.409  51.850  1.00  0.00           O  
ATOM   2288  CG2 THR A 814      18.250  42.731  51.447  1.00  0.00           C  
ATOM   2289  N   THR A 815      15.155  43.742  49.381  1.00  0.00           N  
ATOM   2290  CA  THR A 815      14.751  45.105  49.051  1.00  0.00           C  
ATOM   2291  C   THR A 815      14.979  46.067  50.212  1.00  0.00           C  
ATOM   2292  O   THR A 815      14.832  47.279  50.056  1.00  0.00           O  
ATOM   2293  CB  THR A 815      13.272  45.180  48.615  1.00  0.00           C  
ATOM   2294  OG1 THR A 815      12.429  44.667  49.655  1.00  0.00           O  
ATOM   2295  CG2 THR A 815      13.049  44.377  47.348  1.00  0.00           C  
ATOM   2296  N   LYS A 818      15.296  45.524  51.384  1.00  0.00           N  
ATOM   2297  CA  LYS A 818      15.561  46.340  52.564  1.00  0.00           C  
ATOM   2298  C   LYS A 818      17.075  46.502  52.650  1.00  0.00           C  
ATOM   2299  O   LYS A 818      17.803  45.520  52.780  1.00  0.00           O  
ATOM   2300  CB  LYS A 818      14.995  45.660  53.821  1.00  0.00           C  
ATOM   2301  N   VAL A 819      17.548  47.736  52.529  1.00  0.00           N  
ATOM   2302  CA  VAL A 819      18.978  48.016  52.463  1.00  0.00           C  
ATOM   2303  C   VAL A 819      19.457  48.824  53.662  1.00  0.00           C  
ATOM   2304  O   VAL A 819      18.896  49.872  53.981  1.00  0.00           O  
ATOM   2305  CB  VAL A 819      19.328  48.785  51.148  1.00  0.00           C  
ATOM   2306  CG1 VAL A 819      20.792  49.214  51.140  1.00  0.00           C  
ATOM   2307  CG2 VAL A 819      19.040  47.912  49.937  1.00  0.00           C  
ATOM   2308  N   THR A 820      20.516  48.352  54.305  1.00  0.00           N  
ATOM   2309  CA  THR A 820      21.054  49.035  55.469  1.00  0.00           C  
ATOM   2310  C   THR A 820      22.129  50.005  55.023  1.00  0.00           C  
ATOM   2311  O   THR A 820      23.078  49.624  54.336  1.00  0.00           O  
ATOM   2312  CB  THR A 820      21.636  48.031  56.487  1.00  0.00           C  
ATOM   2313  OG1 THR A 820      20.611  47.107  56.884  1.00  0.00           O  
ATOM   2314  CG2 THR A 820      22.161  48.756  57.713  1.00  0.00           C  
ATOM   2315  N   TYR A 821      21.965  51.263  55.402  1.00  0.00           N  
ATOM   2316  CA  TYR A 821      22.911  52.302  55.051  1.00  0.00           C  
ATOM   2317  C   TYR A 821      23.132  53.130  56.310  1.00  0.00           C  
ATOM   2318  O   TYR A 821      22.247  53.880  56.730  1.00  0.00           O  
ATOM   2319  CB  TYR A 821      22.341  53.179  53.923  1.00  0.00           C  
ATOM   2320  CG  TYR A 821      23.300  54.240  53.428  1.00  0.00           C  
ATOM   2321  CD1 TYR A 821      24.456  53.888  52.726  1.00  0.00           C  
ATOM   2322  CD2 TYR A 821      23.075  55.594  53.691  1.00  0.00           C  
ATOM   2323  CE1 TYR A 821      25.366  54.852  52.307  1.00  0.00           C  
ATOM   2324  CE2 TYR A 821      23.984  56.571  53.271  1.00  0.00           C  
ATOM   2325  CZ  TYR A 821      25.128  56.187  52.582  1.00  0.00           C  
ATOM   2326  OH  TYR A 821      26.045  57.131  52.185  1.00  0.00           O  
ATOM   2327  N   GLY A 822      24.310  52.986  56.913  1.00  0.00           N  
ATOM   2328  CA  GLY A 822      24.612  53.698  58.146  1.00  0.00           C  
ATOM   2329  C   GLY A 822      23.671  53.242  59.247  1.00  0.00           C  
ATOM   2330  O   GLY A 822      23.499  52.044  59.467  1.00  0.00           O  
ATOM   2331  N   GLU A 896      23.007  54.189  59.893  1.00  0.00           N  
ATOM   2332  CA  GLU A 896      22.062  53.851  60.949  1.00  0.00           C  
ATOM   2333  C   GLU A 896      20.640  53.698  60.407  1.00  0.00           C  
ATOM   2334  O   GLU A 896      19.684  53.621  61.179  1.00  0.00           O  
ATOM   2335  CB  GLU A 896      22.089  54.927  62.036  1.00  0.00           C  
ATOM   2336  CG  GLU A 896      21.671  56.300  61.532  1.00  0.00           C  
ATOM   2337  CD  GLU A 896      21.761  57.382  62.592  1.00  0.00           C  
ATOM   2338  OE1 GLU A 896      21.278  57.155  63.726  1.00  0.00           O  
ATOM   2339  OE2 GLU A 896      22.306  58.466  62.279  1.00  0.00           O  
ATOM   2340  N   HIS A 899      20.491  53.659  59.084  1.00  0.00           N  
ATOM   2341  CA  HIS A 899      19.160  53.578  58.488  1.00  0.00           C  
ATOM   2342  C   HIS A 899      18.929  52.326  57.674  1.00  0.00           C  
ATOM   2343  O   HIS A 899      19.867  51.629  57.281  1.00  0.00           O  
ATOM   2344  CB  HIS A 899      18.894  54.769  57.578  1.00  0.00           C  
ATOM   2345  CG  HIS A 899      19.339  56.077  58.139  1.00  0.00           C  
ATOM   2346  ND1 HIS A 899      18.601  56.779  59.066  1.00  0.00           N  
ATOM   2347  CD2 HIS A 899      20.428  56.835  57.870  1.00  0.00           C  
ATOM   2348  CE1 HIS A 899      19.212  57.918  59.340  1.00  0.00           C  
ATOM   2349  NE2 HIS A 899      20.322  57.976  58.627  1.00  0.00           N  
ATOM   2350  N   VAL A 900      17.657  52.052  57.430  1.00  0.00           N  
ATOM   2351  CA  VAL A 900      17.255  50.981  56.550  1.00  0.00           C  
ATOM   2352  C   VAL A 900      16.310  51.603  55.531  1.00  0.00           C  
ATOM   2353  O   VAL A 900      15.413  52.374  55.884  1.00  0.00           O  
ATOM   2354  CB  VAL A 900      16.560  49.857  57.315  1.00  0.00           C  
ATOM   2355  CG1 VAL A 900      15.974  48.838  56.349  1.00  0.00           C  
ATOM   2356  CG2 VAL A 900      17.565  49.184  58.234  1.00  0.00           C  
ATOM   2357  N   PHE A 901      16.602  51.360  54.259  1.00  0.00           N  
ATOM   2358  CA  PHE A 901      15.794  51.857  53.157  1.00  0.00           C  
ATOM   2359  C   PHE A 901      15.027  50.668  52.609  1.00  0.00           C  
ATOM   2360  O   PHE A 901      15.620  49.638  52.292  1.00  0.00           O  
ATOM   2361  CB  PHE A 901      16.695  52.411  52.049  1.00  0.00           C  
ATOM   2362  CG  PHE A 901      17.596  53.534  52.485  1.00  0.00           C  
ATOM   2363  CD1 PHE A 901      17.113  54.566  53.285  1.00  0.00           C  
ATOM   2364  CD2 PHE A 901      18.923  53.573  52.066  1.00  0.00           C  
ATOM   2365  CE1 PHE A 901      17.936  55.621  53.658  1.00  0.00           C  
ATOM   2366  CE2 PHE A 901      19.757  54.625  52.432  1.00  0.00           C  
ATOM   2367  CZ  PHE A 901      19.263  55.653  53.230  1.00  0.00           C  
ATOM   2368  N   ASP A 902      13.711  50.778  52.540  1.00  0.00           N  
ATOM   2369  CA  ASP A 902      12.916  49.711  51.964  1.00  0.00           C  
ATOM   2370  C   ASP A 902      12.575  50.086  50.522  1.00  0.00           C  
ATOM   2371  O   ASP A 902      11.628  50.832  50.271  1.00  0.00           O  
ATOM   2372  CB  ASP A 902      11.641  49.485  52.785  1.00  0.00           C  
ATOM   2373  CG  ASP A 902      10.800  48.326  52.264  1.00  0.00           C  
ATOM   2374  OD1 ASP A 902      11.322  47.466  51.518  1.00  0.00           O  
ATOM   2375  OD2 ASP A 902       9.601  48.275  52.608  1.00  0.00           O  
ATOM   2376  N   PHE A 903      13.353  49.572  49.575  1.00  0.00           N  
ATOM   2377  CA  PHE A 903      13.108  49.840  48.160  1.00  0.00           C  
ATOM   2378  C   PHE A 903      11.944  49.008  47.622  1.00  0.00           C  
ATOM   2379  O   PHE A 903      11.685  48.983  46.418  1.00  0.00           O  
ATOM   2380  CB  PHE A 903      14.380  49.608  47.344  1.00  0.00           C  
ATOM   2381  CG  PHE A 903      15.473  50.589  47.650  1.00  0.00           C  
ATOM   2382  CD1 PHE A 903      15.240  51.955  47.565  1.00  0.00           C  
ATOM   2383  CD2 PHE A 903      16.729  50.150  48.043  1.00  0.00           C  
ATOM   2384  CE1 PHE A 903      16.242  52.871  47.872  1.00  0.00           C  
ATOM   2385  CE2 PHE A 903      17.740  51.056  48.353  1.00  0.00           C  
ATOM   2386  CZ  PHE A 903      17.495  52.418  48.268  1.00  0.00           C  
ATOM   2387  N   GLY A 904      11.249  48.325  48.527  1.00  0.00           N  
ATOM   2388  CA  GLY A 904      10.075  47.562  48.154  1.00  0.00           C  
ATOM   2389  C   GLY A 904       8.808  48.368  48.379  1.00  0.00           C  
ATOM   2390  O   GLY A 904       7.724  47.939  48.002  1.00  0.00           O  
ATOM   2391  N   LYS A 905       8.941  49.524  49.020  1.00  0.00           N  
ATOM   2392  CA  LYS A 905       7.807  50.406  49.278  1.00  0.00           C  
ATOM   2393  C   LYS A 905       8.013  51.677  48.445  1.00  0.00           C  
ATOM   2394  O   LYS A 905       9.150  52.055  48.157  1.00  0.00           O  
ATOM   2395  CB  LYS A 905       7.735  50.745  50.775  1.00  0.00           C  
ATOM   2396  N   PRO A 906       6.920  52.342  48.024  1.00  0.00           N  
ATOM   2397  CA  PRO A 906       7.031  53.571  47.224  1.00  0.00           C  
ATOM   2398  C   PRO A 906       7.837  54.653  47.934  1.00  0.00           C  
ATOM   2399  O   PRO A 906       7.795  54.749  49.158  1.00  0.00           O  
ATOM   2400  CB  PRO A 906       5.573  54.005  47.067  1.00  0.00           C  
ATOM   2401  CG  PRO A 906       4.836  52.707  47.072  1.00  0.00           C  
ATOM   2402  CD  PRO A 906       5.508  51.966  48.208  1.00  0.00           C  
ATOM   2403  N   PHE A 907       8.602  55.430  47.169  1.00  0.00           N  
ATOM   2404  CA  PHE A 907       9.350  56.567  47.712  1.00  0.00           C  
ATOM   2405  C   PHE A 907       8.337  57.594  48.220  1.00  0.00           C  
ATOM   2406  O   PHE A 907       7.189  57.601  47.783  1.00  0.00           O  
ATOM   2407  CB  PHE A 907      10.175  57.259  46.615  1.00  0.00           C  
ATOM   2408  CG  PHE A 907      11.363  56.475  46.117  1.00  0.00           C  
ATOM   2409  CD1 PHE A 907      11.422  55.090  46.236  1.00  0.00           C  
ATOM   2410  CD2 PHE A 907      12.421  57.145  45.492  1.00  0.00           C  
ATOM   2411  CE1 PHE A 907      12.515  54.381  45.737  1.00  0.00           C  
ATOM   2412  CE2 PHE A 907      13.520  56.451  44.990  1.00  0.00           C  
ATOM   2413  CZ  PHE A 907      13.565  55.064  45.112  1.00  0.00           C  
ATOM   2414  N   GLU A 908       8.764  58.481  49.110  1.00  0.00           N  
ATOM   2415  CA  GLU A 908       7.898  59.572  49.545  1.00  0.00           C  
ATOM   2416  C   GLU A 908       7.880  60.600  48.423  1.00  0.00           C  
ATOM   2417  O   GLU A 908       8.844  60.707  47.677  1.00  0.00           O  
ATOM   2418  CB  GLU A 908       8.441  60.228  50.821  1.00  0.00           C  
ATOM   2419  CG  GLU A 908       7.724  59.816  52.100  1.00  0.00           C  
ATOM   2420  CD  GLU A 908       8.673  59.234  53.139  1.00  0.00           C  
ATOM   2421  OE1 GLU A 908       9.493  60.001  53.689  1.00  0.00           O  
ATOM   2422  OE2 GLU A 908       8.607  58.010  53.402  1.00  0.00           O  
ATOM   2423  N   LYS A 909       6.797  61.361  48.321  1.00  0.00           N  
ATOM   2424  CA  LYS A 909       6.674  62.405  47.317  1.00  0.00           C  
ATOM   2425  C   LYS A 909       6.205  63.668  48.009  1.00  0.00           C  
ATOM   2426  O   LYS A 909       5.154  63.667  48.641  1.00  0.00           O  
ATOM   2427  CB  LYS A 909       5.632  62.033  46.252  1.00  0.00           C  
ATOM   2428  CG  LYS A 909       6.062  61.007  45.207  1.00  0.00           C  
ATOM   2429  CD  LYS A 909       5.661  59.580  45.560  1.00  0.00           C  
ATOM   2430  CE  LYS A 909       6.001  58.621  44.423  1.00  0.00           C  
ATOM   2431  NZ  LYS A 909       5.864  57.204  44.833  1.00  0.00           N  
ATOM   2432  N   LEU A 910       6.960  64.749  47.871  1.00  0.00           N  
ATOM   2433  CA  LEU A 910       6.572  66.033  48.445  1.00  0.00           C  
ATOM   2434  C   LEU A 910       6.863  67.071  47.389  1.00  0.00           C  
ATOM   2435  O   LEU A 910       7.760  66.874  46.581  1.00  0.00           O  
ATOM   2436  CB  LEU A 910       7.446  66.369  49.656  1.00  0.00           C  
ATOM   2437  CG  LEU A 910       7.469  65.451  50.873  1.00  0.00           C  
ATOM   2438  CD1 LEU A 910       8.520  65.952  51.854  1.00  0.00           C  
ATOM   2439  CD2 LEU A 910       6.097  65.423  51.526  1.00  0.00           C  
ATOM   2440  N   THR A 911       6.125  68.173  47.386  1.00  0.00           N  
ATOM   2441  CA  THR A 911       6.478  69.272  46.505  1.00  0.00           C  
ATOM   2442  C   THR A 911       7.625  69.999  47.205  1.00  0.00           C  
ATOM   2443  O   THR A 911       7.866  69.787  48.398  1.00  0.00           O  
ATOM   2444  CB  THR A 911       5.308  70.254  46.284  1.00  0.00           C  
ATOM   2445  OG1 THR A 911       5.045  70.973  47.492  1.00  0.00           O  
ATOM   2446  CG2 THR A 911       4.042  69.516  45.839  1.00  0.00           C  
ATOM   2447  N   MET A 912       8.348  70.829  46.470  1.00  0.00           N  
ATOM   2448  CA  MET A 912       9.436  71.588  47.048  1.00  0.00           C  
ATOM   2449  C   MET A 912       8.948  72.409  48.250  1.00  0.00           C  
ATOM   2450  O   MET A 912       9.605  72.428  49.286  1.00  0.00           O  
ATOM   2451  CB  MET A 912      10.054  72.504  45.994  1.00  0.00           C  
ATOM   2452  CG  MET A 912      11.186  73.360  46.519  1.00  0.00           C  
ATOM   2453  SD  MET A 912      11.907  74.415  45.267  1.00  0.00           S  
ATOM   2454  CE  MET A 912      12.783  73.167  44.354  1.00  0.00           C  
ATOM   2455  N   ARG A 913       7.795  73.064  48.117  1.00  0.00           N  
ATOM   2456  CA  ARG A 913       7.232  73.869  49.203  1.00  0.00           C  
ATOM   2457  C   ARG A 913       6.819  73.038  50.422  1.00  0.00           C  
ATOM   2458  O   ARG A 913       7.043  73.447  51.563  1.00  0.00           O  
ATOM   2459  CB  ARG A 913       6.063  74.714  48.706  1.00  0.00           C  
ATOM   2460  CG  ARG A 913       6.537  75.902  47.913  1.00  0.00           C  
ATOM   2461  CD  ARG A 913       5.413  76.730  47.350  1.00  0.00           C  
ATOM   2462  NE  ARG A 913       5.979  77.809  46.542  1.00  0.00           N  
ATOM   2463  CZ  ARG A 913       5.571  79.076  46.563  1.00  0.00           C  
ATOM   2464  NH1 ARG A 913       4.550  79.440  47.331  1.00  0.00           N  
ATOM   2465  NH2 ARG A 913       6.211  79.992  45.836  1.00  0.00           N  
ATOM   2466  N   GLU A 914       6.255  71.858  50.187  1.00  0.00           N  
ATOM   2467  CA  GLU A 914       5.901  70.976  51.286  1.00  0.00           C  
ATOM   2468  C   GLU A 914       7.146  70.578  52.073  1.00  0.00           C  
ATOM   2469  O   GLU A 914       7.102  70.488  53.299  1.00  0.00           O  
ATOM   2470  CB  GLU A 914       5.182  69.729  50.778  1.00  0.00           C  
ATOM   2471  CG  GLU A 914       3.812  70.028  50.208  1.00  0.00           C  
ATOM   2472  CD  GLU A 914       3.136  68.812  49.607  1.00  0.00           C  
ATOM   2473  OE1 GLU A 914       3.821  67.787  49.373  1.00  0.00           O  
ATOM   2474  OE2 GLU A 914       1.908  68.892  49.365  1.00  0.00           O  
ATOM   2475  N   ALA A 915       8.256  70.358  51.370  1.00  0.00           N  
ATOM   2476  CA  ALA A 915       9.502  69.973  52.018  1.00  0.00           C  
ATOM   2477  C   ALA A 915      10.043  71.120  52.873  1.00  0.00           C  
ATOM   2478  O   ALA A 915      10.535  70.898  53.976  1.00  0.00           O  
ATOM   2479  CB  ALA A 915      10.534  69.538  50.984  1.00  0.00           C  
ATOM   2480  N   ILE A 916       9.950  72.341  52.361  1.00  0.00           N  
ATOM   2481  CA  ILE A 916      10.381  73.526  53.097  1.00  0.00           C  
ATOM   2482  C   ILE A 916       9.532  73.675  54.374  1.00  0.00           C  
ATOM   2483  O   ILE A 916      10.073  73.851  55.468  1.00  0.00           O  
ATOM   2484  CB  ILE A 916      10.255  74.806  52.217  1.00  0.00           C  
ATOM   2485  CG1 ILE A 916      11.301  74.788  51.091  1.00  0.00           C  
ATOM   2486  CG2 ILE A 916      10.396  76.066  53.059  1.00  0.00           C  
ATOM   2487  CD1 ILE A 916      11.127  75.907  50.072  1.00  0.00           C  
ATOM   2488  N   LYS A 917       8.212  73.555  54.236  1.00  0.00           N  
ATOM   2489  CA  LYS A 917       7.307  73.687  55.373  1.00  0.00           C  
ATOM   2490  C   LYS A 917       7.536  72.584  56.394  1.00  0.00           C  
ATOM   2491  O   LYS A 917       7.474  72.821  57.595  1.00  0.00           O  
ATOM   2492  CB  LYS A 917       5.845  73.664  54.916  1.00  0.00           C  
ATOM   2493  CG  LYS A 917       4.849  73.864  56.040  1.00  0.00           C  
ATOM   2494  CD  LYS A 917       5.124  75.176  56.756  1.00  0.00           C  
ATOM   2495  CE  LYS A 917       4.083  75.460  57.815  1.00  0.00           C  
ATOM   2496  NZ  LYS A 917       4.294  76.813  58.396  1.00  0.00           N  
ATOM   2497  N   LYS A 918       7.800  71.375  55.915  1.00  0.00           N  
ATOM   2498  CA  LYS A 918       7.996  70.232  56.797  1.00  0.00           C  
ATOM   2499  C   LYS A 918       9.286  70.306  57.598  1.00  0.00           C  
ATOM   2500  O   LYS A 918       9.335  69.839  58.734  1.00  0.00           O  
ATOM   2501  CB  LYS A 918       7.956  68.929  55.999  1.00  0.00           C  
ATOM   2502  CG  LYS A 918       8.294  67.686  56.801  1.00  0.00           C  
ATOM   2503  CD  LYS A 918       7.964  66.426  56.023  1.00  0.00           C  
ATOM   2504  CE  LYS A 918       8.261  65.175  56.837  1.00  0.00           C  
ATOM   2505  NZ  LYS A 918       7.858  63.916  56.133  1.00  0.00           N  
ATOM   2506  N   TYR A 919      10.328  70.891  57.017  1.00  0.00           N  
ATOM   2507  CA  TYR A 919      11.621  70.941  57.686  1.00  0.00           C  
ATOM   2508  C   TYR A 919      11.986  72.267  58.337  1.00  0.00           C  
ATOM   2509  O   TYR A 919      12.930  72.344  59.123  1.00  0.00           O  
ATOM   2510  CB  TYR A 919      12.711  70.407  56.761  1.00  0.00           C  
ATOM   2511  CG  TYR A 919      12.506  68.932  56.518  1.00  0.00           C  
ATOM   2512  CD1 TYR A 919      12.717  68.013  57.542  1.00  0.00           C  
ATOM   2513  CD2 TYR A 919      12.005  68.461  55.303  1.00  0.00           C  
ATOM   2514  CE1 TYR A 919      12.431  66.668  57.375  1.00  0.00           C  
ATOM   2515  CE2 TYR A 919      11.714  67.111  55.123  1.00  0.00           C  
ATOM   2516  CZ  TYR A 919      11.929  66.224  56.169  1.00  0.00           C  
ATOM   2517  OH  TYR A 919      11.620  64.892  56.031  1.00  0.00           O  
ATOM   2518  N   ARG A 920      11.214  73.302  58.037  1.00  0.00           N  
ATOM   2519  CA  ARG A 920      11.309  74.573  58.749  1.00  0.00           C  
ATOM   2520  C   ARG A 920       9.853  75.000  58.973  1.00  0.00           C  
ATOM   2521  O   ARG A 920       9.365  75.941  58.343  1.00  0.00           O  
ATOM   2522  CB  ARG A 920      12.068  75.612  57.925  1.00  0.00           C  
ATOM   2523  CG  ARG A 920      12.430  76.862  58.705  1.00  0.00           C  
ATOM   2524  CD  ARG A 920      13.253  77.823  57.874  1.00  0.00           C  
ATOM   2525  NE  ARG A 920      13.674  79.004  58.628  1.00  0.00           N  
ATOM   2526  CZ  ARG A 920      12.906  80.069  58.842  1.00  0.00           C  
ATOM   2527  NH1 ARG A 920      11.668  80.114  58.362  1.00  0.00           N  
ATOM   2528  NH2 ARG A 920      13.381  81.094  59.537  1.00  0.00           N  
ATOM   2529  N   PRO A1014       9.143  74.306  59.889  1.00  0.00           N  
ATOM   2530  CA  PRO A1014       7.727  74.539  60.209  1.00  0.00           C  
ATOM   2531  C   PRO A1014       7.348  75.968  60.565  1.00  0.00           C  
ATOM   2532  O   PRO A1014       6.198  76.363  60.383  1.00  0.00           O  
ATOM   2533  CB  PRO A1014       7.479  73.596  61.390  1.00  0.00           C  
ATOM   2534  CG  PRO A1014       8.456  72.498  61.178  1.00  0.00           C  
ATOM   2535  CD  PRO A1014       9.699  73.257  60.762  1.00  0.00           C  
ATOM   2536  N   GLU A1025       8.303  76.736  61.078  1.00  0.00           N  
ATOM   2537  CA  GLU A1025       8.037  78.112  61.490  1.00  0.00           C  
ATOM   2538  C   GLU A1025       7.949  79.073  60.307  1.00  0.00           C  
ATOM   2539  O   GLU A1025       7.680  80.267  60.488  1.00  0.00           O  
ATOM   2540  CB  GLU A1025       9.115  78.607  62.467  1.00  0.00           C  
ATOM   2541  CG  GLU A1025      10.505  78.824  61.859  1.00  0.00           C  
ATOM   2542  CD  GLU A1025      11.472  77.670  62.117  1.00  0.00           C  
ATOM   2543  OE1 GLU A1025      11.040  76.493  62.156  1.00  0.00           O  
ATOM   2544  OE2 GLU A1025      12.682  77.948  62.279  1.00  0.00           O  
ATOM   2545  N   THR A1036       8.221  78.560  59.109  1.00  0.00           N  
ATOM   2546  CA  THR A1036       8.222  79.372  57.903  1.00  0.00           C  
ATOM   2547  C   THR A1036       6.837  79.886  57.554  1.00  0.00           C  
ATOM   2548  O   THR A1036       5.865  79.129  57.554  1.00  0.00           O  
ATOM   2549  CB  THR A1036       8.744  78.569  56.700  1.00  0.00           C  
ATOM   2550  OG1 THR A1036      10.026  78.014  57.009  1.00  0.00           O  
ATOM   2551  CG2 THR A1036       8.881  79.469  55.491  1.00  0.00           C  
ATOM   2552  N   ASP A1037       6.745  81.183  57.280  1.00  0.00           N  
ATOM   2553  CA  ASP A1037       5.501  81.753  56.787  1.00  0.00           C  
ATOM   2554  C   ASP A1037       5.576  81.517  55.278  1.00  0.00           C  
ATOM   2555  O   ASP A1037       6.300  82.216  54.559  1.00  0.00           O  
ATOM   2556  CB  ASP A1037       5.422  83.254  57.111  1.00  0.00           C  
ATOM   2557  CG  ASP A1037       4.139  83.908  56.597  1.00  0.00           C  
ATOM   2558  OD1 ASP A1037       3.221  83.194  56.132  1.00  0.00           O  
ATOM   2559  OD2 ASP A1037       4.049  85.153  56.652  1.00  0.00           O  
ATOM   2560  N   MET A1038       4.860  80.502  54.809  1.00  0.00           N  
ATOM   2561  CA  MET A1038       4.905  80.114  53.405  1.00  0.00           C  
ATOM   2562  C   MET A1038       4.607  81.237  52.427  1.00  0.00           C  
ATOM   2563  O   MET A1038       5.122  81.248  51.311  1.00  0.00           O  
ATOM   2564  CB  MET A1038       4.003  78.909  53.156  1.00  0.00           C  
ATOM   2565  CG  MET A1038       4.506  77.659  53.865  1.00  0.00           C  
ATOM   2566  SD  MET A1038       6.271  77.394  53.556  1.00  0.00           S  
ATOM   2567  CE  MET A1038       6.183  76.389  52.086  1.00  0.00           C  
ATOM   2568  N   ALA A1039       3.847  82.226  52.873  1.00  0.00           N  
ATOM   2569  CA  ALA A1039       3.551  83.375  52.036  1.00  0.00           C  
ATOM   2570  C   ALA A1039       4.828  84.123  51.649  1.00  0.00           C  
ATOM   2571  O   ALA A1039       4.848  84.860  50.663  1.00  0.00           O  
ATOM   2572  CB  ALA A1039       2.597  84.303  52.751  1.00  0.00           C  
ATOM   2573  N   ASP A1052       5.896  83.934  52.417  1.00  0.00           N  
ATOM   2574  CA  ASP A1052       7.160  84.609  52.129  1.00  0.00           C  
ATOM   2575  C   ASP A1052       7.763  84.170  50.803  1.00  0.00           C  
ATOM   2576  O   ASP A1052       8.500  84.922  50.171  1.00  0.00           O  
ATOM   2577  CB  ASP A1052       8.184  84.367  53.246  1.00  0.00           C  
ATOM   2578  CG  ASP A1052       7.928  85.219  54.487  1.00  0.00           C  
ATOM   2579  OD1 ASP A1052       7.048  86.114  54.451  1.00  0.00           O  
ATOM   2580  OD2 ASP A1052       8.631  84.991  55.498  1.00  0.00           O  
ATOM   2581  N   LEU A1053       7.438  82.953  50.386  1.00  0.00           N  
ATOM   2582  CA  LEU A1053       7.986  82.385  49.164  1.00  0.00           C  
ATOM   2583  C   LEU A1053       7.275  82.903  47.913  1.00  0.00           C  
ATOM   2584  O   LEU A1053       7.642  82.547  46.789  1.00  0.00           O  
ATOM   2585  CB  LEU A1053       7.914  80.862  49.241  1.00  0.00           C  
ATOM   2586  CG  LEU A1053       8.520  80.272  50.520  1.00  0.00           C  
ATOM   2587  CD1 LEU A1053       8.302  78.770  50.576  1.00  0.00           C  
ATOM   2588  CD2 LEU A1053       9.999  80.603  50.599  1.00  0.00           C  
ATOM   2589  N   ASP A1054       6.269  83.753  48.117  1.00  0.00           N  
ATOM   2590  CA  ASP A1054       5.517  84.359  47.018  1.00  0.00           C  
ATOM   2591  C   ASP A1054       5.940  85.799  46.757  1.00  0.00           C  
ATOM   2592  O   ASP A1054       5.474  86.429  45.808  1.00  0.00           O  
ATOM   2593  CB  ASP A1054       4.018  84.336  47.317  1.00  0.00           C  
ATOM   2594  CG  ASP A1054       3.438  82.940  47.291  1.00  0.00           C  
ATOM   2595  OD1 ASP A1054       3.957  82.091  46.531  1.00  0.00           O  
ATOM   2596  OD2 ASP A1054       2.453  82.694  48.022  1.00  0.00           O  
ATOM   2597  N   ASN A1055       6.815  86.319  47.607  1.00  0.00           N  
ATOM   2598  CA  ASN A1055       7.258  87.698  47.501  1.00  0.00           C  
ATOM   2599  C   ASN A1055       8.776  87.718  47.439  1.00  0.00           C  
ATOM   2600  O   ASN A1055       9.443  87.189  48.329  1.00  0.00           O  
ATOM   2601  CB  ASN A1055       6.768  88.493  48.717  1.00  0.00           C  
ATOM   2602  CG  ASN A1055       7.215  89.942  48.685  1.00  0.00           C  
ATOM   2603  OD1 ASN A1055       8.261  90.299  49.235  1.00  0.00           O  
ATOM   2604  ND2 ASN A1055       6.431  90.785  48.025  1.00  0.00           N  
ATOM   2605  N   PHE A1056       9.321  88.341  46.399  1.00  0.00           N  
ATOM   2606  CA  PHE A1056      10.767  88.401  46.223  1.00  0.00           C  
ATOM   2607  C   PHE A1056      11.522  88.902  47.463  1.00  0.00           C  
ATOM   2608  O   PHE A1056      12.425  88.222  47.955  1.00  0.00           O  
ATOM   2609  CB  PHE A1056      11.131  89.256  45.003  1.00  0.00           C  
ATOM   2610  CG  PHE A1056      12.611  89.389  44.786  1.00  0.00           C  
ATOM   2611  CD1 PHE A1056      13.320  88.399  44.113  1.00  0.00           C  
ATOM   2612  CD2 PHE A1056      13.308  90.478  45.303  1.00  0.00           C  
ATOM   2613  CE1 PHE A1056      14.702  88.486  43.961  1.00  0.00           C  
ATOM   2614  CE2 PHE A1056      14.691  90.574  45.157  1.00  0.00           C  
ATOM   2615  CZ  PHE A1056      15.389  89.574  44.486  1.00  0.00           C  
ATOM   2616  N   ASP A1057      11.140  90.070  47.975  1.00  0.00           N  
ATOM   2617  CA  ASP A1057      11.827  90.672  49.122  1.00  0.00           C  
ATOM   2618  C   ASP A1057      11.776  89.773  50.344  1.00  0.00           C  
ATOM   2619  O   ASP A1057      12.783  89.577  51.027  1.00  0.00           O  
ATOM   2620  CB  ASP A1057      11.210  92.028  49.463  1.00  0.00           C  
ATOM   2621  CG  ASP A1057      11.155  92.952  48.271  1.00  0.00           C  
ATOM   2622  OD1 ASP A1057      12.232  93.343  47.767  1.00  0.00           O  
ATOM   2623  OD2 ASP A1057      10.032  93.266  47.821  1.00  0.00           O  
ATOM   2624  N   ALA A1058      10.599  89.217  50.604  1.00  0.00           N  
ATOM   2625  CA  ALA A1058      10.394  88.344  51.751  1.00  0.00           C  
ATOM   2626  C   ALA A1058      11.228  87.082  51.628  1.00  0.00           C  
ATOM   2627  O   ALA A1058      11.851  86.644  52.602  1.00  0.00           O  
ATOM   2628  CB  ALA A1058       8.919  87.989  51.883  1.00  0.00           C  
ATOM   2629  N   ALA A1059      11.244  86.507  50.426  1.00  0.00           N  
ATOM   2630  CA  ALA A1059      11.993  85.283  50.164  1.00  0.00           C  
ATOM   2631  C   ALA A1059      13.487  85.540  50.265  1.00  0.00           C  
ATOM   2632  O   ALA A1059      14.234  84.718  50.801  1.00  0.00           O  
ATOM   2633  CB  ALA A1059      11.636  84.729  48.792  1.00  0.00           C  
ATOM   2634  N   LYS A1061      13.925  86.690  49.765  1.00  0.00           N  
ATOM   2635  CA  LYS A1061      15.334  87.045  49.839  1.00  0.00           C  
ATOM   2636  C   LYS A1061      15.737  87.163  51.302  1.00  0.00           C  
ATOM   2637  O   LYS A1061      16.739  86.585  51.723  1.00  0.00           O  
ATOM   2638  CB  LYS A1061      15.617  88.356  49.100  1.00  0.00           C  
ATOM   2639  CG  LYS A1061      17.082  88.774  49.165  1.00  0.00           C  
ATOM   2640  CD  LYS A1061      17.370  90.002  48.323  1.00  0.00           C  
ATOM   2641  CE  LYS A1061      18.807  90.485  48.534  1.00  0.00           C  
ATOM   2642  NZ  LYS A1061      19.221  91.508  47.523  1.00  0.00           N  
ATOM   2643  N   ALA A1105      14.929  87.874  52.084  1.00  0.00           N  
ATOM   2644  CA  ALA A1105      15.192  88.032  53.515  1.00  0.00           C  
ATOM   2645  C   ALA A1105      15.236  86.684  54.242  1.00  0.00           C  
ATOM   2646  O   ALA A1105      16.128  86.438  55.054  1.00  0.00           O  
ATOM   2647  CB  ALA A1105      14.144  88.945  54.145  1.00  0.00           C  
ATOM   2648  N   LEU A1106      14.284  85.810  53.929  1.00  0.00           N  
ATOM   2649  CA  LEU A1106      14.225  84.475  54.520  1.00  0.00           C  
ATOM   2650  C   LEU A1106      15.500  83.719  54.144  1.00  0.00           C  
ATOM   2651  O   LEU A1106      16.147  83.098  54.993  1.00  0.00           O  
ATOM   2652  CB  LEU A1106      13.008  83.720  53.976  1.00  0.00           C  
ATOM   2653  CG  LEU A1106      12.411  82.556  54.768  1.00  0.00           C  
ATOM   2654  CD1 LEU A1106      11.419  81.825  53.896  1.00  0.00           C  
ATOM   2655  CD2 LEU A1106      13.460  81.599  55.229  1.00  0.00           C  
ATOM   2656  N   ALA A1107      15.854  83.773  52.863  1.00  0.00           N  
ATOM   2657  CA  ALA A1107      17.027  83.074  52.360  1.00  0.00           C  
ATOM   2658  C   ALA A1107      18.286  83.559  53.065  1.00  0.00           C  
ATOM   2659  O   ALA A1107      19.095  82.759  53.532  1.00  0.00           O  
ATOM   2660  CB  ALA A1107      17.154  83.277  50.857  1.00  0.00           C  
ATOM   2661  N   GLU A1109      18.446  84.873  53.156  1.00  0.00           N  
ATOM   2662  CA  GLU A1109      19.627  85.433  53.796  1.00  0.00           C  
ATOM   2663  C   GLU A1109      19.668  85.102  55.286  1.00  0.00           C  
ATOM   2664  O   GLU A1109      20.733  84.780  55.823  1.00  0.00           O  
ATOM   2665  CB  GLU A1109      19.702  86.941  53.557  1.00  0.00           C  
ATOM   2666  CG  GLU A1109      19.896  87.304  52.090  1.00  0.00           C  
ATOM   2667  CD  GLU A1109      19.832  88.803  51.820  1.00  0.00           C  
ATOM   2668  OE1 GLU A1109      18.846  89.459  52.230  1.00  0.00           O  
ATOM   2669  OE2 GLU A1109      20.761  89.322  51.165  1.00  0.00           O  
ATOM   2670  N   SER A1110      18.502  85.074  55.929  1.00  0.00           N  
ATOM   2671  CA  SER A1110      18.446  84.791  57.358  1.00  0.00           C  
ATOM   2672  C   SER A1110      18.904  83.377  57.678  1.00  0.00           C  
ATOM   2673  O   SER A1110      19.395  83.123  58.779  1.00  0.00           O  
ATOM   2674  CB  SER A1110      17.052  85.060  57.935  1.00  0.00           C  
ATOM   2675  OG  SER A1110      16.096  84.129  57.475  1.00  0.00           O  
ATOM   2676  N   ILE A1112      18.772  82.459  56.722  1.00  0.00           N  
ATOM   2677  CA  ILE A1112      19.277  81.109  56.943  1.00  0.00           C  
ATOM   2678  C   ILE A1112      20.687  80.896  56.389  1.00  0.00           C  
ATOM   2679  O   ILE A1112      21.172  79.764  56.317  1.00  0.00           O  
ATOM   2680  CB  ILE A1112      18.292  80.008  56.469  1.00  0.00           C  
ATOM   2681  CG1 ILE A1112      17.983  80.136  54.973  1.00  0.00           C  
ATOM   2682  CG2 ILE A1112      17.009  80.075  57.298  1.00  0.00           C  
ATOM   2683  CD1 ILE A1112      17.031  79.055  54.452  1.00  0.00           C  
ATOM   2684  N   GLY A1113      21.360  81.995  56.048  1.00  0.00           N  
ATOM   2685  CA  GLY A1113      22.756  81.921  55.636  1.00  0.00           C  
ATOM   2686  C   GLY A1113      23.062  81.823  54.148  1.00  0.00           C  
ATOM   2687  O   GLY A1113      24.199  81.546  53.763  1.00  0.00           O  
ATOM   2688  N   ILE A1114      22.055  82.054  53.313  1.00  0.00           N  
ATOM   2689  CA  ILE A1114      22.225  81.976  51.872  1.00  0.00           C  
ATOM   2690  C   ILE A1114      22.578  83.355  51.329  1.00  0.00           C  
ATOM   2691  O   ILE A1114      21.880  84.344  51.595  1.00  0.00           O  
ATOM   2692  CB  ILE A1114      20.925  81.479  51.177  1.00  0.00           C  
ATOM   2693  CG1 ILE A1114      20.558  80.075  51.661  1.00  0.00           C  
ATOM   2694  CG2 ILE A1114      21.100  81.484  49.664  1.00  0.00           C  
ATOM   2695  CD1 ILE A1114      19.109  79.702  51.398  1.00  0.00           C  
ATOM   2696  N   THR A1115      23.673  83.422  50.583  1.00  0.00           N  
ATOM   2697  CA  THR A1115      24.055  84.658  49.922  1.00  0.00           C  
ATOM   2698  C   THR A1115      23.240  84.737  48.630  1.00  0.00           C  
ATOM   2699  O   THR A1115      23.394  83.899  47.738  1.00  0.00           O  
ATOM   2700  CB  THR A1115      25.551  84.660  49.582  1.00  0.00           C  
ATOM   2701  OG1 THR A1115      26.310  84.275  50.738  1.00  0.00           O  
ATOM   2702  CG2 THR A1115      25.980  86.041  49.125  1.00  0.00           C  
ATOM   2703  N   VAL A1116      22.334  85.704  48.559  1.00  0.00           N  
ATOM   2704  CA  VAL A1116      21.485  85.887  47.387  1.00  0.00           C  
ATOM   2705  C   VAL A1116      22.182  86.775  46.355  1.00  0.00           C  
ATOM   2706  O   VAL A1116      22.457  87.951  46.616  1.00  0.00           O  
ATOM   2707  CB  VAL A1116      20.123  86.504  47.789  1.00  0.00           C  
ATOM   2708  CG1 VAL A1116      19.281  86.805  46.565  1.00  0.00           C  
ATOM   2709  CG2 VAL A1116      19.383  85.563  48.720  1.00  0.00           C  
ATOM   2710  N   GLU A1117      22.485  86.200  45.192  1.00  0.00           N  
ATOM   2711  CA  GLU A1117      23.168  86.924  44.116  1.00  0.00           C  
ATOM   2712  C   GLU A1117      22.212  87.855  43.367  1.00  0.00           C  
ATOM   2713  O   GLU A1117      21.004  87.601  43.321  1.00  0.00           O  
ATOM   2714  CB  GLU A1117      23.796  85.934  43.134  1.00  0.00           C  
ATOM   2715  CG  GLU A1117      24.641  84.844  43.780  1.00  0.00           C  
ATOM   2716  CD  GLU A1117      25.865  85.377  44.501  1.00  0.00           C  
ATOM   2717  OE1 GLU A1117      26.274  86.529  44.235  1.00  0.00           O  
ATOM   2718  OE2 GLU A1117      26.429  84.631  45.334  1.00  0.00           O  
ATOM   2719  N   LYS A1121      22.757  88.897  42.742  1.00  0.00           N  
ATOM   2720  CA  LYS A1121      21.951  89.873  42.008  1.00  0.00           C  
ATOM   2721  C   LYS A1121      21.115  89.244  40.886  1.00  0.00           C  
ATOM   2722  O   LYS A1121      19.999  89.687  40.620  1.00  0.00           O  
ATOM   2723  CB  LYS A1121      22.843  90.987  41.446  1.00  0.00           C  
ATOM   2724  N   SER A1124      21.646  88.201  40.248  1.00  0.00           N  
ATOM   2725  CA  SER A1124      20.961  87.528  39.139  1.00  0.00           C  
ATOM   2726  C   SER A1124      19.761  86.658  39.541  1.00  0.00           C  
ATOM   2727  O   SER A1124      18.929  86.317  38.697  1.00  0.00           O  
ATOM   2728  CB  SER A1124      21.955  86.668  38.350  1.00  0.00           C  
ATOM   2729  OG  SER A1124      22.418  85.567  39.119  1.00  0.00           O  
ATOM   2730  N   TRP A1125      19.686  86.271  40.812  1.00  0.00           N  
ATOM   2731  CA  TRP A1125      18.623  85.381  41.277  1.00  0.00           C  
ATOM   2732  C   TRP A1125      17.238  86.000  41.264  1.00  0.00           C  
ATOM   2733  O   TRP A1125      17.058  87.177  41.588  1.00  0.00           O  
ATOM   2734  CB  TRP A1125      18.904  84.894  42.692  1.00  0.00           C  
ATOM   2735  CG  TRP A1125      20.111  84.055  42.839  1.00  0.00           C  
ATOM   2736  CD1 TRP A1125      21.082  83.832  41.904  1.00  0.00           C  
ATOM   2737  CD2 TRP A1125      20.501  83.331  44.008  1.00  0.00           C  
ATOM   2738  NE1 TRP A1125      22.057  83.014  42.427  1.00  0.00           N  
ATOM   2739  CE2 TRP A1125      21.727  82.692  43.717  1.00  0.00           C  
ATOM   2740  CE3 TRP A1125      19.931  83.160  45.282  1.00  0.00           C  
ATOM   2741  CZ2 TRP A1125      22.400  81.892  44.655  1.00  0.00           C  
ATOM   2742  CZ3 TRP A1125      20.602  82.363  46.214  1.00  0.00           C  
ATOM   2743  CH2 TRP A1125      21.824  81.739  45.893  1.00  0.00           C  
ATOM   2744  N   GLY A1126      16.258  85.178  40.912  1.00  0.00           N  
ATOM   2745  CA  GLY A1126      14.868  85.592  40.952  1.00  0.00           C  
ATOM   2746  C   GLY A1126      14.193  84.786  42.047  1.00  0.00           C  
ATOM   2747  O   GLY A1126      14.853  83.997  42.733  1.00  0.00           O  
ATOM   2748  N   LEU A1127      12.881  84.929  42.183  1.00  0.00           N  
ATOM   2749  CA  LEU A1127      12.147  84.231  43.231  1.00  0.00           C  
ATOM   2750  C   LEU A1127      12.305  82.709  43.166  1.00  0.00           C  
ATOM   2751  O   LEU A1127      12.626  82.067  44.170  1.00  0.00           O  
ATOM   2752  CB  LEU A1127      10.671  84.623  43.174  1.00  0.00           C  
ATOM   2753  CG  LEU A1127       9.745  84.079  44.261  1.00  0.00           C  
ATOM   2754  CD1 LEU A1127      10.299  84.412  45.634  1.00  0.00           C  
ATOM   2755  CD2 LEU A1127       8.368  84.689  44.074  1.00  0.00           C  
ATOM   2756  N   GLY A1128      12.124  82.139  41.977  1.00  0.00           N  
ATOM   2757  CA  GLY A1128      12.241  80.700  41.817  1.00  0.00           C  
ATOM   2758  C   GLY A1128      13.583  80.153  42.264  1.00  0.00           C  
ATOM   2759  O   GLY A1128      13.659  79.078  42.857  1.00  0.00           O  
ATOM   2760  N   ARG A1129      14.649  80.888  41.976  1.00  0.00           N  
ATOM   2761  CA  ARG A1129      15.992  80.464  42.361  1.00  0.00           C  
ATOM   2762  C   ARG A1129      16.160  80.541  43.882  1.00  0.00           C  
ATOM   2763  O   ARG A1129      16.714  79.629  44.503  1.00  0.00           O  
ATOM   2764  CB  ARG A1129      17.037  81.336  41.656  1.00  0.00           C  
ATOM   2765  CG  ARG A1129      18.469  81.055  42.056  1.00  0.00           C  
ATOM   2766  CD  ARG A1129      18.813  79.607  41.844  1.00  0.00           C  
ATOM   2767  NE  ARG A1129      20.189  79.314  42.228  1.00  0.00           N  
ATOM   2768  CZ  ARG A1129      21.261  79.695  41.537  1.00  0.00           C  
ATOM   2769  NH1 ARG A1129      21.124  80.394  40.417  1.00  0.00           N  
ATOM   2770  NH2 ARG A1129      22.475  79.373  41.964  1.00  0.00           N  
ATOM   2771  N   ILE A1130      15.659  81.625  44.473  1.00  0.00           N  
ATOM   2772  CA  ILE A1130      15.727  81.816  45.918  1.00  0.00           C  
ATOM   2773  C   ILE A1130      14.983  80.697  46.646  1.00  0.00           C  
ATOM   2774  O   ILE A1130      15.522  80.082  47.572  1.00  0.00           O  
ATOM   2775  CB  ILE A1130      15.166  83.200  46.317  1.00  0.00           C  
ATOM   2776  CG1 ILE A1130      16.090  84.292  45.778  1.00  0.00           C  
ATOM   2777  CG2 ILE A1130      15.061  83.321  47.829  1.00  0.00           C  
ATOM   2778  CD1 ILE A1130      15.487  85.673  45.787  1.00  0.00           C  
ATOM   2779  N   VAL A1131      13.771  80.390  46.191  1.00  0.00           N  
ATOM   2780  CA  VAL A1131      12.988  79.325  46.809  1.00  0.00           C  
ATOM   2781  C   VAL A1131      13.718  77.986  46.736  1.00  0.00           C  
ATOM   2782  O   VAL A1131      13.750  77.230  47.708  1.00  0.00           O  
ATOM   2783  CB  VAL A1131      11.610  79.198  46.156  1.00  0.00           C  
ATOM   2784  CG1 VAL A1131      10.855  78.009  46.740  1.00  0.00           C  
ATOM   2785  CG2 VAL A1131      10.825  80.480  46.367  1.00  0.00           C  
ATOM   2786  N   THR A1132      14.324  77.699  45.591  1.00  0.00           N  
ATOM   2787  CA  THR A1132      15.054  76.453  45.428  1.00  0.00           C  
ATOM   2788  C   THR A1132      16.228  76.407  46.397  1.00  0.00           C  
ATOM   2789  O   THR A1132      16.506  75.370  47.002  1.00  0.00           O  
ATOM   2790  CB  THR A1132      15.578  76.298  43.980  1.00  0.00           C  
ATOM   2791  OG1 THR A1132      14.474  76.356  43.068  1.00  0.00           O  
ATOM   2792  CG2 THR A1132      16.275  74.965  43.813  1.00  0.00           C  
ATOM   2793  N   GLU A1133      16.926  77.532  46.520  1.00  0.00           N  
ATOM   2794  CA  GLU A1133      18.073  77.629  47.421  1.00  0.00           C  
ATOM   2795  C   GLU A1133      17.625  77.432  48.877  1.00  0.00           C  
ATOM   2796  O   GLU A1133      18.314  76.780  49.660  1.00  0.00           O  
ATOM   2797  CB  GLU A1133      18.784  78.976  47.239  1.00  0.00           C  
ATOM   2798  CG  GLU A1133      19.473  79.164  45.883  1.00  0.00           C  
ATOM   2799  CD  GLU A1133      20.756  78.350  45.727  1.00  0.00           C  
ATOM   2800  OE1 GLU A1133      21.331  77.904  46.741  1.00  0.00           O  
ATOM   2801  OE2 GLU A1133      21.213  78.168  44.581  1.00  0.00           O  
ATOM   2802  N   ILE A1134      16.455  77.964  49.220  1.00  0.00           N  
ATOM   2803  CA  ILE A1134      15.885  77.766  50.546  1.00  0.00           C  
ATOM   2804  C   ILE A1134      15.612  76.281  50.757  1.00  0.00           C  
ATOM   2805  O   ILE A1134      15.941  75.736  51.804  1.00  0.00           O  
ATOM   2806  CB  ILE A1134      14.580  78.567  50.722  1.00  0.00           C  
ATOM   2807  CG1 ILE A1134      14.890  80.064  50.770  1.00  0.00           C  
ATOM   2808  CG2 ILE A1134      13.843  78.117  51.974  1.00  0.00           C  
ATOM   2809  CD1 ILE A1134      13.663  80.935  50.688  1.00  0.00           C  
ATOM   2810  N   PHE A1135      15.033  75.623  49.754  1.00  0.00           N  
ATOM   2811  CA  PHE A1135      14.777  74.191  49.836  1.00  0.00           C  
ATOM   2812  C   PHE A1135      16.067  73.431  50.083  1.00  0.00           C  
ATOM   2813  O   PHE A1135      16.101  72.499  50.881  1.00  0.00           O  
ATOM   2814  CB  PHE A1135      14.123  73.660  48.554  1.00  0.00           C  
ATOM   2815  CG  PHE A1135      14.237  72.164  48.400  1.00  0.00           C  
ATOM   2816  CD1 PHE A1135      13.336  71.315  49.030  1.00  0.00           C  
ATOM   2817  CD2 PHE A1135      15.308  71.606  47.707  1.00  0.00           C  
ATOM   2818  CE1 PHE A1135      13.507  69.934  48.982  1.00  0.00           C  
ATOM   2819  CE2 PHE A1135      15.488  70.232  47.654  1.00  0.00           C  
ATOM   2820  CZ  PHE A1135      14.588  69.391  48.295  1.00  0.00           C  
ATOM   2821  N   ASP A1136      17.121  73.789  49.363  1.00  0.00           N  
ATOM   2822  CA  ASP A1136      18.403  73.106  49.526  1.00  0.00           C  
ATOM   2823  C   ASP A1136      18.927  73.242  50.954  1.00  0.00           C  
ATOM   2824  O   ASP A1136      19.345  72.262  51.566  1.00  0.00           O  
ATOM   2825  CB  ASP A1136      19.451  73.668  48.556  1.00  0.00           C  
ATOM   2826  CG  ASP A1136      19.214  73.251  47.107  1.00  0.00           C  
ATOM   2827  OD1 ASP A1136      18.454  72.290  46.839  1.00  0.00           O  
ATOM   2828  OD2 ASP A1136      19.816  73.898  46.230  1.00  0.00           O  
ATOM   2829  N   GLU A1137      18.921  74.466  51.469  1.00  0.00           N  
ATOM   2830  CA  GLU A1137      19.417  74.733  52.815  1.00  0.00           C  
ATOM   2831  C   GLU A1137      18.559  74.041  53.877  1.00  0.00           C  
ATOM   2832  O   GLU A1137      19.068  73.333  54.747  1.00  0.00           O  
ATOM   2833  CB  GLU A1137      19.465  76.248  53.061  1.00  0.00           C  
ATOM   2834  CG  GLU A1137      20.094  76.669  54.394  1.00  0.00           C  
ATOM   2835  CD  GLU A1137      21.486  76.085  54.621  1.00  0.00           C  
ATOM   2836  OE1 GLU A1137      22.290  76.025  53.661  1.00  0.00           O  
ATOM   2837  OE2 GLU A1137      21.771  75.677  55.769  1.00  0.00           O  
ATOM   2838  N   VAL A1138      17.249  74.185  53.736  1.00  0.00           N  
ATOM   2839  CA  VAL A1138      16.292  73.671  54.700  1.00  0.00           C  
ATOM   2840  C   VAL A1138      16.059  72.165  54.711  1.00  0.00           C  
ATOM   2841  O   VAL A1138      16.133  71.536  55.767  1.00  0.00           O  
ATOM   2842  CB  VAL A1138      14.933  74.373  54.515  1.00  0.00           C  
ATOM   2843  CG1 VAL A1138      13.844  73.645  55.282  1.00  0.00           C  
ATOM   2844  CG2 VAL A1138      15.033  75.826  54.964  1.00  0.00           C  
ATOM   2845  N   ALA A1139      15.780  71.586  53.547  1.00  0.00           N  
ATOM   2846  CA  ALA A1139      15.291  70.212  53.492  1.00  0.00           C  
ATOM   2847  C   ALA A1139      16.199  69.104  53.001  1.00  0.00           C  
ATOM   2848  O   ALA A1139      16.098  67.970  53.479  1.00  0.00           O  
ATOM   2849  CB  ALA A1139      13.976  70.171  52.717  1.00  0.00           C  
ATOM   2850  N   GLU A1140      17.055  69.405  52.035  1.00  0.00           N  
ATOM   2851  CA  GLU A1140      17.853  68.371  51.391  1.00  0.00           C  
ATOM   2852  C   GLU A1140      18.496  67.374  52.342  1.00  0.00           C  
ATOM   2853  O   GLU A1140      18.343  66.158  52.165  1.00  0.00           O  
ATOM   2854  CB  GLU A1140      18.916  68.992  50.483  1.00  0.00           C  
ATOM   2855  CG  GLU A1140      19.800  67.963  49.781  1.00  0.00           C  
ATOM   2856  CD  GLU A1140      20.747  68.588  48.771  1.00  0.00           C  
ATOM   2857  OE1 GLU A1140      21.481  69.529  49.132  1.00  0.00           O  
ATOM   2858  OE2 GLU A1140      20.760  68.137  47.610  1.00  0.00           O  
ATOM   2859  N   ALA A1141      19.177  67.887  53.368  1.00  0.00           N  
ATOM   2860  CA  ALA A1141      19.898  67.048  54.328  1.00  0.00           C  
ATOM   2861  C   ALA A1141      18.992  66.101  55.113  1.00  0.00           C  
ATOM   2862  O   ALA A1141      19.433  65.050  55.574  1.00  0.00           O  
ATOM   2863  CB  ALA A1141      20.704  67.915  55.280  1.00  0.00           C  
ATOM   2864  N   HIS A1142      17.719  66.460  55.230  1.00  0.00           N  
ATOM   2865  CA  HIS A1142      16.762  65.659  55.978  1.00  0.00           C  
ATOM   2866  C   HIS A1142      16.060  64.594  55.164  1.00  0.00           C  
ATOM   2867  O   HIS A1142      15.359  63.759  55.735  1.00  0.00           O  
ATOM   2868  CB  HIS A1142      15.707  66.552  56.615  1.00  0.00           C  
ATOM   2869  CG  HIS A1142      16.280  67.624  57.483  1.00  0.00           C  
ATOM   2870  ND1 HIS A1142      16.867  67.360  58.701  1.00  0.00           N  
ATOM   2871  CD2 HIS A1142      16.390  68.959  57.291  1.00  0.00           C  
ATOM   2872  CE1 HIS A1142      17.315  68.488  59.222  1.00  0.00           C  
ATOM   2873  NE2 HIS A1142      17.038  69.472  58.386  1.00  0.00           N  
ATOM   2874  N   LEU A1143      16.203  64.630  53.840  1.00  0.00           N  
ATOM   2875  CA  LEU A1143      15.545  63.629  52.999  1.00  0.00           C  
ATOM   2876  C   LEU A1143      16.362  62.339  53.032  1.00  0.00           C  
ATOM   2877  O   LEU A1143      17.196  62.077  52.164  1.00  0.00           O  
ATOM   2878  CB  LEU A1143      15.349  64.161  51.576  1.00  0.00           C  
ATOM   2879  CG  LEU A1143      14.634  65.517  51.545  1.00  0.00           C  
ATOM   2880  CD1 LEU A1143      14.555  66.038  50.128  1.00  0.00           C  
ATOM   2881  CD2 LEU A1143      13.251  65.405  52.162  1.00  0.00           C  
ATOM   2882  N   ILE A1153      16.138  61.558  54.084  1.00  0.00           N  
ATOM   2883  CA  ILE A1153      16.906  60.349  54.344  1.00  0.00           C  
ATOM   2884  C   ILE A1153      16.284  59.171  53.635  1.00  0.00           C  
ATOM   2885  O   ILE A1153      16.969  58.427  52.934  1.00  0.00           O  
ATOM   2886  CB  ILE A1153      16.992  60.052  55.875  1.00  0.00           C  
ATOM   2887  CG1 ILE A1153      17.676  61.215  56.609  1.00  0.00           C  
ATOM   2888  CG2 ILE A1153      17.746  58.757  56.132  1.00  0.00           C  
ATOM   2889  CD1 ILE A1153      19.157  61.416  56.269  1.00  0.00           C  
ATOM   2890  N   GLN A1154      14.995  58.969  53.860  1.00  0.00           N  
ATOM   2891  CA  GLN A1154      14.279  57.904  53.169  1.00  0.00           C  
ATOM   2892  C   GLN A1154      14.080  58.354  51.722  1.00  0.00           C  
ATOM   2893  O   GLN A1154      13.935  59.552  51.458  1.00  0.00           O  
ATOM   2894  CB  GLN A1154      12.936  57.640  53.847  1.00  0.00           C  
ATOM   2895  CG  GLN A1154      13.070  56.910  55.166  1.00  0.00           C  
ATOM   2896  CD  GLN A1154      13.687  55.539  54.996  1.00  0.00           C  
ATOM   2897  OE1 GLN A1154      13.321  54.789  54.096  1.00  0.00           O  
ATOM   2898  NE2 GLN A1154      14.633  55.205  55.857  1.00  0.00           N  
ATOM   2899  N   PRO A1155      14.110  57.411  50.768  1.00  0.00           N  
ATOM   2900  CA  PRO A1155      13.943  57.713  49.342  1.00  0.00           C  
ATOM   2901  C   PRO A1155      12.780  58.670  49.126  1.00  0.00           C  
ATOM   2902  O   PRO A1155      11.637  58.354  49.467  1.00  0.00           O  
ATOM   2903  CB  PRO A1155      13.664  56.338  48.750  1.00  0.00           C  
ATOM   2904  CG  PRO A1155      14.521  55.448  49.596  1.00  0.00           C  
ATOM   2905  CD  PRO A1155      14.221  55.958  50.985  1.00  0.00           C  
ATOM   2906  N   THR A1156      13.067  59.838  48.563  1.00  0.00           N  
ATOM   2907  CA  THR A1156      12.046  60.864  48.409  1.00  0.00           C  
ATOM   2908  C   THR A1156      12.128  61.586  47.068  1.00  0.00           C  
ATOM   2909  O   THR A1156      13.218  61.922  46.616  1.00  0.00           O  
ATOM   2910  CB  THR A1156      12.186  61.927  49.530  1.00  0.00           C  
ATOM   2911  OG1 THR A1156      12.169  61.280  50.808  1.00  0.00           O  
ATOM   2912  CG2 THR A1156      11.052  62.937  49.466  1.00  0.00           C  
ATOM   2913  N   PHE A1157      10.970  61.822  46.451  1.00  0.00           N  
ATOM   2914  CA  PHE A1157      10.861  62.623  45.230  1.00  0.00           C  
ATOM   2915  C   PHE A1157      10.378  63.994  45.648  1.00  0.00           C  
ATOM   2916  O   PHE A1157       9.441  64.101  46.439  1.00  0.00           O  
ATOM   2917  CB  PHE A1157       9.826  62.030  44.256  1.00  0.00           C  
ATOM   2918  CG  PHE A1157      10.266  60.752  43.608  1.00  0.00           C  
ATOM   2919  CD1 PHE A1157      11.219  60.767  42.590  1.00  0.00           C  
ATOM   2920  CD2 PHE A1157       9.734  59.533  44.013  1.00  0.00           C  
ATOM   2921  CE1 PHE A1157      11.635  59.588  41.989  1.00  0.00           C  
ATOM   2922  CE2 PHE A1157      10.142  58.353  43.418  1.00  0.00           C  
ATOM   2923  CZ  PHE A1157      11.096  58.378  42.403  1.00  0.00           C  
ATOM   2924  N   ILE A1158      11.021  65.030  45.127  1.00  0.00           N  
ATOM   2925  CA  ILE A1158      10.639  66.406  45.396  1.00  0.00           C  
ATOM   2926  C   ILE A1158      10.237  67.011  44.061  1.00  0.00           C  
ATOM   2927  O   ILE A1158      11.061  67.106  43.151  1.00  0.00           O  
ATOM   2928  CB  ILE A1158      11.821  67.226  45.981  1.00  0.00           C  
ATOM   2929  CG1 ILE A1158      12.272  66.636  47.319  1.00  0.00           C  
ATOM   2930  CG2 ILE A1158      11.422  68.685  46.145  1.00  0.00           C  
ATOM   2931  CD1 ILE A1158      11.150  66.509  48.353  1.00  0.00           C  
ATOM   2932  N   THR A1159       8.979  67.424  43.957  1.00  0.00           N  
ATOM   2933  CA  THR A1159       8.426  67.962  42.724  1.00  0.00           C  
ATOM   2934  C   THR A1159       8.276  69.488  42.723  1.00  0.00           C  
ATOM   2935  O   THR A1159       8.612  70.175  43.698  1.00  0.00           O  
ATOM   2936  CB  THR A1159       7.044  67.331  42.434  1.00  0.00           C  
ATOM   2937  OG1 THR A1159       6.138  67.637  43.504  1.00  0.00           O  
ATOM   2938  CG2 THR A1159       7.159  65.819  42.301  1.00  0.00           C  
ATOM   2939  N   GLU A1160       7.782  70.006  41.603  1.00  0.00           N  
ATOM   2940  CA  GLU A1160       7.490  71.421  41.431  1.00  0.00           C  
ATOM   2941  C   GLU A1160       8.694  72.354  41.418  1.00  0.00           C  
ATOM   2942  O   GLU A1160       8.648  73.445  41.990  1.00  0.00           O  
ATOM   2943  CB  GLU A1160       6.473  71.884  42.473  1.00  0.00           C  
ATOM   2944  CG  GLU A1160       5.166  71.104  42.445  1.00  0.00           C  
ATOM   2945  CD  GLU A1160       4.036  71.804  43.188  1.00  0.00           C  
ATOM   2946  OE1 GLU A1160       4.308  72.724  43.996  1.00  0.00           O  
ATOM   2947  OE2 GLU A1160       2.868  71.429  42.955  1.00  0.00           O  
ATOM   2948  N   TYR A1161       9.761  71.956  40.735  1.00  0.00           N  
ATOM   2949  CA  TYR A1161      10.929  72.821  40.625  1.00  0.00           C  
ATOM   2950  C   TYR A1161      10.591  74.070  39.811  1.00  0.00           C  
ATOM   2951  O   TYR A1161       9.926  73.978  38.781  1.00  0.00           O  
ATOM   2952  CB  TYR A1161      12.090  72.050  40.014  1.00  0.00           C  
ATOM   2953  CG  TYR A1161      12.916  71.337  41.054  1.00  0.00           C  
ATOM   2954  CD1 TYR A1161      12.435  70.203  41.710  1.00  0.00           C  
ATOM   2955  CD2 TYR A1161      14.161  71.835  41.426  1.00  0.00           C  
ATOM   2956  CE1 TYR A1161      13.182  69.588  42.720  1.00  0.00           C  
ATOM   2957  CE2 TYR A1161      14.908  71.234  42.425  1.00  0.00           C  
ATOM   2958  CZ  TYR A1161      14.419  70.115  43.067  1.00  0.00           C  
ATOM   2959  OH  TYR A1161      15.193  69.529  44.046  1.00  0.00           O  
ATOM   2960  N   PRO A1162      10.969  75.262  40.302  1.00  0.00           N  
ATOM   2961  CA  PRO A1162      10.665  76.503  39.581  1.00  0.00           C  
ATOM   2962  C   PRO A1162      11.260  76.522  38.167  1.00  0.00           C  
ATOM   2963  O   PRO A1162      12.315  75.933  37.914  1.00  0.00           O  
ATOM   2964  CB  PRO A1162      11.302  77.575  40.462  1.00  0.00           C  
ATOM   2965  CG  PRO A1162      11.218  76.977  41.831  1.00  0.00           C  
ATOM   2966  CD  PRO A1162      11.653  75.560  41.572  1.00  0.00           C  
ATOM   2967  N   ALA A1415      10.593  77.239  37.269  1.00  0.00           N  
ATOM   2968  CA  ALA A1415      11.015  77.346  35.881  1.00  0.00           C  
ATOM   2969  C   ALA A1415      12.387  77.994  35.783  1.00  0.00           C  
ATOM   2970  O   ALA A1415      13.248  77.529  35.039  1.00  0.00           O  
ATOM   2971  CB  ALA A1415       9.998  78.142  35.093  1.00  0.00           C  
ATOM   2972  N   GLU A1416      12.618  79.019  36.593  1.00  0.00           N  
ATOM   2973  CA  GLU A1416      13.894  79.722  36.571  1.00  0.00           C  
ATOM   2974  C   GLU A1416      15.112  78.806  36.671  1.00  0.00           C  
ATOM   2975  O   GLU A1416      16.138  79.053  36.035  1.00  0.00           O  
ATOM   2976  CB  GLU A1416      13.946  80.755  37.693  1.00  0.00           C  
ATOM   2977  CG  GLU A1416      15.288  81.448  37.787  1.00  0.00           C  
ATOM   2978  CD  GLU A1416      15.334  82.546  38.827  1.00  0.00           C  
ATOM   2979  OE1 GLU A1416      14.320  82.777  39.523  1.00  0.00           O  
ATOM   2980  OE2 GLU A1416      16.401  83.183  38.941  1.00  0.00           O  
ATOM   2981  N   VAL A1418      15.002  77.757  37.476  1.00  0.00           N  
ATOM   2982  CA  VAL A1418      16.125  76.857  37.701  1.00  0.00           C  
ATOM   2983  C   VAL A1418      16.022  75.580  36.863  1.00  0.00           C  
ATOM   2984  O   VAL A1418      16.819  74.659  37.028  1.00  0.00           O  
ATOM   2985  CB  VAL A1418      16.254  76.491  39.215  1.00  0.00           C  
ATOM   2986  CG1 VAL A1418      16.380  77.752  40.049  1.00  0.00           C  
ATOM   2987  CG2 VAL A1418      15.051  75.672  39.686  1.00  0.00           C  
ATOM   2988  N   SER A1420      15.054  75.539  35.952  1.00  0.00           N  
ATOM   2989  CA  SER A1420      14.820  74.356  35.123  1.00  0.00           C  
ATOM   2990  C   SER A1420      14.624  74.808  33.668  1.00  0.00           C  
ATOM   2991  O   SER A1420      13.550  74.620  33.090  1.00  0.00           O  
ATOM   2992  CB  SER A1420      13.553  73.654  35.620  1.00  0.00           C  
ATOM   2993  OG  SER A1420      13.528  73.592  37.037  1.00  0.00           O  
ATOM   2994  N   PRO A1421      15.678  75.369  33.044  1.00  0.00           N  
ATOM   2995  CA  PRO A1421      15.588  75.884  31.668  1.00  0.00           C  
ATOM   2996  C   PRO A1421      15.276  74.868  30.564  1.00  0.00           C  
ATOM   2997  O   PRO A1421      14.958  75.259  29.442  1.00  0.00           O  
ATOM   2998  CB  PRO A1421      16.965  76.534  31.458  1.00  0.00           C  
ATOM   2999  CG  PRO A1421      17.470  76.801  32.861  1.00  0.00           C  
ATOM   3000  CD  PRO A1421      17.040  75.549  33.569  1.00  0.00           C  
ATOM   3001  N   LEU A1422      15.358  73.579  30.883  1.00  0.00           N  
ATOM   3002  CA  LEU A1422      15.147  72.519  29.904  1.00  0.00           C  
ATOM   3003  C   LEU A1422      13.900  71.681  30.187  1.00  0.00           C  
ATOM   3004  O   LEU A1422      13.644  70.695  29.494  1.00  0.00           O  
ATOM   3005  CB  LEU A1422      16.376  71.601  29.872  1.00  0.00           C  
ATOM   3006  CG  LEU A1422      17.709  72.309  29.627  1.00  0.00           C  
ATOM   3007  CD1 LEU A1422      18.876  71.345  29.747  1.00  0.00           C  
ATOM   3008  CD2 LEU A1422      17.683  72.948  28.257  1.00  0.00           C  
ATOM   3009  N   ALA A1423      13.114  72.072  31.186  1.00  0.00           N  
ATOM   3010  CA  ALA A1423      11.968  71.266  31.592  1.00  0.00           C  
ATOM   3011  C   ALA A1423      10.650  71.825  31.111  1.00  0.00           C  
ATOM   3012  O   ALA A1423      10.473  73.038  31.023  1.00  0.00           O  
ATOM   3013  CB  ALA A1423      11.941  71.110  33.103  1.00  0.00           C  
ATOM   3014  N   ARG A1424       9.712  70.921  30.856  1.00  0.00           N  
ATOM   3015  CA  ARG A1424       8.374  71.273  30.403  1.00  0.00           C  
ATOM   3016  C   ARG A1424       7.661  72.089  31.479  1.00  0.00           C  
ATOM   3017  O   ARG A1424       7.732  71.749  32.656  1.00  0.00           O  
ATOM   3018  CB  ARG A1424       7.594  69.986  30.138  1.00  0.00           C  
ATOM   3019  CG  ARG A1424       6.215  70.190  29.567  1.00  0.00           C  
ATOM   3020  CD  ARG A1424       5.540  68.855  29.341  1.00  0.00           C  
ATOM   3021  NE  ARG A1424       4.256  69.038  28.684  1.00  0.00           N  
ATOM   3022  CZ  ARG A1424       3.157  69.467  29.296  1.00  0.00           C  
ATOM   3023  NH1 ARG A1424       3.162  69.703  30.602  1.00  0.00           N  
ATOM   3024  NH2 ARG A1424       2.059  69.709  28.593  1.00  0.00           N  
ATOM   3025  N   ARG A1425       6.979  73.159  31.084  1.00  0.00           N  
ATOM   3026  CA  ARG A1425       6.235  73.971  32.041  1.00  0.00           C  
ATOM   3027  C   ARG A1425       5.014  73.214  32.514  1.00  0.00           C  
ATOM   3028  O   ARG A1425       4.448  72.401  31.786  1.00  0.00           O  
ATOM   3029  CB  ARG A1425       5.781  75.295  31.425  1.00  0.00           C  
ATOM   3030  CG  ARG A1425       6.895  76.282  31.190  1.00  0.00           C  
ATOM   3031  CD  ARG A1425       6.341  77.641  30.795  1.00  0.00           C  
ATOM   3032  NE  ARG A1425       7.382  78.530  30.284  1.00  0.00           N  
ATOM   3033  CZ  ARG A1425       8.132  79.332  31.036  1.00  0.00           C  
ATOM   3034  NH1 ARG A1425       7.972  79.362  32.349  1.00  0.00           N  
ATOM   3035  NH2 ARG A1425       9.033  80.125  30.469  1.00  0.00           N  
ATOM   3036  N   ASN A1426       4.611  73.477  33.746  1.00  0.00           N  
ATOM   3037  CA  ASN A1426       3.411  72.872  34.285  1.00  0.00           C  
ATOM   3038  C   ASN A1426       2.211  73.535  33.588  1.00  0.00           C  
ATOM   3039  O   ASN A1426       2.195  74.752  33.404  1.00  0.00           O  
ATOM   3040  CB  ASN A1426       3.367  73.097  35.797  1.00  0.00           C  
ATOM   3041  CG  ASN A1426       2.100  72.565  36.422  1.00  0.00           C  
ATOM   3042  OD1 ASN A1426       1.102  73.279  36.530  1.00  0.00           O  
ATOM   3043  ND2 ASN A1426       2.113  71.294  36.795  1.00  0.00           N  
ATOM   3044  N   ASP A1427       1.220  72.737  33.191  1.00  0.00           N  
ATOM   3045  CA  ASP A1427       0.041  73.255  32.488  1.00  0.00           C  
ATOM   3046  C   ASP A1427      -0.715  74.339  33.248  1.00  0.00           C  
ATOM   3047  O   ASP A1427      -1.245  75.275  32.641  1.00  0.00           O  
ATOM   3048  CB  ASP A1427      -0.943  72.125  32.167  1.00  0.00           C  
ATOM   3049  CG  ASP A1427      -0.466  71.217  31.047  1.00  0.00           C  
ATOM   3050  OD1 ASP A1427       0.635  71.429  30.505  1.00  0.00           O  
ATOM   3051  OD2 ASP A1427      -1.208  70.277  30.699  1.00  0.00           O  
ATOM   3052  N   VAL A1437      -0.817  74.180  34.566  1.00  0.00           N  
ATOM   3053  CA  VAL A1437      -1.582  75.108  35.394  1.00  0.00           C  
ATOM   3054  C   VAL A1437      -0.783  76.318  35.851  1.00  0.00           C  
ATOM   3055  O   VAL A1437      -1.309  77.430  35.898  1.00  0.00           O  
ATOM   3056  CB  VAL A1437      -2.166  74.401  36.633  1.00  0.00           C  
ATOM   3057  CG1 VAL A1437      -2.944  75.400  37.502  1.00  0.00           C  
ATOM   3058  CG2 VAL A1437      -3.062  73.252  36.196  1.00  0.00           C  
ATOM   3059  N   ASN A1438       0.472  76.099  36.225  1.00  0.00           N  
ATOM   3060  CA  ASN A1438       1.314  77.180  36.710  1.00  0.00           C  
ATOM   3061  C   ASN A1438       2.614  77.179  35.940  1.00  0.00           C  
ATOM   3062  O   ASN A1438       3.531  76.434  36.259  1.00  0.00           O  
ATOM   3063  CB  ASN A1438       1.590  77.009  38.208  1.00  0.00           C  
ATOM   3064  CG  ASN A1438       2.496  78.094  38.770  1.00  0.00           C  
ATOM   3065  OD1 ASN A1438       2.889  79.038  38.071  1.00  0.00           O  
ATOM   3066  ND2 ASN A1438       2.840  77.960  40.043  1.00  0.00           N  
ATOM   3067  N   PRO A1443       2.724  78.055  34.939  1.00  0.00           N  
ATOM   3068  CA  PRO A1443       3.905  78.185  34.084  1.00  0.00           C  
ATOM   3069  C   PRO A1443       5.209  78.479  34.821  1.00  0.00           C  
ATOM   3070  O   PRO A1443       6.290  78.273  34.267  1.00  0.00           O  
ATOM   3071  CB  PRO A1443       3.518  79.338  33.151  1.00  0.00           C  
ATOM   3072  CG  PRO A1443       2.587  80.162  34.000  1.00  0.00           C  
ATOM   3073  CD  PRO A1443       1.725  79.081  34.599  1.00  0.00           C  
ATOM   3074  N   GLU A1444       5.121  78.974  36.054  1.00  0.00           N  
ATOM   3075  CA  GLU A1444       6.330  79.300  36.806  1.00  0.00           C  
ATOM   3076  C   GLU A1444       6.993  78.095  37.475  1.00  0.00           C  
ATOM   3077  O   GLU A1444       8.064  78.229  38.074  1.00  0.00           O  
ATOM   3078  CB  GLU A1444       6.078  80.427  37.817  1.00  0.00           C  
ATOM   3079  CG  GLU A1444       5.759  81.795  37.186  1.00  0.00           C  
ATOM   3080  CD  GLU A1444       6.807  82.268  36.166  1.00  0.00           C  
ATOM   3081  OE1 GLU A1444       8.025  82.206  36.465  1.00  0.00           O  
ATOM   3082  OE2 GLU A1444       6.403  82.711  35.062  1.00  0.00           O  
ATOM   3083  N   ILE A1448       6.347  76.934  37.415  1.00  0.00           N  
ATOM   3084  CA  ILE A1448       6.979  75.706  37.889  1.00  0.00           C  
ATOM   3085  C   ILE A1448       7.001  74.729  36.717  1.00  0.00           C  
ATOM   3086  O   ILE A1448       6.250  74.886  35.749  1.00  0.00           O  
ATOM   3087  CB  ILE A1448       6.258  75.047  39.120  1.00  0.00           C  
ATOM   3088  CG1 ILE A1448       4.853  74.601  38.754  1.00  0.00           C  
ATOM   3089  CG2 ILE A1448       6.216  76.006  40.315  1.00  0.00           C  
ATOM   3090  CD1 ILE A1448       4.286  73.601  39.728  1.00  0.00           C  
ATOM   3091  N   THR A1456       7.860  73.724  36.801  1.00  0.00           N  
ATOM   3092  CA  THR A1456       7.999  72.763  35.726  1.00  0.00           C  
ATOM   3093  C   THR A1456       7.689  71.351  36.196  1.00  0.00           C  
ATOM   3094  O   THR A1456       7.650  71.082  37.395  1.00  0.00           O  
ATOM   3095  CB  THR A1456       9.416  72.803  35.153  1.00  0.00           C  
ATOM   3096  OG1 THR A1456      10.356  72.473  36.181  1.00  0.00           O  
ATOM   3097  CG2 THR A1456       9.728  74.196  34.614  1.00  0.00           C  
ATOM   3098  N   ASP A1457       7.428  70.461  35.242  1.00  0.00           N  
ATOM   3099  CA  ASP A1457       7.152  69.067  35.539  1.00  0.00           C  
ATOM   3100  C   ASP A1457       8.471  68.370  35.793  1.00  0.00           C  
ATOM   3101  O   ASP A1457       8.871  67.456  35.058  1.00  0.00           O  
ATOM   3102  CB  ASP A1457       6.410  68.423  34.372  1.00  0.00           C  
ATOM   3103  CG  ASP A1457       5.026  69.006  34.178  1.00  0.00           C  
ATOM   3104  OD1 ASP A1457       4.475  69.584  35.140  1.00  0.00           O  
ATOM   3105  OD2 ASP A1457       4.483  68.884  33.067  1.00  0.00           O  
ATOM   3106  N   ARG A1458       9.132  68.806  36.858  1.00  0.00           N  
ATOM   3107  CA  ARG A1458      10.456  68.331  37.211  1.00  0.00           C  
ATOM   3108  C   ARG A1458      10.505  67.857  38.663  1.00  0.00           C  
ATOM   3109  O   ARG A1458       9.829  68.405  39.539  1.00  0.00           O  
ATOM   3110  CB  ARG A1458      11.464  69.465  37.006  1.00  0.00           C  
ATOM   3111  CG  ARG A1458      12.864  69.120  37.427  1.00  0.00           C  
ATOM   3112  CD  ARG A1458      13.810  70.280  37.225  1.00  0.00           C  
ATOM   3113  NE  ARG A1458      15.129  69.960  37.767  1.00  0.00           N  
ATOM   3114  CZ  ARG A1458      15.989  70.862  38.223  1.00  0.00           C  
ATOM   3115  NH1 ARG A1458      15.702  72.155  38.153  1.00  0.00           N  
ATOM   3116  NH2 ARG A1458      17.111  70.464  38.802  1.00  0.00           N  
ATOM   3117  N   PHE A1459      11.313  66.838  38.909  1.00  0.00           N  
ATOM   3118  CA  PHE A1459      11.540  66.352  40.251  1.00  0.00           C  
ATOM   3119  C   PHE A1459      13.020  66.076  40.432  1.00  0.00           C  
ATOM   3120  O   PHE A1459      13.779  65.948  39.459  1.00  0.00           O  
ATOM   3121  CB  PHE A1459      10.735  65.067  40.526  1.00  0.00           C  
ATOM   3122  CG  PHE A1459      11.199  63.855  39.745  1.00  0.00           C  
ATOM   3123  CD1 PHE A1459      12.379  63.191  40.078  1.00  0.00           C  
ATOM   3124  CD2 PHE A1459      10.443  63.367  38.683  1.00  0.00           C  
ATOM   3125  CE1 PHE A1459      12.800  62.062  39.366  1.00  0.00           C  
ATOM   3126  CE2 PHE A1459      10.856  62.237  37.967  1.00  0.00           C  
ATOM   3127  CZ  PHE A1459      12.038  61.587  38.311  1.00  0.00           C  
ATOM   3128  N   GLU A1460      13.435  66.041  41.686  1.00  0.00           N  
ATOM   3129  CA  GLU A1460      14.740  65.523  42.033  1.00  0.00           C  
ATOM   3130  C   GLU A1460      14.443  64.489  43.098  1.00  0.00           C  
ATOM   3131  O   GLU A1460      13.383  64.531  43.718  1.00  0.00           O  
ATOM   3132  CB  GLU A1460      15.653  66.617  42.554  1.00  0.00           C  
ATOM   3133  CG  GLU A1460      16.092  67.555  41.455  1.00  0.00           C  
ATOM   3134  CD  GLU A1460      17.443  68.171  41.713  1.00  0.00           C  
ATOM   3135  OE1 GLU A1460      17.816  68.324  42.893  1.00  0.00           O  
ATOM   3136  OE2 GLU A1460      18.141  68.502  40.732  1.00  0.00           O  
ATOM   3137  N   PHE A1461      15.273  63.470  43.211  1.00  0.00           N  
ATOM   3138  CA  PHE A1461      15.025  62.514  44.253  1.00  0.00           C  
ATOM   3139  C   PHE A1461      16.259  62.341  45.106  1.00  0.00           C  
ATOM   3140  O   PHE A1461      17.397  62.531  44.639  1.00  0.00           O  
ATOM   3141  CB  PHE A1461      14.409  61.205  43.731  1.00  0.00           C  
ATOM   3142  CG  PHE A1461      15.387  60.215  43.202  1.00  0.00           C  
ATOM   3143  CD1 PHE A1461      15.815  60.277  41.879  1.00  0.00           C  
ATOM   3144  CD2 PHE A1461      15.834  59.173  44.006  1.00  0.00           C  
ATOM   3145  CE1 PHE A1461      16.676  59.308  41.366  1.00  0.00           C  
ATOM   3146  CE2 PHE A1461      16.690  58.204  43.510  1.00  0.00           C  
ATOM   3147  CZ  PHE A1461      17.114  58.269  42.187  1.00  0.00           C  
ATOM   3148  N   PHE A1462      16.002  62.121  46.393  1.00  0.00           N  
ATOM   3149  CA  PHE A1462      17.035  62.102  47.415  1.00  0.00           C  
ATOM   3150  C   PHE A1462      16.945  60.837  48.245  1.00  0.00           C  
ATOM   3151  O   PHE A1462      15.870  60.254  48.416  1.00  0.00           O  
ATOM   3152  CB  PHE A1462      16.884  63.320  48.334  1.00  0.00           C  
ATOM   3153  CG  PHE A1462      16.810  64.632  47.601  1.00  0.00           C  
ATOM   3154  CD1 PHE A1462      15.641  65.021  46.963  1.00  0.00           C  
ATOM   3155  CD2 PHE A1462      17.908  65.475  47.547  1.00  0.00           C  
ATOM   3156  CE1 PHE A1462      15.572  66.226  46.284  1.00  0.00           C  
ATOM   3157  CE2 PHE A1462      17.847  66.683  46.868  1.00  0.00           C  
ATOM   3158  CZ  PHE A1462      16.678  67.058  46.237  1.00  0.00           C  
ATOM   3159  N   ILE A1463      18.104  60.382  48.693  1.00  0.00           N  
ATOM   3160  CA  ILE A1463      18.213  59.223  49.560  1.00  0.00           C  
ATOM   3161  C   ILE A1463      19.444  59.512  50.413  1.00  0.00           C  
ATOM   3162  O   ILE A1463      20.455  60.015  49.900  1.00  0.00           O  
ATOM   3163  CB  ILE A1463      18.445  57.909  48.765  1.00  0.00           C  
ATOM   3164  CG1 ILE A1463      17.385  57.735  47.667  1.00  0.00           C  
ATOM   3165  CG2 ILE A1463      18.397  56.719  49.714  1.00  0.00           C  
ATOM   3166  CD1 ILE A1463      17.591  56.502  46.808  1.00  0.00           C  
ATOM   3167  N   GLY A1464      19.331  59.262  51.717  1.00  0.00           N  
ATOM   3168  CA  GLY A1464      20.435  59.497  52.629  1.00  0.00           C  
ATOM   3169  C   GLY A1464      20.862  60.949  52.688  1.00  0.00           C  
ATOM   3170  O   GLY A1464      22.040  61.236  52.927  1.00  0.00           O  
ATOM   3171  N   GLY A1693      19.923  61.858  52.435  1.00  0.00           N  
ATOM   3172  CA  GLY A1693      20.206  63.284  52.513  1.00  0.00           C  
ATOM   3173  C   GLY A1693      21.016  63.867  51.365  1.00  0.00           C  
ATOM   3174  O   GLY A1693      21.504  65.000  51.465  1.00  0.00           O  
ATOM   3175  N   ARG A1700      21.149  63.106  50.276  1.00  0.00           N  
ATOM   3176  CA  ARG A1700      21.901  63.535  49.091  1.00  0.00           C  
ATOM   3177  C   ARG A1700      21.032  63.440  47.841  1.00  0.00           C  
ATOM   3178  O   ARG A1700      20.156  62.572  47.746  1.00  0.00           O  
ATOM   3179  CB  ARG A1700      23.125  62.641  48.877  1.00  0.00           C  
ATOM   3180  CG  ARG A1700      24.165  62.678  49.975  1.00  0.00           C  
ATOM   3181  CD  ARG A1700      25.319  61.747  49.634  1.00  0.00           C  
ATOM   3182  NE  ARG A1700      26.306  61.642  50.708  1.00  0.00           N  
ATOM   3183  CZ  ARG A1700      26.190  60.836  51.764  1.00  0.00           C  
ATOM   3184  NH1 ARG A1700      25.108  60.079  51.928  1.00  0.00           N  
ATOM   3185  NH2 ARG A1700      27.186  60.747  52.634  1.00  0.00           N  
ATOM   3186  N   GLU A1701      21.305  64.304  46.868  1.00  0.00           N  
ATOM   3187  CA  GLU A1701      20.601  64.266  45.586  1.00  0.00           C  
ATOM   3188  C   GLU A1701      21.093  63.059  44.778  1.00  0.00           C  
ATOM   3189  O   GLU A1701      22.291  62.932  44.516  1.00  0.00           O  
ATOM   3190  CB  GLU A1701      20.873  65.547  44.805  1.00  0.00           C  
ATOM   3191  CG  GLU A1701      20.102  65.640  43.508  1.00  0.00           C  
ATOM   3192  CD  GLU A1701      20.588  66.761  42.621  1.00  0.00           C  
ATOM   3193  OE1 GLU A1701      21.059  67.791  43.155  1.00  0.00           O  
ATOM   3194  OE2 GLU A1701      20.496  66.607  41.384  1.00  0.00           O  
ATOM   3195  N   ILE A1702      20.181  62.160  44.419  1.00  0.00           N  
ATOM   3196  CA  ILE A1702      20.548  60.950  43.681  1.00  0.00           C  
ATOM   3197  C   ILE A1702      20.124  61.056  42.211  1.00  0.00           C  
ATOM   3198  O   ILE A1702      20.773  60.501  41.331  1.00  0.00           O  
ATOM   3199  CB  ILE A1702      19.907  59.675  44.315  1.00  0.00           C  
ATOM   3200  CG1 ILE A1702      20.205  59.613  45.820  1.00  0.00           C  
ATOM   3201  CG2 ILE A1702      20.450  58.405  43.663  1.00  0.00           C  
ATOM   3202  CD1 ILE A1702      21.689  59.528  46.176  1.00  0.00           C  
ATOM   3203  N   GLY A1703      19.044  61.778  41.942  1.00  0.00           N  
ATOM   3204  CA  GLY A1703      18.576  61.883  40.574  1.00  0.00           C  
ATOM   3205  C   GLY A1703      17.821  63.158  40.292  1.00  0.00           C  
ATOM   3206  O   GLY A1703      17.371  63.851  41.212  1.00  0.00           O  
ATOM   3207  N   ASN A1704      17.665  63.449  39.007  1.00  0.00           N  
ATOM   3208  CA  ASN A1704      17.015  64.665  38.536  1.00  0.00           C  
ATOM   3209  C   ASN A1704      16.269  64.265  37.264  1.00  0.00           C  
ATOM   3210  O   ASN A1704      16.862  63.702  36.340  1.00  0.00           O  
ATOM   3211  CB  ASN A1704      18.090  65.708  38.229  1.00  0.00           C  
ATOM   3212  CG  ASN A1704      17.531  66.966  37.617  1.00  0.00           C  
ATOM   3213  OD1 ASN A1704      16.356  67.304  37.791  1.00  0.00           O  
ATOM   3214  ND2 ASN A1704      18.381  67.684  36.894  1.00  0.00           N  
ATOM   3215  N   GLY A1705      14.965  64.500  37.230  1.00  0.00           N  
ATOM   3216  CA  GLY A1705      14.191  64.058  36.091  1.00  0.00           C  
ATOM   3217  C   GLY A1705      13.060  65.003  35.784  1.00  0.00           C  
ATOM   3218  O   GLY A1705      12.575  65.711  36.664  1.00  0.00           O  
ATOM   3219  N   PHE A1706      12.652  65.038  34.522  1.00  0.00           N  
ATOM   3220  CA  PHE A1706      11.532  65.872  34.115  1.00  0.00           C  
ATOM   3221  C   PHE A1706      10.910  65.534  32.773  1.00  0.00           C  
ATOM   3222  O   PHE A1706      11.502  64.825  31.945  1.00  0.00           O  
ATOM   3223  CB  PHE A1706      11.877  67.375  34.152  1.00  0.00           C  
ATOM   3224  CG  PHE A1706      13.231  67.743  33.585  1.00  0.00           C  
ATOM   3225  CD1 PHE A1706      13.397  67.995  32.224  1.00  0.00           C  
ATOM   3226  CD2 PHE A1706      14.314  67.973  34.437  1.00  0.00           C  
ATOM   3227  CE1 PHE A1706      14.617  68.482  31.723  1.00  0.00           C  
ATOM   3228  CE2 PHE A1706      15.535  68.459  33.947  1.00  0.00           C  
ATOM   3229  CZ  PHE A1706      15.683  68.717  32.580  1.00  0.00           C  
ATOM   3230  N   SER A1707       9.673  65.980  32.604  1.00  0.00           N  
ATOM   3231  CA  SER A1707       9.040  65.954  31.302  1.00  0.00           C  
ATOM   3232  C   SER A1707       9.839  67.006  30.517  1.00  0.00           C  
ATOM   3233  O   SER A1707      10.034  68.134  30.985  1.00  0.00           O  
ATOM   3234  CB  SER A1707       7.574  66.359  31.431  1.00  0.00           C  
ATOM   3235  OG  SER A1707       6.855  65.376  32.162  1.00  0.00           O  
ATOM   3236  N   GLU A1708      10.368  66.611  29.365  1.00  0.00           N  
ATOM   3237  CA  GLU A1708      11.244  67.476  28.578  1.00  0.00           C  
ATOM   3238  C   GLU A1708      10.552  68.631  27.892  1.00  0.00           C  
ATOM   3239  O   GLU A1708       9.408  68.507  27.447  1.00  0.00           O  
ATOM   3240  CB  GLU A1708      11.985  66.642  27.538  1.00  0.00           C  
ATOM   3241  CG  GLU A1708      12.785  65.507  28.142  1.00  0.00           C  
ATOM   3242  CD  GLU A1708      13.850  65.987  29.108  1.00  0.00           C  
ATOM   3243  OE1 GLU A1708      14.292  67.153  28.984  1.00  0.00           O  
ATOM   3244  OE2 GLU A1708      14.254  65.188  29.984  1.00  0.00           O  
ATOM   3245  N   LEU A1709      11.256  69.753  27.795  1.00  0.00           N  
ATOM   3246  CA  LEU A1709      10.744  70.924  27.095  1.00  0.00           C  
ATOM   3247  C   LEU A1709      10.906  70.688  25.595  1.00  0.00           C  
ATOM   3248  O   LEU A1709      12.029  70.651  25.086  1.00  0.00           O  
ATOM   3249  CB  LEU A1709      11.536  72.168  27.502  1.00  0.00           C  
ATOM   3250  CG  LEU A1709      11.165  73.490  26.825  1.00  0.00           C  
ATOM   3251  CD1 LEU A1709       9.699  73.810  27.059  1.00  0.00           C  
ATOM   3252  CD2 LEU A1709      12.047  74.610  27.358  1.00  0.00           C  
ATOM   3253  N   ASN A1710       9.794  70.499  24.896  1.00  0.00           N  
ATOM   3254  CA  ASN A1710       9.839  70.299  23.451  1.00  0.00           C  
ATOM   3255  C   ASN A1710       9.228  71.488  22.702  1.00  0.00           C  
ATOM   3256  O   ASN A1710       8.879  71.382  21.530  1.00  0.00           O  
ATOM   3257  CB  ASN A1710       9.163  68.973  23.051  1.00  0.00           C  
ATOM   3258  CG  ASN A1710       7.698  68.919  23.413  1.00  0.00           C  
ATOM   3259  OD1 ASN A1710       7.202  69.734  24.194  1.00  0.00           O  
ATOM   3260  ND2 ASN A1710       6.993  67.949  22.855  1.00  0.00           N  
ATOM   3261  N   ASP A1711       9.109  72.614  23.401  1.00  0.00           N  
ATOM   3262  CA  ASP A1711       8.602  73.863  22.844  1.00  0.00           C  
ATOM   3263  C   ASP A1711       9.826  74.702  22.459  1.00  0.00           C  
ATOM   3264  O   ASP A1711      10.385  75.412  23.297  1.00  0.00           O  
ATOM   3265  CB  ASP A1711       7.756  74.579  23.908  1.00  0.00           C  
ATOM   3266  CG  ASP A1711       7.141  75.889  23.420  1.00  0.00           C  
ATOM   3267  OD1 ASP A1711       7.662  76.520  22.472  1.00  0.00           O  
ATOM   3268  OD2 ASP A1711       6.125  76.310  24.019  1.00  0.00           O  
ATOM   3269  N   ALA A1712      10.221  74.636  21.188  1.00  0.00           N  
ATOM   3270  CA  ALA A1712      11.411  75.328  20.684  1.00  0.00           C  
ATOM   3271  C   ALA A1712      11.453  76.824  20.984  1.00  0.00           C  
ATOM   3272  O   ALA A1712      12.480  77.351  21.411  1.00  0.00           O  
ATOM   3273  CB  ALA A1712      11.559  75.092  19.182  1.00  0.00           C  
ATOM   3274  N   GLU A1713      10.344  77.514  20.758  1.00  0.00           N  
ATOM   3275  CA  GLU A1713      10.287  78.954  21.008  1.00  0.00           C  
ATOM   3276  C   GLU A1713      10.486  79.269  22.496  1.00  0.00           C  
ATOM   3277  O   GLU A1713      11.189  80.220  22.848  1.00  0.00           O  
ATOM   3278  CB  GLU A1713       8.960  79.534  20.496  1.00  0.00           C  
ATOM   3279  CG  GLU A1713       8.722  79.312  18.990  1.00  0.00           C  
ATOM   3280  CD  GLU A1713       7.388  79.864  18.487  1.00  0.00           C  
ATOM   3281  OE1 GLU A1713       6.471  80.094  19.305  1.00  0.00           O  
ATOM   3282  OE2 GLU A1713       7.254  80.062  17.258  1.00  0.00           O  
ATOM   3283  N   ASP A1714       9.901  78.447  23.363  1.00  0.00           N  
ATOM   3284  CA  ASP A1714      10.060  78.619  24.805  1.00  0.00           C  
ATOM   3285  C   ASP A1714      11.516  78.340  25.181  1.00  0.00           C  
ATOM   3286  O   ASP A1714      12.135  79.115  25.916  1.00  0.00           O  
ATOM   3287  CB  ASP A1714       9.121  77.672  25.560  1.00  0.00           C  
ATOM   3288  CG  ASP A1714       9.007  77.998  27.051  1.00  0.00           C  
ATOM   3289  OD1 ASP A1714       9.340  79.129  27.473  1.00  0.00           O  
ATOM   3290  OD2 ASP A1714       8.560  77.109  27.801  1.00  0.00           O  
ATOM   3291  N   GLN A1715      12.079  77.268  24.627  1.00  0.00           N  
ATOM   3292  CA  GLN A1715      13.471  76.912  24.889  1.00  0.00           C  
ATOM   3293  C   GLN A1715      14.424  78.045  24.522  1.00  0.00           C  
ATOM   3294  O   GLN A1715      15.382  78.325  25.249  1.00  0.00           O  
ATOM   3295  CB  GLN A1715      13.854  75.649  24.120  1.00  0.00           C  
ATOM   3296  CG  GLN A1715      15.262  75.155  24.411  1.00  0.00           C  
ATOM   3297  CD  GLN A1715      15.425  74.706  25.851  1.00  0.00           C  
ATOM   3298  OE1 GLN A1715      15.171  73.550  26.183  1.00  0.00           O  
ATOM   3299  NE2 GLN A1715      15.840  75.620  26.713  1.00  0.00           N  
ATOM   3300  N   ALA A1716      14.161  78.695  23.390  1.00  0.00           N  
ATOM   3301  CA  ALA A1716      14.994  79.803  22.942  1.00  0.00           C  
ATOM   3302  C   ALA A1716      14.904  80.940  23.955  1.00  0.00           C  
ATOM   3303  O   ALA A1716      15.922  81.487  24.381  1.00  0.00           O  
ATOM   3304  CB  ALA A1716      14.550  80.276  21.558  1.00  0.00           C  
ATOM   3305  N   GLU A1717      13.685  81.279  24.360  1.00  0.00           N  
ATOM   3306  CA  GLU A1717      13.486  82.336  25.351  1.00  0.00           C  
ATOM   3307  C   GLU A1717      14.204  82.021  26.661  1.00  0.00           C  
ATOM   3308  O   GLU A1717      14.887  82.878  27.220  1.00  0.00           O  
ATOM   3309  CB  GLU A1717      11.996  82.562  25.599  1.00  0.00           C  
ATOM   3310  CG  GLU A1717      11.290  83.251  24.442  1.00  0.00           C  
ATOM   3311  CD  GLU A1717       9.780  83.092  24.484  1.00  0.00           C  
ATOM   3312  OE1 GLU A1717       9.241  82.622  25.514  1.00  0.00           O  
ATOM   3313  OE2 GLU A1717       9.127  83.425  23.471  1.00  0.00           O  
ATOM   3314  N   ARG A1718      14.102  80.775  27.112  1.00  0.00           N  
ATOM   3315  CA  ARG A1718      14.746  80.353  28.351  1.00  0.00           C  
ATOM   3316  C   ARG A1718      16.268  80.353  28.262  1.00  0.00           C  
ATOM   3317  O   ARG A1718      16.952  80.650  29.248  1.00  0.00           O  
ATOM   3318  CB  ARG A1718      14.229  78.990  28.776  1.00  0.00           C  
ATOM   3319  CG  ARG A1718      12.728  78.972  29.018  1.00  0.00           C  
ATOM   3320  CD  ARG A1718      12.418  77.884  30.008  1.00  0.00           C  
ATOM   3321  NE  ARG A1718      11.153  77.222  29.770  1.00  0.00           N  
ATOM   3322  CZ  ARG A1718      10.763  76.134  30.421  1.00  0.00           C  
ATOM   3323  NH1 ARG A1718      11.512  75.629  31.396  1.00  0.00           N  
ATOM   3324  NH2 ARG A1718       9.659  75.509  30.048  1.00  0.00           N  
ATOM   3325  N   PHE A1719      16.801  80.037  27.082  1.00  0.00           N  
ATOM   3326  CA  PHE A1719      18.239  80.135  26.843  1.00  0.00           C  
ATOM   3327  C   PHE A1719      18.621  81.610  26.926  1.00  0.00           C  
ATOM   3328  O   PHE A1719      19.664  81.965  27.468  1.00  0.00           O  
ATOM   3329  CB  PHE A1719      18.622  79.615  25.446  1.00  0.00           C  
ATOM   3330  CG  PHE A1719      18.869  78.132  25.373  1.00  0.00           C  
ATOM   3331  CD1 PHE A1719      19.223  77.402  26.503  1.00  0.00           C  
ATOM   3332  CD2 PHE A1719      18.743  77.462  24.159  1.00  0.00           C  
ATOM   3333  CE1 PHE A1719      19.444  76.019  26.423  1.00  0.00           C  
ATOM   3334  CE2 PHE A1719      18.962  76.087  24.067  1.00  0.00           C  
ATOM   3335  CZ  PHE A1719      19.312  75.363  25.200  1.00  0.00           C  
ATOM   3336  N   GLN A1720      17.783  82.475  26.367  1.00  0.00           N  
ATOM   3337  CA  GLN A1720      18.087  83.895  26.389  1.00  0.00           C  
ATOM   3338  C   GLN A1720      18.149  84.393  27.826  1.00  0.00           C  
ATOM   3339  O   GLN A1720      19.067  85.132  28.192  1.00  0.00           O  
ATOM   3340  CB  GLN A1720      17.068  84.696  25.578  1.00  0.00           C  
ATOM   3341  CG  GLN A1720      17.433  86.174  25.429  1.00  0.00           C  
ATOM   3342  CD  GLN A1720      18.855  86.379  24.910  1.00  0.00           C  
ATOM   3343  OE1 GLN A1720      19.224  85.874  23.843  1.00  0.00           O  
ATOM   3344  NE2 GLN A1720      19.664  87.109  25.673  1.00  0.00           N  
ATOM   3345  N   GLU A1721      17.206  83.948  28.651  1.00  0.00           N  
ATOM   3346  CA  GLU A1721      17.187  84.334  30.059  1.00  0.00           C  
ATOM   3347  C   GLU A1721      18.464  83.885  30.749  1.00  0.00           C  
ATOM   3348  O   GLU A1721      19.031  84.629  31.552  1.00  0.00           O  
ATOM   3349  CB  GLU A1721      15.968  83.745  30.763  1.00  0.00           C  
ATOM   3350  CG  GLU A1721      14.659  84.415  30.368  1.00  0.00           C  
ATOM   3351  CD  GLU A1721      13.432  83.575  30.699  1.00  0.00           C  
ATOM   3352  OE1 GLU A1721      13.568  82.562  31.425  1.00  0.00           O  
ATOM   3353  OE2 GLU A1721      12.327  83.926  30.220  1.00  0.00           O  
ATOM   3354  N   GLN A1722      18.932  82.684  30.412  1.00  0.00           N  
ATOM   3355  CA  GLN A1722      20.176  82.156  30.970  1.00  0.00           C  
ATOM   3356  C   GLN A1722      21.377  82.988  30.536  1.00  0.00           C  
ATOM   3357  O   GLN A1722      22.324  83.163  31.304  1.00  0.00           O  
ATOM   3358  CB  GLN A1722      20.371  80.698  30.569  1.00  0.00           C  
ATOM   3359  CG  GLN A1722      19.473  79.732  31.317  1.00  0.00           C  
ATOM   3360  CD  GLN A1722      19.899  79.560  32.761  1.00  0.00           C  
ATOM   3361  OE1 GLN A1722      20.967  79.017  33.043  1.00  0.00           O  
ATOM   3362  NE2 GLN A1722      19.071  80.027  33.683  1.00  0.00           N  
ATOM   3363  N   VAL A1723      21.326  83.513  29.313  1.00  0.00           N  
ATOM   3364  CA  VAL A1723      22.383  84.376  28.797  1.00  0.00           C  
ATOM   3365  C   VAL A1723      22.373  85.684  29.579  1.00  0.00           C  
ATOM   3366  O   VAL A1723      23.427  86.220  29.917  1.00  0.00           O  
ATOM   3367  CB  VAL A1723      22.191  84.680  27.296  1.00  0.00           C  
ATOM   3368  CG1 VAL A1723      23.222  85.693  26.828  1.00  0.00           C  
ATOM   3369  CG2 VAL A1723      22.303  83.395  26.488  1.00  0.00           C  
ATOM   3370  N   ASN A1737      21.178  86.189  29.870  1.00  0.00           N  
ATOM   3371  CA  ASN A1737      21.033  87.404  30.671  1.00  0.00           C  
ATOM   3372  C   ASN A1737      21.560  87.180  32.089  1.00  0.00           C  
ATOM   3373  O   ASN A1737      22.242  88.040  32.646  1.00  0.00           O  
ATOM   3374  CB  ASN A1737      19.567  87.844  30.729  1.00  0.00           C  
ATOM   3375  CG  ASN A1737      19.003  88.184  29.361  1.00  0.00           C  
ATOM   3376  OD1 ASN A1737      19.747  88.368  28.393  1.00  0.00           O  
ATOM   3377  ND2 ASN A1737      17.680  88.256  29.267  1.00  0.00           N  
ATOM   3378  N   ALA A1738      21.248  86.022  32.667  1.00  0.00           N  
ATOM   3379  CA  ALA A1738      21.716  85.681  34.003  1.00  0.00           C  
ATOM   3380  C   ALA A1738      23.237  85.689  34.066  1.00  0.00           C  
ATOM   3381  O   ALA A1738      23.810  86.208  35.022  1.00  0.00           O  
ATOM   3382  CB  ALA A1738      21.177  84.322  34.437  1.00  0.00           C  
ATOM   3383  N   LYS A1739      23.895  85.116  33.061  1.00  0.00           N  
ATOM   3384  CA  LYS A1739      25.355  85.118  33.032  1.00  0.00           C  
ATOM   3385  C   LYS A1739      25.888  86.542  32.956  1.00  0.00           C  
ATOM   3386  O   LYS A1739      26.840  86.889  33.652  1.00  0.00           O  
ATOM   3387  CB  LYS A1739      25.892  84.299  31.862  1.00  0.00           C  
ATOM   3388  CG  LYS A1739      27.412  84.335  31.754  1.00  0.00           C  
ATOM   3389  CD  LYS A1739      27.921  83.187  30.917  1.00  0.00           C  
ATOM   3390  CE  LYS A1739      27.546  81.869  31.559  1.00  0.00           C  
ATOM   3391  NZ  LYS A1739      27.737  80.758  30.612  1.00  0.00           N  
ATOM   3392  N   ALA A1740      25.254  87.365  32.126  1.00  0.00           N  
ATOM   3393  CA  ALA A1740      25.624  88.770  31.989  1.00  0.00           C  
ATOM   3394  C   ALA A1740      25.465  89.496  33.326  1.00  0.00           C  
ATOM   3395  O   ALA A1740      26.169  90.467  33.605  1.00  0.00           O  
ATOM   3396  CB  ALA A1740      24.760  89.439  30.919  1.00  0.00           C  
ATOM   3397  N   ALA A1741      24.533  89.016  34.145  1.00  0.00           N  
ATOM   3398  CA  ALA A1741      24.285  89.593  35.461  1.00  0.00           C  
ATOM   3399  C   ALA A1741      25.120  88.939  36.575  1.00  0.00           C  
ATOM   3400  O   ALA A1741      24.880  89.185  37.763  1.00  0.00           O  
ATOM   3401  CB  ALA A1741      22.792  89.519  35.792  1.00  0.00           C  
ATOM   3402  N   GLY A1742      26.079  88.093  36.201  1.00  0.00           N  
ATOM   3403  CA  GLY A1742      26.949  87.482  37.195  1.00  0.00           C  
ATOM   3404  C   GLY A1742      26.861  85.980  37.431  1.00  0.00           C  
ATOM   3405  O   GLY A1742      27.690  85.429  38.166  1.00  0.00           O  
ATOM   3406  N   ASP A1743      25.873  85.307  36.838  1.00  0.00           N  
ATOM   3407  CA  ASP A1743      25.733  83.864  37.023  1.00  0.00           C  
ATOM   3408  C   ASP A1743      26.727  83.081  36.161  1.00  0.00           C  
ATOM   3409  O   ASP A1743      26.425  82.706  35.029  1.00  0.00           O  
ATOM   3410  CB  ASP A1743      24.296  83.408  36.735  1.00  0.00           C  
ATOM   3411  CG  ASP A1743      23.992  82.016  37.298  1.00  0.00           C  
ATOM   3412  OD1 ASP A1743      24.932  81.252  37.604  1.00  0.00           O  
ATOM   3413  OD2 ASP A1743      22.800  81.678  37.447  1.00  0.00           O  
ATOM   3414  N   ASP A1744      27.895  82.801  36.731  1.00  0.00           N  
ATOM   3415  CA  ASP A1744      28.949  82.063  36.041  1.00  0.00           C  
ATOM   3416  C   ASP A1744      28.532  80.645  35.633  1.00  0.00           C  
ATOM   3417  O   ASP A1744      29.106  80.080  34.706  1.00  0.00           O  
ATOM   3418  CB  ASP A1744      30.209  82.020  36.906  1.00  0.00           C  
ATOM   3419  N   GLU A1748      27.541  80.076  36.319  1.00  0.00           N  
ATOM   3420  CA  GLU A1748      27.054  78.725  36.011  1.00  0.00           C  
ATOM   3421  C   GLU A1748      25.829  78.674  35.072  1.00  0.00           C  
ATOM   3422  O   GLU A1748      25.268  77.598  34.858  1.00  0.00           O  
ATOM   3423  CB  GLU A1748      26.686  77.966  37.294  1.00  0.00           C  
ATOM   3424  CG  GLU A1748      27.811  77.688  38.289  1.00  0.00           C  
ATOM   3425  CD  GLU A1748      27.352  76.774  39.440  1.00  0.00           C  
ATOM   3426  OE1 GLU A1748      26.196  76.922  39.910  1.00  0.00           O  
ATOM   3427  OE2 GLU A1748      28.142  75.896  39.865  1.00  0.00           O  
ATOM   3428  N   ALA A1749      25.389  79.813  34.543  1.00  0.00           N  
ATOM   3429  CA  ALA A1749      24.210  79.827  33.672  1.00  0.00           C  
ATOM   3430  C   ALA A1749      24.504  79.126  32.349  1.00  0.00           C  
ATOM   3431  O   ALA A1749      25.655  79.065  31.910  1.00  0.00           O  
ATOM   3432  CB  ALA A1749      23.751  81.247  33.424  1.00  0.00           C  
ATOM   3433  N   MET A1750      23.463  78.585  31.726  1.00  0.00           N  
ATOM   3434  CA  MET A1750      23.603  77.856  30.462  1.00  0.00           C  
ATOM   3435  C   MET A1750      23.945  78.752  29.268  1.00  0.00           C  
ATOM   3436  O   MET A1750      23.568  79.926  29.235  1.00  0.00           O  
ATOM   3437  CB  MET A1750      22.321  77.078  30.167  1.00  0.00           C  
ATOM   3438  CG  MET A1750      21.971  76.069  31.234  1.00  0.00           C  
ATOM   3439  SD  MET A1750      20.384  75.318  30.932  1.00  0.00           S  
ATOM   3440  CE  MET A1750      20.414  73.959  32.165  1.00  0.00           C  
ATOM   3441  N   PHE A1751      24.681  78.197  28.307  1.00  0.00           N  
ATOM   3442  CA  PHE A1751      25.027  78.915  27.075  1.00  0.00           C  
ATOM   3443  C   PHE A1751      23.883  78.765  26.081  1.00  0.00           C  
ATOM   3444  O   PHE A1751      23.202  77.740  26.067  1.00  0.00           O  
ATOM   3445  CB  PHE A1751      26.269  78.316  26.417  1.00  0.00           C  
ATOM   3446  CG  PHE A1751      27.554  78.596  27.135  1.00  0.00           C  
ATOM   3447  CD1 PHE A1751      27.675  78.387  28.501  1.00  0.00           C  
ATOM   3448  CD2 PHE A1751      28.672  79.000  26.423  1.00  0.00           C  
ATOM   3449  CE1 PHE A1751      28.896  78.572  29.143  1.00  0.00           C  
ATOM   3450  CE2 PHE A1751      29.893  79.187  27.055  1.00  0.00           C  
ATOM   3451  CZ  PHE A1751      30.006  78.971  28.415  1.00  0.00           C  
ATOM   3452  N   TYR A1752      23.690  79.761  25.226  1.00  0.00           N  
ATOM   3453  CA  TYR A1752      22.681  79.651  24.186  1.00  0.00           C  
ATOM   3454  C   TYR A1752      23.192  78.645  23.149  1.00  0.00           C  
ATOM   3455  O   TYR A1752      24.341  78.727  22.704  1.00  0.00           O  
ATOM   3456  CB  TYR A1752      22.438  81.004  23.527  1.00  0.00           C  
ATOM   3457  CG  TYR A1752      21.167  81.047  22.721  1.00  0.00           C  
ATOM   3458  CD1 TYR A1752      21.068  80.388  21.496  1.00  0.00           C  
ATOM   3459  CD2 TYR A1752      20.054  81.730  23.190  1.00  0.00           C  
ATOM   3460  CE1 TYR A1752      19.888  80.408  20.764  1.00  0.00           C  
ATOM   3461  CE2 TYR A1752      18.873  81.758  22.464  1.00  0.00           C  
ATOM   3462  CZ  TYR A1752      18.795  81.095  21.256  1.00  0.00           C  
ATOM   3463  OH  TYR A1752      17.615  81.122  20.552  1.00  0.00           O  
ATOM   3464  N   ASP A1753      22.358  77.668  22.812  1.00  0.00           N  
ATOM   3465  CA  ASP A1753      22.724  76.654  21.831  1.00  0.00           C  
ATOM   3466  C   ASP A1753      21.719  76.702  20.677  1.00  0.00           C  
ATOM   3467  O   ASP A1753      20.655  76.076  20.731  1.00  0.00           O  
ATOM   3468  CB  ASP A1753      22.737  75.265  22.486  1.00  0.00           C  
ATOM   3469  CG  ASP A1753      23.299  74.176  21.576  1.00  0.00           C  
ATOM   3470  OD1 ASP A1753      23.363  74.368  20.342  1.00  0.00           O  
ATOM   3471  OD2 ASP A1753      23.668  73.107  22.103  1.00  0.00           O  
ATOM   3472  N   GLU A1757      22.070  77.430  19.626  1.00  0.00           N  
ATOM   3473  CA  GLU A1757      21.191  77.569  18.473  1.00  0.00           C  
ATOM   3474  C   GLU A1757      20.846  76.248  17.806  1.00  0.00           C  
ATOM   3475  O   GLU A1757      19.686  76.012  17.464  1.00  0.00           O  
ATOM   3476  CB  GLU A1757      21.807  78.500  17.443  1.00  0.00           C  
ATOM   3477  CG  GLU A1757      21.871  79.937  17.889  1.00  0.00           C  
ATOM   3478  CD  GLU A1757      22.393  80.845  16.797  1.00  0.00           C  
ATOM   3479  OE1 GLU A1757      21.863  80.772  15.659  1.00  0.00           O  
ATOM   3480  OE2 GLU A1757      23.336  81.623  17.079  1.00  0.00           O  
ATOM   3481  N   ASP A1758      21.843  75.391  17.604  1.00  0.00           N  
ATOM   3482  CA  ASP A1758      21.588  74.114  16.956  1.00  0.00           C  
ATOM   3483  C   ASP A1758      20.583  73.282  17.735  1.00  0.00           C  
ATOM   3484  O   ASP A1758      19.767  72.569  17.135  1.00  0.00           O  
ATOM   3485  CB  ASP A1758      22.866  73.307  16.754  1.00  0.00           C  
ATOM   3486  CG  ASP A1758      22.589  71.959  16.100  1.00  0.00           C  
ATOM   3487  OD1 ASP A1758      22.026  71.945  14.982  1.00  0.00           O  
ATOM   3488  OD2 ASP A1758      22.890  70.912  16.715  1.00  0.00           O  
ATOM   3489  N   TYR A1759      20.630  73.372  19.065  1.00  0.00           N  
ATOM   3490  CA  TYR A1759      19.685  72.627  19.884  1.00  0.00           C  
ATOM   3491  C   TYR A1759      18.275  73.153  19.656  1.00  0.00           C  
ATOM   3492  O   TYR A1759      17.334  72.371  19.508  1.00  0.00           O  
ATOM   3493  CB  TYR A1759      20.043  72.683  21.369  1.00  0.00           C  
ATOM   3494  CG  TYR A1759      19.087  71.860  22.200  1.00  0.00           C  
ATOM   3495  CD1 TYR A1759      19.100  70.467  22.132  1.00  0.00           C  
ATOM   3496  CD2 TYR A1759      18.118  72.473  22.993  1.00  0.00           C  
ATOM   3497  CE1 TYR A1759      18.167  69.705  22.830  1.00  0.00           C  
ATOM   3498  CE2 TYR A1759      17.176  71.721  23.698  1.00  0.00           C  
ATOM   3499  CZ  TYR A1759      17.205  70.343  23.611  1.00  0.00           C  
ATOM   3500  OH  TYR A1759      16.276  69.599  24.297  1.00  0.00           O  
ATOM   3501  N   VAL A1760      18.128  74.472  19.593  1.00  0.00           N  
ATOM   3502  CA  VAL A1760      16.826  75.063  19.302  1.00  0.00           C  
ATOM   3503  C   VAL A1760      16.335  74.595  17.934  1.00  0.00           C  
ATOM   3504  O   VAL A1760      15.166  74.240  17.774  1.00  0.00           O  
ATOM   3505  CB  VAL A1760      16.881  76.598  19.325  1.00  0.00           C  
ATOM   3506  CG1 VAL A1760      15.527  77.167  18.935  1.00  0.00           C  
ATOM   3507  CG2 VAL A1760      17.275  77.086  20.714  1.00  0.00           C  
ATOM   3508  N   THR A1764      17.241  74.567  16.959  1.00  0.00           N  
ATOM   3509  CA  THR A1764      16.923  74.089  15.610  1.00  0.00           C  
ATOM   3510  C   THR A1764      16.416  72.644  15.653  1.00  0.00           C  
ATOM   3511  O   THR A1764      15.402  72.315  15.024  1.00  0.00           O  
ATOM   3512  CB  THR A1764      18.159  74.184  14.674  1.00  0.00           C  
ATOM   3513  OG1 THR A1764      18.577  75.551  14.586  1.00  0.00           O  
ATOM   3514  CG2 THR A1764      17.833  73.669  13.278  1.00  0.00           C  
ATOM   3515  N   ALA A1765      17.098  71.791  16.416  1.00  0.00           N  
ATOM   3516  CA  ALA A1765      16.676  70.400  16.558  1.00  0.00           C  
ATOM   3517  C   ALA A1765      15.247  70.333  17.070  1.00  0.00           C  
ATOM   3518  O   ALA A1765      14.432  69.559  16.560  1.00  0.00           O  
ATOM   3519  CB  ALA A1765      17.611  69.661  17.493  1.00  0.00           C  
ATOM   3520  N   LEU A1767      14.924  71.169  18.054  1.00  0.00           N  
ATOM   3521  CA  LEU A1767      13.563  71.204  18.596  1.00  0.00           C  
ATOM   3522  C   LEU A1767      12.550  71.712  17.564  1.00  0.00           C  
ATOM   3523  O   LEU A1767      11.378  71.321  17.587  1.00  0.00           O  
ATOM   3524  CB  LEU A1767      13.492  72.052  19.878  1.00  0.00           C  
ATOM   3525  CG  LEU A1767      14.226  71.554  21.135  1.00  0.00           C  
ATOM   3526  CD1 LEU A1767      13.926  72.489  22.294  1.00  0.00           C  
ATOM   3527  CD2 LEU A1767      13.797  70.144  21.482  1.00  0.00           C  
ATOM   3528  N   GLU A1768      12.993  72.577  16.655  1.00  0.00           N  
ATOM   3529  CA  GLU A1768      12.110  73.051  15.594  1.00  0.00           C  
ATOM   3530  C   GLU A1768      11.744  71.923  14.633  1.00  0.00           C  
ATOM   3531  O   GLU A1768      10.676  71.946  14.036  1.00  0.00           O  
ATOM   3532  CB  GLU A1768      12.726  74.239  14.860  1.00  0.00           C  
ATOM   3533  CG  GLU A1768      12.732  75.502  15.706  1.00  0.00           C  
ATOM   3534  CD  GLU A1768      13.553  76.633  15.113  1.00  0.00           C  
ATOM   3535  OE1 GLU A1768      14.388  76.375  14.223  1.00  0.00           O  
ATOM   3536  OE2 GLU A1768      13.385  77.788  15.561  1.00  0.00           O  
ATOM   3537  N   TYR A1770      12.602  70.914  14.507  1.00  0.00           N  
ATOM   3538  CA  TYR A1770      12.257  69.755  13.692  1.00  0.00           C  
ATOM   3539  C   TYR A1770      11.251  68.870  14.410  1.00  0.00           C  
ATOM   3540  O   TYR A1770      10.554  68.070  13.778  1.00  0.00           O  
ATOM   3541  CB  TYR A1770      13.502  68.959  13.282  1.00  0.00           C  
ATOM   3542  CG  TYR A1770      14.236  69.598  12.120  1.00  0.00           C  
ATOM   3543  CD1 TYR A1770      13.811  69.391  10.802  1.00  0.00           C  
ATOM   3544  CD2 TYR A1770      15.315  70.460  12.336  1.00  0.00           C  
ATOM   3545  CE1 TYR A1770      14.443  70.038   9.724  1.00  0.00           C  
ATOM   3546  CE2 TYR A1770      15.947  71.105  11.278  1.00  0.00           C  
ATOM   3547  CZ  TYR A1770      15.502  70.893   9.974  1.00  0.00           C  
ATOM   3548  OH  TYR A1770      16.101  71.563   8.934  1.00  0.00           O  
ATOM   3549  N   GLY A1771      11.170  69.016  15.732  1.00  0.00           N  
ATOM   3550  CA  GLY A1771      10.157  68.297  16.492  1.00  0.00           C  
ATOM   3551  C   GLY A1771      10.664  67.196  17.410  1.00  0.00           C  
ATOM   3552  O   GLY A1771      11.071  66.120  16.958  1.00  0.00           O  
ATOM   3553  N   LEU A1772      10.646  67.473  18.709  1.00  0.00           N  
ATOM   3554  CA  LEU A1772      10.998  66.483  19.716  1.00  0.00           C  
ATOM   3555  C   LEU A1772       9.682  65.900  20.233  1.00  0.00           C  
ATOM   3556  O   LEU A1772       8.778  66.642  20.636  1.00  0.00           O  
ATOM   3557  CB  LEU A1772      11.779  67.145  20.863  1.00  0.00           C  
ATOM   3558  CG  LEU A1772      12.057  66.312  22.132  1.00  0.00           C  
ATOM   3559  CD1 LEU A1772      13.032  65.182  21.834  1.00  0.00           C  
ATOM   3560  CD2 LEU A1772      12.608  67.204  23.248  1.00  0.00           C  
ATOM   3561  N   PRO A1773       9.514  64.571  20.159  1.00  0.00           N  
ATOM   3562  CA  PRO A1773       8.275  63.980  20.669  1.00  0.00           C  
ATOM   3563  C   PRO A1773       8.139  64.324  22.160  1.00  0.00           C  
ATOM   3564  O   PRO A1773       9.133  64.677  22.809  1.00  0.00           O  
ATOM   3565  CB  PRO A1773       8.537  62.478  20.535  1.00  0.00           C  
ATOM   3566  CG  PRO A1773       9.532  62.380  19.444  1.00  0.00           C  
ATOM   3567  CD  PRO A1773      10.452  63.525  19.713  1.00  0.00           C  
ATOM   3568  N   PRO A1774       6.914  64.303  22.705  1.00  0.00           N  
ATOM   3569  CA  PRO A1774       6.831  64.569  24.146  1.00  0.00           C  
ATOM   3570  C   PRO A1774       7.739  63.496  24.762  1.00  0.00           C  
ATOM   3571  O   PRO A1774       7.733  62.349  24.301  1.00  0.00           O  
ATOM   3572  CB  PRO A1774       5.363  64.283  24.458  1.00  0.00           C  
ATOM   3573  CG  PRO A1774       4.671  64.602  23.170  1.00  0.00           C  
ATOM   3574  CD  PRO A1774       5.586  63.995  22.147  1.00  0.00           C  
ATOM   3575  N   THR A1775       8.543  63.860  25.753  1.00  0.00           N  
ATOM   3576  CA  THR A1775       9.553  62.940  26.274  1.00  0.00           C  
ATOM   3577  C   THR A1775       9.796  63.161  27.770  1.00  0.00           C  
ATOM   3578  O   THR A1775       9.538  64.248  28.284  1.00  0.00           O  
ATOM   3579  CB  THR A1775      10.895  63.150  25.486  1.00  0.00           C  
ATOM   3580  OG1 THR A1775      10.685  62.854  24.100  1.00  0.00           O  
ATOM   3581  CG2 THR A1775      12.025  62.265  26.016  1.00  0.00           C  
ATOM   3582  N   ALA A1776      10.264  62.125  28.463  1.00  0.00           N  
ATOM   3583  CA  ALA A1776      10.666  62.245  29.866  1.00  0.00           C  
ATOM   3584  C   ALA A1776      12.120  61.807  29.973  1.00  0.00           C  
ATOM   3585  O   ALA A1776      12.500  60.771  29.425  1.00  0.00           O  
ATOM   3586  CB  ALA A1776       9.796  61.371  30.758  1.00  0.00           C  
ATOM   3587  N   GLY A1777      12.938  62.610  30.639  1.00  0.00           N  
ATOM   3588  CA  GLY A1777      14.337  62.265  30.797  1.00  0.00           C  
ATOM   3589  C   GLY A1777      14.730  62.258  32.260  1.00  0.00           C  
ATOM   3590  O   GLY A1777      14.181  63.019  33.057  1.00  0.00           O  
ATOM   3591  N   LEU A1778      15.733  61.462  32.601  1.00  0.00           N  
ATOM   3592  CA  LEU A1778      16.144  61.302  33.985  1.00  0.00           C  
ATOM   3593  C   LEU A1778      17.644  61.118  34.054  1.00  0.00           C  
ATOM   3594  O   LEU A1778      18.219  60.400  33.239  1.00  0.00           O  
ATOM   3595  CB  LEU A1778      15.459  60.065  34.584  1.00  0.00           C  
ATOM   3596  CG  LEU A1778      15.854  59.608  35.992  1.00  0.00           C  
ATOM   3597  CD1 LEU A1778      15.415  60.653  37.013  1.00  0.00           C  
ATOM   3598  CD2 LEU A1778      15.209  58.262  36.293  1.00  0.00           C  
ATOM   3599  N   GLY A1779      18.271  61.798  35.007  1.00  0.00           N  
ATOM   3600  CA  GLY A1779      19.688  61.620  35.267  1.00  0.00           C  
ATOM   3601  C   GLY A1779      19.826  61.035  36.668  1.00  0.00           C  
ATOM   3602  O   GLY A1779      19.127  61.464  37.588  1.00  0.00           O  
ATOM   3603  N   ILE A1782      20.670  60.021  36.819  1.00  0.00           N  
ATOM   3604  CA  ILE A1782      20.894  59.380  38.106  1.00  0.00           C  
ATOM   3605  C   ILE A1782      22.391  59.338  38.388  1.00  0.00           C  
ATOM   3606  O   ILE A1782      23.171  58.895  37.534  1.00  0.00           O  
ATOM   3607  CB  ILE A1782      20.336  57.945  38.119  1.00  0.00           C  
ATOM   3608  CG1 ILE A1782      18.812  57.974  38.040  1.00  0.00           C  
ATOM   3609  CG2 ILE A1782      20.769  57.217  39.379  1.00  0.00           C  
ATOM   3610  CD1 ILE A1782      18.197  56.606  37.903  1.00  0.00           C  
ATOM   3611  N   GLY A1783      22.787  59.849  39.557  1.00  0.00           N  
ATOM   3612  CA  GLY A1783      24.180  59.830  39.973  1.00  0.00           C  
ATOM   3613  C   GLY A1783      24.572  58.407  40.311  1.00  0.00           C  
ATOM   3614  O   GLY A1783      24.118  57.850  41.313  1.00  0.00           O  
ATOM   3615  N   ILE A1784      25.400  57.804  39.467  1.00  0.00           N  
ATOM   3616  CA  ILE A1784      25.763  56.409  39.644  1.00  0.00           C  
ATOM   3617  C   ILE A1784      26.661  56.205  40.860  1.00  0.00           C  
ATOM   3618  O   ILE A1784      26.512  55.217  41.571  1.00  0.00           O  
ATOM   3619  CB  ILE A1784      26.427  55.813  38.365  1.00  0.00           C  
ATOM   3620  CG1 ILE A1784      25.437  55.823  37.190  1.00  0.00           C  
ATOM   3621  CG2 ILE A1784      26.893  54.381  38.616  1.00  0.00           C  
ATOM   3622  CD1 ILE A1784      24.242  54.902  37.368  1.00  0.00           C  
ATOM   3623  N   ASP A1785      27.574  57.135  41.115  1.00  0.00           N  
ATOM   3624  CA  ASP A1785      28.470  56.983  42.260  1.00  0.00           C  
ATOM   3625  C   ASP A1785      27.684  57.029  43.572  1.00  0.00           C  
ATOM   3626  O   ASP A1785      27.881  56.190  44.453  1.00  0.00           O  
ATOM   3627  CB  ASP A1785      29.548  58.059  42.256  1.00  0.00           C  
ATOM   3628  CG  ASP A1785      30.310  58.110  40.953  1.00  0.00           C  
ATOM   3629  OD1 ASP A1785      30.998  57.131  40.614  1.00  0.00           O  
ATOM   3630  OD2 ASP A1785      30.211  59.134  40.262  1.00  0.00           O  
ATOM   3631  N   ARG A1786      26.767  57.982  43.681  1.00  0.00           N  
ATOM   3632  CA  ARG A1786      25.922  58.074  44.863  1.00  0.00           C  
ATOM   3633  C   ARG A1786      25.061  56.837  45.035  1.00  0.00           C  
ATOM   3634  O   ARG A1786      24.928  56.315  46.141  1.00  0.00           O  
ATOM   3635  CB  ARG A1786      25.071  59.329  44.807  1.00  0.00           C  
ATOM   3636  CG  ARG A1786      25.936  60.547  44.934  1.00  0.00           C  
ATOM   3637  CD  ARG A1786      25.154  61.773  45.268  1.00  0.00           C  
ATOM   3638  NE  ARG A1786      26.071  62.869  45.546  1.00  0.00           N  
ATOM   3639  CZ  ARG A1786      25.724  64.149  45.567  1.00  0.00           C  
ATOM   3640  NH1 ARG A1786      24.465  64.506  45.340  1.00  0.00           N  
ATOM   3641  NH2 ARG A1786      26.643  65.077  45.807  1.00  0.00           N  
ATOM   3642  N   MET A1787      24.513  56.335  43.935  1.00  0.00           N  
ATOM   3643  CA  MET A1787      23.746  55.102  43.980  1.00  0.00           C  
ATOM   3644  C   MET A1787      24.604  53.954  44.514  1.00  0.00           C  
ATOM   3645  O   MET A1787      24.131  53.146  45.310  1.00  0.00           O  
ATOM   3646  CB  MET A1787      23.216  54.752  42.592  1.00  0.00           C  
ATOM   3647  CG  MET A1787      22.590  53.377  42.507  1.00  0.00           C  
ATOM   3648  SD  MET A1787      22.024  52.944  40.847  1.00  0.00           S  
ATOM   3649  CE  MET A1787      20.620  53.945  40.703  1.00  0.00           C  
ATOM   3650  N   ILE A1788      25.863  53.885  44.091  1.00  0.00           N  
ATOM   3651  CA  ILE A1788      26.753  52.809  44.532  1.00  0.00           C  
ATOM   3652  C   ILE A1788      26.985  52.893  46.044  1.00  0.00           C  
ATOM   3653  O   ILE A1788      27.034  51.871  46.718  1.00  0.00           O  
ATOM   3654  CB  ILE A1788      28.125  52.839  43.797  1.00  0.00           C  
ATOM   3655  CG1 ILE A1788      27.930  52.775  42.274  1.00  0.00           C  
ATOM   3656  CG2 ILE A1788      28.993  51.670  44.254  1.00  0.00           C  
ATOM   3657  CD1 ILE A1788      27.101  51.591  41.786  1.00  0.00           C  
ATOM   3658  N   MET A1789      27.113  54.113  46.562  1.00  0.00           N  
ATOM   3659  CA  MET A1789      27.288  54.349  47.996  1.00  0.00           C  
ATOM   3660  C   MET A1789      26.159  53.707  48.790  1.00  0.00           C  
ATOM   3661  O   MET A1789      26.401  52.975  49.742  1.00  0.00           O  
ATOM   3662  CB  MET A1789      27.306  55.849  48.293  1.00  0.00           C  
ATOM   3663  CG  MET A1789      28.526  56.564  47.788  1.00  0.00           C  
ATOM   3664  SD  MET A1789      28.366  58.322  48.006  1.00  0.00           S  
ATOM   3665  CE  MET A1789      28.384  58.428  49.765  1.00  0.00           C  
ATOM   3666  N   LEU A1790      24.928  53.954  48.362  1.00  0.00           N  
ATOM   3667  CA  LEU A1790      23.752  53.435  49.041  1.00  0.00           C  
ATOM   3668  C   LEU A1790      23.667  51.919  49.030  1.00  0.00           C  
ATOM   3669  O   LEU A1790      23.033  51.333  49.896  1.00  0.00           O  
ATOM   3670  CB  LEU A1790      22.489  54.014  48.414  1.00  0.00           C  
ATOM   3671  CG  LEU A1790      22.470  55.534  48.258  1.00  0.00           C  
ATOM   3672  CD1 LEU A1790      21.273  55.928  47.412  1.00  0.00           C  
ATOM   3673  CD2 LEU A1790      22.434  56.217  49.615  1.00  0.00           C  
ATOM   3674  N   PHE A1791      24.275  51.278  48.040  1.00  0.00           N  
ATOM   3675  CA  PHE A1791      24.203  49.824  47.947  1.00  0.00           C  
ATOM   3676  C   PHE A1791      25.412  49.120  48.558  1.00  0.00           C  
ATOM   3677  O   PHE A1791      25.446  47.890  48.615  1.00  0.00           O  
ATOM   3678  CB  PHE A1791      24.025  49.372  46.487  1.00  0.00           C  
ATOM   3679  CG  PHE A1791      22.634  49.568  45.949  1.00  0.00           C  
ATOM   3680  CD1 PHE A1791      21.649  48.623  46.182  1.00  0.00           C  
ATOM   3681  CD2 PHE A1791      22.302  50.709  45.238  1.00  0.00           C  
ATOM   3682  CE1 PHE A1791      20.353  48.816  45.719  1.00  0.00           C  
ATOM   3683  CE2 PHE A1791      21.005  50.910  44.770  1.00  0.00           C  
ATOM   3684  CZ  PHE A1791      20.032  49.964  45.013  1.00  0.00           C  
ATOM   3685  N   THR A1792      26.416  49.888  48.976  1.00  0.00           N  
ATOM   3686  CA  THR A1792      27.623  49.307  49.563  1.00  0.00           C  
ATOM   3687  C   THR A1792      27.938  49.860  50.958  1.00  0.00           C  
ATOM   3688  O   THR A1792      29.027  49.628  51.492  1.00  0.00           O  
ATOM   3689  CB  THR A1792      28.847  49.545  48.666  1.00  0.00           C  
ATOM   3690  OG1 THR A1792      29.024  50.951  48.459  1.00  0.00           O  
ATOM   3691  CG2 THR A1792      28.670  48.854  47.330  1.00  0.00           C  
ATOM   3692  N   ASN A1793      26.991  50.602  51.526  1.00  0.00           N  
ATOM   3693  CA  ASN A1793      27.134  51.210  52.842  1.00  0.00           C  
ATOM   3694  C   ASN A1793      28.390  52.081  52.931  1.00  0.00           C  
ATOM   3695  O   ASN A1793      29.091  52.078  53.947  1.00  0.00           O  
ATOM   3696  CB  ASN A1793      27.145  50.120  53.926  1.00  0.00           C  
ATOM   3697  CG  ASN A1793      26.707  50.636  55.298  1.00  0.00           C  
ATOM   3698  OD1 ASN A1793      26.421  51.827  55.483  1.00  0.00           O  
ATOM   3699  ND2 ASN A1793      26.635  49.730  56.261  1.00  0.00           N  
ATOM   3700  N   SER A1794      28.678  52.817  51.861  1.00  0.00           N  
ATOM   3701  CA  SER A1794      29.826  53.722  51.821  1.00  0.00           C  
ATOM   3702  C   SER A1794      29.302  55.120  52.126  1.00  0.00           C  
ATOM   3703  O   SER A1794      28.195  55.474  51.719  1.00  0.00           O  
ATOM   3704  CB  SER A1794      30.489  53.687  50.433  1.00  0.00           C  
ATOM   3705  OG  SER A1794      30.955  52.381  50.108  1.00  0.00           O  
ATOM   3706  N   HIS A1795      30.086  55.930  52.827  1.00  0.00           N  
ATOM   3707  CA  HIS A1795      29.584  57.232  53.251  1.00  0.00           C  
ATOM   3708  C   HIS A1795      30.361  58.412  52.715  1.00  0.00           C  
ATOM   3709  O   HIS A1795      30.123  59.562  53.089  1.00  0.00           O  
ATOM   3710  CB  HIS A1795      29.426  57.266  54.778  1.00  0.00           C  
ATOM   3711  CG  HIS A1795      28.460  56.239  55.284  1.00  0.00           C  
ATOM   3712  ND1 HIS A1795      27.097  56.449  55.300  1.00  0.00           N  
ATOM   3713  CD2 HIS A1795      28.644  54.946  55.646  1.00  0.00           C  
ATOM   3714  CE1 HIS A1795      26.484  55.328  55.635  1.00  0.00           C  
ATOM   3715  NE2 HIS A1795      27.400  54.400  55.848  1.00  0.00           N  
ATOM   3716  N   THR A1796      31.287  58.110  51.818  1.00  0.00           N  
ATOM   3717  CA  THR A1796      31.989  59.126  51.053  1.00  0.00           C  
ATOM   3718  C   THR A1796      32.020  58.588  49.624  1.00  0.00           C  
ATOM   3719  O   THR A1796      32.120  57.370  49.403  1.00  0.00           O  
ATOM   3720  CB  THR A1796      33.423  59.385  51.566  1.00  0.00           C  
ATOM   3721  OG1 THR A1796      34.086  60.300  50.683  1.00  0.00           O  
ATOM   3722  CG2 THR A1796      34.220  58.100  51.630  1.00  0.00           C  
ATOM   3723  N   ILE A1797      31.875  59.487  48.660  1.00  0.00           N  
ATOM   3724  CA  ILE A1797      31.871  59.101  47.257  1.00  0.00           C  
ATOM   3725  C   ILE A1797      33.227  58.488  46.891  1.00  0.00           C  
ATOM   3726  O   ILE A1797      33.308  57.599  46.044  1.00  0.00           O  
ATOM   3727  CB  ILE A1797      31.536  60.314  46.362  1.00  0.00           C  
ATOM   3728  CG1 ILE A1797      31.153  59.852  44.959  1.00  0.00           C  
ATOM   3729  CG2 ILE A1797      32.697  61.302  46.335  1.00  0.00           C  
ATOM   3730  CD1 ILE A1797      30.768  60.996  44.038  1.00  0.00           C  
ATOM   3731  N   ARG A1798      34.268  58.893  47.615  1.00  0.00           N  
ATOM   3732  CA  ARG A1798      35.612  58.381  47.390  1.00  0.00           C  
ATOM   3733  C   ARG A1798      35.754  56.881  47.632  1.00  0.00           C  
ATOM   3734  O   ARG A1798      36.715  56.264  47.171  1.00  0.00           O  
ATOM   3735  CB  ARG A1798      36.613  59.122  48.265  1.00  0.00           C  
ATOM   3736  CG  ARG A1798      36.807  60.574  47.920  1.00  0.00           C  
ATOM   3737  CD  ARG A1798      37.922  61.124  48.775  1.00  0.00           C  
ATOM   3738  NE  ARG A1798      38.325  62.470  48.386  1.00  0.00           N  
ATOM   3739  CZ  ARG A1798      39.259  63.176  49.019  1.00  0.00           C  
ATOM   3740  NH1 ARG A1798      39.892  62.663  50.072  1.00  0.00           N  
ATOM   3741  NH2 ARG A1798      39.562  64.399  48.600  1.00  0.00           N  
ATOM   3742  N   ASP A1799      34.820  56.289  48.367  1.00  0.00           N  
ATOM   3743  CA  ASP A1799      34.871  54.853  48.617  1.00  0.00           C  
ATOM   3744  C   ASP A1799      34.311  53.996  47.482  1.00  0.00           C  
ATOM   3745  O   ASP A1799      34.454  52.767  47.504  1.00  0.00           O  
ATOM   3746  CB  ASP A1799      34.148  54.505  49.921  1.00  0.00           C  
ATOM   3747  CG  ASP A1799      34.952  54.880  51.155  1.00  0.00           C  
ATOM   3748  OD1 ASP A1799      36.176  55.107  51.034  1.00  0.00           O  
ATOM   3749  OD2 ASP A1799      34.358  54.940  52.254  1.00  0.00           O  
ATOM   3750  N   VAL A1800      33.630  54.625  46.523  1.00  0.00           N  
ATOM   3751  CA  VAL A1800      33.039  53.880  45.408  1.00  0.00           C  
ATOM   3752  C   VAL A1800      33.652  54.230  44.049  1.00  0.00           C  
ATOM   3753  O   VAL A1800      33.265  53.669  43.023  1.00  0.00           O  
ATOM   3754  CB  VAL A1800      31.500  54.045  45.349  1.00  0.00           C  
ATOM   3755  CG1 VAL A1800      30.861  53.464  46.610  1.00  0.00           C  
ATOM   3756  CG2 VAL A1800      31.126  55.508  45.157  1.00  0.00           C  
ATOM   3757  N   ILE A1801      34.592  55.171  44.055  1.00  0.00           N  
ATOM   3758  CA  ILE A1801      35.342  55.556  42.864  1.00  0.00           C  
ATOM   3759  C   ILE A1801      36.741  54.955  43.014  1.00  0.00           C  
ATOM   3760  O   ILE A1801      37.444  55.255  43.981  1.00  0.00           O  
ATOM   3761  CB  ILE A1801      35.459  57.081  42.756  1.00  0.00           C  
ATOM   3762  CG1 ILE A1801      34.091  57.686  42.481  1.00  0.00           C  
ATOM   3763  CG2 ILE A1801      36.422  57.463  41.655  1.00  0.00           C  
ATOM   3764  CD1 ILE A1801      34.122  59.184  42.379  1.00  0.00           C  
ATOM   3765  N   LEU A1802      37.150  54.120  42.062  1.00  0.00           N  
ATOM   3766  CA  LEU A1802      38.435  53.441  42.162  1.00  0.00           C  
ATOM   3767  C   LEU A1802      39.620  54.369  42.389  1.00  0.00           C  
ATOM   3768  O   LEU A1802      40.448  54.118  43.263  1.00  0.00           O  
ATOM   3769  CB  LEU A1802      38.670  52.551  40.947  1.00  0.00           C  
ATOM   3770  CG  LEU A1802      37.914  51.225  40.977  1.00  0.00           C  
ATOM   3771  CD1 LEU A1802      37.907  50.577  39.594  1.00  0.00           C  
ATOM   3772  CD2 LEU A1802      38.565  50.304  41.998  1.00  0.00           C  
ATOM   3773  N   PHE A1803      39.701  55.448  41.621  1.00  0.00           N  
ATOM   3774  CA  PHE A1803      40.819  56.369  41.757  1.00  0.00           C  
ATOM   3775  C   PHE A1803      40.323  57.797  41.914  1.00  0.00           C  
ATOM   3776  O   PHE A1803      40.343  58.591  40.964  1.00  0.00           O  
ATOM   3777  CB  PHE A1803      41.760  56.261  40.556  1.00  0.00           C  
ATOM   3778  CG  PHE A1803      42.362  54.899  40.380  1.00  0.00           C  
ATOM   3779  CD1 PHE A1803      43.530  54.550  41.051  1.00  0.00           C  
ATOM   3780  CD2 PHE A1803      41.770  53.965  39.534  1.00  0.00           C  
ATOM   3781  CE1 PHE A1803      44.102  53.294  40.885  1.00  0.00           C  
ATOM   3782  CE2 PHE A1803      42.337  52.702  39.361  1.00  0.00           C  
ATOM   3783  CZ  PHE A1803      43.506  52.368  40.038  1.00  0.00           C  
ATOM   3784  N   PRO A1804      39.888  58.150  43.133  1.00  0.00           N  
ATOM   3785  CA  PRO A1804      39.372  59.482  43.453  1.00  0.00           C  
ATOM   3786  C   PRO A1804      40.419  60.539  43.146  1.00  0.00           C  
ATOM   3787  O   PRO A1804      41.622  60.271  43.232  1.00  0.00           O  
ATOM   3788  CB  PRO A1804      39.123  59.393  44.963  1.00  0.00           C  
ATOM   3789  CG  PRO A1804      38.881  57.942  45.192  1.00  0.00           C  
ATOM   3790  CD  PRO A1804      39.936  57.309  44.338  1.00  0.00           C  
ATOM   3791  N   ALA A1805      39.972  61.728  42.765  1.00  0.00           N  
ATOM   3792  CA  ALA A1805      40.897  62.827  42.517  1.00  0.00           C  
ATOM   3793  C   ALA A1805      41.472  63.240  43.872  1.00  0.00           C  
ATOM   3794  O   ALA A1805      40.723  63.558  44.799  1.00  0.00           O  
ATOM   3795  CB  ALA A1805      40.167  63.998  41.863  1.00  0.00           C  
ATOM   3796  N   MET A1806      42.793  63.176  44.004  1.00  0.00           N  
ATOM   3797  CA  MET A1806      43.434  63.513  45.269  1.00  0.00           C  
ATOM   3798  C   MET A1806      44.252  64.794  45.177  1.00  0.00           C  
ATOM   3799  O   MET A1806      44.953  65.026  44.182  1.00  0.00           O  
ATOM   3800  CB  MET A1806      44.321  62.358  45.763  1.00  0.00           C  
ATOM   3801  CG  MET A1806      43.562  61.146  46.285  1.00  0.00           C  
ATOM   3802  SD  MET A1806      42.280  61.563  47.507  1.00  0.00           S  
ATOM   3803  CE  MET A1806      43.231  61.577  49.025  1.00  0.00           C  
ATOM   3804  N   ARG A1807      44.140  65.626  46.214  1.00  0.00           N  
ATOM   3805  CA  ARG A1807      44.911  66.863  46.317  1.00  0.00           C  
ATOM   3806  C   ARG A1807      46.404  66.512  46.213  1.00  0.00           C  
ATOM   3807  O   ARG A1807      46.853  65.525  46.800  1.00  0.00           O  
ATOM   3808  CB  ARG A1807      44.607  67.554  47.648  1.00  0.00           C  
ATOM   3809  N   PRO A1808      47.185  67.303  45.451  1.00  0.00           N  
ATOM   3810  CA  PRO A1808      48.622  67.062  45.259  1.00  0.00           C  
ATOM   3811  C   PRO A1808      49.390  66.787  46.556  1.00  0.00           C  
ATOM   3812  O   PRO A1808      49.525  67.663  47.413  1.00  0.00           O  
ATOM   3813  CB  PRO A1808      49.094  68.356  44.595  1.00  0.00           C  
ATOM   3814  CG  PRO A1808      47.909  68.754  43.784  1.00  0.00           C  
ATOM   3815  CD  PRO A1808      46.769  68.533  44.753  1.00  0.00           C  
HETATM 3816  N   LYS A 510      21.057  66.736  32.595  1.00  0.00           N  
HETATM 3817  CA  LYS A 510      20.504  66.485  33.918  1.00  0.00           C  
HETATM 3818  C   LYS A 510      21.573  66.656  35.003  1.00  0.00           C  
HETATM 3819  O   LYS A 510      22.779  66.686  34.667  1.00  0.00           O  
HETATM 3820  CB  LYS A 510      19.912  65.073  33.980  1.00  0.00           C  
HETATM 3821  CG  LYS A 510      18.737  64.837  33.043  1.00  0.00           C  
HETATM 3822  CD  LYS A 510      17.539  65.694  33.423  1.00  0.00           C  
HETATM 3823  CE  LYS A 510      16.352  65.444  32.502  1.00  0.00           C  
HETATM 3824  NZ  LYS A 510      16.572  66.002  31.133  1.00  0.00           N  
HETATM 3825  OXT LYS A 510      21.184  66.770  36.185  1.00  0.00           O  
TER
END
