# Supplementary material for: Backbone Brackets and Arginine Tweezers delineate Class I and Class II aminoacyl tRNA synthetases
Source: PLoS Comput Biol. 2018 Apr 16;14(4):e1006101. doi: 10.1371/journal.pcbi.1006101 (PMC5919687; doi:10.1371/journal.pcbi.1006101)
Supplement: S12 File — All structures of Class II aaRS with residues renumbered according to the MSA. (GZ) [file pcbi.1006101.s024.tar.gz › 1e1t_A_renum.pdb]

ATOM      1  N   ALA A 135      60.877  49.860  62.181  1.00  0.00           N  
ATOM      2  CA  ALA A 135      61.436  51.059  61.567  1.00  0.00           C  
ATOM      3  C   ALA A 135      62.373  50.691  60.411  1.00  0.00           C  
ATOM      4  O   ALA A 135      62.049  50.891  59.236  1.00  0.00           O  
ATOM      5  CB  ALA A 135      62.187  51.886  62.624  1.00  0.00           C  
ATOM      6  N   ILE A 136      63.539  50.152  60.754  1.00  0.00           N  
ATOM      7  CA  ILE A 136      64.521  49.749  59.757  1.00  0.00           C  
ATOM      8  C   ILE A 136      64.142  48.392  59.167  1.00  0.00           C  
ATOM      9  O   ILE A 136      64.620  48.019  58.097  1.00  0.00           O  
ATOM     10  CB  ILE A 136      65.931  49.645  60.372  1.00  0.00           C  
ATOM     11  N   ASP A 137      63.277  47.664  59.869  1.00  0.00           N  
ATOM     12  CA  ASP A 137      62.828  46.345  59.423  1.00  0.00           C  
ATOM     13  C   ASP A 137      62.160  46.363  58.039  1.00  0.00           C  
ATOM     14  O   ASP A 137      62.134  45.344  57.340  1.00  0.00           O  
ATOM     15  CB  ASP A 137      61.863  45.747  60.455  1.00  0.00           C  
ATOM     16  N   PHE A 138      61.620  47.518  57.654  1.00  0.00           N  
ATOM     17  CA  PHE A 138      60.955  47.680  56.363  1.00  0.00           C  
ATOM     18  C   PHE A 138      61.994  47.770  55.261  1.00  0.00           C  
ATOM     19  O   PHE A 138      61.823  47.203  54.182  1.00  0.00           O  
ATOM     20  CB  PHE A 138      60.106  48.955  56.358  1.00  0.00           C  
ATOM     21  CG  PHE A 138      59.489  49.284  55.016  1.00  0.00           C  
ATOM     22  CD1 PHE A 138      58.486  48.482  54.477  1.00  0.00           C  
ATOM     23  CD2 PHE A 138      59.887  50.418  54.309  1.00  0.00           C  
ATOM     24  CE1 PHE A 138      57.887  48.804  53.258  1.00  0.00           C  
ATOM     25  CE2 PHE A 138      59.293  50.748  53.090  1.00  0.00           C  
ATOM     26  CZ  PHE A 138      58.290  49.938  52.565  1.00  0.00           C  
ATOM     27  N   ASN A 139      63.072  48.492  55.538  1.00  0.00           N  
ATOM     28  CA  ASN A 139      64.138  48.651  54.565  1.00  0.00           C  
ATOM     29  C   ASN A 139      64.911  47.355  54.390  1.00  0.00           C  
ATOM     30  O   ASN A 139      65.518  47.125  53.347  1.00  0.00           O  
ATOM     31  CB  ASN A 139      65.068  49.779  54.991  1.00  0.00           C  
ATOM     32  CG  ASN A 139      64.548  51.135  54.571  1.00  0.00           C  
ATOM     33  OD1 ASN A 139      65.103  51.775  53.677  1.00  0.00           O  
ATOM     34  ND2 ASN A 139      63.468  51.578  55.208  1.00  0.00           N  
ATOM     35  N   ASP A 140      64.883  46.510  55.415  1.00  0.00           N  
ATOM     36  CA  ASP A 140      65.557  45.222  55.349  1.00  0.00           C  
ATOM     37  C   ASP A 140      64.706  44.320  54.451  1.00  0.00           C  
ATOM     38  O   ASP A 140      65.232  43.472  53.729  1.00  0.00           O  
ATOM     39  CB  ASP A 140      65.696  44.612  56.748  1.00  0.00           C  
ATOM     40  N   GLU A 141      63.390  44.517  54.494  1.00  0.00           N  
ATOM     41  CA  GLU A 141      62.467  43.743  53.667  1.00  0.00           C  
ATOM     42  C   GLU A 141      62.670  44.131  52.207  1.00  0.00           C  
ATOM     43  O   GLU A 141      62.705  43.276  51.329  1.00  0.00           O  
ATOM     44  CB  GLU A 141      61.015  44.025  54.058  1.00  0.00           C  
ATOM     45  CG  GLU A 141      60.449  43.059  55.087  1.00  0.00           C  
ATOM     46  CD  GLU A 141      59.618  41.941  54.470  1.00  0.00           C  
ATOM     47  OE1 GLU A 141      59.921  41.525  53.329  1.00  0.00           O  
ATOM     48  OE2 GLU A 141      58.663  41.474  55.132  1.00  0.00           O  
ATOM     49  N   LEU A 142      62.793  45.431  51.964  1.00  0.00           N  
ATOM     50  CA  LEU A 142      63.006  45.947  50.627  1.00  0.00           C  
ATOM     51  C   LEU A 142      64.328  45.441  50.070  1.00  0.00           C  
ATOM     52  O   LEU A 142      64.386  44.932  48.951  1.00  0.00           O  
ATOM     53  CB  LEU A 142      63.013  47.473  50.646  1.00  0.00           C  
ATOM     54  CG  LEU A 142      61.702  48.132  51.077  1.00  0.00           C  
ATOM     55  CD1 LEU A 142      61.755  49.606  50.746  1.00  0.00           C  
ATOM     56  CD2 LEU A 142      60.517  47.475  50.381  1.00  0.00           C  
ATOM     57  N   ARG A 143      65.392  45.577  50.854  1.00  0.00           N  
ATOM     58  CA  ARG A 143      66.709  45.126  50.422  1.00  0.00           C  
ATOM     59  C   ARG A 143      66.689  43.634  50.156  1.00  0.00           C  
ATOM     60  O   ARG A 143      67.258  43.159  49.178  1.00  0.00           O  
ATOM     61  CB  ARG A 143      67.761  45.425  51.488  1.00  0.00           C  
ATOM     62  CG  ARG A 143      69.161  45.678  50.936  1.00  0.00           C  
ATOM     63  CD  ARG A 143      70.222  45.407  51.995  1.00  0.00           C  
ATOM     64  NE  ARG A 143      70.037  44.083  52.581  1.00  0.00           N  
ATOM     65  CZ  ARG A 143      69.447  43.854  53.750  1.00  0.00           C  
ATOM     66  NH1 ARG A 143      68.982  44.869  54.472  1.00  0.00           N  
ATOM     67  NH2 ARG A 143      69.297  42.607  54.184  1.00  0.00           N  
ATOM     68  N   ASN A 144      66.029  42.892  51.032  1.00  0.00           N  
ATOM     69  CA  ASN A 144      65.969  41.451  50.875  1.00  0.00           C  
ATOM     70  C   ASN A 144      65.281  41.011  49.602  1.00  0.00           C  
ATOM     71  O   ASN A 144      65.684  40.033  48.969  1.00  0.00           O  
ATOM     72  CB  ASN A 144      65.265  40.822  52.063  1.00  0.00           C  
ATOM     73  CG  ASN A 144      66.113  39.791  52.725  1.00  0.00           C  
ATOM     74  OD1 ASN A 144      66.011  38.604  52.424  1.00  0.00           O  
ATOM     75  ND2 ASN A 144      66.984  40.234  53.628  1.00  0.00           N  
ATOM     76  N   ARG A 145      64.229  41.732  49.239  1.00  0.00           N  
ATOM     77  CA  ARG A 145      63.481  41.417  48.041  1.00  0.00           C  
ATOM     78  C   ARG A 145      64.284  41.771  46.793  1.00  0.00           C  
ATOM     79  O   ARG A 145      64.299  41.006  45.835  1.00  0.00           O  
ATOM     80  CB  ARG A 145      62.136  42.134  48.083  1.00  0.00           C  
ATOM     81  CG  ARG A 145      61.154  41.394  48.973  1.00  0.00           C  
ATOM     82  CD  ARG A 145      59.995  42.257  49.409  1.00  0.00           C  
ATOM     83  NE  ARG A 145      59.266  41.660  50.526  1.00  0.00           N  
ATOM     84  CZ  ARG A 145      58.147  40.951  50.411  1.00  0.00           C  
ATOM     85  NH1 ARG A 145      57.605  40.733  49.220  1.00  0.00           N  
ATOM     86  NH2 ARG A 145      57.550  40.481  51.498  1.00  0.00           N  
ATOM     87  N   ARG A 146      64.978  42.907  46.811  1.00  0.00           N  
ATOM     88  CA  ARG A 146      65.791  43.291  45.663  1.00  0.00           C  
ATOM     89  C   ARG A 146      66.901  42.267  45.455  1.00  0.00           C  
ATOM     90  O   ARG A 146      67.235  41.926  44.319  1.00  0.00           O  
ATOM     91  CB  ARG A 146      66.404  44.669  45.876  1.00  0.00           C  
ATOM     92  CG  ARG A 146      65.413  45.801  45.770  1.00  0.00           C  
ATOM     93  CD  ARG A 146      66.112  47.157  45.872  1.00  0.00           C  
ATOM     94  NE  ARG A 146      67.073  47.232  46.981  1.00  0.00           N  
ATOM     95  CZ  ARG A 146      66.861  47.881  48.127  1.00  0.00           C  
ATOM     96  NH1 ARG A 146      65.716  48.523  48.333  1.00  0.00           N  
ATOM     97  NH2 ARG A 146      67.799  47.895  49.070  1.00  0.00           N  
ATOM     98  N   GLU A 147      67.460  41.765  46.559  1.00  0.00           N  
ATOM     99  CA  GLU A 147      68.537  40.771  46.511  1.00  0.00           C  
ATOM    100  C   GLU A 147      68.052  39.441  45.962  1.00  0.00           C  
ATOM    101  O   GLU A 147      68.766  38.764  45.220  1.00  0.00           O  
ATOM    102  CB  GLU A 147      69.124  40.545  47.908  1.00  0.00           C  
ATOM    103  CG  GLU A 147      69.955  41.709  48.417  1.00  0.00           C  
ATOM    104  CD  GLU A 147      70.676  41.400  49.710  1.00  0.00           C  
ATOM    105  OE1 GLU A 147      70.306  40.423  50.401  1.00  0.00           O  
ATOM    106  OE2 GLU A 147      71.619  42.146  50.029  1.00  0.00           O  
ATOM    107  N   LYS A 148      66.847  39.053  46.356  1.00  0.00           N  
ATOM    108  CA  LYS A 148      66.288  37.808  45.877  1.00  0.00           C  
ATOM    109  C   LYS A 148      66.017  37.943  44.382  1.00  0.00           C  
ATOM    110  O   LYS A 148      66.225  36.995  43.623  1.00  0.00           O  
ATOM    111  CB  LYS A 148      65.013  37.481  46.644  1.00  0.00           C  
ATOM    112  CG  LYS A 148      65.300  36.936  48.024  1.00  0.00           C  
ATOM    113  CD  LYS A 148      64.041  36.805  48.836  1.00  0.00           C  
ATOM    114  CE  LYS A 148      64.341  36.227  50.202  1.00  0.00           C  
ATOM    115  NZ  LYS A 148      63.086  35.922  50.943  1.00  0.00           N  
ATOM    116  N   LEU A 149      65.572  39.127  43.961  1.00  0.00           N  
ATOM    117  CA  LEU A 149      65.311  39.379  42.550  1.00  0.00           C  
ATOM    118  C   LEU A 149      66.637  39.314  41.789  1.00  0.00           C  
ATOM    119  O   LEU A 149      66.742  38.637  40.770  1.00  0.00           O  
ATOM    120  CB  LEU A 149      64.673  40.753  42.356  1.00  0.00           C  
ATOM    121  CG  LEU A 149      64.411  41.167  40.904  1.00  0.00           C  
ATOM    122  CD1 LEU A 149      63.569  40.104  40.165  1.00  0.00           C  
ATOM    123  CD2 LEU A 149      63.696  42.506  40.909  1.00  0.00           C  
ATOM    124  N   ALA A 150      67.650  40.008  42.296  1.00  0.00           N  
ATOM    125  CA  ALA A 150      68.954  39.997  41.655  1.00  0.00           C  
ATOM    126  C   ALA A 150      69.332  38.562  41.334  1.00  0.00           C  
ATOM    127  O   ALA A 150      69.783  38.259  40.229  1.00  0.00           O  
ATOM    128  CB  ALA A 150      69.993  40.609  42.564  1.00  0.00           C  
ATOM    129  N   ALA A 151      69.135  37.677  42.303  1.00  0.00           N  
ATOM    130  CA  ALA A 151      69.459  36.269  42.121  1.00  0.00           C  
ATOM    131  C   ALA A 151      68.617  35.628  41.013  1.00  0.00           C  
ATOM    132  O   ALA A 151      69.100  34.760  40.285  1.00  0.00           O  
ATOM    133  CB  ALA A 151      69.263  35.520  43.428  1.00  0.00           C  
ATOM    134  N   LEU A 152      67.362  36.052  40.883  1.00  0.00           N  
ATOM    135  CA  LEU A 152      66.487  35.500  39.855  1.00  0.00           C  
ATOM    136  C   LEU A 152      66.998  35.934  38.499  1.00  0.00           C  
ATOM    137  O   LEU A 152      66.945  35.178  37.531  1.00  0.00           O  
ATOM    138  CB  LEU A 152      65.054  36.010  40.022  1.00  0.00           C  
ATOM    139  CG  LEU A 152      64.230  35.357  41.123  1.00  0.00           C  
ATOM    140  CD1 LEU A 152      62.828  35.945  41.134  1.00  0.00           C  
ATOM    141  CD2 LEU A 152      64.201  33.854  40.902  1.00  0.00           C  
ATOM    142  N   ARG A 153      67.482  37.167  38.439  1.00  0.00           N  
ATOM    143  CA  ARG A 153      67.998  37.717  37.210  1.00  0.00           C  
ATOM    144  C   ARG A 153      69.221  36.942  36.768  1.00  0.00           C  
ATOM    145  O   ARG A 153      69.438  36.754  35.572  1.00  0.00           O  
ATOM    146  CB  ARG A 153      68.344  39.183  37.404  1.00  0.00           C  
ATOM    147  CG  ARG A 153      67.125  40.057  37.665  1.00  0.00           C  
ATOM    148  CD  ARG A 153      67.384  41.429  37.139  1.00  0.00           C  
ATOM    149  NE  ARG A 153      66.350  42.412  37.447  1.00  0.00           N  
ATOM    150  CZ  ARG A 153      65.216  42.549  36.771  1.00  0.00           C  
ATOM    151  NH1 ARG A 153      64.956  41.754  35.747  1.00  0.00           N  
ATOM    152  NH2 ARG A 153      64.373  43.529  37.076  1.00  0.00           N  
ATOM    153  N   GLN A 154      70.012  36.473  37.728  1.00  0.00           N  
ATOM    154  CA  GLN A 154      71.210  35.711  37.397  1.00  0.00           C  
ATOM    155  C   GLN A 154      70.889  34.328  36.847  1.00  0.00           C  
ATOM    156  O   GLN A 154      71.658  33.779  36.063  1.00  0.00           O  
ATOM    157  CB  GLN A 154      72.115  35.570  38.620  1.00  0.00           C  
ATOM    158  CG  GLN A 154      72.846  36.848  38.974  1.00  0.00           C  
ATOM    159  CD  GLN A 154      73.912  37.217  37.965  1.00  0.00           C  
ATOM    160  OE1 GLN A 154      74.779  36.404  37.637  1.00  0.00           O  
ATOM    161  NE2 GLN A 154      73.857  38.449  37.470  1.00  0.00           N  
ATOM    162  N   GLN A 155      69.753  33.772  37.252  1.00  0.00           N  
ATOM    163  CA  GLN A 155      69.348  32.440  36.805  1.00  0.00           C  
ATOM    164  C   GLN A 155      68.715  32.418  35.415  1.00  0.00           C  
ATOM    165  O   GLN A 155      68.672  31.378  34.763  1.00  0.00           O  
ATOM    166  CB  GLN A 155      68.369  31.820  37.799  1.00  0.00           C  
ATOM    167  CG  GLN A 155      68.920  31.649  39.196  1.00  0.00           C  
ATOM    168  CD  GLN A 155      67.819  31.375  40.197  1.00  0.00           C  
ATOM    169  OE1 GLN A 155      67.788  31.950  41.292  1.00  0.00           O  
ATOM    170  NE2 GLN A 155      66.894  30.494  39.822  1.00  0.00           N  
ATOM    171  N   GLY A 156      68.224  33.560  34.964  1.00  0.00           N  
ATOM    172  CA  GLY A 156      67.597  33.609  33.662  1.00  0.00           C  
ATOM    173  C   GLY A 156      66.591  34.732  33.604  1.00  0.00           C  
ATOM    174  O   GLY A 156      66.865  35.841  34.073  1.00  0.00           O  
ATOM    175  N   VAL A 157      65.427  34.463  33.026  1.00  0.00           N  
ATOM    176  CA  VAL A 157      64.400  35.490  32.931  1.00  0.00           C  
ATOM    177  C   VAL A 157      63.658  35.570  34.267  1.00  0.00           C  
ATOM    178  O   VAL A 157      62.927  34.648  34.655  1.00  0.00           O  
ATOM    179  CB  VAL A 157      63.428  35.197  31.769  1.00  0.00           C  
ATOM    180  CG1 VAL A 157      62.582  36.424  31.476  1.00  0.00           C  
ATOM    181  CG2 VAL A 157      64.225  34.815  30.531  1.00  0.00           C  
ATOM    182  N   ALA A 158      63.877  36.680  34.969  1.00  0.00           N  
ATOM    183  CA  ALA A 158      63.284  36.912  36.283  1.00  0.00           C  
ATOM    184  C   ALA A 158      61.757  36.971  36.272  1.00  0.00           C  
ATOM    185  O   ALA A 158      61.107  36.450  37.182  1.00  0.00           O  
ATOM    186  CB  ALA A 158      63.856  38.202  36.884  1.00  0.00           C  
ATOM    187  N   PHE A 159      61.194  37.596  35.238  1.00  0.00           N  
ATOM    188  CA  PHE A 159      59.750  37.740  35.119  1.00  0.00           C  
ATOM    189  C   PHE A 159      59.171  36.945  33.954  1.00  0.00           C  
ATOM    190  O   PHE A 159      59.015  37.450  32.843  1.00  0.00           O  
ATOM    191  CB  PHE A 159      59.386  39.222  34.978  1.00  0.00           C  
ATOM    192  CG  PHE A 159      59.857  40.059  36.126  1.00  0.00           C  
ATOM    193  CD1 PHE A 159      61.160  40.539  36.159  1.00  0.00           C  
ATOM    194  CD2 PHE A 159      59.016  40.325  37.201  1.00  0.00           C  
ATOM    195  CE1 PHE A 159      61.625  41.267  37.252  1.00  0.00           C  
ATOM    196  CE2 PHE A 159      59.472  41.052  38.297  1.00  0.00           C  
ATOM    197  CZ  PHE A 159      60.780  41.522  38.322  1.00  0.00           C  
ATOM    198  N   PRO A 160      58.847  35.675  34.197  1.00  0.00           N  
ATOM    199  CA  PRO A 160      58.284  34.869  33.118  1.00  0.00           C  
ATOM    200  C   PRO A 160      56.813  35.200  32.877  1.00  0.00           C  
ATOM    201  O   PRO A 160      56.229  36.054  33.545  1.00  0.00           O  
ATOM    202  CB  PRO A 160      58.464  33.440  33.624  1.00  0.00           C  
ATOM    203  CG  PRO A 160      58.380  33.571  35.112  1.00  0.00           C  
ATOM    204  CD  PRO A 160      58.991  34.906  35.448  1.00  0.00           C  
ATOM    205  N   ASN A 161      56.241  34.539  31.881  1.00  0.00           N  
ATOM    206  CA  ASN A 161      54.829  34.658  31.557  1.00  0.00           C  
ATOM    207  C   ASN A 161      54.621  33.372  30.818  1.00  0.00           C  
ATOM    208  O   ASN A 161      54.699  33.321  29.593  1.00  0.00           O  
ATOM    209  CB  ASN A 161      54.505  35.825  30.642  1.00  0.00           C  
ATOM    210  CG  ASN A 161      53.010  36.001  30.488  1.00  0.00           C  
ATOM    211  OD1 ASN A 161      52.260  35.025  30.602  1.00  0.00           O  
ATOM    212  ND2 ASN A 161      52.562  37.231  30.247  1.00  0.00           N  
ATOM    213  N   ASP A 162      54.367  32.327  31.588  1.00  0.00           N  
ATOM    214  CA  ASP A 162      54.232  31.002  31.049  1.00  0.00           C  
ATOM    215  C   ASP A 162      53.221  30.149  31.814  1.00  0.00           C  
ATOM    216  O   ASP A 162      52.489  29.357  31.218  1.00  0.00           O  
ATOM    217  CB  ASP A 162      55.614  30.360  31.099  1.00  0.00           C  
ATOM    218  CG  ASP A 162      55.604  28.939  30.649  1.00  0.00           C  
ATOM    219  OD1 ASP A 162      55.612  28.722  29.420  1.00  0.00           O  
ATOM    220  OD2 ASP A 162      55.591  28.038  31.513  1.00  0.00           O  
ATOM    221  N   PHE A 163      53.180  30.304  33.133  1.00  0.00           N  
ATOM    222  CA  PHE A 163      52.263  29.509  33.943  1.00  0.00           C  
ATOM    223  C   PHE A 163      50.804  29.795  33.616  1.00  0.00           C  
ATOM    224  O   PHE A 163      50.405  30.947  33.455  1.00  0.00           O  
ATOM    225  CB  PHE A 163      52.503  29.743  35.441  1.00  0.00           C  
ATOM    226  CG  PHE A 163      51.678  28.847  36.319  1.00  0.00           C  
ATOM    227  CD1 PHE A 163      52.131  27.575  36.652  1.00  0.00           C  
ATOM    228  CD2 PHE A 163      50.412  29.244  36.746  1.00  0.00           C  
ATOM    229  CE1 PHE A 163      51.331  26.710  37.391  1.00  0.00           C  
ATOM    230  CE2 PHE A 163      49.607  28.390  37.485  1.00  0.00           C  
ATOM    231  CZ  PHE A 163      50.066  27.120  37.806  1.00  0.00           C  
ATOM    232  N   ARG A 164      50.006  28.740  33.523  1.00  0.00           N  
ATOM    233  CA  ARG A 164      48.592  28.905  33.217  1.00  0.00           C  
ATOM    234  C   ARG A 164      47.747  28.159  34.238  1.00  0.00           C  
ATOM    235  O   ARG A 164      47.999  26.992  34.545  1.00  0.00           O  
ATOM    236  CB  ARG A 164      48.275  28.393  31.797  1.00  0.00           C  
ATOM    237  CG  ARG A 164      49.119  29.015  30.686  1.00  0.00           C  
ATOM    238  CD  ARG A 164      48.758  30.475  30.444  1.00  0.00           C  
ATOM    239  NE  ARG A 164      49.678  31.083  29.488  1.00  0.00           N  
ATOM    240  CZ  ARG A 164      50.629  31.963  29.793  1.00  0.00           C  
ATOM    241  NH1 ARG A 164      50.811  32.369  31.046  1.00  0.00           N  
ATOM    242  NH2 ARG A 164      51.421  32.423  28.834  1.00  0.00           N  
ATOM    243  N   ARG A 165      46.743  28.847  34.766  1.00  0.00           N  
ATOM    244  CA  ARG A 165      45.855  28.253  35.754  1.00  0.00           C  
ATOM    245  C   ARG A 165      44.572  27.845  35.051  1.00  0.00           C  
ATOM    246  O   ARG A 165      44.289  28.319  33.951  1.00  0.00           O  
ATOM    247  CB  ARG A 165      45.542  29.264  36.863  1.00  0.00           C  
ATOM    248  CG  ARG A 165      44.823  30.509  36.389  1.00  0.00           C  
ATOM    249  CD  ARG A 165      44.267  31.285  37.570  1.00  0.00           C  
ATOM    250  NE  ARG A 165      43.663  32.557  37.188  1.00  0.00           N  
ATOM    251  CZ  ARG A 165      43.496  33.581  38.019  1.00  0.00           C  
ATOM    252  NH1 ARG A 165      43.890  33.482  39.279  1.00  0.00           N  
ATOM    253  NH2 ARG A 165      42.939  34.704  37.590  1.00  0.00           N  
ATOM    254  N   ASP A 166      43.798  26.966  35.678  1.00  0.00           N  
ATOM    255  CA  ASP A 166      42.549  26.524  35.086  1.00  0.00           C  
ATOM    256  C   ASP A 166      41.387  26.715  36.050  1.00  0.00           C  
ATOM    257  O   ASP A 166      40.249  26.381  35.729  1.00  0.00           O  
ATOM    258  CB  ASP A 166      42.651  25.054  34.687  1.00  0.00           C  
ATOM    259  CG  ASP A 166      43.054  24.163  35.841  1.00  0.00           C  
ATOM    260  OD1 ASP A 166      42.630  24.436  36.983  1.00  0.00           O  
ATOM    261  OD2 ASP A 166      43.796  23.186  35.604  1.00  0.00           O  
ATOM    262  N   HIS A 167      41.678  27.273  37.222  1.00  0.00           N  
ATOM    263  CA  HIS A 167      40.663  27.492  38.251  1.00  0.00           C  
ATOM    264  C   HIS A 167      40.967  28.694  39.135  1.00  0.00           C  
ATOM    265  O   HIS A 167      42.125  29.030  39.361  1.00  0.00           O  
ATOM    266  CB  HIS A 167      40.590  26.272  39.174  1.00  0.00           C  
ATOM    267  CG  HIS A 167      39.802  25.128  38.623  1.00  0.00           C  
ATOM    268  ND1 HIS A 167      40.376  24.111  37.892  1.00  0.00           N  
ATOM    269  CD2 HIS A 167      38.488  24.819  38.733  1.00  0.00           C  
ATOM    270  CE1 HIS A 167      39.450  23.223  37.575  1.00  0.00           C  
ATOM    271  NE2 HIS A 167      38.296  23.630  38.073  1.00  0.00           N  
ATOM    272  N   THR A 168      39.924  29.343  39.632  1.00  0.00           N  
ATOM    273  CA  THR A 168      40.103  30.445  40.566  1.00  0.00           C  
ATOM    274  C   THR A 168      39.551  29.881  41.878  1.00  0.00           C  
ATOM    275  O   THR A 168      38.768  28.927  41.859  1.00  0.00           O  
ATOM    276  CB  THR A 168      39.308  31.702  40.187  1.00  0.00           C  
ATOM    277  OG1 THR A 168      37.962  31.343  39.868  1.00  0.00           O  
ATOM    278  CG2 THR A 168      39.952  32.397  39.019  1.00  0.00           C  
ATOM    279  N   SER A 169      39.962  30.463  43.004  1.00  0.00           N  
ATOM    280  CA  SER A 169      39.549  29.996  44.322  1.00  0.00           C  
ATOM    281  C   SER A 169      38.048  29.842  44.487  1.00  0.00           C  
ATOM    282  O   SER A 169      37.573  28.820  44.998  1.00  0.00           O  
ATOM    283  CB  SER A 169      40.080  30.939  45.393  1.00  0.00           C  
ATOM    284  OG  SER A 169      39.578  32.245  45.190  1.00  0.00           O  
ATOM    285  N   ASP A 170      37.300  30.851  44.061  1.00  0.00           N  
ATOM    286  CA  ASP A 170      35.851  30.807  44.180  1.00  0.00           C  
ATOM    287  C   ASP A 170      35.266  29.593  43.449  1.00  0.00           C  
ATOM    288  O   ASP A 170      34.354  28.923  43.951  1.00  0.00           O  
ATOM    289  CB  ASP A 170      35.249  32.105  43.638  1.00  0.00           C  
ATOM    290  CG  ASP A 170      35.651  32.382  42.204  1.00  0.00           C  
ATOM    291  OD1 ASP A 170      36.862  32.380  41.908  1.00  0.00           O  
ATOM    292  OD2 ASP A 170      34.752  32.607  41.369  1.00  0.00           O  
ATOM    293  N   GLN A 171      35.802  29.301  42.267  1.00  0.00           N  
ATOM    294  CA  GLN A 171      35.329  28.166  41.481  1.00  0.00           C  
ATOM    295  C   GLN A 171      35.526  26.873  42.252  1.00  0.00           C  
ATOM    296  O   GLN A 171      34.631  26.036  42.334  1.00  0.00           O  
ATOM    297  CB  GLN A 171      36.093  28.075  40.158  1.00  0.00           C  
ATOM    298  CG  GLN A 171      35.733  29.143  39.149  1.00  0.00           C  
ATOM    299  CD  GLN A 171      36.672  29.156  37.952  1.00  0.00           C  
ATOM    300  OE1 GLN A 171      37.640  28.396  37.891  1.00  0.00           O  
ATOM    301  NE2 GLN A 171      36.389  30.030  36.994  1.00  0.00           N  
ATOM    302  N   LEU A 172      36.720  26.715  42.805  1.00  0.00           N  
ATOM    303  CA  LEU A 172      37.055  25.522  43.560  1.00  0.00           C  
ATOM    304  C   LEU A 172      36.138  25.349  44.769  1.00  0.00           C  
ATOM    305  O   LEU A 172      35.660  24.248  45.050  1.00  0.00           O  
ATOM    306  CB  LEU A 172      38.512  25.602  44.002  1.00  0.00           C  
ATOM    307  CG  LEU A 172      39.501  25.652  42.837  1.00  0.00           C  
ATOM    308  CD1 LEU A 172      40.881  26.034  43.347  1.00  0.00           C  
ATOM    309  CD2 LEU A 172      39.540  24.294  42.151  1.00  0.00           C  
ATOM    310  N   HIS A 173      35.881  26.443  45.475  1.00  0.00           N  
ATOM    311  CA  HIS A 173      35.026  26.384  46.650  1.00  0.00           C  
ATOM    312  C   HIS A 173      33.590  26.064  46.275  1.00  0.00           C  
ATOM    313  O   HIS A 173      32.972  25.193  46.876  1.00  0.00           O  
ATOM    314  CB  HIS A 173      35.082  27.707  47.414  1.00  0.00           C  
ATOM    315  CG  HIS A 173      36.366  27.920  48.155  1.00  0.00           C  
ATOM    316  ND1 HIS A 173      36.896  26.978  49.014  1.00  0.00           N  
ATOM    317  CD2 HIS A 173      37.234  28.961  48.156  1.00  0.00           C  
ATOM    318  CE1 HIS A 173      38.034  27.429  49.510  1.00  0.00           C  
ATOM    319  NE2 HIS A 173      38.262  28.630  49.005  1.00  0.00           N  
ATOM    320  N   GLU A 174      33.059  26.759  45.274  1.00  0.00           N  
ATOM    321  CA  GLU A 174      31.683  26.521  44.863  1.00  0.00           C  
ATOM    322  C   GLU A 174      31.487  25.062  44.491  1.00  0.00           C  
ATOM    323  O   GLU A 174      30.530  24.425  44.917  1.00  0.00           O  
ATOM    324  CB  GLU A 174      31.306  27.410  43.672  1.00  0.00           C  
ATOM    325  N   GLU A 175      32.417  24.522  43.722  1.00  0.00           N  
ATOM    326  CA  GLU A 175      32.298  23.147  43.273  1.00  0.00           C  
ATOM    327  C   GLU A 175      32.727  22.047  44.247  1.00  0.00           C  
ATOM    328  O   GLU A 175      32.153  20.952  44.236  1.00  0.00           O  
ATOM    329  CB  GLU A 175      33.074  22.986  41.963  1.00  0.00           C  
ATOM    330  CG  GLU A 175      32.978  21.614  41.322  1.00  0.00           C  
ATOM    331  CD  GLU A 175      33.832  21.494  40.070  1.00  0.00           C  
ATOM    332  OE1 GLU A 175      34.557  22.467  39.745  1.00  0.00           O  
ATOM    333  OE2 GLU A 175      33.779  20.426  39.412  1.00  0.00           O  
ATOM    334  N   PHE A 176      33.706  22.325  45.104  1.00  0.00           N  
ATOM    335  CA  PHE A 176      34.207  21.284  45.994  1.00  0.00           C  
ATOM    336  C   PHE A 176      34.089  21.438  47.502  1.00  0.00           C  
ATOM    337  O   PHE A 176      34.392  20.501  48.237  1.00  0.00           O  
ATOM    338  CB  PHE A 176      35.662  21.013  45.650  1.00  0.00           C  
ATOM    339  CG  PHE A 176      35.875  20.605  44.228  1.00  0.00           C  
ATOM    340  CD1 PHE A 176      35.513  19.337  43.799  1.00  0.00           C  
ATOM    341  CD2 PHE A 176      36.455  21.480  43.318  1.00  0.00           C  
ATOM    342  CE1 PHE A 176      35.730  18.944  42.488  1.00  0.00           C  
ATOM    343  CE2 PHE A 176      36.678  21.094  42.000  1.00  0.00           C  
ATOM    344  CZ  PHE A 176      36.316  19.824  41.585  1.00  0.00           C  
ATOM    345  N   ASP A 177      33.670  22.600  47.977  1.00  0.00           N  
ATOM    346  CA  ASP A 177      33.542  22.787  49.412  1.00  0.00           C  
ATOM    347  C   ASP A 177      32.639  21.719  50.036  1.00  0.00           C  
ATOM    348  O   ASP A 177      32.947  21.183  51.099  1.00  0.00           O  
ATOM    349  CB  ASP A 177      32.987  24.177  49.712  1.00  0.00           C  
ATOM    350  CG  ASP A 177      34.083  25.211  49.902  1.00  0.00           C  
ATOM    351  OD1 ASP A 177      35.277  24.839  49.833  1.00  0.00           O  
ATOM    352  OD2 ASP A 177      33.749  26.395  50.119  1.00  0.00           O  
ATOM    353  N   ALA A 178      31.536  21.400  49.366  1.00  0.00           N  
ATOM    354  CA  ALA A 178      30.584  20.407  49.867  1.00  0.00           C  
ATOM    355  C   ALA A 178      31.053  18.949  49.827  1.00  0.00           C  
ATOM    356  O   ALA A 178      30.300  18.049  50.187  1.00  0.00           O  
ATOM    357  CB  ALA A 178      29.261  20.538  49.114  1.00  0.00           C  
ATOM    358  N   LYS A 179      32.281  18.701  49.395  1.00  0.00           N  
ATOM    359  CA  LYS A 179      32.765  17.332  49.338  1.00  0.00           C  
ATOM    360  C   LYS A 179      33.759  17.077  50.456  1.00  0.00           C  
ATOM    361  O   LYS A 179      34.603  17.922  50.748  1.00  0.00           O  
ATOM    362  CB  LYS A 179      33.413  17.057  47.980  1.00  0.00           C  
ATOM    363  CG  LYS A 179      32.484  17.341  46.814  1.00  0.00           C  
ATOM    364  CD  LYS A 179      33.065  16.874  45.495  1.00  0.00           C  
ATOM    365  CE  LYS A 179      32.041  17.015  44.385  1.00  0.00           C  
ATOM    366  NZ  LYS A 179      30.840  16.171  44.644  1.00  0.00           N  
ATOM    367  N   ASP A 180      33.643  15.918  51.097  1.00  0.00           N  
ATOM    368  CA  ASP A 180      34.549  15.561  52.180  1.00  0.00           C  
ATOM    369  C   ASP A 180      35.797  14.934  51.580  1.00  0.00           C  
ATOM    370  O   ASP A 180      35.817  14.572  50.401  1.00  0.00           O  
ATOM    371  CB  ASP A 180      33.882  14.584  53.158  1.00  0.00           C  
ATOM    372  CG  ASP A 180      33.246  13.394  52.462  1.00  0.00           C  
ATOM    373  OD1 ASP A 180      33.987  12.529  51.943  1.00  0.00           O  
ATOM    374  OD2 ASP A 180      31.999  13.324  52.437  1.00  0.00           O  
ATOM    375  N   ASN A 181      36.837  14.810  52.397  1.00  0.00           N  
ATOM    376  CA  ASN A 181      38.102  14.249  51.947  1.00  0.00           C  
ATOM    377  C   ASN A 181      37.988  12.892  51.253  1.00  0.00           C  
ATOM    378  O   ASN A 181      38.811  12.555  50.401  1.00  0.00           O  
ATOM    379  CB  ASN A 181      39.065  14.149  53.124  1.00  0.00           C  
ATOM    380  CG  ASN A 181      40.506  14.276  52.699  1.00  0.00           C  
ATOM    381  OD1 ASN A 181      40.833  15.047  51.796  1.00  0.00           O  
ATOM    382  ND2 ASN A 181      41.383  13.516  53.345  1.00  0.00           N  
ATOM    383  N   GLN A 182      36.975  12.113  51.615  1.00  0.00           N  
ATOM    384  CA  GLN A 182      36.782  10.805  51.006  1.00  0.00           C  
ATOM    385  C   GLN A 182      36.481  10.994  49.527  1.00  0.00           C  
ATOM    386  O   GLN A 182      37.169  10.443  48.669  1.00  0.00           O  
ATOM    387  CB  GLN A 182      35.627  10.063  51.684  1.00  0.00           C  
ATOM    388  N   GLU A 183      35.454  11.789  49.241  1.00  0.00           N  
ATOM    389  CA  GLU A 183      35.047  12.068  47.867  1.00  0.00           C  
ATOM    390  C   GLU A 183      36.197  12.624  47.047  1.00  0.00           C  
ATOM    391  O   GLU A 183      36.483  12.142  45.950  1.00  0.00           O  
ATOM    392  CB  GLU A 183      33.901  13.079  47.843  1.00  0.00           C  
ATOM    393  CG  GLU A 183      32.740  12.745  48.763  1.00  0.00           C  
ATOM    394  CD  GLU A 183      31.550  13.668  48.560  1.00  0.00           C  
ATOM    395  OE1 GLU A 183      31.258  14.023  47.395  1.00  0.00           O  
ATOM    396  OE2 GLU A 183      30.906  14.037  49.566  1.00  0.00           O  
ATOM    397  N   LEU A 184      36.852  13.648  47.584  1.00  0.00           N  
ATOM    398  CA  LEU A 184      37.961  14.287  46.894  1.00  0.00           C  
ATOM    399  C   LEU A 184      39.108  13.324  46.660  1.00  0.00           C  
ATOM    400  O   LEU A 184      39.800  13.416  45.649  1.00  0.00           O  
ATOM    401  CB  LEU A 184      38.446  15.503  47.686  1.00  0.00           C  
ATOM    402  CG  LEU A 184      37.442  16.659  47.768  1.00  0.00           C  
ATOM    403  CD1 LEU A 184      38.013  17.787  48.595  1.00  0.00           C  
ATOM    404  CD2 LEU A 184      37.112  17.148  46.368  1.00  0.00           C  
ATOM    405  N   GLU A 185      39.307  12.395  47.588  1.00  0.00           N  
ATOM    406  CA  GLU A 185      40.380  11.422  47.451  1.00  0.00           C  
ATOM    407  C   GLU A 185      40.138  10.585  46.203  1.00  0.00           C  
ATOM    408  O   GLU A 185      41.015  10.461  45.343  1.00  0.00           O  
ATOM    409  CB  GLU A 185      40.441  10.510  48.681  1.00  0.00           C  
ATOM    410  N   SER A 186      38.937  10.022  46.105  1.00  0.00           N  
ATOM    411  CA  SER A 186      38.572   9.184  44.966  1.00  0.00           C  
ATOM    412  C   SER A 186      38.452   9.987  43.675  1.00  0.00           C  
ATOM    413  O   SER A 186      38.770   9.484  42.597  1.00  0.00           O  
ATOM    414  CB  SER A 186      37.256   8.453  45.242  1.00  0.00           C  
ATOM    415  OG  SER A 186      36.187   9.369  45.383  1.00  0.00           O  
ATOM    416  N   LEU A 195      37.988  11.229  43.780  1.00  0.00           N  
ATOM    417  CA  LEU A 195      37.850  12.084  42.608  1.00  0.00           C  
ATOM    418  C   LEU A 195      39.229  12.438  42.056  1.00  0.00           C  
ATOM    419  O   LEU A 195      39.384  12.650  40.856  1.00  0.00           O  
ATOM    420  CB  LEU A 195      37.092  13.357  42.972  1.00  0.00           C  
ATOM    421  CG  LEU A 195      35.582  13.176  43.130  1.00  0.00           C  
ATOM    422  CD1 LEU A 195      34.955  14.465  43.638  1.00  0.00           C  
ATOM    423  CD2 LEU A 195      34.982  12.775  41.796  1.00  0.00           C  
ATOM    424  N   ASN A 196      40.226  12.488  42.938  1.00  0.00           N  
ATOM    425  CA  ASN A 196      41.602  12.806  42.555  1.00  0.00           C  
ATOM    426  C   ASN A 196      41.648  13.864  41.456  1.00  0.00           C  
ATOM    427  O   ASN A 196      42.174  13.630  40.367  1.00  0.00           O  
ATOM    428  CB  ASN A 196      42.321  11.543  42.084  1.00  0.00           C  
ATOM    429  CG  ASN A 196      43.825  11.731  41.965  1.00  0.00           C  
ATOM    430  OD1 ASN A 196      44.467  12.326  42.832  1.00  0.00           O  
ATOM    431  ND2 ASN A 196      44.395  11.213  40.886  1.00  0.00           N  
ATOM    432  N   ILE A 197      41.095  15.031  41.762  1.00  0.00           N  
ATOM    433  CA  ILE A 197      41.048  16.139  40.820  1.00  0.00           C  
ATOM    434  C   ILE A 197      42.244  17.068  40.931  1.00  0.00           C  
ATOM    435  O   ILE A 197      42.513  17.621  41.997  1.00  0.00           O  
ATOM    436  CB  ILE A 197      39.777  16.963  41.034  1.00  0.00           C  
ATOM    437  CG1 ILE A 197      38.574  16.133  40.591  1.00  0.00           C  
ATOM    438  CG2 ILE A 197      39.862  18.282  40.275  1.00  0.00           C  
ATOM    439  CD1 ILE A 197      37.262  16.689  41.034  1.00  0.00           C  
ATOM    440  N   GLU A 198      42.957  17.238  39.822  1.00  0.00           N  
ATOM    441  CA  GLU A 198      44.107  18.128  39.791  1.00  0.00           C  
ATOM    442  C   GLU A 198      43.693  19.464  39.183  1.00  0.00           C  
ATOM    443  O   GLU A 198      42.971  19.502  38.186  1.00  0.00           O  
ATOM    444  CB  GLU A 198      45.233  17.527  38.959  1.00  0.00           C  
ATOM    445  CG  GLU A 198      46.364  18.500  38.726  1.00  0.00           C  
ATOM    446  CD  GLU A 198      47.541  17.867  38.026  1.00  0.00           C  
ATOM    447  OE1 GLU A 198      48.142  16.934  38.599  1.00  0.00           O  
ATOM    448  OE2 GLU A 198      47.869  18.303  36.901  1.00  0.00           O  
ATOM    449  N   VAL A 199      44.143  20.557  39.788  1.00  0.00           N  
ATOM    450  CA  VAL A 199      43.816  21.888  39.291  1.00  0.00           C  
ATOM    451  C   VAL A 199      45.057  22.773  39.324  1.00  0.00           C  
ATOM    452  O   VAL A 199      46.061  22.416  39.939  1.00  0.00           O  
ATOM    453  CB  VAL A 199      42.723  22.545  40.150  1.00  0.00           C  
ATOM    454  CG1 VAL A 199      41.488  21.657  40.194  1.00  0.00           C  
ATOM    455  CG2 VAL A 199      43.252  22.791  41.560  1.00  0.00           C  
ATOM    456  N   SER A 200      44.995  23.915  38.646  1.00  0.00           N  
ATOM    457  CA  SER A 200      46.113  24.856  38.630  1.00  0.00           C  
ATOM    458  C   SER A 200      45.562  26.207  39.045  1.00  0.00           C  
ATOM    459  O   SER A 200      44.526  26.642  38.542  1.00  0.00           O  
ATOM    460  CB  SER A 200      46.727  24.964  37.234  1.00  0.00           C  
ATOM    461  OG  SER A 200      47.229  23.715  36.795  1.00  0.00           O  
ATOM    462  N   VAL A 201      46.236  26.861  39.981  1.00  0.00           N  
ATOM    463  CA  VAL A 201      45.790  28.170  40.443  1.00  0.00           C  
ATOM    464  C   VAL A 201      46.973  29.108  40.451  1.00  0.00           C  
ATOM    465  O   VAL A 201      48.122  28.678  40.312  1.00  0.00           O  
ATOM    466  CB  VAL A 201      45.189  28.095  41.868  1.00  0.00           C  
ATOM    467  CG1 VAL A 201      43.856  27.357  41.826  1.00  0.00           C  
ATOM    468  CG2 VAL A 201      46.150  27.367  42.811  1.00  0.00           C  
ATOM    469  N   ALA A 202      46.696  30.395  40.579  1.00  0.00           N  
ATOM    470  CA  ALA A 202      47.760  31.381  40.632  1.00  0.00           C  
ATOM    471  C   ALA A 202      47.230  32.560  41.414  1.00  0.00           C  
ATOM    472  O   ALA A 202      46.034  32.825  41.409  1.00  0.00           O  
ATOM    473  CB  ALA A 202      48.171  31.813  39.237  1.00  0.00           C  
ATOM    474  N   GLY A 203      48.123  33.258  42.099  1.00  0.00           N  
ATOM    475  CA  GLY A 203      47.699  34.397  42.878  1.00  0.00           C  
ATOM    476  C   GLY A 203      48.786  34.809  43.841  1.00  0.00           C  
ATOM    477  O   GLY A 203      49.900  34.289  43.812  1.00  0.00           O  
ATOM    478  N   ARG A 205      48.445  35.747  44.708  1.00  0.00           N  
ATOM    479  CA  ARG A 205      49.375  36.277  45.687  1.00  0.00           C  
ATOM    480  C   ARG A 205      49.520  35.385  46.919  1.00  0.00           C  
ATOM    481  O   ARG A 205      48.521  34.901  47.454  1.00  0.00           O  
ATOM    482  CB  ARG A 205      48.886  37.647  46.115  1.00  0.00           C  
ATOM    483  CG  ARG A 205      49.960  38.560  46.599  1.00  0.00           C  
ATOM    484  CD  ARG A 205      49.356  39.898  46.877  1.00  0.00           C  
ATOM    485  NE  ARG A 205      49.145  40.669  45.659  1.00  0.00           N  
ATOM    486  CZ  ARG A 205      50.124  41.205  44.933  1.00  0.00           C  
ATOM    487  NH1 ARG A 205      51.388  41.048  45.300  1.00  0.00           N  
ATOM    488  NH2 ARG A 205      49.834  41.938  43.864  1.00  0.00           N  
ATOM    489  N   MET A 206      50.758  35.161  47.360  1.00  0.00           N  
ATOM    490  CA  MET A 206      50.994  34.353  48.555  1.00  0.00           C  
ATOM    491  C   MET A 206      50.729  35.261  49.749  1.00  0.00           C  
ATOM    492  O   MET A 206      51.556  36.108  50.089  1.00  0.00           O  
ATOM    493  CB  MET A 206      52.432  33.846  48.610  1.00  0.00           C  
ATOM    494  CG  MET A 206      52.675  32.976  49.830  1.00  0.00           C  
ATOM    495  SD  MET A 206      54.084  31.897  49.695  1.00  0.00           S  
ATOM    496  CE  MET A 206      55.385  33.088  49.796  1.00  0.00           C  
ATOM    497  N   MET A 207      49.567  35.083  50.368  1.00  0.00           N  
ATOM    498  CA  MET A 207      49.148  35.920  51.484  1.00  0.00           C  
ATOM    499  C   MET A 207      49.698  35.481  52.833  1.00  0.00           C  
ATOM    500  O   MET A 207      50.024  36.316  53.676  1.00  0.00           O  
ATOM    501  CB  MET A 207      47.622  35.978  51.529  1.00  0.00           C  
ATOM    502  CG  MET A 207      47.007  36.637  50.312  1.00  0.00           C  
ATOM    503  SD  MET A 207      47.827  38.173  49.859  1.00  0.00           S  
ATOM    504  CE  MET A 207      46.915  39.363  50.817  1.00  0.00           C  
ATOM    505  N   THR A 208      49.791  34.176  53.044  1.00  0.00           N  
ATOM    506  CA  THR A 208      50.329  33.657  54.288  1.00  0.00           C  
ATOM    507  C   THR A 208      51.097  32.389  53.995  1.00  0.00           C  
ATOM    508  O   THR A 208      50.790  31.666  53.046  1.00  0.00           O  
ATOM    509  CB  THR A 208      49.228  33.328  55.312  1.00  0.00           C  
ATOM    510  OG1 THR A 208      48.580  32.106  54.943  1.00  0.00           O  
ATOM    511  CG2 THR A 208      48.202  34.443  55.368  1.00  0.00           C  
ATOM    512  N   ARG A 209      52.113  32.137  54.809  1.00  0.00           N  
ATOM    513  CA  ARG A 209      52.926  30.948  54.666  1.00  0.00           C  
ATOM    514  C   ARG A 209      53.432  30.527  56.028  1.00  0.00           C  
ATOM    515  O   ARG A 209      54.036  31.321  56.752  1.00  0.00           O  
ATOM    516  CB  ARG A 209      54.121  31.201  53.754  1.00  0.00           C  
ATOM    517  CG  ARG A 209      55.031  29.989  53.657  1.00  0.00           C  
ATOM    518  CD  ARG A 209      56.250  30.283  52.826  1.00  0.00           C  
ATOM    519  NE  ARG A 209      56.909  31.503  53.265  1.00  0.00           N  
ATOM    520  CZ  ARG A 209      57.983  32.016  52.679  1.00  0.00           C  
ATOM    521  NH1 ARG A 209      58.519  31.413  51.625  1.00  0.00           N  
ATOM    522  NH2 ARG A 209      58.528  33.123  53.158  1.00  0.00           N  
ATOM    523  N   ARG A 210      53.176  29.273  56.371  1.00  0.00           N  
ATOM    524  CA  ARG A 210      53.615  28.725  57.639  1.00  0.00           C  
ATOM    525  C   ARG A 210      54.502  27.536  57.340  1.00  0.00           C  
ATOM    526  O   ARG A 210      54.018  26.461  56.987  1.00  0.00           O  
ATOM    527  CB  ARG A 210      52.417  28.279  58.479  1.00  0.00           C  
ATOM    528  CG  ARG A 210      52.759  27.977  59.922  1.00  0.00           C  
ATOM    529  CD  ARG A 210      51.610  27.283  60.625  1.00  0.00           C  
ATOM    530  NE  ARG A 210      51.970  26.904  61.990  1.00  0.00           N  
ATOM    531  CZ  ARG A 210      52.015  27.750  63.017  1.00  0.00           C  
ATOM    532  NH1 ARG A 210      51.719  29.033  62.838  1.00  0.00           N  
ATOM    533  NH2 ARG A 210      52.356  27.315  64.225  1.00  0.00           N  
ATOM    534  N   ILE A 211      55.807  27.743  57.463  1.00  0.00           N  
ATOM    535  CA  ILE A 211      56.768  26.682  57.212  1.00  0.00           C  
ATOM    536  C   ILE A 211      56.939  25.789  58.448  1.00  0.00           C  
ATOM    537  O   ILE A 211      57.473  26.219  59.472  1.00  0.00           O  
ATOM    538  CB  ILE A 211      58.118  27.288  56.808  1.00  0.00           C  
ATOM    539  CG1 ILE A 211      57.889  28.321  55.702  1.00  0.00           C  
ATOM    540  CG2 ILE A 211      59.068  26.190  56.361  1.00  0.00           C  
ATOM    541  CD1 ILE A 211      59.152  28.948  55.169  1.00  0.00           C  
ATOM    542  N   MET A 212      56.464  24.553  58.345  1.00  0.00           N  
ATOM    543  CA  MET A 212      56.545  23.595  59.439  1.00  0.00           C  
ATOM    544  C   MET A 212      57.543  22.501  59.101  1.00  0.00           C  
ATOM    545  O   MET A 212      57.229  21.317  59.209  1.00  0.00           O  
ATOM    546  CB  MET A 212      55.175  22.953  59.689  1.00  0.00           C  
ATOM    547  CG  MET A 212      54.078  23.926  60.098  1.00  0.00           C  
ATOM    548  SD  MET A 212      54.548  24.970  61.506  1.00  0.00           S  
ATOM    549  CE  MET A 212      54.191  23.876  62.872  1.00  0.00           C  
ATOM    550  N   GLY A 213      58.739  22.891  58.680  1.00  0.00           N  
ATOM    551  CA  GLY A 213      59.744  21.904  58.324  1.00  0.00           C  
ATOM    552  C   GLY A 213      59.654  21.425  56.881  1.00  0.00           C  
ATOM    553  O   GLY A 213      59.826  22.212  55.956  1.00  0.00           O  
ATOM    554  N   LYS A 214      59.393  20.130  56.699  1.00  0.00           N  
ATOM    555  CA  LYS A 214      59.282  19.516  55.374  1.00  0.00           C  
ATOM    556  C   LYS A 214      57.937  19.814  54.717  1.00  0.00           C  
ATOM    557  O   LYS A 214      57.700  19.418  53.576  1.00  0.00           O  
ATOM    558  CB  LYS A 214      59.466  17.994  55.468  1.00  0.00           C  
ATOM    559  N   ALA A 215      57.057  20.498  55.442  1.00  0.00           N  
ATOM    560  CA  ALA A 215      55.741  20.850  54.925  1.00  0.00           C  
ATOM    561  C   ALA A 215      55.376  22.264  55.348  1.00  0.00           C  
ATOM    562  O   ALA A 215      55.830  22.753  56.384  1.00  0.00           O  
ATOM    563  CB  ALA A 215      54.688  19.872  55.421  1.00  0.00           C  
ATOM    564  N   SER A 216      54.565  22.922  54.525  1.00  0.00           N  
ATOM    565  CA  SER A 216      54.127  24.282  54.795  1.00  0.00           C  
ATOM    566  C   SER A 216      52.677  24.441  54.370  1.00  0.00           C  
ATOM    567  O   SER A 216      52.128  23.618  53.632  1.00  0.00           O  
ATOM    568  CB  SER A 216      55.005  25.284  54.055  1.00  0.00           C  
ATOM    569  OG  SER A 216      56.373  25.044  54.330  1.00  0.00           O  
ATOM    570  N   PHE A 217      52.059  25.506  54.856  1.00  0.00           N  
ATOM    571  CA  PHE A 217      50.670  25.783  54.565  1.00  0.00           C  
ATOM    572  C   PHE A 217      50.640  27.205  54.065  1.00  0.00           C  
ATOM    573  O   PHE A 217      51.205  28.113  54.688  1.00  0.00           O  
ATOM    574  CB  PHE A 217      49.842  25.592  55.840  1.00  0.00           C  
ATOM    575  CG  PHE A 217      50.064  24.257  56.476  1.00  0.00           C  
ATOM    576  CD1 PHE A 217      51.215  24.022  57.231  1.00  0.00           C  
ATOM    577  CD2 PHE A 217      49.216  23.192  56.190  1.00  0.00           C  
ATOM    578  CE1 PHE A 217      51.529  22.745  57.675  1.00  0.00           C  
ATOM    579  CE2 PHE A 217      49.516  21.910  56.626  1.00  0.00           C  
ATOM    580  CZ  PHE A 217      50.682  21.685  57.370  1.00  0.00           C  
ATOM    581  N   VAL A 218      49.986  27.389  52.925  1.00  0.00           N  
ATOM    582  CA  VAL A 218      49.932  28.688  52.290  1.00  0.00           C  
ATOM    583  C   VAL A 218      48.528  29.132  51.915  1.00  0.00           C  
ATOM    584  O   VAL A 218      47.678  28.328  51.517  1.00  0.00           O  
ATOM    585  CB  VAL A 218      50.804  28.663  51.010  1.00  0.00           C  
ATOM    586  CG1 VAL A 218      50.612  29.935  50.205  1.00  0.00           C  
ATOM    587  CG2 VAL A 218      52.262  28.462  51.384  1.00  0.00           C  
ATOM    588  N   THR A 219      48.284  30.422  52.066  1.00  0.00           N  
ATOM    589  CA  THR A 219      47.010  30.974  51.666  1.00  0.00           C  
ATOM    590  C   THR A 219      47.331  31.693  50.371  1.00  0.00           C  
ATOM    591  O   THR A 219      48.186  32.589  50.348  1.00  0.00           O  
ATOM    592  CB  THR A 219      46.472  32.011  52.655  1.00  0.00           C  
ATOM    593  OG1 THR A 219      46.233  31.385  53.921  1.00  0.00           O  
ATOM    594  CG2 THR A 219      45.168  32.609  52.125  1.00  0.00           C  
ATOM    595  N   LEU A 220      46.681  31.267  49.292  1.00  0.00           N  
ATOM    596  CA  LEU A 220      46.868  31.893  47.991  1.00  0.00           C  
ATOM    597  C   LEU A 220      45.612  32.718  47.741  1.00  0.00           C  
ATOM    598  O   LEU A 220      44.500  32.224  47.908  1.00  0.00           O  
ATOM    599  CB  LEU A 220      47.041  30.831  46.898  1.00  0.00           C  
ATOM    600  CG  LEU A 220      47.224  31.360  45.469  1.00  0.00           C  
ATOM    601  CD1 LEU A 220      48.071  30.409  44.654  1.00  0.00           C  
ATOM    602  CD2 LEU A 220      45.862  31.517  44.821  1.00  0.00           C  
ATOM    603  N   GLN A 221      45.787  33.976  47.365  1.00  0.00           N  
ATOM    604  CA  GLN A 221      44.649  34.843  47.098  1.00  0.00           C  
ATOM    605  C   GLN A 221      44.592  35.252  45.621  1.00  0.00           C  
ATOM    606  O   GLN A 221      45.535  35.837  45.087  1.00  0.00           O  
ATOM    607  CB  GLN A 221      44.741  36.085  47.971  1.00  0.00           C  
ATOM    608  CG  GLN A 221      43.628  37.090  47.775  1.00  0.00           C  
ATOM    609  CD  GLN A 221      43.651  38.152  48.857  1.00  0.00           C  
ATOM    610  OE1 GLN A 221      43.424  37.853  50.024  1.00  0.00           O  
ATOM    611  NE2 GLN A 221      43.940  39.393  48.480  1.00  0.00           N  
ATOM    612  N   ASP A 222      43.487  34.933  44.961  1.00  0.00           N  
ATOM    613  CA  ASP A 222      43.330  35.288  43.560  1.00  0.00           C  
ATOM    614  C   ASP A 222      42.076  36.145  43.377  1.00  0.00           C  
ATOM    615  O   ASP A 222      41.468  36.589  44.358  1.00  0.00           O  
ATOM    616  CB  ASP A 222      43.291  34.026  42.681  1.00  0.00           C  
ATOM    617  CG  ASP A 222      42.122  33.114  43.004  1.00  0.00           C  
ATOM    618  OD1 ASP A 222      41.110  33.597  43.556  1.00  0.00           O  
ATOM    619  OD2 ASP A 222      42.212  31.908  42.696  1.00  0.00           O  
ATOM    620  N   VAL A 223      41.697  36.391  42.130  1.00  0.00           N  
ATOM    621  CA  VAL A 223      40.542  37.230  41.850  1.00  0.00           C  
ATOM    622  C   VAL A 223      39.273  36.716  42.536  1.00  0.00           C  
ATOM    623  O   VAL A 223      38.397  37.497  42.901  1.00  0.00           O  
ATOM    624  CB  VAL A 223      40.314  37.344  40.310  1.00  0.00           C  
ATOM    625  CG1 VAL A 223      40.024  35.967  39.715  1.00  0.00           C  
ATOM    626  CG2 VAL A 223      39.178  38.319  40.015  1.00  0.00           C  
ATOM    627  N   GLY A 224      39.184  35.405  42.734  1.00  0.00           N  
ATOM    628  CA  GLY A 224      37.995  34.843  43.353  1.00  0.00           C  
ATOM    629  C   GLY A 224      38.006  34.751  44.868  1.00  0.00           C  
ATOM    630  O   GLY A 224      36.976  34.485  45.484  1.00  0.00           O  
ATOM    631  N   GLY A 225      39.164  34.962  45.478  1.00  0.00           N  
ATOM    632  CA  GLY A 225      39.238  34.873  46.918  1.00  0.00           C  
ATOM    633  C   GLY A 225      40.486  34.157  47.369  1.00  0.00           C  
ATOM    634  O   GLY A 225      41.572  34.424  46.856  1.00  0.00           O  
ATOM    635  N   ARG A 226      40.336  33.235  48.317  1.00  0.00           N  
ATOM    636  CA  ARG A 226      41.479  32.509  48.855  1.00  0.00           C  
ATOM    637  C   ARG A 226      41.316  31.003  48.840  1.00  0.00           C  
ATOM    638  O   ARG A 226      40.215  30.483  48.983  1.00  0.00           O  
ATOM    639  CB  ARG A 226      41.751  32.954  50.292  1.00  0.00           C  
ATOM    640  CG  ARG A 226      42.278  34.362  50.427  1.00  0.00           C  
ATOM    641  CD  ARG A 226      42.310  34.787  51.885  1.00  0.00           C  
ATOM    642  NE  ARG A 226      42.839  36.138  52.047  1.00  0.00           N  
ATOM    643  CZ  ARG A 226      43.740  36.493  52.964  1.00  0.00           C  
ATOM    644  NH1 ARG A 226      44.225  35.595  53.818  1.00  0.00           N  
ATOM    645  NH2 ARG A 226      44.164  37.751  53.020  1.00  0.00           N  
ATOM    646  N   ILE A 227      42.429  30.306  48.664  1.00  0.00           N  
ATOM    647  CA  ILE A 227      42.424  28.857  48.657  1.00  0.00           C  
ATOM    648  C   ILE A 227      43.711  28.427  49.353  1.00  0.00           C  
ATOM    649  O   ILE A 227      44.729  29.117  49.280  1.00  0.00           O  
ATOM    650  CB  ILE A 227      42.371  28.292  47.211  1.00  0.00           C  
ATOM    651  CG1 ILE A 227      42.427  26.758  47.242  1.00  0.00           C  
ATOM    652  CG2 ILE A 227      43.517  28.865  46.380  1.00  0.00           C  
ATOM    653  CD1 ILE A 227      41.062  26.071  47.199  1.00  0.00           C  
ATOM    654  N   GLN A 228      43.657  27.298  50.045  1.00  0.00           N  
ATOM    655  CA  GLN A 228      44.813  26.797  50.765  1.00  0.00           C  
ATOM    656  C   GLN A 228      45.687  25.912  49.901  1.00  0.00           C  
ATOM    657  O   GLN A 228      45.197  25.162  49.053  1.00  0.00           O  
ATOM    658  CB  GLN A 228      44.358  26.007  51.995  1.00  0.00           C  
ATOM    659  CG  GLN A 228      43.692  26.861  53.046  1.00  0.00           C  
ATOM    660  CD  GLN A 228      44.645  27.880  53.618  1.00  0.00           C  
ATOM    661  OE1 GLN A 228      45.753  27.537  54.036  1.00  0.00           O  
ATOM    662  NE2 GLN A 228      44.227  29.143  53.634  1.00  0.00           N  
ATOM    663  N   LEU A 229      46.991  26.005  50.130  1.00  0.00           N  
ATOM    664  CA  LEU A 229      47.955  25.192  49.411  1.00  0.00           C  
ATOM    665  C   LEU A 229      48.741  24.388  50.433  1.00  0.00           C  
ATOM    666  O   LEU A 229      49.153  24.910  51.472  1.00  0.00           O  
ATOM    667  CB  LEU A 229      48.931  26.067  48.616  1.00  0.00           C  
ATOM    668  CG  LEU A 229      48.377  27.034  47.564  1.00  0.00           C  
ATOM    669  CD1 LEU A 229      49.544  27.750  46.911  1.00  0.00           C  
ATOM    670  CD2 LEU A 229      47.546  26.282  46.525  1.00  0.00           C  
ATOM    671  N   TYR A 230      48.920  23.107  50.149  1.00  0.00           N  
ATOM    672  CA  TYR A 230      49.697  22.258  51.023  1.00  0.00           C  
ATOM    673  C   TYR A 230      51.008  22.031  50.278  1.00  0.00           C  
ATOM    674  O   TYR A 230      51.066  21.272  49.307  1.00  0.00           O  
ATOM    675  CB  TYR A 230      48.989  20.931  51.278  1.00  0.00           C  
ATOM    676  CG  TYR A 230      49.843  19.987  52.084  1.00  0.00           C  
ATOM    677  CD1 TYR A 230      50.032  20.183  53.460  1.00  0.00           C  
ATOM    678  CD2 TYR A 230      50.514  18.934  51.467  1.00  0.00           C  
ATOM    679  CE1 TYR A 230      50.874  19.356  54.195  1.00  0.00           C  
ATOM    680  CE2 TYR A 230      51.361  18.097  52.191  1.00  0.00           C  
ATOM    681  CZ  TYR A 230      51.540  18.315  53.552  1.00  0.00           C  
ATOM    682  OH  TYR A 230      52.402  17.507  54.255  1.00  0.00           O  
ATOM    683  N   VAL A 231      52.056  22.712  50.732  1.00  0.00           N  
ATOM    684  CA  VAL A 231      53.361  22.622  50.102  1.00  0.00           C  
ATOM    685  C   VAL A 231      54.331  21.728  50.874  1.00  0.00           C  
ATOM    686  O   VAL A 231      54.799  22.097  51.945  1.00  0.00           O  
ATOM    687  CB  VAL A 231      53.973  24.024  49.960  1.00  0.00           C  
ATOM    688  CG1 VAL A 231      55.129  23.982  48.981  1.00  0.00           C  
ATOM    689  CG2 VAL A 231      52.902  25.014  49.512  1.00  0.00           C  
ATOM    690  N   ALA A 232      54.645  20.566  50.310  1.00  0.00           N  
ATOM    691  CA  ALA A 232      55.543  19.616  50.949  1.00  0.00           C  
ATOM    692  C   ALA A 232      56.786  19.342  50.100  1.00  0.00           C  
ATOM    693  O   ALA A 232      56.703  19.212  48.883  1.00  0.00           O  
ATOM    694  CB  ALA A 232      54.799  18.316  51.219  1.00  0.00           C  
ATOM    695  N   ARG A 233      57.935  19.239  50.757  1.00  0.00           N  
ATOM    696  CA  ARG A 233      59.203  18.988  50.082  1.00  0.00           C  
ATOM    697  C   ARG A 233      59.197  17.817  49.103  1.00  0.00           C  
ATOM    698  O   ARG A 233      59.680  17.933  47.976  1.00  0.00           O  
ATOM    699  CB  ARG A 233      60.303  18.752  51.118  1.00  0.00           C  
ATOM    700  CG  ARG A 233      61.688  18.705  50.509  1.00  0.00           C  
ATOM    701  CD  ARG A 233      62.682  18.071  51.444  1.00  0.00           C  
ATOM    702  NE  ARG A 233      62.270  16.732  51.853  1.00  0.00           N  
ATOM    703  CZ  ARG A 233      62.436  16.246  53.081  1.00  0.00           C  
ATOM    704  NH1 ARG A 233      63.007  16.993  54.019  1.00  0.00           N  
ATOM    705  NH2 ARG A 233      62.037  15.015  53.370  1.00  0.00           N  
ATOM    706  N   ASP A 234      58.659  16.688  49.545  1.00  0.00           N  
ATOM    707  CA  ASP A 234      58.618  15.480  48.734  1.00  0.00           C  
ATOM    708  C   ASP A 234      57.435  15.382  47.775  1.00  0.00           C  
ATOM    709  O   ASP A 234      57.260  14.370  47.092  1.00  0.00           O  
ATOM    710  CB  ASP A 234      58.637  14.258  49.651  1.00  0.00           C  
ATOM    711  CG  ASP A 234      59.823  14.260  50.594  1.00  0.00           C  
ATOM    712  OD1 ASP A 234      60.898  14.763  50.202  1.00  0.00           O  
ATOM    713  OD2 ASP A 234      59.676  13.762  51.727  1.00  0.00           O  
ATOM    714  N   SER A 235      56.616  16.424  47.728  1.00  0.00           N  
ATOM    715  CA  SER A 235      55.479  16.425  46.828  1.00  0.00           C  
ATOM    716  C   SER A 235      55.851  17.214  45.580  1.00  0.00           C  
ATOM    717  O   SER A 235      55.266  17.025  44.521  1.00  0.00           O  
ATOM    718  CB  SER A 235      54.269  17.056  47.511  1.00  0.00           C  
ATOM    719  OG  SER A 235      53.726  16.163  48.463  1.00  0.00           O  
ATOM    720  N   LEU A 236      56.844  18.088  45.722  1.00  0.00           N  
ATOM    721  CA  LEU A 236      57.320  18.929  44.637  1.00  0.00           C  
ATOM    722  C   LEU A 236      58.630  18.406  44.061  1.00  0.00           C  
ATOM    723  O   LEU A 236      59.326  17.612  44.694  1.00  0.00           O  
ATOM    724  CB  LEU A 236      57.545  20.359  45.137  1.00  0.00           C  
ATOM    725  CG  LEU A 236      56.386  21.063  45.836  1.00  0.00           C  
ATOM    726  CD1 LEU A 236      56.903  22.344  46.498  1.00  0.00           C  
ATOM    727  CD2 LEU A 236      55.289  21.379  44.822  1.00  0.00           C  
ATOM    728  N   PRO A 237      58.976  18.840  42.838  1.00  0.00           N  
ATOM    729  CA  PRO A 237      60.218  18.412  42.183  1.00  0.00           C  
ATOM    730  C   PRO A 237      61.422  18.696  43.076  1.00  0.00           C  
ATOM    731  O   PRO A 237      61.437  19.685  43.800  1.00  0.00           O  
ATOM    732  CB  PRO A 237      60.244  19.230  40.898  1.00  0.00           C  
ATOM    733  CG  PRO A 237      58.808  19.547  40.633  1.00  0.00           C  
ATOM    734  CD  PRO A 237      58.184  19.738  41.979  1.00  0.00           C  
ATOM    735  N   GLU A 238      62.429  17.832  43.014  1.00  0.00           N  
ATOM    736  CA  GLU A 238      63.616  17.981  43.845  1.00  0.00           C  
ATOM    737  C   GLU A 238      64.134  19.406  43.901  1.00  0.00           C  
ATOM    738  O   GLU A 238      64.307  20.055  42.872  1.00  0.00           O  
ATOM    739  CB  GLU A 238      64.743  17.053  43.363  1.00  0.00           C  
ATOM    740  N   GLY A 239      64.354  19.886  45.122  1.00  0.00           N  
ATOM    741  CA  GLY A 239      64.895  21.217  45.329  1.00  0.00           C  
ATOM    742  C   GLY A 239      63.978  22.422  45.255  1.00  0.00           C  
ATOM    743  O   GLY A 239      64.341  23.497  45.735  1.00  0.00           O  
ATOM    744  N   VAL A 240      62.800  22.268  44.668  1.00  0.00           N  
ATOM    745  CA  VAL A 240      61.886  23.400  44.548  1.00  0.00           C  
ATOM    746  C   VAL A 240      61.502  23.944  45.912  1.00  0.00           C  
ATOM    747  O   VAL A 240      61.570  25.150  46.158  1.00  0.00           O  
ATOM    748  CB  VAL A 240      60.601  23.004  43.794  1.00  0.00           C  
ATOM    749  CG1 VAL A 240      59.612  24.165  43.793  1.00  0.00           C  
ATOM    750  CG2 VAL A 240      60.949  22.601  42.371  1.00  0.00           C  
ATOM    751  N   TYR A 241      61.103  23.036  46.794  1.00  0.00           N  
ATOM    752  CA  TYR A 241      60.686  23.389  48.141  1.00  0.00           C  
ATOM    753  C   TYR A 241      61.745  24.170  48.908  1.00  0.00           C  
ATOM    754  O   TYR A 241      61.471  25.246  49.436  1.00  0.00           O  
ATOM    755  CB  TYR A 241      60.325  22.118  48.915  1.00  0.00           C  
ATOM    756  CG  TYR A 241      59.688  22.378  50.260  1.00  0.00           C  
ATOM    757  CD1 TYR A 241      58.374  22.839  50.348  1.00  0.00           C  
ATOM    758  CD2 TYR A 241      60.393  22.151  51.446  1.00  0.00           C  
ATOM    759  CE1 TYR A 241      57.774  23.067  51.576  1.00  0.00           C  
ATOM    760  CE2 TYR A 241      59.801  22.376  52.683  1.00  0.00           C  
ATOM    761  CZ  TYR A 241      58.492  22.834  52.741  1.00  0.00           C  
ATOM    762  OH  TYR A 241      57.892  23.061  53.955  1.00  0.00           O  
ATOM    763  N   ASN A 242      62.958  23.633  48.952  1.00  0.00           N  
ATOM    764  CA  ASN A 242      64.036  24.273  49.689  1.00  0.00           C  
ATOM    765  C   ASN A 242      64.800  25.371  48.966  1.00  0.00           C  
ATOM    766  O   ASN A 242      65.126  26.398  49.560  1.00  0.00           O  
ATOM    767  CB  ASN A 242      65.020  23.209  50.178  1.00  0.00           C  
ATOM    768  CG  ASN A 242      64.410  22.289  51.227  1.00  0.00           C  
ATOM    769  OD1 ASN A 242      63.735  22.741  52.152  1.00  0.00           O  
ATOM    770  ND2 ASN A 242      64.647  20.990  51.083  1.00  0.00           N  
ATOM    771  N   ASP A 243      65.089  25.172  47.689  1.00  0.00           N  
ATOM    772  CA  ASP A 243      65.840  26.170  46.946  1.00  0.00           C  
ATOM    773  C   ASP A 243      65.002  27.303  46.380  1.00  0.00           C  
ATOM    774  O   ASP A 243      65.538  28.329  45.975  1.00  0.00           O  
ATOM    775  CB  ASP A 243      66.610  25.490  45.822  1.00  0.00           C  
ATOM    776  CG  ASP A 243      67.516  24.402  46.334  1.00  0.00           C  
ATOM    777  OD1 ASP A 243      68.014  24.545  47.472  1.00  0.00           O  
ATOM    778  OD2 ASP A 243      67.726  23.405  45.609  1.00  0.00           O  
ATOM    779  N   GLN A 244      63.689  27.125  46.352  1.00  0.00           N  
ATOM    780  CA  GLN A 244      62.828  28.158  45.811  1.00  0.00           C  
ATOM    781  C   GLN A 244      61.751  28.616  46.774  1.00  0.00           C  
ATOM    782  O   GLN A 244      61.797  29.741  47.276  1.00  0.00           O  
ATOM    783  CB  GLN A 244      62.162  27.668  44.522  1.00  0.00           C  
ATOM    784  CG  GLN A 244      63.128  27.366  43.391  1.00  0.00           C  
ATOM    785  CD  GLN A 244      62.438  26.748  42.183  1.00  0.00           C  
ATOM    786  OE1 GLN A 244      61.225  26.880  41.996  1.00  0.00           O  
ATOM    787  NE2 GLN A 244      63.212  26.068  41.356  1.00  0.00           N  
ATOM    788  N   PHE A 245      60.789  27.734  47.029  1.00  0.00           N  
ATOM    789  CA  PHE A 245      59.652  28.043  47.888  1.00  0.00           C  
ATOM    790  C   PHE A 245      59.990  28.787  49.167  1.00  0.00           C  
ATOM    791  O   PHE A 245      59.421  29.838  49.452  1.00  0.00           O  
ATOM    792  CB  PHE A 245      58.889  26.761  48.232  1.00  0.00           C  
ATOM    793  CG  PHE A 245      57.799  26.959  49.254  1.00  0.00           C  
ATOM    794  CD1 PHE A 245      56.687  27.742  48.963  1.00  0.00           C  
ATOM    795  CD2 PHE A 245      57.898  26.384  50.517  1.00  0.00           C  
ATOM    796  CE1 PHE A 245      55.689  27.951  49.918  1.00  0.00           C  
ATOM    797  CE2 PHE A 245      56.912  26.587  51.474  1.00  0.00           C  
ATOM    798  CZ  PHE A 245      55.803  27.373  51.177  1.00  0.00           C  
ATOM    799  N   LYS A 246      60.919  28.241  49.937  1.00  0.00           N  
ATOM    800  CA  LYS A 246      61.304  28.849  51.205  1.00  0.00           C  
ATOM    801  C   LYS A 246      61.917  30.237  51.041  1.00  0.00           C  
ATOM    802  O   LYS A 246      61.948  31.027  51.988  1.00  0.00           O  
ATOM    803  CB  LYS A 246      62.277  27.921  51.941  1.00  0.00           C  
ATOM    804  CG  LYS A 246      61.625  26.651  52.489  1.00  0.00           C  
ATOM    805  CD  LYS A 246      62.619  25.791  53.266  1.00  0.00           C  
ATOM    806  CE  LYS A 246      61.906  24.726  54.094  1.00  0.00           C  
ATOM    807  NZ  LYS A 246      62.828  23.671  54.619  1.00  0.00           N  
ATOM    808  N   LYS A 247      62.391  30.539  49.835  1.00  0.00           N  
ATOM    809  CA  LYS A 247      63.010  31.829  49.569  1.00  0.00           C  
ATOM    810  C   LYS A 247      62.010  32.888  49.141  1.00  0.00           C  
ATOM    811  O   LYS A 247      62.331  34.076  49.126  1.00  0.00           O  
ATOM    812  CB  LYS A 247      64.078  31.685  48.492  1.00  0.00           C  
ATOM    813  CG  LYS A 247      65.243  30.834  48.912  1.00  0.00           C  
ATOM    814  CD  LYS A 247      66.268  30.715  47.799  1.00  0.00           C  
ATOM    815  CE  LYS A 247      67.407  29.793  48.211  1.00  0.00           C  
ATOM    816  NZ  LYS A 247      68.381  29.554  47.111  1.00  0.00           N  
ATOM    817  N   TRP A 248      60.801  32.469  48.791  1.00  0.00           N  
ATOM    818  CA  TRP A 248      59.798  33.433  48.358  1.00  0.00           C  
ATOM    819  C   TRP A 248      59.310  34.249  49.542  1.00  0.00           C  
ATOM    820  O   TRP A 248      59.610  33.934  50.690  1.00  0.00           O  
ATOM    821  CB  TRP A 248      58.630  32.721  47.660  1.00  0.00           C  
ATOM    822  CG  TRP A 248      59.077  31.894  46.468  1.00  0.00           C  
ATOM    823  CD1 TRP A 248      60.272  31.989  45.799  1.00  0.00           C  
ATOM    824  CD2 TRP A 248      58.384  30.785  45.888  1.00  0.00           C  
ATOM    825  NE1 TRP A 248      60.362  31.003  44.850  1.00  0.00           N  
ATOM    826  CE2 TRP A 248      59.215  30.247  44.885  1.00  0.00           C  
ATOM    827  CE3 TRP A 248      57.138  30.188  46.123  1.00  0.00           C  
ATOM    828  CZ2 TRP A 248      58.845  29.142  44.114  1.00  0.00           C  
ATOM    829  CZ3 TRP A 248      56.768  29.087  45.357  1.00  0.00           C  
ATOM    830  CH2 TRP A 248      57.621  28.576  44.366  1.00  0.00           C  
ATOM    831  N   ASP A 249      58.557  35.301  49.251  1.00  0.00           N  
ATOM    832  CA  ASP A 249      58.050  36.188  50.275  1.00  0.00           C  
ATOM    833  C   ASP A 249      56.570  36.404  50.131  1.00  0.00           C  
ATOM    834  O   ASP A 249      56.022  36.260  49.042  1.00  0.00           O  
ATOM    835  CB  ASP A 249      58.761  37.530  50.176  1.00  0.00           C  
ATOM    836  CG  ASP A 249      60.203  37.442  50.607  1.00  0.00           C  
ATOM    837  OD1 ASP A 249      60.446  37.186  51.806  1.00  0.00           O  
ATOM    838  OD2 ASP A 249      61.097  37.618  49.756  1.00  0.00           O  
ATOM    839  N   LEU A 250      55.917  36.752  51.233  1.00  0.00           N  
ATOM    840  CA  LEU A 250      54.490  37.005  51.192  1.00  0.00           C  
ATOM    841  C   LEU A 250      54.309  38.122  50.188  1.00  0.00           C  
ATOM    842  O   LEU A 250      55.147  39.021  50.093  1.00  0.00           O  
ATOM    843  CB  LEU A 250      53.983  37.442  52.568  1.00  0.00           C  
ATOM    844  CG  LEU A 250      54.207  36.440  53.700  1.00  0.00           C  
ATOM    845  CD1 LEU A 250      53.502  36.942  54.954  1.00  0.00           C  
ATOM    846  CD2 LEU A 250      53.688  35.071  53.298  1.00  0.00           C  
ATOM    847  N   GLY A 251      53.224  38.072  49.430  1.00  0.00           N  
ATOM    848  CA  GLY A 251      53.002  39.108  48.440  1.00  0.00           C  
ATOM    849  C   GLY A 251      53.501  38.685  47.072  1.00  0.00           C  
ATOM    850  O   GLY A 251      53.107  39.256  46.059  1.00  0.00           O  
ATOM    851  N   ASP A 252      54.385  37.693  47.046  1.00  0.00           N  
ATOM    852  CA  ASP A 252      54.922  37.176  45.794  1.00  0.00           C  
ATOM    853  C   ASP A 252      53.772  36.528  45.052  1.00  0.00           C  
ATOM    854  O   ASP A 252      52.898  35.919  45.674  1.00  0.00           O  
ATOM    855  CB  ASP A 252      55.979  36.105  46.054  1.00  0.00           C  
ATOM    856  CG  ASP A 252      57.359  36.680  46.256  1.00  0.00           C  
ATOM    857  OD1 ASP A 252      57.518  37.909  46.132  1.00  0.00           O  
ATOM    858  OD2 ASP A 252      58.288  35.897  46.540  1.00  0.00           O  
ATOM    859  N   ILE A 253      53.758  36.674  43.731  1.00  0.00           N  
ATOM    860  CA  ILE A 253      52.722  36.054  42.921  1.00  0.00           C  
ATOM    861  C   ILE A 253      53.245  34.668  42.580  1.00  0.00           C  
ATOM    862  O   ILE A 253      54.332  34.531  42.022  1.00  0.00           O  
ATOM    863  CB  ILE A 253      52.456  36.839  41.632  1.00  0.00           C  
ATOM    864  CG1 ILE A 253      52.047  38.270  41.989  1.00  0.00           C  
ATOM    865  CG2 ILE A 253      51.352  36.142  40.822  1.00  0.00           C  
ATOM    866  CD1 ILE A 253      50.718  38.353  42.733  1.00  0.00           C  
ATOM    867  N   ILE A 254      52.475  33.646  42.937  1.00  0.00           N  
ATOM    868  CA  ILE A 254      52.879  32.273  42.693  1.00  0.00           C  
ATOM    869  C   ILE A 254      51.813  31.498  41.921  1.00  0.00           C  
ATOM    870  O   ILE A 254      50.661  31.931  41.804  1.00  0.00           O  
ATOM    871  CB  ILE A 254      53.150  31.530  44.037  1.00  0.00           C  
ATOM    872  CG1 ILE A 254      51.895  31.569  44.917  1.00  0.00           C  
ATOM    873  CG2 ILE A 254      54.313  32.176  44.777  1.00  0.00           C  
ATOM    874  CD1 ILE A 254      51.970  30.646  46.119  1.00  0.00           C  
ATOM    875  N   GLY A 255      52.215  30.342  41.405  1.00  0.00           N  
ATOM    876  CA  GLY A 255      51.304  29.482  40.671  1.00  0.00           C  
ATOM    877  C   GLY A 255      51.476  28.074  41.206  1.00  0.00           C  
ATOM    878  O   GLY A 255      52.593  27.652  41.522  1.00  0.00           O  
ATOM    879  N   ALA A 256      50.376  27.341  41.325  1.00  0.00           N  
ATOM    880  CA  ALA A 256      50.447  25.987  41.849  1.00  0.00           C  
ATOM    881  C   ALA A 256      49.546  25.024  41.103  1.00  0.00           C  
ATOM    882  O   ALA A 256      48.489  25.388  40.581  1.00  0.00           O  
ATOM    883  CB  ALA A 256      50.083  25.987  43.329  1.00  0.00           C  
ATOM    884  N   ARG A 257      49.983  23.779  41.056  1.00  0.00           N  
ATOM    885  CA  ARG A 257      49.223  22.734  40.411  1.00  0.00           C  
ATOM    886  C   ARG A 257      49.245  21.581  41.407  1.00  0.00           C  
ATOM    887  O   ARG A 257      50.308  21.190  41.891  1.00  0.00           O  
ATOM    888  CB  ARG A 257      49.884  22.333  39.091  1.00  0.00           C  
ATOM    889  CG  ARG A 257      49.029  21.417  38.227  1.00  0.00           C  
ATOM    890  CD  ARG A 257      49.665  21.194  36.857  1.00  0.00           C  
ATOM    891  NE  ARG A 257      51.123  21.079  36.937  1.00  0.00           N  
ATOM    892  CZ  ARG A 257      51.780  19.947  37.191  1.00  0.00           C  
ATOM    893  NH1 ARG A 257      51.114  18.816  37.394  1.00  0.00           N  
ATOM    894  NH2 ARG A 257      53.108  19.946  37.256  1.00  0.00           N  
ATOM    895  N   GLY A 258      48.072  21.058  41.741  1.00  0.00           N  
ATOM    896  CA  GLY A 258      48.020  19.964  42.684  1.00  0.00           C  
ATOM    897  C   GLY A 258      46.646  19.349  42.799  1.00  0.00           C  
ATOM    898  O   GLY A 258      45.693  19.789  42.147  1.00  0.00           O  
ATOM    899  N   THR A 259      46.548  18.328  43.644  1.00  0.00           N  
ATOM    900  CA  THR A 259      45.299  17.621  43.860  1.00  0.00           C  
ATOM    901  C   THR A 259      44.480  18.205  44.999  1.00  0.00           C  
ATOM    902  O   THR A 259      45.016  18.591  46.039  1.00  0.00           O  
ATOM    903  CB  THR A 259      45.574  16.165  44.153  1.00  0.00           C  
ATOM    904  OG1 THR A 259      46.472  15.657  43.161  1.00  0.00           O  
ATOM    905  CG2 THR A 259      44.286  15.368  44.127  1.00  0.00           C  
ATOM    906  N   LEU A 261      43.170  18.267  44.795  1.00  0.00           N  
ATOM    907  CA  LEU A 261      42.268  18.803  45.801  1.00  0.00           C  
ATOM    908  C   LEU A 261      41.999  17.798  46.912  1.00  0.00           C  
ATOM    909  O   LEU A 261      41.854  16.604  46.664  1.00  0.00           O  
ATOM    910  CB  LEU A 261      40.933  19.184  45.171  1.00  0.00           C  
ATOM    911  CG  LEU A 261      40.909  20.386  44.245  1.00  0.00           C  
ATOM    912  CD1 LEU A 261      39.558  20.427  43.575  1.00  0.00           C  
ATOM    913  CD2 LEU A 261      41.166  21.663  45.019  1.00  0.00           C  
ATOM    914  N   PHE A 262      41.936  18.299  48.138  1.00  0.00           N  
ATOM    915  CA  PHE A 262      41.640  17.475  49.299  1.00  0.00           C  
ATOM    916  C   PHE A 262      41.114  18.410  50.372  1.00  0.00           C  
ATOM    917  O   PHE A 262      41.026  19.623  50.162  1.00  0.00           O  
ATOM    918  CB  PHE A 262      42.895  16.726  49.789  1.00  0.00           C  
ATOM    919  CG  PHE A 262      43.918  17.604  50.452  1.00  0.00           C  
ATOM    920  CD1 PHE A 262      44.909  18.227  49.700  1.00  0.00           C  
ATOM    921  CD2 PHE A 262      43.895  17.809  51.830  1.00  0.00           C  
ATOM    922  CE1 PHE A 262      45.858  19.039  50.308  1.00  0.00           C  
ATOM    923  CE2 PHE A 262      44.843  18.623  52.449  1.00  0.00           C  
ATOM    924  CZ  PHE A 262      45.826  19.239  51.685  1.00  0.00           C  
ATOM    925  N   LYS A 263      40.734  17.853  51.511  1.00  0.00           N  
ATOM    926  CA  LYS A 263      40.251  18.686  52.592  1.00  0.00           C  
ATOM    927  C   LYS A 263      41.117  18.448  53.818  1.00  0.00           C  
ATOM    928  O   LYS A 263      41.419  17.306  54.162  1.00  0.00           O  
ATOM    929  CB  LYS A 263      38.784  18.381  52.876  1.00  0.00           C  
ATOM    930  CG  LYS A 263      37.852  18.998  51.840  1.00  0.00           C  
ATOM    931  CD  LYS A 263      36.631  19.603  52.485  1.00  0.00           C  
ATOM    932  CE  LYS A 263      36.042  20.701  51.634  1.00  0.00           C  
ATOM    933  NZ  LYS A 263      35.267  21.659  52.480  1.00  0.00           N  
ATOM    934  N   THR A 264      41.545  19.537  54.447  1.00  0.00           N  
ATOM    935  CA  THR A 264      42.383  19.457  55.636  1.00  0.00           C  
ATOM    936  C   THR A 264      41.592  18.911  56.819  1.00  0.00           C  
ATOM    937  O   THR A 264      40.374  18.726  56.735  1.00  0.00           O  
ATOM    938  CB  THR A 264      42.942  20.844  56.018  1.00  0.00           C  
ATOM    939  OG1 THR A 264      41.873  21.705  56.436  1.00  0.00           O  
ATOM    940  CG2 THR A 264      43.655  21.465  54.831  1.00  0.00           C  
ATOM    941  N   GLN A 266      42.289  18.649  57.922  1.00  0.00           N  
ATOM    942  CA  GLN A 266      41.640  18.142  59.124  1.00  0.00           C  
ATOM    943  C   GLN A 266      40.576  19.150  59.562  1.00  0.00           C  
ATOM    944  O   GLN A 266      39.491  18.767  60.001  1.00  0.00           O  
ATOM    945  CB  GLN A 266      42.674  17.939  60.236  1.00  0.00           C  
ATOM    946  N   THR A 267      40.892  20.438  59.424  1.00  0.00           N  
ATOM    947  CA  THR A 267      39.972  21.516  59.783  1.00  0.00           C  
ATOM    948  C   THR A 267      38.781  21.537  58.834  1.00  0.00           C  
ATOM    949  O   THR A 267      37.837  22.304  59.031  1.00  0.00           O  
ATOM    950  CB  THR A 267      40.660  22.893  59.706  1.00  0.00           C  
ATOM    951  N   GLY A 268      38.844  20.700  57.798  1.00  0.00           N  
ATOM    952  CA  GLY A 268      37.767  20.616  56.821  1.00  0.00           C  
ATOM    953  C   GLY A 268      37.841  21.636  55.696  1.00  0.00           C  
ATOM    954  O   GLY A 268      36.879  21.809  54.946  1.00  0.00           O  
ATOM    955  N   GLU A 269      38.980  22.313  55.579  1.00  0.00           N  
ATOM    956  CA  GLU A 269      39.163  23.320  54.543  1.00  0.00           C  
ATOM    957  C   GLU A 269      39.604  22.699  53.232  1.00  0.00           C  
ATOM    958  O   GLU A 269      40.321  21.691  53.219  1.00  0.00           O  
ATOM    959  CB  GLU A 269      40.217  24.337  54.952  1.00  0.00           C  
ATOM    960  CG  GLU A 269      39.953  25.046  56.244  1.00  0.00           C  
ATOM    961  CD  GLU A 269      41.174  25.801  56.707  1.00  0.00           C  
ATOM    962  OE1 GLU A 269      42.039  25.178  57.367  1.00  0.00           O  
ATOM    963  OE2 GLU A 269      41.272  27.011  56.400  1.00  0.00           O  
ATOM    964  N   LEU A 270      39.176  23.317  52.134  1.00  0.00           N  
ATOM    965  CA  LEU A 270      39.538  22.859  50.802  1.00  0.00           C  
ATOM    966  C   LEU A 270      40.982  23.280  50.582  1.00  0.00           C  
ATOM    967  O   LEU A 270      41.338  24.443  50.782  1.00  0.00           O  
ATOM    968  CB  LEU A 270      38.642  23.512  49.757  1.00  0.00           C  
ATOM    969  CG  LEU A 270      38.884  23.017  48.333  1.00  0.00           C  
ATOM    970  CD1 LEU A 270      38.536  21.540  48.241  1.00  0.00           C  
ATOM    971  CD2 LEU A 270      38.045  23.834  47.369  1.00  0.00           C  
ATOM    972  N   SER A 271      41.819  22.335  50.183  1.00  0.00           N  
ATOM    973  CA  SER A 271      43.216  22.650  49.975  1.00  0.00           C  
ATOM    974  C   SER A 271      43.773  21.932  48.759  1.00  0.00           C  
ATOM    975  O   SER A 271      43.217  20.928  48.309  1.00  0.00           O  
ATOM    976  CB  SER A 271      44.017  22.275  51.228  1.00  0.00           C  
ATOM    977  OG  SER A 271      45.404  22.494  51.043  1.00  0.00           O  
ATOM    978  N   ILE A 272      44.874  22.454  48.229  1.00  0.00           N  
ATOM    979  CA  ILE A 272      45.513  21.855  47.068  1.00  0.00           C  
ATOM    980  C   ILE A 272      46.862  21.265  47.440  1.00  0.00           C  
ATOM    981  O   ILE A 272      47.780  21.982  47.827  1.00  0.00           O  
ATOM    982  CB  ILE A 272      45.741  22.891  45.938  1.00  0.00           C  
ATOM    983  CG1 ILE A 272      44.401  23.416  45.422  1.00  0.00           C  
ATOM    984  CG2 ILE A 272      46.515  22.251  44.798  1.00  0.00           C  
ATOM    985  CD1 ILE A 272      44.497  24.786  44.795  1.00  0.00           C  
ATOM    986  N   HIS A 273      46.978  19.951  47.327  1.00  0.00           N  
ATOM    987  CA  HIS A 273      48.235  19.297  47.624  1.00  0.00           C  
ATOM    988  C   HIS A 273      49.102  19.493  46.383  1.00  0.00           C  
ATOM    989  O   HIS A 273      49.023  18.724  45.427  1.00  0.00           O  
ATOM    990  CB  HIS A 273      47.996  17.815  47.899  1.00  0.00           C  
ATOM    991  CG  HIS A 273      49.224  17.075  48.321  1.00  0.00           C  
ATOM    992  ND1 HIS A 273      49.174  15.890  49.021  1.00  0.00           N  
ATOM    993  CD2 HIS A 273      50.537  17.342  48.122  1.00  0.00           C  
ATOM    994  CE1 HIS A 273      50.403  15.456  49.233  1.00  0.00           C  
ATOM    995  NE2 HIS A 273      51.249  16.319  48.697  1.00  0.00           N  
ATOM    996  N   CYS A 274      49.928  20.532  46.408  1.00  0.00           N  
ATOM    997  CA  CYS A 274      50.785  20.873  45.281  1.00  0.00           C  
ATOM    998  C   CYS A 274      51.760  19.817  44.823  1.00  0.00           C  
ATOM    999  O   CYS A 274      52.356  19.113  45.634  1.00  0.00           O  
ATOM   1000  CB  CYS A 274      51.574  22.142  45.592  1.00  0.00           C  
ATOM   1001  SG  CYS A 274      50.543  23.508  46.102  1.00  0.00           S  
ATOM   1002  N   THR A 275      51.912  19.722  43.502  1.00  0.00           N  
ATOM   1003  CA  THR A 275      52.856  18.803  42.868  1.00  0.00           C  
ATOM   1004  C   THR A 275      53.791  19.674  42.027  1.00  0.00           C  
ATOM   1005  O   THR A 275      54.866  19.249  41.610  1.00  0.00           O  
ATOM   1006  CB  THR A 275      52.142  17.775  42.002  1.00  0.00           C  
ATOM   1007  OG1 THR A 275      51.114  18.415  41.235  1.00  0.00           O  
ATOM   1008  CG2 THR A 275      51.517  16.719  42.889  1.00  0.00           C  
ATOM   1009  N   GLU A 276      53.363  20.911  41.794  1.00  0.00           N  
ATOM   1010  CA  GLU A 276      54.171  21.888  41.083  1.00  0.00           C  
ATOM   1011  C   GLU A 276      53.878  23.230  41.731  1.00  0.00           C  
ATOM   1012  O   GLU A 276      52.737  23.526  42.090  1.00  0.00           O  
ATOM   1013  CB  GLU A 276      53.838  21.970  39.590  1.00  0.00           C  
ATOM   1014  CG  GLU A 276      54.713  23.007  38.886  1.00  0.00           C  
ATOM   1015  CD  GLU A 276      54.344  23.241  37.435  1.00  0.00           C  
ATOM   1016  OE1 GLU A 276      53.233  22.844  37.020  1.00  0.00           O  
ATOM   1017  OE2 GLU A 276      55.176  23.832  36.709  1.00  0.00           O  
ATOM   1018  N   LEU A 277      54.910  24.046  41.874  1.00  0.00           N  
ATOM   1019  CA  LEU A 277      54.745  25.344  42.495  1.00  0.00           C  
ATOM   1020  C   LEU A 277      55.817  26.256  41.930  1.00  0.00           C  
ATOM   1021  O   LEU A 277      56.987  25.874  41.872  1.00  0.00           O  
ATOM   1022  CB  LEU A 277      54.902  25.203  44.009  1.00  0.00           C  
ATOM   1023  CG  LEU A 277      54.510  26.400  44.865  1.00  0.00           C  
ATOM   1024  CD1 LEU A 277      52.990  26.534  44.920  1.00  0.00           C  
ATOM   1025  CD2 LEU A 277      55.104  26.201  46.259  1.00  0.00           C  
ATOM   1026  N   ARG A 278      55.421  27.453  41.506  1.00  0.00           N  
ATOM   1027  CA  ARG A 278      56.369  28.398  40.913  1.00  0.00           C  
ATOM   1028  C   ARG A 278      56.207  29.817  41.403  1.00  0.00           C  
ATOM   1029  O   ARG A 278      55.125  30.230  41.828  1.00  0.00           O  
ATOM   1030  CB  ARG A 278      56.215  28.478  39.387  1.00  0.00           C  
ATOM   1031  CG  ARG A 278      56.107  27.193  38.625  1.00  0.00           C  
ATOM   1032  CD  ARG A 278      56.185  27.537  37.152  1.00  0.00           C  
ATOM   1033  NE  ARG A 278      55.583  26.516  36.305  1.00  0.00           N  
ATOM   1034  CZ  ARG A 278      55.253  26.702  35.031  1.00  0.00           C  
ATOM   1035  NH1 ARG A 278      55.464  27.880  34.456  1.00  0.00           N  
ATOM   1036  NH2 ARG A 278      54.728  25.705  34.330  1.00  0.00           N  
ATOM   1037  N   LEU A 279      57.297  30.567  41.291  1.00  0.00           N  
ATOM   1038  CA  LEU A 279      57.290  31.970  41.643  1.00  0.00           C  
ATOM   1039  C   LEU A 279      57.086  32.667  40.295  1.00  0.00           C  
ATOM   1040  O   LEU A 279      57.937  32.567  39.413  1.00  0.00           O  
ATOM   1041  CB  LEU A 279      58.629  32.383  42.262  1.00  0.00           C  
ATOM   1042  CG  LEU A 279      58.800  33.900  42.323  1.00  0.00           C  
ATOM   1043  CD1 LEU A 279      57.762  34.486  43.278  1.00  0.00           C  
ATOM   1044  CD2 LEU A 279      60.209  34.251  42.749  1.00  0.00           C  
ATOM   1045  N   LEU A 281      55.952  33.348  40.132  1.00  0.00           N  
ATOM   1046  CA  LEU A 281      55.642  34.041  38.881  1.00  0.00           C  
ATOM   1047  C   LEU A 281      56.124  35.486  38.917  1.00  0.00           C  
ATOM   1048  O   LEU A 281      56.762  35.952  37.980  1.00  0.00           O  
ATOM   1049  CB  LEU A 281      54.133  33.985  38.596  1.00  0.00           C  
ATOM   1050  CG  LEU A 281      53.474  32.612  38.768  1.00  0.00           C  
ATOM   1051  CD1 LEU A 281      52.050  32.673  38.270  1.00  0.00           C  
ATOM   1052  CD2 LEU A 281      54.254  31.545  38.011  1.00  0.00           C  
ATOM   1053  N   THR A 282      55.822  36.199  39.995  1.00  0.00           N  
ATOM   1054  CA  THR A 282      56.278  37.579  40.114  1.00  0.00           C  
ATOM   1055  C   THR A 282      56.821  37.867  41.502  1.00  0.00           C  
ATOM   1056  O   THR A 282      56.137  37.666  42.499  1.00  0.00           O  
ATOM   1057  CB  THR A 282      55.156  38.604  39.862  1.00  0.00           C  
ATOM   1058  OG1 THR A 282      54.440  38.269  38.670  1.00  0.00           O  
ATOM   1059  CG2 THR A 282      55.750  40.000  39.733  1.00  0.00           C  
ATOM   1060  N   LYS A 283      58.054  38.341  41.568  1.00  0.00           N  
ATOM   1061  CA  LYS A 283      58.642  38.684  42.846  1.00  0.00           C  
ATOM   1062  C   LYS A 283      58.049  40.021  43.278  1.00  0.00           C  
ATOM   1063  O   LYS A 283      58.028  40.982  42.500  1.00  0.00           O  
ATOM   1064  CB  LYS A 283      60.157  38.828  42.714  1.00  0.00           C  
ATOM   1065  CG  LYS A 283      60.863  39.095  44.029  1.00  0.00           C  
ATOM   1066  CD  LYS A 283      60.817  37.857  44.893  1.00  0.00           C  
ATOM   1067  CE  LYS A 283      60.993  38.176  46.359  1.00  0.00           C  
ATOM   1068  NZ  LYS A 283      60.725  36.932  47.130  1.00  0.00           N  
ATOM   1069  N   ALA A 291      57.545  40.081  44.508  1.00  0.00           N  
ATOM   1070  CA  ALA A 291      56.997  41.327  45.036  1.00  0.00           C  
ATOM   1071  C   ALA A 291      58.182  42.034  45.688  1.00  0.00           C  
ATOM   1072  O   ALA A 291      58.825  41.480  46.581  1.00  0.00           O  
ATOM   1073  CB  ALA A 291      55.905  41.035  46.069  1.00  0.00           C  
ATOM   1074  N   LEU A 292      58.489  43.239  45.228  1.00  0.00           N  
ATOM   1075  CA  LEU A 292      59.622  43.985  45.770  1.00  0.00           C  
ATOM   1076  C   LEU A 292      59.255  44.739  47.044  1.00  0.00           C  
ATOM   1077  O   LEU A 292      60.128  45.193  47.784  1.00  0.00           O  
ATOM   1078  CB  LEU A 292      60.169  44.958  44.720  1.00  0.00           C  
ATOM   1079  CG  LEU A 292      60.941  44.308  43.570  1.00  0.00           C  
ATOM   1080  CD1 LEU A 292      61.275  45.361  42.539  1.00  0.00           C  
ATOM   1081  CD2 LEU A 292      62.199  43.662  44.091  1.00  0.00           C  
ATOM   1082  N   ARG A 293      57.955  44.868  47.284  1.00  0.00           N  
ATOM   1083  CA  ARG A 293      57.441  45.532  48.468  1.00  0.00           C  
ATOM   1084  C   ARG A 293      56.565  44.546  49.227  1.00  0.00           C  
ATOM   1085  O   ARG A 293      55.815  43.769  48.621  1.00  0.00           O  
ATOM   1086  CB  ARG A 293      56.635  46.756  48.082  1.00  0.00           C  
ATOM   1087  CG  ARG A 293      57.507  47.939  47.804  1.00  0.00           C  
ATOM   1088  CD  ARG A 293      56.698  49.178  47.501  1.00  0.00           C  
ATOM   1089  NE  ARG A 293      57.597  50.245  47.093  1.00  0.00           N  
ATOM   1090  CZ  ARG A 293      58.406  50.892  47.925  1.00  0.00           C  
ATOM   1091  NH1 ARG A 293      58.421  50.582  49.216  1.00  0.00           N  
ATOM   1092  NH2 ARG A 293      59.226  51.823  47.457  1.00  0.00           N  
ATOM   1093  N   PRO A 296      56.659  44.558  50.568  1.00  0.00           N  
ATOM   1094  CA  PRO A 296      55.882  43.662  51.432  1.00  0.00           C  
ATOM   1095  C   PRO A 296      54.396  43.974  51.357  1.00  0.00           C  
ATOM   1096  O   PRO A 296      54.010  45.085  50.998  1.00  0.00           O  
ATOM   1097  CB  PRO A 296      56.450  43.920  52.829  1.00  0.00           C  
ATOM   1098  CG  PRO A 296      57.712  44.709  52.613  1.00  0.00           C  
ATOM   1099  CD  PRO A 296      57.516  45.464  51.351  1.00  0.00           C  
ATOM   1100  N   LEU A 297      53.561  42.998  51.691  1.00  0.00           N  
ATOM   1101  CA  LEU A 297      52.122  43.217  51.655  1.00  0.00           C  
ATOM   1102  C   LEU A 297      51.786  44.443  52.501  1.00  0.00           C  
ATOM   1103  O   LEU A 297      52.476  44.737  53.473  1.00  0.00           O  
ATOM   1104  CB  LEU A 297      51.393  41.990  52.199  1.00  0.00           C  
ATOM   1105  CG  LEU A 297      51.389  40.760  51.297  1.00  0.00           C  
ATOM   1106  CD1 LEU A 297      51.008  39.518  52.095  1.00  0.00           C  
ATOM   1107  CD2 LEU A 297      50.420  40.998  50.156  1.00  0.00           C  
ATOM   1108  N   PRO A 298      50.727  45.182  52.135  1.00  0.00           N  
ATOM   1109  CA  PRO A 298      50.339  46.377  52.896  1.00  0.00           C  
ATOM   1110  C   PRO A 298      49.963  46.079  54.351  1.00  0.00           C  
ATOM   1111  O   PRO A 298      49.132  45.209  54.628  1.00  0.00           O  
ATOM   1112  CB  PRO A 298      49.161  46.949  52.102  1.00  0.00           C  
ATOM   1113  CG  PRO A 298      48.626  45.790  51.310  1.00  0.00           C  
ATOM   1114  CD  PRO A 298      49.827  44.941  50.990  1.00  0.00           C  
ATOM   1115  N   ASP A 303      47.766  58.675  56.697  1.00  0.00           N  
ATOM   1116  CA  ASP A 303      46.322  58.805  56.871  1.00  0.00           C  
ATOM   1117  C   ASP A 303      45.601  57.608  56.265  1.00  0.00           C  
ATOM   1118  O   ASP A 303      46.230  56.728  55.672  1.00  0.00           O  
ATOM   1119  CB  ASP A 303      45.820  60.096  56.210  1.00  0.00           C  
ATOM   1120  N   GLN A 305      44.281  57.577  56.426  1.00  0.00           N  
ATOM   1121  CA  GLN A 305      43.471  56.497  55.882  1.00  0.00           C  
ATOM   1122  C   GLN A 305      43.130  56.806  54.424  1.00  0.00           C  
ATOM   1123  O   GLN A 305      42.280  56.148  53.822  1.00  0.00           O  
ATOM   1124  CB  GLN A 305      42.185  56.337  56.696  1.00  0.00           C  
ATOM   1125  N   GLU A 306      43.794  57.820  53.868  1.00  0.00           N  
ATOM   1126  CA  GLU A 306      43.582  58.224  52.480  1.00  0.00           C  
ATOM   1127  C   GLU A 306      44.475  57.382  51.579  1.00  0.00           C  
ATOM   1128  O   GLU A 306      44.443  57.516  50.359  1.00  0.00           O  
ATOM   1129  CB  GLU A 306      43.914  59.709  52.292  1.00  0.00           C  
ATOM   1130  N   VAL A 307      45.273  56.514  52.194  1.00  0.00           N  
ATOM   1131  CA  VAL A 307      46.177  55.634  51.458  1.00  0.00           C  
ATOM   1132  C   VAL A 307      45.350  54.714  50.584  1.00  0.00           C  
ATOM   1133  O   VAL A 307      45.726  54.403  49.455  1.00  0.00           O  
ATOM   1134  CB  VAL A 307      47.018  54.763  52.417  1.00  0.00           C  
ATOM   1135  CG1 VAL A 307      47.583  53.550  51.676  1.00  0.00           C  
ATOM   1136  CG2 VAL A 307      48.134  55.593  53.022  1.00  0.00           C  
ATOM   1137  N   ARG A 308      44.220  54.280  51.129  1.00  0.00           N  
ATOM   1138  CA  ARG A 308      43.311  53.391  50.427  1.00  0.00           C  
ATOM   1139  C   ARG A 308      42.922  53.969  49.077  1.00  0.00           C  
ATOM   1140  O   ARG A 308      42.665  53.232  48.133  1.00  0.00           O  
ATOM   1141  CB  ARG A 308      42.055  53.169  51.266  1.00  0.00           C  
ATOM   1142  CG  ARG A 308      42.237  52.164  52.383  1.00  0.00           C  
ATOM   1143  CD  ARG A 308      41.351  52.504  53.563  1.00  0.00           C  
ATOM   1144  NE  ARG A 308      39.993  52.833  53.143  1.00  0.00           N  
ATOM   1145  CZ  ARG A 308      39.316  53.904  53.554  1.00  0.00           C  
ATOM   1146  NH1 ARG A 308      39.865  54.767  54.404  1.00  0.00           N  
ATOM   1147  NH2 ARG A 308      38.080  54.110  53.118  1.00  0.00           N  
ATOM   1148  N   TYR A 309      42.889  55.292  48.991  1.00  0.00           N  
ATOM   1149  CA  TYR A 309      42.517  55.973  47.762  1.00  0.00           C  
ATOM   1150  C   TYR A 309      43.704  56.290  46.872  1.00  0.00           C  
ATOM   1151  O   TYR A 309      43.587  56.257  45.650  1.00  0.00           O  
ATOM   1152  CB  TYR A 309      41.763  57.258  48.098  1.00  0.00           C  
ATOM   1153  CG  TYR A 309      40.601  57.017  49.028  1.00  0.00           C  
ATOM   1154  CD1 TYR A 309      39.774  55.909  48.859  1.00  0.00           C  
ATOM   1155  CD2 TYR A 309      40.342  57.874  50.091  1.00  0.00           C  
ATOM   1156  CE1 TYR A 309      38.724  55.659  49.722  1.00  0.00           C  
ATOM   1157  CE2 TYR A 309      39.291  57.631  50.964  1.00  0.00           C  
ATOM   1158  CZ  TYR A 309      38.489  56.522  50.771  1.00  0.00           C  
ATOM   1159  OH  TYR A 309      37.442  56.273  51.620  1.00  0.00           O  
ATOM   1160  N   ARG A 310      44.843  56.599  47.485  1.00  0.00           N  
ATOM   1161  CA  ARG A 310      46.049  56.926  46.741  1.00  0.00           C  
ATOM   1162  C   ARG A 310      46.707  55.677  46.176  1.00  0.00           C  
ATOM   1163  O   ARG A 310      47.475  55.751  45.216  1.00  0.00           O  
ATOM   1164  CB  ARG A 310      47.043  57.657  47.637  1.00  0.00           C  
ATOM   1165  CG  ARG A 310      46.635  59.060  47.955  1.00  0.00           C  
ATOM   1166  CD  ARG A 310      47.566  59.686  48.971  1.00  0.00           C  
ATOM   1167  NE  ARG A 310      47.036  60.971  49.415  1.00  0.00           N  
ATOM   1168  CZ  ARG A 310      46.851  62.011  48.606  1.00  0.00           C  
ATOM   1169  NH1 ARG A 310      47.155  61.913  47.317  1.00  0.00           N  
ATOM   1170  NH2 ARG A 310      46.343  63.140  49.078  1.00  0.00           N  
ATOM   1171  N   GLN A 311      46.420  54.533  46.785  1.00  0.00           N  
ATOM   1172  CA  GLN A 311      46.978  53.275  46.323  1.00  0.00           C  
ATOM   1173  C   GLN A 311      45.916  52.222  46.491  1.00  0.00           C  
ATOM   1174  O   GLN A 311      46.058  51.291  47.283  1.00  0.00           O  
ATOM   1175  CB  GLN A 311      48.225  52.914  47.122  1.00  0.00           C  
ATOM   1176  CG  GLN A 311      49.303  53.975  47.052  1.00  0.00           C  
ATOM   1177  CD  GLN A 311      50.491  53.638  47.924  1.00  0.00           C  
ATOM   1178  OE1 GLN A 311      51.413  52.944  47.495  1.00  0.00           O  
ATOM   1179  NE2 GLN A 311      50.474  54.124  49.160  1.00  0.00           N  
ATOM   1180  N   ARG A 312      44.849  52.385  45.719  1.00  0.00           N  
ATOM   1181  CA  ARG A 312      43.707  51.485  45.746  1.00  0.00           C  
ATOM   1182  C   ARG A 312      44.066  50.016  45.570  1.00  0.00           C  
ATOM   1183  O   ARG A 312      43.317  49.141  46.022  1.00  0.00           O  
ATOM   1184  CB  ARG A 312      42.691  51.914  44.682  1.00  0.00           C  
ATOM   1185  CG  ARG A 312      41.460  51.030  44.604  1.00  0.00           C  
ATOM   1186  CD  ARG A 312      40.586  51.206  45.825  1.00  0.00           C  
ATOM   1187  NE  ARG A 312      39.798  52.432  45.746  1.00  0.00           N  
ATOM   1188  CZ  ARG A 312      38.997  52.884  46.712  1.00  0.00           C  
ATOM   1189  NH1 ARG A 312      38.869  52.212  47.848  1.00  0.00           N  
ATOM   1190  NH2 ARG A 312      38.317  54.014  46.538  1.00  0.00           N  
ATOM   1191  N   TYR A 313      45.199  49.733  44.924  1.00  0.00           N  
ATOM   1192  CA  TYR A 313      45.606  48.343  44.722  1.00  0.00           C  
ATOM   1193  C   TYR A 313      45.968  47.710  46.050  1.00  0.00           C  
ATOM   1194  O   TYR A 313      45.740  46.520  46.274  1.00  0.00           O  
ATOM   1195  CB  TYR A 313      46.795  48.247  43.763  1.00  0.00           C  
ATOM   1196  CG  TYR A 313      47.885  49.275  43.968  1.00  0.00           C  
ATOM   1197  CD1 TYR A 313      47.793  50.539  43.387  1.00  0.00           C  
ATOM   1198  CD2 TYR A 313      49.038  48.969  44.705  1.00  0.00           C  
ATOM   1199  CE1 TYR A 313      48.820  51.480  43.525  1.00  0.00           C  
ATOM   1200  CE2 TYR A 313      50.075  49.905  44.850  1.00  0.00           C  
ATOM   1201  CZ  TYR A 313      49.957  51.157  44.257  1.00  0.00           C  
ATOM   1202  OH  TYR A 313      50.964  52.095  44.397  1.00  0.00           O  
ATOM   1203  N   LEU A 314      46.540  48.516  46.934  1.00  0.00           N  
ATOM   1204  CA  LEU A 314      46.916  48.036  48.258  1.00  0.00           C  
ATOM   1205  C   LEU A 314      45.627  47.755  49.027  1.00  0.00           C  
ATOM   1206  O   LEU A 314      45.480  46.723  49.685  1.00  0.00           O  
ATOM   1207  CB  LEU A 314      47.754  49.097  48.972  1.00  0.00           C  
ATOM   1208  CG  LEU A 314      49.112  49.338  48.308  1.00  0.00           C  
ATOM   1209  CD1 LEU A 314      49.887  50.378  49.090  1.00  0.00           C  
ATOM   1210  CD2 LEU A 314      49.897  48.017  48.230  1.00  0.00           C  
ATOM   1211  N   ASP A 315      44.684  48.680  48.918  1.00  0.00           N  
ATOM   1212  CA  ASP A 315      43.405  48.527  49.576  1.00  0.00           C  
ATOM   1213  C   ASP A 315      42.698  47.272  49.069  1.00  0.00           C  
ATOM   1214  O   ASP A 315      42.093  46.531  49.844  1.00  0.00           O  
ATOM   1215  CB  ASP A 315      42.546  49.761  49.314  1.00  0.00           C  
ATOM   1216  CG  ASP A 315      41.144  49.619  49.859  1.00  0.00           C  
ATOM   1217  OD1 ASP A 315      40.984  49.102  50.984  1.00  0.00           O  
ATOM   1218  OD2 ASP A 315      40.195  50.031  49.165  1.00  0.00           O  
ATOM   1219  N   LEU A 316      42.780  47.020  47.767  1.00  0.00           N  
ATOM   1220  CA  LEU A 316      42.116  45.848  47.191  1.00  0.00           C  
ATOM   1221  C   LEU A 316      42.811  44.571  47.609  1.00  0.00           C  
ATOM   1222  O   LEU A 316      42.171  43.536  47.800  1.00  0.00           O  
ATOM   1223  CB  LEU A 316      42.072  45.952  45.659  1.00  0.00           C  
ATOM   1224  CG  LEU A 316      41.134  47.057  45.164  1.00  0.00           C  
ATOM   1225  CD1 LEU A 316      41.258  47.204  43.672  1.00  0.00           C  
ATOM   1226  CD2 LEU A 316      39.700  46.719  45.547  1.00  0.00           C  
ATOM   1227  N   ILE A 317      44.128  44.632  47.744  1.00  0.00           N  
ATOM   1228  CA  ILE A 317      44.863  43.455  48.177  1.00  0.00           C  
ATOM   1229  C   ILE A 317      44.528  43.145  49.646  1.00  0.00           C  
ATOM   1230  O   ILE A 317      44.295  41.994  50.018  1.00  0.00           O  
ATOM   1231  CB  ILE A 317      46.373  43.683  48.082  1.00  0.00           C  
ATOM   1232  CG1 ILE A 317      46.800  43.713  46.614  1.00  0.00           C  
ATOM   1233  CG2 ILE A 317      47.112  42.590  48.864  1.00  0.00           C  
ATOM   1234  CD1 ILE A 317      48.191  44.294  46.394  1.00  0.00           C  
ATOM   1235  N   ALA A 318      44.483  44.194  50.463  1.00  0.00           N  
ATOM   1236  CA  ALA A 318      44.239  44.064  51.895  1.00  0.00           C  
ATOM   1237  C   ALA A 318      42.808  43.872  52.378  1.00  0.00           C  
ATOM   1238  O   ALA A 318      42.549  42.999  53.195  1.00  0.00           O  
ATOM   1239  CB  ALA A 318      44.850  45.257  52.616  1.00  0.00           C  
ATOM   1240  N   ASN A 319      41.872  44.664  51.876  1.00  0.00           N  
ATOM   1241  CA  ASN A 319      40.509  44.564  52.363  1.00  0.00           C  
ATOM   1242  C   ASN A 319      39.473  43.956  51.443  1.00  0.00           C  
ATOM   1243  O   ASN A 319      39.091  44.544  50.430  1.00  0.00           O  
ATOM   1244  CB  ASN A 319      40.067  45.948  52.825  1.00  0.00           C  
ATOM   1245  CG  ASN A 319      41.155  46.653  53.627  1.00  0.00           C  
ATOM   1246  OD1 ASN A 319      41.576  46.167  54.689  1.00  0.00           O  
ATOM   1247  ND2 ASN A 319      41.627  47.793  53.121  1.00  0.00           N  
ATOM   1248  N   ASP A 320      39.003  42.774  51.829  1.00  0.00           N  
ATOM   1249  CA  ASP A 320      38.003  42.052  51.065  1.00  0.00           C  
ATOM   1250  C   ASP A 320      36.679  42.810  51.023  1.00  0.00           C  
ATOM   1251  O   ASP A 320      35.900  42.634  50.089  1.00  0.00           O  
ATOM   1252  CB  ASP A 320      37.787  40.657  51.662  1.00  0.00           C  
ATOM   1253  N   LYS A 321      36.415  43.650  52.021  1.00  0.00           N  
ATOM   1254  CA  LYS A 321      35.165  44.407  52.034  1.00  0.00           C  
ATOM   1255  C   LYS A 321      35.211  45.442  50.923  1.00  0.00           C  
ATOM   1256  O   LYS A 321      34.200  45.738  50.294  1.00  0.00           O  
ATOM   1257  CB  LYS A 321      34.955  45.102  53.380  1.00  0.00           C  
ATOM   1258  N   SER A 322      36.395  45.991  50.685  1.00  0.00           N  
ATOM   1259  CA  SER A 322      36.581  46.971  49.628  1.00  0.00           C  
ATOM   1260  C   SER A 322      36.424  46.290  48.262  1.00  0.00           C  
ATOM   1261  O   SER A 322      35.768  46.821  47.370  1.00  0.00           O  
ATOM   1262  CB  SER A 322      37.967  47.596  49.734  1.00  0.00           C  
ATOM   1263  OG  SER A 322      38.043  48.762  48.936  1.00  0.00           O  
ATOM   1264  N   ARG A 323      37.033  45.117  48.103  1.00  0.00           N  
ATOM   1265  CA  ARG A 323      36.929  44.374  46.853  1.00  0.00           C  
ATOM   1266  C   ARG A 323      35.463  44.075  46.565  1.00  0.00           C  
ATOM   1267  O   ARG A 323      34.976  44.268  45.448  1.00  0.00           O  
ATOM   1268  CB  ARG A 323      37.676  43.042  46.946  1.00  0.00           C  
ATOM   1269  CG  ARG A 323      39.165  43.154  47.145  1.00  0.00           C  
ATOM   1270  CD  ARG A 323      39.917  42.411  46.053  1.00  0.00           C  
ATOM   1271  NE  ARG A 323      39.765  40.960  46.131  1.00  0.00           N  
ATOM   1272  CZ  ARG A 323      40.700  40.091  45.744  1.00  0.00           C  
ATOM   1273  NH1 ARG A 323      41.850  40.530  45.257  1.00  0.00           N  
ATOM   1274  NH2 ARG A 323      40.483  38.781  45.825  1.00  0.00           N  
ATOM   1275  N   GLN A 324      34.762  43.593  47.585  1.00  0.00           N  
ATOM   1276  CA  GLN A 324      33.356  43.244  47.446  1.00  0.00           C  
ATOM   1277  C   GLN A 324      32.521  44.443  47.013  1.00  0.00           C  
ATOM   1278  O   GLN A 324      31.559  44.302  46.257  1.00  0.00           O  
ATOM   1279  CB  GLN A 324      32.826  42.670  48.767  1.00  0.00           C  
ATOM   1280  N   THR A 325      32.896  45.625  47.484  1.00  0.00           N  
ATOM   1281  CA  THR A 325      32.163  46.833  47.137  1.00  0.00           C  
ATOM   1282  C   THR A 325      32.271  47.120  45.640  1.00  0.00           C  
ATOM   1283  O   THR A 325      31.281  47.461  44.992  1.00  0.00           O  
ATOM   1284  CB  THR A 325      32.687  48.041  47.946  1.00  0.00           C  
ATOM   1285  OG1 THR A 325      32.084  48.023  49.244  1.00  0.00           O  
ATOM   1286  CG2 THR A 325      32.346  49.362  47.260  1.00  0.00           C  
ATOM   1287  N   PHE A 332      33.473  46.972  45.094  1.00  0.00           N  
ATOM   1288  CA  PHE A 332      33.689  47.219  43.679  1.00  0.00           C  
ATOM   1289  C   PHE A 332      33.140  46.101  42.818  1.00  0.00           C  
ATOM   1290  O   PHE A 332      32.691  46.334  41.699  1.00  0.00           O  
ATOM   1291  CB  PHE A 332      35.161  47.458  43.434  1.00  0.00           C  
ATOM   1292  CG  PHE A 332      35.623  48.750  44.005  1.00  0.00           C  
ATOM   1293  CD1 PHE A 332      35.158  49.954  43.474  1.00  0.00           C  
ATOM   1294  CD2 PHE A 332      36.451  48.778  45.123  1.00  0.00           C  
ATOM   1295  CE1 PHE A 332      35.504  51.170  44.046  1.00  0.00           C  
ATOM   1296  CE2 PHE A 332      36.806  49.990  45.704  1.00  0.00           C  
ATOM   1297  CZ  PHE A 332      36.329  51.191  45.165  1.00  0.00           C  
ATOM   1298  N   VAL A 333      33.145  44.889  43.348  1.00  0.00           N  
ATOM   1299  CA  VAL A 333      32.582  43.778  42.609  1.00  0.00           C  
ATOM   1300  C   VAL A 333      31.073  44.013  42.507  1.00  0.00           C  
ATOM   1301  O   VAL A 333      30.451  43.703  41.497  1.00  0.00           O  
ATOM   1302  CB  VAL A 333      32.828  42.463  43.331  1.00  0.00           C  
ATOM   1303  CG1 VAL A 333      31.904  41.385  42.775  1.00  0.00           C  
ATOM   1304  CG2 VAL A 333      34.282  42.067  43.180  1.00  0.00           C  
ATOM   1305  N   VAL A 334      30.489  44.573  43.559  1.00  0.00           N  
ATOM   1306  CA  VAL A 334      29.060  44.845  43.579  1.00  0.00           C  
ATOM   1307  C   VAL A 334      28.761  46.000  42.647  1.00  0.00           C  
ATOM   1308  O   VAL A 334      27.698  46.044  42.026  1.00  0.00           O  
ATOM   1309  CB  VAL A 334      28.582  45.175  45.014  1.00  0.00           C  
ATOM   1310  CG1 VAL A 334      27.214  45.854  45.001  1.00  0.00           C  
ATOM   1311  CG2 VAL A 334      28.515  43.894  45.804  1.00  0.00           C  
ATOM   1312  N   ARG A 335      29.697  46.939  42.547  1.00  0.00           N  
ATOM   1313  CA  ARG A 335      29.514  48.071  41.647  1.00  0.00           C  
ATOM   1314  C   ARG A 335      29.362  47.534  40.217  1.00  0.00           C  
ATOM   1315  O   ARG A 335      28.476  47.959  39.483  1.00  0.00           O  
ATOM   1316  CB  ARG A 335      30.708  49.030  41.709  1.00  0.00           C  
ATOM   1317  CG  ARG A 335      30.685  50.051  40.576  1.00  0.00           C  
ATOM   1318  CD  ARG A 335      31.605  51.254  40.783  1.00  0.00           C  
ATOM   1319  NE  ARG A 335      31.309  52.249  39.755  1.00  0.00           N  
ATOM   1320  CZ  ARG A 335      31.222  53.563  39.946  1.00  0.00           C  
ATOM   1321  NH1 ARG A 335      31.410  54.099  41.145  1.00  0.00           N  
ATOM   1322  NH2 ARG A 335      30.930  54.350  38.919  1.00  0.00           N  
ATOM   1323  N   SER A 336      30.219  46.590  39.835  1.00  0.00           N  
ATOM   1324  CA  SER A 336      30.153  46.006  38.500  1.00  0.00           C  
ATOM   1325  C   SER A 336      28.838  45.273  38.316  1.00  0.00           C  
ATOM   1326  O   SER A 336      28.232  45.342  37.249  1.00  0.00           O  
ATOM   1327  CB  SER A 336      31.313  45.038  38.271  1.00  0.00           C  
ATOM   1328  OG  SER A 336      32.521  45.753  38.074  1.00  0.00           O  
ATOM   1329  N   LYS A 337      28.390  44.578  39.358  1.00  0.00           N  
ATOM   1330  CA  LYS A 337      27.138  43.837  39.288  1.00  0.00           C  
ATOM   1331  C   LYS A 337      25.971  44.788  39.086  1.00  0.00           C  
ATOM   1332  O   LYS A 337      25.049  44.506  38.322  1.00  0.00           O  
ATOM   1333  CB  LYS A 337      26.917  43.035  40.572  1.00  0.00           C  
ATOM   1334  CG  LYS A 337      27.823  41.834  40.708  1.00  0.00           C  
ATOM   1335  CD  LYS A 337      27.351  40.926  41.816  1.00  0.00           C  
ATOM   1336  CE  LYS A 337      28.243  39.709  41.917  1.00  0.00           C  
ATOM   1337  NZ  LYS A 337      27.794  38.780  42.990  1.00  0.00           N  
ATOM   1338  N   ILE A 338      26.017  45.920  39.776  1.00  0.00           N  
ATOM   1339  CA  ILE A 338      24.949  46.899  39.681  1.00  0.00           C  
ATOM   1340  C   ILE A 338      24.849  47.496  38.278  1.00  0.00           C  
ATOM   1341  O   ILE A 338      23.756  47.577  37.707  1.00  0.00           O  
ATOM   1342  CB  ILE A 338      25.144  48.015  40.732  1.00  0.00           C  
ATOM   1343  CG1 ILE A 338      24.639  47.518  42.095  1.00  0.00           C  
ATOM   1344  CG2 ILE A 338      24.390  49.257  40.330  1.00  0.00           C  
ATOM   1345  CD1 ILE A 338      25.137  48.318  43.276  1.00  0.00           C  
ATOM   1346  N   LEU A 339      25.981  47.912  37.721  1.00  0.00           N  
ATOM   1347  CA  LEU A 339      25.983  48.486  36.378  1.00  0.00           C  
ATOM   1348  C   LEU A 339      25.449  47.487  35.357  1.00  0.00           C  
ATOM   1349  O   LEU A 339      24.618  47.837  34.516  1.00  0.00           O  
ATOM   1350  CB  LEU A 339      27.387  48.948  35.999  1.00  0.00           C  
ATOM   1351  CG  LEU A 339      27.555  50.368  36.531  1.00  0.00           C  
ATOM   1352  CD1 LEU A 339      28.907  50.530  37.166  1.00  0.00           C  
ATOM   1353  CD2 LEU A 339      27.343  51.359  35.402  1.00  0.00           C  
ATOM   1354  N   ALA A 340      25.903  46.240  35.456  1.00  0.00           N  
ATOM   1355  CA  ALA A 340      25.457  45.187  34.552  1.00  0.00           C  
ATOM   1356  C   ALA A 340      23.967  44.947  34.734  1.00  0.00           C  
ATOM   1357  O   ALA A 340      23.259  44.624  33.779  1.00  0.00           O  
ATOM   1358  CB  ALA A 340      26.219  43.902  34.822  1.00  0.00           C  
ATOM   1359  N   ALA A 341      23.492  45.112  35.964  1.00  0.00           N  
ATOM   1360  CA  ALA A 341      22.084  44.896  36.264  1.00  0.00           C  
ATOM   1361  C   ALA A 341      21.237  46.058  35.766  1.00  0.00           C  
ATOM   1362  O   ALA A 341      20.068  45.875  35.414  1.00  0.00           O  
ATOM   1363  CB  ALA A 341      21.891  44.698  37.772  1.00  0.00           C  
ATOM   1364  N   ILE A 342      21.816  47.255  35.742  1.00  0.00           N  
ATOM   1365  CA  ILE A 342      21.081  48.421  35.262  1.00  0.00           C  
ATOM   1366  C   ILE A 342      20.886  48.286  33.759  1.00  0.00           C  
ATOM   1367  O   ILE A 342      19.821  48.609  33.226  1.00  0.00           O  
ATOM   1368  CB  ILE A 342      21.837  49.733  35.515  1.00  0.00           C  
ATOM   1369  CG1 ILE A 342      21.885  50.029  37.015  1.00  0.00           C  
ATOM   1370  CG2 ILE A 342      21.145  50.880  34.777  1.00  0.00           C  
ATOM   1371  CD1 ILE A 342      22.830  51.155  37.370  1.00  0.00           C  
ATOM   1372  N   ARG A 343      21.927  47.808  33.085  1.00  0.00           N  
ATOM   1373  CA  ARG A 343      21.883  47.621  31.642  1.00  0.00           C  
ATOM   1374  C   ARG A 343      20.842  46.573  31.297  1.00  0.00           C  
ATOM   1375  O   ARG A 343      19.998  46.787  30.427  1.00  0.00           O  
ATOM   1376  CB  ARG A 343      23.253  47.195  31.124  1.00  0.00           C  
ATOM   1377  CG  ARG A 343      24.246  48.324  31.139  1.00  0.00           C  
ATOM   1378  CD  ARG A 343      25.534  47.969  30.422  1.00  0.00           C  
ATOM   1379  NE  ARG A 343      26.270  49.181  30.070  1.00  0.00           N  
ATOM   1380  CZ  ARG A 343      27.315  49.651  30.744  1.00  0.00           C  
ATOM   1381  NH1 ARG A 343      27.759  49.013  31.817  1.00  0.00           N  
ATOM   1382  NH2 ARG A 343      27.912  50.764  30.344  1.00  0.00           N  
ATOM   1383  N   GLN A 344      20.896  45.445  31.990  1.00  0.00           N  
ATOM   1384  CA  GLN A 344      19.940  44.377  31.757  1.00  0.00           C  
ATOM   1385  C   GLN A 344      18.526  44.896  31.991  1.00  0.00           C  
ATOM   1386  O   GLN A 344      17.603  44.569  31.246  1.00  0.00           O  
ATOM   1387  CB  GLN A 344      20.241  43.214  32.692  1.00  0.00           C  
ATOM   1388  CG  GLN A 344      19.245  42.083  32.621  1.00  0.00           C  
ATOM   1389  CD  GLN A 344      19.610  40.951  33.560  1.00  0.00           C  
ATOM   1390  OE1 GLN A 344      20.226  41.173  34.605  1.00  0.00           O  
ATOM   1391  NE2 GLN A 344      19.233  39.730  33.194  1.00  0.00           N  
ATOM   1392  N   PHE A 345      18.365  45.720  33.023  1.00  0.00           N  
ATOM   1393  CA  PHE A 345      17.064  46.295  33.356  1.00  0.00           C  
ATOM   1394  C   PHE A 345      16.594  47.248  32.256  1.00  0.00           C  
ATOM   1395  O   PHE A 345      15.442  47.195  31.824  1.00  0.00           O  
ATOM   1396  CB  PHE A 345      17.161  47.054  34.682  1.00  0.00           C  
ATOM   1397  CG  PHE A 345      15.924  47.853  35.031  1.00  0.00           C  
ATOM   1398  CD1 PHE A 345      15.754  49.149  34.554  1.00  0.00           C  
ATOM   1399  CD2 PHE A 345      14.952  47.321  35.877  1.00  0.00           C  
ATOM   1400  CE1 PHE A 345      14.635  49.909  34.914  1.00  0.00           C  
ATOM   1401  CE2 PHE A 345      13.828  48.068  36.248  1.00  0.00           C  
ATOM   1402  CZ  PHE A 345      13.668  49.366  35.766  1.00  0.00           C  
ATOM   1403  N   MET A 347      17.494  48.124  31.817  1.00  0.00           N  
ATOM   1404  CA  MET A 347      17.181  49.102  30.779  1.00  0.00           C  
ATOM   1405  C   MET A 347      16.895  48.425  29.442  1.00  0.00           C  
ATOM   1406  O   MET A 347      15.894  48.714  28.786  1.00  0.00           O  
ATOM   1407  CB  MET A 347      18.344  50.082  30.621  1.00  0.00           C  
ATOM   1408  CG  MET A 347      18.541  51.005  31.819  1.00  0.00           C  
ATOM   1409  SD  MET A 347      17.043  51.875  32.245  1.00  0.00           S  
ATOM   1410  CE  MET A 347      17.003  53.142  30.966  1.00  0.00           C  
ATOM   1411  N   VAL A 348      17.775  47.512  29.050  1.00  0.00           N  
ATOM   1412  CA  VAL A 348      17.613  46.801  27.792  1.00  0.00           C  
ATOM   1413  C   VAL A 348      16.316  45.997  27.804  1.00  0.00           C  
ATOM   1414  O   VAL A 348      15.645  45.871  26.783  1.00  0.00           O  
ATOM   1415  CB  VAL A 348      18.818  45.887  27.538  1.00  0.00           C  
ATOM   1416  CG1 VAL A 348      18.478  44.844  26.502  1.00  0.00           C  
ATOM   1417  CG2 VAL A 348      20.011  46.734  27.095  1.00  0.00           C  
ATOM   1418  N   ALA A 349      15.948  45.472  28.966  1.00  0.00           N  
ATOM   1419  CA  ALA A 349      14.715  44.701  29.084  1.00  0.00           C  
ATOM   1420  C   ALA A 349      13.516  45.584  28.778  1.00  0.00           C  
ATOM   1421  O   ALA A 349      12.429  45.098  28.464  1.00  0.00           O  
ATOM   1422  CB  ALA A 349      14.586  44.132  30.486  1.00  0.00           C  
ATOM   1423  N   ARG A 352      13.714  46.891  28.876  1.00  0.00           N  
ATOM   1424  CA  ARG A 352      12.634  47.829  28.622  1.00  0.00           C  
ATOM   1425  C   ARG A 352      12.747  48.497  27.251  1.00  0.00           C  
ATOM   1426  O   ARG A 352      12.120  49.526  26.993  1.00  0.00           O  
ATOM   1427  CB  ARG A 352      12.596  48.877  29.732  1.00  0.00           C  
ATOM   1428  CG  ARG A 352      11.836  48.402  30.952  1.00  0.00           C  
ATOM   1429  CD  ARG A 352      12.180  49.197  32.191  1.00  0.00           C  
ATOM   1430  NE  ARG A 352      11.582  48.572  33.365  1.00  0.00           N  
ATOM   1431  CZ  ARG A 352      11.928  47.372  33.835  1.00  0.00           C  
ATOM   1432  NH1 ARG A 352      12.879  46.645  33.239  1.00  0.00           N  
ATOM   1433  NH2 ARG A 352      11.301  46.884  34.899  1.00  0.00           N  
ATOM   1434  N   GLY A 361      13.557  47.904  26.379  1.00  0.00           N  
ATOM   1435  CA  GLY A 361      13.712  48.433  25.037  1.00  0.00           C  
ATOM   1436  C   GLY A 361      14.563  49.674  24.904  1.00  0.00           C  
ATOM   1437  O   GLY A 361      14.494  50.362  23.894  1.00  0.00           O  
ATOM   1438  N   PHE A 362      15.361  49.980  25.916  1.00  0.00           N  
ATOM   1439  CA  PHE A 362      16.216  51.146  25.831  1.00  0.00           C  
ATOM   1440  C   PHE A 362      17.477  50.708  25.106  1.00  0.00           C  
ATOM   1441  O   PHE A 362      17.923  49.565  25.259  1.00  0.00           O  
ATOM   1442  CB  PHE A 362      16.557  51.665  27.227  1.00  0.00           C  
ATOM   1443  CG  PHE A 362      15.471  52.502  27.844  1.00  0.00           C  
ATOM   1444  CD1 PHE A 362      14.437  51.901  28.571  1.00  0.00           C  
ATOM   1445  CD2 PHE A 362      15.471  53.887  27.696  1.00  0.00           C  
ATOM   1446  CE1 PHE A 362      13.412  52.667  29.143  1.00  0.00           C  
ATOM   1447  CE2 PHE A 362      14.453  54.668  28.262  1.00  0.00           C  
ATOM   1448  CZ  PHE A 362      13.419  54.052  28.987  1.00  0.00           C  
ATOM   1449  N   MET A 363      18.037  51.610  24.302  1.00  0.00           N  
ATOM   1450  CA  MET A 363      19.251  51.327  23.550  1.00  0.00           C  
ATOM   1451  C   MET A 363      20.363  52.208  24.091  1.00  0.00           C  
ATOM   1452  O   MET A 363      20.198  53.417  24.215  1.00  0.00           O  
ATOM   1453  CB  MET A 363      19.034  51.619  22.066  1.00  0.00           C  
ATOM   1454  CG  MET A 363      20.217  51.249  21.182  1.00  0.00           C  
ATOM   1455  SD  MET A 363      19.911  51.649  19.442  1.00  0.00           S  
ATOM   1456  CE  MET A 363      20.449  53.352  19.359  1.00  0.00           C  
ATOM   1457  N   GLU A 364      21.496  51.604  24.416  1.00  0.00           N  
ATOM   1458  CA  GLU A 364      22.599  52.371  24.956  1.00  0.00           C  
ATOM   1459  C   GLU A 364      23.422  53.027  23.861  1.00  0.00           C  
ATOM   1460  O   GLU A 364      23.868  52.369  22.924  1.00  0.00           O  
ATOM   1461  CB  GLU A 364      23.491  51.478  25.811  1.00  0.00           C  
ATOM   1462  CG  GLU A 364      24.496  52.259  26.631  1.00  0.00           C  
ATOM   1463  CD  GLU A 364      25.346  51.371  27.514  1.00  0.00           C  
ATOM   1464  OE1 GLU A 364      25.146  50.130  27.506  1.00  0.00           O  
ATOM   1465  OE2 GLU A 364      26.220  51.927  28.214  1.00  0.00           O  
ATOM   1466  N   VAL A 365      23.639  54.328  24.002  1.00  0.00           N  
ATOM   1467  CA  VAL A 365      24.396  55.093  23.023  1.00  0.00           C  
ATOM   1468  C   VAL A 365      25.593  55.785  23.656  1.00  0.00           C  
ATOM   1469  O   VAL A 365      25.765  55.771  24.880  1.00  0.00           O  
ATOM   1470  CB  VAL A 365      23.500  56.158  22.358  1.00  0.00           C  
ATOM   1471  CG1 VAL A 365      22.379  55.472  21.566  1.00  0.00           C  
ATOM   1472  CG2 VAL A 365      22.896  57.079  23.429  1.00  0.00           C  
ATOM   1473  N   GLU A 366      26.430  56.370  22.807  1.00  0.00           N  
ATOM   1474  CA  GLU A 366      27.614  57.084  23.250  1.00  0.00           C  
ATOM   1475  C   GLU A 366      27.626  58.434  22.565  1.00  0.00           C  
ATOM   1476  O   GLU A 366      27.815  58.521  21.353  1.00  0.00           O  
ATOM   1477  CB  GLU A 366      28.877  56.316  22.890  1.00  0.00           C  
ATOM   1478  CG  GLU A 366      28.940  54.945  23.527  1.00  0.00           C  
ATOM   1479  CD  GLU A 366      30.161  54.159  23.101  1.00  0.00           C  
ATOM   1480  OE1 GLU A 366      31.274  54.503  23.549  1.00  0.00           O  
ATOM   1481  OE2 GLU A 366      30.007  53.191  22.324  1.00  0.00           O  
ATOM   1482  N   THR A 368      27.388  59.480  23.348  1.00  0.00           N  
ATOM   1483  CA  THR A 368      27.380  60.830  22.835  1.00  0.00           C  
ATOM   1484  C   THR A 368      28.691  61.490  23.258  1.00  0.00           C  
ATOM   1485  O   THR A 368      29.419  60.965  24.108  1.00  0.00           O  
ATOM   1486  CB  THR A 368      26.137  61.601  23.333  1.00  0.00           C  
ATOM   1487  OG1 THR A 368      26.184  61.744  24.757  1.00  0.00           O  
ATOM   1488  CG2 THR A 368      24.868  60.842  22.935  1.00  0.00           C  
ATOM   1489  N   PRO A 370      29.018  62.643  22.666  1.00  0.00           N  
ATOM   1490  CA  PRO A 370      30.273  63.322  23.003  1.00  0.00           C  
ATOM   1491  C   PRO A 370      30.539  63.682  24.454  1.00  0.00           C  
ATOM   1492  O   PRO A 370      29.627  64.012  25.208  1.00  0.00           O  
ATOM   1493  CB  PRO A 370      30.265  64.570  22.108  1.00  0.00           C  
ATOM   1494  CG  PRO A 370      29.253  64.291  21.048  1.00  0.00           C  
ATOM   1495  CD  PRO A 370      28.232  63.392  21.668  1.00  0.00           C  
ATOM   1496  N   MET A 371      31.810  63.621  24.832  1.00  0.00           N  
ATOM   1497  CA  MET A 371      32.233  63.993  26.174  1.00  0.00           C  
ATOM   1498  C   MET A 371      33.027  65.271  26.041  1.00  0.00           C  
ATOM   1499  O   MET A 371      33.452  65.862  27.029  1.00  0.00           O  
ATOM   1500  CB  MET A 371      33.087  62.909  26.788  1.00  0.00           C  
ATOM   1501  CG  MET A 371      32.234  61.797  27.304  1.00  0.00           C  
ATOM   1502  SD  MET A 371      33.197  60.594  28.109  1.00  0.00           S  
ATOM   1503  CE  MET A 371      31.899  59.528  28.653  1.00  0.00           C  
ATOM   1504  N   MET A 372      33.232  65.669  24.790  1.00  0.00           N  
ATOM   1505  CA  MET A 372      33.918  66.900  24.449  1.00  0.00           C  
ATOM   1506  C   MET A 372      32.845  67.655  23.692  1.00  0.00           C  
ATOM   1507  O   MET A 372      32.273  67.132  22.745  1.00  0.00           O  
ATOM   1508  CB  MET A 372      35.108  66.633  23.534  1.00  0.00           C  
ATOM   1509  CG  MET A 372      36.149  65.737  24.147  1.00  0.00           C  
ATOM   1510  SD  MET A 372      37.779  65.975  23.451  1.00  0.00           S  
ATOM   1511  CE  MET A 372      38.241  67.581  24.138  1.00  0.00           C  
ATOM   1512  N   GLN A 373      32.550  68.868  24.133  1.00  0.00           N  
ATOM   1513  CA  GLN A 373      31.528  69.674  23.499  1.00  0.00           C  
ATOM   1514  C   GLN A 373      31.968  71.116  23.415  1.00  0.00           C  
ATOM   1515  O   GLN A 373      32.597  71.641  24.328  1.00  0.00           O  
ATOM   1516  CB  GLN A 373      30.228  69.577  24.293  1.00  0.00           C  
ATOM   1517  CG  GLN A 373      29.788  68.146  24.566  1.00  0.00           C  
ATOM   1518  CD  GLN A 373      28.586  68.056  25.490  1.00  0.00           C  
ATOM   1519  OE1 GLN A 373      28.041  66.973  25.720  1.00  0.00           O  
ATOM   1520  NE2 GLN A 373      28.164  69.191  26.022  1.00  0.00           N  
ATOM   1521  N   VAL A 374      31.644  71.758  22.304  1.00  0.00           N  
ATOM   1522  CA  VAL A 374      32.004  73.149  22.126  1.00  0.00           C  
ATOM   1523  C   VAL A 374      31.081  73.979  23.008  1.00  0.00           C  
ATOM   1524  O   VAL A 374      31.504  74.967  23.598  1.00  0.00           O  
ATOM   1525  CB  VAL A 374      31.867  73.560  20.651  1.00  0.00           C  
ATOM   1526  CG1 VAL A 374      32.058  75.059  20.501  1.00  0.00           C  
ATOM   1527  CG2 VAL A 374      32.901  72.812  19.827  1.00  0.00           C  
ATOM   1528  N   ILE A 375      29.821  73.568  23.099  1.00  0.00           N  
ATOM   1529  CA  ILE A 375      28.844  74.251  23.945  1.00  0.00           C  
ATOM   1530  C   ILE A 375      28.368  73.236  24.985  1.00  0.00           C  
ATOM   1531  O   ILE A 375      27.547  72.367  24.687  1.00  0.00           O  
ATOM   1532  CB  ILE A 375      27.610  74.726  23.143  1.00  0.00           C  
ATOM   1533  CG1 ILE A 375      28.042  75.574  21.951  1.00  0.00           C  
ATOM   1534  CG2 ILE A 375      26.681  75.531  24.043  1.00  0.00           C  
ATOM   1535  CD1 ILE A 375      26.869  76.115  21.170  1.00  0.00           C  
ATOM   1536  N   PRO A 376      28.892  73.316  26.217  1.00  0.00           N  
ATOM   1537  CA  PRO A 376      28.435  72.341  27.214  1.00  0.00           C  
ATOM   1538  C   PRO A 376      27.026  72.696  27.679  1.00  0.00           C  
ATOM   1539  O   PRO A 376      26.646  73.861  27.679  1.00  0.00           O  
ATOM   1540  CB  PRO A 376      29.481  72.433  28.327  1.00  0.00           C  
ATOM   1541  CG  PRO A 376      30.096  73.784  28.175  1.00  0.00           C  
ATOM   1542  CD  PRO A 376      29.882  74.263  26.759  1.00  0.00           C  
ATOM   1543  N   GLY A 377      26.240  71.692  28.043  1.00  0.00           N  
ATOM   1544  CA  GLY A 377      24.881  71.956  28.483  1.00  0.00           C  
ATOM   1545  C   GLY A 377      24.265  70.728  29.116  1.00  0.00           C  
ATOM   1546  O   GLY A 377      24.972  69.757  29.410  1.00  0.00           O  
ATOM   1547  N   GLY A 378      22.952  70.764  29.320  1.00  0.00           N  
ATOM   1548  CA  GLY A 378      22.270  69.635  29.922  1.00  0.00           C  
ATOM   1549  C   GLY A 378      22.253  69.663  31.442  1.00  0.00           C  
ATOM   1550  O   GLY A 378      21.633  68.815  32.080  1.00  0.00           O  
ATOM   1551  N   ALA A 487      22.939  70.634  32.030  1.00  0.00           N  
ATOM   1552  CA  ALA A 487      22.988  70.762  33.475  1.00  0.00           C  
ATOM   1553  C   ALA A 487      23.510  72.138  33.817  1.00  0.00           C  
ATOM   1554  O   ALA A 487      23.794  72.945  32.935  1.00  0.00           O  
ATOM   1555  CB  ALA A 487      23.896  69.690  34.078  1.00  0.00           C  
ATOM   1556  N   SER A 488      23.618  72.409  35.110  1.00  0.00           N  
ATOM   1557  CA  SER A 488      24.121  73.690  35.577  1.00  0.00           C  
ATOM   1558  C   SER A 488      25.342  73.402  36.424  1.00  0.00           C  
ATOM   1559  O   SER A 488      25.225  73.003  37.576  1.00  0.00           O  
ATOM   1560  CB  SER A 488      23.060  74.396  36.409  1.00  0.00           C  
ATOM   1561  OG  SER A 488      21.769  74.139  35.885  1.00  0.00           O  
ATOM   1562  N   ALA A 495      26.519  73.585  35.840  1.00  0.00           N  
ATOM   1563  CA  ALA A 495      27.762  73.327  36.546  1.00  0.00           C  
ATOM   1564  C   ALA A 495      28.901  74.070  35.870  1.00  0.00           C  
ATOM   1565  O   ALA A 495      28.789  74.468  34.710  1.00  0.00           O  
ATOM   1566  CB  ALA A 495      28.049  71.822  36.557  1.00  0.00           C  
ATOM   1567  N   ARG A 496      29.989  74.280  36.601  1.00  0.00           N  
ATOM   1568  CA  ARG A 496      31.142  74.943  36.023  1.00  0.00           C  
ATOM   1569  C   ARG A 496      31.838  73.804  35.282  1.00  0.00           C  
ATOM   1570  O   ARG A 496      32.139  72.762  35.869  1.00  0.00           O  
ATOM   1571  CB  ARG A 496      32.045  75.531  37.115  1.00  0.00           C  
ATOM   1572  N   PRO A 497      32.076  73.972  33.973  1.00  0.00           N  
ATOM   1573  CA  PRO A 497      32.733  72.898  33.235  1.00  0.00           C  
ATOM   1574  C   PRO A 497      34.248  72.995  33.234  1.00  0.00           C  
ATOM   1575  O   PRO A 497      34.833  74.006  33.630  1.00  0.00           O  
ATOM   1576  CB  PRO A 497      32.174  73.068  31.834  1.00  0.00           C  
ATOM   1577  CG  PRO A 497      32.090  74.568  31.697  1.00  0.00           C  
ATOM   1578  CD  PRO A 497      31.758  75.106  33.084  1.00  0.00           C  
ATOM   1579  N   PHE A 498      34.869  71.910  32.793  1.00  0.00           N  
ATOM   1580  CA  PHE A 498      36.306  71.848  32.644  1.00  0.00           C  
ATOM   1581  C   PHE A 498      36.481  72.284  31.198  1.00  0.00           C  
ATOM   1582  O   PHE A 498      35.704  71.887  30.328  1.00  0.00           O  
ATOM   1583  CB  PHE A 498      36.798  70.416  32.785  1.00  0.00           C  
ATOM   1584  CG  PHE A 498      36.898  69.954  34.192  1.00  0.00           C  
ATOM   1585  CD1 PHE A 498      38.020  70.258  34.953  1.00  0.00           C  
ATOM   1586  CD2 PHE A 498      35.878  69.206  34.762  1.00  0.00           C  
ATOM   1587  CE1 PHE A 498      38.129  69.823  36.262  1.00  0.00           C  
ATOM   1588  CE2 PHE A 498      35.979  68.766  36.073  1.00  0.00           C  
ATOM   1589  CZ  PHE A 498      37.108  69.076  36.825  1.00  0.00           C  
ATOM   1590  N   ILE A 499      37.479  73.109  30.932  1.00  0.00           N  
ATOM   1591  CA  ILE A 499      37.702  73.555  29.569  1.00  0.00           C  
ATOM   1592  C   ILE A 499      39.068  73.079  29.106  1.00  0.00           C  
ATOM   1593  O   ILE A 499      40.011  72.978  29.892  1.00  0.00           O  
ATOM   1594  CB  ILE A 499      37.616  75.094  29.454  1.00  0.00           C  
ATOM   1595  CG1 ILE A 499      37.800  75.519  27.999  1.00  0.00           C  
ATOM   1596  CG2 ILE A 499      38.664  75.740  30.333  1.00  0.00           C  
ATOM   1597  CD1 ILE A 499      37.558  76.987  27.758  1.00  0.00           C  
ATOM   1598  N   THR A 500      39.157  72.756  27.826  1.00  0.00           N  
ATOM   1599  CA  THR A 500      40.404  72.291  27.252  1.00  0.00           C  
ATOM   1600  C   THR A 500      40.534  72.880  25.857  1.00  0.00           C  
ATOM   1601  O   THR A 500      39.672  73.640  25.413  1.00  0.00           O  
ATOM   1602  CB  THR A 500      40.450  70.742  27.216  1.00  0.00           C  
ATOM   1603  OG1 THR A 500      41.740  70.316  26.774  1.00  0.00           O  
ATOM   1604  CG2 THR A 500      39.374  70.181  26.305  1.00  0.00           C  
ATOM   1605  N   HIS A 501      41.614  72.547  25.169  1.00  0.00           N  
ATOM   1606  CA  HIS A 501      41.832  73.092  23.843  1.00  0.00           C  
ATOM   1607  C   HIS A 501      42.260  72.042  22.828  1.00  0.00           C  
ATOM   1608  O   HIS A 501      43.190  71.273  23.074  1.00  0.00           O  
ATOM   1609  CB  HIS A 501      42.891  74.196  23.915  1.00  0.00           C  
ATOM   1610  CG  HIS A 501      43.085  74.933  22.627  1.00  0.00           C  
ATOM   1611  ND1 HIS A 501      44.087  74.615  21.731  1.00  0.00           N  
ATOM   1612  CD2 HIS A 501      42.392  75.953  22.067  1.00  0.00           C  
ATOM   1613  CE1 HIS A 501      44.000  75.407  20.677  1.00  0.00           C  
ATOM   1614  NE2 HIS A 501      42.979  76.227  20.857  1.00  0.00           N  
ATOM   1615  N   HIS A 502      41.558  72.008  21.696  1.00  0.00           N  
ATOM   1616  CA  HIS A 502      41.876  71.087  20.609  1.00  0.00           C  
ATOM   1617  C   HIS A 502      42.846  71.838  19.701  1.00  0.00           C  
ATOM   1618  O   HIS A 502      42.450  72.742  18.970  1.00  0.00           O  
ATOM   1619  CB  HIS A 502      40.617  70.722  19.821  1.00  0.00           C  
ATOM   1620  CG  HIS A 502      40.826  69.613  18.840  1.00  0.00           C  
ATOM   1621  ND1 HIS A 502      41.921  68.779  18.886  1.00  0.00           N  
ATOM   1622  CD2 HIS A 502      40.083  69.200  17.789  1.00  0.00           C  
ATOM   1623  CE1 HIS A 502      41.844  67.897  17.906  1.00  0.00           C  
ATOM   1624  NE2 HIS A 502      40.737  68.132  17.224  1.00  0.00           N  
ATOM   1625  N   ASN A 503      44.118  71.476  19.764  1.00  0.00           N  
ATOM   1626  CA  ASN A 503      45.125  72.152  18.960  1.00  0.00           C  
ATOM   1627  C   ASN A 503      44.826  72.099  17.463  1.00  0.00           C  
ATOM   1628  O   ASN A 503      44.810  73.130  16.797  1.00  0.00           O  
ATOM   1629  CB  ASN A 503      46.501  71.551  19.251  1.00  0.00           C  
ATOM   1630  CG  ASN A 503      46.940  71.781  20.686  1.00  0.00           C  
ATOM   1631  OD1 ASN A 503      46.646  72.820  21.278  1.00  0.00           O  
ATOM   1632  ND2 ASN A 503      47.648  70.809  21.254  1.00  0.00           N  
ATOM   1633  N   ALA A 650      44.581  70.898  16.946  1.00  0.00           N  
ATOM   1634  CA  ALA A 650      44.288  70.709  15.526  1.00  0.00           C  
ATOM   1635  C   ALA A 650      43.296  71.737  14.981  1.00  0.00           C  
ATOM   1636  O   ALA A 650      43.552  72.361  13.955  1.00  0.00           O  
ATOM   1637  CB  ALA A 650      43.762  69.293  15.284  1.00  0.00           C  
ATOM   1638  N   LEU A 651      42.163  71.912  15.655  1.00  0.00           N  
ATOM   1639  CA  LEU A 651      41.172  72.881  15.200  1.00  0.00           C  
ATOM   1640  C   LEU A 651      41.322  74.209  15.930  1.00  0.00           C  
ATOM   1641  O   LEU A 651      40.507  75.105  15.749  1.00  0.00           O  
ATOM   1642  CB  LEU A 651      39.748  72.349  15.418  1.00  0.00           C  
ATOM   1643  CG  LEU A 651      39.421  70.920  14.980  1.00  0.00           C  
ATOM   1644  CD1 LEU A 651      37.966  70.617  15.284  1.00  0.00           C  
ATOM   1645  CD2 LEU A 651      39.686  70.754  13.508  1.00  0.00           C  
ATOM   1646  N   ASP A 652      42.374  74.339  16.735  1.00  0.00           N  
ATOM   1647  CA  ASP A 652      42.604  75.551  17.527  1.00  0.00           C  
ATOM   1648  C   ASP A 652      41.259  75.936  18.102  1.00  0.00           C  
ATOM   1649  O   ASP A 652      40.832  77.088  18.025  1.00  0.00           O  
ATOM   1650  CB  ASP A 652      43.128  76.698  16.666  1.00  0.00           C  
ATOM   1651  CG  ASP A 652      43.586  77.885  17.501  1.00  0.00           C  
ATOM   1652  OD1 ASP A 652      44.351  77.673  18.471  1.00  0.00           O  
ATOM   1653  OD2 ASP A 652      43.179  79.026  17.191  1.00  0.00           O  
ATOM   1654  N   LEU A 653      40.594  74.947  18.679  1.00  0.00           N  
ATOM   1655  CA  LEU A 653      39.271  75.140  19.225  1.00  0.00           C  
ATOM   1656  C   LEU A 653      39.196  74.828  20.710  1.00  0.00           C  
ATOM   1657  O   LEU A 653      39.652  73.778  21.170  1.00  0.00           O  
ATOM   1658  CB  LEU A 653      38.292  74.254  18.454  1.00  0.00           C  
ATOM   1659  CG  LEU A 653      36.820  74.276  18.830  1.00  0.00           C  
ATOM   1660  CD1 LEU A 653      36.265  75.674  18.650  1.00  0.00           C  
ATOM   1661  CD2 LEU A 653      36.074  73.288  17.954  1.00  0.00           C  
ATOM   1662  N   ASP A 654      38.622  75.763  21.454  1.00  0.00           N  
ATOM   1663  CA  ASP A 654      38.434  75.602  22.882  1.00  0.00           C  
ATOM   1664  C   ASP A 654      37.216  74.696  23.036  1.00  0.00           C  
ATOM   1665  O   ASP A 654      36.204  74.863  22.346  1.00  0.00           O  
ATOM   1666  CB  ASP A 654      38.157  76.953  23.532  1.00  0.00           C  
ATOM   1667  CG  ASP A 654      39.398  77.582  24.122  1.00  0.00           C  
ATOM   1668  OD1 ASP A 654      40.460  76.925  24.139  1.00  0.00           O  
ATOM   1669  OD2 ASP A 654      39.307  78.742  24.573  1.00  0.00           O  
ATOM   1670  N   MET A 655      37.315  73.732  23.936  1.00  0.00           N  
ATOM   1671  CA  MET A 655      36.217  72.821  24.149  1.00  0.00           C  
ATOM   1672  C   MET A 655      36.030  72.523  25.616  1.00  0.00           C  
ATOM   1673  O   MET A 655      36.899  72.805  26.442  1.00  0.00           O  
ATOM   1674  CB  MET A 655      36.475  71.536  23.394  1.00  0.00           C  
ATOM   1675  CG  MET A 655      36.357  71.712  21.918  1.00  0.00           C  
ATOM   1676  SD  MET A 655      36.252  70.128  21.166  1.00  0.00           S  
ATOM   1677  CE  MET A 655      37.848  69.527  21.510  1.00  0.00           C  
ATOM   1678  N   TYR A 656      34.890  71.932  25.930  1.00  0.00           N  
ATOM   1679  CA  TYR A 656      34.572  71.599  27.299  1.00  0.00           C  
ATOM   1680  C   TYR A 656      34.279  70.129  27.476  1.00  0.00           C  
ATOM   1681  O   TYR A 656      33.775  69.474  26.564  1.00  0.00           O  
ATOM   1682  CB  TYR A 656      33.342  72.381  27.746  1.00  0.00           C  
ATOM   1683  CG  TYR A 656      33.467  73.869  27.601  1.00  0.00           C  
ATOM   1684  CD1 TYR A 656      33.100  74.508  26.419  1.00  0.00           C  
ATOM   1685  CD2 TYR A 656      33.927  74.646  28.661  1.00  0.00           C  
ATOM   1686  CE1 TYR A 656      33.183  75.887  26.299  1.00  0.00           C  
ATOM   1687  CE2 TYR A 656      34.014  76.023  28.555  1.00  0.00           C  
ATOM   1688  CZ  TYR A 656      33.640  76.639  27.374  1.00  0.00           C  
ATOM   1689  OH  TYR A 656      33.706  78.009  27.284  1.00  0.00           O  
ATOM   1690  N   LEU A 657      34.610  69.614  28.657  1.00  0.00           N  
ATOM   1691  CA  LEU A 657      34.297  68.235  28.999  1.00  0.00           C  
ATOM   1692  C   LEU A 657      32.814  68.363  29.291  1.00  0.00           C  
ATOM   1693  O   LEU A 657      32.395  69.345  29.898  1.00  0.00           O  
ATOM   1694  CB  LEU A 657      35.038  67.819  30.259  1.00  0.00           C  
ATOM   1695  CG  LEU A 657      36.508  67.503  30.020  1.00  0.00           C  
ATOM   1696  CD1 LEU A 657      37.161  67.062  31.316  1.00  0.00           C  
ATOM   1697  CD2 LEU A 657      36.597  66.411  28.970  1.00  0.00           C  
ATOM   1698  N   ARG A 658      32.009  67.406  28.859  1.00  0.00           N  
ATOM   1699  CA  ARG A 658      30.577  67.524  29.098  1.00  0.00           C  
ATOM   1700  C   ARG A 658      30.208  67.445  30.571  1.00  0.00           C  
ATOM   1701  O   ARG A 658      30.814  66.696  31.342  1.00  0.00           O  
ATOM   1702  CB  ARG A 658      29.810  66.445  28.333  1.00  0.00           C  
ATOM   1703  CG  ARG A 658      29.937  65.065  28.933  1.00  0.00           C  
ATOM   1704  CD  ARG A 658      28.869  64.144  28.389  1.00  0.00           C  
ATOM   1705  NE  ARG A 658      28.957  62.816  28.978  1.00  0.00           N  
ATOM   1706  CZ  ARG A 658      28.612  61.697  28.350  1.00  0.00           C  
ATOM   1707  NH1 ARG A 658      28.157  61.747  27.104  1.00  0.00           N  
ATOM   1708  NH2 ARG A 658      28.698  60.529  28.977  1.00  0.00           N  
ATOM   1709  N   ILE A 659      29.209  68.235  30.949  1.00  0.00           N  
ATOM   1710  CA  ILE A 659      28.709  68.233  32.314  1.00  0.00           C  
ATOM   1711  C   ILE A 659      27.475  67.320  32.324  1.00  0.00           C  
ATOM   1712  O   ILE A 659      27.024  66.873  33.378  1.00  0.00           O  
ATOM   1713  CB  ILE A 659      28.343  69.673  32.791  1.00  0.00           C  
ATOM   1714  CG1 ILE A 659      27.363  70.332  31.826  1.00  0.00           C  
ATOM   1715  CG2 ILE A 659      29.602  70.524  32.887  1.00  0.00           C  
ATOM   1716  CD1 ILE A 659      26.830  71.646  32.342  1.00  0.00           C  
ATOM   1717  N   ALA A 660      26.954  67.035  31.128  1.00  0.00           N  
ATOM   1718  CA  ALA A 660      25.790  66.162  30.947  1.00  0.00           C  
ATOM   1719  C   ALA A 660      25.560  65.910  29.461  1.00  0.00           C  
ATOM   1720  O   ALA A 660      25.815  66.780  28.639  1.00  0.00           O  
ATOM   1721  CB  ALA A 660      24.540  66.796  31.558  1.00  0.00           C  
ATOM   1722  N   PRO A 661      25.106  64.700  29.099  1.00  0.00           N  
ATOM   1723  CA  PRO A 661      24.825  64.303  27.715  1.00  0.00           C  
ATOM   1724  C   PRO A 661      23.392  64.617  27.293  1.00  0.00           C  
ATOM   1725  O   PRO A 661      23.009  64.391  26.152  1.00  0.00           O  
ATOM   1726  CB  PRO A 661      25.051  62.803  27.742  1.00  0.00           C  
ATOM   1727  CG  PRO A 661      24.542  62.415  29.089  1.00  0.00           C  
ATOM   1728  CD  PRO A 661      24.911  63.563  30.019  1.00  0.00           C  
ATOM   1729  N   GLU A 662      22.605  65.143  28.220  1.00  0.00           N  
ATOM   1730  CA  GLU A 662      21.202  65.422  27.955  1.00  0.00           C  
ATOM   1731  C   GLU A 662      20.827  65.980  26.581  1.00  0.00           C  
ATOM   1732  O   GLU A 662      19.982  65.414  25.886  1.00  0.00           O  
ATOM   1733  CB  GLU A 662      20.636  66.346  29.042  1.00  0.00           C  
ATOM   1734  CG  GLU A 662      19.268  66.920  28.684  1.00  0.00           C  
ATOM   1735  CD  GLU A 662      18.452  67.336  29.892  1.00  0.00           C  
ATOM   1736  OE1 GLU A 662      18.865  67.032  31.031  1.00  0.00           O  
ATOM   1737  OE2 GLU A 662      17.390  67.966  29.694  1.00  0.00           O  
ATOM   1738  N   LEU A 663      21.437  67.094  26.197  1.00  0.00           N  
ATOM   1739  CA  LEU A 663      21.093  67.732  24.933  1.00  0.00           C  
ATOM   1740  C   LEU A 663      21.343  66.862  23.709  1.00  0.00           C  
ATOM   1741  O   LEU A 663      20.647  66.994  22.700  1.00  0.00           O  
ATOM   1742  CB  LEU A 663      21.825  69.070  24.802  1.00  0.00           C  
ATOM   1743  CG  LEU A 663      21.445  70.122  25.849  1.00  0.00           C  
ATOM   1744  CD1 LEU A 663      21.996  71.476  25.419  1.00  0.00           C  
ATOM   1745  CD2 LEU A 663      19.918  70.171  26.032  1.00  0.00           C  
ATOM   1746  N   TYR A 664      22.324  65.969  23.798  1.00  0.00           N  
ATOM   1747  CA  TYR A 664      22.624  65.075  22.688  1.00  0.00           C  
ATOM   1748  C   TYR A 664      21.663  63.905  22.681  1.00  0.00           C  
ATOM   1749  O   TYR A 664      21.227  63.447  21.628  1.00  0.00           O  
ATOM   1750  CB  TYR A 664      24.054  64.570  22.794  1.00  0.00           C  
ATOM   1751  CG  TYR A 664      25.041  65.601  22.337  1.00  0.00           C  
ATOM   1752  CD1 TYR A 664      25.328  65.761  20.983  1.00  0.00           C  
ATOM   1753  CD2 TYR A 664      25.675  66.432  23.250  1.00  0.00           C  
ATOM   1754  CE1 TYR A 664      26.227  66.725  20.548  1.00  0.00           C  
ATOM   1755  CE2 TYR A 664      26.578  67.403  22.826  1.00  0.00           C  
ATOM   1756  CZ  TYR A 664      26.849  67.542  21.475  1.00  0.00           C  
ATOM   1757  OH  TYR A 664      27.759  68.481  21.056  1.00  0.00           O  
ATOM   1758  N   LEU A 665      21.322  63.425  23.866  1.00  0.00           N  
ATOM   1759  CA  LEU A 665      20.413  62.308  23.961  1.00  0.00           C  
ATOM   1760  C   LEU A 665      19.042  62.709  23.429  1.00  0.00           C  
ATOM   1761  O   LEU A 665      18.359  61.917  22.774  1.00  0.00           O  
ATOM   1762  CB  LEU A 665      20.333  61.830  25.414  1.00  0.00           C  
ATOM   1763  CG  LEU A 665      21.611  61.112  25.871  1.00  0.00           C  
ATOM   1764  CD1 LEU A 665      21.536  60.780  27.360  1.00  0.00           C  
ATOM   1765  CD2 LEU A 665      21.796  59.833  25.037  1.00  0.00           C  
ATOM   1766  N   LYS A 666      18.630  63.942  23.683  1.00  0.00           N  
ATOM   1767  CA  LYS A 666      17.329  64.346  23.182  1.00  0.00           C  
ATOM   1768  C   LYS A 666      17.368  64.543  21.668  1.00  0.00           C  
ATOM   1769  O   LYS A 666      16.350  64.408  20.997  1.00  0.00           O  
ATOM   1770  CB  LYS A 666      16.835  65.601  23.907  1.00  0.00           C  
ATOM   1771  CG  LYS A 666      15.809  65.254  24.997  1.00  0.00           C  
ATOM   1772  CD  LYS A 666      15.319  66.469  25.757  1.00  0.00           C  
ATOM   1773  CE  LYS A 666      16.408  67.052  26.624  1.00  0.00           C  
ATOM   1774  NZ  LYS A 666      15.856  68.204  27.380  1.00  0.00           N  
ATOM   1775  N   ARG A 667      18.545  64.844  21.126  1.00  0.00           N  
ATOM   1776  CA  ARG A 667      18.686  64.999  19.681  1.00  0.00           C  
ATOM   1777  C   ARG A 667      18.441  63.628  19.064  1.00  0.00           C  
ATOM   1778  O   ARG A 667      17.826  63.510  18.007  1.00  0.00           O  
ATOM   1779  CB  ARG A 667      20.090  65.453  19.313  1.00  0.00           C  
ATOM   1780  CG  ARG A 667      20.281  66.954  19.270  1.00  0.00           C  
ATOM   1781  CD  ARG A 667      21.766  67.241  19.265  1.00  0.00           C  
ATOM   1782  NE  ARG A 667      22.115  68.643  19.076  1.00  0.00           N  
ATOM   1783  CZ  ARG A 667      22.661  69.392  20.029  1.00  0.00           C  
ATOM   1784  NH1 ARG A 667      22.906  68.865  21.223  1.00  0.00           N  
ATOM   1785  NH2 ARG A 667      23.012  70.644  19.777  1.00  0.00           N  
ATOM   1786  N   LEU A 668      18.920  62.588  19.737  1.00  0.00           N  
ATOM   1787  CA  LEU A 668      18.739  61.234  19.233  1.00  0.00           C  
ATOM   1788  C   LEU A 668      17.286  60.829  19.299  1.00  0.00           C  
ATOM   1789  O   LEU A 668      16.835  60.036  18.486  1.00  0.00           O  
ATOM   1790  CB  LEU A 668      19.584  60.240  20.026  1.00  0.00           C  
ATOM   1791  CG  LEU A 668      21.095  60.459  19.961  1.00  0.00           C  
ATOM   1792  CD1 LEU A 668      21.784  59.485  20.903  1.00  0.00           C  
ATOM   1793  CD2 LEU A 668      21.583  60.270  18.530  1.00  0.00           C  
ATOM   1794  N   VAL A 669      16.548  61.356  20.273  1.00  0.00           N  
ATOM   1795  CA  VAL A 669      15.135  61.012  20.380  1.00  0.00           C  
ATOM   1796  C   VAL A 669      14.417  61.663  19.201  1.00  0.00           C  
ATOM   1797  O   VAL A 669      13.494  61.079  18.636  1.00  0.00           O  
ATOM   1798  CB  VAL A 669      14.514  61.491  21.732  1.00  0.00           C  
ATOM   1799  CG1 VAL A 669      13.004  61.228  21.748  1.00  0.00           C  
ATOM   1800  CG2 VAL A 669      15.171  60.748  22.892  1.00  0.00           C  
ATOM   1801  N   VAL A 670      14.855  62.868  18.827  1.00  0.00           N  
ATOM   1802  CA  VAL A 670      14.282  63.576  17.684  1.00  0.00           C  
ATOM   1803  C   VAL A 670      14.597  62.751  16.432  1.00  0.00           C  
ATOM   1804  O   VAL A 670      13.780  62.655  15.514  1.00  0.00           O  
ATOM   1805  CB  VAL A 670      14.903  64.981  17.495  1.00  0.00           C  
ATOM   1806  CG1 VAL A 670      14.494  65.545  16.139  1.00  0.00           C  
ATOM   1807  CG2 VAL A 670      14.424  65.913  18.581  1.00  0.00           C  
ATOM   1808  N   GLY A 671      15.793  62.163  16.417  1.00  0.00           N  
ATOM   1809  CA  GLY A 671      16.226  61.343  15.302  1.00  0.00           C  
ATOM   1810  C   GLY A 671      15.486  60.019  15.230  1.00  0.00           C  
ATOM   1811  O   GLY A 671      15.600  59.302  14.233  1.00  0.00           O  
ATOM   1812  N   GLY A 685      14.739  59.674  16.280  1.00  0.00           N  
ATOM   1813  CA  GLY A 685      13.986  58.428  16.253  1.00  0.00           C  
ATOM   1814  C   GLY A 685      14.399  57.343  17.228  1.00  0.00           C  
ATOM   1815  O   GLY A 685      13.761  56.287  17.307  1.00  0.00           O  
ATOM   1816  N   PHE A 686      15.484  57.569  17.951  1.00  0.00           N  
ATOM   1817  CA  PHE A 686      15.926  56.605  18.947  1.00  0.00           C  
ATOM   1818  C   PHE A 686      15.141  57.030  20.181  1.00  0.00           C  
ATOM   1819  O   PHE A 686      15.638  57.747  21.052  1.00  0.00           O  
ATOM   1820  CB  PHE A 686      17.431  56.740  19.138  1.00  0.00           C  
ATOM   1821  CG  PHE A 686      18.223  56.112  18.028  1.00  0.00           C  
ATOM   1822  CD1 PHE A 686      17.681  55.064  17.281  1.00  0.00           C  
ATOM   1823  CD2 PHE A 686      19.501  56.551  17.725  1.00  0.00           C  
ATOM   1824  CE1 PHE A 686      18.404  54.467  16.249  1.00  0.00           C  
ATOM   1825  CE2 PHE A 686      20.231  55.956  16.690  1.00  0.00           C  
ATOM   1826  CZ  PHE A 686      19.680  54.913  15.956  1.00  0.00           C  
ATOM   1827  N   GLU A 687      13.888  56.592  20.209  1.00  0.00           N  
ATOM   1828  CA  GLU A 687      12.934  56.943  21.247  1.00  0.00           C  
ATOM   1829  C   GLU A 687      13.152  56.391  22.656  1.00  0.00           C  
ATOM   1830  O   GLU A 687      12.542  56.866  23.613  1.00  0.00           O  
ATOM   1831  CB  GLU A 687      11.533  56.615  20.729  1.00  0.00           C  
ATOM   1832  CG  GLU A 687      11.286  57.246  19.357  1.00  0.00           C  
ATOM   1833  CD  GLU A 687       9.941  56.893  18.759  1.00  0.00           C  
ATOM   1834  OE1 GLU A 687       9.545  55.705  18.813  1.00  0.00           O  
ATOM   1835  OE2 GLU A 687       9.280  57.808  18.226  1.00  0.00           O  
ATOM   1836  N   ARG A 688      14.019  55.396  22.787  1.00  0.00           N  
ATOM   1837  CA  ARG A 688      14.331  54.844  24.094  1.00  0.00           C  
ATOM   1838  C   ARG A 688      15.836  54.689  24.161  1.00  0.00           C  
ATOM   1839  O   ARG A 688      16.387  53.648  23.815  1.00  0.00           O  
ATOM   1840  CB  ARG A 688      13.639  53.507  24.293  1.00  0.00           C  
ATOM   1841  CG  ARG A 688      12.147  53.667  24.409  1.00  0.00           C  
ATOM   1842  CD  ARG A 688      11.524  52.533  25.182  1.00  0.00           C  
ATOM   1843  NE  ARG A 688      10.237  52.945  25.731  1.00  0.00           N  
ATOM   1844  CZ  ARG A 688       9.686  52.428  26.826  1.00  0.00           C  
ATOM   1845  NH1 ARG A 688      10.315  51.469  27.500  1.00  0.00           N  
ATOM   1846  NH2 ARG A 688       8.506  52.872  27.246  1.00  0.00           N  
ATOM   1847  N   VAL A 689      16.501  55.748  24.596  1.00  0.00           N  
ATOM   1848  CA  VAL A 689      17.948  55.740  24.677  1.00  0.00           C  
ATOM   1849  C   VAL A 689      18.448  55.986  26.083  1.00  0.00           C  
ATOM   1850  O   VAL A 689      17.785  56.619  26.898  1.00  0.00           O  
ATOM   1851  CB  VAL A 689      18.570  56.859  23.812  1.00  0.00           C  
ATOM   1852  CG1 VAL A 689      18.722  56.398  22.382  1.00  0.00           C  
ATOM   1853  CG2 VAL A 689      17.711  58.120  23.907  1.00  0.00           C  
ATOM   1854  N   PHE A 690      19.636  55.475  26.360  1.00  0.00           N  
ATOM   1855  CA  PHE A 690      20.256  55.717  27.634  1.00  0.00           C  
ATOM   1856  C   PHE A 690      21.762  55.667  27.458  1.00  0.00           C  
ATOM   1857  O   PHE A 690      22.284  55.068  26.517  1.00  0.00           O  
ATOM   1858  CB  PHE A 690      19.741  54.740  28.712  1.00  0.00           C  
ATOM   1859  CG  PHE A 690      20.330  53.365  28.650  1.00  0.00           C  
ATOM   1860  CD1 PHE A 690      19.906  52.452  27.683  1.00  0.00           C  
ATOM   1861  CD2 PHE A 690      21.257  52.952  29.603  1.00  0.00           C  
ATOM   1862  CE1 PHE A 690      20.394  51.139  27.667  1.00  0.00           C  
ATOM   1863  CE2 PHE A 690      21.750  51.647  29.597  1.00  0.00           C  
ATOM   1864  CZ  PHE A 690      21.313  50.735  28.622  1.00  0.00           C  
ATOM   1865  N   GLU A 691      22.447  56.372  28.340  1.00  0.00           N  
ATOM   1866  CA  GLU A 691      23.891  56.431  28.335  1.00  0.00           C  
ATOM   1867  C   GLU A 691      24.344  56.376  29.792  1.00  0.00           C  
ATOM   1868  O   GLU A 691      23.801  57.071  30.654  1.00  0.00           O  
ATOM   1869  CB  GLU A 691      24.360  57.741  27.697  1.00  0.00           C  
ATOM   1870  CG  GLU A 691      25.854  57.778  27.445  1.00  0.00           C  
ATOM   1871  CD  GLU A 691      26.276  58.975  26.629  1.00  0.00           C  
ATOM   1872  OE1 GLU A 691      25.388  59.720  26.158  1.00  0.00           O  
ATOM   1873  OE2 GLU A 691      27.501  59.169  26.463  1.00  0.00           O  
ATOM   1874  N   ILE A 692      25.319  55.526  30.070  1.00  0.00           N  
ATOM   1875  CA  ILE A 692      25.852  55.416  31.411  1.00  0.00           C  
ATOM   1876  C   ILE A 692      27.322  55.715  31.238  1.00  0.00           C  
ATOM   1877  O   ILE A 692      28.059  54.886  30.721  1.00  0.00           O  
ATOM   1878  CB  ILE A 692      25.705  53.999  31.976  1.00  0.00           C  
ATOM   1879  CG1 ILE A 692      24.282  53.500  31.774  1.00  0.00           C  
ATOM   1880  CG2 ILE A 692      26.049  53.994  33.462  1.00  0.00           C  
ATOM   1881  CD1 ILE A 692      24.019  52.188  32.484  1.00  0.00           C  
ATOM   1882  N   ASN A 693      27.751  56.900  31.648  1.00  0.00           N  
ATOM   1883  CA  ASN A 693      29.145  57.253  31.484  1.00  0.00           C  
ATOM   1884  C   ASN A 693      29.539  58.462  32.314  1.00  0.00           C  
ATOM   1885  O   ASN A 693      28.714  59.029  33.022  1.00  0.00           O  
ATOM   1886  CB  ASN A 693      29.428  57.517  30.004  1.00  0.00           C  
ATOM   1887  CG  ASN A 693      30.719  56.876  29.542  1.00  0.00           C  
ATOM   1888  OD1 ASN A 693      31.712  56.861  30.279  1.00  0.00           O  
ATOM   1889  ND2 ASN A 693      30.719  56.343  28.321  1.00  0.00           N  
ATOM   1890  N   ARG A 695      30.807  58.849  32.210  1.00  0.00           N  
ATOM   1891  CA  ARG A 695      31.364  59.982  32.943  1.00  0.00           C  
ATOM   1892  C   ARG A 695      30.740  61.293  32.531  1.00  0.00           C  
ATOM   1893  O   ARG A 695      30.277  61.465  31.406  1.00  0.00           O  
ATOM   1894  CB  ARG A 695      32.866  60.140  32.656  1.00  0.00           C  
ATOM   1895  CG  ARG A 695      33.878  59.519  33.636  1.00  0.00           C  
ATOM   1896  CD  ARG A 695      33.281  58.461  34.542  1.00  0.00           C  
ATOM   1897  NE  ARG A 695      33.816  57.140  34.220  1.00  0.00           N  
ATOM   1898  CZ  ARG A 695      35.106  56.825  34.229  1.00  0.00           C  
ATOM   1899  NH1 ARG A 695      36.013  57.737  34.552  1.00  0.00           N  
ATOM   1900  NH2 ARG A 695      35.491  55.600  33.887  1.00  0.00           N  
ATOM   1901  N   ASN A 696      30.787  62.228  33.462  1.00  0.00           N  
ATOM   1902  CA  ASN A 696      30.352  63.581  33.248  1.00  0.00           C  
ATOM   1903  C   ASN A 696      31.385  64.287  34.120  1.00  0.00           C  
ATOM   1904  O   ASN A 696      31.906  63.701  35.066  1.00  0.00           O  
ATOM   1905  CB  ASN A 696      28.898  63.756  33.668  1.00  0.00           C  
ATOM   1906  CG  ASN A 696      27.939  63.262  32.581  1.00  0.00           C  
ATOM   1907  OD1 ASN A 696      27.660  63.972  31.610  1.00  0.00           O  
ATOM   1908  ND2 ASN A 696      27.460  62.030  32.723  1.00  0.00           N  
ATOM   1909  N   PHE A 697      31.749  65.507  33.754  1.00  0.00           N  
ATOM   1910  CA  PHE A 697      32.787  66.218  34.470  1.00  0.00           C  
ATOM   1911  C   PHE A 697      32.306  67.567  34.901  1.00  0.00           C  
ATOM   1912  O   PHE A 697      31.691  68.292  34.127  1.00  0.00           O  
ATOM   1913  CB  PHE A 697      34.017  66.380  33.568  1.00  0.00           C  
ATOM   1914  CG  PHE A 697      34.378  65.131  32.805  1.00  0.00           C  
ATOM   1915  CD1 PHE A 697      33.623  64.728  31.704  1.00  0.00           C  
ATOM   1916  CD2 PHE A 697      35.438  64.327  33.219  1.00  0.00           C  
ATOM   1917  CE1 PHE A 697      33.914  63.543  31.036  1.00  0.00           C  
ATOM   1918  CE2 PHE A 697      35.738  63.137  32.552  1.00  0.00           C  
ATOM   1919  CZ  PHE A 697      34.975  62.743  31.462  1.00  0.00           C  
ATOM   1920  N   ARG A 698      32.587  67.906  36.148  1.00  0.00           N  
ATOM   1921  CA  ARG A 698      32.185  69.192  36.666  1.00  0.00           C  
ATOM   1922  C   ARG A 698      33.335  69.778  37.440  1.00  0.00           C  
ATOM   1923  O   ARG A 698      33.906  69.145  38.326  1.00  0.00           O  
ATOM   1924  CB  ARG A 698      30.921  69.037  37.500  1.00  0.00           C  
ATOM   1925  CG  ARG A 698      29.775  68.614  36.606  1.00  0.00           C  
ATOM   1926  CD  ARG A 698      28.490  68.381  37.328  1.00  0.00           C  
ATOM   1927  NE  ARG A 698      27.552  67.704  36.439  1.00  0.00           N  
ATOM   1928  CZ  ARG A 698      26.233  67.748  36.577  1.00  0.00           C  
ATOM   1929  NH1 ARG A 698      25.695  68.441  37.577  1.00  0.00           N  
ATOM   1930  NH2 ARG A 698      25.455  67.099  35.719  1.00  0.00           N  
ATOM   1931  N   ASN A 699      33.710  70.980  37.032  1.00  0.00           N  
ATOM   1932  CA  ASN A 699      34.813  71.689  37.639  1.00  0.00           C  
ATOM   1933  C   ASN A 699      34.347  72.246  38.978  1.00  0.00           C  
ATOM   1934  O   ASN A 699      34.230  73.455  39.159  1.00  0.00           O  
ATOM   1935  CB  ASN A 699      35.264  72.814  36.707  1.00  0.00           C  
ATOM   1936  CG  ASN A 699      36.688  73.237  36.954  1.00  0.00           C  
ATOM   1937  OD1 ASN A 699      37.308  72.839  37.942  1.00  0.00           O  
ATOM   1938  ND2 ASN A 699      37.221  74.054  36.055  1.00  0.00           N  
ATOM   1939  N   GLU A 700      34.053  71.343  39.903  1.00  0.00           N  
ATOM   1940  CA  GLU A 700      33.609  71.724  41.231  1.00  0.00           C  
ATOM   1941  C   GLU A 700      34.449  70.945  42.236  1.00  0.00           C  
ATOM   1942  O   GLU A 700      35.123  69.977  41.879  1.00  0.00           O  
ATOM   1943  CB  GLU A 700      32.111  71.435  41.404  1.00  0.00           C  
ATOM   1944  CG  GLU A 700      31.679  70.022  41.062  1.00  0.00           C  
ATOM   1945  CD  GLU A 700      30.183  69.910  40.790  1.00  0.00           C  
ATOM   1946  OE1 GLU A 700      29.598  70.850  40.204  1.00  0.00           O  
ATOM   1947  OE2 GLU A 700      29.589  68.874  41.159  1.00  0.00           O  
ATOM   1948  N   GLY A 703      34.415  71.370  43.491  1.00  0.00           N  
ATOM   1949  CA  GLY A 703      35.219  70.720  44.507  1.00  0.00           C  
ATOM   1950  C   GLY A 703      34.841  69.303  44.870  1.00  0.00           C  
ATOM   1951  O   GLY A 703      33.707  68.858  44.667  1.00  0.00           O  
ATOM   1952  N   ILE A 713      35.821  68.593  45.414  1.00  0.00           N  
ATOM   1953  CA  ILE A 713      35.647  67.217  45.857  1.00  0.00           C  
ATOM   1954  C   ILE A 713      34.871  67.213  47.185  1.00  0.00           C  
ATOM   1955  O   ILE A 713      35.003  68.135  47.992  1.00  0.00           O  
ATOM   1956  CB  ILE A 713      37.019  66.555  46.089  1.00  0.00           C  
ATOM   1957  CG1 ILE A 713      37.877  66.672  44.829  1.00  0.00           C  
ATOM   1958  CG2 ILE A 713      36.842  65.108  46.480  1.00  0.00           C  
ATOM   1959  CD1 ILE A 713      39.346  66.384  45.073  1.00  0.00           C  
ATOM   1960  N   SER A 714      34.063  66.184  47.413  1.00  0.00           N  
ATOM   1961  CA  SER A 714      33.307  66.084  48.655  1.00  0.00           C  
ATOM   1962  C   SER A 714      33.002  64.618  48.940  1.00  0.00           C  
ATOM   1963  O   SER A 714      33.479  63.729  48.229  1.00  0.00           O  
ATOM   1964  CB  SER A 714      32.024  66.912  48.561  1.00  0.00           C  
ATOM   1965  OG  SER A 714      30.905  66.113  48.209  1.00  0.00           O  
ATOM   1966  N   VAL A 715      32.227  64.363  49.985  1.00  0.00           N  
ATOM   1967  CA  VAL A 715      31.859  62.999  50.372  1.00  0.00           C  
ATOM   1968  C   VAL A 715      30.791  62.479  49.401  1.00  0.00           C  
ATOM   1969  O   VAL A 715      30.429  61.303  49.420  1.00  0.00           O  
ATOM   1970  CB  VAL A 715      31.304  62.982  51.818  1.00  0.00           C  
ATOM   1971  CG1 VAL A 715      30.798  61.599  52.187  1.00  0.00           C  
ATOM   1972  CG2 VAL A 715      32.405  63.403  52.768  1.00  0.00           C  
ATOM   1973  N   ARG A 716      30.309  63.367  48.544  1.00  0.00           N  
ATOM   1974  CA  ARG A 716      29.308  62.988  47.590  1.00  0.00           C  
ATOM   1975  C   ARG A 716      29.603  63.557  46.201  1.00  0.00           C  
ATOM   1976  O   ARG A 716      28.792  63.429  45.276  1.00  0.00           O  
ATOM   1977  CB  ARG A 716      27.907  63.349  48.095  1.00  0.00           C  
ATOM   1978  CG  ARG A 716      27.557  64.835  48.092  1.00  0.00           C  
ATOM   1979  CD  ARG A 716      26.133  65.027  48.624  1.00  0.00           C  
ATOM   1980  NE  ARG A 716      25.654  66.402  48.521  1.00  0.00           N  
ATOM   1981  CZ  ARG A 716      25.883  67.347  49.424  1.00  0.00           C  
ATOM   1982  NH1 ARG A 716      26.590  67.060  50.508  1.00  0.00           N  
ATOM   1983  NH2 ARG A 716      25.418  68.583  49.233  1.00  0.00           N  
ATOM   1984  N   HIS A 718      30.781  64.162  46.044  1.00  0.00           N  
ATOM   1985  CA  HIS A 718      31.205  64.760  44.768  1.00  0.00           C  
ATOM   1986  C   HIS A 718      32.610  64.381  44.310  1.00  0.00           C  
ATOM   1987  O   HIS A 718      33.581  64.476  45.060  1.00  0.00           O  
ATOM   1988  CB  HIS A 718      31.162  66.285  44.862  1.00  0.00           C  
ATOM   1989  CG  HIS A 718      29.784  66.852  44.978  1.00  0.00           C  
ATOM   1990  ND1 HIS A 718      29.296  67.369  46.156  1.00  0.00           N  
ATOM   1991  CD2 HIS A 718      28.797  66.998  44.061  1.00  0.00           C  
ATOM   1992  CE1 HIS A 718      28.066  67.811  45.963  1.00  0.00           C  
ATOM   1993  NE2 HIS A 718      27.739  67.598  44.701  1.00  0.00           N  
ATOM   1994  N   ASN A 723      32.700  63.958  43.058  1.00  0.00           N  
ATOM   1995  CA  ASN A 723      33.986  63.645  42.436  1.00  0.00           C  
ATOM   1996  C   ASN A 723      33.935  64.493  41.167  1.00  0.00           C  
ATOM   1997  O   ASN A 723      32.875  64.603  40.538  1.00  0.00           O  
ATOM   1998  CB  ASN A 723      34.105  62.159  42.085  1.00  0.00           C  
ATOM   1999  CG  ASN A 723      35.549  61.722  41.874  1.00  0.00           C  
ATOM   2000  OD1 ASN A 723      36.415  61.956  42.714  1.00  0.00           O  
ATOM   2001  ND2 ASN A 723      35.812  61.086  40.736  1.00  0.00           N  
ATOM   2002  N   PRO A 724      35.053  65.141  40.801  1.00  0.00           N  
ATOM   2003  CA  PRO A 724      35.050  65.972  39.593  1.00  0.00           C  
ATOM   2004  C   PRO A 724      34.517  65.232  38.361  1.00  0.00           C  
ATOM   2005  O   PRO A 724      33.877  65.837  37.493  1.00  0.00           O  
ATOM   2006  CB  PRO A 724      36.501  66.405  39.459  1.00  0.00           C  
ATOM   2007  CG  PRO A 724      37.019  66.356  40.852  1.00  0.00           C  
ATOM   2008  CD  PRO A 724      36.365  65.151  41.466  1.00  0.00           C  
ATOM   2009  N   GLU A 725      34.786  63.929  38.287  1.00  0.00           N  
ATOM   2010  CA  GLU A 725      34.279  63.106  37.193  1.00  0.00           C  
ATOM   2011  C   GLU A 725      33.488  62.009  37.869  1.00  0.00           C  
ATOM   2012  O   GLU A 725      33.966  61.374  38.806  1.00  0.00           O  
ATOM   2013  CB  GLU A 725      35.411  62.506  36.348  1.00  0.00           C  
ATOM   2014  CG  GLU A 725      36.383  61.637  37.098  1.00  0.00           C  
ATOM   2015  CD  GLU A 725      37.396  60.984  36.171  1.00  0.00           C  
ATOM   2016  OE1 GLU A 725      36.986  60.221  35.270  1.00  0.00           O  
ATOM   2017  OE2 GLU A 725      38.606  61.230  36.345  1.00  0.00           O  
ATOM   2018  N   PHE A 726      32.268  61.797  37.407  1.00  0.00           N  
ATOM   2019  CA  PHE A 726      31.423  60.788  38.008  1.00  0.00           C  
ATOM   2020  C   PHE A 726      30.587  60.105  36.943  1.00  0.00           C  
ATOM   2021  O   PHE A 726      30.462  60.602  35.830  1.00  0.00           O  
ATOM   2022  CB  PHE A 726      30.513  61.446  39.041  1.00  0.00           C  
ATOM   2023  CG  PHE A 726      29.610  62.494  38.465  1.00  0.00           C  
ATOM   2024  CD1 PHE A 726      30.068  63.792  38.264  1.00  0.00           C  
ATOM   2025  CD2 PHE A 726      28.290  62.183  38.122  1.00  0.00           C  
ATOM   2026  CE1 PHE A 726      29.221  64.776  37.728  1.00  0.00           C  
ATOM   2027  CE2 PHE A 726      27.434  63.158  37.585  1.00  0.00           C  
ATOM   2028  CZ  PHE A 726      27.900  64.457  37.388  1.00  0.00           C  
ATOM   2029  N   THR A 728      30.017  58.963  37.289  1.00  0.00           N  
ATOM   2030  CA  THR A 728      29.196  58.216  36.355  1.00  0.00           C  
ATOM   2031  C   THR A 728      27.718  58.512  36.548  1.00  0.00           C  
ATOM   2032  O   THR A 728      27.183  58.403  37.656  1.00  0.00           O  
ATOM   2033  CB  THR A 728      29.416  56.721  36.512  1.00  0.00           C  
ATOM   2034  OG1 THR A 728      30.802  56.432  36.302  1.00  0.00           O  
ATOM   2035  CG2 THR A 728      28.566  55.948  35.511  1.00  0.00           C  
ATOM   2036  N   MET A 730      27.066  58.889  35.455  1.00  0.00           N  
ATOM   2037  CA  MET A 730      25.653  59.202  35.488  1.00  0.00           C  
ATOM   2038  C   MET A 730      24.953  58.394  34.423  1.00  0.00           C  
ATOM   2039  O   MET A 730      25.527  58.103  33.385  1.00  0.00           O  
ATOM   2040  CB  MET A 730      25.432  60.691  35.203  1.00  0.00           C  
ATOM   2041  CG  MET A 730      24.109  61.248  35.724  1.00  0.00           C  
ATOM   2042  SD  MET A 730      23.455  62.561  34.667  1.00  0.00           S  
ATOM   2043  CE  MET A 730      24.833  63.753  34.661  1.00  0.00           C  
ATOM   2044  N   MET A 731      23.725  57.987  34.701  1.00  0.00           N  
ATOM   2045  CA  MET A 731      22.965  57.305  33.688  1.00  0.00           C  
ATOM   2046  C   MET A 731      21.878  58.295  33.280  1.00  0.00           C  
ATOM   2047  O   MET A 731      21.200  58.868  34.137  1.00  0.00           O  
ATOM   2048  CB  MET A 731      22.288  56.042  34.200  1.00  0.00           C  
ATOM   2049  CG  MET A 731      21.159  55.646  33.249  1.00  0.00           C  
ATOM   2050  SD  MET A 731      20.590  53.981  33.388  1.00  0.00           S  
ATOM   2051  CE  MET A 731      19.411  54.151  34.717  1.00  0.00           C  
ATOM   2052  N   GLU A 732      21.739  58.545  31.986  1.00  0.00           N  
ATOM   2053  CA  GLU A 732      20.670  59.425  31.531  1.00  0.00           C  
ATOM   2054  C   GLU A 732      19.860  58.521  30.630  1.00  0.00           C  
ATOM   2055  O   GLU A 732      20.411  57.734  29.878  1.00  0.00           O  
ATOM   2056  CB  GLU A 732      21.202  60.629  30.759  1.00  0.00           C  
ATOM   2057  CG  GLU A 732      21.824  61.693  31.646  1.00  0.00           C  
ATOM   2058  CD  GLU A 732      21.542  63.103  31.182  1.00  0.00           C  
ATOM   2059  OE1 GLU A 732      20.608  63.291  30.379  1.00  0.00           O  
ATOM   2060  OE2 GLU A 732      22.253  64.029  31.627  1.00  0.00           O  
ATOM   2061  N   LEU A 733      18.549  58.591  30.744  1.00  0.00           N  
ATOM   2062  CA  LEU A 733      17.700  57.758  29.938  1.00  0.00           C  
ATOM   2063  C   LEU A 733      16.558  58.628  29.471  1.00  0.00           C  
ATOM   2064  O   LEU A 733      16.161  59.564  30.160  1.00  0.00           O  
ATOM   2065  CB  LEU A 733      17.182  56.572  30.757  1.00  0.00           C  
ATOM   2066  CG  LEU A 733      16.282  56.877  31.959  1.00  0.00           C  
ATOM   2067  CD1 LEU A 733      14.842  56.507  31.640  1.00  0.00           C  
ATOM   2068  CD2 LEU A 733      16.787  56.108  33.175  1.00  0.00           C  
ATOM   2069  N   TYR A 734      16.054  58.333  28.280  1.00  0.00           N  
ATOM   2070  CA  TYR A 734      14.955  59.085  27.703  1.00  0.00           C  
ATOM   2071  C   TYR A 734      14.009  58.132  27.015  1.00  0.00           C  
ATOM   2072  O   TYR A 734      14.437  57.253  26.267  1.00  0.00           O  
ATOM   2073  CB  TYR A 734      15.484  60.102  26.684  1.00  0.00           C  
ATOM   2074  CG  TYR A 734      16.282  61.204  27.329  1.00  0.00           C  
ATOM   2075  CD1 TYR A 734      17.607  61.005  27.692  1.00  0.00           C  
ATOM   2076  CD2 TYR A 734      15.682  62.416  27.662  1.00  0.00           C  
ATOM   2077  CE1 TYR A 734      18.314  61.985  28.385  1.00  0.00           C  
ATOM   2078  CE2 TYR A 734      16.378  63.396  28.350  1.00  0.00           C  
ATOM   2079  CZ  TYR A 734      17.688  63.172  28.714  1.00  0.00           C  
ATOM   2080  OH  TYR A 734      18.362  64.132  29.440  1.00  0.00           O  
ATOM   2081  N   MET A 735      12.723  58.284  27.301  1.00  0.00           N  
ATOM   2082  CA  MET A 735      11.717  57.466  26.659  1.00  0.00           C  
ATOM   2083  C   MET A 735      10.608  58.395  26.180  1.00  0.00           C  
ATOM   2084  O   MET A 735      10.012  59.140  26.965  1.00  0.00           O  
ATOM   2085  CB  MET A 735      11.189  56.384  27.607  1.00  0.00           C  
ATOM   2086  CG  MET A 735      10.510  56.867  28.862  1.00  0.00           C  
ATOM   2087  SD  MET A 735       9.818  55.457  29.771  1.00  0.00           S  
ATOM   2088  CE  MET A 735      10.162  56.003  31.465  1.00  0.00           C  
ATOM   2089  N   ALA A 736      10.373  58.379  24.871  1.00  0.00           N  
ATOM   2090  CA  ALA A 736       9.355  59.224  24.272  1.00  0.00           C  
ATOM   2091  C   ALA A 736       7.977  58.684  24.627  1.00  0.00           C  
ATOM   2092  O   ALA A 736       7.822  57.490  24.879  1.00  0.00           O  
ATOM   2093  CB  ALA A 736       9.538  59.256  22.758  1.00  0.00           C  
ATOM   2094  N   TYR A 737       6.983  59.568  24.638  1.00  0.00           N  
ATOM   2095  CA  TYR A 737       5.608  59.184  24.942  1.00  0.00           C  
ATOM   2096  C   TYR A 737       5.486  58.711  26.392  1.00  0.00           C  
ATOM   2097  O   TYR A 737       4.833  57.704  26.694  1.00  0.00           O  
ATOM   2098  CB  TYR A 737       5.137  58.098  23.952  1.00  0.00           C  
ATOM   2099  CG  TYR A 737       5.587  58.377  22.525  1.00  0.00           C  
ATOM   2100  CD1 TYR A 737       5.181  59.540  21.860  1.00  0.00           C  
ATOM   2101  CD2 TYR A 737       6.508  57.546  21.886  1.00  0.00           C  
ATOM   2102  CE1 TYR A 737       5.691  59.869  20.611  1.00  0.00           C  
ATOM   2103  CE2 TYR A 737       7.021  57.870  20.637  1.00  0.00           C  
ATOM   2104  CZ  TYR A 737       6.612  59.032  20.010  1.00  0.00           C  
ATOM   2105  OH  TYR A 737       7.158  59.375  18.800  1.00  0.00           O  
ATOM   2106  N   ALA A 788       6.129  59.469  27.278  1.00  0.00           N  
ATOM   2107  CA  ALA A 788       6.126  59.204  28.709  1.00  0.00           C  
ATOM   2108  C   ALA A 788       6.339  60.541  29.391  1.00  0.00           C  
ATOM   2109  O   ALA A 788       6.844  61.477  28.766  1.00  0.00           O  
ATOM   2110  CB  ALA A 788       7.257  58.242  29.080  1.00  0.00           C  
ATOM   2111  N   ASP A 789       5.924  60.640  30.656  1.00  0.00           N  
ATOM   2112  CA  ASP A 789       6.112  61.864  31.434  1.00  0.00           C  
ATOM   2113  C   ASP A 789       6.857  61.499  32.716  1.00  0.00           C  
ATOM   2114  O   ASP A 789       7.216  60.335  32.905  1.00  0.00           O  
ATOM   2115  CB  ASP A 789       4.770  62.552  31.741  1.00  0.00           C  
ATOM   2116  CG  ASP A 789       3.828  61.700  32.579  1.00  0.00           C  
ATOM   2117  OD1 ASP A 789       4.245  60.658  33.126  1.00  0.00           O  
ATOM   2118  OD2 ASP A 789       2.650  62.094  32.689  1.00  0.00           O  
ATOM   2119  N   TYR A 790       7.096  62.467  33.597  1.00  0.00           N  
ATOM   2120  CA  TYR A 790       7.842  62.162  34.814  1.00  0.00           C  
ATOM   2121  C   TYR A 790       7.235  61.071  35.705  1.00  0.00           C  
ATOM   2122  O   TYR A 790       7.970  60.375  36.398  1.00  0.00           O  
ATOM   2123  CB  TYR A 790       8.110  63.444  35.615  1.00  0.00           C  
ATOM   2124  CG  TYR A 790       6.932  63.976  36.384  1.00  0.00           C  
ATOM   2125  CD1 TYR A 790       5.998  64.810  35.770  1.00  0.00           C  
ATOM   2126  CD2 TYR A 790       6.754  63.658  37.739  1.00  0.00           C  
ATOM   2127  CE1 TYR A 790       4.914  65.318  36.480  1.00  0.00           C  
ATOM   2128  CE2 TYR A 790       5.673  64.163  38.461  1.00  0.00           C  
ATOM   2129  CZ  TYR A 790       4.758  64.992  37.825  1.00  0.00           C  
ATOM   2130  OH  TYR A 790       3.685  65.503  38.519  1.00  0.00           O  
ATOM   2131  N   HIS A 791       5.917  60.895  35.679  1.00  0.00           N  
ATOM   2132  CA  HIS A 791       5.301  59.848  36.495  1.00  0.00           C  
ATOM   2133  C   HIS A 791       5.827  58.491  36.061  1.00  0.00           C  
ATOM   2134  O   HIS A 791       6.053  57.610  36.895  1.00  0.00           O  
ATOM   2135  CB  HIS A 791       3.781  59.872  36.360  1.00  0.00           C  
ATOM   2136  CG  HIS A 791       3.160  61.140  36.850  1.00  0.00           C  
ATOM   2137  ND1 HIS A 791       2.552  62.046  36.007  1.00  0.00           N  
ATOM   2138  CD2 HIS A 791       3.094  61.677  38.091  1.00  0.00           C  
ATOM   2139  CE1 HIS A 791       2.141  63.089  36.706  1.00  0.00           C  
ATOM   2140  NE2 HIS A 791       2.458  62.890  37.973  1.00  0.00           N  
ATOM   2141  N   ASP A 792       6.022  58.328  34.753  1.00  0.00           N  
ATOM   2142  CA  ASP A 792       6.548  57.080  34.200  1.00  0.00           C  
ATOM   2143  C   ASP A 792       7.968  56.863  34.708  1.00  0.00           C  
ATOM   2144  O   ASP A 792       8.396  55.733  34.916  1.00  0.00           O  
ATOM   2145  CB  ASP A 792       6.547  57.137  32.670  1.00  0.00           C  
ATOM   2146  CG  ASP A 792       5.143  57.209  32.094  1.00  0.00           C  
ATOM   2147  OD1 ASP A 792       4.380  56.238  32.267  1.00  0.00           O  
ATOM   2148  OD2 ASP A 792       4.793  58.231  31.473  1.00  0.00           O  
ATOM   2149  N   LEU A 793       8.697  57.957  34.904  1.00  0.00           N  
ATOM   2150  CA  LEU A 793      10.070  57.894  35.399  1.00  0.00           C  
ATOM   2151  C   LEU A 793      10.095  57.495  36.876  1.00  0.00           C  
ATOM   2152  O   LEU A 793      11.006  56.796  37.332  1.00  0.00           O  
ATOM   2153  CB  LEU A 793      10.743  59.251  35.226  1.00  0.00           C  
ATOM   2154  CG  LEU A 793      10.857  59.740  33.786  1.00  0.00           C  
ATOM   2155  CD1 LEU A 793      11.485  61.117  33.807  1.00  0.00           C  
ATOM   2156  CD2 LEU A 793      11.684  58.762  32.948  1.00  0.00           C  
ATOM   2157  N   ILE A 794       9.087  57.955  37.615  1.00  0.00           N  
ATOM   2158  CA  ILE A 794       8.951  57.639  39.031  1.00  0.00           C  
ATOM   2159  C   ILE A 794       8.774  56.123  39.158  1.00  0.00           C  
ATOM   2160  O   ILE A 794       9.444  55.475  39.967  1.00  0.00           O  
ATOM   2161  CB  ILE A 794       7.753  58.427  39.645  1.00  0.00           C  
ATOM   2162  CG1 ILE A 794       8.199  59.864  39.915  1.00  0.00           C  
ATOM   2163  CG2 ILE A 794       7.266  57.778  40.940  1.00  0.00           C  
ATOM   2164  CD1 ILE A 794       7.117  60.760  40.448  1.00  0.00           C  
ATOM   2165  N   GLU A 795       7.898  55.550  38.337  1.00  0.00           N  
ATOM   2166  CA  GLU A 795       7.691  54.105  38.357  1.00  0.00           C  
ATOM   2167  C   GLU A 795       8.986  53.397  37.988  1.00  0.00           C  
ATOM   2168  O   GLU A 795       9.374  52.418  38.626  1.00  0.00           O  
ATOM   2169  CB  GLU A 795       6.604  53.689  37.355  1.00  0.00           C  
ATOM   2170  CG  GLU A 795       6.316  52.155  37.280  1.00  0.00           C  
ATOM   2171  CD  GLU A 795       7.319  51.335  36.408  1.00  0.00           C  
ATOM   2172  OE1 GLU A 795       7.979  51.896  35.498  1.00  0.00           O  
ATOM   2173  OE2 GLU A 795       7.442  50.105  36.635  1.00  0.00           O  
ATOM   2174  N   LEU A 796       9.653  53.888  36.948  1.00  0.00           N  
ATOM   2175  CA  LEU A 796      10.893  53.273  36.486  1.00  0.00           C  
ATOM   2176  C   LEU A 796      11.955  53.302  37.577  1.00  0.00           C  
ATOM   2177  O   LEU A 796      12.662  52.313  37.806  1.00  0.00           O  
ATOM   2178  CB  LEU A 796      11.406  53.988  35.222  1.00  0.00           C  
ATOM   2179  CG  LEU A 796      12.588  53.335  34.491  1.00  0.00           C  
ATOM   2180  CD1 LEU A 796      12.523  53.636  32.998  1.00  0.00           C  
ATOM   2181  CD2 LEU A 796      13.892  53.850  35.075  1.00  0.00           C  
ATOM   2182  N   THR A 797      12.079  54.444  38.244  1.00  0.00           N  
ATOM   2183  CA  THR A 797      13.056  54.576  39.320  1.00  0.00           C  
ATOM   2184  C   THR A 797      12.759  53.577  40.445  1.00  0.00           C  
ATOM   2185  O   THR A 797      13.643  52.836  40.882  1.00  0.00           O  
ATOM   2186  CB  THR A 797      13.054  55.996  39.887  1.00  0.00           C  
ATOM   2187  OG1 THR A 797      13.260  56.920  38.814  1.00  0.00           O  
ATOM   2188  CG2 THR A 797      14.168  56.165  40.916  1.00  0.00           C  
ATOM   2189  N   GLU A 798      11.511  53.543  40.898  1.00  0.00           N  
ATOM   2190  CA  GLU A 798      11.126  52.620  41.958  1.00  0.00           C  
ATOM   2191  C   GLU A 798      11.380  51.166  41.555  1.00  0.00           C  
ATOM   2192  O   GLU A 798      11.887  50.382  42.357  1.00  0.00           O  
ATOM   2193  CB  GLU A 798       9.657  52.837  42.339  1.00  0.00           C  
ATOM   2194  CG  GLU A 798       9.422  54.182  43.028  1.00  0.00           C  
ATOM   2195  CD  GLU A 798       8.041  54.308  43.632  1.00  0.00           C  
ATOM   2196  OE1 GLU A 798       7.167  53.479  43.302  1.00  0.00           O  
ATOM   2197  OE2 GLU A 798       7.829  55.240  44.436  1.00  0.00           O  
ATOM   2198  N   SER A 799      11.049  50.801  40.317  1.00  0.00           N  
ATOM   2199  CA  SER A 799      11.290  49.431  39.865  1.00  0.00           C  
ATOM   2200  C   SER A 799      12.774  49.172  39.742  1.00  0.00           C  
ATOM   2201  O   SER A 799      13.241  48.073  40.030  1.00  0.00           O  
ATOM   2202  CB  SER A 799      10.644  49.169  38.510  1.00  0.00           C  
ATOM   2203  OG  SER A 799       9.255  49.404  38.577  1.00  0.00           O  
ATOM   2204  N   LEU A 800      13.522  50.174  39.302  1.00  0.00           N  
ATOM   2205  CA  LEU A 800      14.955  49.992  39.159  1.00  0.00           C  
ATOM   2206  C   LEU A 800      15.590  49.656  40.516  1.00  0.00           C  
ATOM   2207  O   LEU A 800      16.376  48.713  40.633  1.00  0.00           O  
ATOM   2208  CB  LEU A 800      15.593  51.257  38.575  1.00  0.00           C  
ATOM   2209  CG  LEU A 800      17.122  51.202  38.505  1.00  0.00           C  
ATOM   2210  CD1 LEU A 800      17.554  50.148  37.492  1.00  0.00           C  
ATOM   2211  CD2 LEU A 800      17.666  52.561  38.140  1.00  0.00           C  
ATOM   2212  N   PHE A 801      15.248  50.423  41.544  1.00  0.00           N  
ATOM   2213  CA  PHE A 801      15.813  50.188  42.867  1.00  0.00           C  
ATOM   2214  C   PHE A 801      15.356  48.865  43.486  1.00  0.00           C  
ATOM   2215  O   PHE A 801      16.155  48.147  44.091  1.00  0.00           O  
ATOM   2216  CB  PHE A 801      15.499  51.378  43.779  1.00  0.00           C  
ATOM   2217  CG  PHE A 801      16.436  52.526  43.575  1.00  0.00           C  
ATOM   2218  CD1 PHE A 801      16.239  53.415  42.528  1.00  0.00           C  
ATOM   2219  CD2 PHE A 801      17.570  52.663  44.367  1.00  0.00           C  
ATOM   2220  CE1 PHE A 801      17.159  54.413  42.263  1.00  0.00           C  
ATOM   2221  CE2 PHE A 801      18.501  53.660  44.113  1.00  0.00           C  
ATOM   2222  CZ  PHE A 801      18.297  54.538  43.060  1.00  0.00           C  
ATOM   2223  N   ARG A 802      14.082  48.530  43.321  1.00  0.00           N  
ATOM   2224  CA  ARG A 802      13.574  47.281  43.860  1.00  0.00           C  
ATOM   2225  C   ARG A 802      14.280  46.126  43.157  1.00  0.00           C  
ATOM   2226  O   ARG A 802      14.737  45.179  43.796  1.00  0.00           O  
ATOM   2227  CB  ARG A 802      12.066  47.185  43.647  1.00  0.00           C  
ATOM   2228  CG  ARG A 802      11.497  45.814  43.938  1.00  0.00           C  
ATOM   2229  CD  ARG A 802       9.998  45.808  43.749  1.00  0.00           C  
ATOM   2230  NE  ARG A 802       9.615  46.135  42.376  1.00  0.00           N  
ATOM   2231  CZ  ARG A 802       9.028  47.274  42.008  1.00  0.00           C  
ATOM   2232  NH1 ARG A 802       8.748  48.215  42.909  1.00  0.00           N  
ATOM   2233  NH2 ARG A 802       8.710  47.467  40.735  1.00  0.00           N  
ATOM   2234  N   THR A 803      14.386  46.219  41.836  1.00  0.00           N  
ATOM   2235  CA  THR A 803      15.046  45.184  41.047  1.00  0.00           C  
ATOM   2236  C   THR A 803      16.499  45.011  41.457  1.00  0.00           C  
ATOM   2237  O   THR A 803      16.946  43.897  41.704  1.00  0.00           O  
ATOM   2238  CB  THR A 803      14.992  45.508  39.532  1.00  0.00           C  
ATOM   2239  OG1 THR A 803      13.627  45.554  39.110  1.00  0.00           O  
ATOM   2240  CG2 THR A 803      15.720  44.446  38.724  1.00  0.00           C  
ATOM   2241  N   LEU A 807      17.238  46.111  41.526  1.00  0.00           N  
ATOM   2242  CA  LEU A 807      18.646  46.056  41.905  1.00  0.00           C  
ATOM   2243  C   LEU A 807      18.849  45.495  43.317  1.00  0.00           C  
ATOM   2244  O   LEU A 807      19.740  44.674  43.540  1.00  0.00           O  
ATOM   2245  CB  LEU A 807      19.272  47.450  41.819  1.00  0.00           C  
ATOM   2246  CG  LEU A 807      19.510  48.052  40.432  1.00  0.00           C  
ATOM   2247  CD1 LEU A 807      20.109  49.445  40.580  1.00  0.00           C  
ATOM   2248  CD2 LEU A 807      20.433  47.150  39.624  1.00  0.00           C  
ATOM   2249  N   ALA A 808      18.037  45.949  44.270  1.00  0.00           N  
ATOM   2250  CA  ALA A 808      18.150  45.467  45.642  1.00  0.00           C  
ATOM   2251  C   ALA A 808      17.906  43.969  45.625  1.00  0.00           C  
ATOM   2252  O   ALA A 808      18.721  43.185  46.100  1.00  0.00           O  
ATOM   2253  CB  ALA A 808      17.123  46.153  46.534  1.00  0.00           C  
ATOM   2254  N   GLN A 809      16.777  43.575  45.061  1.00  0.00           N  
ATOM   2255  CA  GLN A 809      16.435  42.165  44.973  1.00  0.00           C  
ATOM   2256  C   GLN A 809      17.536  41.386  44.256  1.00  0.00           C  
ATOM   2257  O   GLN A 809      18.118  40.450  44.809  1.00  0.00           O  
ATOM   2258  CB  GLN A 809      15.114  42.000  44.219  1.00  0.00           C  
ATOM   2259  CG  GLN A 809      14.511  40.617  44.332  1.00  0.00           C  
ATOM   2260  CD  GLN A 809      14.270  40.209  45.770  1.00  0.00           C  
ATOM   2261  OE1 GLN A 809      13.392  40.752  46.441  1.00  0.00           O  
ATOM   2262  NE2 GLN A 809      15.052  39.250  46.253  1.00  0.00           N  
ATOM   2263  N   GLU A 810      17.824  41.795  43.025  1.00  0.00           N  
ATOM   2264  CA  GLU A 810      18.825  41.143  42.192  1.00  0.00           C  
ATOM   2265  C   GLU A 810      20.231  41.115  42.750  1.00  0.00           C  
ATOM   2266  O   GLU A 810      20.858  40.063  42.807  1.00  0.00           O  
ATOM   2267  CB  GLU A 810      18.868  41.804  40.816  1.00  0.00           C  
ATOM   2268  CG  GLU A 810      18.406  40.904  39.689  1.00  0.00           C  
ATOM   2269  CD  GLU A 810      16.891  40.841  39.575  1.00  0.00           C  
ATOM   2270  OE1 GLU A 810      16.211  40.715  40.621  1.00  0.00           O  
ATOM   2271  OE2 GLU A 810      16.381  40.920  38.433  1.00  0.00           O  
ATOM   2272  N   VAL A 811      20.733  42.269  43.159  1.00  0.00           N  
ATOM   2273  CA  VAL A 811      22.092  42.341  43.651  1.00  0.00           C  
ATOM   2274  C   VAL A 811      22.292  42.016  45.123  1.00  0.00           C  
ATOM   2275  O   VAL A 811      23.261  41.354  45.476  1.00  0.00           O  
ATOM   2276  CB  VAL A 811      22.694  43.727  43.335  1.00  0.00           C  
ATOM   2277  CG1 VAL A 811      24.159  43.776  43.745  1.00  0.00           C  
ATOM   2278  CG2 VAL A 811      22.554  44.013  41.840  1.00  0.00           C  
ATOM   2279  N   LEU A 812      21.385  42.462  45.982  1.00  0.00           N  
ATOM   2280  CA  LEU A 812      21.527  42.205  47.412  1.00  0.00           C  
ATOM   2281  C   LEU A 812      20.708  41.038  47.947  1.00  0.00           C  
ATOM   2282  O   LEU A 812      20.883  40.641  49.089  1.00  0.00           O  
ATOM   2283  CB  LEU A 812      21.177  43.463  48.207  1.00  0.00           C  
ATOM   2284  CG  LEU A 812      22.006  44.685  47.840  1.00  0.00           C  
ATOM   2285  CD1 LEU A 812      21.638  45.839  48.749  1.00  0.00           C  
ATOM   2286  CD2 LEU A 812      23.479  44.349  47.953  1.00  0.00           C  
ATOM   2287  N   GLY A 813      19.807  40.498  47.138  1.00  0.00           N  
ATOM   2288  CA  GLY A 813      19.002  39.377  47.592  1.00  0.00           C  
ATOM   2289  C   GLY A 813      17.806  39.753  48.447  1.00  0.00           C  
ATOM   2290  O   GLY A 813      17.076  38.877  48.908  1.00  0.00           O  
ATOM   2291  N   THR A 814      17.595  41.046  48.661  1.00  0.00           N  
ATOM   2292  CA  THR A 814      16.465  41.506  49.465  1.00  0.00           C  
ATOM   2293  C   THR A 814      16.143  42.950  49.112  1.00  0.00           C  
ATOM   2294  O   THR A 814      17.032  43.685  48.689  1.00  0.00           O  
ATOM   2295  CB  THR A 814      16.794  41.444  50.968  1.00  0.00           C  
ATOM   2296  OG1 THR A 814      15.707  42.000  51.724  1.00  0.00           O  
ATOM   2297  CG2 THR A 814      18.061  42.234  51.261  1.00  0.00           C  
ATOM   2298  N   THR A 815      14.887  43.359  49.292  1.00  0.00           N  
ATOM   2299  CA  THR A 815      14.491  44.735  48.989  1.00  0.00           C  
ATOM   2300  C   THR A 815      14.727  45.689  50.148  1.00  0.00           C  
ATOM   2301  O   THR A 815      14.601  46.902  49.994  1.00  0.00           O  
ATOM   2302  CB  THR A 815      13.013  44.838  48.594  1.00  0.00           C  
ATOM   2303  OG1 THR A 815      12.205  44.148  49.553  1.00  0.00           O  
ATOM   2304  CG2 THR A 815      12.802  44.242  47.209  1.00  0.00           C  
ATOM   2305  N   LYS A 818      15.052  45.139  51.314  1.00  0.00           N  
ATOM   2306  CA  LYS A 818      15.328  45.958  52.486  1.00  0.00           C  
ATOM   2307  C   LYS A 818      16.834  46.098  52.564  1.00  0.00           C  
ATOM   2308  O   LYS A 818      17.557  45.122  52.753  1.00  0.00           O  
ATOM   2309  CB  LYS A 818      14.769  45.298  53.738  1.00  0.00           C  
ATOM   2310  CG  LYS A 818      13.259  45.349  53.783  1.00  0.00           C  
ATOM   2311  CD  LYS A 818      12.733  45.075  55.168  1.00  0.00           C  
ATOM   2312  CE  LYS A 818      11.219  45.192  55.196  1.00  0.00           C  
ATOM   2313  NZ  LYS A 818      10.591  44.145  54.347  1.00  0.00           N  
ATOM   2314  N   VAL A 819      17.303  47.325  52.395  1.00  0.00           N  
ATOM   2315  CA  VAL A 819      18.725  47.596  52.389  1.00  0.00           C  
ATOM   2316  C   VAL A 819      19.184  48.368  53.610  1.00  0.00           C  
ATOM   2317  O   VAL A 819      18.614  49.401  53.960  1.00  0.00           O  
ATOM   2318  CB  VAL A 819      19.112  48.385  51.108  1.00  0.00           C  
ATOM   2319  CG1 VAL A 819      20.611  48.630  51.065  1.00  0.00           C  
ATOM   2320  CG2 VAL A 819      18.673  47.610  49.883  1.00  0.00           C  
ATOM   2321  N   THR A 820      20.226  47.860  54.252  1.00  0.00           N  
ATOM   2322  CA  THR A 820      20.756  48.521  55.424  1.00  0.00           C  
ATOM   2323  C   THR A 820      21.797  49.513  54.974  1.00  0.00           C  
ATOM   2324  O   THR A 820      22.724  49.174  54.234  1.00  0.00           O  
ATOM   2325  CB  THR A 820      21.412  47.523  56.400  1.00  0.00           C  
ATOM   2326  OG1 THR A 820      20.407  46.662  56.947  1.00  0.00           O  
ATOM   2327  CG2 THR A 820      22.107  48.266  57.536  1.00  0.00           C  
ATOM   2328  N   TYR A 821      21.634  50.746  55.422  1.00  0.00           N  
ATOM   2329  CA  TYR A 821      22.564  51.799  55.083  1.00  0.00           C  
ATOM   2330  C   TYR A 821      22.781  52.627  56.341  1.00  0.00           C  
ATOM   2331  O   TYR A 821      21.873  53.331  56.794  1.00  0.00           O  
ATOM   2332  CB  TYR A 821      21.992  52.670  53.968  1.00  0.00           C  
ATOM   2333  CG  TYR A 821      22.976  53.686  53.449  1.00  0.00           C  
ATOM   2334  CD1 TYR A 821      24.069  53.293  52.678  1.00  0.00           C  
ATOM   2335  CD2 TYR A 821      22.827  55.040  53.740  1.00  0.00           C  
ATOM   2336  CE1 TYR A 821      24.990  54.223  52.211  1.00  0.00           C  
ATOM   2337  CE2 TYR A 821      23.743  55.979  53.280  1.00  0.00           C  
ATOM   2338  CZ  TYR A 821      24.824  55.566  52.517  1.00  0.00           C  
ATOM   2339  OH  TYR A 821      25.738  56.498  52.071  1.00  0.00           O  
ATOM   2340  N   GLY A 822      23.986  52.540  56.900  1.00  0.00           N  
ATOM   2341  CA  GLY A 822      24.287  53.271  58.116  1.00  0.00           C  
ATOM   2342  C   GLY A 822      23.336  52.790  59.194  1.00  0.00           C  
ATOM   2343  O   GLY A 822      23.148  51.585  59.385  1.00  0.00           O  
ATOM   2344  N   GLU A 896      22.706  53.724  59.887  1.00  0.00           N  
ATOM   2345  CA  GLU A 896      21.773  53.347  60.934  1.00  0.00           C  
ATOM   2346  C   GLU A 896      20.370  53.166  60.379  1.00  0.00           C  
ATOM   2347  O   GLU A 896      19.421  52.993  61.138  1.00  0.00           O  
ATOM   2348  CB  GLU A 896      21.753  54.419  62.016  1.00  0.00           C  
ATOM   2349  CG  GLU A 896      21.583  55.819  61.464  1.00  0.00           C  
ATOM   2350  CD  GLU A 896      21.614  56.876  62.550  1.00  0.00           C  
ATOM   2351  OE1 GLU A 896      21.829  56.510  63.729  1.00  0.00           O  
ATOM   2352  OE2 GLU A 896      21.424  58.068  62.220  1.00  0.00           O  
ATOM   2353  N   HIS A 899      20.229  53.196  59.058  1.00  0.00           N  
ATOM   2354  CA  HIS A 899      18.909  53.051  58.468  1.00  0.00           C  
ATOM   2355  C   HIS A 899      18.695  51.815  57.627  1.00  0.00           C  
ATOM   2356  O   HIS A 899      19.625  51.083  57.291  1.00  0.00           O  
ATOM   2357  CB  HIS A 899      18.577  54.262  57.613  1.00  0.00           C  
ATOM   2358  CG  HIS A 899      19.034  55.557  58.195  1.00  0.00           C  
ATOM   2359  ND1 HIS A 899      18.255  56.297  59.060  1.00  0.00           N  
ATOM   2360  CD2 HIS A 899      20.184  56.252  58.033  1.00  0.00           C  
ATOM   2361  CE1 HIS A 899      18.908  57.394  59.404  1.00  0.00           C  
ATOM   2362  NE2 HIS A 899      20.080  57.389  58.794  1.00  0.00           N  
ATOM   2363  N   VAL A 900      17.429  51.590  57.308  1.00  0.00           N  
ATOM   2364  CA  VAL A 900      17.034  50.489  56.463  1.00  0.00           C  
ATOM   2365  C   VAL A 900      16.076  51.091  55.456  1.00  0.00           C  
ATOM   2366  O   VAL A 900      15.088  51.736  55.817  1.00  0.00           O  
ATOM   2367  CB  VAL A 900      16.327  49.391  57.236  1.00  0.00           C  
ATOM   2368  CG1 VAL A 900      15.699  48.408  56.268  1.00  0.00           C  
ATOM   2369  CG2 VAL A 900      17.325  48.678  58.114  1.00  0.00           C  
ATOM   2370  N   PHE A 901      16.402  50.906  54.184  1.00  0.00           N  
ATOM   2371  CA  PHE A 901      15.585  51.426  53.110  1.00  0.00           C  
ATOM   2372  C   PHE A 901      14.793  50.261  52.571  1.00  0.00           C  
ATOM   2373  O   PHE A 901      15.361  49.221  52.253  1.00  0.00           O  
ATOM   2374  CB  PHE A 901      16.474  51.991  52.002  1.00  0.00           C  
ATOM   2375  CG  PHE A 901      17.431  53.063  52.465  1.00  0.00           C  
ATOM   2376  CD1 PHE A 901      17.020  54.048  53.359  1.00  0.00           C  
ATOM   2377  CD2 PHE A 901      18.735  53.101  51.977  1.00  0.00           C  
ATOM   2378  CE1 PHE A 901      17.889  55.052  53.757  1.00  0.00           C  
ATOM   2379  CE2 PHE A 901      19.617  54.106  52.371  1.00  0.00           C  
ATOM   2380  CZ  PHE A 901      19.192  55.083  53.261  1.00  0.00           C  
ATOM   2381  N   ASP A 902      13.481  50.413  52.490  1.00  0.00           N  
ATOM   2382  CA  ASP A 902      12.667  49.344  51.940  1.00  0.00           C  
ATOM   2383  C   ASP A 902      12.359  49.698  50.488  1.00  0.00           C  
ATOM   2384  O   ASP A 902      11.443  50.469  50.204  1.00  0.00           O  
ATOM   2385  CB  ASP A 902      11.366  49.185  52.719  1.00  0.00           C  
ATOM   2386  CG  ASP A 902      10.587  47.959  52.293  1.00  0.00           C  
ATOM   2387  OD1 ASP A 902      11.142  47.123  51.544  1.00  0.00           O  
ATOM   2388  OD2 ASP A 902       9.416  47.825  52.706  1.00  0.00           O  
ATOM   2389  N   PHE A 903      13.141  49.146  49.568  1.00  0.00           N  
ATOM   2390  CA  PHE A 903      12.932  49.419  48.154  1.00  0.00           C  
ATOM   2391  C   PHE A 903      11.772  48.591  47.625  1.00  0.00           C  
ATOM   2392  O   PHE A 903      11.521  48.538  46.420  1.00  0.00           O  
ATOM   2393  CB  PHE A 903      14.218  49.147  47.375  1.00  0.00           C  
ATOM   2394  CG  PHE A 903      15.289  50.159  47.641  1.00  0.00           C  
ATOM   2395  CD1 PHE A 903      15.041  51.512  47.447  1.00  0.00           C  
ATOM   2396  CD2 PHE A 903      16.533  49.770  48.119  1.00  0.00           C  
ATOM   2397  CE1 PHE A 903      16.015  52.462  47.727  1.00  0.00           C  
ATOM   2398  CE2 PHE A 903      17.517  50.714  48.403  1.00  0.00           C  
ATOM   2399  CZ  PHE A 903      17.257  52.061  48.208  1.00  0.00           C  
ATOM   2400  N   GLY A 904      11.064  47.956  48.555  1.00  0.00           N  
ATOM   2401  CA  GLY A 904       9.908  47.155  48.211  1.00  0.00           C  
ATOM   2402  C   GLY A 904       8.651  47.984  48.423  1.00  0.00           C  
ATOM   2403  O   GLY A 904       7.552  47.575  48.055  1.00  0.00           O  
ATOM   2404  N   LYS A 905       8.813  49.159  49.023  1.00  0.00           N  
ATOM   2405  CA  LYS A 905       7.693  50.049  49.280  1.00  0.00           C  
ATOM   2406  C   LYS A 905       7.913  51.324  48.468  1.00  0.00           C  
ATOM   2407  O   LYS A 905       9.048  51.710  48.208  1.00  0.00           O  
ATOM   2408  CB  LYS A 905       7.620  50.385  50.777  1.00  0.00           C  
ATOM   2409  N   PRO A 906       6.831  51.987  48.042  1.00  0.00           N  
ATOM   2410  CA  PRO A 906       6.987  53.220  47.261  1.00  0.00           C  
ATOM   2411  C   PRO A 906       7.834  54.259  47.980  1.00  0.00           C  
ATOM   2412  O   PRO A 906       7.868  54.301  49.208  1.00  0.00           O  
ATOM   2413  CB  PRO A 906       5.552  53.720  47.062  1.00  0.00           C  
ATOM   2414  CG  PRO A 906       4.691  52.520  47.270  1.00  0.00           C  
ATOM   2415  CD  PRO A 906       5.417  51.629  48.245  1.00  0.00           C  
ATOM   2416  N   PHE A 907       8.525  55.089  47.207  1.00  0.00           N  
ATOM   2417  CA  PHE A 907       9.336  56.156  47.769  1.00  0.00           C  
ATOM   2418  C   PHE A 907       8.332  57.144  48.317  1.00  0.00           C  
ATOM   2419  O   PHE A 907       7.172  57.137  47.919  1.00  0.00           O  
ATOM   2420  CB  PHE A 907      10.120  56.877  46.675  1.00  0.00           C  
ATOM   2421  CG  PHE A 907      11.315  56.128  46.171  1.00  0.00           C  
ATOM   2422  CD1 PHE A 907      11.357  54.745  46.211  1.00  0.00           C  
ATOM   2423  CD2 PHE A 907      12.391  56.820  45.630  1.00  0.00           C  
ATOM   2424  CE1 PHE A 907      12.446  54.061  45.719  1.00  0.00           C  
ATOM   2425  CE2 PHE A 907      13.488  56.145  45.135  1.00  0.00           C  
ATOM   2426  CZ  PHE A 907      13.517  54.763  45.178  1.00  0.00           C  
ATOM   2427  N   GLU A 908       8.766  58.000  49.226  1.00  0.00           N  
ATOM   2428  CA  GLU A 908       7.859  59.004  49.735  1.00  0.00           C  
ATOM   2429  C   GLU A 908       7.872  60.066  48.662  1.00  0.00           C  
ATOM   2430  O   GLU A 908       8.834  60.163  47.903  1.00  0.00           O  
ATOM   2431  CB  GLU A 908       8.365  59.572  51.051  1.00  0.00           C  
ATOM   2432  CG  GLU A 908       8.047  58.668  52.228  1.00  0.00           C  
ATOM   2433  CD  GLU A 908       8.641  59.173  53.516  1.00  0.00           C  
ATOM   2434  OE1 GLU A 908       8.302  60.315  53.899  1.00  0.00           O  
ATOM   2435  OE2 GLU A 908       9.440  58.435  54.139  1.00  0.00           O  
ATOM   2436  N   LYS A 909       6.811  60.857  48.594  1.00  0.00           N  
ATOM   2437  CA  LYS A 909       6.709  61.898  47.590  1.00  0.00           C  
ATOM   2438  C   LYS A 909       6.180  63.198  48.178  1.00  0.00           C  
ATOM   2439  O   LYS A 909       5.101  63.225  48.765  1.00  0.00           O  
ATOM   2440  CB  LYS A 909       5.790  61.418  46.455  1.00  0.00           C  
ATOM   2441  CG  LYS A 909       6.255  60.098  45.836  1.00  0.00           C  
ATOM   2442  CD  LYS A 909       5.184  59.429  44.991  1.00  0.00           C  
ATOM   2443  CE  LYS A 909       5.736  58.188  44.286  1.00  0.00           C  
ATOM   2444  NZ  LYS A 909       5.980  57.043  45.205  1.00  0.00           N  
ATOM   2445  N   LEU A 910       6.941  64.276  48.013  1.00  0.00           N  
ATOM   2446  CA  LEU A 910       6.531  65.587  48.509  1.00  0.00           C  
ATOM   2447  C   LEU A 910       6.878  66.624  47.463  1.00  0.00           C  
ATOM   2448  O   LEU A 910       7.802  66.430  46.675  1.00  0.00           O  
ATOM   2449  CB  LEU A 910       7.290  65.968  49.785  1.00  0.00           C  
ATOM   2450  CG  LEU A 910       7.514  64.967  50.911  1.00  0.00           C  
ATOM   2451  CD1 LEU A 910       8.354  65.620  51.990  1.00  0.00           C  
ATOM   2452  CD2 LEU A 910       6.177  64.534  51.478  1.00  0.00           C  
ATOM   2453  N   THR A 911       6.133  67.721  47.444  1.00  0.00           N  
ATOM   2454  CA  THR A 911       6.459  68.788  46.524  1.00  0.00           C  
ATOM   2455  C   THR A 911       7.605  69.488  47.239  1.00  0.00           C  
ATOM   2456  O   THR A 911       7.844  69.248  48.422  1.00  0.00           O  
ATOM   2457  CB  THR A 911       5.297  69.777  46.326  1.00  0.00           C  
ATOM   2458  OG1 THR A 911       5.081  70.514  47.532  1.00  0.00           O  
ATOM   2459  CG2 THR A 911       4.030  69.040  45.934  1.00  0.00           C  
ATOM   2460  N   MET A 912       8.326  70.338  46.529  1.00  0.00           N  
ATOM   2461  CA  MET A 912       9.440  71.038  47.132  1.00  0.00           C  
ATOM   2462  C   MET A 912       8.974  71.864  48.340  1.00  0.00           C  
ATOM   2463  O   MET A 912       9.645  71.913  49.369  1.00  0.00           O  
ATOM   2464  CB  MET A 912      10.096  71.939  46.084  1.00  0.00           C  
ATOM   2465  CG  MET A 912      11.118  72.902  46.634  1.00  0.00           C  
ATOM   2466  SD  MET A 912      11.871  73.848  45.322  1.00  0.00           S  
ATOM   2467  CE  MET A 912      12.828  72.581  44.538  1.00  0.00           C  
ATOM   2468  N   ARG A 913       7.819  72.506  48.215  1.00  0.00           N  
ATOM   2469  CA  ARG A 913       7.298  73.329  49.298  1.00  0.00           C  
ATOM   2470  C   ARG A 913       6.889  72.510  50.515  1.00  0.00           C  
ATOM   2471  O   ARG A 913       7.078  72.939  51.649  1.00  0.00           O  
ATOM   2472  CB  ARG A 913       6.113  74.157  48.809  1.00  0.00           C  
ATOM   2473  CG  ARG A 913       6.534  75.394  48.057  1.00  0.00           C  
ATOM   2474  CD  ARG A 913       5.365  76.023  47.357  1.00  0.00           C  
ATOM   2475  NE  ARG A 913       5.796  77.212  46.634  1.00  0.00           N  
ATOM   2476  CZ  ARG A 913       5.549  78.459  47.022  1.00  0.00           C  
ATOM   2477  NH1 ARG A 913       4.864  78.692  48.141  1.00  0.00           N  
ATOM   2478  NH2 ARG A 913       6.001  79.473  46.292  1.00  0.00           N  
ATOM   2479  N   GLU A 914       6.324  71.332  50.285  1.00  0.00           N  
ATOM   2480  CA  GLU A 914       5.925  70.498  51.399  1.00  0.00           C  
ATOM   2481  C   GLU A 914       7.155  70.104  52.200  1.00  0.00           C  
ATOM   2482  O   GLU A 914       7.114  70.090  53.427  1.00  0.00           O  
ATOM   2483  CB  GLU A 914       5.194  69.257  50.896  1.00  0.00           C  
ATOM   2484  CG  GLU A 914       3.883  69.614  50.234  1.00  0.00           C  
ATOM   2485  CD  GLU A 914       3.180  68.428  49.634  1.00  0.00           C  
ATOM   2486  OE1 GLU A 914       3.848  67.389  49.401  1.00  0.00           O  
ATOM   2487  OE2 GLU A 914       1.951  68.545  49.397  1.00  0.00           O  
ATOM   2488  N   ALA A 915       8.251  69.804  51.504  1.00  0.00           N  
ATOM   2489  CA  ALA A 915       9.489  69.414  52.162  1.00  0.00           C  
ATOM   2490  C   ALA A 915      10.050  70.583  52.983  1.00  0.00           C  
ATOM   2491  O   ALA A 915      10.567  70.389  54.079  1.00  0.00           O  
ATOM   2492  CB  ALA A 915      10.507  68.950  51.121  1.00  0.00           C  
ATOM   2493  N   ILE A 916       9.954  71.792  52.446  1.00  0.00           N  
ATOM   2494  CA  ILE A 916      10.437  72.982  53.144  1.00  0.00           C  
ATOM   2495  C   ILE A 916       9.602  73.181  54.425  1.00  0.00           C  
ATOM   2496  O   ILE A 916      10.146  73.384  55.511  1.00  0.00           O  
ATOM   2497  CB  ILE A 916      10.297  74.244  52.242  1.00  0.00           C  
ATOM   2498  CG1 ILE A 916      11.440  74.299  51.223  1.00  0.00           C  
ATOM   2499  CG2 ILE A 916      10.302  75.506  53.080  1.00  0.00           C  
ATOM   2500  CD1 ILE A 916      11.211  75.324  50.103  1.00  0.00           C  
ATOM   2501  N   LYS A 917       8.282  73.106  54.280  1.00  0.00           N  
ATOM   2502  CA  LYS A 917       7.356  73.287  55.387  1.00  0.00           C  
ATOM   2503  C   LYS A 917       7.516  72.192  56.428  1.00  0.00           C  
ATOM   2504  O   LYS A 917       7.439  72.440  57.628  1.00  0.00           O  
ATOM   2505  CB  LYS A 917       5.916  73.290  54.871  1.00  0.00           C  
ATOM   2506  CG  LYS A 917       4.874  73.506  55.954  1.00  0.00           C  
ATOM   2507  CD  LYS A 917       5.198  74.754  56.752  1.00  0.00           C  
ATOM   2508  CE  LYS A 917       4.135  75.053  57.776  1.00  0.00           C  
ATOM   2509  NZ  LYS A 917       4.293  76.450  58.253  1.00  0.00           N  
ATOM   2510  N   LYS A 918       7.744  70.976  55.959  1.00  0.00           N  
ATOM   2511  CA  LYS A 918       7.904  69.849  56.852  1.00  0.00           C  
ATOM   2512  C   LYS A 918       9.184  69.914  57.673  1.00  0.00           C  
ATOM   2513  O   LYS A 918       9.191  69.507  58.834  1.00  0.00           O  
ATOM   2514  CB  LYS A 918       7.880  68.553  56.050  1.00  0.00           C  
ATOM   2515  CG  LYS A 918       8.336  67.337  56.808  1.00  0.00           C  
ATOM   2516  CD  LYS A 918       7.880  66.087  56.091  1.00  0.00           C  
ATOM   2517  CE  LYS A 918       8.222  64.833  56.879  1.00  0.00           C  
ATOM   2518  NZ  LYS A 918       7.734  63.602  56.183  1.00  0.00           N  
ATOM   2519  N   TYR A 919      10.260  70.433  57.089  1.00  0.00           N  
ATOM   2520  CA  TYR A 919      11.530  70.488  57.802  1.00  0.00           C  
ATOM   2521  C   TYR A 919      11.893  71.809  58.462  1.00  0.00           C  
ATOM   2522  O   TYR A 919      12.861  71.898  59.208  1.00  0.00           O  
ATOM   2523  CB  TYR A 919      12.639  69.964  56.893  1.00  0.00           C  
ATOM   2524  CG  TYR A 919      12.458  68.477  56.687  1.00  0.00           C  
ATOM   2525  CD1 TYR A 919      12.673  67.584  57.739  1.00  0.00           C  
ATOM   2526  CD2 TYR A 919      11.965  67.969  55.486  1.00  0.00           C  
ATOM   2527  CE1 TYR A 919      12.394  66.224  57.604  1.00  0.00           C  
ATOM   2528  CE2 TYR A 919      11.682  66.606  55.339  1.00  0.00           C  
ATOM   2529  CZ  TYR A 919      11.898  65.744  56.403  1.00  0.00           C  
ATOM   2530  OH  TYR A 919      11.615  64.402  56.278  1.00  0.00           O  
ATOM   2531  N   ARG A 920      11.099  72.828  58.188  1.00  0.00           N  
ATOM   2532  CA  ARG A 920      11.245  74.124  58.828  1.00  0.00           C  
ATOM   2533  C   ARG A 920       9.784  74.532  59.003  1.00  0.00           C  
ATOM   2534  O   ARG A 920       9.271  75.390  58.279  1.00  0.00           O  
ATOM   2535  CB  ARG A 920      11.970  75.128  57.945  1.00  0.00           C  
ATOM   2536  CG  ARG A 920      12.267  76.427  58.685  1.00  0.00           C  
ATOM   2537  CD  ARG A 920      13.376  77.197  58.019  1.00  0.00           C  
ATOM   2538  NE  ARG A 920      13.695  78.449  58.697  1.00  0.00           N  
ATOM   2539  CZ  ARG A 920      12.861  79.477  58.822  1.00  0.00           C  
ATOM   2540  NH1 ARG A 920      11.632  79.421  58.318  1.00  0.00           N  
ATOM   2541  NH2 ARG A 920      13.272  80.579  59.435  1.00  0.00           N  
ATOM   2542  N   PRO A1014       9.089  73.892  59.961  1.00  0.00           N  
ATOM   2543  CA  PRO A1014       7.673  74.136  60.267  1.00  0.00           C  
ATOM   2544  C   PRO A1014       7.279  75.568  60.573  1.00  0.00           C  
ATOM   2545  O   PRO A1014       6.138  75.965  60.341  1.00  0.00           O  
ATOM   2546  CB  PRO A1014       7.386  73.207  61.447  1.00  0.00           C  
ATOM   2547  CG  PRO A1014       8.458  72.178  61.403  1.00  0.00           C  
ATOM   2548  CD  PRO A1014       9.672  72.870  60.848  1.00  0.00           C  
ATOM   2549  N   GLU A1025       8.217  76.346  61.095  1.00  0.00           N  
ATOM   2550  CA  GLU A1025       7.939  77.735  61.441  1.00  0.00           C  
ATOM   2551  C   GLU A1025       7.972  78.652  60.231  1.00  0.00           C  
ATOM   2552  O   GLU A1025       7.815  79.865  60.362  1.00  0.00           O  
ATOM   2553  CB  GLU A1025       8.954  78.232  62.468  1.00  0.00           C  
ATOM   2554  CG  GLU A1025      10.324  78.515  61.886  1.00  0.00           C  
ATOM   2555  CD  GLU A1025      11.308  77.388  62.138  1.00  0.00           C  
ATOM   2556  OE1 GLU A1025      10.881  76.201  62.200  1.00  0.00           O  
ATOM   2557  OE2 GLU A1025      12.516  77.696  62.275  1.00  0.00           O  
ATOM   2558  N   THR A1036       8.186  78.075  59.054  1.00  0.00           N  
ATOM   2559  CA  THR A1036       8.248  78.860  57.832  1.00  0.00           C  
ATOM   2560  C   THR A1036       6.880  79.371  57.408  1.00  0.00           C  
ATOM   2561  O   THR A1036       5.917  78.609  57.339  1.00  0.00           O  
ATOM   2562  CB  THR A1036       8.822  78.036  56.658  1.00  0.00           C  
ATOM   2563  OG1 THR A1036      10.090  77.475  57.023  1.00  0.00           O  
ATOM   2564  CG2 THR A1036       9.009  78.924  55.442  1.00  0.00           C  
ATOM   2565  N   ASP A1037       6.796  80.672  57.147  1.00  0.00           N  
ATOM   2566  CA  ASP A1037       5.556  81.266  56.668  1.00  0.00           C  
ATOM   2567  C   ASP A1037       5.649  81.029  55.158  1.00  0.00           C  
ATOM   2568  O   ASP A1037       6.406  81.702  54.454  1.00  0.00           O  
ATOM   2569  CB  ASP A1037       5.514  82.766  56.990  1.00  0.00           C  
ATOM   2570  CG  ASP A1037       4.336  83.484  56.331  1.00  0.00           C  
ATOM   2571  OD1 ASP A1037       3.462  82.812  55.739  1.00  0.00           O  
ATOM   2572  OD2 ASP A1037       4.286  84.732  56.402  1.00  0.00           O  
ATOM   2573  N   MET A1038       4.898  80.044  54.680  1.00  0.00           N  
ATOM   2574  CA  MET A1038       4.910  79.670  53.272  1.00  0.00           C  
ATOM   2575  C   MET A1038       4.655  80.804  52.297  1.00  0.00           C  
ATOM   2576  O   MET A1038       5.039  80.721  51.129  1.00  0.00           O  
ATOM   2577  CB  MET A1038       3.908  78.545  53.038  1.00  0.00           C  
ATOM   2578  CG  MET A1038       4.294  77.274  53.766  1.00  0.00           C  
ATOM   2579  SD  MET A1038       6.035  76.877  53.516  1.00  0.00           S  
ATOM   2580  CE  MET A1038       5.935  76.037  51.930  1.00  0.00           C  
ATOM   2581  N   ALA A1039       4.007  81.861  52.770  1.00  0.00           N  
ATOM   2582  CA  ALA A1039       3.720  83.002  51.919  1.00  0.00           C  
ATOM   2583  C   ALA A1039       5.019  83.702  51.548  1.00  0.00           C  
ATOM   2584  O   ALA A1039       5.077  84.445  50.572  1.00  0.00           O  
ATOM   2585  CB  ALA A1039       2.810  83.961  52.633  1.00  0.00           C  
ATOM   2586  N   ASP A1052       6.062  83.459  52.332  1.00  0.00           N  
ATOM   2587  CA  ASP A1052       7.357  84.078  52.083  1.00  0.00           C  
ATOM   2588  C   ASP A1052       7.969  83.595  50.776  1.00  0.00           C  
ATOM   2589  O   ASP A1052       8.730  84.312  50.134  1.00  0.00           O  
ATOM   2590  CB  ASP A1052       8.321  83.772  53.234  1.00  0.00           C  
ATOM   2591  CG  ASP A1052       8.140  84.713  54.415  1.00  0.00           C  
ATOM   2592  OD1 ASP A1052       7.186  85.530  54.386  1.00  0.00           O  
ATOM   2593  OD2 ASP A1052       8.951  84.632  55.367  1.00  0.00           O  
ATOM   2594  N   LEU A1053       7.635  82.371  50.389  1.00  0.00           N  
ATOM   2595  CA  LEU A1053       8.162  81.787  49.167  1.00  0.00           C  
ATOM   2596  C   LEU A1053       7.508  82.370  47.918  1.00  0.00           C  
ATOM   2597  O   LEU A1053       7.956  82.124  46.799  1.00  0.00           O  
ATOM   2598  CB  LEU A1053       7.970  80.272  49.200  1.00  0.00           C  
ATOM   2599  CG  LEU A1053       8.454  79.586  50.480  1.00  0.00           C  
ATOM   2600  CD1 LEU A1053       8.185  78.097  50.387  1.00  0.00           C  
ATOM   2601  CD2 LEU A1053       9.937  79.839  50.681  1.00  0.00           C  
ATOM   2602  N   ASP A1054       6.458  83.157  48.117  1.00  0.00           N  
ATOM   2603  CA  ASP A1054       5.742  83.771  47.007  1.00  0.00           C  
ATOM   2604  C   ASP A1054       6.186  85.202  46.761  1.00  0.00           C  
ATOM   2605  O   ASP A1054       5.764  85.834  45.797  1.00  0.00           O  
ATOM   2606  CB  ASP A1054       4.246  83.754  47.286  1.00  0.00           C  
ATOM   2607  CG  ASP A1054       3.709  82.356  47.450  1.00  0.00           C  
ATOM   2608  OD1 ASP A1054       4.103  81.481  46.651  1.00  0.00           O  
ATOM   2609  OD2 ASP A1054       2.900  82.128  48.376  1.00  0.00           O  
ATOM   2610  N   ASN A1055       7.038  85.713  47.638  1.00  0.00           N  
ATOM   2611  CA  ASN A1055       7.523  87.075  47.516  1.00  0.00           C  
ATOM   2612  C   ASN A1055       9.042  87.072  47.439  1.00  0.00           C  
ATOM   2613  O   ASN A1055       9.719  86.555  48.333  1.00  0.00           O  
ATOM   2614  CB  ASN A1055       7.053  87.894  48.720  1.00  0.00           C  
ATOM   2615  CG  ASN A1055       7.476  89.344  48.636  1.00  0.00           C  
ATOM   2616  OD1 ASN A1055       8.478  89.745  49.230  1.00  0.00           O  
ATOM   2617  ND2 ASN A1055       6.715  90.143  47.893  1.00  0.00           N  
ATOM   2618  N   PHE A1056       9.580  87.654  46.373  1.00  0.00           N  
ATOM   2619  CA  PHE A1056      11.024  87.697  46.194  1.00  0.00           C  
ATOM   2620  C   PHE A1056      11.764  88.254  47.409  1.00  0.00           C  
ATOM   2621  O   PHE A1056      12.711  87.644  47.897  1.00  0.00           O  
ATOM   2622  CB  PHE A1056      11.396  88.524  44.956  1.00  0.00           C  
ATOM   2623  CG  PHE A1056      12.877  88.670  44.762  1.00  0.00           C  
ATOM   2624  CD1 PHE A1056      13.595  87.705  44.065  1.00  0.00           C  
ATOM   2625  CD2 PHE A1056      13.566  89.736  45.338  1.00  0.00           C  
ATOM   2626  CE1 PHE A1056      14.983  87.794  43.948  1.00  0.00           C  
ATOM   2627  CE2 PHE A1056      14.950  89.837  45.231  1.00  0.00           C  
ATOM   2628  CZ  PHE A1056      15.661  88.862  44.534  1.00  0.00           C  
ATOM   2629  N   ASP A1057      11.341  89.416  47.892  1.00  0.00           N  
ATOM   2630  CA  ASP A1057      12.000  90.023  49.046  1.00  0.00           C  
ATOM   2631  C   ASP A1057      11.901  89.168  50.291  1.00  0.00           C  
ATOM   2632  O   ASP A1057      12.872  89.022  51.033  1.00  0.00           O  
ATOM   2633  CB  ASP A1057      11.410  91.394  49.313  1.00  0.00           C  
ATOM   2634  CG  ASP A1057      11.737  92.367  48.216  1.00  0.00           C  
ATOM   2635  OD1 ASP A1057      12.943  92.603  47.979  1.00  0.00           O  
ATOM   2636  OD2 ASP A1057      10.792  92.880  47.586  1.00  0.00           O  
ATOM   2637  N   ALA A1058      10.724  88.599  50.513  1.00  0.00           N  
ATOM   2638  CA  ALA A1058      10.499  87.746  51.669  1.00  0.00           C  
ATOM   2639  C   ALA A1058      11.346  86.498  51.552  1.00  0.00           C  
ATOM   2640  O   ALA A1058      11.948  86.055  52.531  1.00  0.00           O  
ATOM   2641  CB  ALA A1058       9.027  87.364  51.762  1.00  0.00           C  
ATOM   2642  N   ALA A1059      11.396  85.930  50.349  1.00  0.00           N  
ATOM   2643  CA  ALA A1059      12.163  84.707  50.126  1.00  0.00           C  
ATOM   2644  C   ALA A1059      13.655  84.962  50.252  1.00  0.00           C  
ATOM   2645  O   ALA A1059      14.390  84.144  50.804  1.00  0.00           O  
ATOM   2646  CB  ALA A1059      11.833  84.120  48.755  1.00  0.00           C  
ATOM   2647  N   LYS A1061      14.102  86.102  49.740  1.00  0.00           N  
ATOM   2648  CA  LYS A1061      15.511  86.455  49.815  1.00  0.00           C  
ATOM   2649  C   LYS A1061      15.887  86.590  51.286  1.00  0.00           C  
ATOM   2650  O   LYS A1061      16.926  86.096  51.729  1.00  0.00           O  
ATOM   2651  CB  LYS A1061      15.762  87.773  49.078  1.00  0.00           C  
ATOM   2652  CG  LYS A1061      17.226  88.163  48.966  1.00  0.00           C  
ATOM   2653  CD  LYS A1061      17.386  89.396  48.092  1.00  0.00           C  
ATOM   2654  CE  LYS A1061      18.849  89.811  47.967  1.00  0.00           C  
ATOM   2655  NZ  LYS A1061      19.454  90.133  49.290  1.00  0.00           N  
ATOM   2656  N   ALA A1105      15.024  87.256  52.042  1.00  0.00           N  
ATOM   2657  CA  ALA A1105      15.246  87.453  53.471  1.00  0.00           C  
ATOM   2658  C   ALA A1105      15.302  86.095  54.182  1.00  0.00           C  
ATOM   2659  O   ALA A1105      16.233  85.811  54.940  1.00  0.00           O  
ATOM   2660  CB  ALA A1105      14.126  88.310  54.044  1.00  0.00           C  
ATOM   2661  N   LEU A1106      14.295  85.268  53.927  1.00  0.00           N  
ATOM   2662  CA  LEU A1106      14.214  83.929  54.500  1.00  0.00           C  
ATOM   2663  C   LEU A1106      15.478  83.136  54.162  1.00  0.00           C  
ATOM   2664  O   LEU A1106      16.133  82.566  55.041  1.00  0.00           O  
ATOM   2665  CB  LEU A1106      12.991  83.204  53.932  1.00  0.00           C  
ATOM   2666  CG  LEU A1106      12.369  82.045  54.710  1.00  0.00           C  
ATOM   2667  CD1 LEU A1106      11.568  81.200  53.760  1.00  0.00           C  
ATOM   2668  CD2 LEU A1106      13.436  81.216  55.389  1.00  0.00           C  
ATOM   2669  N   ALA A1107      15.808  83.099  52.874  1.00  0.00           N  
ATOM   2670  CA  ALA A1107      16.980  82.381  52.401  1.00  0.00           C  
ATOM   2671  C   ALA A1107      18.213  82.859  53.141  1.00  0.00           C  
ATOM   2672  O   ALA A1107      19.003  82.058  53.635  1.00  0.00           O  
ATOM   2673  CB  ALA A1107      17.156  82.599  50.902  1.00  0.00           C  
ATOM   2674  N   GLU A1109      18.376  84.173  53.221  1.00  0.00           N  
ATOM   2675  CA  GLU A1109      19.534  84.732  53.896  1.00  0.00           C  
ATOM   2676  C   GLU A1109      19.534  84.442  55.388  1.00  0.00           C  
ATOM   2677  O   GLU A1109      20.582  84.142  55.961  1.00  0.00           O  
ATOM   2678  CB  GLU A1109      19.606  86.229  53.628  1.00  0.00           C  
ATOM   2679  CG  GLU A1109      19.828  86.509  52.157  1.00  0.00           C  
ATOM   2680  CD  GLU A1109      20.169  87.944  51.864  1.00  0.00           C  
ATOM   2681  OE1 GLU A1109      19.402  88.834  52.291  1.00  0.00           O  
ATOM   2682  OE2 GLU A1109      21.203  88.175  51.195  1.00  0.00           O  
ATOM   2683  N   SER A1110      18.355  84.496  56.008  1.00  0.00           N  
ATOM   2684  CA  SER A1110      18.239  84.235  57.440  1.00  0.00           C  
ATOM   2685  C   SER A1110      18.739  82.841  57.781  1.00  0.00           C  
ATOM   2686  O   SER A1110      19.190  82.589  58.905  1.00  0.00           O  
ATOM   2687  CB  SER A1110      16.790  84.398  57.899  1.00  0.00           C  
ATOM   2688  OG  SER A1110      16.034  83.235  57.627  1.00  0.00           O  
ATOM   2689  N   ILE A1112      18.672  81.929  56.815  1.00  0.00           N  
ATOM   2690  CA  ILE A1112      19.154  80.583  57.072  1.00  0.00           C  
ATOM   2691  C   ILE A1112      20.554  80.317  56.521  1.00  0.00           C  
ATOM   2692  O   ILE A1112      20.966  79.169  56.386  1.00  0.00           O  
ATOM   2693  CB  ILE A1112      18.157  79.498  56.576  1.00  0.00           C  
ATOM   2694  CG1 ILE A1112      17.889  79.632  55.080  1.00  0.00           C  
ATOM   2695  CG2 ILE A1112      16.852  79.611  57.355  1.00  0.00           C  
ATOM   2696  CD1 ILE A1112      16.992  78.517  54.542  1.00  0.00           C  
ATOM   2697  N   GLY A1113      21.290  81.380  56.206  1.00  0.00           N  
ATOM   2698  CA  GLY A1113      22.660  81.206  55.742  1.00  0.00           C  
ATOM   2699  C   GLY A1113      22.954  81.104  54.256  1.00  0.00           C  
ATOM   2700  O   GLY A1113      24.106  80.916  53.861  1.00  0.00           O  
ATOM   2701  N   ILE A1114      21.929  81.216  53.425  1.00  0.00           N  
ATOM   2702  CA  ILE A1114      22.129  81.139  51.987  1.00  0.00           C  
ATOM   2703  C   ILE A1114      22.514  82.512  51.451  1.00  0.00           C  
ATOM   2704  O   ILE A1114      21.831  83.506  51.710  1.00  0.00           O  
ATOM   2705  CB  ILE A1114      20.847  80.676  51.260  1.00  0.00           C  
ATOM   2706  CG1 ILE A1114      20.463  79.273  51.722  1.00  0.00           C  
ATOM   2707  CG2 ILE A1114      21.068  80.694  49.755  1.00  0.00           C  
ATOM   2708  CD1 ILE A1114      18.983  78.988  51.620  1.00  0.00           C  
ATOM   2709  N   THR A1115      23.623  82.569  50.721  1.00  0.00           N  
ATOM   2710  CA  THR A1115      24.053  83.822  50.118  1.00  0.00           C  
ATOM   2711  C   THR A1115      23.288  83.912  48.808  1.00  0.00           C  
ATOM   2712  O   THR A1115      23.499  83.110  47.903  1.00  0.00           O  
ATOM   2713  CB  THR A1115      25.550  83.818  49.818  1.00  0.00           C  
ATOM   2714  OG1 THR A1115      26.272  83.450  51.000  1.00  0.00           O  
ATOM   2715  CG2 THR A1115      25.993  85.191  49.345  1.00  0.00           C  
ATOM   2716  N   VAL A1116      22.382  84.875  48.729  1.00  0.00           N  
ATOM   2717  CA  VAL A1116      21.553  85.077  47.552  1.00  0.00           C  
ATOM   2718  C   VAL A1116      22.253  85.949  46.518  1.00  0.00           C  
ATOM   2719  O   VAL A1116      22.456  87.146  46.734  1.00  0.00           O  
ATOM   2720  CB  VAL A1116      20.217  85.724  47.951  1.00  0.00           C  
ATOM   2721  CG1 VAL A1116      19.381  86.011  46.718  1.00  0.00           C  
ATOM   2722  CG2 VAL A1116      19.477  84.804  48.909  1.00  0.00           C  
ATOM   2723  N   GLU A1117      22.607  85.335  45.391  1.00  0.00           N  
ATOM   2724  CA  GLU A1117      23.297  86.015  44.297  1.00  0.00           C  
ATOM   2725  C   GLU A1117      22.403  86.978  43.529  1.00  0.00           C  
ATOM   2726  O   GLU A1117      21.184  86.812  43.494  1.00  0.00           O  
ATOM   2727  CB  GLU A1117      23.880  84.976  43.344  1.00  0.00           C  
ATOM   2728  CG  GLU A1117      24.761  83.979  44.042  1.00  0.00           C  
ATOM   2729  CD  GLU A1117      25.928  84.643  44.734  1.00  0.00           C  
ATOM   2730  OE1 GLU A1117      26.252  85.800  44.374  1.00  0.00           O  
ATOM   2731  OE2 GLU A1117      26.524  84.010  45.636  1.00  0.00           O  
ATOM   2732  N   LYS A1121      23.017  87.982  42.912  1.00  0.00           N  
ATOM   2733  CA  LYS A1121      22.275  88.979  42.155  1.00  0.00           C  
ATOM   2734  C   LYS A1121      21.440  88.359  41.039  1.00  0.00           C  
ATOM   2735  O   LYS A1121      20.332  88.819  40.760  1.00  0.00           O  
ATOM   2736  CB  LYS A1121      23.237  90.013  41.564  1.00  0.00           C  
ATOM   2737  N   SER A1124      21.970  87.309  40.412  1.00  0.00           N  
ATOM   2738  CA  SER A1124      21.276  86.635  39.314  1.00  0.00           C  
ATOM   2739  C   SER A1124      20.042  85.826  39.720  1.00  0.00           C  
ATOM   2740  O   SER A1124      19.142  85.633  38.907  1.00  0.00           O  
ATOM   2741  CB  SER A1124      22.245  85.717  38.560  1.00  0.00           C  
ATOM   2742  OG  SER A1124      22.907  84.817  39.436  1.00  0.00           O  
ATOM   2743  N   TRP A1125      19.996  85.354  40.966  1.00  0.00           N  
ATOM   2744  CA  TRP A1125      18.867  84.554  41.433  1.00  0.00           C  
ATOM   2745  C   TRP A1125      17.520  85.252  41.409  1.00  0.00           C  
ATOM   2746  O   TRP A1125      17.401  86.443  41.700  1.00  0.00           O  
ATOM   2747  CB  TRP A1125      19.095  84.068  42.855  1.00  0.00           C  
ATOM   2748  CG  TRP A1125      20.283  83.220  43.039  1.00  0.00           C  
ATOM   2749  CD1 TRP A1125      21.276  82.976  42.131  1.00  0.00           C  
ATOM   2750  CD2 TRP A1125      20.637  82.517  44.230  1.00  0.00           C  
ATOM   2751  NE1 TRP A1125      22.235  82.160  42.690  1.00  0.00           N  
ATOM   2752  CE2 TRP A1125      21.868  81.862  43.978  1.00  0.00           C  
ATOM   2753  CE3 TRP A1125      20.042  82.370  45.489  1.00  0.00           C  
ATOM   2754  CZ2 TRP A1125      22.509  81.075  44.944  1.00  0.00           C  
ATOM   2755  CZ3 TRP A1125      20.680  81.587  46.451  1.00  0.00           C  
ATOM   2756  CH2 TRP A1125      21.901  80.951  46.172  1.00  0.00           C  
ATOM   2757  N   GLY A1126      16.501  84.472  41.072  1.00  0.00           N  
ATOM   2758  CA  GLY A1126      15.139  84.960  41.036  1.00  0.00           C  
ATOM   2759  C   GLY A1126      14.421  84.171  42.112  1.00  0.00           C  
ATOM   2760  O   GLY A1126      15.044  83.337  42.783  1.00  0.00           O  
ATOM   2761  N   LEU A1127      13.123  84.406  42.277  1.00  0.00           N  
ATOM   2762  CA  LEU A1127      12.363  83.708  43.305  1.00  0.00           C  
ATOM   2763  C   LEU A1127      12.485  82.185  43.235  1.00  0.00           C  
ATOM   2764  O   LEU A1127      12.792  81.539  44.237  1.00  0.00           O  
ATOM   2765  CB  LEU A1127      10.893  84.120  43.236  1.00  0.00           C  
ATOM   2766  CG  LEU A1127       9.960  83.562  44.309  1.00  0.00           C  
ATOM   2767  CD1 LEU A1127      10.543  83.779  45.696  1.00  0.00           C  
ATOM   2768  CD2 LEU A1127       8.617  84.249  44.182  1.00  0.00           C  
ATOM   2769  N   GLY A1128      12.253  81.618  42.053  1.00  0.00           N  
ATOM   2770  CA  GLY A1128      12.328  80.176  41.887  1.00  0.00           C  
ATOM   2771  C   GLY A1128      13.645  79.578  42.329  1.00  0.00           C  
ATOM   2772  O   GLY A1128      13.684  78.486  42.906  1.00  0.00           O  
ATOM   2773  N   ARG A1129      14.733  80.289  42.048  1.00  0.00           N  
ATOM   2774  CA  ARG A1129      16.061  79.827  42.419  1.00  0.00           C  
ATOM   2775  C   ARG A1129      16.237  79.915  43.934  1.00  0.00           C  
ATOM   2776  O   ARG A1129      16.799  79.009  44.555  1.00  0.00           O  
ATOM   2777  CB  ARG A1129      17.123  80.673  41.711  1.00  0.00           C  
ATOM   2778  CG  ARG A1129      18.562  80.390  42.126  1.00  0.00           C  
ATOM   2779  CD  ARG A1129      18.886  78.908  42.086  1.00  0.00           C  
ATOM   2780  NE  ARG A1129      20.278  78.637  42.450  1.00  0.00           N  
ATOM   2781  CZ  ARG A1129      21.334  79.014  41.728  1.00  0.00           C  
ATOM   2782  NH1 ARG A1129      21.169  79.684  40.593  1.00  0.00           N  
ATOM   2783  NH2 ARG A1129      22.558  78.716  42.141  1.00  0.00           N  
ATOM   2784  N   ILE A1130      15.754  81.007  44.524  1.00  0.00           N  
ATOM   2785  CA  ILE A1130      15.858  81.202  45.966  1.00  0.00           C  
ATOM   2786  C   ILE A1130      15.087  80.108  46.700  1.00  0.00           C  
ATOM   2787  O   ILE A1130      15.573  79.538  47.678  1.00  0.00           O  
ATOM   2788  CB  ILE A1130      15.313  82.582  46.384  1.00  0.00           C  
ATOM   2789  CG1 ILE A1130      16.272  83.672  45.910  1.00  0.00           C  
ATOM   2790  CG2 ILE A1130      15.153  82.645  47.900  1.00  0.00           C  
ATOM   2791  CD1 ILE A1130      15.665  85.047  45.889  1.00  0.00           C  
ATOM   2792  N   VAL A1131      13.889  79.805  46.216  1.00  0.00           N  
ATOM   2793  CA  VAL A1131      13.068  78.772  46.833  1.00  0.00           C  
ATOM   2794  C   VAL A1131      13.753  77.413  46.766  1.00  0.00           C  
ATOM   2795  O   VAL A1131      13.722  76.641  47.722  1.00  0.00           O  
ATOM   2796  CB  VAL A1131      11.693  78.690  46.154  1.00  0.00           C  
ATOM   2797  CG1 VAL A1131      10.967  77.436  46.589  1.00  0.00           C  
ATOM   2798  CG2 VAL A1131      10.877  79.922  46.519  1.00  0.00           C  
ATOM   2799  N   THR A1132      14.383  77.123  45.635  1.00  0.00           N  
ATOM   2800  CA  THR A1132      15.068  75.851  45.473  1.00  0.00           C  
ATOM   2801  C   THR A1132      16.237  75.776  46.453  1.00  0.00           C  
ATOM   2802  O   THR A1132      16.481  74.735  47.065  1.00  0.00           O  
ATOM   2803  CB  THR A1132      15.583  75.677  44.009  1.00  0.00           C  
ATOM   2804  OG1 THR A1132      14.492  75.834  43.093  1.00  0.00           O  
ATOM   2805  CG2 THR A1132      16.167  74.303  43.808  1.00  0.00           C  
ATOM   2806  N   GLU A1133      16.957  76.886  46.592  1.00  0.00           N  
ATOM   2807  CA  GLU A1133      18.104  76.955  47.496  1.00  0.00           C  
ATOM   2808  C   GLU A1133      17.629  76.770  48.935  1.00  0.00           C  
ATOM   2809  O   GLU A1133      18.281  76.102  49.736  1.00  0.00           O  
ATOM   2810  CB  GLU A1133      18.810  78.300  47.341  1.00  0.00           C  
ATOM   2811  CG  GLU A1133      19.521  78.472  46.009  1.00  0.00           C  
ATOM   2812  CD  GLU A1133      20.816  77.686  45.925  1.00  0.00           C  
ATOM   2813  OE1 GLU A1133      21.397  77.367  46.980  1.00  0.00           O  
ATOM   2814  OE2 GLU A1133      21.260  77.385  44.799  1.00  0.00           O  
ATOM   2815  N   ILE A1134      16.483  77.362  49.252  1.00  0.00           N  
ATOM   2816  CA  ILE A1134      15.907  77.227  50.577  1.00  0.00           C  
ATOM   2817  C   ILE A1134      15.634  75.739  50.793  1.00  0.00           C  
ATOM   2818  O   ILE A1134      16.009  75.173  51.820  1.00  0.00           O  
ATOM   2819  CB  ILE A1134      14.590  78.026  50.688  1.00  0.00           C  
ATOM   2820  CG1 ILE A1134      14.896  79.511  50.866  1.00  0.00           C  
ATOM   2821  CG2 ILE A1134      13.766  77.523  51.855  1.00  0.00           C  
ATOM   2822  CD1 ILE A1134      13.684  80.386  50.692  1.00  0.00           C  
ATOM   2823  N   PHE A1135      14.989  75.105  49.816  1.00  0.00           N  
ATOM   2824  CA  PHE A1135      14.688  73.679  49.908  1.00  0.00           C  
ATOM   2825  C   PHE A1135      15.958  72.891  50.171  1.00  0.00           C  
ATOM   2826  O   PHE A1135      15.983  71.977  50.989  1.00  0.00           O  
ATOM   2827  CB  PHE A1135      14.067  73.155  48.611  1.00  0.00           C  
ATOM   2828  CG  PHE A1135      14.191  71.668  48.456  1.00  0.00           C  
ATOM   2829  CD1 PHE A1135      13.308  70.814  49.106  1.00  0.00           C  
ATOM   2830  CD2 PHE A1135      15.252  71.115  47.751  1.00  0.00           C  
ATOM   2831  CE1 PHE A1135      13.489  69.432  49.064  1.00  0.00           C  
ATOM   2832  CE2 PHE A1135      15.440  69.734  47.706  1.00  0.00           C  
ATOM   2833  CZ  PHE A1135      14.562  68.894  48.364  1.00  0.00           C  
ATOM   2834  N   ASP A1136      17.010  73.237  49.447  1.00  0.00           N  
ATOM   2835  CA  ASP A1136      18.289  72.556  49.588  1.00  0.00           C  
ATOM   2836  C   ASP A1136      18.821  72.656  51.004  1.00  0.00           C  
ATOM   2837  O   ASP A1136      19.205  71.657  51.609  1.00  0.00           O  
ATOM   2838  CB  ASP A1136      19.319  73.167  48.637  1.00  0.00           C  
ATOM   2839  CG  ASP A1136      19.164  72.675  47.210  1.00  0.00           C  
ATOM   2840  OD1 ASP A1136      18.316  71.789  46.964  1.00  0.00           O  
ATOM   2841  OD2 ASP A1136      19.898  73.184  46.338  1.00  0.00           O  
ATOM   2842  N   GLU A1137      18.844  73.878  51.521  1.00  0.00           N  
ATOM   2843  CA  GLU A1137      19.341  74.129  52.861  1.00  0.00           C  
ATOM   2844  C   GLU A1137      18.479  73.461  53.922  1.00  0.00           C  
ATOM   2845  O   GLU A1137      18.976  72.766  54.805  1.00  0.00           O  
ATOM   2846  CB  GLU A1137      19.391  75.637  53.118  1.00  0.00           C  
ATOM   2847  CG  GLU A1137      20.147  76.016  54.381  1.00  0.00           C  
ATOM   2848  CD  GLU A1137      21.456  75.258  54.522  1.00  0.00           C  
ATOM   2849  OE1 GLU A1137      22.214  75.198  53.531  1.00  0.00           O  
ATOM   2850  OE2 GLU A1137      21.728  74.721  55.618  1.00  0.00           O  
ATOM   2851  N   VAL A1138      17.177  73.655  53.796  1.00  0.00           N  
ATOM   2852  CA  VAL A1138      16.215  73.143  54.749  1.00  0.00           C  
ATOM   2853  C   VAL A1138      15.898  71.653  54.790  1.00  0.00           C  
ATOM   2854  O   VAL A1138      16.000  71.029  55.846  1.00  0.00           O  
ATOM   2855  CB  VAL A1138      14.885  73.902  54.579  1.00  0.00           C  
ATOM   2856  CG1 VAL A1138      13.805  73.276  55.434  1.00  0.00           C  
ATOM   2857  CG2 VAL A1138      15.082  75.361  54.945  1.00  0.00           C  
ATOM   2858  N   ALA A1139      15.525  71.082  53.647  1.00  0.00           N  
ATOM   2859  CA  ALA A1139      15.090  69.690  53.599  1.00  0.00           C  
ATOM   2860  C   ALA A1139      15.983  68.592  53.085  1.00  0.00           C  
ATOM   2861  O   ALA A1139      15.922  67.466  53.580  1.00  0.00           O  
ATOM   2862  CB  ALA A1139      13.773  69.618  52.846  1.00  0.00           C  
ATOM   2863  N   GLU A1140      16.801  68.898  52.093  1.00  0.00           N  
ATOM   2864  CA  GLU A1140      17.634  67.871  51.489  1.00  0.00           C  
ATOM   2865  C   GLU A1140      18.286  66.850  52.409  1.00  0.00           C  
ATOM   2866  O   GLU A1140      18.111  65.648  52.219  1.00  0.00           O  
ATOM   2867  CB  GLU A1140      18.708  68.498  50.614  1.00  0.00           C  
ATOM   2868  CG  GLU A1140      19.425  67.448  49.791  1.00  0.00           C  
ATOM   2869  CD  GLU A1140      20.592  68.009  49.028  1.00  0.00           C  
ATOM   2870  OE1 GLU A1140      21.530  68.521  49.676  1.00  0.00           O  
ATOM   2871  OE2 GLU A1140      20.571  67.936  47.781  1.00  0.00           O  
ATOM   2872  N   ALA A1141      19.044  67.322  53.394  1.00  0.00           N  
ATOM   2873  CA  ALA A1141      19.741  66.430  54.314  1.00  0.00           C  
ATOM   2874  C   ALA A1141      18.812  65.503  55.079  1.00  0.00           C  
ATOM   2875  O   ALA A1141      19.233  64.438  55.529  1.00  0.00           O  
ATOM   2876  CB  ALA A1141      20.563  67.238  55.282  1.00  0.00           C  
ATOM   2877  N   HIS A1142      17.548  65.901  55.211  1.00  0.00           N  
ATOM   2878  CA  HIS A1142      16.561  65.114  55.942  1.00  0.00           C  
ATOM   2879  C   HIS A1142      15.867  64.032  55.142  1.00  0.00           C  
ATOM   2880  O   HIS A1142      15.162  63.206  55.713  1.00  0.00           O  
ATOM   2881  CB  HIS A1142      15.496  66.033  56.536  1.00  0.00           C  
ATOM   2882  CG  HIS A1142      16.049  67.084  57.444  1.00  0.00           C  
ATOM   2883  ND1 HIS A1142      16.764  66.779  58.581  1.00  0.00           N  
ATOM   2884  CD2 HIS A1142      16.029  68.434  57.361  1.00  0.00           C  
ATOM   2885  CE1 HIS A1142      17.163  67.897  59.158  1.00  0.00           C  
ATOM   2886  NE2 HIS A1142      16.729  68.916  58.437  1.00  0.00           N  
ATOM   2887  N   LEU A1143      16.036  64.040  53.826  1.00  0.00           N  
ATOM   2888  CA  LEU A1143      15.397  63.024  52.999  1.00  0.00           C  
ATOM   2889  C   LEU A1143      16.268  61.786  53.061  1.00  0.00           C  
ATOM   2890  O   LEU A1143      17.086  61.534  52.180  1.00  0.00           O  
ATOM   2891  CB  LEU A1143      15.232  63.548  51.570  1.00  0.00           C  
ATOM   2892  CG  LEU A1143      14.525  64.913  51.614  1.00  0.00           C  
ATOM   2893  CD1 LEU A1143      14.419  65.519  50.231  1.00  0.00           C  
ATOM   2894  CD2 LEU A1143      13.144  64.746  52.232  1.00  0.00           C  
ATOM   2895  N   ILE A1153      16.090  61.033  54.143  1.00  0.00           N  
ATOM   2896  CA  ILE A1153      16.862  59.822  54.404  1.00  0.00           C  
ATOM   2897  C   ILE A1153      16.241  58.636  53.711  1.00  0.00           C  
ATOM   2898  O   ILE A1153      16.933  57.850  53.060  1.00  0.00           O  
ATOM   2899  CB  ILE A1153      16.951  59.538  55.928  1.00  0.00           C  
ATOM   2900  CG1 ILE A1153      17.735  60.659  56.618  1.00  0.00           C  
ATOM   2901  CG2 ILE A1153      17.621  58.204  56.183  1.00  0.00           C  
ATOM   2902  CD1 ILE A1153      19.138  60.879  56.068  1.00  0.00           C  
ATOM   2903  N   GLN A1154      14.935  58.495  53.870  1.00  0.00           N  
ATOM   2904  CA  GLN A1154      14.218  57.410  53.217  1.00  0.00           C  
ATOM   2905  C   GLN A1154      13.967  57.841  51.765  1.00  0.00           C  
ATOM   2906  O   GLN A1154      13.762  59.031  51.485  1.00  0.00           O  
ATOM   2907  CB  GLN A1154      12.890  57.157  53.931  1.00  0.00           C  
ATOM   2908  CG  GLN A1154      13.044  56.473  55.267  1.00  0.00           C  
ATOM   2909  CD  GLN A1154      13.590  55.076  55.132  1.00  0.00           C  
ATOM   2910  OE1 GLN A1154      13.160  54.310  54.271  1.00  0.00           O  
ATOM   2911  NE2 GLN A1154      14.544  54.728  55.983  1.00  0.00           N  
ATOM   2912  N   PRO A1155      13.999  56.883  50.822  1.00  0.00           N  
ATOM   2913  CA  PRO A1155      13.773  57.187  49.401  1.00  0.00           C  
ATOM   2914  C   PRO A1155      12.635  58.189  49.224  1.00  0.00           C  
ATOM   2915  O   PRO A1155      11.482  57.897  49.547  1.00  0.00           O  
ATOM   2916  CB  PRO A1155      13.460  55.824  48.798  1.00  0.00           C  
ATOM   2917  CG  PRO A1155      14.257  54.871  49.638  1.00  0.00           C  
ATOM   2918  CD  PRO A1155      14.253  55.447  51.044  1.00  0.00           C  
ATOM   2919  N   THR A1156      12.958  59.365  48.698  1.00  0.00           N  
ATOM   2920  CA  THR A1156      11.950  60.403  48.536  1.00  0.00           C  
ATOM   2921  C   THR A1156      11.999  61.102  47.188  1.00  0.00           C  
ATOM   2922  O   THR A1156      13.078  61.389  46.674  1.00  0.00           O  
ATOM   2923  CB  THR A1156      12.122  61.481  49.632  1.00  0.00           C  
ATOM   2924  OG1 THR A1156      12.142  60.848  50.915  1.00  0.00           O  
ATOM   2925  CG2 THR A1156      10.999  62.505  49.579  1.00  0.00           C  
ATOM   2926  N   PHE A1157      10.823  61.379  46.631  1.00  0.00           N  
ATOM   2927  CA  PHE A1157      10.701  62.090  45.363  1.00  0.00           C  
ATOM   2928  C   PHE A1157      10.258  63.498  45.721  1.00  0.00           C  
ATOM   2929  O   PHE A1157       9.298  63.668  46.475  1.00  0.00           O  
ATOM   2930  CB  PHE A1157       9.624  61.461  44.474  1.00  0.00           C  
ATOM   2931  CG  PHE A1157      10.079  60.242  43.742  1.00  0.00           C  
ATOM   2932  CD1 PHE A1157      11.009  60.342  42.707  1.00  0.00           C  
ATOM   2933  CD2 PHE A1157       9.588  58.991  44.088  1.00  0.00           C  
ATOM   2934  CE1 PHE A1157      11.446  59.213  42.030  1.00  0.00           C  
ATOM   2935  CE2 PHE A1157      10.017  57.852  43.418  1.00  0.00           C  
ATOM   2936  CZ  PHE A1157      10.952  57.962  42.383  1.00  0.00           C  
ATOM   2937  N   ILE A1158      10.956  64.503  45.196  1.00  0.00           N  
ATOM   2938  CA  ILE A1158      10.600  65.889  45.457  1.00  0.00           C  
ATOM   2939  C   ILE A1158      10.160  66.482  44.135  1.00  0.00           C  
ATOM   2940  O   ILE A1158      10.958  66.589  43.205  1.00  0.00           O  
ATOM   2941  CB  ILE A1158      11.799  66.698  46.004  1.00  0.00           C  
ATOM   2942  CG1 ILE A1158      12.245  66.129  47.355  1.00  0.00           C  
ATOM   2943  CG2 ILE A1158      11.414  68.162  46.151  1.00  0.00           C  
ATOM   2944  CD1 ILE A1158      11.154  66.122  48.427  1.00  0.00           C  
ATOM   2945  N   THR A1159       8.893  66.875  44.058  1.00  0.00           N  
ATOM   2946  CA  THR A1159       8.337  67.428  42.834  1.00  0.00           C  
ATOM   2947  C   THR A1159       8.115  68.945  42.817  1.00  0.00           C  
ATOM   2948  O   THR A1159       8.343  69.643  43.805  1.00  0.00           O  
ATOM   2949  CB  THR A1159       6.999  66.741  42.502  1.00  0.00           C  
ATOM   2950  OG1 THR A1159       6.064  66.991  43.558  1.00  0.00           O  
ATOM   2951  CG2 THR A1159       7.192  65.236  42.346  1.00  0.00           C  
ATOM   2952  N   GLU A1160       7.692  69.442  41.657  1.00  0.00           N  
ATOM   2953  CA  GLU A1160       7.394  70.851  41.458  1.00  0.00           C  
ATOM   2954  C   GLU A1160       8.578  71.787  41.515  1.00  0.00           C  
ATOM   2955  O   GLU A1160       8.573  72.769  42.258  1.00  0.00           O  
ATOM   2956  CB  GLU A1160       6.345  71.287  42.464  1.00  0.00           C  
ATOM   2957  CG  GLU A1160       5.162  70.361  42.478  1.00  0.00           C  
ATOM   2958  CD  GLU A1160       3.936  70.997  43.074  1.00  0.00           C  
ATOM   2959  OE1 GLU A1160       4.094  71.942  43.889  1.00  0.00           O  
ATOM   2960  OE2 GLU A1160       2.823  70.540  42.724  1.00  0.00           O  
ATOM   2961  N   TYR A1161       9.595  71.493  40.715  1.00  0.00           N  
ATOM   2962  CA  TYR A1161      10.776  72.336  40.672  1.00  0.00           C  
ATOM   2963  C   TYR A1161      10.463  73.590  39.875  1.00  0.00           C  
ATOM   2964  O   TYR A1161       9.852  73.514  38.814  1.00  0.00           O  
ATOM   2965  CB  TYR A1161      11.931  71.572  40.046  1.00  0.00           C  
ATOM   2966  CG  TYR A1161      12.711  70.791  41.076  1.00  0.00           C  
ATOM   2967  CD1 TYR A1161      12.141  69.703  41.735  1.00  0.00           C  
ATOM   2968  CD2 TYR A1161      14.004  71.166  41.420  1.00  0.00           C  
ATOM   2969  CE1 TYR A1161      12.844  69.013  42.711  1.00  0.00           C  
ATOM   2970  CE2 TYR A1161      14.713  70.483  42.394  1.00  0.00           C  
ATOM   2971  CZ  TYR A1161      14.135  69.411  43.032  1.00  0.00           C  
ATOM   2972  OH  TYR A1161      14.875  68.723  43.965  1.00  0.00           O  
ATOM   2973  N   PRO A1162      10.857  74.766  40.394  1.00  0.00           N  
ATOM   2974  CA  PRO A1162      10.608  76.044  39.714  1.00  0.00           C  
ATOM   2975  C   PRO A1162      11.200  76.064  38.304  1.00  0.00           C  
ATOM   2976  O   PRO A1162      12.237  75.454  38.044  1.00  0.00           O  
ATOM   2977  CB  PRO A1162      11.268  77.077  40.622  1.00  0.00           C  
ATOM   2978  CG  PRO A1162      11.379  76.404  41.949  1.00  0.00           C  
ATOM   2979  CD  PRO A1162      11.577  74.950  41.666  1.00  0.00           C  
ATOM   2980  N   ALA A1415      10.533  76.774  37.401  1.00  0.00           N  
ATOM   2981  CA  ALA A1415      10.972  76.866  36.016  1.00  0.00           C  
ATOM   2982  C   ALA A1415      12.369  77.456  35.905  1.00  0.00           C  
ATOM   2983  O   ALA A1415      13.187  76.995  35.111  1.00  0.00           O  
ATOM   2984  CB  ALA A1415       9.990  77.709  35.221  1.00  0.00           C  
ATOM   2985  N   GLU A1416      12.642  78.470  36.716  1.00  0.00           N  
ATOM   2986  CA  GLU A1416      13.934  79.143  36.692  1.00  0.00           C  
ATOM   2987  C   GLU A1416      15.124  78.200  36.805  1.00  0.00           C  
ATOM   2988  O   GLU A1416      16.152  78.411  36.160  1.00  0.00           O  
ATOM   2989  CB  GLU A1416      13.998  80.187  37.805  1.00  0.00           C  
ATOM   2990  CG  GLU A1416      15.383  80.773  38.001  1.00  0.00           C  
ATOM   2991  CD  GLU A1416      15.410  81.889  39.033  1.00  0.00           C  
ATOM   2992  OE1 GLU A1416      14.360  82.166  39.658  1.00  0.00           O  
ATOM   2993  OE2 GLU A1416      16.490  82.489  39.215  1.00  0.00           O  
ATOM   2994  N   VAL A1418      14.990  77.159  37.619  1.00  0.00           N  
ATOM   2995  CA  VAL A1418      16.082  76.209  37.807  1.00  0.00           C  
ATOM   2996  C   VAL A1418      15.931  74.952  36.946  1.00  0.00           C  
ATOM   2997  O   VAL A1418      16.687  73.988  37.091  1.00  0.00           O  
ATOM   2998  CB  VAL A1418      16.213  75.803  39.311  1.00  0.00           C  
ATOM   2999  CG1 VAL A1418      16.279  77.041  40.169  1.00  0.00           C  
ATOM   3000  CG2 VAL A1418      15.043  74.932  39.740  1.00  0.00           C  
ATOM   3001  N   SER A1420      14.953  74.971  36.048  1.00  0.00           N  
ATOM   3002  CA  SER A1420      14.697  73.838  35.167  1.00  0.00           C  
ATOM   3003  C   SER A1420      14.515  74.324  33.718  1.00  0.00           C  
ATOM   3004  O   SER A1420      13.426  74.220  33.154  1.00  0.00           O  
ATOM   3005  CB  SER A1420      13.444  73.100  35.649  1.00  0.00           C  
ATOM   3006  OG  SER A1420      13.351  73.125  37.066  1.00  0.00           O  
ATOM   3007  N   PRO A1421      15.590  74.853  33.097  1.00  0.00           N  
ATOM   3008  CA  PRO A1421      15.528  75.362  31.721  1.00  0.00           C  
ATOM   3009  C   PRO A1421      15.203  74.351  30.617  1.00  0.00           C  
ATOM   3010  O   PRO A1421      14.821  74.732  29.514  1.00  0.00           O  
ATOM   3011  CB  PRO A1421      16.903  76.011  31.515  1.00  0.00           C  
ATOM   3012  CG  PRO A1421      17.477  76.170  32.885  1.00  0.00           C  
ATOM   3013  CD  PRO A1421      16.944  75.013  33.656  1.00  0.00           C  
ATOM   3014  N   LEU A1422      15.344  73.069  30.919  1.00  0.00           N  
ATOM   3015  CA  LEU A1422      15.073  72.037  29.933  1.00  0.00           C  
ATOM   3016  C   LEU A1422      13.834  71.200  30.256  1.00  0.00           C  
ATOM   3017  O   LEU A1422      13.501  70.266  29.521  1.00  0.00           O  
ATOM   3018  CB  LEU A1422      16.296  71.121  29.819  1.00  0.00           C  
ATOM   3019  CG  LEU A1422      17.609  71.882  29.630  1.00  0.00           C  
ATOM   3020  CD1 LEU A1422      18.798  70.953  29.808  1.00  0.00           C  
ATOM   3021  CD2 LEU A1422      17.613  72.504  28.244  1.00  0.00           C  
ATOM   3022  N   ALA A1423      13.140  71.538  31.337  1.00  0.00           N  
ATOM   3023  CA  ALA A1423      11.977  70.761  31.740  1.00  0.00           C  
ATOM   3024  C   ALA A1423      10.663  71.304  31.218  1.00  0.00           C  
ATOM   3025  O   ALA A1423      10.482  72.518  31.079  1.00  0.00           O  
ATOM   3026  CB  ALA A1423      11.923  70.661  33.270  1.00  0.00           C  
ATOM   3027  N   ARG A1424       9.746  70.385  30.936  1.00  0.00           N  
ATOM   3028  CA  ARG A1424       8.419  70.730  30.457  1.00  0.00           C  
ATOM   3029  C   ARG A1424       7.717  71.567  31.519  1.00  0.00           C  
ATOM   3030  O   ARG A1424       7.793  71.279  32.716  1.00  0.00           O  
ATOM   3031  CB  ARG A1424       7.611  69.464  30.189  1.00  0.00           C  
ATOM   3032  CG  ARG A1424       6.266  69.726  29.571  1.00  0.00           C  
ATOM   3033  CD  ARG A1424       5.509  68.428  29.375  1.00  0.00           C  
ATOM   3034  NE  ARG A1424       4.241  68.670  28.707  1.00  0.00           N  
ATOM   3035  CZ  ARG A1424       3.161  69.149  29.312  1.00  0.00           C  
ATOM   3036  NH1 ARG A1424       3.198  69.434  30.607  1.00  0.00           N  
ATOM   3037  NH2 ARG A1424       2.048  69.365  28.617  1.00  0.00           N  
ATOM   3038  N   ARG A1425       7.039  72.612  31.075  1.00  0.00           N  
ATOM   3039  CA  ARG A1425       6.334  73.494  31.978  1.00  0.00           C  
ATOM   3040  C   ARG A1425       5.064  72.805  32.444  1.00  0.00           C  
ATOM   3041  O   ARG A1425       4.451  72.052  31.687  1.00  0.00           O  
ATOM   3042  CB  ARG A1425       5.983  74.778  31.247  1.00  0.00           C  
ATOM   3043  CG  ARG A1425       6.065  76.003  32.094  1.00  0.00           C  
ATOM   3044  CD  ARG A1425       5.655  77.207  31.281  1.00  0.00           C  
ATOM   3045  NE  ARG A1425       6.783  77.823  30.591  1.00  0.00           N  
ATOM   3046  CZ  ARG A1425       7.754  78.494  31.201  1.00  0.00           C  
ATOM   3047  NH1 ARG A1425       7.742  78.637  32.524  1.00  0.00           N  
ATOM   3048  NH2 ARG A1425       8.726  79.048  30.484  1.00  0.00           N  
ATOM   3049  N   ASN A1426       4.668  73.058  33.687  1.00  0.00           N  
ATOM   3050  CA  ASN A1426       3.458  72.455  34.218  1.00  0.00           C  
ATOM   3051  C   ASN A1426       2.228  73.141  33.607  1.00  0.00           C  
ATOM   3052  O   ASN A1426       2.179  74.366  33.489  1.00  0.00           O  
ATOM   3053  CB  ASN A1426       3.437  72.567  35.748  1.00  0.00           C  
ATOM   3054  CG  ASN A1426       2.202  71.932  36.356  1.00  0.00           C  
ATOM   3055  OD1 ASN A1426       1.234  72.615  36.691  1.00  0.00           O  
ATOM   3056  ND2 ASN A1426       2.224  70.619  36.486  1.00  0.00           N  
ATOM   3057  N   ASP A1427       1.234  72.345  33.225  1.00  0.00           N  
ATOM   3058  CA  ASP A1427       0.023  72.872  32.599  1.00  0.00           C  
ATOM   3059  C   ASP A1427      -0.756  73.887  33.415  1.00  0.00           C  
ATOM   3060  O   ASP A1427      -1.282  74.855  32.867  1.00  0.00           O  
ATOM   3061  CB  ASP A1427      -0.926  71.730  32.253  1.00  0.00           C  
ATOM   3062  CG  ASP A1427      -0.475  70.935  31.051  1.00  0.00           C  
ATOM   3063  OD1 ASP A1427       0.636  71.193  30.537  1.00  0.00           O  
ATOM   3064  OD2 ASP A1427      -1.240  70.045  30.621  1.00  0.00           O  
ATOM   3065  N   VAL A1437      -0.853  73.651  34.720  1.00  0.00           N  
ATOM   3066  CA  VAL A1437      -1.609  74.530  35.603  1.00  0.00           C  
ATOM   3067  C   VAL A1437      -0.805  75.691  36.168  1.00  0.00           C  
ATOM   3068  O   VAL A1437      -1.308  76.808  36.251  1.00  0.00           O  
ATOM   3069  CB  VAL A1437      -2.222  73.733  36.762  1.00  0.00           C  
ATOM   3070  CG1 VAL A1437      -2.876  74.677  37.758  1.00  0.00           C  
ATOM   3071  CG2 VAL A1437      -3.248  72.758  36.214  1.00  0.00           C  
ATOM   3072  N   ASN A1438       0.437  75.433  36.558  1.00  0.00           N  
ATOM   3073  CA  ASN A1438       1.278  76.483  37.111  1.00  0.00           C  
ATOM   3074  C   ASN A1438       2.515  76.587  36.252  1.00  0.00           C  
ATOM   3075  O   ASN A1438       3.414  75.761  36.333  1.00  0.00           O  
ATOM   3076  CB  ASN A1438       1.657  76.154  38.553  1.00  0.00           C  
ATOM   3077  CG  ASN A1438       2.546  77.210  39.179  1.00  0.00           C  
ATOM   3078  OD1 ASN A1438       2.826  78.255  38.577  1.00  0.00           O  
ATOM   3079  ND2 ASN A1438       3.001  76.941  40.396  1.00  0.00           N  
ATOM   3080  N   PRO A1443       2.590  77.634  35.434  1.00  0.00           N  
ATOM   3081  CA  PRO A1443       3.714  77.870  34.527  1.00  0.00           C  
ATOM   3082  C   PRO A1443       5.022  78.127  35.234  1.00  0.00           C  
ATOM   3083  O   PRO A1443       6.088  77.953  34.645  1.00  0.00           O  
ATOM   3084  CB  PRO A1443       3.268  79.083  33.721  1.00  0.00           C  
ATOM   3085  CG  PRO A1443       2.379  79.825  34.674  1.00  0.00           C  
ATOM   3086  CD  PRO A1443       1.609  78.730  35.372  1.00  0.00           C  
ATOM   3087  N   GLU A1444       4.932  78.542  36.493  1.00  0.00           N  
ATOM   3088  CA  GLU A1444       6.112  78.863  37.286  1.00  0.00           C  
ATOM   3089  C   GLU A1444       6.881  77.646  37.765  1.00  0.00           C  
ATOM   3090  O   GLU A1444       7.985  77.768  38.288  1.00  0.00           O  
ATOM   3091  CB  GLU A1444       5.715  79.748  38.472  1.00  0.00           C  
ATOM   3092  CG  GLU A1444       5.152  81.116  38.057  1.00  0.00           C  
ATOM   3093  CD  GLU A1444       5.925  81.759  36.899  1.00  0.00           C  
ATOM   3094  OE1 GLU A1444       7.146  81.993  37.052  1.00  0.00           O  
ATOM   3095  OE2 GLU A1444       5.314  82.034  35.836  1.00  0.00           O  
ATOM   3096  N   ILE A1448       6.301  76.468  37.596  1.00  0.00           N  
ATOM   3097  CA  ILE A1448       6.988  75.248  37.994  1.00  0.00           C  
ATOM   3098  C   ILE A1448       6.997  74.310  36.793  1.00  0.00           C  
ATOM   3099  O   ILE A1448       6.245  74.508  35.837  1.00  0.00           O  
ATOM   3100  CB  ILE A1448       6.304  74.549  39.212  1.00  0.00           C  
ATOM   3101  CG1 ILE A1448       4.894  74.101  38.850  1.00  0.00           C  
ATOM   3102  CG2 ILE A1448       6.260  75.497  40.412  1.00  0.00           C  
ATOM   3103  CD1 ILE A1448       4.491  72.818  39.547  1.00  0.00           C  
ATOM   3104  N   THR A1456       7.850  73.294  36.838  1.00  0.00           N  
ATOM   3105  CA  THR A1456       7.949  72.350  35.739  1.00  0.00           C  
ATOM   3106  C   THR A1456       7.672  70.927  36.209  1.00  0.00           C  
ATOM   3107  O   THR A1456       7.778  70.624  37.391  1.00  0.00           O  
ATOM   3108  CB  THR A1456       9.350  72.413  35.091  1.00  0.00           C  
ATOM   3109  OG1 THR A1456      10.339  72.044  36.061  1.00  0.00           O  
ATOM   3110  CG2 THR A1456       9.642  73.842  34.567  1.00  0.00           C  
ATOM   3111  N   ASP A1457       7.302  70.065  35.268  1.00  0.00           N  
ATOM   3112  CA  ASP A1457       7.012  68.669  35.554  1.00  0.00           C  
ATOM   3113  C   ASP A1457       8.329  67.951  35.768  1.00  0.00           C  
ATOM   3114  O   ASP A1457       8.732  67.078  34.992  1.00  0.00           O  
ATOM   3115  CB  ASP A1457       6.228  68.061  34.395  1.00  0.00           C  
ATOM   3116  CG  ASP A1457       4.845  68.660  34.276  1.00  0.00           C  
ATOM   3117  OD1 ASP A1457       4.456  69.396  35.206  1.00  0.00           O  
ATOM   3118  OD2 ASP A1457       4.148  68.405  33.274  1.00  0.00           O  
ATOM   3119  N   ARG A1458       8.984  68.338  36.853  1.00  0.00           N  
ATOM   3120  CA  ARG A1458      10.278  67.809  37.223  1.00  0.00           C  
ATOM   3121  C   ARG A1458      10.296  67.344  38.679  1.00  0.00           C  
ATOM   3122  O   ARG A1458       9.499  67.788  39.508  1.00  0.00           O  
ATOM   3123  CB  ARG A1458      11.321  68.908  37.019  1.00  0.00           C  
ATOM   3124  CG  ARG A1458      12.645  68.641  37.663  1.00  0.00           C  
ATOM   3125  CD  ARG A1458      13.641  69.722  37.316  1.00  0.00           C  
ATOM   3126  NE  ARG A1458      14.938  69.419  37.904  1.00  0.00           N  
ATOM   3127  CZ  ARG A1458      15.784  70.337  38.351  1.00  0.00           C  
ATOM   3128  NH1 ARG A1458      15.473  71.627  38.275  1.00  0.00           N  
ATOM   3129  NH2 ARG A1458      16.924  69.958  38.909  1.00  0.00           N  
ATOM   3130  N   PHE A1459      11.220  66.443  38.972  1.00  0.00           N  
ATOM   3131  CA  PHE A1459      11.397  65.913  40.301  1.00  0.00           C  
ATOM   3132  C   PHE A1459      12.846  65.499  40.471  1.00  0.00           C  
ATOM   3133  O   PHE A1459      13.609  65.401  39.507  1.00  0.00           O  
ATOM   3134  CB  PHE A1459      10.508  64.681  40.516  1.00  0.00           C  
ATOM   3135  CG  PHE A1459      11.008  63.436  39.819  1.00  0.00           C  
ATOM   3136  CD1 PHE A1459      12.130  62.751  40.289  1.00  0.00           C  
ATOM   3137  CD2 PHE A1459      10.363  62.957  38.678  1.00  0.00           C  
ATOM   3138  CE1 PHE A1459      12.607  61.613  39.633  1.00  0.00           C  
ATOM   3139  CE2 PHE A1459      10.833  61.815  38.014  1.00  0.00           C  
ATOM   3140  CZ  PHE A1459      11.956  61.145  38.492  1.00  0.00           C  
ATOM   3141  N   GLU A1460      13.223  65.261  41.715  1.00  0.00           N  
ATOM   3142  CA  GLU A1460      14.552  64.768  42.020  1.00  0.00           C  
ATOM   3143  C   GLU A1460      14.247  63.772  43.113  1.00  0.00           C  
ATOM   3144  O   GLU A1460      13.201  63.855  43.753  1.00  0.00           O  
ATOM   3145  CB  GLU A1460      15.455  65.881  42.530  1.00  0.00           C  
ATOM   3146  CG  GLU A1460      15.903  66.810  41.427  1.00  0.00           C  
ATOM   3147  CD  GLU A1460      17.019  67.728  41.855  1.00  0.00           C  
ATOM   3148  OE1 GLU A1460      16.963  68.257  42.982  1.00  0.00           O  
ATOM   3149  OE2 GLU A1460      17.959  67.928  41.061  1.00  0.00           O  
ATOM   3150  N   PHE A1461      15.105  62.787  43.297  1.00  0.00           N  
ATOM   3151  CA  PHE A1461      14.844  61.859  44.363  1.00  0.00           C  
ATOM   3152  C   PHE A1461      16.072  61.759  45.242  1.00  0.00           C  
ATOM   3153  O   PHE A1461      17.216  61.872  44.777  1.00  0.00           O  
ATOM   3154  CB  PHE A1461      14.337  60.494  43.835  1.00  0.00           C  
ATOM   3155  CG  PHE A1461      15.356  59.673  43.097  1.00  0.00           C  
ATOM   3156  CD1 PHE A1461      15.563  59.851  41.732  1.00  0.00           C  
ATOM   3157  CD2 PHE A1461      16.034  58.645  43.743  1.00  0.00           C  
ATOM   3158  CE1 PHE A1461      16.423  59.006  41.022  1.00  0.00           C  
ATOM   3159  CE2 PHE A1461      16.896  57.796  43.043  1.00  0.00           C  
ATOM   3160  CZ  PHE A1461      17.090  57.977  41.679  1.00  0.00           C  
ATOM   3161  N   PHE A1462      15.807  61.606  46.537  1.00  0.00           N  
ATOM   3162  CA  PHE A1462      16.849  61.543  47.545  1.00  0.00           C  
ATOM   3163  C   PHE A1462      16.755  60.297  48.391  1.00  0.00           C  
ATOM   3164  O   PHE A1462      15.672  59.763  48.624  1.00  0.00           O  
ATOM   3165  CB  PHE A1462      16.758  62.785  48.429  1.00  0.00           C  
ATOM   3166  CG  PHE A1462      16.620  64.064  47.652  1.00  0.00           C  
ATOM   3167  CD1 PHE A1462      15.441  64.359  46.981  1.00  0.00           C  
ATOM   3168  CD2 PHE A1462      17.683  64.956  47.561  1.00  0.00           C  
ATOM   3169  CE1 PHE A1462      15.321  65.522  46.226  1.00  0.00           C  
ATOM   3170  CE2 PHE A1462      17.573  66.120  46.811  1.00  0.00           C  
ATOM   3171  CZ  PHE A1462      16.386  66.403  46.139  1.00  0.00           C  
ATOM   3172  N   ILE A1463      17.916  59.828  48.821  1.00  0.00           N  
ATOM   3173  CA  ILE A1463      18.037  58.654  49.664  1.00  0.00           C  
ATOM   3174  C   ILE A1463      19.277  58.919  50.507  1.00  0.00           C  
ATOM   3175  O   ILE A1463      20.307  59.360  49.978  1.00  0.00           O  
ATOM   3176  CB  ILE A1463      18.248  57.366  48.836  1.00  0.00           C  
ATOM   3177  CG1 ILE A1463      17.231  57.300  47.694  1.00  0.00           C  
ATOM   3178  CG2 ILE A1463      18.083  56.149  49.725  1.00  0.00           C  
ATOM   3179  CD1 ILE A1463      17.373  56.069  46.823  1.00  0.00           C  
ATOM   3180  N   GLY A1464      19.176  58.685  51.816  1.00  0.00           N  
ATOM   3181  CA  GLY A1464      20.313  58.922  52.685  1.00  0.00           C  
ATOM   3182  C   GLY A1464      20.720  60.382  52.704  1.00  0.00           C  
ATOM   3183  O   GLY A1464      21.904  60.700  52.845  1.00  0.00           O  
ATOM   3184  N   GLY A1693      19.743  61.276  52.554  1.00  0.00           N  
ATOM   3185  CA  GLY A1693      20.030  62.703  52.582  1.00  0.00           C  
ATOM   3186  C   GLY A1693      20.824  63.264  51.412  1.00  0.00           C  
ATOM   3187  O   GLY A1693      21.319  64.395  51.474  1.00  0.00           O  
ATOM   3188  N   ARG A1700      20.943  62.481  50.341  1.00  0.00           N  
ATOM   3189  CA  ARG A1700      21.676  62.907  49.151  1.00  0.00           C  
ATOM   3190  C   ARG A1700      20.822  62.788  47.897  1.00  0.00           C  
ATOM   3191  O   ARG A1700      19.979  61.896  47.785  1.00  0.00           O  
ATOM   3192  CB  ARG A1700      22.933  62.058  48.972  1.00  0.00           C  
ATOM   3193  CG  ARG A1700      23.967  62.258  50.055  1.00  0.00           C  
ATOM   3194  CD  ARG A1700      25.215  61.460  49.768  1.00  0.00           C  
ATOM   3195  NE  ARG A1700      26.051  61.290  50.954  1.00  0.00           N  
ATOM   3196  CZ  ARG A1700      25.930  60.278  51.809  1.00  0.00           C  
ATOM   3197  NH1 ARG A1700      25.006  59.345  51.615  1.00  0.00           N  
ATOM   3198  NH2 ARG A1700      26.757  60.180  52.837  1.00  0.00           N  
ATOM   3199  N   GLU A1701      21.041  63.704  46.960  1.00  0.00           N  
ATOM   3200  CA  GLU A1701      20.325  63.696  45.688  1.00  0.00           C  
ATOM   3201  C   GLU A1701      20.865  62.520  44.876  1.00  0.00           C  
ATOM   3202  O   GLU A1701      22.064  62.447  44.628  1.00  0.00           O  
ATOM   3203  CB  GLU A1701      20.587  64.999  44.933  1.00  0.00           C  
ATOM   3204  CG  GLU A1701      19.691  65.201  43.741  1.00  0.00           C  
ATOM   3205  CD  GLU A1701      20.138  66.357  42.885  1.00  0.00           C  
ATOM   3206  OE1 GLU A1701      20.430  67.438  43.447  1.00  0.00           O  
ATOM   3207  OE2 GLU A1701      20.198  66.178  41.649  1.00  0.00           O  
ATOM   3208  N   ILE A1702      19.993  61.599  44.478  1.00  0.00           N  
ATOM   3209  CA  ILE A1702      20.427  60.444  43.702  1.00  0.00           C  
ATOM   3210  C   ILE A1702      20.039  60.582  42.233  1.00  0.00           C  
ATOM   3211  O   ILE A1702      20.723  60.074  41.352  1.00  0.00           O  
ATOM   3212  CB  ILE A1702      19.815  59.126  44.243  1.00  0.00           C  
ATOM   3213  CG1 ILE A1702      19.960  59.055  45.768  1.00  0.00           C  
ATOM   3214  CG2 ILE A1702      20.497  57.930  43.590  1.00  0.00           C  
ATOM   3215  CD1 ILE A1702      21.391  59.146  46.277  1.00  0.00           C  
ATOM   3216  N   GLY A1703      18.935  61.266  41.968  1.00  0.00           N  
ATOM   3217  CA  GLY A1703      18.501  61.421  40.596  1.00  0.00           C  
ATOM   3218  C   GLY A1703      17.714  62.682  40.324  1.00  0.00           C  
ATOM   3219  O   GLY A1703      17.224  63.343  41.236  1.00  0.00           O  
ATOM   3220  N   ASN A1704      17.581  62.995  39.042  1.00  0.00           N  
ATOM   3221  CA  ASN A1704      16.887  64.194  38.578  1.00  0.00           C  
ATOM   3222  C   ASN A1704      16.171  63.815  37.286  1.00  0.00           C  
ATOM   3223  O   ASN A1704      16.794  63.306  36.352  1.00  0.00           O  
ATOM   3224  CB  ASN A1704      17.925  65.293  38.323  1.00  0.00           C  
ATOM   3225  CG  ASN A1704      17.329  66.546  37.732  1.00  0.00           C  
ATOM   3226  OD1 ASN A1704      16.123  66.788  37.819  1.00  0.00           O  
ATOM   3227  ND2 ASN A1704      18.183  67.365  37.129  1.00  0.00           N  
ATOM   3228  N   GLY A1705      14.865  64.050  37.235  1.00  0.00           N  
ATOM   3229  CA  GLY A1705      14.118  63.686  36.052  1.00  0.00           C  
ATOM   3230  C   GLY A1705      12.926  64.572  35.813  1.00  0.00           C  
ATOM   3231  O   GLY A1705      12.417  65.199  36.740  1.00  0.00           O  
ATOM   3232  N   PHE A1706      12.488  64.635  34.558  1.00  0.00           N  
ATOM   3233  CA  PHE A1706      11.333  65.444  34.201  1.00  0.00           C  
ATOM   3234  C   PHE A1706      10.739  65.134  32.840  1.00  0.00           C  
ATOM   3235  O   PHE A1706      11.313  64.394  32.037  1.00  0.00           O  
ATOM   3236  CB  PHE A1706      11.664  66.949  34.244  1.00  0.00           C  
ATOM   3237  CG  PHE A1706      13.031  67.318  33.712  1.00  0.00           C  
ATOM   3238  CD1 PHE A1706      13.236  67.525  32.352  1.00  0.00           C  
ATOM   3239  CD2 PHE A1706      14.100  67.537  34.585  1.00  0.00           C  
ATOM   3240  CE1 PHE A1706      14.491  67.952  31.865  1.00  0.00           C  
ATOM   3241  CE2 PHE A1706      15.354  67.962  34.114  1.00  0.00           C  
ATOM   3242  CZ  PHE A1706      15.548  68.171  32.747  1.00  0.00           C  
ATOM   3243  N   SER A1707       9.544  65.669  32.620  1.00  0.00           N  
ATOM   3244  CA  SER A1707       8.905  65.563  31.327  1.00  0.00           C  
ATOM   3245  C   SER A1707       9.769  66.585  30.581  1.00  0.00           C  
ATOM   3246  O   SER A1707       9.997  67.693  31.076  1.00  0.00           O  
ATOM   3247  CB  SER A1707       7.456  66.025  31.412  1.00  0.00           C  
ATOM   3248  OG  SER A1707       6.717  65.115  32.208  1.00  0.00           O  
ATOM   3249  N   GLU A1708      10.277  66.211  29.414  1.00  0.00           N  
ATOM   3250  CA  GLU A1708      11.166  67.095  28.670  1.00  0.00           C  
ATOM   3251  C   GLU A1708      10.482  68.248  27.969  1.00  0.00           C  
ATOM   3252  O   GLU A1708       9.342  68.134  27.532  1.00  0.00           O  
ATOM   3253  CB  GLU A1708      11.967  66.284  27.649  1.00  0.00           C  
ATOM   3254  CG  GLU A1708      12.712  65.113  28.255  1.00  0.00           C  
ATOM   3255  CD  GLU A1708      13.799  65.552  29.209  1.00  0.00           C  
ATOM   3256  OE1 GLU A1708      14.275  66.705  29.084  1.00  0.00           O  
ATOM   3257  OE2 GLU A1708      14.184  64.744  30.085  1.00  0.00           O  
ATOM   3258  N   LEU A1709      11.191  69.365  27.876  1.00  0.00           N  
ATOM   3259  CA  LEU A1709      10.680  70.542  27.193  1.00  0.00           C  
ATOM   3260  C   LEU A1709      10.875  70.310  25.684  1.00  0.00           C  
ATOM   3261  O   LEU A1709      12.007  70.243  25.199  1.00  0.00           O  
ATOM   3262  CB  LEU A1709      11.464  71.781  27.637  1.00  0.00           C  
ATOM   3263  CG  LEU A1709      11.065  73.114  26.994  1.00  0.00           C  
ATOM   3264  CD1 LEU A1709       9.612  73.436  27.313  1.00  0.00           C  
ATOM   3265  CD2 LEU A1709      11.982  74.216  27.507  1.00  0.00           C  
ATOM   3266  N   ASN A1710       9.775  70.157  24.955  1.00  0.00           N  
ATOM   3267  CA  ASN A1710       9.847  69.944  23.512  1.00  0.00           C  
ATOM   3268  C   ASN A1710       9.208  71.118  22.781  1.00  0.00           C  
ATOM   3269  O   ASN A1710       8.796  70.998  21.631  1.00  0.00           O  
ATOM   3270  CB  ASN A1710       9.161  68.628  23.115  1.00  0.00           C  
ATOM   3271  CG  ASN A1710       7.703  68.584  23.505  1.00  0.00           C  
ATOM   3272  OD1 ASN A1710       7.265  69.307  24.400  1.00  0.00           O  
ATOM   3273  ND2 ASN A1710       6.938  67.732  22.835  1.00  0.00           N  
ATOM   3274  N   ASP A1711       9.133  72.252  23.471  1.00  0.00           N  
ATOM   3275  CA  ASP A1711       8.579  73.488  22.930  1.00  0.00           C  
ATOM   3276  C   ASP A1711       9.800  74.327  22.570  1.00  0.00           C  
ATOM   3277  O   ASP A1711      10.373  75.003  23.424  1.00  0.00           O  
ATOM   3278  CB  ASP A1711       7.733  74.181  24.001  1.00  0.00           C  
ATOM   3279  CG  ASP A1711       7.123  75.485  23.523  1.00  0.00           C  
ATOM   3280  OD1 ASP A1711       7.669  76.109  22.586  1.00  0.00           O  
ATOM   3281  OD2 ASP A1711       6.090  75.894  24.098  1.00  0.00           O  
ATOM   3282  N   ALA A1712      10.202  74.260  21.302  1.00  0.00           N  
ATOM   3283  CA  ALA A1712      11.382  74.967  20.808  1.00  0.00           C  
ATOM   3284  C   ALA A1712      11.439  76.453  21.138  1.00  0.00           C  
ATOM   3285  O   ALA A1712      12.471  76.949  21.583  1.00  0.00           O  
ATOM   3286  CB  ALA A1712      11.514  74.764  19.292  1.00  0.00           C  
ATOM   3287  N   GLU A1713      10.340  77.165  20.912  1.00  0.00           N  
ATOM   3288  CA  GLU A1713      10.298  78.600  21.185  1.00  0.00           C  
ATOM   3289  C   GLU A1713      10.512  78.868  22.675  1.00  0.00           C  
ATOM   3290  O   GLU A1713      11.208  79.806  23.057  1.00  0.00           O  
ATOM   3291  CB  GLU A1713       8.963  79.181  20.702  1.00  0.00           C  
ATOM   3292  CG  GLU A1713       8.625  78.768  19.268  1.00  0.00           C  
ATOM   3293  CD  GLU A1713       7.340  79.383  18.721  1.00  0.00           C  
ATOM   3294  OE1 GLU A1713       6.405  79.650  19.508  1.00  0.00           O  
ATOM   3295  OE2 GLU A1713       7.262  79.592  17.487  1.00  0.00           O  
ATOM   3296  N   ASP A1714       9.929  78.021  23.513  1.00  0.00           N  
ATOM   3297  CA  ASP A1714      10.065  78.147  24.955  1.00  0.00           C  
ATOM   3298  C   ASP A1714      11.518  77.896  25.315  1.00  0.00           C  
ATOM   3299  O   ASP A1714      12.141  78.678  26.043  1.00  0.00           O  
ATOM   3300  CB  ASP A1714       9.169  77.112  25.648  1.00  0.00           C  
ATOM   3301  CG  ASP A1714       9.088  77.309  27.159  1.00  0.00           C  
ATOM   3302  OD1 ASP A1714       9.644  78.305  27.672  1.00  0.00           O  
ATOM   3303  OD2 ASP A1714       8.459  76.456  27.827  1.00  0.00           O  
ATOM   3304  N   GLN A1715      12.059  76.802  24.791  1.00  0.00           N  
ATOM   3305  CA  GLN A1715      13.443  76.432  25.056  1.00  0.00           C  
ATOM   3306  C   GLN A1715      14.405  77.561  24.698  1.00  0.00           C  
ATOM   3307  O   GLN A1715      15.347  77.854  25.436  1.00  0.00           O  
ATOM   3308  CB  GLN A1715      13.797  75.163  24.270  1.00  0.00           C  
ATOM   3309  CG  GLN A1715      15.185  74.610  24.543  1.00  0.00           C  
ATOM   3310  CD  GLN A1715      15.373  74.160  25.982  1.00  0.00           C  
ATOM   3311  OE1 GLN A1715      15.083  73.017  26.333  1.00  0.00           O  
ATOM   3312  NE2 GLN A1715      15.867  75.060  26.821  1.00  0.00           N  
ATOM   3313  N   ALA A1716      14.165  78.200  23.561  1.00  0.00           N  
ATOM   3314  CA  ALA A1716      15.026  79.288  23.121  1.00  0.00           C  
ATOM   3315  C   ALA A1716      14.994  80.403  24.155  1.00  0.00           C  
ATOM   3316  O   ALA A1716      16.029  80.926  24.556  1.00  0.00           O  
ATOM   3317  CB  ALA A1716      14.560  79.809  21.748  1.00  0.00           C  
ATOM   3318  N   GLU A1717      13.792  80.762  24.584  1.00  0.00           N  
ATOM   3319  CA  GLU A1717      13.622  81.813  25.573  1.00  0.00           C  
ATOM   3320  C   GLU A1717      14.302  81.477  26.893  1.00  0.00           C  
ATOM   3321  O   GLU A1717      14.945  82.330  27.503  1.00  0.00           O  
ATOM   3322  CB  GLU A1717      12.136  82.066  25.792  1.00  0.00           C  
ATOM   3323  CG  GLU A1717      11.462  82.596  24.543  1.00  0.00           C  
ATOM   3324  CD  GLU A1717       9.970  82.739  24.689  1.00  0.00           C  
ATOM   3325  OE1 GLU A1717       9.397  82.098  25.598  1.00  0.00           O  
ATOM   3326  OE2 GLU A1717       9.375  83.493  23.887  1.00  0.00           O  
ATOM   3327  N   ARG A1718      14.176  80.232  27.329  1.00  0.00           N  
ATOM   3328  CA  ARG A1718      14.791  79.818  28.581  1.00  0.00           C  
ATOM   3329  C   ARG A1718      16.306  79.862  28.475  1.00  0.00           C  
ATOM   3330  O   ARG A1718      16.994  80.135  29.461  1.00  0.00           O  
ATOM   3331  CB  ARG A1718      14.311  78.419  28.955  1.00  0.00           C  
ATOM   3332  CG  ARG A1718      12.802  78.357  29.213  1.00  0.00           C  
ATOM   3333  CD  ARG A1718      12.447  77.245  30.193  1.00  0.00           C  
ATOM   3334  NE  ARG A1718      11.134  76.680  29.920  1.00  0.00           N  
ATOM   3335  CZ  ARG A1718      10.647  75.602  30.525  1.00  0.00           C  
ATOM   3336  NH1 ARG A1718      11.369  74.972  31.446  1.00  0.00           N  
ATOM   3337  NH2 ARG A1718       9.447  75.142  30.193  1.00  0.00           N  
ATOM   3338  N   PHE A1719      16.827  79.597  27.278  1.00  0.00           N  
ATOM   3339  CA  PHE A1719      18.274  79.642  27.046  1.00  0.00           C  
ATOM   3340  C   PHE A1719      18.703  81.100  27.136  1.00  0.00           C  
ATOM   3341  O   PHE A1719      19.787  81.420  27.618  1.00  0.00           O  
ATOM   3342  CB  PHE A1719      18.628  79.117  25.650  1.00  0.00           C  
ATOM   3343  CG  PHE A1719      18.873  77.638  25.590  1.00  0.00           C  
ATOM   3344  CD1 PHE A1719      19.271  76.930  26.714  1.00  0.00           C  
ATOM   3345  CD2 PHE A1719      18.706  76.949  24.390  1.00  0.00           C  
ATOM   3346  CE1 PHE A1719      19.498  75.555  26.641  1.00  0.00           C  
ATOM   3347  CE2 PHE A1719      18.931  75.582  24.307  1.00  0.00           C  
ATOM   3348  CZ  PHE A1719      19.326  74.884  25.430  1.00  0.00           C  
ATOM   3349  N   GLN A1720      17.851  81.989  26.651  1.00  0.00           N  
ATOM   3350  CA  GLN A1720      18.172  83.402  26.708  1.00  0.00           C  
ATOM   3351  C   GLN A1720      18.276  83.839  28.166  1.00  0.00           C  
ATOM   3352  O   GLN A1720      19.192  84.570  28.536  1.00  0.00           O  
ATOM   3353  CB  GLN A1720      17.103  84.224  25.988  1.00  0.00           C  
ATOM   3354  CG  GLN A1720      17.505  85.672  25.738  1.00  0.00           C  
ATOM   3355  CD  GLN A1720      18.931  85.807  25.217  1.00  0.00           C  
ATOM   3356  OE1 GLN A1720      19.255  85.343  24.115  1.00  0.00           O  
ATOM   3357  NE2 GLN A1720      19.792  86.443  26.011  1.00  0.00           N  
ATOM   3358  N   GLU A1721      17.339  83.380  28.993  1.00  0.00           N  
ATOM   3359  CA  GLU A1721      17.336  83.721  30.413  1.00  0.00           C  
ATOM   3360  C   GLU A1721      18.621  83.226  31.051  1.00  0.00           C  
ATOM   3361  O   GLU A1721      19.217  83.908  31.883  1.00  0.00           O  
ATOM   3362  CB  GLU A1721      16.149  83.075  31.119  1.00  0.00           C  
ATOM   3363  CG  GLU A1721      14.820  83.780  30.910  1.00  0.00           C  
ATOM   3364  CD  GLU A1721      13.632  82.835  31.070  1.00  0.00           C  
ATOM   3365  OE1 GLU A1721      13.779  81.783  31.738  1.00  0.00           O  
ATOM   3366  OE2 GLU A1721      12.545  83.138  30.524  1.00  0.00           O  
ATOM   3367  N   GLN A1722      19.045  82.032  30.651  1.00  0.00           N  
ATOM   3368  CA  GLN A1722      20.267  81.436  31.171  1.00  0.00           C  
ATOM   3369  C   GLN A1722      21.486  82.250  30.762  1.00  0.00           C  
ATOM   3370  O   GLN A1722      22.474  82.334  31.499  1.00  0.00           O  
ATOM   3371  CB  GLN A1722      20.396  80.014  30.657  1.00  0.00           C  
ATOM   3372  CG  GLN A1722      19.449  79.071  31.343  1.00  0.00           C  
ATOM   3373  CD  GLN A1722      19.857  78.810  32.784  1.00  0.00           C  
ATOM   3374  OE1 GLN A1722      20.960  78.334  33.050  1.00  0.00           O  
ATOM   3375  NE2 GLN A1722      18.967  79.123  33.721  1.00  0.00           N  
ATOM   3376  N   VAL A1723      21.413  82.846  29.577  1.00  0.00           N  
ATOM   3377  CA  VAL A1723      22.495  83.672  29.072  1.00  0.00           C  
ATOM   3378  C   VAL A1723      22.511  84.957  29.898  1.00  0.00           C  
ATOM   3379  O   VAL A1723      23.574  85.437  30.293  1.00  0.00           O  
ATOM   3380  CB  VAL A1723      22.282  83.989  27.576  1.00  0.00           C  
ATOM   3381  CG1 VAL A1723      23.251  85.065  27.114  1.00  0.00           C  
ATOM   3382  CG2 VAL A1723      22.461  82.719  26.764  1.00  0.00           C  
ATOM   3383  N   ASN A1737      21.328  85.504  30.167  1.00  0.00           N  
ATOM   3384  CA  ASN A1737      21.211  86.715  30.981  1.00  0.00           C  
ATOM   3385  C   ASN A1737      21.806  86.425  32.358  1.00  0.00           C  
ATOM   3386  O   ASN A1737      22.621  87.194  32.869  1.00  0.00           O  
ATOM   3387  CB  ASN A1737      19.743  87.111  31.136  1.00  0.00           C  
ATOM   3388  CG  ASN A1737      19.079  87.416  29.810  1.00  0.00           C  
ATOM   3389  OD1 ASN A1737      19.753  87.575  28.791  1.00  0.00           O  
ATOM   3390  ND2 ASN A1737      17.751  87.498  29.813  1.00  0.00           N  
ATOM   3391  N   ALA A1738      21.402  85.300  32.945  1.00  0.00           N  
ATOM   3392  CA  ALA A1738      21.890  84.895  34.261  1.00  0.00           C  
ATOM   3393  C   ALA A1738      23.400  84.783  34.306  1.00  0.00           C  
ATOM   3394  O   ALA A1738      24.015  85.161  35.301  1.00  0.00           O  
ATOM   3395  CB  ALA A1738      21.267  83.561  34.677  1.00  0.00           C  
ATOM   3396  N   LYS A1739      23.999  84.244  33.247  1.00  0.00           N  
ATOM   3397  CA  LYS A1739      25.449  84.109  33.218  1.00  0.00           C  
ATOM   3398  C   LYS A1739      26.061  85.498  33.146  1.00  0.00           C  
ATOM   3399  O   LYS A1739      27.104  85.756  33.740  1.00  0.00           O  
ATOM   3400  CB  LYS A1739      25.909  83.283  32.021  1.00  0.00           C  
ATOM   3401  CG  LYS A1739      27.420  83.077  32.007  1.00  0.00           C  
ATOM   3402  CD  LYS A1739      27.838  81.966  31.069  1.00  0.00           C  
ATOM   3403  CE  LYS A1739      27.925  80.632  31.783  1.00  0.00           C  
ATOM   3404  NZ  LYS A1739      27.990  79.512  30.797  1.00  0.00           N  
ATOM   3405  N   ALA A1740      25.403  86.388  32.412  1.00  0.00           N  
ATOM   3406  CA  ALA A1740      25.863  87.764  32.280  1.00  0.00           C  
ATOM   3407  C   ALA A1740      25.692  88.459  33.634  1.00  0.00           C  
ATOM   3408  O   ALA A1740      26.450  89.361  33.986  1.00  0.00           O  
ATOM   3409  CB  ALA A1740      25.048  88.486  31.213  1.00  0.00           C  
ATOM   3410  N   ALA A1741      24.688  88.028  34.391  1.00  0.00           N  
ATOM   3411  CA  ALA A1741      24.415  88.598  35.702  1.00  0.00           C  
ATOM   3412  C   ALA A1741      25.256  87.943  36.796  1.00  0.00           C  
ATOM   3413  O   ALA A1741      25.029  88.179  37.985  1.00  0.00           O  
ATOM   3414  CB  ALA A1741      22.933  88.460  36.030  1.00  0.00           C  
ATOM   3415  N   GLY A1742      26.212  87.106  36.401  1.00  0.00           N  
ATOM   3416  CA  GLY A1742      27.073  86.473  37.386  1.00  0.00           C  
ATOM   3417  C   GLY A1742      26.973  84.975  37.630  1.00  0.00           C  
ATOM   3418  O   GLY A1742      27.836  84.420  38.312  1.00  0.00           O  
ATOM   3419  N   ASP A1743      25.950  84.311  37.094  1.00  0.00           N  
ATOM   3420  CA  ASP A1743      25.793  82.868  37.300  1.00  0.00           C  
ATOM   3421  C   ASP A1743      26.764  82.029  36.457  1.00  0.00           C  
ATOM   3422  O   ASP A1743      26.513  81.730  35.289  1.00  0.00           O  
ATOM   3423  CB  ASP A1743      24.347  82.446  37.011  1.00  0.00           C  
ATOM   3424  CG  ASP A1743      23.981  81.130  37.677  1.00  0.00           C  
ATOM   3425  OD1 ASP A1743      24.896  80.350  38.005  1.00  0.00           O  
ATOM   3426  OD2 ASP A1743      22.780  80.872  37.871  1.00  0.00           O  
ATOM   3427  N   ASP A1744      27.873  81.643  37.075  1.00  0.00           N  
ATOM   3428  CA  ASP A1744      28.903  80.853  36.414  1.00  0.00           C  
ATOM   3429  C   ASP A1744      28.454  79.423  36.095  1.00  0.00           C  
ATOM   3430  O   ASP A1744      29.220  78.633  35.543  1.00  0.00           O  
ATOM   3431  CB  ASP A1744      30.170  80.818  37.290  1.00  0.00           C  
ATOM   3432  N   GLU A1748      27.223  79.077  36.447  1.00  0.00           N  
ATOM   3433  CA  GLU A1748      26.732  77.736  36.166  1.00  0.00           C  
ATOM   3434  C   GLU A1748      25.573  77.790  35.187  1.00  0.00           C  
ATOM   3435  O   GLU A1748      25.042  76.759  34.797  1.00  0.00           O  
ATOM   3436  CB  GLU A1748      26.274  77.054  37.448  1.00  0.00           C  
ATOM   3437  CG  GLU A1748      27.393  76.697  38.393  1.00  0.00           C  
ATOM   3438  CD  GLU A1748      26.890  75.942  39.612  1.00  0.00           C  
ATOM   3439  OE1 GLU A1748      25.795  76.282  40.115  1.00  0.00           O  
ATOM   3440  OE2 GLU A1748      27.587  75.008  40.066  1.00  0.00           O  
ATOM   3441  N   ALA A1749      25.179  78.997  34.798  1.00  0.00           N  
ATOM   3442  CA  ALA A1749      24.080  79.155  33.854  1.00  0.00           C  
ATOM   3443  C   ALA A1749      24.472  78.501  32.536  1.00  0.00           C  
ATOM   3444  O   ALA A1749      25.655  78.434  32.193  1.00  0.00           O  
ATOM   3445  CB  ALA A1749      23.768  80.629  33.642  1.00  0.00           C  
ATOM   3446  N   MET A1750      23.473  78.024  31.801  1.00  0.00           N  
ATOM   3447  CA  MET A1750      23.706  77.356  30.529  1.00  0.00           C  
ATOM   3448  C   MET A1750      24.042  78.285  29.368  1.00  0.00           C  
ATOM   3449  O   MET A1750      23.710  79.473  29.373  1.00  0.00           O  
ATOM   3450  CB  MET A1750      22.485  76.514  30.153  1.00  0.00           C  
ATOM   3451  CG  MET A1750      22.155  75.428  31.158  1.00  0.00           C  
ATOM   3452  SD  MET A1750      20.469  74.848  30.990  1.00  0.00           S  
ATOM   3453  CE  MET A1750      20.519  73.382  32.032  1.00  0.00           C  
ATOM   3454  N   PHE A1751      24.716  77.715  28.375  1.00  0.00           N  
ATOM   3455  CA  PHE A1751      25.093  78.425  27.162  1.00  0.00           C  
ATOM   3456  C   PHE A1751      23.912  78.309  26.213  1.00  0.00           C  
ATOM   3457  O   PHE A1751      23.151  77.340  26.265  1.00  0.00           O  
ATOM   3458  CB  PHE A1751      26.272  77.742  26.475  1.00  0.00           C  
ATOM   3459  CG  PHE A1751      27.601  78.041  27.082  1.00  0.00           C  
ATOM   3460  CD1 PHE A1751      28.354  79.107  26.631  1.00  0.00           C  
ATOM   3461  CD2 PHE A1751      28.135  77.210  28.058  1.00  0.00           C  
ATOM   3462  CE1 PHE A1751      29.626  79.340  27.135  1.00  0.00           C  
ATOM   3463  CE2 PHE A1751      29.408  77.435  28.569  1.00  0.00           C  
ATOM   3464  CZ  PHE A1751      30.155  78.501  28.104  1.00  0.00           C  
ATOM   3465  N   TYR A1752      23.760  79.283  25.329  1.00  0.00           N  
ATOM   3466  CA  TYR A1752      22.694  79.193  24.360  1.00  0.00           C  
ATOM   3467  C   TYR A1752      23.136  78.127  23.358  1.00  0.00           C  
ATOM   3468  O   TYR A1752      24.283  78.126  22.902  1.00  0.00           O  
ATOM   3469  CB  TYR A1752      22.498  80.525  23.656  1.00  0.00           C  
ATOM   3470  CG  TYR A1752      21.211  80.561  22.889  1.00  0.00           C  
ATOM   3471  CD1 TYR A1752      21.090  79.890  21.675  1.00  0.00           C  
ATOM   3472  CD2 TYR A1752      20.102  81.238  23.383  1.00  0.00           C  
ATOM   3473  CE1 TYR A1752      19.895  79.888  20.969  1.00  0.00           C  
ATOM   3474  CE2 TYR A1752      18.901  81.242  22.683  1.00  0.00           C  
ATOM   3475  CZ  TYR A1752      18.807  80.563  21.477  1.00  0.00           C  
ATOM   3476  OH  TYR A1752      17.623  80.553  20.776  1.00  0.00           O  
ATOM   3477  N   ASP A1753      22.241  77.197  23.049  1.00  0.00           N  
ATOM   3478  CA  ASP A1753      22.546  76.131  22.102  1.00  0.00           C  
ATOM   3479  C   ASP A1753      21.574  76.202  20.940  1.00  0.00           C  
ATOM   3480  O   ASP A1753      20.527  75.552  20.940  1.00  0.00           O  
ATOM   3481  CB  ASP A1753      22.441  74.762  22.772  1.00  0.00           C  
ATOM   3482  CG  ASP A1753      23.216  73.684  22.026  1.00  0.00           C  
ATOM   3483  OD1 ASP A1753      23.289  73.745  20.781  1.00  0.00           O  
ATOM   3484  OD2 ASP A1753      23.754  72.772  22.686  1.00  0.00           O  
ATOM   3485  N   GLU A1757      21.931  77.003  19.947  1.00  0.00           N  
ATOM   3486  CA  GLU A1757      21.096  77.173  18.778  1.00  0.00           C  
ATOM   3487  C   GLU A1757      20.787  75.869  18.048  1.00  0.00           C  
ATOM   3488  O   GLU A1757      19.640  75.645  17.664  1.00  0.00           O  
ATOM   3489  CB  GLU A1757      21.753  78.151  17.817  1.00  0.00           C  
ATOM   3490  CG  GLU A1757      20.800  78.714  16.785  1.00  0.00           C  
ATOM   3491  CD  GLU A1757      21.489  79.655  15.817  1.00  0.00           C  
ATOM   3492  OE1 GLU A1757      22.548  80.216  16.188  1.00  0.00           O  
ATOM   3493  OE2 GLU A1757      20.971  79.831  14.690  1.00  0.00           O  
ATOM   3494  N   ASP A1758      21.784  75.004  17.853  1.00  0.00           N  
ATOM   3495  CA  ASP A1758      21.515  73.754  17.148  1.00  0.00           C  
ATOM   3496  C   ASP A1758      20.556  72.884  17.937  1.00  0.00           C  
ATOM   3497  O   ASP A1758      19.768  72.135  17.347  1.00  0.00           O  
ATOM   3498  CB  ASP A1758      22.785  72.952  16.855  1.00  0.00           C  
ATOM   3499  CG  ASP A1758      22.469  71.556  16.282  1.00  0.00           C  
ATOM   3500  OD1 ASP A1758      21.617  71.456  15.364  1.00  0.00           O  
ATOM   3501  OD2 ASP A1758      23.060  70.554  16.750  1.00  0.00           O  
ATOM   3502  N   TYR A1759      20.618  72.967  19.265  1.00  0.00           N  
ATOM   3503  CA  TYR A1759      19.699  72.181  20.061  1.00  0.00           C  
ATOM   3504  C   TYR A1759      18.279  72.666  19.785  1.00  0.00           C  
ATOM   3505  O   TYR A1759      17.371  71.862  19.572  1.00  0.00           O  
ATOM   3506  CB  TYR A1759      19.991  72.296  21.556  1.00  0.00           C  
ATOM   3507  CG  TYR A1759      19.000  71.485  22.356  1.00  0.00           C  
ATOM   3508  CD1 TYR A1759      18.986  70.087  22.265  1.00  0.00           C  
ATOM   3509  CD2 TYR A1759      18.024  72.107  23.138  1.00  0.00           C  
ATOM   3510  CE1 TYR A1759      18.022  69.329  22.924  1.00  0.00           C  
ATOM   3511  CE2 TYR A1759      17.048  71.353  23.806  1.00  0.00           C  
ATOM   3512  CZ  TYR A1759      17.054  69.966  23.690  1.00  0.00           C  
ATOM   3513  OH  TYR A1759      16.086  69.209  24.315  1.00  0.00           O  
ATOM   3514  N   VAL A1760      18.089  73.983  19.776  1.00  0.00           N  
ATOM   3515  CA  VAL A1760      16.769  74.550  19.510  1.00  0.00           C  
ATOM   3516  C   VAL A1760      16.287  74.119  18.127  1.00  0.00           C  
ATOM   3517  O   VAL A1760      15.117  73.789  17.937  1.00  0.00           O  
ATOM   3518  CB  VAL A1760      16.801  76.090  19.575  1.00  0.00           C  
ATOM   3519  CG1 VAL A1760      15.444  76.654  19.155  1.00  0.00           C  
ATOM   3520  CG2 VAL A1760      17.161  76.545  20.992  1.00  0.00           C  
ATOM   3521  N   THR A1764      17.208  74.120  17.167  1.00  0.00           N  
ATOM   3522  CA  THR A1764      16.906  73.711  15.801  1.00  0.00           C  
ATOM   3523  C   THR A1764      16.381  72.282  15.815  1.00  0.00           C  
ATOM   3524  O   THR A1764      15.388  71.963  15.160  1.00  0.00           O  
ATOM   3525  CB  THR A1764      18.169  73.778  14.906  1.00  0.00           C  
ATOM   3526  OG1 THR A1764      18.624  75.133  14.836  1.00  0.00           O  
ATOM   3527  CG2 THR A1764      17.864  73.286  13.493  1.00  0.00           C  
ATOM   3528  N   ALA A1765      17.051  71.423  16.570  1.00  0.00           N  
ATOM   3529  CA  ALA A1765      16.638  70.027  16.672  1.00  0.00           C  
ATOM   3530  C   ALA A1765      15.212  69.942  17.187  1.00  0.00           C  
ATOM   3531  O   ALA A1765      14.422  69.141  16.697  1.00  0.00           O  
ATOM   3532  CB  ALA A1765      17.581  69.268  17.592  1.00  0.00           C  
ATOM   3533  N   LEU A1767      14.880  70.776  18.171  1.00  0.00           N  
ATOM   3534  CA  LEU A1767      13.526  70.789  18.734  1.00  0.00           C  
ATOM   3535  C   LEU A1767      12.524  71.288  17.699  1.00  0.00           C  
ATOM   3536  O   LEU A1767      11.350  70.908  17.720  1.00  0.00           O  
ATOM   3537  CB  LEU A1767      13.456  71.698  19.970  1.00  0.00           C  
ATOM   3538  CG  LEU A1767      14.100  71.208  21.275  1.00  0.00           C  
ATOM   3539  CD1 LEU A1767      13.670  72.114  22.422  1.00  0.00           C  
ATOM   3540  CD2 LEU A1767      13.691  69.773  21.542  1.00  0.00           C  
ATOM   3541  N   GLU A1768      12.983  72.155  16.800  1.00  0.00           N  
ATOM   3542  CA  GLU A1768      12.107  72.685  15.763  1.00  0.00           C  
ATOM   3543  C   GLU A1768      11.704  71.605  14.771  1.00  0.00           C  
ATOM   3544  O   GLU A1768      10.678  71.723  14.112  1.00  0.00           O  
ATOM   3545  CB  GLU A1768      12.786  73.835  15.043  1.00  0.00           C  
ATOM   3546  CG  GLU A1768      12.782  75.096  15.862  1.00  0.00           C  
ATOM   3547  CD  GLU A1768      13.628  76.180  15.255  1.00  0.00           C  
ATOM   3548  OE1 GLU A1768      14.386  75.877  14.313  1.00  0.00           O  
ATOM   3549  OE2 GLU A1768      13.539  77.337  15.720  1.00  0.00           O  
ATOM   3550  N   TYR A1770      12.505  70.550  14.671  1.00  0.00           N  
ATOM   3551  CA  TYR A1770      12.178  69.450  13.774  1.00  0.00           C  
ATOM   3552  C   TYR A1770      11.167  68.548  14.445  1.00  0.00           C  
ATOM   3553  O   TYR A1770      10.550  67.702  13.800  1.00  0.00           O  
ATOM   3554  CB  TYR A1770      13.429  68.656  13.408  1.00  0.00           C  
ATOM   3555  CG  TYR A1770      14.193  69.296  12.277  1.00  0.00           C  
ATOM   3556  CD1 TYR A1770      13.812  69.087  10.950  1.00  0.00           C  
ATOM   3557  CD2 TYR A1770      15.264  70.158  12.533  1.00  0.00           C  
ATOM   3558  CE1 TYR A1770      14.478  69.728   9.897  1.00  0.00           C  
ATOM   3559  CE2 TYR A1770      15.937  70.802  11.492  1.00  0.00           C  
ATOM   3560  CZ  TYR A1770      15.531  70.582  10.175  1.00  0.00           C  
ATOM   3561  OH  TYR A1770      16.155  71.241   9.144  1.00  0.00           O  
ATOM   3562  N   GLY A1771      11.009  68.728  15.755  1.00  0.00           N  
ATOM   3563  CA  GLY A1771      10.033  67.953  16.497  1.00  0.00           C  
ATOM   3564  C   GLY A1771      10.553  66.866  17.418  1.00  0.00           C  
ATOM   3565  O   GLY A1771      11.000  65.805  16.964  1.00  0.00           O  
ATOM   3566  N   LEU A1772      10.507  67.134  18.719  1.00  0.00           N  
ATOM   3567  CA  LEU A1772      10.923  66.146  19.703  1.00  0.00           C  
ATOM   3568  C   LEU A1772       9.624  65.586  20.274  1.00  0.00           C  
ATOM   3569  O   LEU A1772       8.767  66.341  20.745  1.00  0.00           O  
ATOM   3570  CB  LEU A1772      11.744  66.795  20.817  1.00  0.00           C  
ATOM   3571  CG  LEU A1772      11.956  65.923  22.063  1.00  0.00           C  
ATOM   3572  CD1 LEU A1772      12.875  64.750  21.729  1.00  0.00           C  
ATOM   3573  CD2 LEU A1772      12.545  66.778  23.193  1.00  0.00           C  
ATOM   3574  N   PRO A1773       9.445  64.259  20.217  1.00  0.00           N  
ATOM   3575  CA  PRO A1773       8.212  63.675  20.754  1.00  0.00           C  
ATOM   3576  C   PRO A1773       8.076  63.984  22.248  1.00  0.00           C  
ATOM   3577  O   PRO A1773       9.073  64.274  22.915  1.00  0.00           O  
ATOM   3578  CB  PRO A1773       8.391  62.175  20.528  1.00  0.00           C  
ATOM   3579  CG  PRO A1773       9.493  62.039  19.554  1.00  0.00           C  
ATOM   3580  CD  PRO A1773      10.365  63.235  19.700  1.00  0.00           C  
ATOM   3581  N   PRO A1774       6.842  63.966  22.785  1.00  0.00           N  
ATOM   3582  CA  PRO A1774       6.758  64.244  24.223  1.00  0.00           C  
ATOM   3583  C   PRO A1774       7.680  63.190  24.827  1.00  0.00           C  
ATOM   3584  O   PRO A1774       7.645  62.024  24.428  1.00  0.00           O  
ATOM   3585  CB  PRO A1774       5.294  63.997  24.551  1.00  0.00           C  
ATOM   3586  CG  PRO A1774       4.579  64.209  23.249  1.00  0.00           C  
ATOM   3587  CD  PRO A1774       5.523  63.715  22.187  1.00  0.00           C  
ATOM   3588  N   THR A1775       8.522  63.592  25.761  1.00  0.00           N  
ATOM   3589  CA  THR A1775       9.479  62.659  26.324  1.00  0.00           C  
ATOM   3590  C   THR A1775       9.711  62.884  27.811  1.00  0.00           C  
ATOM   3591  O   THR A1775       9.457  63.962  28.339  1.00  0.00           O  
ATOM   3592  CB  THR A1775      10.844  62.797  25.571  1.00  0.00           C  
ATOM   3593  OG1 THR A1775      10.640  62.575  24.172  1.00  0.00           O  
ATOM   3594  CG2 THR A1775      11.873  61.804  26.087  1.00  0.00           C  
ATOM   3595  N   ALA A1776      10.206  61.850  28.475  1.00  0.00           N  
ATOM   3596  CA  ALA A1776      10.516  61.922  29.891  1.00  0.00           C  
ATOM   3597  C   ALA A1776      11.957  61.470  30.004  1.00  0.00           C  
ATOM   3598  O   ALA A1776      12.310  60.409  29.501  1.00  0.00           O  
ATOM   3599  CB  ALA A1776       9.610  60.992  30.680  1.00  0.00           C  
ATOM   3600  N   GLY A1777      12.789  62.283  30.644  1.00  0.00           N  
ATOM   3601  CA  GLY A1777      14.182  61.925  30.804  1.00  0.00           C  
ATOM   3602  C   GLY A1777      14.573  61.867  32.268  1.00  0.00           C  
ATOM   3603  O   GLY A1777      13.993  62.555  33.109  1.00  0.00           O  
ATOM   3604  N   LEU A1778      15.578  61.061  32.574  1.00  0.00           N  
ATOM   3605  CA  LEU A1778      16.018  60.911  33.944  1.00  0.00           C  
ATOM   3606  C   LEU A1778      17.515  60.694  34.035  1.00  0.00           C  
ATOM   3607  O   LEU A1778      18.095  59.961  33.244  1.00  0.00           O  
ATOM   3608  CB  LEU A1778      15.284  59.728  34.585  1.00  0.00           C  
ATOM   3609  CG  LEU A1778      15.777  59.172  35.921  1.00  0.00           C  
ATOM   3610  CD1 LEU A1778      15.498  60.169  37.025  1.00  0.00           C  
ATOM   3611  CD2 LEU A1778      15.071  57.855  36.206  1.00  0.00           C  
ATOM   3612  N   GLY A1779      18.136  61.350  35.006  1.00  0.00           N  
ATOM   3613  CA  GLY A1779      19.562  61.194  35.229  1.00  0.00           C  
ATOM   3614  C   GLY A1779      19.744  60.684  36.650  1.00  0.00           C  
ATOM   3615  O   GLY A1779      19.130  61.193  37.585  1.00  0.00           O  
ATOM   3616  N   ILE A1782      20.571  59.664  36.813  1.00  0.00           N  
ATOM   3617  CA  ILE A1782      20.818  59.086  38.116  1.00  0.00           C  
ATOM   3618  C   ILE A1782      22.321  59.050  38.363  1.00  0.00           C  
ATOM   3619  O   ILE A1782      23.074  58.630  37.490  1.00  0.00           O  
ATOM   3620  CB  ILE A1782      20.252  57.644  38.185  1.00  0.00           C  
ATOM   3621  CG1 ILE A1782      18.725  57.693  38.142  1.00  0.00           C  
ATOM   3622  CG2 ILE A1782      20.727  56.932  39.461  1.00  0.00           C  
ATOM   3623  CD1 ILE A1782      18.078  56.325  38.049  1.00  0.00           C  
ATOM   3624  N   GLY A1783      22.753  59.511  39.537  1.00  0.00           N  
ATOM   3625  CA  GLY A1783      24.168  59.487  39.878  1.00  0.00           C  
ATOM   3626  C   GLY A1783      24.495  58.053  40.228  1.00  0.00           C  
ATOM   3627  O   GLY A1783      24.109  57.555  41.284  1.00  0.00           O  
ATOM   3628  N   ILE A1784      25.192  57.367  39.334  1.00  0.00           N  
ATOM   3629  CA  ILE A1784      25.506  55.966  39.563  1.00  0.00           C  
ATOM   3630  C   ILE A1784      26.372  55.738  40.799  1.00  0.00           C  
ATOM   3631  O   ILE A1784      26.111  54.819  41.567  1.00  0.00           O  
ATOM   3632  CB  ILE A1784      26.160  55.334  38.301  1.00  0.00           C  
ATOM   3633  CG1 ILE A1784      25.160  55.364  37.140  1.00  0.00           C  
ATOM   3634  CG2 ILE A1784      26.560  53.891  38.569  1.00  0.00           C  
ATOM   3635  CD1 ILE A1784      23.853  54.637  37.411  1.00  0.00           C  
ATOM   3636  N   ASP A1785      27.392  56.567  41.000  1.00  0.00           N  
ATOM   3637  CA  ASP A1785      28.250  56.411  42.170  1.00  0.00           C  
ATOM   3638  C   ASP A1785      27.445  56.541  43.465  1.00  0.00           C  
ATOM   3639  O   ASP A1785      27.604  55.731  44.378  1.00  0.00           O  
ATOM   3640  CB  ASP A1785      29.359  57.455  42.158  1.00  0.00           C  
ATOM   3641  CG  ASP A1785      29.964  57.624  40.797  1.00  0.00           C  
ATOM   3642  OD1 ASP A1785      30.813  56.791  40.420  1.00  0.00           O  
ATOM   3643  OD2 ASP A1785      29.581  58.585  40.107  1.00  0.00           O  
ATOM   3644  N   ARG A1786      26.586  57.556  43.539  1.00  0.00           N  
ATOM   3645  CA  ARG A1786      25.753  57.772  44.721  1.00  0.00           C  
ATOM   3646  C   ARG A1786      24.820  56.581  44.914  1.00  0.00           C  
ATOM   3647  O   ARG A1786      24.568  56.145  46.041  1.00  0.00           O  
ATOM   3648  CB  ARG A1786      24.952  59.067  44.575  1.00  0.00           C  
ATOM   3649  CG  ARG A1786      25.847  60.286  44.534  1.00  0.00           C  
ATOM   3650  CD  ARG A1786      25.135  61.547  44.968  1.00  0.00           C  
ATOM   3651  NE  ARG A1786      26.027  62.705  44.895  1.00  0.00           N  
ATOM   3652  CZ  ARG A1786      25.619  63.953  44.675  1.00  0.00           C  
ATOM   3653  NH1 ARG A1786      24.328  64.207  44.509  1.00  0.00           N  
ATOM   3654  NH2 ARG A1786      26.501  64.946  44.595  1.00  0.00           N  
ATOM   3655  N   MET A1787      24.319  56.044  43.810  1.00  0.00           N  
ATOM   3656  CA  MET A1787      23.448  54.887  43.884  1.00  0.00           C  
ATOM   3657  C   MET A1787      24.240  53.699  44.444  1.00  0.00           C  
ATOM   3658  O   MET A1787      23.742  52.950  45.278  1.00  0.00           O  
ATOM   3659  CB  MET A1787      22.904  54.543  42.497  1.00  0.00           C  
ATOM   3660  CG  MET A1787      22.216  53.191  42.434  1.00  0.00           C  
ATOM   3661  SD  MET A1787      21.700  52.705  40.775  1.00  0.00           S  
ATOM   3662  CE  MET A1787      20.095  53.374  40.701  1.00  0.00           C  
ATOM   3663  N   ILE A1788      25.478  53.533  43.989  1.00  0.00           N  
ATOM   3664  CA  ILE A1788      26.321  52.429  44.440  1.00  0.00           C  
ATOM   3665  C   ILE A1788      26.568  52.474  45.949  1.00  0.00           C  
ATOM   3666  O   ILE A1788      26.685  51.435  46.591  1.00  0.00           O  
ATOM   3667  CB  ILE A1788      27.705  52.433  43.721  1.00  0.00           C  
ATOM   3668  CG1 ILE A1788      27.519  52.367  42.196  1.00  0.00           C  
ATOM   3669  CG2 ILE A1788      28.554  51.253  44.215  1.00  0.00           C  
ATOM   3670  CD1 ILE A1788      26.927  51.064  41.684  1.00  0.00           C  
ATOM   3671  N   MET A1789      26.660  53.681  46.501  1.00  0.00           N  
ATOM   3672  CA  MET A1789      26.896  53.877  47.928  1.00  0.00           C  
ATOM   3673  C   MET A1789      25.786  53.239  48.745  1.00  0.00           C  
ATOM   3674  O   MET A1789      26.045  52.547  49.723  1.00  0.00           O  
ATOM   3675  CB  MET A1789      26.961  55.368  48.254  1.00  0.00           C  
ATOM   3676  CG  MET A1789      28.235  56.057  47.798  1.00  0.00           C  
ATOM   3677  SD  MET A1789      28.052  57.837  47.820  1.00  0.00           S  
ATOM   3678  CE  MET A1789      28.206  58.180  49.593  1.00  0.00           C  
ATOM   3679  N   LEU A1790      24.546  53.471  48.330  1.00  0.00           N  
ATOM   3680  CA  LEU A1790      23.391  52.928  49.031  1.00  0.00           C  
ATOM   3681  C   LEU A1790      23.324  51.408  49.028  1.00  0.00           C  
ATOM   3682  O   LEU A1790      22.713  50.815  49.916  1.00  0.00           O  
ATOM   3683  CB  LEU A1790      22.102  53.484  48.424  1.00  0.00           C  
ATOM   3684  CG  LEU A1790      22.080  54.983  48.115  1.00  0.00           C  
ATOM   3685  CD1 LEU A1790      20.819  55.318  47.324  1.00  0.00           C  
ATOM   3686  CD2 LEU A1790      22.128  55.781  49.414  1.00  0.00           C  
ATOM   3687  N   PHE A1791      23.956  50.776  48.044  1.00  0.00           N  
ATOM   3688  CA  PHE A1791      23.928  49.316  47.924  1.00  0.00           C  
ATOM   3689  C   PHE A1791      25.168  48.637  48.495  1.00  0.00           C  
ATOM   3690  O   PHE A1791      25.267  47.410  48.498  1.00  0.00           O  
ATOM   3691  CB  PHE A1791      23.757  48.912  46.450  1.00  0.00           C  
ATOM   3692  CG  PHE A1791      22.362  49.113  45.924  1.00  0.00           C  
ATOM   3693  CD1 PHE A1791      21.387  48.141  46.111  1.00  0.00           C  
ATOM   3694  CD2 PHE A1791      22.012  50.288  45.265  1.00  0.00           C  
ATOM   3695  CE1 PHE A1791      20.083  48.338  45.652  1.00  0.00           C  
ATOM   3696  CE2 PHE A1791      20.713  50.495  44.803  1.00  0.00           C  
ATOM   3697  CZ  PHE A1791      19.751  49.521  44.997  1.00  0.00           C  
ATOM   3698  N   THR A1792      26.109  49.440  48.973  1.00  0.00           N  
ATOM   3699  CA  THR A1792      27.344  48.919  49.541  1.00  0.00           C  
ATOM   3700  C   THR A1792      27.615  49.544  50.912  1.00  0.00           C  
ATOM   3701  O   THR A1792      28.723  49.452  51.433  1.00  0.00           O  
ATOM   3702  CB  THR A1792      28.536  49.231  48.625  1.00  0.00           C  
ATOM   3703  OG1 THR A1792      28.606  50.645  48.413  1.00  0.00           O  
ATOM   3704  CG2 THR A1792      28.384  48.533  47.290  1.00  0.00           C  
ATOM   3705  N   ASN A1793      26.601  50.181  51.484  1.00  0.00           N  
ATOM   3706  CA  ASN A1793      26.742  50.827  52.774  1.00  0.00           C  
ATOM   3707  C   ASN A1793      28.001  51.686  52.833  1.00  0.00           C  
ATOM   3708  O   ASN A1793      28.746  51.632  53.813  1.00  0.00           O  
ATOM   3709  CB  ASN A1793      26.795  49.777  53.878  1.00  0.00           C  
ATOM   3710  CG  ASN A1793      26.343  50.318  55.225  1.00  0.00           C  
ATOM   3711  OD1 ASN A1793      25.954  51.480  55.357  1.00  0.00           O  
ATOM   3712  ND2 ASN A1793      26.390  49.467  56.234  1.00  0.00           N  
ATOM   3713  N   SER A1794      28.246  52.463  51.781  1.00  0.00           N  
ATOM   3714  CA  SER A1794      29.413  53.338  51.729  1.00  0.00           C  
ATOM   3715  C   SER A1794      28.913  54.720  52.087  1.00  0.00           C  
ATOM   3716  O   SER A1794      27.822  55.121  51.679  1.00  0.00           O  
ATOM   3717  CB  SER A1794      30.035  53.340  50.329  1.00  0.00           C  
ATOM   3718  OG  SER A1794      30.611  52.078  50.021  1.00  0.00           O  
ATOM   3719  N   HIS A1795      29.708  55.465  52.841  1.00  0.00           N  
ATOM   3720  CA  HIS A1795      29.256  56.772  53.278  1.00  0.00           C  
ATOM   3721  C   HIS A1795      30.036  57.931  52.730  1.00  0.00           C  
ATOM   3722  O   HIS A1795      29.876  59.075  53.147  1.00  0.00           O  
ATOM   3723  CB  HIS A1795      29.165  56.750  54.803  1.00  0.00           C  
ATOM   3724  CG  HIS A1795      28.168  55.742  55.285  1.00  0.00           C  
ATOM   3725  ND1 HIS A1795      26.817  56.017  55.344  1.00  0.00           N  
ATOM   3726  CD2 HIS A1795      28.289  54.412  55.516  1.00  0.00           C  
ATOM   3727  CE1 HIS A1795      26.150  54.900  55.581  1.00  0.00           C  
ATOM   3728  NE2 HIS A1795      27.020  53.911  55.690  1.00  0.00           N  
ATOM   3729  N   THR A1796      30.877  57.609  51.761  1.00  0.00           N  
ATOM   3730  CA  THR A1796      31.646  58.599  51.036  1.00  0.00           C  
ATOM   3731  C   THR A1796      31.719  58.043  49.613  1.00  0.00           C  
ATOM   3732  O   THR A1796      31.842  56.824  49.401  1.00  0.00           O  
ATOM   3733  CB  THR A1796      33.054  58.808  51.606  1.00  0.00           C  
ATOM   3734  OG1 THR A1796      33.784  59.669  50.724  1.00  0.00           O  
ATOM   3735  CG2 THR A1796      33.791  57.490  51.757  1.00  0.00           C  
ATOM   3736  N   ILE A1797      31.588  58.938  48.641  1.00  0.00           N  
ATOM   3737  CA  ILE A1797      31.630  58.554  47.249  1.00  0.00           C  
ATOM   3738  C   ILE A1797      33.002  57.946  46.964  1.00  0.00           C  
ATOM   3739  O   ILE A1797      33.145  57.069  46.108  1.00  0.00           O  
ATOM   3740  CB  ILE A1797      31.338  59.785  46.354  1.00  0.00           C  
ATOM   3741  CG1 ILE A1797      30.987  59.330  44.937  1.00  0.00           C  
ATOM   3742  CG2 ILE A1797      32.502  60.751  46.386  1.00  0.00           C  
ATOM   3743  CD1 ILE A1797      30.510  60.468  44.048  1.00  0.00           C  
ATOM   3744  N   ARG A1798      33.995  58.387  47.729  1.00  0.00           N  
ATOM   3745  CA  ARG A1798      35.364  57.909  47.599  1.00  0.00           C  
ATOM   3746  C   ARG A1798      35.485  56.396  47.775  1.00  0.00           C  
ATOM   3747  O   ARG A1798      36.466  55.789  47.345  1.00  0.00           O  
ATOM   3748  CB  ARG A1798      36.237  58.565  48.648  1.00  0.00           C  
ATOM   3749  CG  ARG A1798      36.719  59.955  48.361  1.00  0.00           C  
ATOM   3750  CD  ARG A1798      37.941  60.176  49.248  1.00  0.00           C  
ATOM   3751  NE  ARG A1798      38.416  61.554  49.279  1.00  0.00           N  
ATOM   3752  CZ  ARG A1798      38.785  62.245  48.204  1.00  0.00           C  
ATOM   3753  NH1 ARG A1798      38.731  61.684  47.003  1.00  0.00           N  
ATOM   3754  NH2 ARG A1798      39.216  63.497  48.329  1.00  0.00           N  
ATOM   3755  N   ASP A1799      34.506  55.782  48.422  1.00  0.00           N  
ATOM   3756  CA  ASP A1799      34.557  54.343  48.645  1.00  0.00           C  
ATOM   3757  C   ASP A1799      33.978  53.518  47.512  1.00  0.00           C  
ATOM   3758  O   ASP A1799      34.119  52.293  47.504  1.00  0.00           O  
ATOM   3759  CB  ASP A1799      33.809  53.985  49.925  1.00  0.00           C  
ATOM   3760  CG  ASP A1799      34.599  54.317  51.163  1.00  0.00           C  
ATOM   3761  OD1 ASP A1799      35.847  54.365  51.074  1.00  0.00           O  
ATOM   3762  OD2 ASP A1799      33.969  54.531  52.220  1.00  0.00           O  
ATOM   3763  N   VAL A1800      33.306  54.177  46.570  1.00  0.00           N  
ATOM   3764  CA  VAL A1800      32.697  53.461  45.453  1.00  0.00           C  
ATOM   3765  C   VAL A1800      33.302  53.791  44.091  1.00  0.00           C  
ATOM   3766  O   VAL A1800      32.839  53.292  43.072  1.00  0.00           O  
ATOM   3767  CB  VAL A1800      31.161  53.692  45.393  1.00  0.00           C  
ATOM   3768  CG1 VAL A1800      30.506  53.132  46.656  1.00  0.00           C  
ATOM   3769  CG2 VAL A1800      30.850  55.171  45.215  1.00  0.00           C  
ATOM   3770  N   ILE A1801      34.323  54.641  44.078  1.00  0.00           N  
ATOM   3771  CA  ILE A1801      35.011  54.997  42.844  1.00  0.00           C  
ATOM   3772  C   ILE A1801      36.401  54.414  43.039  1.00  0.00           C  
ATOM   3773  O   ILE A1801      37.072  54.718  44.025  1.00  0.00           O  
ATOM   3774  CB  ILE A1801      35.103  56.520  42.655  1.00  0.00           C  
ATOM   3775  CG1 ILE A1801      33.719  57.087  42.373  1.00  0.00           C  
ATOM   3776  CG2 ILE A1801      36.002  56.847  41.490  1.00  0.00           C  
ATOM   3777  CD1 ILE A1801      33.697  58.588  42.287  1.00  0.00           C  
ATOM   3778  N   LEU A1802      36.829  53.559  42.116  1.00  0.00           N  
ATOM   3779  CA  LEU A1802      38.131  52.918  42.243  1.00  0.00           C  
ATOM   3780  C   LEU A1802      39.282  53.896  42.465  1.00  0.00           C  
ATOM   3781  O   LEU A1802      40.134  53.676  43.335  1.00  0.00           O  
ATOM   3782  CB  LEU A1802      38.405  52.054  41.020  1.00  0.00           C  
ATOM   3783  CG  LEU A1802      37.593  50.764  40.990  1.00  0.00           C  
ATOM   3784  CD1 LEU A1802      37.598  50.178  39.580  1.00  0.00           C  
ATOM   3785  CD2 LEU A1802      38.179  49.778  41.990  1.00  0.00           C  
ATOM   3786  N   PHE A1803      39.312  54.974  41.685  1.00  0.00           N  
ATOM   3787  CA  PHE A1803      40.377  55.956  41.816  1.00  0.00           C  
ATOM   3788  C   PHE A1803      39.819  57.360  41.970  1.00  0.00           C  
ATOM   3789  O   PHE A1803      39.866  58.180  41.042  1.00  0.00           O  
ATOM   3790  CB  PHE A1803      41.308  55.869  40.615  1.00  0.00           C  
ATOM   3791  CG  PHE A1803      41.931  54.512  40.441  1.00  0.00           C  
ATOM   3792  CD1 PHE A1803      43.078  54.166  41.150  1.00  0.00           C  
ATOM   3793  CD2 PHE A1803      41.368  53.577  39.571  1.00  0.00           C  
ATOM   3794  CE1 PHE A1803      43.659  52.909  40.997  1.00  0.00           C  
ATOM   3795  CE2 PHE A1803      41.941  52.314  39.408  1.00  0.00           C  
ATOM   3796  CZ  PHE A1803      43.090  51.981  40.124  1.00  0.00           C  
ATOM   3797  N   PRO A1804      39.330  57.669  43.180  1.00  0.00           N  
ATOM   3798  CA  PRO A1804      38.748  58.971  43.501  1.00  0.00           C  
ATOM   3799  C   PRO A1804      39.748  60.086  43.268  1.00  0.00           C  
ATOM   3800  O   PRO A1804      40.954  59.872  43.337  1.00  0.00           O  
ATOM   3801  CB  PRO A1804      38.371  58.857  44.985  1.00  0.00           C  
ATOM   3802  CG  PRO A1804      38.466  57.420  45.323  1.00  0.00           C  
ATOM   3803  CD  PRO A1804      39.394  56.782  44.357  1.00  0.00           C  
ATOM   3804  N   ALA A1805      39.245  61.276  42.979  1.00  0.00           N  
ATOM   3805  CA  ALA A1805      40.123  62.412  42.782  1.00  0.00           C  
ATOM   3806  C   ALA A1805      40.729  62.731  44.160  1.00  0.00           C  
ATOM   3807  O   ALA A1805      40.002  62.935  45.132  1.00  0.00           O  
ATOM   3808  CB  ALA A1805      39.316  63.612  42.246  1.00  0.00           C  
ATOM   3809  N   MET A1806      42.054  62.752  44.246  1.00  0.00           N  
ATOM   3810  CA  MET A1806      42.731  63.046  45.505  1.00  0.00           C  
ATOM   3811  C   MET A1806      43.443  64.399  45.408  1.00  0.00           C  
ATOM   3812  O   MET A1806      43.791  64.848  44.315  1.00  0.00           O  
ATOM   3813  CB  MET A1806      43.769  61.951  45.827  1.00  0.00           C  
ATOM   3814  CG  MET A1806      43.210  60.578  46.214  1.00  0.00           C  
ATOM   3815  SD  MET A1806      42.030  60.627  47.581  1.00  0.00           S  
ATOM   3816  CE  MET A1806      43.128  60.684  48.996  1.00  0.00           C  
ATOM   3817  N   ARG A1807      43.649  65.052  46.546  1.00  0.00           N  
ATOM   3818  CA  ARG A1807      44.358  66.324  46.557  1.00  0.00           C  
ATOM   3819  C   ARG A1807      45.843  66.004  46.437  1.00  0.00           C  
ATOM   3820  O   ARG A1807      46.315  65.018  47.000  1.00  0.00           O  
ATOM   3821  CB  ARG A1807      44.099  67.069  47.860  1.00  0.00           C  
ATOM   3822  CG  ARG A1807      42.669  67.514  48.015  1.00  0.00           C  
ATOM   3823  CD  ARG A1807      42.502  68.537  49.129  1.00  0.00           C  
ATOM   3824  NE  ARG A1807      41.151  69.094  49.117  1.00  0.00           N  
ATOM   3825  CZ  ARG A1807      40.043  68.357  49.160  1.00  0.00           C  
ATOM   3826  NH1 ARG A1807      40.124  67.033  49.220  1.00  0.00           N  
ATOM   3827  NH2 ARG A1807      38.853  68.942  49.121  1.00  0.00           N  
ATOM   3828  N   PRO A1808      46.597  66.828  45.692  1.00  0.00           N  
ATOM   3829  CA  PRO A1808      48.038  66.611  45.506  1.00  0.00           C  
ATOM   3830  C   PRO A1808      48.808  66.374  46.809  1.00  0.00           C  
ATOM   3831  O   PRO A1808      48.623  67.090  47.794  1.00  0.00           O  
ATOM   3832  CB  PRO A1808      48.500  67.876  44.785  1.00  0.00           C  
ATOM   3833  CG  PRO A1808      47.269  68.372  44.080  1.00  0.00           C  
ATOM   3834  CD  PRO A1808      46.116  68.022  44.970  1.00  0.00           C  
TER
HETATM 3835  N   LAD B 510      20.720  66.319  32.758  1.00  0.00           N  
HETATM 3836  CA  LAD B 510      20.320  66.009  34.132  1.00  0.00           C  
HETATM 3837  CB  LAD B 510      19.748  64.589  34.174  1.00  0.00           C  
HETATM 3838  CG  LAD B 510      18.617  64.356  33.199  1.00  0.00           C  
HETATM 3839  CD  LAD B 510      17.474  65.302  33.490  1.00  0.00           C  
HETATM 3840  CE  LAD B 510      16.248  64.916  32.687  1.00  0.00           C  
HETATM 3841  NZ  LAD B 510      16.286  65.506  31.313  1.00  0.00           N  
HETATM 3842  C   LAD B 510      21.534  66.157  35.085  1.00  0.00           C  
HETATM 3843  O   LAD B 510      22.680  66.306  34.626  1.00  0.00           O  
HETATM 3844  PA  LAD B 510      22.140  66.691  37.678  1.00  0.00           P  
HETATM 3845  O5' LAD B 510      23.050  65.381  37.759  1.00  0.00           O  
HETATM 3846  C5' LAD B 510      22.492  64.063  37.794  1.00  0.00           C  
HETATM 3847  C4' LAD B 510      22.950  63.352  39.049  1.00  0.00           C  
HETATM 3848  O4' LAD B 510      24.396  63.265  39.029  1.00  0.00           O  
HETATM 3849  C1' LAD B 510      24.876  63.162  40.359  1.00  0.00           C  
HETATM 3850  N9  LAD B 510      26.009  64.072  40.506  1.00  0.00           N  
HETATM 3851  C4  LAD B 510      27.249  63.748  41.012  1.00  0.00           C  
HETATM 3852  N3  LAD B 510      27.664  62.545  41.449  1.00  0.00           N  
HETATM 3853  C2  LAD B 510      28.922  62.608  41.875  1.00  0.00           C  
HETATM 3854  N1  LAD B 510      29.755  63.662  41.901  1.00  0.00           N  
HETATM 3855  C6  LAD B 510      29.315  64.849  41.435  1.00  0.00           C  
HETATM 3856  N6  LAD B 510      30.169  65.882  41.424  1.00  0.00           N  
HETATM 3857  C5  LAD B 510      27.990  64.921  40.969  1.00  0.00           C  
HETATM 3858  N7  LAD B 510      27.232  65.956  40.437  1.00  0.00           N  
HETATM 3859  C8  LAD B 510      26.071  65.402  40.181  1.00  0.00           C  
HETATM 3860  C2' LAD B 510      23.692  63.427  41.291  1.00  0.00           C  
HETATM 3861  O2' LAD B 510      23.198  62.194  41.759  1.00  0.00           O  
HETATM 3862  C3' LAD B 510      22.688  64.088  40.354  1.00  0.00           C  
HETATM 3863  O3' LAD B 510      21.351  63.912  40.811  1.00  0.00           O  
HETATM 3864  O1A LAD B 510      21.429  66.761  38.970  1.00  0.00           O  
HETATM 3865  O2A LAD B 510      23.071  67.808  37.388  1.00  0.00           O  
HETATM 3866  O3A LAD B 510      21.115  66.348  36.461  1.00  0.00           O  
TER
END
