# Supplementary material for: Backbone Brackets and Arginine Tweezers delineate Class I and Class II aminoacyl tRNA synthetases
Source: PLoS Comput Biol. 2018 Apr 16;14(4):e1006101. doi: 10.1371/journal.pcbi.1006101 (PMC5919687; doi:10.1371/journal.pcbi.1006101)
Supplement: S12 File — All structures of Class II aaRS with residues renumbered according to the MSA. (GZ) [file pcbi.1006101.s024.tar.gz › 1e22_A_renum.pdb]

ATOM      1  N   ALA A 135      60.416  49.127  61.973  1.00  0.00           N  
ATOM      2  CA  ALA A 135      61.131  50.342  61.594  1.00  0.00           C  
ATOM      3  C   ALA A 135      62.127  50.061  60.461  1.00  0.00           C  
ATOM      4  O   ALA A 135      61.840  50.294  59.282  1.00  0.00           O  
ATOM      5  CB  ALA A 135      61.863  50.917  62.821  1.00  0.00           C  
ATOM      6  N   ILE A 136      63.300  49.562  60.837  1.00  0.00           N  
ATOM      7  CA  ILE A 136      64.350  49.229  59.882  1.00  0.00           C  
ATOM      8  C   ILE A 136      64.091  47.835  59.315  1.00  0.00           C  
ATOM      9  O   ILE A 136      64.664  47.456  58.295  1.00  0.00           O  
ATOM     10  CB  ILE A 136      65.743  49.235  60.554  1.00  0.00           C  
ATOM     11  N   ASP A 137      63.226  47.078  59.989  1.00  0.00           N  
ATOM     12  CA  ASP A 137      62.880  45.723  59.562  1.00  0.00           C  
ATOM     13  C   ASP A 137      62.143  45.756  58.225  1.00  0.00           C  
ATOM     14  O   ASP A 137      62.102  44.759  57.497  1.00  0.00           O  
ATOM     15  CB  ASP A 137      62.008  45.035  60.617  1.00  0.00           C  
ATOM     16  N   PHE A 138      61.552  46.905  57.912  1.00  0.00           N  
ATOM     17  CA  PHE A 138      60.842  47.070  56.658  1.00  0.00           C  
ATOM     18  C   PHE A 138      61.884  47.202  55.557  1.00  0.00           C  
ATOM     19  O   PHE A 138      61.782  46.552  54.516  1.00  0.00           O  
ATOM     20  CB  PHE A 138      59.970  48.322  56.692  1.00  0.00           C  
ATOM     21  CG  PHE A 138      59.331  48.653  55.371  1.00  0.00           C  
ATOM     22  CD1 PHE A 138      58.319  47.850  54.854  1.00  0.00           C  
ATOM     23  CD2 PHE A 138      59.730  49.777  54.646  1.00  0.00           C  
ATOM     24  CE1 PHE A 138      57.711  48.161  53.635  1.00  0.00           C  
ATOM     25  CE2 PHE A 138      59.128  50.096  53.426  1.00  0.00           C  
ATOM     26  CZ  PHE A 138      58.117  49.286  52.923  1.00  0.00           C  
ATOM     27  N   ASN A 139      62.893  48.035  55.787  1.00  0.00           N  
ATOM     28  CA  ASN A 139      63.939  48.218  54.795  1.00  0.00           C  
ATOM     29  C   ASN A 139      64.748  46.953  54.569  1.00  0.00           C  
ATOM     30  O   ASN A 139      65.380  46.786  53.530  1.00  0.00           O  
ATOM     31  CB  ASN A 139      64.844  49.371  55.200  1.00  0.00           C  
ATOM     32  CG  ASN A 139      64.370  50.678  54.620  1.00  0.00           C  
ATOM     33  OD1 ASN A 139      63.402  51.268  55.105  1.00  0.00           O  
ATOM     34  ND2 ASN A 139      65.024  51.125  53.551  1.00  0.00           N  
ATOM     35  N   ASP A 140      64.702  46.057  55.542  1.00  0.00           N  
ATOM     36  CA  ASP A 140      65.403  44.801  55.443  1.00  0.00           C  
ATOM     37  C   ASP A 140      64.566  43.936  54.527  1.00  0.00           C  
ATOM     38  O   ASP A 140      65.104  43.127  53.789  1.00  0.00           O  
ATOM     39  CB  ASP A 140      65.547  44.143  56.820  1.00  0.00           C  
ATOM     40  CG  ASP A 140      66.851  44.519  57.508  1.00  0.00           C  
ATOM     41  OD1 ASP A 140      67.656  45.233  56.862  1.00  0.00           O  
ATOM     42  OD2 ASP A 140      67.070  44.104  58.677  1.00  0.00           O  
ATOM     43  N   GLU A 141      63.249  44.104  54.594  1.00  0.00           N  
ATOM     44  CA  GLU A 141      62.335  43.355  53.739  1.00  0.00           C  
ATOM     45  C   GLU A 141      62.553  43.788  52.281  1.00  0.00           C  
ATOM     46  O   GLU A 141      62.620  42.954  51.378  1.00  0.00           O  
ATOM     47  CB  GLU A 141      60.891  43.635  54.146  1.00  0.00           C  
ATOM     48  CG  GLU A 141      60.353  42.654  55.143  1.00  0.00           C  
ATOM     49  CD  GLU A 141      59.629  41.497  54.490  1.00  0.00           C  
ATOM     50  OE1 GLU A 141      60.237  40.808  53.645  1.00  0.00           O  
ATOM     51  OE2 GLU A 141      58.447  41.272  54.825  1.00  0.00           O  
ATOM     52  N   LEU A 142      62.663  45.096  52.063  1.00  0.00           N  
ATOM     53  CA  LEU A 142      62.885  45.625  50.728  1.00  0.00           C  
ATOM     54  C   LEU A 142      64.228  45.143  50.201  1.00  0.00           C  
ATOM     55  O   LEU A 142      64.338  44.746  49.053  1.00  0.00           O  
ATOM     56  CB  LEU A 142      62.858  47.152  50.749  1.00  0.00           C  
ATOM     57  CG  LEU A 142      61.554  47.803  51.221  1.00  0.00           C  
ATOM     58  CD1 LEU A 142      61.625  49.279  50.947  1.00  0.00           C  
ATOM     59  CD2 LEU A 142      60.356  47.198  50.519  1.00  0.00           C  
ATOM     60  N   ARG A 143      65.251  45.164  51.046  1.00  0.00           N  
ATOM     61  CA  ARG A 143      66.572  44.720  50.621  1.00  0.00           C  
ATOM     62  C   ARG A 143      66.602  43.226  50.295  1.00  0.00           C  
ATOM     63  O   ARG A 143      67.230  42.803  49.327  1.00  0.00           O  
ATOM     64  CB  ARG A 143      67.613  45.023  51.701  1.00  0.00           C  
ATOM     65  CG  ARG A 143      69.052  44.738  51.275  1.00  0.00           C  
ATOM     66  CD  ARG A 143      70.015  44.798  52.457  1.00  0.00           C  
ATOM     67  N   ASN A 144      65.916  42.429  51.103  1.00  0.00           N  
ATOM     68  CA  ASN A 144      65.894  40.988  50.913  1.00  0.00           C  
ATOM     69  C   ASN A 144      65.152  40.521  49.679  1.00  0.00           C  
ATOM     70  O   ASN A 144      65.541  39.527  49.050  1.00  0.00           O  
ATOM     71  CB  ASN A 144      65.311  40.301  52.153  1.00  0.00           C  
ATOM     72  CG  ASN A 144      66.306  39.378  52.813  1.00  0.00           C  
ATOM     73  OD1 ASN A 144      67.235  39.830  53.481  1.00  0.00           O  
ATOM     74  ND2 ASN A 144      66.123  38.072  52.628  1.00  0.00           N  
ATOM     75  N   ARG A 145      64.069  41.208  49.340  1.00  0.00           N  
ATOM     76  CA  ARG A 145      63.277  40.855  48.163  1.00  0.00           C  
ATOM     77  C   ARG A 145      64.017  41.239  46.903  1.00  0.00           C  
ATOM     78  O   ARG A 145      64.020  40.510  45.909  1.00  0.00           O  
ATOM     79  CB  ARG A 145      61.921  41.551  48.241  1.00  0.00           C  
ATOM     80  CG  ARG A 145      61.019  40.908  49.279  1.00  0.00           C  
ATOM     81  CD  ARG A 145      59.916  41.832  49.699  1.00  0.00           C  
ATOM     82  NE  ARG A 145      59.075  41.217  50.712  1.00  0.00           N  
ATOM     83  CZ  ARG A 145      58.026  40.444  50.454  1.00  0.00           C  
ATOM     84  NH1 ARG A 145      57.672  40.179  49.202  1.00  0.00           N  
ATOM     85  NH2 ARG A 145      57.324  39.942  51.458  1.00  0.00           N  
ATOM     86  N   ARG A 146      64.676  42.388  46.941  1.00  0.00           N  
ATOM     87  CA  ARG A 146      65.468  42.906  45.826  1.00  0.00           C  
ATOM     88  C   ARG A 146      66.626  41.938  45.592  1.00  0.00           C  
ATOM     89  O   ARG A 146      66.934  41.643  44.445  1.00  0.00           O  
ATOM     90  CB  ARG A 146      65.987  44.303  46.192  1.00  0.00           C  
ATOM     91  CG  ARG A 146      66.777  45.020  45.132  1.00  0.00           C  
ATOM     92  CD  ARG A 146      67.003  46.488  45.545  1.00  0.00           C  
ATOM     93  NE  ARG A 146      67.352  46.648  46.962  1.00  0.00           N  
ATOM     94  CZ  ARG A 146      66.671  47.404  47.829  1.00  0.00           C  
ATOM     95  NH1 ARG A 146      65.595  48.074  47.431  1.00  0.00           N  
ATOM     96  NH2 ARG A 146      67.079  47.523  49.092  1.00  0.00           N  
ATOM     97  N   GLU A 147      67.256  41.441  46.665  1.00  0.00           N  
ATOM     98  CA  GLU A 147      68.388  40.507  46.551  1.00  0.00           C  
ATOM     99  C   GLU A 147      67.958  39.154  45.996  1.00  0.00           C  
ATOM    100  O   GLU A 147      68.725  38.479  45.316  1.00  0.00           O  
ATOM    101  CB  GLU A 147      69.020  40.268  47.906  1.00  0.00           C  
ATOM    102  CG  GLU A 147      70.005  41.335  48.340  1.00  0.00           C  
ATOM    103  CD  GLU A 147      70.645  41.048  49.701  1.00  0.00           C  
ATOM    104  OE1 GLU A 147      70.349  39.993  50.316  1.00  0.00           O  
ATOM    105  OE2 GLU A 147      71.450  41.897  50.147  1.00  0.00           O  
ATOM    106  N   LYS A 148      66.745  38.742  46.345  1.00  0.00           N  
ATOM    107  CA  LYS A 148      66.211  37.480  45.878  1.00  0.00           C  
ATOM    108  C   LYS A 148      65.900  37.606  44.392  1.00  0.00           C  
ATOM    109  O   LYS A 148      66.050  36.647  43.638  1.00  0.00           O  
ATOM    110  CB  LYS A 148      64.952  37.127  46.661  1.00  0.00           C  
ATOM    111  CG  LYS A 148      65.247  36.460  47.983  1.00  0.00           C  
ATOM    112  CD  LYS A 148      64.015  36.357  48.838  1.00  0.00           C  
ATOM    113  CE  LYS A 148      64.310  35.642  50.136  1.00  0.00           C  
ATOM    114  NZ  LYS A 148      63.046  35.335  50.859  1.00  0.00           N  
ATOM    115  N   LEU A 149      65.459  38.794  43.980  1.00  0.00           N  
ATOM    116  CA  LEU A 149      65.145  39.053  42.580  1.00  0.00           C  
ATOM    117  C   LEU A 149      66.428  38.950  41.768  1.00  0.00           C  
ATOM    118  O   LEU A 149      66.470  38.267  40.751  1.00  0.00           O  
ATOM    119  CB  LEU A 149      64.553  40.448  42.407  1.00  0.00           C  
ATOM    120  CG  LEU A 149      64.265  40.855  40.959  1.00  0.00           C  
ATOM    121  CD1 LEU A 149      63.486  39.738  40.257  1.00  0.00           C  
ATOM    122  CD2 LEU A 149      63.460  42.144  40.942  1.00  0.00           C  
ATOM    123  N   ALA A 150      67.470  39.634  42.229  1.00  0.00           N  
ATOM    124  CA  ALA A 150      68.759  39.611  41.559  1.00  0.00           C  
ATOM    125  C   ALA A 150      69.201  38.171  41.352  1.00  0.00           C  
ATOM    126  O   ALA A 150      69.778  37.824  40.319  1.00  0.00           O  
ATOM    127  CB  ALA A 150      69.789  40.351  42.389  1.00  0.00           C  
ATOM    128  N   ALA A 151      68.928  37.326  42.336  1.00  0.00           N  
ATOM    129  CA  ALA A 151      69.307  35.925  42.241  1.00  0.00           C  
ATOM    130  C   ALA A 151      68.479  35.231  41.157  1.00  0.00           C  
ATOM    131  O   ALA A 151      68.974  34.337  40.466  1.00  0.00           O  
ATOM    132  CB  ALA A 151      69.104  35.246  43.578  1.00  0.00           C  
ATOM    133  N   LEU A 152      67.223  35.657  41.016  1.00  0.00           N  
ATOM    134  CA  LEU A 152      66.300  35.109  40.024  1.00  0.00           C  
ATOM    135  C   LEU A 152      66.770  35.451  38.613  1.00  0.00           C  
ATOM    136  O   LEU A 152      66.648  34.653  37.687  1.00  0.00           O  
ATOM    137  CB  LEU A 152      64.902  35.699  40.220  1.00  0.00           C  
ATOM    138  CG  LEU A 152      63.975  35.032  41.233  1.00  0.00           C  
ATOM    139  CD1 LEU A 152      62.607  35.702  41.220  1.00  0.00           C  
ATOM    140  CD2 LEU A 152      63.863  33.561  40.902  1.00  0.00           C  
ATOM    141  N   ARG A 153      67.290  36.660  38.461  1.00  0.00           N  
ATOM    142  CA  ARG A 153      67.768  37.128  37.183  1.00  0.00           C  
ATOM    143  C   ARG A 153      69.004  36.347  36.744  1.00  0.00           C  
ATOM    144  O   ARG A 153      69.199  36.101  35.556  1.00  0.00           O  
ATOM    145  CB  ARG A 153      68.083  38.612  37.270  1.00  0.00           C  
ATOM    146  CG  ARG A 153      66.855  39.508  37.415  1.00  0.00           C  
ATOM    147  CD  ARG A 153      67.295  40.940  37.215  1.00  0.00           C  
ATOM    148  NE  ARG A 153      66.324  41.972  37.585  1.00  0.00           N  
ATOM    149  CZ  ARG A 153      65.180  42.209  36.953  1.00  0.00           C  
ATOM    150  NH1 ARG A 153      64.832  41.485  35.902  1.00  0.00           N  
ATOM    151  NH2 ARG A 153      64.411  43.216  37.339  1.00  0.00           N  
ATOM    152  N   GLN A 154      69.834  35.945  37.699  1.00  0.00           N  
ATOM    153  CA  GLN A 154      71.038  35.187  37.370  1.00  0.00           C  
ATOM    154  C   GLN A 154      70.702  33.763  36.953  1.00  0.00           C  
ATOM    155  O   GLN A 154      71.487  33.113  36.267  1.00  0.00           O  
ATOM    156  CB  GLN A 154      71.990  35.145  38.564  1.00  0.00           C  
ATOM    157  CG  GLN A 154      72.731  36.438  38.787  1.00  0.00           C  
ATOM    158  CD  GLN A 154      73.561  36.833  37.593  1.00  0.00           C  
ATOM    159  OE1 GLN A 154      74.447  36.091  37.171  1.00  0.00           O  
ATOM    160  NE2 GLN A 154      73.280  38.005  37.036  1.00  0.00           N  
ATOM    161  N   GLN A 155      69.531  33.290  37.367  1.00  0.00           N  
ATOM    162  CA  GLN A 155      69.092  31.937  37.059  1.00  0.00           C  
ATOM    163  C   GLN A 155      68.392  31.810  35.703  1.00  0.00           C  
ATOM    164  O   GLN A 155      68.454  30.764  35.057  1.00  0.00           O  
ATOM    165  CB  GLN A 155      68.163  31.430  38.163  1.00  0.00           C  
ATOM    166  CG  GLN A 155      68.870  31.088  39.466  1.00  0.00           C  
ATOM    167  CD  GLN A 155      67.889  30.796  40.584  1.00  0.00           C  
ATOM    168  OE1 GLN A 155      67.417  29.668  40.730  1.00  0.00           O  
ATOM    169  NE2 GLN A 155      67.569  31.815  41.376  1.00  0.00           N  
ATOM    170  N   GLY A 156      67.730  32.868  35.267  1.00  0.00           N  
ATOM    171  CA  GLY A 156      67.043  32.792  34.001  1.00  0.00           C  
ATOM    172  C   GLY A 156      66.139  33.978  33.878  1.00  0.00           C  
ATOM    173  O   GLY A 156      66.544  35.097  34.172  1.00  0.00           O  
ATOM    174  N   VAL A 157      64.914  33.744  33.432  1.00  0.00           N  
ATOM    175  CA  VAL A 157      63.959  34.838  33.291  1.00  0.00           C  
ATOM    176  C   VAL A 157      63.241  35.012  34.631  1.00  0.00           C  
ATOM    177  O   VAL A 157      62.430  34.175  35.033  1.00  0.00           O  
ATOM    178  CB  VAL A 157      62.928  34.549  32.168  1.00  0.00           C  
ATOM    179  CG1 VAL A 157      62.117  35.796  31.868  1.00  0.00           C  
ATOM    180  CG2 VAL A 157      63.652  34.079  30.917  1.00  0.00           C  
ATOM    181  N   ALA A 158      63.570  36.090  35.332  1.00  0.00           N  
ATOM    182  CA  ALA A 158      62.961  36.367  36.626  1.00  0.00           C  
ATOM    183  C   ALA A 158      61.442  36.487  36.501  1.00  0.00           C  
ATOM    184  O   ALA A 158      60.705  36.090  37.402  1.00  0.00           O  
ATOM    185  CB  ALA A 158      63.543  37.655  37.203  1.00  0.00           C  
ATOM    186  N   PHE A 159      60.982  37.016  35.369  1.00  0.00           N  
ATOM    187  CA  PHE A 159      59.561  37.219  35.143  1.00  0.00           C  
ATOM    188  C   PHE A 159      58.962  36.413  33.993  1.00  0.00           C  
ATOM    189  O   PHE A 159      58.767  36.924  32.889  1.00  0.00           O  
ATOM    190  CB  PHE A 159      59.298  38.707  34.917  1.00  0.00           C  
ATOM    191  CG  PHE A 159      59.677  39.566  36.082  1.00  0.00           C  
ATOM    192  CD1 PHE A 159      58.757  39.825  37.097  1.00  0.00           C  
ATOM    193  CD2 PHE A 159      60.961  40.102  36.180  1.00  0.00           C  
ATOM    194  CE1 PHE A 159      59.108  40.606  38.197  1.00  0.00           C  
ATOM    195  CE2 PHE A 159      61.323  40.883  37.273  1.00  0.00           C  
ATOM    196  CZ  PHE A 159      60.389  41.135  38.287  1.00  0.00           C  
ATOM    197  N   PRO A 160      58.648  35.141  34.241  1.00  0.00           N  
ATOM    198  CA  PRO A 160      58.066  34.314  33.185  1.00  0.00           C  
ATOM    199  C   PRO A 160      56.593  34.625  32.943  1.00  0.00           C  
ATOM    200  O   PRO A 160      55.953  35.287  33.750  1.00  0.00           O  
ATOM    201  CB  PRO A 160      58.241  32.899  33.718  1.00  0.00           C  
ATOM    202  CG  PRO A 160      58.151  33.075  35.206  1.00  0.00           C  
ATOM    203  CD  PRO A 160      58.827  34.387  35.495  1.00  0.00           C  
ATOM    204  N   ASN A 161      56.074  34.162  31.810  1.00  0.00           N  
ATOM    205  CA  ASN A 161      54.656  34.290  31.474  1.00  0.00           C  
ATOM    206  C   ASN A 161      54.413  33.001  30.725  1.00  0.00           C  
ATOM    207  O   ASN A 161      54.423  32.968  29.497  1.00  0.00           O  
ATOM    208  CB  ASN A 161      54.351  35.472  30.561  1.00  0.00           C  
ATOM    209  CG  ASN A 161      52.851  35.708  30.436  1.00  0.00           C  
ATOM    210  OD1 ASN A 161      52.062  34.760  30.553  1.00  0.00           O  
ATOM    211  ND2 ASN A 161      52.446  36.962  30.216  1.00  0.00           N  
ATOM    212  N   ASP A 162      54.197  31.938  31.483  1.00  0.00           N  
ATOM    213  CA  ASP A 162      54.046  30.618  30.915  1.00  0.00           C  
ATOM    214  C   ASP A 162      53.043  29.729  31.665  1.00  0.00           C  
ATOM    215  O   ASP A 162      52.401  28.870  31.072  1.00  0.00           O  
ATOM    216  CB  ASP A 162      55.444  29.999  30.904  1.00  0.00           C  
ATOM    217  CG  ASP A 162      55.433  28.518  30.681  1.00  0.00           C  
ATOM    218  OD1 ASP A 162      54.729  28.061  29.760  1.00  0.00           O  
ATOM    219  OD2 ASP A 162      56.143  27.805  31.419  1.00  0.00           O  
ATOM    220  N   PHE A 163      52.900  29.943  32.969  1.00  0.00           N  
ATOM    221  CA  PHE A 163      51.979  29.146  33.780  1.00  0.00           C  
ATOM    222  C   PHE A 163      50.530  29.455  33.454  1.00  0.00           C  
ATOM    223  O   PHE A 163      50.158  30.614  33.291  1.00  0.00           O  
ATOM    224  CB  PHE A 163      52.218  29.401  35.277  1.00  0.00           C  
ATOM    225  CG  PHE A 163      51.358  28.561  36.173  1.00  0.00           C  
ATOM    226  CD1 PHE A 163      51.740  27.264  36.499  1.00  0.00           C  
ATOM    227  CD2 PHE A 163      50.138  29.044  36.633  1.00  0.00           C  
ATOM    228  CE1 PHE A 163      50.916  26.458  37.263  1.00  0.00           C  
ATOM    229  CE2 PHE A 163      49.302  28.246  37.400  1.00  0.00           C  
ATOM    230  CZ  PHE A 163      49.692  26.948  37.714  1.00  0.00           C  
ATOM    231  N   ARG A 164      49.706  28.420  33.373  1.00  0.00           N  
ATOM    232  CA  ARG A 164      48.296  28.622  33.071  1.00  0.00           C  
ATOM    233  C   ARG A 164      47.458  27.845  34.066  1.00  0.00           C  
ATOM    234  O   ARG A 164      47.735  26.679  34.361  1.00  0.00           O  
ATOM    235  CB  ARG A 164      47.963  28.167  31.633  1.00  0.00           C  
ATOM    236  CG  ARG A 164      48.866  28.758  30.541  1.00  0.00           C  
ATOM    237  CD  ARG A 164      48.483  30.194  30.189  1.00  0.00           C  
ATOM    238  NE  ARG A 164      49.474  30.797  29.303  1.00  0.00           N  
ATOM    239  CZ  ARG A 164      50.388  31.684  29.684  1.00  0.00           C  
ATOM    240  NH1 ARG A 164      50.449  32.088  30.948  1.00  0.00           N  
ATOM    241  NH2 ARG A 164      51.253  32.160  28.799  1.00  0.00           N  
ATOM    242  N   ARG A 165      46.436  28.509  34.586  1.00  0.00           N  
ATOM    243  CA  ARG A 165      45.543  27.906  35.559  1.00  0.00           C  
ATOM    244  C   ARG A 165      44.259  27.547  34.843  1.00  0.00           C  
ATOM    245  O   ARG A 165      44.018  28.017  33.738  1.00  0.00           O  
ATOM    246  CB  ARG A 165      45.249  28.901  36.683  1.00  0.00           C  
ATOM    247  CG  ARG A 165      44.448  30.113  36.246  1.00  0.00           C  
ATOM    248  CD  ARG A 165      43.919  30.897  37.432  1.00  0.00           C  
ATOM    249  NE  ARG A 165      43.405  32.205  37.037  1.00  0.00           N  
ATOM    250  CZ  ARG A 165      43.262  33.237  37.864  1.00  0.00           C  
ATOM    251  NH1 ARG A 165      43.594  33.123  39.144  1.00  0.00           N  
ATOM    252  NH2 ARG A 165      42.788  34.388  37.406  1.00  0.00           N  
ATOM    253  N   ASP A 166      43.436  26.716  35.467  1.00  0.00           N  
ATOM    254  CA  ASP A 166      42.180  26.324  34.861  1.00  0.00           C  
ATOM    255  C   ASP A 166      41.024  26.476  35.839  1.00  0.00           C  
ATOM    256  O   ASP A 166      39.905  26.069  35.541  1.00  0.00           O  
ATOM    257  CB  ASP A 166      42.265  24.875  34.366  1.00  0.00           C  
ATOM    258  CG  ASP A 166      42.642  23.896  35.464  1.00  0.00           C  
ATOM    259  OD1 ASP A 166      42.116  24.031  36.592  1.00  0.00           O  
ATOM    260  OD2 ASP A 166      43.461  22.988  35.199  1.00  0.00           O  
ATOM    261  N   HIS A 167      41.293  27.067  37.001  1.00  0.00           N  
ATOM    262  CA  HIS A 167      40.264  27.252  38.022  1.00  0.00           C  
ATOM    263  C   HIS A 167      40.579  28.413  38.951  1.00  0.00           C  
ATOM    264  O   HIS A 167      41.742  28.718  39.205  1.00  0.00           O  
ATOM    265  CB  HIS A 167      40.146  25.991  38.882  1.00  0.00           C  
ATOM    266  CG  HIS A 167      39.309  24.908  38.278  1.00  0.00           C  
ATOM    267  ND1 HIS A 167      39.853  23.831  37.613  1.00  0.00           N  
ATOM    268  CD2 HIS A 167      37.965  24.719  38.267  1.00  0.00           C  
ATOM    269  CE1 HIS A 167      38.882  23.022  37.217  1.00  0.00           C  
ATOM    270  NE2 HIS A 167      37.728  23.540  37.603  1.00  0.00           N  
ATOM    271  N   THR A 168      39.543  29.075  39.447  1.00  0.00           N  
ATOM    272  CA  THR A 168      39.756  30.143  40.409  1.00  0.00           C  
ATOM    273  C   THR A 168      39.144  29.585  41.684  1.00  0.00           C  
ATOM    274  O   THR A 168      38.260  28.726  41.620  1.00  0.00           O  
ATOM    275  CB  THR A 168      39.045  31.455  40.041  1.00  0.00           C  
ATOM    276  OG1 THR A 168      37.676  31.191  39.729  1.00  0.00           O  
ATOM    277  CG2 THR A 168      39.748  32.132  38.876  1.00  0.00           C  
ATOM    278  N   SER A 169      39.615  30.070  42.830  1.00  0.00           N  
ATOM    279  CA  SER A 169      39.151  29.599  44.132  1.00  0.00           C  
ATOM    280  C   SER A 169      37.634  29.465  44.291  1.00  0.00           C  
ATOM    281  O   SER A 169      37.143  28.434  44.753  1.00  0.00           O  
ATOM    282  CB  SER A 169      39.704  30.509  45.223  1.00  0.00           C  
ATOM    283  OG  SER A 169      39.279  31.840  45.018  1.00  0.00           O  
ATOM    284  N   ASP A 170      36.897  30.502  43.909  1.00  0.00           N  
ATOM    285  CA  ASP A 170      35.439  30.497  44.024  1.00  0.00           C  
ATOM    286  C   ASP A 170      34.776  29.371  43.241  1.00  0.00           C  
ATOM    287  O   ASP A 170      33.708  28.890  43.617  1.00  0.00           O  
ATOM    288  CB  ASP A 170      34.878  31.842  43.562  1.00  0.00           C  
ATOM    289  CG  ASP A 170      35.241  32.170  42.118  1.00  0.00           C  
ATOM    290  OD1 ASP A 170      36.416  31.993  41.714  1.00  0.00           O  
ATOM    291  OD2 ASP A 170      34.336  32.618  41.384  1.00  0.00           O  
ATOM    292  N   GLN A 171      35.410  28.964  42.146  1.00  0.00           N  
ATOM    293  CA  GLN A 171      34.898  27.882  41.316  1.00  0.00           C  
ATOM    294  C   GLN A 171      35.086  26.576  42.069  1.00  0.00           C  
ATOM    295  O   GLN A 171      34.178  25.752  42.145  1.00  0.00           O  
ATOM    296  CB  GLN A 171      35.673  27.797  40.002  1.00  0.00           C  
ATOM    297  CG  GLN A 171      35.270  28.802  38.950  1.00  0.00           C  
ATOM    298  CD  GLN A 171      36.226  28.797  37.770  1.00  0.00           C  
ATOM    299  OE1 GLN A 171      37.286  28.164  37.811  1.00  0.00           O  
ATOM    300  NE2 GLN A 171      35.857  29.506  36.712  1.00  0.00           N  
ATOM    301  N   LEU A 172      36.287  26.390  42.607  1.00  0.00           N  
ATOM    302  CA  LEU A 172      36.605  25.186  43.354  1.00  0.00           C  
ATOM    303  C   LEU A 172      35.670  25.054  44.547  1.00  0.00           C  
ATOM    304  O   LEU A 172      35.149  23.977  44.822  1.00  0.00           O  
ATOM    305  CB  LEU A 172      38.058  25.240  43.808  1.00  0.00           C  
ATOM    306  CG  LEU A 172      39.018  25.209  42.615  1.00  0.00           C  
ATOM    307  CD1 LEU A 172      40.450  25.380  43.081  1.00  0.00           C  
ATOM    308  CD2 LEU A 172      38.850  23.887  41.890  1.00  0.00           C  
ATOM    309  N   HIS A 173      35.442  26.164  45.239  1.00  0.00           N  
ATOM    310  CA  HIS A 173      34.557  26.165  46.396  1.00  0.00           C  
ATOM    311  C   HIS A 173      33.116  25.860  45.996  1.00  0.00           C  
ATOM    312  O   HIS A 173      32.536  24.888  46.473  1.00  0.00           O  
ATOM    313  CB  HIS A 173      34.628  27.513  47.124  1.00  0.00           C  
ATOM    314  CG  HIS A 173      35.871  27.684  47.944  1.00  0.00           C  
ATOM    315  ND1 HIS A 173      36.409  26.666  48.701  1.00  0.00           N  
ATOM    316  CD2 HIS A 173      36.699  28.743  48.096  1.00  0.00           C  
ATOM    317  CE1 HIS A 173      37.516  27.089  49.283  1.00  0.00           C  
ATOM    318  NE2 HIS A 173      37.715  28.346  48.933  1.00  0.00           N  
ATOM    319  N   GLU A 174      32.540  26.674  45.115  1.00  0.00           N  
ATOM    320  CA  GLU A 174      31.166  26.458  44.680  1.00  0.00           C  
ATOM    321  C   GLU A 174      30.914  25.003  44.281  1.00  0.00           C  
ATOM    322  O   GLU A 174      29.841  24.469  44.532  1.00  0.00           O  
ATOM    323  CB  GLU A 174      30.830  27.379  43.504  1.00  0.00           C  
ATOM    324  N   GLU A 175      31.911  24.351  43.696  1.00  0.00           N  
ATOM    325  CA  GLU A 175      31.749  22.975  43.245  1.00  0.00           C  
ATOM    326  C   GLU A 175      32.139  21.851  44.208  1.00  0.00           C  
ATOM    327  O   GLU A 175      31.505  20.791  44.200  1.00  0.00           O  
ATOM    328  CB  GLU A 175      32.509  22.772  41.924  1.00  0.00           C  
ATOM    329  CG  GLU A 175      32.365  21.377  41.313  1.00  0.00           C  
ATOM    330  CD  GLU A 175      33.012  21.252  39.936  1.00  0.00           C  
ATOM    331  OE1 GLU A 175      33.560  22.259  39.432  1.00  0.00           O  
ATOM    332  OE2 GLU A 175      32.973  20.143  39.354  1.00  0.00           O  
ATOM    333  N   PHE A 176      33.160  22.063  45.039  1.00  0.00           N  
ATOM    334  CA  PHE A 176      33.612  21.000  45.936  1.00  0.00           C  
ATOM    335  C   PHE A 176      33.508  21.201  47.438  1.00  0.00           C  
ATOM    336  O   PHE A 176      33.924  20.335  48.202  1.00  0.00           O  
ATOM    337  CB  PHE A 176      35.050  20.647  45.603  1.00  0.00           C  
ATOM    338  CG  PHE A 176      35.247  20.223  44.188  1.00  0.00           C  
ATOM    339  CD1 PHE A 176      34.738  19.015  43.742  1.00  0.00           C  
ATOM    340  CD2 PHE A 176      35.945  21.027  43.297  1.00  0.00           C  
ATOM    341  CE1 PHE A 176      34.924  18.612  42.432  1.00  0.00           C  
ATOM    342  CE2 PHE A 176      36.136  20.632  41.982  1.00  0.00           C  
ATOM    343  CZ  PHE A 176      35.624  19.423  41.548  1.00  0.00           C  
ATOM    344  N   ASP A 177      32.960  22.328  47.870  1.00  0.00           N  
ATOM    345  CA  ASP A 177      32.827  22.598  49.297  1.00  0.00           C  
ATOM    346  C   ASP A 177      31.871  21.621  49.977  1.00  0.00           C  
ATOM    347  O   ASP A 177      31.962  21.388  51.182  1.00  0.00           O  
ATOM    348  CB  ASP A 177      32.326  24.031  49.521  1.00  0.00           C  
ATOM    349  CG  ASP A 177      33.448  25.005  49.862  1.00  0.00           C  
ATOM    350  OD1 ASP A 177      34.630  24.588  49.898  1.00  0.00           O  
ATOM    351  OD2 ASP A 177      33.140  26.195  50.094  1.00  0.00           O  
ATOM    352  N   ALA A 178      30.955  21.046  49.206  1.00  0.00           N  
ATOM    353  CA  ALA A 178      29.973  20.123  49.761  1.00  0.00           C  
ATOM    354  C   ALA A 178      30.389  18.660  49.706  1.00  0.00           C  
ATOM    355  O   ALA A 178      29.700  17.800  50.250  1.00  0.00           O  
ATOM    356  CB  ALA A 178      28.638  20.310  49.053  1.00  0.00           C  
ATOM    357  N   LYS A 179      31.506  18.369  49.051  1.00  0.00           N  
ATOM    358  CA  LYS A 179      31.973  16.990  48.956  1.00  0.00           C  
ATOM    359  C   LYS A 179      32.867  16.637  50.145  1.00  0.00           C  
ATOM    360  O   LYS A 179      33.655  17.463  50.603  1.00  0.00           O  
ATOM    361  CB  LYS A 179      32.736  16.786  47.642  1.00  0.00           C  
ATOM    362  CG  LYS A 179      31.907  17.102  46.404  1.00  0.00           C  
ATOM    363  CD  LYS A 179      32.587  16.617  45.138  1.00  0.00           C  
ATOM    364  N   ASP A 180      32.724  15.420  50.665  1.00  0.00           N  
ATOM    365  CA  ASP A 180      33.540  14.972  51.783  1.00  0.00           C  
ATOM    366  C   ASP A 180      34.819  14.360  51.205  1.00  0.00           C  
ATOM    367  O   ASP A 180      34.871  13.997  50.025  1.00  0.00           O  
ATOM    368  CB  ASP A 180      32.757  13.977  52.675  1.00  0.00           C  
ATOM    369  CG  ASP A 180      32.742  12.547  52.131  1.00  0.00           C  
ATOM    370  OD1 ASP A 180      33.791  12.060  51.651  1.00  0.00           O  
ATOM    371  OD2 ASP A 180      31.673  11.887  52.203  1.00  0.00           O  
ATOM    372  N   ASN A 181      35.848  14.253  52.036  1.00  0.00           N  
ATOM    373  CA  ASN A 181      37.127  13.716  51.595  1.00  0.00           C  
ATOM    374  C   ASN A 181      37.070  12.348  50.925  1.00  0.00           C  
ATOM    375  O   ASN A 181      37.917  12.032  50.092  1.00  0.00           O  
ATOM    376  CB  ASN A 181      38.104  13.690  52.773  1.00  0.00           C  
ATOM    377  CG  ASN A 181      39.548  13.754  52.327  1.00  0.00           C  
ATOM    378  OD1 ASN A 181      39.956  14.694  51.641  1.00  0.00           O  
ATOM    379  ND2 ASN A 181      40.331  12.750  52.707  1.00  0.00           N  
ATOM    380  N   GLN A 182      36.088  11.531  51.292  1.00  0.00           N  
ATOM    381  CA  GLN A 182      35.961  10.211  50.686  1.00  0.00           C  
ATOM    382  C   GLN A 182      35.585  10.417  49.218  1.00  0.00           C  
ATOM    383  O   GLN A 182      36.160   9.785  48.337  1.00  0.00           O  
ATOM    384  CB  GLN A 182      34.884   9.385  51.396  1.00  0.00           C  
ATOM    385  N   GLU A 183      34.634  11.319  48.965  1.00  0.00           N  
ATOM    386  CA  GLU A 183      34.186  11.626  47.614  1.00  0.00           C  
ATOM    387  C   GLU A 183      35.342  12.166  46.791  1.00  0.00           C  
ATOM    388  O   GLU A 183      35.636  11.656  45.709  1.00  0.00           O  
ATOM    389  CB  GLU A 183      33.075  12.674  47.629  1.00  0.00           C  
ATOM    390  CG  GLU A 183      31.829  12.304  48.430  1.00  0.00           C  
ATOM    391  CD  GLU A 183      30.737  13.374  48.344  1.00  0.00           C  
ATOM    392  OE1 GLU A 183      30.249  13.645  47.217  1.00  0.00           O  
ATOM    393  OE2 GLU A 183      30.369  13.952  49.401  1.00  0.00           O  
ATOM    394  N   LEU A 184      35.995  13.205  47.304  1.00  0.00           N  
ATOM    395  CA  LEU A 184      37.126  13.825  46.618  1.00  0.00           C  
ATOM    396  C   LEU A 184      38.283  12.867  46.386  1.00  0.00           C  
ATOM    397  O   LEU A 184      39.041  13.035  45.437  1.00  0.00           O  
ATOM    398  CB  LEU A 184      37.630  15.021  47.420  1.00  0.00           C  
ATOM    399  CG  LEU A 184      36.694  16.219  47.531  1.00  0.00           C  
ATOM    400  CD1 LEU A 184      37.311  17.238  48.465  1.00  0.00           C  
ATOM    401  CD2 LEU A 184      36.463  16.821  46.158  1.00  0.00           C  
ATOM    402  N   GLU A 185      38.427  11.872  47.255  1.00  0.00           N  
ATOM    403  CA  GLU A 185      39.509  10.901  47.119  1.00  0.00           C  
ATOM    404  C   GLU A 185      39.302  10.077  45.859  1.00  0.00           C  
ATOM    405  O   GLU A 185      40.244   9.827  45.101  1.00  0.00           O  
ATOM    406  CB  GLU A 185      39.549   9.973  48.336  1.00  0.00           C  
ATOM    407  N   SER A 186      38.054   9.666  45.645  1.00  0.00           N  
ATOM    408  CA  SER A 186      37.679   8.864  44.483  1.00  0.00           C  
ATOM    409  C   SER A 186      37.685   9.678  43.194  1.00  0.00           C  
ATOM    410  O   SER A 186      38.176   9.209  42.165  1.00  0.00           O  
ATOM    411  CB  SER A 186      36.292   8.253  44.689  1.00  0.00           C  
ATOM    412  OG  SER A 186      35.420   9.176  45.313  1.00  0.00           O  
ATOM    413  N   LEU A 195      37.131  10.889  43.250  1.00  0.00           N  
ATOM    414  CA  LEU A 195      37.088  11.768  42.084  1.00  0.00           C  
ATOM    415  C   LEU A 195      38.502  12.100  41.613  1.00  0.00           C  
ATOM    416  O   LEU A 195      38.740  12.246  40.417  1.00  0.00           O  
ATOM    417  CB  LEU A 195      36.338  13.058  42.414  1.00  0.00           C  
ATOM    418  CG  LEU A 195      34.832  12.902  42.608  1.00  0.00           C  
ATOM    419  CD1 LEU A 195      34.224  14.238  42.988  1.00  0.00           C  
ATOM    420  CD2 LEU A 195      34.206  12.359  41.333  1.00  0.00           C  
ATOM    421  N   ASN A 196      39.432  12.220  42.558  1.00  0.00           N  
ATOM    422  CA  ASN A 196      40.832  12.508  42.244  1.00  0.00           C  
ATOM    423  C   ASN A 196      41.011  13.637  41.223  1.00  0.00           C  
ATOM    424  O   ASN A 196      41.719  13.486  40.227  1.00  0.00           O  
ATOM    425  CB  ASN A 196      41.507  11.242  41.724  1.00  0.00           C  
ATOM    426  CG  ASN A 196      42.994  11.413  41.552  1.00  0.00           C  
ATOM    427  OD1 ASN A 196      43.645  12.106  42.334  1.00  0.00           O  
ATOM    428  ND2 ASN A 196      43.546  10.782  40.525  1.00  0.00           N  
ATOM    429  N   ILE A 197      40.384  14.774  41.499  1.00  0.00           N  
ATOM    430  CA  ILE A 197      40.426  15.936  40.620  1.00  0.00           C  
ATOM    431  C   ILE A 197      41.698  16.784  40.686  1.00  0.00           C  
ATOM    432  O   ILE A 197      42.001  17.369  41.722  1.00  0.00           O  
ATOM    433  CB  ILE A 197      39.219  16.849  40.922  1.00  0.00           C  
ATOM    434  CG1 ILE A 197      37.936  16.142  40.499  1.00  0.00           C  
ATOM    435  CG2 ILE A 197      39.360  18.182  40.212  1.00  0.00           C  
ATOM    436  CD1 ILE A 197      36.818  16.286  41.488  1.00  0.00           C  
ATOM    437  N   GLU A 198      42.439  16.861  39.582  1.00  0.00           N  
ATOM    438  CA  GLU A 198      43.637  17.695  39.559  1.00  0.00           C  
ATOM    439  C   GLU A 198      43.266  19.052  38.964  1.00  0.00           C  
ATOM    440  O   GLU A 198      42.607  19.123  37.928  1.00  0.00           O  
ATOM    441  CB  GLU A 198      44.749  17.072  38.720  1.00  0.00           C  
ATOM    442  CG  GLU A 198      45.923  18.028  38.536  1.00  0.00           C  
ATOM    443  CD  GLU A 198      47.170  17.370  37.976  1.00  0.00           C  
ATOM    444  OE1 GLU A 198      47.765  16.517  38.669  1.00  0.00           O  
ATOM    445  OE2 GLU A 198      47.563  17.717  36.840  1.00  0.00           O  
ATOM    446  N   VAL A 199      43.681  20.128  39.623  1.00  0.00           N  
ATOM    447  CA  VAL A 199      43.379  21.470  39.151  1.00  0.00           C  
ATOM    448  C   VAL A 199      44.641  22.320  39.139  1.00  0.00           C  
ATOM    449  O   VAL A 199      45.685  21.902  39.639  1.00  0.00           O  
ATOM    450  CB  VAL A 199      42.311  22.143  40.041  1.00  0.00           C  
ATOM    451  CG1 VAL A 199      41.043  21.304  40.044  1.00  0.00           C  
ATOM    452  CG2 VAL A 199      42.831  22.301  41.459  1.00  0.00           C  
ATOM    453  N   SER A 200      44.544  23.506  38.545  1.00  0.00           N  
ATOM    454  CA  SER A 200      45.664  24.442  38.454  1.00  0.00           C  
ATOM    455  C   SER A 200      45.138  25.800  38.877  1.00  0.00           C  
ATOM    456  O   SER A 200      44.105  26.247  38.382  1.00  0.00           O  
ATOM    457  CB  SER A 200      46.180  24.540  37.018  1.00  0.00           C  
ATOM    458  OG  SER A 200      47.105  23.512  36.729  1.00  0.00           O  
ATOM    459  N   VAL A 201      45.842  26.452  39.798  1.00  0.00           N  
ATOM    460  CA  VAL A 201      45.424  27.762  40.279  1.00  0.00           C  
ATOM    461  C   VAL A 201      46.630  28.678  40.357  1.00  0.00           C  
ATOM    462  O   VAL A 201      47.780  28.243  40.241  1.00  0.00           O  
ATOM    463  CB  VAL A 201      44.765  27.670  41.683  1.00  0.00           C  
ATOM    464  CG1 VAL A 201      43.488  26.839  41.602  1.00  0.00           C  
ATOM    465  CG2 VAL A 201      45.739  27.037  42.680  1.00  0.00           C  
ATOM    466  N   ALA A 202      46.369  29.959  40.539  1.00  0.00           N  
ATOM    467  CA  ALA A 202      47.462  30.898  40.643  1.00  0.00           C  
ATOM    468  C   ALA A 202      46.954  32.086  41.420  1.00  0.00           C  
ATOM    469  O   ALA A 202      45.772  32.406  41.361  1.00  0.00           O  
ATOM    470  CB  ALA A 202      47.924  31.316  39.257  1.00  0.00           C  
ATOM    471  N   GLY A 203      47.837  32.732  42.165  1.00  0.00           N  
ATOM    472  CA  GLY A 203      47.410  33.884  42.930  1.00  0.00           C  
ATOM    473  C   GLY A 203      48.491  34.366  43.867  1.00  0.00           C  
ATOM    474  O   GLY A 203      49.635  33.919  43.790  1.00  0.00           O  
ATOM    475  N   ARG A 205      48.121  35.278  44.755  1.00  0.00           N  
ATOM    476  CA  ARG A 205      49.053  35.848  45.712  1.00  0.00           C  
ATOM    477  C   ARG A 205      49.161  35.023  46.982  1.00  0.00           C  
ATOM    478  O   ARG A 205      48.146  34.626  47.551  1.00  0.00           O  
ATOM    479  CB  ARG A 205      48.606  37.251  46.080  1.00  0.00           C  
ATOM    480  CG  ARG A 205      49.730  38.129  46.547  1.00  0.00           C  
ATOM    481  CD  ARG A 205      49.203  39.508  46.859  1.00  0.00           C  
ATOM    482  NE  ARG A 205      49.022  40.308  45.655  1.00  0.00           N  
ATOM    483  CZ  ARG A 205      50.016  40.840  44.944  1.00  0.00           C  
ATOM    484  NH1 ARG A 205      51.288  40.662  45.307  1.00  0.00           N  
ATOM    485  NH2 ARG A 205      49.730  41.566  43.871  1.00  0.00           N  
ATOM    486  N   MET A 206      50.389  34.754  47.418  1.00  0.00           N  
ATOM    487  CA  MET A 206      50.597  34.003  48.656  1.00  0.00           C  
ATOM    488  C   MET A 206      50.293  34.968  49.811  1.00  0.00           C  
ATOM    489  O   MET A 206      51.072  35.883  50.093  1.00  0.00           O  
ATOM    490  CB  MET A 206      52.040  33.506  48.748  1.00  0.00           C  
ATOM    491  CG  MET A 206      52.292  32.645  49.963  1.00  0.00           C  
ATOM    492  SD  MET A 206      53.711  31.555  49.753  1.00  0.00           S  
ATOM    493  CE  MET A 206      55.061  32.731  49.671  1.00  0.00           C  
ATOM    494  N   MET A 207      49.141  34.768  50.445  1.00  0.00           N  
ATOM    495  CA  MET A 207      48.684  35.615  51.544  1.00  0.00           C  
ATOM    496  C   MET A 207      49.245  35.175  52.893  1.00  0.00           C  
ATOM    497  O   MET A 207      49.739  35.994  53.662  1.00  0.00           O  
ATOM    498  CB  MET A 207      47.154  35.607  51.606  1.00  0.00           C  
ATOM    499  CG  MET A 207      46.486  36.327  50.456  1.00  0.00           C  
ATOM    500  SD  MET A 207      47.403  37.798  49.958  1.00  0.00           S  
ATOM    501  CE  MET A 207      46.524  39.073  50.851  1.00  0.00           C  
ATOM    502  N   THR A 208      49.159  33.882  53.178  1.00  0.00           N  
ATOM    503  CA  THR A 208      49.668  33.347  54.433  1.00  0.00           C  
ATOM    504  C   THR A 208      50.417  32.059  54.154  1.00  0.00           C  
ATOM    505  O   THR A 208      50.187  31.418  53.134  1.00  0.00           O  
ATOM    506  CB  THR A 208      48.536  33.011  55.408  1.00  0.00           C  
ATOM    507  OG1 THR A 208      47.963  31.752  55.037  1.00  0.00           O  
ATOM    508  CG2 THR A 208      47.462  34.079  55.382  1.00  0.00           C  
ATOM    509  N   ARG A 209      51.300  31.684  55.076  1.00  0.00           N  
ATOM    510  CA  ARG A 209      52.086  30.465  54.954  1.00  0.00           C  
ATOM    511  C   ARG A 209      52.576  29.949  56.309  1.00  0.00           C  
ATOM    512  O   ARG A 209      53.184  30.691  57.084  1.00  0.00           O  
ATOM    513  CB  ARG A 209      53.299  30.703  54.061  1.00  0.00           C  
ATOM    514  CG  ARG A 209      54.287  29.547  54.078  1.00  0.00           C  
ATOM    515  CD  ARG A 209      55.416  29.774  53.096  1.00  0.00           C  
ATOM    516  NE  ARG A 209      56.162  30.979  53.427  1.00  0.00           N  
ATOM    517  CZ  ARG A 209      57.277  31.348  52.817  1.00  0.00           C  
ATOM    518  NH1 ARG A 209      57.773  30.600  51.841  1.00  0.00           N  
ATOM    519  NH2 ARG A 209      57.895  32.457  53.190  1.00  0.00           N  
ATOM    520  N   ARG A 210      52.312  28.674  56.582  1.00  0.00           N  
ATOM    521  CA  ARG A 210      52.754  28.038  57.816  1.00  0.00           C  
ATOM    522  C   ARG A 210      53.645  26.861  57.430  1.00  0.00           C  
ATOM    523  O   ARG A 210      53.160  25.802  57.046  1.00  0.00           O  
ATOM    524  CB  ARG A 210      51.555  27.541  58.641  1.00  0.00           C  
ATOM    525  N   ILE A 211      54.954  27.065  57.502  1.00  0.00           N  
ATOM    526  CA  ILE A 211      55.909  26.013  57.175  1.00  0.00           C  
ATOM    527  C   ILE A 211      56.102  25.140  58.412  1.00  0.00           C  
ATOM    528  O   ILE A 211      56.429  25.647  59.484  1.00  0.00           O  
ATOM    529  CB  ILE A 211      57.274  26.611  56.776  1.00  0.00           C  
ATOM    530  CG1 ILE A 211      57.071  27.671  55.688  1.00  0.00           C  
ATOM    531  CG2 ILE A 211      58.217  25.497  56.336  1.00  0.00           C  
ATOM    532  CD1 ILE A 211      58.330  28.393  55.255  1.00  0.00           C  
ATOM    533  N   MET A 212      55.891  23.836  58.270  1.00  0.00           N  
ATOM    534  CA  MET A 212      56.044  22.917  59.390  1.00  0.00           C  
ATOM    535  C   MET A 212      56.994  21.807  59.014  1.00  0.00           C  
ATOM    536  O   MET A 212      56.600  20.648  58.941  1.00  0.00           O  
ATOM    537  CB  MET A 212      54.698  22.313  59.770  1.00  0.00           C  
ATOM    538  CG  MET A 212      53.689  23.338  60.239  1.00  0.00           C  
ATOM    539  SD  MET A 212      51.975  22.776  60.067  1.00  0.00           S  
ATOM    540  CE  MET A 212      52.001  21.907  58.463  1.00  0.00           C  
ATOM    541  N   GLY A 213      58.250  22.163  58.777  1.00  0.00           N  
ATOM    542  CA  GLY A 213      59.231  21.169  58.386  1.00  0.00           C  
ATOM    543  C   GLY A 213      59.105  20.789  56.916  1.00  0.00           C  
ATOM    544  O   GLY A 213      59.193  21.642  56.022  1.00  0.00           O  
ATOM    545  N   LYS A 214      58.886  19.500  56.671  1.00  0.00           N  
ATOM    546  CA  LYS A 214      58.759  18.974  55.318  1.00  0.00           C  
ATOM    547  C   LYS A 214      57.391  19.223  54.672  1.00  0.00           C  
ATOM    548  O   LYS A 214      57.139  18.765  53.561  1.00  0.00           O  
ATOM    549  CB  LYS A 214      59.063  17.473  55.318  1.00  0.00           C  
ATOM    550  CG  LYS A 214      58.000  16.628  56.013  1.00  0.00           C  
ATOM    551  CD  LYS A 214      58.291  15.133  55.895  1.00  0.00           C  
ATOM    552  CE  LYS A 214      57.004  14.307  55.873  1.00  0.00           C  
ATOM    553  NZ  LYS A 214      56.152  14.526  57.083  1.00  0.00           N  
ATOM    554  N   ALA A 215      56.507  19.935  55.360  1.00  0.00           N  
ATOM    555  CA  ALA A 215      55.191  20.231  54.803  1.00  0.00           C  
ATOM    556  C   ALA A 215      54.746  21.614  55.251  1.00  0.00           C  
ATOM    557  O   ALA A 215      55.160  22.092  56.305  1.00  0.00           O  
ATOM    558  CB  ALA A 215      54.174  19.187  55.238  1.00  0.00           C  
ATOM    559  N   SER A 216      53.907  22.258  54.445  1.00  0.00           N  
ATOM    560  CA  SER A 216      53.418  23.594  54.769  1.00  0.00           C  
ATOM    561  C   SER A 216      51.990  23.762  54.317  1.00  0.00           C  
ATOM    562  O   SER A 216      51.448  22.930  53.601  1.00  0.00           O  
ATOM    563  CB  SER A 216      54.264  24.678  54.093  1.00  0.00           C  
ATOM    564  OG  SER A 216      55.648  24.511  54.354  1.00  0.00           O  
ATOM    565  N   PHE A 217      51.398  24.861  54.750  1.00  0.00           N  
ATOM    566  CA  PHE A 217      50.043  25.205  54.400  1.00  0.00           C  
ATOM    567  C   PHE A 217      50.125  26.624  53.898  1.00  0.00           C  
ATOM    568  O   PHE A 217      50.740  27.475  54.539  1.00  0.00           O  
ATOM    569  CB  PHE A 217      49.151  25.113  55.627  1.00  0.00           C  
ATOM    570  CG  PHE A 217      48.714  23.725  55.919  1.00  0.00           C  
ATOM    571  CD1 PHE A 217      47.774  23.100  55.101  1.00  0.00           C  
ATOM    572  CD2 PHE A 217      49.284  23.009  56.961  1.00  0.00           C  
ATOM    573  CE1 PHE A 217      47.409  21.774  55.311  1.00  0.00           C  
ATOM    574  CE2 PHE A 217      48.928  21.683  57.182  1.00  0.00           C  
ATOM    575  CZ  PHE A 217      47.989  21.063  56.355  1.00  0.00           C  
ATOM    576  N   VAL A 218      49.529  26.872  52.738  1.00  0.00           N  
ATOM    577  CA  VAL A 218      49.561  28.199  52.150  1.00  0.00           C  
ATOM    578  C   VAL A 218      48.163  28.668  51.790  1.00  0.00           C  
ATOM    579  O   VAL A 218      47.298  27.871  51.441  1.00  0.00           O  
ATOM    580  CB  VAL A 218      50.430  28.200  50.883  1.00  0.00           C  
ATOM    581  CG1 VAL A 218      50.453  29.582  50.269  1.00  0.00           C  
ATOM    582  CG2 VAL A 218      51.840  27.732  51.216  1.00  0.00           C  
ATOM    583  N   THR A 219      47.931  29.966  51.913  1.00  0.00           N  
ATOM    584  CA  THR A 219      46.649  30.528  51.536  1.00  0.00           C  
ATOM    585  C   THR A 219      46.944  31.328  50.278  1.00  0.00           C  
ATOM    586  O   THR A 219      47.821  32.204  50.271  1.00  0.00           O  
ATOM    587  CB  THR A 219      46.080  31.478  52.601  1.00  0.00           C  
ATOM    588  OG1 THR A 219      45.767  30.734  53.780  1.00  0.00           O  
ATOM    589  CG2 THR A 219      44.804  32.151  52.089  1.00  0.00           C  
ATOM    590  N   LEU A 220      46.234  30.997  49.207  1.00  0.00           N  
ATOM    591  CA  LEU A 220      46.400  31.677  47.939  1.00  0.00           C  
ATOM    592  C   LEU A 220      45.186  32.552  47.713  1.00  0.00           C  
ATOM    593  O   LEU A 220      44.055  32.118  47.915  1.00  0.00           O  
ATOM    594  CB  LEU A 220      46.516  30.658  46.804  1.00  0.00           C  
ATOM    595  CG  LEU A 220      47.532  30.970  45.703  1.00  0.00           C  
ATOM    596  CD1 LEU A 220      48.905  31.145  46.323  1.00  0.00           C  
ATOM    597  CD2 LEU A 220      47.553  29.847  44.688  1.00  0.00           C  
ATOM    598  N   GLN A 221      45.423  33.796  47.323  1.00  0.00           N  
ATOM    599  CA  GLN A 221      44.339  34.718  47.035  1.00  0.00           C  
ATOM    600  C   GLN A 221      44.320  35.029  45.538  1.00  0.00           C  
ATOM    601  O   GLN A 221      45.325  35.472  44.974  1.00  0.00           O  
ATOM    602  CB  GLN A 221      44.529  36.012  47.802  1.00  0.00           C  
ATOM    603  CG  GLN A 221      43.426  37.021  47.580  1.00  0.00           C  
ATOM    604  CD  GLN A 221      43.370  38.041  48.701  1.00  0.00           C  
ATOM    605  OE1 GLN A 221      43.024  37.705  49.835  1.00  0.00           O  
ATOM    606  NE2 GLN A 221      43.720  39.290  48.395  1.00  0.00           N  
ATOM    607  N   ASP A 222      43.182  34.789  44.896  1.00  0.00           N  
ATOM    608  CA  ASP A 222      43.052  35.075  43.478  1.00  0.00           C  
ATOM    609  C   ASP A 222      41.807  35.928  43.266  1.00  0.00           C  
ATOM    610  O   ASP A 222      41.225  36.426  44.233  1.00  0.00           O  
ATOM    611  CB  ASP A 222      43.007  33.771  42.659  1.00  0.00           C  
ATOM    612  CG  ASP A 222      41.756  32.949  42.912  1.00  0.00           C  
ATOM    613  OD1 ASP A 222      40.778  33.499  43.455  1.00  0.00           O  
ATOM    614  OD2 ASP A 222      41.748  31.746  42.556  1.00  0.00           O  
ATOM    615  N   VAL A 223      41.402  36.107  42.012  1.00  0.00           N  
ATOM    616  CA  VAL A 223      40.240  36.931  41.695  1.00  0.00           C  
ATOM    617  C   VAL A 223      38.947  36.454  42.370  1.00  0.00           C  
ATOM    618  O   VAL A 223      38.064  37.265  42.669  1.00  0.00           O  
ATOM    619  CB  VAL A 223      40.032  37.027  40.139  1.00  0.00           C  
ATOM    620  CG1 VAL A 223      39.693  35.655  39.558  1.00  0.00           C  
ATOM    621  CG2 VAL A 223      38.930  38.040  39.815  1.00  0.00           C  
ATOM    622  N   GLY A 224      38.841  35.149  42.621  1.00  0.00           N  
ATOM    623  CA  GLY A 224      37.638  34.616  43.245  1.00  0.00           C  
ATOM    624  C   GLY A 224      37.622  34.523  44.768  1.00  0.00           C  
ATOM    625  O   GLY A 224      36.569  34.300  45.365  1.00  0.00           O  
ATOM    626  N   GLY A 225      38.780  34.701  45.399  1.00  0.00           N  
ATOM    627  CA  GLY A 225      38.868  34.615  46.845  1.00  0.00           C  
ATOM    628  C   GLY A 225      40.109  33.851  47.261  1.00  0.00           C  
ATOM    629  O   GLY A 225      41.151  33.973  46.615  1.00  0.00           O  
ATOM    630  N   ARG A 226      40.010  33.050  48.322  1.00  0.00           N  
ATOM    631  CA  ARG A 226      41.164  32.295  48.803  1.00  0.00           C  
ATOM    632  C   ARG A 226      40.956  30.797  48.749  1.00  0.00           C  
ATOM    633  O   ARG A 226      39.826  30.311  48.825  1.00  0.00           O  
ATOM    634  CB  ARG A 226      41.513  32.697  50.238  1.00  0.00           C  
ATOM    635  CG  ARG A 226      41.796  34.174  50.442  1.00  0.00           C  
ATOM    636  CD  ARG A 226      41.879  34.503  51.922  1.00  0.00           C  
ATOM    637  NE  ARG A 226      42.395  35.846  52.175  1.00  0.00           N  
ATOM    638  CZ  ARG A 226      43.335  36.134  53.078  1.00  0.00           C  
ATOM    639  NH1 ARG A 226      43.872  35.175  53.824  1.00  0.00           N  
ATOM    640  NH2 ARG A 226      43.743  37.387  53.240  1.00  0.00           N  
ATOM    641  N   ILE A 227      42.065  30.075  48.610  1.00  0.00           N  
ATOM    642  CA  ILE A 227      42.072  28.617  48.558  1.00  0.00           C  
ATOM    643  C   ILE A 227      43.348  28.163  49.263  1.00  0.00           C  
ATOM    644  O   ILE A 227      44.397  28.796  49.131  1.00  0.00           O  
ATOM    645  CB  ILE A 227      42.082  28.082  47.091  1.00  0.00           C  
ATOM    646  CG1 ILE A 227      41.992  26.551  47.086  1.00  0.00           C  
ATOM    647  CG2 ILE A 227      43.367  28.495  46.380  1.00  0.00           C  
ATOM    648  CD1 ILE A 227      40.590  26.017  47.255  1.00  0.00           C  
ATOM    649  N   GLN A 228      43.269  27.073  50.015  1.00  0.00           N  
ATOM    650  CA  GLN A 228      44.445  26.589  50.722  1.00  0.00           C  
ATOM    651  C   GLN A 228      45.227  25.575  49.910  1.00  0.00           C  
ATOM    652  O   GLN A 228      44.654  24.769  49.183  1.00  0.00           O  
ATOM    653  CB  GLN A 228      44.049  25.966  52.067  1.00  0.00           C  
ATOM    654  CG  GLN A 228      45.246  25.659  52.960  1.00  0.00           C  
ATOM    655  CD  GLN A 228      44.851  25.101  54.309  1.00  0.00           C  
ATOM    656  OE1 GLN A 228      44.372  25.823  55.187  1.00  0.00           O  
ATOM    657  NE2 GLN A 228      45.061  23.803  54.486  1.00  0.00           N  
ATOM    658  N   LEU A 229      46.547  25.622  50.035  1.00  0.00           N  
ATOM    659  CA  LEU A 229      47.415  24.680  49.340  1.00  0.00           C  
ATOM    660  C   LEU A 229      48.168  23.871  50.386  1.00  0.00           C  
ATOM    661  O   LEU A 229      48.531  24.394  51.445  1.00  0.00           O  
ATOM    662  CB  LEU A 229      48.452  25.407  48.471  1.00  0.00           C  
ATOM    663  CG  LEU A 229      48.000  26.484  47.485  1.00  0.00           C  
ATOM    664  CD1 LEU A 229      49.235  27.124  46.858  1.00  0.00           C  
ATOM    665  CD2 LEU A 229      47.088  25.871  46.423  1.00  0.00           C  
ATOM    666  N   TYR A 230      48.382  22.594  50.094  1.00  0.00           N  
ATOM    667  CA  TYR A 230      49.136  21.735  50.976  1.00  0.00           C  
ATOM    668  C   TYR A 230      50.432  21.478  50.216  1.00  0.00           C  
ATOM    669  O   TYR A 230      50.463  20.684  49.279  1.00  0.00           O  
ATOM    670  CB  TYR A 230      48.407  20.422  51.214  1.00  0.00           C  
ATOM    671  CG  TYR A 230      49.250  19.451  51.995  1.00  0.00           C  
ATOM    672  CD1 TYR A 230      49.449  19.620  53.367  1.00  0.00           C  
ATOM    673  CD2 TYR A 230      49.884  18.384  51.361  1.00  0.00           C  
ATOM    674  CE1 TYR A 230      50.253  18.756  54.084  1.00  0.00           C  
ATOM    675  CE2 TYR A 230      50.693  17.512  52.070  1.00  0.00           C  
ATOM    676  CZ  TYR A 230      50.873  17.705  53.430  1.00  0.00           C  
ATOM    677  OH  TYR A 230      51.678  16.843  54.132  1.00  0.00           O  
ATOM    678  N   VAL A 231      51.497  22.165  50.614  1.00  0.00           N  
ATOM    679  CA  VAL A 231      52.785  22.039  49.950  1.00  0.00           C  
ATOM    680  C   VAL A 231      53.710  21.102  50.718  1.00  0.00           C  
ATOM    681  O   VAL A 231      54.142  21.416  51.819  1.00  0.00           O  
ATOM    682  CB  VAL A 231      53.449  23.426  49.835  1.00  0.00           C  
ATOM    683  CG1 VAL A 231      54.660  23.359  48.926  1.00  0.00           C  
ATOM    684  CG2 VAL A 231      52.429  24.448  49.334  1.00  0.00           C  
ATOM    685  N   ALA A 232      54.026  19.955  50.130  1.00  0.00           N  
ATOM    686  CA  ALA A 232      54.889  18.975  50.782  1.00  0.00           C  
ATOM    687  C   ALA A 232      56.157  18.697  49.986  1.00  0.00           C  
ATOM    688  O   ALA A 232      56.120  18.545  48.768  1.00  0.00           O  
ATOM    689  CB  ALA A 232      54.120  17.677  51.005  1.00  0.00           C  
ATOM    690  N   ARG A 233      57.282  18.613  50.685  1.00  0.00           N  
ATOM    691  CA  ARG A 233      58.568  18.367  50.048  1.00  0.00           C  
ATOM    692  C   ARG A 233      58.614  17.150  49.120  1.00  0.00           C  
ATOM    693  O   ARG A 233      59.240  17.187  48.059  1.00  0.00           O  
ATOM    694  CB  ARG A 233      59.652  18.215  51.113  1.00  0.00           C  
ATOM    695  CG  ARG A 233      61.051  18.182  50.541  1.00  0.00           C  
ATOM    696  CD  ARG A 233      62.023  17.534  51.497  1.00  0.00           C  
ATOM    697  NE  ARG A 233      61.646  16.162  51.816  1.00  0.00           N  
ATOM    698  CZ  ARG A 233      61.820  15.599  53.007  1.00  0.00           C  
ATOM    699  NH1 ARG A 233      62.366  16.292  53.998  1.00  0.00           N  
ATOM    700  NH2 ARG A 233      61.461  14.339  53.206  1.00  0.00           N  
ATOM    701  N   ASP A 234      57.950  16.074  49.519  1.00  0.00           N  
ATOM    702  CA  ASP A 234      57.969  14.857  48.729  1.00  0.00           C  
ATOM    703  C   ASP A 234      56.910  14.772  47.631  1.00  0.00           C  
ATOM    704  O   ASP A 234      56.917  13.839  46.830  1.00  0.00           O  
ATOM    705  CB  ASP A 234      57.875  13.656  49.668  1.00  0.00           C  
ATOM    706  CG  ASP A 234      59.075  13.559  50.597  1.00  0.00           C  
ATOM    707  OD1 ASP A 234      60.207  13.826  50.137  1.00  0.00           O  
ATOM    708  OD2 ASP A 234      58.887  13.223  51.788  1.00  0.00           O  
ATOM    709  N   SER A 235      56.006  15.744  47.588  1.00  0.00           N  
ATOM    710  CA  SER A 235      54.970  15.765  46.567  1.00  0.00           C  
ATOM    711  C   SER A 235      55.466  16.575  45.369  1.00  0.00           C  
ATOM    712  O   SER A 235      55.036  16.355  44.243  1.00  0.00           O  
ATOM    713  CB  SER A 235      53.692  16.397  47.121  1.00  0.00           C  
ATOM    714  OG  SER A 235      53.085  15.568  48.094  1.00  0.00           O  
ATOM    715  N   LEU A 236      56.375  17.510  45.627  1.00  0.00           N  
ATOM    716  CA  LEU A 236      56.944  18.366  44.594  1.00  0.00           C  
ATOM    717  C   LEU A 236      58.257  17.805  44.052  1.00  0.00           C  
ATOM    718  O   LEU A 236      58.913  16.983  44.691  1.00  0.00           O  
ATOM    719  CB  LEU A 236      57.213  19.766  45.155  1.00  0.00           C  
ATOM    720  CG  LEU A 236      56.063  20.555  45.778  1.00  0.00           C  
ATOM    721  CD1 LEU A 236      56.623  21.758  46.529  1.00  0.00           C  
ATOM    722  CD2 LEU A 236      55.097  21.007  44.690  1.00  0.00           C  
ATOM    723  N   PRO A 237      58.649  18.237  42.849  1.00  0.00           N  
ATOM    724  CA  PRO A 237      59.899  17.767  42.243  1.00  0.00           C  
ATOM    725  C   PRO A 237      61.103  18.076  43.126  1.00  0.00           C  
ATOM    726  O   PRO A 237      61.139  19.091  43.825  1.00  0.00           O  
ATOM    727  CB  PRO A 237      59.957  18.515  40.910  1.00  0.00           C  
ATOM    728  CG  PRO A 237      58.519  18.875  40.621  1.00  0.00           C  
ATOM    729  CD  PRO A 237      57.913  19.154  41.959  1.00  0.00           C  
ATOM    730  N   GLU A 238      62.096  17.202  43.079  1.00  0.00           N  
ATOM    731  CA  GLU A 238      63.298  17.355  43.884  1.00  0.00           C  
ATOM    732  C   GLU A 238      63.838  18.774  43.989  1.00  0.00           C  
ATOM    733  O   GLU A 238      64.079  19.434  42.981  1.00  0.00           O  
ATOM    734  CB  GLU A 238      64.396  16.436  43.351  1.00  0.00           C  
ATOM    735  CG  GLU A 238      65.579  16.273  44.288  1.00  0.00           C  
ATOM    736  CD  GLU A 238      66.674  15.381  43.720  1.00  0.00           C  
ATOM    737  OE1 GLU A 238      66.509  14.869  42.584  1.00  0.00           O  
ATOM    738  OE2 GLU A 238      67.699  15.198  44.419  1.00  0.00           O  
ATOM    739  N   GLY A 239      64.019  19.234  45.226  1.00  0.00           N  
ATOM    740  CA  GLY A 239      64.565  20.559  45.462  1.00  0.00           C  
ATOM    741  C   GLY A 239      63.643  21.761  45.398  1.00  0.00           C  
ATOM    742  O   GLY A 239      64.014  22.832  45.865  1.00  0.00           O  
ATOM    743  N   VAL A 240      62.451  21.609  44.835  1.00  0.00           N  
ATOM    744  CA  VAL A 240      61.535  22.742  44.729  1.00  0.00           C  
ATOM    745  C   VAL A 240      61.113  23.265  46.089  1.00  0.00           C  
ATOM    746  O   VAL A 240      61.164  24.470  46.345  1.00  0.00           O  
ATOM    747  CB  VAL A 240      60.252  22.378  43.944  1.00  0.00           C  
ATOM    748  CG1 VAL A 240      59.307  23.576  43.901  1.00  0.00           C  
ATOM    749  CG2 VAL A 240      60.611  21.937  42.545  1.00  0.00           C  
ATOM    750  N   TYR A 241      60.678  22.349  46.947  1.00  0.00           N  
ATOM    751  CA  TYR A 241      60.229  22.686  48.292  1.00  0.00           C  
ATOM    752  C   TYR A 241      61.296  23.442  49.098  1.00  0.00           C  
ATOM    753  O   TYR A 241      61.034  24.524  49.634  1.00  0.00           O  
ATOM    754  CB  TYR A 241      59.828  21.407  49.035  1.00  0.00           C  
ATOM    755  CG  TYR A 241      59.176  21.669  50.372  1.00  0.00           C  
ATOM    756  CD1 TYR A 241      57.836  22.037  50.453  1.00  0.00           C  
ATOM    757  CD2 TYR A 241      59.913  21.585  51.555  1.00  0.00           C  
ATOM    758  CE1 TYR A 241      57.243  22.322  51.669  1.00  0.00           C  
ATOM    759  CE2 TYR A 241      59.330  21.869  52.776  1.00  0.00           C  
ATOM    760  CZ  TYR A 241      57.995  22.240  52.826  1.00  0.00           C  
ATOM    761  OH  TYR A 241      57.420  22.547  54.035  1.00  0.00           O  
ATOM    762  N   ASN A 242      62.500  22.880  49.155  1.00  0.00           N  
ATOM    763  CA  ASN A 242      63.581  23.487  49.906  1.00  0.00           C  
ATOM    764  C   ASN A 242      64.359  24.603  49.212  1.00  0.00           C  
ATOM    765  O   ASN A 242      64.612  25.649  49.813  1.00  0.00           O  
ATOM    766  CB  ASN A 242      64.543  22.397  50.372  1.00  0.00           C  
ATOM    767  CG  ASN A 242      63.909  21.463  51.393  1.00  0.00           C  
ATOM    768  OD1 ASN A 242      63.138  21.894  52.254  1.00  0.00           O  
ATOM    769  ND2 ASN A 242      64.226  20.178  51.298  1.00  0.00           N  
ATOM    770  N   ASP A 243      64.736  24.400  47.955  1.00  0.00           N  
ATOM    771  CA  ASP A 243      65.511  25.408  47.232  1.00  0.00           C  
ATOM    772  C   ASP A 243      64.712  26.579  46.670  1.00  0.00           C  
ATOM    773  O   ASP A 243      65.271  27.644  46.394  1.00  0.00           O  
ATOM    774  CB  ASP A 243      66.288  24.750  46.095  1.00  0.00           C  
ATOM    775  CG  ASP A 243      67.216  23.664  46.580  1.00  0.00           C  
ATOM    776  OD1 ASP A 243      67.801  23.825  47.678  1.00  0.00           O  
ATOM    777  OD2 ASP A 243      67.355  22.650  45.860  1.00  0.00           O  
ATOM    778  N   GLN A 244      63.411  26.391  46.495  1.00  0.00           N  
ATOM    779  CA  GLN A 244      62.588  27.453  45.946  1.00  0.00           C  
ATOM    780  C   GLN A 244      61.484  27.913  46.869  1.00  0.00           C  
ATOM    781  O   GLN A 244      61.530  29.022  47.382  1.00  0.00           O  
ATOM    782  CB  GLN A 244      61.976  27.008  44.618  1.00  0.00           C  
ATOM    783  CG  GLN A 244      62.960  26.994  43.467  1.00  0.00           C  
ATOM    784  CD  GLN A 244      62.405  26.282  42.249  1.00  0.00           C  
ATOM    785  OE1 GLN A 244      61.265  26.521  41.835  1.00  0.00           O  
ATOM    786  NE2 GLN A 244      63.209  25.398  41.668  1.00  0.00           N  
ATOM    787  N   PHE A 245      60.490  27.058  47.070  1.00  0.00           N  
ATOM    788  CA  PHE A 245      59.347  27.383  47.909  1.00  0.00           C  
ATOM    789  C   PHE A 245      59.683  28.103  49.211  1.00  0.00           C  
ATOM    790  O   PHE A 245      59.147  29.178  49.493  1.00  0.00           O  
ATOM    791  CB  PHE A 245      58.554  26.117  48.231  1.00  0.00           C  
ATOM    792  CG  PHE A 245      57.470  26.330  49.248  1.00  0.00           C  
ATOM    793  CD1 PHE A 245      56.397  27.170  48.971  1.00  0.00           C  
ATOM    794  CD2 PHE A 245      57.533  25.712  50.493  1.00  0.00           C  
ATOM    795  CE1 PHE A 245      55.399  27.393  49.921  1.00  0.00           C  
ATOM    796  CE2 PHE A 245      56.544  25.929  51.448  1.00  0.00           C  
ATOM    797  CZ  PHE A 245      55.474  26.772  51.162  1.00  0.00           C  
ATOM    798  N   LYS A 246      60.563  27.514  50.009  1.00  0.00           N  
ATOM    799  CA  LYS A 246      60.924  28.114  51.287  1.00  0.00           C  
ATOM    800  C   LYS A 246      61.627  29.468  51.163  1.00  0.00           C  
ATOM    801  O   LYS A 246      61.699  30.226  52.133  1.00  0.00           O  
ATOM    802  CB  LYS A 246      61.789  27.139  52.099  1.00  0.00           C  
ATOM    803  CG  LYS A 246      60.975  26.070  52.827  1.00  0.00           C  
ATOM    804  CD  LYS A 246      61.870  25.068  53.540  1.00  0.00           C  
ATOM    805  CE  LYS A 246      61.142  24.383  54.688  1.00  0.00           C  
ATOM    806  NZ  LYS A 246      61.960  23.273  55.267  1.00  0.00           N  
ATOM    807  N   LYS A 247      62.135  29.788  49.979  1.00  0.00           N  
ATOM    808  CA  LYS A 247      62.818  31.062  49.801  1.00  0.00           C  
ATOM    809  C   LYS A 247      61.870  32.145  49.327  1.00  0.00           C  
ATOM    810  O   LYS A 247      62.268  33.298  49.187  1.00  0.00           O  
ATOM    811  CB  LYS A 247      63.969  30.924  48.807  1.00  0.00           C  
ATOM    812  CG  LYS A 247      65.169  30.178  49.361  1.00  0.00           C  
ATOM    813  CD  LYS A 247      66.178  29.872  48.265  1.00  0.00           C  
ATOM    814  CE  LYS A 247      67.145  28.764  48.686  1.00  0.00           C  
ATOM    815  NZ  LYS A 247      67.928  28.219  47.529  1.00  0.00           N  
ATOM    816  N   TRP A 248      60.616  31.781  49.086  1.00  0.00           N  
ATOM    817  CA  TRP A 248      59.644  32.756  48.617  1.00  0.00           C  
ATOM    818  C   TRP A 248      59.137  33.607  49.767  1.00  0.00           C  
ATOM    819  O   TRP A 248      59.429  33.332  50.923  1.00  0.00           O  
ATOM    820  CB  TRP A 248      58.468  32.063  47.913  1.00  0.00           C  
ATOM    821  CG  TRP A 248      58.868  31.287  46.681  1.00  0.00           C  
ATOM    822  CD1 TRP A 248      60.037  31.400  45.983  1.00  0.00           C  
ATOM    823  CD2 TRP A 248      58.126  30.233  46.056  1.00  0.00           C  
ATOM    824  NE1 TRP A 248      60.070  30.475  44.963  1.00  0.00           N  
ATOM    825  CE2 TRP A 248      58.908  29.742  44.990  1.00  0.00           C  
ATOM    826  CE3 TRP A 248      56.875  29.649  46.296  1.00  0.00           C  
ATOM    827  CZ2 TRP A 248      58.483  28.701  44.162  1.00  0.00           C  
ATOM    828  CZ3 TRP A 248      56.451  28.609  45.473  1.00  0.00           C  
ATOM    829  CH2 TRP A 248      57.259  28.145  44.423  1.00  0.00           C  
ATOM    830  N   ASP A 249      58.364  34.632  49.436  1.00  0.00           N  
ATOM    831  CA  ASP A 249      57.837  35.551  50.427  1.00  0.00           C  
ATOM    832  C   ASP A 249      56.359  35.796  50.246  1.00  0.00           C  
ATOM    833  O   ASP A 249      55.822  35.602  49.165  1.00  0.00           O  
ATOM    834  CB  ASP A 249      58.559  36.893  50.324  1.00  0.00           C  
ATOM    835  CG  ASP A 249      59.990  36.818  50.802  1.00  0.00           C  
ATOM    836  OD1 ASP A 249      60.214  36.431  51.973  1.00  0.00           O  
ATOM    837  OD2 ASP A 249      60.891  37.149  50.004  1.00  0.00           O  
ATOM    838  N   LEU A 250      55.702  36.229  51.315  1.00  0.00           N  
ATOM    839  CA  LEU A 250      54.289  36.538  51.245  1.00  0.00           C  
ATOM    840  C   LEU A 250      54.154  37.683  50.251  1.00  0.00           C  
ATOM    841  O   LEU A 250      55.003  38.581  50.200  1.00  0.00           O  
ATOM    842  CB  LEU A 250      53.780  36.973  52.613  1.00  0.00           C  
ATOM    843  CG  LEU A 250      53.912  35.891  53.674  1.00  0.00           C  
ATOM    844  CD1 LEU A 250      53.383  36.435  54.985  1.00  0.00           C  
ATOM    845  CD2 LEU A 250      53.153  34.642  53.238  1.00  0.00           C  
ATOM    846  N   GLY A 251      53.088  37.661  49.465  1.00  0.00           N  
ATOM    847  CA  GLY A 251      52.921  38.706  48.476  1.00  0.00           C  
ATOM    848  C   GLY A 251      53.318  38.195  47.099  1.00  0.00           C  
ATOM    849  O   GLY A 251      52.760  38.634  46.093  1.00  0.00           O  
ATOM    850  N   ASP A 252      54.272  37.265  47.055  1.00  0.00           N  
ATOM    851  CA  ASP A 252      54.726  36.686  45.795  1.00  0.00           C  
ATOM    852  C   ASP A 252      53.548  36.033  45.089  1.00  0.00           C  
ATOM    853  O   ASP A 252      52.674  35.452  45.738  1.00  0.00           O  
ATOM    854  CB  ASP A 252      55.797  35.618  46.037  1.00  0.00           C  
ATOM    855  CG  ASP A 252      57.176  36.208  46.296  1.00  0.00           C  
ATOM    856  OD1 ASP A 252      57.344  37.444  46.183  1.00  0.00           O  
ATOM    857  OD2 ASP A 252      58.099  35.423  46.614  1.00  0.00           O  
ATOM    858  N   ILE A 253      53.523  36.139  43.760  1.00  0.00           N  
ATOM    859  CA  ILE A 253      52.458  35.537  42.955  1.00  0.00           C  
ATOM    860  C   ILE A 253      52.931  34.136  42.611  1.00  0.00           C  
ATOM    861  O   ILE A 253      54.023  33.956  42.084  1.00  0.00           O  
ATOM    862  CB  ILE A 253      52.217  36.340  41.664  1.00  0.00           C  
ATOM    863  CG1 ILE A 253      51.926  37.796  42.025  1.00  0.00           C  
ATOM    864  CG2 ILE A 253      51.051  35.749  40.879  1.00  0.00           C  
ATOM    865  CD1 ILE A 253      50.524  38.031  42.563  1.00  0.00           C  
ATOM    866  N   ILE A 254      52.119  33.136  42.913  1.00  0.00           N  
ATOM    867  CA  ILE A 254      52.537  31.775  42.648  1.00  0.00           C  
ATOM    868  C   ILE A 254      51.467  30.980  41.931  1.00  0.00           C  
ATOM    869  O   ILE A 254      50.282  31.329  41.966  1.00  0.00           O  
ATOM    870  CB  ILE A 254      52.918  31.020  43.978  1.00  0.00           C  
ATOM    871  CG1 ILE A 254      51.665  30.808  44.819  1.00  0.00           C  
ATOM    872  CG2 ILE A 254      53.969  31.813  44.784  1.00  0.00           C  
ATOM    873  CD1 ILE A 254      51.866  29.886  45.991  1.00  0.00           C  
ATOM    874  N   GLY A 255      51.913  29.914  41.273  1.00  0.00           N  
ATOM    875  CA  GLY A 255      51.016  29.036  40.553  1.00  0.00           C  
ATOM    876  C   GLY A 255      51.201  27.646  41.113  1.00  0.00           C  
ATOM    877  O   GLY A 255      52.326  27.233  41.416  1.00  0.00           O  
ATOM    878  N   ALA A 256      50.099  26.921  41.257  1.00  0.00           N  
ATOM    879  CA  ALA A 256      50.135  25.574  41.798  1.00  0.00           C  
ATOM    880  C   ALA A 256      49.195  24.644  41.043  1.00  0.00           C  
ATOM    881  O   ALA A 256      48.121  25.053  40.591  1.00  0.00           O  
ATOM    882  CB  ALA A 256      49.743  25.601  43.278  1.00  0.00           C  
ATOM    883  N   ARG A 257      49.617  23.389  40.912  1.00  0.00           N  
ATOM    884  CA  ARG A 257      48.823  22.355  40.261  1.00  0.00           C  
ATOM    885  C   ARG A 257      48.794  21.171  41.225  1.00  0.00           C  
ATOM    886  O   ARG A 257      49.835  20.753  41.725  1.00  0.00           O  
ATOM    887  CB  ARG A 257      49.459  21.922  38.938  1.00  0.00           C  
ATOM    888  CG  ARG A 257      48.714  20.769  38.257  1.00  0.00           C  
ATOM    889  CD  ARG A 257      49.249  20.478  36.858  1.00  0.00           C  
ATOM    890  NE  ARG A 257      50.698  20.270  36.844  1.00  0.00           N  
ATOM    891  CZ  ARG A 257      51.297  19.095  37.035  1.00  0.00           C  
ATOM    892  NH1 ARG A 257      50.576  18.003  37.261  1.00  0.00           N  
ATOM    893  NH2 ARG A 257      52.624  19.012  36.996  1.00  0.00           N  
ATOM    894  N   GLY A 258      47.613  20.633  41.494  1.00  0.00           N  
ATOM    895  CA  GLY A 258      47.541  19.509  42.403  1.00  0.00           C  
ATOM    896  C   GLY A 258      46.147  18.947  42.565  1.00  0.00           C  
ATOM    897  O   GLY A 258      45.192  19.448  41.968  1.00  0.00           O  
ATOM    898  N   THR A 259      46.034  17.914  43.397  1.00  0.00           N  
ATOM    899  CA  THR A 259      44.767  17.232  43.642  1.00  0.00           C  
ATOM    900  C   THR A 259      43.955  17.820  44.786  1.00  0.00           C  
ATOM    901  O   THR A 259      44.508  18.207  45.813  1.00  0.00           O  
ATOM    902  CB  THR A 259      45.021  15.750  43.934  1.00  0.00           C  
ATOM    903  OG1 THR A 259      45.785  15.185  42.862  1.00  0.00           O  
ATOM    904  CG2 THR A 259      43.707  14.995  44.092  1.00  0.00           C  
ATOM    905  N   LEU A 261      42.638  17.880  44.608  1.00  0.00           N  
ATOM    906  CA  LEU A 261      41.760  18.416  45.635  1.00  0.00           C  
ATOM    907  C   LEU A 261      41.529  17.382  46.735  1.00  0.00           C  
ATOM    908  O   LEU A 261      41.597  16.172  46.498  1.00  0.00           O  
ATOM    909  CB  LEU A 261      40.415  18.816  45.036  1.00  0.00           C  
ATOM    910  CG  LEU A 261      40.387  20.058  44.150  1.00  0.00           C  
ATOM    911  CD1 LEU A 261      39.140  20.032  43.293  1.00  0.00           C  
ATOM    912  CD2 LEU A 261      40.412  21.304  45.008  1.00  0.00           C  
ATOM    913  N   PHE A 262      41.270  17.882  47.941  1.00  0.00           N  
ATOM    914  CA  PHE A 262      41.000  17.061  49.121  1.00  0.00           C  
ATOM    915  C   PHE A 262      40.599  18.010  50.237  1.00  0.00           C  
ATOM    916  O   PHE A 262      40.610  19.229  50.053  1.00  0.00           O  
ATOM    917  CB  PHE A 262      42.236  16.246  49.529  1.00  0.00           C  
ATOM    918  CG  PHE A 262      43.290  17.042  50.247  1.00  0.00           C  
ATOM    919  CD1 PHE A 262      44.281  17.705  49.534  1.00  0.00           C  
ATOM    920  CD2 PHE A 262      43.302  17.115  51.634  1.00  0.00           C  
ATOM    921  CE1 PHE A 262      45.269  18.427  50.186  1.00  0.00           C  
ATOM    922  CE2 PHE A 262      44.290  17.837  52.299  1.00  0.00           C  
ATOM    923  CZ  PHE A 262      45.275  18.495  51.570  1.00  0.00           C  
ATOM    924  N   LYS A 263      40.233  17.465  51.389  1.00  0.00           N  
ATOM    925  CA  LYS A 263      39.836  18.309  52.511  1.00  0.00           C  
ATOM    926  C   LYS A 263      40.686  18.007  53.728  1.00  0.00           C  
ATOM    927  O   LYS A 263      40.965  16.847  54.017  1.00  0.00           O  
ATOM    928  CB  LYS A 263      38.360  18.095  52.837  1.00  0.00           C  
ATOM    929  CG  LYS A 263      37.432  18.627  51.765  1.00  0.00           C  
ATOM    930  CD  LYS A 263      36.056  18.885  52.320  1.00  0.00           C  
ATOM    931  CE  LYS A 263      35.280  19.830  51.434  1.00  0.00           C  
ATOM    932  NZ  LYS A 263      34.065  20.311  52.143  1.00  0.00           N  
ATOM    933  N   THR A 264      41.105  19.055  54.432  1.00  0.00           N  
ATOM    934  CA  THR A 264      41.932  18.896  55.630  1.00  0.00           C  
ATOM    935  C   THR A 264      41.099  18.341  56.790  1.00  0.00           C  
ATOM    936  O   THR A 264      39.867  18.347  56.735  1.00  0.00           O  
ATOM    937  CB  THR A 264      42.550  20.252  56.069  1.00  0.00           C  
ATOM    938  OG1 THR A 264      41.513  21.226  56.251  1.00  0.00           O  
ATOM    939  CG2 THR A 264      43.521  20.759  55.014  1.00  0.00           C  
ATOM    940  N   GLN A 266      41.770  17.843  57.828  1.00  0.00           N  
ATOM    941  CA  GLN A 266      41.056  17.326  58.997  1.00  0.00           C  
ATOM    942  C   GLN A 266      40.114  18.440  59.457  1.00  0.00           C  
ATOM    943  O   GLN A 266      39.083  18.195  60.072  1.00  0.00           O  
ATOM    944  CB  GLN A 266      42.040  16.973  60.118  1.00  0.00           C  
ATOM    945  N   THR A 267      40.504  19.669  59.129  1.00  0.00           N  
ATOM    946  CA  THR A 267      39.748  20.893  59.441  1.00  0.00           C  
ATOM    947  C   THR A 267      38.466  21.019  58.604  1.00  0.00           C  
ATOM    948  O   THR A 267      37.597  21.833  58.911  1.00  0.00           O  
ATOM    949  CB  THR A 267      40.613  22.150  59.146  1.00  0.00           C  
ATOM    950  OG1 THR A 267      41.874  22.043  59.819  1.00  0.00           O  
ATOM    951  CG2 THR A 267      39.896  23.415  59.581  1.00  0.00           C  
ATOM    952  N   GLY A 268      38.364  20.228  57.536  1.00  0.00           N  
ATOM    953  CA  GLY A 268      37.200  20.287  56.661  1.00  0.00           C  
ATOM    954  C   GLY A 268      37.286  21.347  55.559  1.00  0.00           C  
ATOM    955  O   GLY A 268      36.327  21.555  54.803  1.00  0.00           O  
ATOM    956  N   GLU A 269      38.430  22.022  55.464  1.00  0.00           N  
ATOM    957  CA  GLU A 269      38.631  23.064  54.465  1.00  0.00           C  
ATOM    958  C   GLU A 269      39.134  22.468  53.148  1.00  0.00           C  
ATOM    959  O   GLU A 269      39.970  21.554  53.147  1.00  0.00           O  
ATOM    960  CB  GLU A 269      39.628  24.107  54.992  1.00  0.00           C  
ATOM    961  N   LEU A 270      38.607  22.981  52.033  1.00  0.00           N  
ATOM    962  CA  LEU A 270      39.006  22.511  50.710  1.00  0.00           C  
ATOM    963  C   LEU A 270      40.450  22.929  50.463  1.00  0.00           C  
ATOM    964  O   LEU A 270      40.813  24.092  50.634  1.00  0.00           O  
ATOM    965  CB  LEU A 270      38.096  23.103  49.632  1.00  0.00           C  
ATOM    966  CG  LEU A 270      38.318  22.565  48.214  1.00  0.00           C  
ATOM    967  CD1 LEU A 270      38.105  21.064  48.177  1.00  0.00           C  
ATOM    968  CD2 LEU A 270      37.363  23.252  47.266  1.00  0.00           C  
ATOM    969  N   SER A 271      41.277  21.979  50.058  1.00  0.00           N  
ATOM    970  CA  SER A 271      42.672  22.290  49.836  1.00  0.00           C  
ATOM    971  C   SER A 271      43.229  21.534  48.631  1.00  0.00           C  
ATOM    972  O   SER A 271      42.631  20.562  48.169  1.00  0.00           O  
ATOM    973  CB  SER A 271      43.456  21.963  51.113  1.00  0.00           C  
ATOM    974  OG  SER A 271      44.792  21.596  50.832  1.00  0.00           O  
ATOM    975  N   ILE A 272      44.375  21.992  48.132  1.00  0.00           N  
ATOM    976  CA  ILE A 272      45.020  21.397  46.976  1.00  0.00           C  
ATOM    977  C   ILE A 272      46.361  20.758  47.321  1.00  0.00           C  
ATOM    978  O   ILE A 272      47.276  21.431  47.793  1.00  0.00           O  
ATOM    979  CB  ILE A 272      45.266  22.470  45.883  1.00  0.00           C  
ATOM    980  CG1 ILE A 272      43.931  23.028  45.384  1.00  0.00           C  
ATOM    981  CG2 ILE A 272      46.072  21.883  44.736  1.00  0.00           C  
ATOM    982  CD1 ILE A 272      44.064  24.362  44.672  1.00  0.00           C  
ATOM    983  N   HIS A 273      46.480  19.459  47.082  1.00  0.00           N  
ATOM    984  CA  HIS A 273      47.733  18.767  47.342  1.00  0.00           C  
ATOM    985  C   HIS A 273      48.635  18.999  46.133  1.00  0.00           C  
ATOM    986  O   HIS A 273      48.537  18.297  45.129  1.00  0.00           O  
ATOM    987  CB  HIS A 273      47.498  17.268  47.533  1.00  0.00           C  
ATOM    988  CG  HIS A 273      48.687  16.538  48.078  1.00  0.00           C  
ATOM    989  ND1 HIS A 273      48.576  15.389  48.832  1.00  0.00           N  
ATOM    990  CD2 HIS A 273      50.014  16.805  47.993  1.00  0.00           C  
ATOM    991  CE1 HIS A 273      49.782  14.980  49.187  1.00  0.00           C  
ATOM    992  NE2 HIS A 273      50.672  15.821  48.691  1.00  0.00           N  
ATOM    993  N   CYS A 274      49.525  19.975  46.244  1.00  0.00           N  
ATOM    994  CA  CYS A 274      50.417  20.337  45.157  1.00  0.00           C  
ATOM    995  C   CYS A 274      51.429  19.330  44.675  1.00  0.00           C  
ATOM    996  O   CYS A 274      52.161  18.755  45.468  1.00  0.00           O  
ATOM    997  CB  CYS A 274      51.159  21.615  45.516  1.00  0.00           C  
ATOM    998  SG  CYS A 274      50.035  22.926  45.974  1.00  0.00           S  
ATOM    999  N   THR A 275      51.469  19.147  43.354  1.00  0.00           N  
ATOM   1000  CA  THR A 275      52.428  18.261  42.703  1.00  0.00           C  
ATOM   1001  C   THR A 275      53.351  19.152  41.881  1.00  0.00           C  
ATOM   1002  O   THR A 275      54.402  18.717  41.412  1.00  0.00           O  
ATOM   1003  CB  THR A 275      51.753  17.246  41.789  1.00  0.00           C  
ATOM   1004  OG1 THR A 275      50.691  17.880  41.070  1.00  0.00           O  
ATOM   1005  CG2 THR A 275      51.187  16.109  42.606  1.00  0.00           C  
ATOM   1006  N   GLU A 276      52.948  20.407  41.709  1.00  0.00           N  
ATOM   1007  CA  GLU A 276      53.761  21.383  40.998  1.00  0.00           C  
ATOM   1008  C   GLU A 276      53.518  22.744  41.626  1.00  0.00           C  
ATOM   1009  O   GLU A 276      52.376  23.105  41.933  1.00  0.00           O  
ATOM   1010  CB  GLU A 276      53.417  21.441  39.503  1.00  0.00           C  
ATOM   1011  CG  GLU A 276      54.314  22.424  38.732  1.00  0.00           C  
ATOM   1012  CD  GLU A 276      54.084  22.412  37.224  1.00  0.00           C  
ATOM   1013  OE1 GLU A 276      53.051  21.862  36.775  1.00  0.00           O  
ATOM   1014  OE2 GLU A 276      54.941  22.958  36.489  1.00  0.00           O  
ATOM   1015  N   LEU A 277      54.592  23.502  41.816  1.00  0.00           N  
ATOM   1016  CA  LEU A 277      54.485  24.825  42.426  1.00  0.00           C  
ATOM   1017  C   LEU A 277      55.528  25.739  41.797  1.00  0.00           C  
ATOM   1018  O   LEU A 277      56.686  25.346  41.664  1.00  0.00           O  
ATOM   1019  CB  LEU A 277      54.708  24.713  43.943  1.00  0.00           C  
ATOM   1020  CG  LEU A 277      54.175  25.832  44.840  1.00  0.00           C  
ATOM   1021  CD1 LEU A 277      52.663  25.918  44.758  1.00  0.00           C  
ATOM   1022  CD2 LEU A 277      54.604  25.557  46.261  1.00  0.00           C  
ATOM   1023  N   ARG A 278      55.124  26.948  41.405  1.00  0.00           N  
ATOM   1024  CA  ARG A 278      56.050  27.894  40.768  1.00  0.00           C  
ATOM   1025  C   ARG A 278      55.912  29.323  41.256  1.00  0.00           C  
ATOM   1026  O   ARG A 278      54.832  29.752  41.686  1.00  0.00           O  
ATOM   1027  CB  ARG A 278      55.837  27.964  39.247  1.00  0.00           C  
ATOM   1028  CG  ARG A 278      55.810  26.660  38.487  1.00  0.00           C  
ATOM   1029  CD  ARG A 278      55.802  26.973  37.001  1.00  0.00           C  
ATOM   1030  NE  ARG A 278      55.213  25.897  36.207  1.00  0.00           N  
ATOM   1031  CZ  ARG A 278      54.923  25.994  34.912  1.00  0.00           C  
ATOM   1032  NH1 ARG A 278      55.166  27.124  34.260  1.00  0.00           N  
ATOM   1033  NH2 ARG A 278      54.405  24.957  34.267  1.00  0.00           N  
ATOM   1034  N   LEU A 279      57.008  30.067  41.150  1.00  0.00           N  
ATOM   1035  CA  LEU A 279      57.001  31.473  41.510  1.00  0.00           C  
ATOM   1036  C   LEU A 279      56.826  32.212  40.179  1.00  0.00           C  
ATOM   1037  O   LEU A 279      57.704  32.153  39.319  1.00  0.00           O  
ATOM   1038  CB  LEU A 279      58.323  31.879  42.176  1.00  0.00           C  
ATOM   1039  CG  LEU A 279      58.547  33.388  42.280  1.00  0.00           C  
ATOM   1040  CD1 LEU A 279      57.550  34.002  43.244  1.00  0.00           C  
ATOM   1041  CD2 LEU A 279      59.965  33.660  42.721  1.00  0.00           C  
ATOM   1042  N   LEU A 281      55.688  32.886  40.011  1.00  0.00           N  
ATOM   1043  CA  LEU A 281      55.391  33.626  38.792  1.00  0.00           C  
ATOM   1044  C   LEU A 281      55.906  35.060  38.863  1.00  0.00           C  
ATOM   1045  O   LEU A 281      56.536  35.548  37.927  1.00  0.00           O  
ATOM   1046  CB  LEU A 281      53.881  33.633  38.535  1.00  0.00           C  
ATOM   1047  CG  LEU A 281      53.159  32.293  38.685  1.00  0.00           C  
ATOM   1048  CD1 LEU A 281      51.737  32.415  38.168  1.00  0.00           C  
ATOM   1049  CD2 LEU A 281      53.917  31.201  37.946  1.00  0.00           C  
ATOM   1050  N   THR A 282      55.627  35.741  39.967  1.00  0.00           N  
ATOM   1051  CA  THR A 282      56.085  37.116  40.140  1.00  0.00           C  
ATOM   1052  C   THR A 282      56.589  37.338  41.555  1.00  0.00           C  
ATOM   1053  O   THR A 282      55.889  37.039  42.525  1.00  0.00           O  
ATOM   1054  CB  THR A 282      54.962  38.160  39.926  1.00  0.00           C  
ATOM   1055  OG1 THR A 282      54.285  37.910  38.695  1.00  0.00           O  
ATOM   1056  CG2 THR A 282      55.549  39.567  39.901  1.00  0.00           C  
ATOM   1057  N   LYS A 283      57.798  37.876  41.659  1.00  0.00           N  
ATOM   1058  CA  LYS A 283      58.397  38.193  42.940  1.00  0.00           C  
ATOM   1059  C   LYS A 283      57.850  39.551  43.382  1.00  0.00           C  
ATOM   1060  O   LYS A 283      57.840  40.512  42.604  1.00  0.00           O  
ATOM   1061  CB  LYS A 283      59.913  38.288  42.802  1.00  0.00           C  
ATOM   1062  CG  LYS A 283      60.620  38.593  44.104  1.00  0.00           C  
ATOM   1063  CD  LYS A 283      60.728  37.333  44.911  1.00  0.00           C  
ATOM   1064  CE  LYS A 283      60.739  37.620  46.388  1.00  0.00           C  
ATOM   1065  NZ  LYS A 283      60.522  36.335  47.099  1.00  0.00           N  
ATOM   1066  N   ALA A 291      57.377  39.628  44.622  1.00  0.00           N  
ATOM   1067  CA  ALA A 291      56.866  40.883  45.165  1.00  0.00           C  
ATOM   1068  C   ALA A 291      58.070  41.547  45.811  1.00  0.00           C  
ATOM   1069  O   ALA A 291      58.729  40.965  46.672  1.00  0.00           O  
ATOM   1070  CB  ALA A 291      55.786  40.616  46.203  1.00  0.00           C  
ATOM   1071  N   LEU A 292      58.370  42.758  45.374  1.00  0.00           N  
ATOM   1072  CA  LEU A 292      59.505  43.488  45.897  1.00  0.00           C  
ATOM   1073  C   LEU A 292      59.123  44.230  47.169  1.00  0.00           C  
ATOM   1074  O   LEU A 292      59.983  44.743  47.885  1.00  0.00           O  
ATOM   1075  CB  LEU A 292      60.018  44.466  44.840  1.00  0.00           C  
ATOM   1076  CG  LEU A 292      60.758  43.843  43.650  1.00  0.00           C  
ATOM   1077  CD1 LEU A 292      61.117  44.923  42.629  1.00  0.00           C  
ATOM   1078  CD2 LEU A 292      61.999  43.131  44.150  1.00  0.00           C  
ATOM   1079  N   ARG A 293      57.825  44.294  47.440  1.00  0.00           N  
ATOM   1080  CA  ARG A 293      57.342  44.949  48.643  1.00  0.00           C  
ATOM   1081  C   ARG A 293      56.449  43.991  49.420  1.00  0.00           C  
ATOM   1082  O   ARG A 293      55.679  43.229  48.830  1.00  0.00           O  
ATOM   1083  CB  ARG A 293      56.572  46.213  48.293  1.00  0.00           C  
ATOM   1084  CG  ARG A 293      57.476  47.353  47.947  1.00  0.00           C  
ATOM   1085  CD  ARG A 293      56.686  48.590  47.608  1.00  0.00           C  
ATOM   1086  NE  ARG A 293      57.586  49.613  47.100  1.00  0.00           N  
ATOM   1087  CZ  ARG A 293      58.182  50.527  47.858  1.00  0.00           C  
ATOM   1088  NH1 ARG A 293      57.974  50.551  49.171  1.00  0.00           N  
ATOM   1089  NH2 ARG A 293      59.009  51.404  47.306  1.00  0.00           N  
ATOM   1090  N   PRO A 296      56.547  44.015  50.757  1.00  0.00           N  
ATOM   1091  CA  PRO A 296      55.731  43.128  51.598  1.00  0.00           C  
ATOM   1092  C   PRO A 296      54.239  43.433  51.483  1.00  0.00           C  
ATOM   1093  O   PRO A 296      53.850  44.531  51.094  1.00  0.00           O  
ATOM   1094  CB  PRO A 296      56.244  43.377  53.018  1.00  0.00           C  
ATOM   1095  CG  PRO A 296      57.391  44.313  52.903  1.00  0.00           C  
ATOM   1096  CD  PRO A 296      57.417  44.906  51.543  1.00  0.00           C  
ATOM   1097  N   LEU A 297      53.405  42.460  51.825  1.00  0.00           N  
ATOM   1098  CA  LEU A 297      51.966  42.654  51.770  1.00  0.00           C  
ATOM   1099  C   LEU A 297      51.633  43.892  52.577  1.00  0.00           C  
ATOM   1100  O   LEU A 297      52.303  44.196  53.559  1.00  0.00           O  
ATOM   1101  CB  LEU A 297      51.252  41.451  52.371  1.00  0.00           C  
ATOM   1102  CG  LEU A 297      51.186  40.223  51.478  1.00  0.00           C  
ATOM   1103  CD1 LEU A 297      50.610  39.066  52.268  1.00  0.00           C  
ATOM   1104  CD2 LEU A 297      50.329  40.530  50.249  1.00  0.00           C  
ATOM   1105  N   PRO A 298      50.595  44.633  52.171  1.00  0.00           N  
ATOM   1106  CA  PRO A 298      50.216  45.845  52.902  1.00  0.00           C  
ATOM   1107  C   PRO A 298      49.770  45.585  54.347  1.00  0.00           C  
ATOM   1108  O   PRO A 298      48.775  44.905  54.596  1.00  0.00           O  
ATOM   1109  CB  PRO A 298      49.102  46.451  52.044  1.00  0.00           C  
ATOM   1110  CG  PRO A 298      48.584  45.323  51.228  1.00  0.00           C  
ATOM   1111  CD  PRO A 298      49.730  44.387  51.006  1.00  0.00           C  
ATOM   1112  N   ASP A 303      45.952  58.388  56.905  1.00  0.00           N  
ATOM   1113  CA  ASP A 303      44.545  58.124  57.184  1.00  0.00           C  
ATOM   1114  C   ASP A 303      43.984  57.086  56.208  1.00  0.00           C  
ATOM   1115  O   ASP A 303      44.713  56.220  55.721  1.00  0.00           O  
ATOM   1116  CB  ASP A 303      43.740  59.426  57.090  1.00  0.00           C  
ATOM   1117  N   GLN A 305      42.685  57.179  55.933  1.00  0.00           N  
ATOM   1118  CA  GLN A 305      42.015  56.264  55.013  1.00  0.00           C  
ATOM   1119  C   GLN A 305      42.227  56.703  53.565  1.00  0.00           C  
ATOM   1120  O   GLN A 305      41.797  56.024  52.631  1.00  0.00           O  
ATOM   1121  CB  GLN A 305      40.515  56.221  55.314  1.00  0.00           C  
ATOM   1122  N   GLU A 306      42.882  57.848  53.386  1.00  0.00           N  
ATOM   1123  CA  GLU A 306      43.155  58.377  52.055  1.00  0.00           C  
ATOM   1124  C   GLU A 306      44.225  57.530  51.382  1.00  0.00           C  
ATOM   1125  O   GLU A 306      44.464  57.655  50.183  1.00  0.00           O  
ATOM   1126  CB  GLU A 306      43.625  59.832  52.140  1.00  0.00           C  
ATOM   1127  N   VAL A 307      44.873  56.672  52.162  1.00  0.00           N  
ATOM   1128  CA  VAL A 307      45.903  55.795  51.625  1.00  0.00           C  
ATOM   1129  C   VAL A 307      45.223  54.737  50.780  1.00  0.00           C  
ATOM   1130  O   VAL A 307      45.757  54.299  49.765  1.00  0.00           O  
ATOM   1131  CB  VAL A 307      46.683  55.081  52.739  1.00  0.00           C  
ATOM   1132  CG1 VAL A 307      47.782  54.208  52.125  1.00  0.00           C  
ATOM   1133  CG2 VAL A 307      47.263  56.102  53.701  1.00  0.00           C  
ATOM   1134  N   ARG A 308      44.040  54.324  51.220  1.00  0.00           N  
ATOM   1135  CA  ARG A 308      43.262  53.327  50.511  1.00  0.00           C  
ATOM   1136  C   ARG A 308      42.890  53.866  49.140  1.00  0.00           C  
ATOM   1137  O   ARG A 308      42.699  53.107  48.197  1.00  0.00           O  
ATOM   1138  CB  ARG A 308      41.986  53.012  51.282  1.00  0.00           C  
ATOM   1139  CG  ARG A 308      42.213  52.453  52.668  1.00  0.00           C  
ATOM   1140  CD  ARG A 308      41.055  51.569  53.076  1.00  0.00           C  
ATOM   1141  NE  ARG A 308      39.785  52.078  52.565  1.00  0.00           N  
ATOM   1142  CZ  ARG A 308      39.139  53.119  53.082  1.00  0.00           C  
ATOM   1143  NH1 ARG A 308      39.644  53.766  54.129  1.00  0.00           N  
ATOM   1144  NH2 ARG A 308      37.984  53.514  52.557  1.00  0.00           N  
ATOM   1145  N   TYR A 309      42.778  55.186  49.044  1.00  0.00           N  
ATOM   1146  CA  TYR A 309      42.425  55.840  47.796  1.00  0.00           C  
ATOM   1147  C   TYR A 309      43.654  56.177  46.970  1.00  0.00           C  
ATOM   1148  O   TYR A 309      43.584  56.209  45.746  1.00  0.00           O  
ATOM   1149  CB  TYR A 309      41.640  57.118  48.082  1.00  0.00           C  
ATOM   1150  CG  TYR A 309      40.403  56.895  48.912  1.00  0.00           C  
ATOM   1151  CD1 TYR A 309      39.822  55.634  48.996  1.00  0.00           C  
ATOM   1152  CD2 TYR A 309      39.826  57.938  49.636  1.00  0.00           C  
ATOM   1153  CE1 TYR A 309      38.703  55.409  49.781  1.00  0.00           C  
ATOM   1154  CE2 TYR A 309      38.706  57.725  50.425  1.00  0.00           C  
ATOM   1155  CZ  TYR A 309      38.154  56.454  50.492  1.00  0.00           C  
ATOM   1156  OH  TYR A 309      37.063  56.213  51.284  1.00  0.00           O  
ATOM   1157  N   ARG A 310      44.777  56.433  47.634  1.00  0.00           N  
ATOM   1158  CA  ARG A 310      46.008  56.774  46.932  1.00  0.00           C  
ATOM   1159  C   ARG A 310      46.719  55.535  46.393  1.00  0.00           C  
ATOM   1160  O   ARG A 310      47.608  55.640  45.549  1.00  0.00           O  
ATOM   1161  CB  ARG A 310      46.949  57.545  47.854  1.00  0.00           C  
ATOM   1162  CG  ARG A 310      46.799  59.034  47.743  1.00  0.00           C  
ATOM   1163  CD  ARG A 310      47.689  59.755  48.735  1.00  0.00           C  
ATOM   1164  NE  ARG A 310      47.235  61.128  48.940  1.00  0.00           N  
ATOM   1165  CZ  ARG A 310      47.170  62.043  47.976  1.00  0.00           C  
ATOM   1166  NH1 ARG A 310      47.532  61.740  46.733  1.00  0.00           N  
ATOM   1167  NH2 ARG A 310      46.728  63.262  48.252  1.00  0.00           N  
ATOM   1168  N   GLN A 311      46.327  54.367  46.891  1.00  0.00           N  
ATOM   1169  CA  GLN A 311      46.908  53.104  46.455  1.00  0.00           C  
ATOM   1170  C   GLN A 311      45.828  52.044  46.571  1.00  0.00           C  
ATOM   1171  O   GLN A 311      45.937  51.107  47.360  1.00  0.00           O  
ATOM   1172  CB  GLN A 311      48.104  52.740  47.325  1.00  0.00           C  
ATOM   1173  CG  GLN A 311      49.260  53.706  47.204  1.00  0.00           C  
ATOM   1174  CD  GLN A 311      50.435  53.304  48.077  1.00  0.00           C  
ATOM   1175  OE1 GLN A 311      51.451  52.795  47.585  1.00  0.00           O  
ATOM   1176  NE2 GLN A 311      50.303  53.526  49.386  1.00  0.00           N  
ATOM   1177  N   ARG A 312      44.782  52.210  45.771  1.00  0.00           N  
ATOM   1178  CA  ARG A 312      43.654  51.301  45.777  1.00  0.00           C  
ATOM   1179  C   ARG A 312      44.049  49.837  45.614  1.00  0.00           C  
ATOM   1180  O   ARG A 312      43.340  48.946  46.093  1.00  0.00           O  
ATOM   1181  CB  ARG A 312      42.657  51.723  44.692  1.00  0.00           C  
ATOM   1182  CG  ARG A 312      41.369  50.921  44.665  1.00  0.00           C  
ATOM   1183  CD  ARG A 312      40.538  51.164  45.913  1.00  0.00           C  
ATOM   1184  NE  ARG A 312      39.682  52.338  45.762  1.00  0.00           N  
ATOM   1185  CZ  ARG A 312      38.858  52.795  46.703  1.00  0.00           C  
ATOM   1186  NH1 ARG A 312      38.777  52.177  47.870  1.00  0.00           N  
ATOM   1187  NH2 ARG A 312      38.109  53.866  46.473  1.00  0.00           N  
ATOM   1188  N   TYR A 313      45.174  49.569  44.954  1.00  0.00           N  
ATOM   1189  CA  TYR A 313      45.587  48.172  44.776  1.00  0.00           C  
ATOM   1190  C   TYR A 313      45.876  47.546  46.132  1.00  0.00           C  
ATOM   1191  O   TYR A 313      45.567  46.378  46.357  1.00  0.00           O  
ATOM   1192  CB  TYR A 313      46.827  48.044  43.866  1.00  0.00           C  
ATOM   1193  CG  TYR A 313      47.889  49.114  44.048  1.00  0.00           C  
ATOM   1194  CD1 TYR A 313      47.739  50.382  43.487  1.00  0.00           C  
ATOM   1195  CD2 TYR A 313      49.056  48.847  44.764  1.00  0.00           C  
ATOM   1196  CE1 TYR A 313      48.726  51.361  43.638  1.00  0.00           C  
ATOM   1197  CE2 TYR A 313      50.051  49.817  44.920  1.00  0.00           C  
ATOM   1198  CZ  TYR A 313      49.882  51.068  44.359  1.00  0.00           C  
ATOM   1199  OH  TYR A 313      50.867  52.021  44.536  1.00  0.00           O  
ATOM   1200  N   LEU A 314      46.471  48.324  47.035  1.00  0.00           N  
ATOM   1201  CA  LEU A 314      46.773  47.833  48.381  1.00  0.00           C  
ATOM   1202  C   LEU A 314      45.452  47.659  49.119  1.00  0.00           C  
ATOM   1203  O   LEU A 314      45.230  46.654  49.793  1.00  0.00           O  
ATOM   1204  CB  LEU A 314      47.671  48.820  49.117  1.00  0.00           C  
ATOM   1205  CG  LEU A 314      49.029  49.040  48.447  1.00  0.00           C  
ATOM   1206  CD1 LEU A 314      49.901  49.929  49.322  1.00  0.00           C  
ATOM   1207  CD2 LEU A 314      49.709  47.688  48.209  1.00  0.00           C  
ATOM   1208  N   ASP A 315      44.556  48.626  48.974  1.00  0.00           N  
ATOM   1209  CA  ASP A 315      43.262  48.501  49.616  1.00  0.00           C  
ATOM   1210  C   ASP A 315      42.574  47.224  49.141  1.00  0.00           C  
ATOM   1211  O   ASP A 315      41.980  46.511  49.931  1.00  0.00           O  
ATOM   1212  CB  ASP A 315      42.375  49.697  49.288  1.00  0.00           C  
ATOM   1213  CG  ASP A 315      40.966  49.541  49.839  1.00  0.00           C  
ATOM   1214  OD1 ASP A 315      40.832  49.049  50.980  1.00  0.00           O  
ATOM   1215  OD2 ASP A 315      39.994  49.905  49.139  1.00  0.00           O  
ATOM   1216  N   LEU A 316      42.666  46.933  47.844  1.00  0.00           N  
ATOM   1217  CA  LEU A 316      42.027  45.748  47.282  1.00  0.00           C  
ATOM   1218  C   LEU A 316      42.701  44.448  47.692  1.00  0.00           C  
ATOM   1219  O   LEU A 316      42.033  43.432  47.861  1.00  0.00           O  
ATOM   1220  CB  LEU A 316      41.981  45.843  45.758  1.00  0.00           C  
ATOM   1221  CG  LEU A 316      41.105  46.954  45.183  1.00  0.00           C  
ATOM   1222  CD1 LEU A 316      41.299  47.000  43.670  1.00  0.00           C  
ATOM   1223  CD2 LEU A 316      39.648  46.703  45.528  1.00  0.00           C  
ATOM   1224  N   ILE A 317      44.023  44.464  47.837  1.00  0.00           N  
ATOM   1225  CA  ILE A 317      44.731  43.259  48.260  1.00  0.00           C  
ATOM   1226  C   ILE A 317      44.401  42.934  49.723  1.00  0.00           C  
ATOM   1227  O   ILE A 317      44.120  41.786  50.080  1.00  0.00           O  
ATOM   1228  CB  ILE A 317      46.255  43.439  48.177  1.00  0.00           C  
ATOM   1229  CG1 ILE A 317      46.698  43.501  46.722  1.00  0.00           C  
ATOM   1230  CG2 ILE A 317      46.967  42.269  48.879  1.00  0.00           C  
ATOM   1231  CD1 ILE A 317      48.113  44.003  46.571  1.00  0.00           C  
ATOM   1232  N   ALA A 318      44.440  43.969  50.558  1.00  0.00           N  
ATOM   1233  CA  ALA A 318      44.204  43.833  51.986  1.00  0.00           C  
ATOM   1234  C   ALA A 318      42.770  43.602  52.451  1.00  0.00           C  
ATOM   1235  O   ALA A 318      42.516  42.684  53.222  1.00  0.00           O  
ATOM   1236  CB  ALA A 318      44.778  45.045  52.698  1.00  0.00           C  
ATOM   1237  N   ASN A 319      41.826  44.407  51.975  1.00  0.00           N  
ATOM   1238  CA  ASN A 319      40.442  44.290  52.436  1.00  0.00           C  
ATOM   1239  C   ASN A 319      39.392  43.640  51.547  1.00  0.00           C  
ATOM   1240  O   ASN A 319      39.013  44.175  50.508  1.00  0.00           O  
ATOM   1241  CB  ASN A 319      39.956  45.675  52.865  1.00  0.00           C  
ATOM   1242  CG  ASN A 319      40.964  46.389  53.760  1.00  0.00           C  
ATOM   1243  OD1 ASN A 319      41.258  45.940  54.877  1.00  0.00           O  
ATOM   1244  ND2 ASN A 319      41.506  47.500  53.270  1.00  0.00           N  
ATOM   1245  N   ASP A 320      38.907  42.488  51.997  1.00  0.00           N  
ATOM   1246  CA  ASP A 320      37.892  41.730  51.294  1.00  0.00           C  
ATOM   1247  C   ASP A 320      36.648  42.575  51.083  1.00  0.00           C  
ATOM   1248  O   ASP A 320      35.967  42.430  50.068  1.00  0.00           O  
ATOM   1249  CB  ASP A 320      37.513  40.473  52.083  1.00  0.00           C  
ATOM   1250  CG  ASP A 320      38.578  39.392  52.016  1.00  0.00           C  
ATOM   1251  OD1 ASP A 320      39.772  39.745  51.871  1.00  0.00           O  
ATOM   1252  OD2 ASP A 320      38.220  38.193  52.121  1.00  0.00           O  
ATOM   1253  N   LYS A 321      36.336  43.445  52.041  1.00  0.00           N  
ATOM   1254  CA  LYS A 321      35.152  44.295  51.934  1.00  0.00           C  
ATOM   1255  C   LYS A 321      35.256  45.332  50.811  1.00  0.00           C  
ATOM   1256  O   LYS A 321      34.246  45.697  50.214  1.00  0.00           O  
ATOM   1257  CB  LYS A 321      34.868  44.996  53.267  1.00  0.00           C  
ATOM   1258  N   SER A 322      36.459  45.825  50.530  1.00  0.00           N  
ATOM   1259  CA  SER A 322      36.630  46.787  49.441  1.00  0.00           C  
ATOM   1260  C   SER A 322      36.394  46.044  48.116  1.00  0.00           C  
ATOM   1261  O   SER A 322      35.649  46.498  47.251  1.00  0.00           O  
ATOM   1262  CB  SER A 322      38.042  47.365  49.452  1.00  0.00           C  
ATOM   1263  OG  SER A 322      38.223  48.219  50.563  1.00  0.00           O  
ATOM   1264  N   ARG A 323      37.033  44.892  47.969  1.00  0.00           N  
ATOM   1265  CA  ARG A 323      36.872  44.099  46.770  1.00  0.00           C  
ATOM   1266  C   ARG A 323      35.393  43.821  46.508  1.00  0.00           C  
ATOM   1267  O   ARG A 323      34.904  44.014  45.396  1.00  0.00           O  
ATOM   1268  CB  ARG A 323      37.634  42.781  46.903  1.00  0.00           C  
ATOM   1269  CG  ARG A 323      39.105  42.890  46.557  1.00  0.00           C  
ATOM   1270  CD  ARG A 323      39.715  41.520  46.284  1.00  0.00           C  
ATOM   1271  NE  ARG A 323      39.432  40.587  47.368  1.00  0.00           N  
ATOM   1272  CZ  ARG A 323      40.137  40.505  48.496  1.00  0.00           C  
ATOM   1273  NH1 ARG A 323      41.177  41.302  48.699  1.00  0.00           N  
ATOM   1274  NH2 ARG A 323      39.798  39.625  49.429  1.00  0.00           N  
ATOM   1275  N   GLN A 324      34.671  43.378  47.527  1.00  0.00           N  
ATOM   1276  CA  GLN A 324      33.263  43.077  47.340  1.00  0.00           C  
ATOM   1277  C   GLN A 324      32.447  44.298  46.937  1.00  0.00           C  
ATOM   1278  O   GLN A 324      31.477  44.185  46.194  1.00  0.00           O  
ATOM   1279  CB  GLN A 324      32.668  42.453  48.601  1.00  0.00           C  
ATOM   1280  CG  GLN A 324      31.438  41.612  48.289  1.00  0.00           C  
ATOM   1281  CD  GLN A 324      30.875  40.893  49.496  1.00  0.00           C  
ATOM   1282  OE1 GLN A 324      30.775  41.465  50.583  1.00  0.00           O  
ATOM   1283  NE2 GLN A 324      30.496  39.629  49.309  1.00  0.00           N  
ATOM   1284  N   THR A 325      32.840  45.465  47.423  1.00  0.00           N  
ATOM   1285  CA  THR A 325      32.129  46.694  47.099  1.00  0.00           C  
ATOM   1286  C   THR A 325      32.181  46.929  45.585  1.00  0.00           C  
ATOM   1287  O   THR A 325      31.174  47.236  44.948  1.00  0.00           O  
ATOM   1288  CB  THR A 325      32.769  47.897  47.846  1.00  0.00           C  
ATOM   1289  OG1 THR A 325      32.395  47.844  49.231  1.00  0.00           O  
ATOM   1290  CG2 THR A 325      32.323  49.233  47.239  1.00  0.00           C  
ATOM   1291  N   PHE A 332      33.365  46.754  45.014  1.00  0.00           N  
ATOM   1292  CA  PHE A 332      33.557  46.967  43.595  1.00  0.00           C  
ATOM   1293  C   PHE A 332      32.970  45.872  42.736  1.00  0.00           C  
ATOM   1294  O   PHE A 332      32.553  46.125  41.615  1.00  0.00           O  
ATOM   1295  CB  PHE A 332      35.038  47.188  43.332  1.00  0.00           C  
ATOM   1296  CG  PHE A 332      35.534  48.446  43.949  1.00  0.00           C  
ATOM   1297  CD1 PHE A 332      35.080  49.680  43.483  1.00  0.00           C  
ATOM   1298  CD2 PHE A 332      36.387  48.414  45.044  1.00  0.00           C  
ATOM   1299  CE1 PHE A 332      35.465  50.864  44.098  1.00  0.00           C  
ATOM   1300  CE2 PHE A 332      36.778  49.589  45.670  1.00  0.00           C  
ATOM   1301  CZ  PHE A 332      36.317  50.821  45.197  1.00  0.00           C  
ATOM   1302  N   VAL A 333      32.903  44.661  43.265  1.00  0.00           N  
ATOM   1303  CA  VAL A 333      32.308  43.577  42.516  1.00  0.00           C  
ATOM   1304  C   VAL A 333      30.807  43.798  42.468  1.00  0.00           C  
ATOM   1305  O   VAL A 333      30.148  43.425  41.504  1.00  0.00           O  
ATOM   1306  CB  VAL A 333      32.581  42.238  43.173  1.00  0.00           C  
ATOM   1307  CG1 VAL A 333      31.630  41.188  42.623  1.00  0.00           C  
ATOM   1308  CG2 VAL A 333      34.021  41.847  42.933  1.00  0.00           C  
ATOM   1309  N   VAL A 334      30.260  44.399  43.517  1.00  0.00           N  
ATOM   1310  CA  VAL A 334      28.828  44.659  43.551  1.00  0.00           C  
ATOM   1311  C   VAL A 334      28.525  45.812  42.608  1.00  0.00           C  
ATOM   1312  O   VAL A 334      27.463  45.842  41.988  1.00  0.00           O  
ATOM   1313  CB  VAL A 334      28.338  44.992  44.994  1.00  0.00           C  
ATOM   1314  CG1 VAL A 334      26.956  45.656  44.958  1.00  0.00           C  
ATOM   1315  CG2 VAL A 334      28.279  43.704  45.820  1.00  0.00           C  
ATOM   1316  N   ARG A 335      29.455  46.757  42.492  1.00  0.00           N  
ATOM   1317  CA  ARG A 335      29.260  47.885  41.581  1.00  0.00           C  
ATOM   1318  C   ARG A 335      29.097  47.339  40.156  1.00  0.00           C  
ATOM   1319  O   ARG A 335      28.194  47.747  39.426  1.00  0.00           O  
ATOM   1320  CB  ARG A 335      30.451  48.849  41.627  1.00  0.00           C  
ATOM   1321  CG  ARG A 335      30.304  50.010  40.655  1.00  0.00           C  
ATOM   1322  CD  ARG A 335      31.443  51.016  40.712  1.00  0.00           C  
ATOM   1323  NE  ARG A 335      31.254  52.034  39.682  1.00  0.00           N  
ATOM   1324  CZ  ARG A 335      31.103  53.338  39.909  1.00  0.00           C  
ATOM   1325  NH1 ARG A 335      31.114  53.820  41.141  1.00  0.00           N  
ATOM   1326  NH2 ARG A 335      30.926  54.173  38.893  1.00  0.00           N  
ATOM   1327  N   SER A 336      29.971  46.408  39.777  1.00  0.00           N  
ATOM   1328  CA  SER A 336      29.927  45.784  38.459  1.00  0.00           C  
ATOM   1329  C   SER A 336      28.640  45.006  38.279  1.00  0.00           C  
ATOM   1330  O   SER A 336      28.012  45.083  37.233  1.00  0.00           O  
ATOM   1331  CB  SER A 336      31.106  44.833  38.273  1.00  0.00           C  
ATOM   1332  OG  SER A 336      32.279  45.572  38.005  1.00  0.00           O  
ATOM   1333  N   LYS A 337      28.247  44.250  39.297  1.00  0.00           N  
ATOM   1334  CA  LYS A 337      27.019  43.471  39.217  1.00  0.00           C  
ATOM   1335  C   LYS A 337      25.839  44.401  39.024  1.00  0.00           C  
ATOM   1336  O   LYS A 337      24.894  44.075  38.306  1.00  0.00           O  
ATOM   1337  CB  LYS A 337      26.808  42.658  40.492  1.00  0.00           C  
ATOM   1338  CG  LYS A 337      27.717  41.454  40.614  1.00  0.00           C  
ATOM   1339  CD  LYS A 337      27.277  40.578  41.771  1.00  0.00           C  
ATOM   1340  CE  LYS A 337      28.132  39.317  41.888  1.00  0.00           C  
ATOM   1341  NZ  LYS A 337      27.799  38.513  43.110  1.00  0.00           N  
ATOM   1342  N   ILE A 338      25.901  45.564  39.662  1.00  0.00           N  
ATOM   1343  CA  ILE A 338      24.820  46.530  39.572  1.00  0.00           C  
ATOM   1344  C   ILE A 338      24.723  47.148  38.177  1.00  0.00           C  
ATOM   1345  O   ILE A 338      23.627  47.254  37.612  1.00  0.00           O  
ATOM   1346  CB  ILE A 338      24.978  47.623  40.655  1.00  0.00           C  
ATOM   1347  CG1 ILE A 338      24.444  47.088  41.987  1.00  0.00           C  
ATOM   1348  CG2 ILE A 338      24.196  48.865  40.284  1.00  0.00           C  
ATOM   1349  CD1 ILE A 338      24.873  47.879  43.197  1.00  0.00           C  
ATOM   1350  N   LEU A 339      25.858  47.546  37.611  1.00  0.00           N  
ATOM   1351  CA  LEU A 339      25.834  48.132  36.275  1.00  0.00           C  
ATOM   1352  C   LEU A 339      25.346  47.108  35.254  1.00  0.00           C  
ATOM   1353  O   LEU A 339      24.583  47.441  34.342  1.00  0.00           O  
ATOM   1354  CB  LEU A 339      27.217  48.662  35.890  1.00  0.00           C  
ATOM   1355  CG  LEU A 339      27.402  50.084  36.431  1.00  0.00           C  
ATOM   1356  CD1 LEU A 339      28.855  50.334  36.725  1.00  0.00           C  
ATOM   1357  CD2 LEU A 339      26.884  51.101  35.432  1.00  0.00           C  
ATOM   1358  N   ALA A 340      25.766  45.857  35.412  1.00  0.00           N  
ATOM   1359  CA  ALA A 340      25.341  44.813  34.491  1.00  0.00           C  
ATOM   1360  C   ALA A 340      23.837  44.602  34.610  1.00  0.00           C  
ATOM   1361  O   ALA A 340      23.152  44.400  33.608  1.00  0.00           O  
ATOM   1362  CB  ALA A 340      26.068  43.523  34.791  1.00  0.00           C  
ATOM   1363  N   ALA A 341      23.325  44.654  35.836  1.00  0.00           N  
ATOM   1364  CA  ALA A 341      21.904  44.459  36.078  1.00  0.00           C  
ATOM   1365  C   ALA A 341      21.081  45.639  35.555  1.00  0.00           C  
ATOM   1366  O   ALA A 341      19.917  45.475  35.157  1.00  0.00           O  
ATOM   1367  CB  ALA A 341      21.662  44.253  37.567  1.00  0.00           C  
ATOM   1368  N   ILE A 342      21.671  46.831  35.571  1.00  0.00           N  
ATOM   1369  CA  ILE A 342      20.974  48.007  35.066  1.00  0.00           C  
ATOM   1370  C   ILE A 342      20.804  47.861  33.551  1.00  0.00           C  
ATOM   1371  O   ILE A 342      19.732  48.124  33.003  1.00  0.00           O  
ATOM   1372  CB  ILE A 342      21.759  49.300  35.335  1.00  0.00           C  
ATOM   1373  CG1 ILE A 342      21.759  49.606  36.834  1.00  0.00           C  
ATOM   1374  CG2 ILE A 342      21.139  50.456  34.546  1.00  0.00           C  
ATOM   1375  CD1 ILE A 342      22.570  50.823  37.195  1.00  0.00           C  
ATOM   1376  N   ARG A 343      21.871  47.437  32.881  1.00  0.00           N  
ATOM   1377  CA  ARG A 343      21.829  47.257  31.436  1.00  0.00           C  
ATOM   1378  C   ARG A 343      20.817  46.190  31.073  1.00  0.00           C  
ATOM   1379  O   ARG A 343      20.006  46.392  30.168  1.00  0.00           O  
ATOM   1380  CB  ARG A 343      23.211  46.884  30.905  1.00  0.00           C  
ATOM   1381  CG  ARG A 343      24.185  48.048  30.979  1.00  0.00           C  
ATOM   1382  CD  ARG A 343      25.496  47.734  30.328  1.00  0.00           C  
ATOM   1383  NE  ARG A 343      26.162  48.975  29.961  1.00  0.00           N  
ATOM   1384  CZ  ARG A 343      27.268  49.426  30.535  1.00  0.00           C  
ATOM   1385  NH1 ARG A 343      27.833  48.727  31.511  1.00  0.00           N  
ATOM   1386  NH2 ARG A 343      27.802  50.577  30.137  1.00  0.00           N  
ATOM   1387  N   GLN A 344      20.856  45.063  31.781  1.00  0.00           N  
ATOM   1388  CA  GLN A 344      19.917  43.982  31.531  1.00  0.00           C  
ATOM   1389  C   GLN A 344      18.501  44.498  31.767  1.00  0.00           C  
ATOM   1390  O   GLN A 344      17.575  44.157  31.033  1.00  0.00           O  
ATOM   1391  CB  GLN A 344      20.204  42.800  32.458  1.00  0.00           C  
ATOM   1392  CG  GLN A 344      21.422  41.990  32.057  1.00  0.00           C  
ATOM   1393  N   PHE A 345      18.336  45.341  32.781  1.00  0.00           N  
ATOM   1394  CA  PHE A 345      17.025  45.887  33.099  1.00  0.00           C  
ATOM   1395  C   PHE A 345      16.539  46.820  31.991  1.00  0.00           C  
ATOM   1396  O   PHE A 345      15.388  46.745  31.567  1.00  0.00           O  
ATOM   1397  CB  PHE A 345      17.100  46.629  34.432  1.00  0.00           C  
ATOM   1398  CG  PHE A 345      15.886  47.455  34.747  1.00  0.00           C  
ATOM   1399  CD1 PHE A 345      15.757  48.746  34.243  1.00  0.00           C  
ATOM   1400  CD2 PHE A 345      14.892  46.962  35.592  1.00  0.00           C  
ATOM   1401  CE1 PHE A 345      14.655  49.543  34.574  1.00  0.00           C  
ATOM   1402  CE2 PHE A 345      13.787  47.747  35.934  1.00  0.00           C  
ATOM   1403  CZ  PHE A 345      13.668  49.045  35.421  1.00  0.00           C  
ATOM   1404  N   MET A 347      17.422  47.697  31.530  1.00  0.00           N  
ATOM   1405  CA  MET A 347      17.098  48.654  30.479  1.00  0.00           C  
ATOM   1406  C   MET A 347      16.812  47.961  29.150  1.00  0.00           C  
ATOM   1407  O   MET A 347      15.810  48.232  28.488  1.00  0.00           O  
ATOM   1408  CB  MET A 347      18.261  49.620  30.297  1.00  0.00           C  
ATOM   1409  CG  MET A 347      18.443  50.574  31.453  1.00  0.00           C  
ATOM   1410  SD  MET A 347      16.932  51.464  31.822  1.00  0.00           S  
ATOM   1411  CE  MET A 347      17.065  52.871  30.670  1.00  0.00           C  
ATOM   1412  N   VAL A 348      17.700  47.060  28.761  1.00  0.00           N  
ATOM   1413  CA  VAL A 348      17.527  46.348  27.514  1.00  0.00           C  
ATOM   1414  C   VAL A 348      16.236  45.526  27.481  1.00  0.00           C  
ATOM   1415  O   VAL A 348      15.570  45.459  26.447  1.00  0.00           O  
ATOM   1416  CB  VAL A 348      18.729  45.446  27.250  1.00  0.00           C  
ATOM   1417  CG1 VAL A 348      18.427  44.499  26.110  1.00  0.00           C  
ATOM   1418  CG2 VAL A 348      19.947  46.303  26.947  1.00  0.00           C  
ATOM   1419  N   ALA A 349      15.874  44.905  28.601  1.00  0.00           N  
ATOM   1420  CA  ALA A 349      14.645  44.110  28.654  1.00  0.00           C  
ATOM   1421  C   ALA A 349      13.432  45.001  28.396  1.00  0.00           C  
ATOM   1422  O   ALA A 349      12.360  44.520  28.031  1.00  0.00           O  
ATOM   1423  CB  ALA A 349      14.507  43.440  30.008  1.00  0.00           C  
ATOM   1424  N   ARG A 352      13.605  46.303  28.592  1.00  0.00           N  
ATOM   1425  CA  ARG A 352      12.521  47.246  28.376  1.00  0.00           C  
ATOM   1426  C   ARG A 352      12.637  47.969  27.026  1.00  0.00           C  
ATOM   1427  O   ARG A 352      12.036  49.022  26.811  1.00  0.00           O  
ATOM   1428  CB  ARG A 352      12.478  48.245  29.532  1.00  0.00           C  
ATOM   1429  CG  ARG A 352      11.855  47.634  30.774  1.00  0.00           C  
ATOM   1430  CD  ARG A 352      12.267  48.314  32.062  1.00  0.00           C  
ATOM   1431  NE  ARG A 352      11.589  47.683  33.191  1.00  0.00           N  
ATOM   1432  CZ  ARG A 352      11.912  46.491  33.694  1.00  0.00           C  
ATOM   1433  NH1 ARG A 352      12.915  45.782  33.176  1.00  0.00           N  
ATOM   1434  NH2 ARG A 352      11.208  45.997  34.706  1.00  0.00           N  
ATOM   1435  N   GLY A 361      13.418  47.392  26.120  1.00  0.00           N  
ATOM   1436  CA  GLY A 361      13.563  47.970  24.800  1.00  0.00           C  
ATOM   1437  C   GLY A 361      14.368  49.244  24.698  1.00  0.00           C  
ATOM   1438  O   GLY A 361      14.143  50.045  23.794  1.00  0.00           O  
ATOM   1439  N   PHE A 362      15.299  49.450  25.618  1.00  0.00           N  
ATOM   1440  CA  PHE A 362      16.130  50.643  25.568  1.00  0.00           C  
ATOM   1441  C   PHE A 362      17.407  50.238  24.854  1.00  0.00           C  
ATOM   1442  O   PHE A 362      17.853  49.099  24.967  1.00  0.00           O  
ATOM   1443  CB  PHE A 362      16.479  51.133  26.975  1.00  0.00           C  
ATOM   1444  CG  PHE A 362      15.418  51.972  27.604  1.00  0.00           C  
ATOM   1445  CD1 PHE A 362      14.392  51.381  28.336  1.00  0.00           C  
ATOM   1446  CD2 PHE A 362      15.442  53.357  27.472  1.00  0.00           C  
ATOM   1447  CE1 PHE A 362      13.394  52.157  28.933  1.00  0.00           C  
ATOM   1448  CE2 PHE A 362      14.454  54.145  28.063  1.00  0.00           C  
ATOM   1449  CZ  PHE A 362      13.423  53.542  28.797  1.00  0.00           C  
ATOM   1450  N   MET A 363      17.993  51.178  24.128  1.00  0.00           N  
ATOM   1451  CA  MET A 363      19.221  50.920  23.400  1.00  0.00           C  
ATOM   1452  C   MET A 363      20.296  51.859  23.926  1.00  0.00           C  
ATOM   1453  O   MET A 363      20.068  53.062  24.050  1.00  0.00           O  
ATOM   1454  CB  MET A 363      18.997  51.162  21.907  1.00  0.00           C  
ATOM   1455  CG  MET A 363      20.252  51.042  21.065  1.00  0.00           C  
ATOM   1456  SD  MET A 363      19.898  51.213  19.308  1.00  0.00           S  
ATOM   1457  CE  MET A 363      20.134  52.986  19.078  1.00  0.00           C  
ATOM   1458  N   GLU A 364      21.461  51.310  24.243  1.00  0.00           N  
ATOM   1459  CA  GLU A 364      22.547  52.126  24.760  1.00  0.00           C  
ATOM   1460  C   GLU A 364      23.330  52.806  23.642  1.00  0.00           C  
ATOM   1461  O   GLU A 364      23.810  52.149  22.718  1.00  0.00           O  
ATOM   1462  CB  GLU A 364      23.499  51.274  25.606  1.00  0.00           C  
ATOM   1463  CG  GLU A 364      24.458  52.108  26.462  1.00  0.00           C  
ATOM   1464  CD  GLU A 364      25.315  51.277  27.413  1.00  0.00           C  
ATOM   1465  OE1 GLU A 364      25.044  50.063  27.588  1.00  0.00           O  
ATOM   1466  OE2 GLU A 364      26.268  51.855  27.984  1.00  0.00           O  
ATOM   1467  N   VAL A 365      23.465  54.126  23.739  1.00  0.00           N  
ATOM   1468  CA  VAL A 365      24.193  54.894  22.741  1.00  0.00           C  
ATOM   1469  C   VAL A 365      25.393  55.583  23.362  1.00  0.00           C  
ATOM   1470  O   VAL A 365      25.632  55.465  24.563  1.00  0.00           O  
ATOM   1471  CB  VAL A 365      23.279  55.933  22.095  1.00  0.00           C  
ATOM   1472  CG1 VAL A 365      22.184  55.218  21.314  1.00  0.00           C  
ATOM   1473  CG2 VAL A 365      22.665  56.823  23.159  1.00  0.00           C  
ATOM   1474  N   GLU A 366      26.154  56.295  22.541  1.00  0.00           N  
ATOM   1475  CA  GLU A 366      27.342  56.988  23.010  1.00  0.00           C  
ATOM   1476  C   GLU A 366      27.416  58.345  22.364  1.00  0.00           C  
ATOM   1477  O   GLU A 366      27.547  58.441  21.150  1.00  0.00           O  
ATOM   1478  CB  GLU A 366      28.601  56.203  22.644  1.00  0.00           C  
ATOM   1479  CG  GLU A 366      28.719  54.856  23.327  1.00  0.00           C  
ATOM   1480  CD  GLU A 366      29.931  54.068  22.858  1.00  0.00           C  
ATOM   1481  OE1 GLU A 366      31.068  54.450  23.217  1.00  0.00           O  
ATOM   1482  OE2 GLU A 366      29.747  53.065  22.129  1.00  0.00           O  
ATOM   1483  N   THR A 368      27.340  59.395  23.170  1.00  0.00           N  
ATOM   1484  CA  THR A 368      27.403  60.746  22.644  1.00  0.00           C  
ATOM   1485  C   THR A 368      28.741  61.384  23.025  1.00  0.00           C  
ATOM   1486  O   THR A 368      29.502  60.814  23.808  1.00  0.00           O  
ATOM   1487  CB  THR A 368      26.188  61.560  23.125  1.00  0.00           C  
ATOM   1488  OG1 THR A 368      26.283  61.797  24.533  1.00  0.00           O  
ATOM   1489  CG2 THR A 368      24.891  60.782  22.812  1.00  0.00           C  
ATOM   1490  N   PRO A 370      29.048  62.577  22.488  1.00  0.00           N  
ATOM   1491  CA  PRO A 370      30.336  63.200  22.816  1.00  0.00           C  
ATOM   1492  C   PRO A 370      30.610  63.623  24.250  1.00  0.00           C  
ATOM   1493  O   PRO A 370      29.717  64.077  24.961  1.00  0.00           O  
ATOM   1494  CB  PRO A 370      30.418  64.400  21.862  1.00  0.00           C  
ATOM   1495  CG  PRO A 370      29.282  64.239  20.907  1.00  0.00           C  
ATOM   1496  CD  PRO A 370      28.247  63.431  21.597  1.00  0.00           C  
ATOM   1497  N   MET A 371      31.868  63.482  24.657  1.00  0.00           N  
ATOM   1498  CA  MET A 371      32.305  63.890  25.984  1.00  0.00           C  
ATOM   1499  C   MET A 371      33.019  65.216  25.831  1.00  0.00           C  
ATOM   1500  O   MET A 371      33.316  65.888  26.813  1.00  0.00           O  
ATOM   1501  CB  MET A 371      33.242  62.860  26.578  1.00  0.00           C  
ATOM   1502  CG  MET A 371      32.588  61.520  26.677  1.00  0.00           C  
ATOM   1503  SD  MET A 371      33.064  60.673  28.134  1.00  0.00           S  
ATOM   1504  CE  MET A 371      31.616  59.700  28.409  1.00  0.00           C  
ATOM   1505  N   MET A 372      33.303  65.576  24.582  1.00  0.00           N  
ATOM   1506  CA  MET A 372      33.942  66.844  24.261  1.00  0.00           C  
ATOM   1507  C   MET A 372      32.871  67.603  23.499  1.00  0.00           C  
ATOM   1508  O   MET A 372      32.324  67.097  22.528  1.00  0.00           O  
ATOM   1509  CB  MET A 372      35.171  66.625  23.385  1.00  0.00           C  
ATOM   1510  CG  MET A 372      36.312  65.935  24.112  1.00  0.00           C  
ATOM   1511  SD  MET A 372      37.916  66.165  23.340  1.00  0.00           S  
ATOM   1512  CE  MET A 372      38.277  67.848  23.789  1.00  0.00           C  
ATOM   1513  N   GLN A 373      32.552  68.804  23.963  1.00  0.00           N  
ATOM   1514  CA  GLN A 373      31.519  69.613  23.345  1.00  0.00           C  
ATOM   1515  C   GLN A 373      31.943  71.062  23.174  1.00  0.00           C  
ATOM   1516  O   GLN A 373      32.648  71.623  24.015  1.00  0.00           O  
ATOM   1517  CB  GLN A 373      30.239  69.538  24.181  1.00  0.00           C  
ATOM   1518  CG  GLN A 373      29.746  68.109  24.382  1.00  0.00           C  
ATOM   1519  CD  GLN A 373      28.580  67.994  25.354  1.00  0.00           C  
ATOM   1520  OE1 GLN A 373      28.053  66.901  25.578  1.00  0.00           O  
ATOM   1521  NE2 GLN A 373      28.169  69.120  25.932  1.00  0.00           N  
ATOM   1522  N   VAL A 374      31.510  71.657  22.067  1.00  0.00           N  
ATOM   1523  CA  VAL A 374      31.822  73.041  21.769  1.00  0.00           C  
ATOM   1524  C   VAL A 374      30.923  73.915  22.620  1.00  0.00           C  
ATOM   1525  O   VAL A 374      31.317  74.992  23.056  1.00  0.00           O  
ATOM   1526  CB  VAL A 374      31.579  73.348  20.288  1.00  0.00           C  
ATOM   1527  CG1 VAL A 374      31.883  74.809  20.003  1.00  0.00           C  
ATOM   1528  CG2 VAL A 374      32.456  72.455  19.439  1.00  0.00           C  
ATOM   1529  N   ILE A 375      29.706  73.438  22.844  1.00  0.00           N  
ATOM   1530  CA  ILE A 375      28.738  74.144  23.670  1.00  0.00           C  
ATOM   1531  C   ILE A 375      28.227  73.182  24.743  1.00  0.00           C  
ATOM   1532  O   ILE A 375      27.410  72.306  24.454  1.00  0.00           O  
ATOM   1533  CB  ILE A 375      27.520  74.613  22.853  1.00  0.00           C  
ATOM   1534  CG1 ILE A 375      27.945  75.617  21.788  1.00  0.00           C  
ATOM   1535  CG2 ILE A 375      26.494  75.246  23.777  1.00  0.00           C  
ATOM   1536  CD1 ILE A 375      26.780  76.134  20.968  1.00  0.00           C  
ATOM   1537  N   PRO A 376      28.702  73.323  25.990  1.00  0.00           N  
ATOM   1538  CA  PRO A 376      28.233  72.420  27.050  1.00  0.00           C  
ATOM   1539  C   PRO A 376      26.816  72.779  27.514  1.00  0.00           C  
ATOM   1540  O   PRO A 376      26.431  73.949  27.524  1.00  0.00           O  
ATOM   1541  CB  PRO A 376      29.274  72.583  28.151  1.00  0.00           C  
ATOM   1542  CG  PRO A 376      29.820  73.961  27.948  1.00  0.00           C  
ATOM   1543  CD  PRO A 376      29.683  74.305  26.483  1.00  0.00           C  
ATOM   1544  N   GLY A 377      26.035  71.769  27.886  1.00  0.00           N  
ATOM   1545  CA  GLY A 377      24.673  72.025  28.316  1.00  0.00           C  
ATOM   1546  C   GLY A 377      24.054  70.786  28.919  1.00  0.00           C  
ATOM   1547  O   GLY A 377      24.750  69.795  29.139  1.00  0.00           O  
ATOM   1548  N   GLY A 378      22.751  70.842  29.186  1.00  0.00           N  
ATOM   1549  CA  GLY A 378      22.055  69.709  29.774  1.00  0.00           C  
ATOM   1550  C   GLY A 378      22.056  69.738  31.293  1.00  0.00           C  
ATOM   1551  O   GLY A 378      21.485  68.869  31.950  1.00  0.00           O  
ATOM   1552  N   ALA A 487      22.704  70.748  31.857  1.00  0.00           N  
ATOM   1553  CA  ALA A 487      22.795  70.895  33.300  1.00  0.00           C  
ATOM   1554  C   ALA A 487      23.450  72.234  33.612  1.00  0.00           C  
ATOM   1555  O   ALA A 487      23.866  72.960  32.708  1.00  0.00           O  
ATOM   1556  CB  ALA A 487      23.618  69.754  33.886  1.00  0.00           C  
ATOM   1557  N   SER A 488      23.525  72.571  34.894  1.00  0.00           N  
ATOM   1558  CA  SER A 488      24.147  73.821  35.298  1.00  0.00           C  
ATOM   1559  C   SER A 488      25.325  73.480  36.189  1.00  0.00           C  
ATOM   1560  O   SER A 488      25.149  72.920  37.265  1.00  0.00           O  
ATOM   1561  CB  SER A 488      23.147  74.700  36.050  1.00  0.00           C  
ATOM   1562  OG  SER A 488      22.209  75.285  35.153  1.00  0.00           O  
ATOM   1563  N   ALA A 495      26.526  73.803  35.723  1.00  0.00           N  
ATOM   1564  CA  ALA A 495      27.745  73.516  36.463  1.00  0.00           C  
ATOM   1565  C   ALA A 495      28.928  74.210  35.811  1.00  0.00           C  
ATOM   1566  O   ALA A 495      28.868  74.579  34.645  1.00  0.00           O  
ATOM   1567  CB  ALA A 495      27.989  72.012  36.505  1.00  0.00           C  
ATOM   1568  N   ARG A 496      29.998  74.397  36.573  1.00  0.00           N  
ATOM   1569  CA  ARG A 496      31.198  75.020  36.037  1.00  0.00           C  
ATOM   1570  C   ARG A 496      31.833  73.863  35.263  1.00  0.00           C  
ATOM   1571  O   ARG A 496      32.030  72.776  35.818  1.00  0.00           O  
ATOM   1572  CB  ARG A 496      32.123  75.489  37.181  1.00  0.00           C  
ATOM   1573  CG  ARG A 496      33.198  76.486  36.752  1.00  0.00           C  
ATOM   1574  CD  ARG A 496      34.105  76.866  37.918  1.00  0.00           C  
ATOM   1575  N   PRO A 497      32.139  74.059  33.974  1.00  0.00           N  
ATOM   1576  CA  PRO A 497      32.739  72.985  33.183  1.00  0.00           C  
ATOM   1577  C   PRO A 497      34.259  73.048  33.096  1.00  0.00           C  
ATOM   1578  O   PRO A 497      34.877  74.061  33.425  1.00  0.00           O  
ATOM   1579  CB  PRO A 497      32.123  73.193  31.817  1.00  0.00           C  
ATOM   1580  CG  PRO A 497      32.064  74.727  31.719  1.00  0.00           C  
ATOM   1581  CD  PRO A 497      31.922  75.263  33.147  1.00  0.00           C  
ATOM   1582  N   PHE A 498      34.847  71.946  32.653  1.00  0.00           N  
ATOM   1583  CA  PHE A 498      36.283  71.873  32.442  1.00  0.00           C  
ATOM   1584  C   PHE A 498      36.457  72.317  30.989  1.00  0.00           C  
ATOM   1585  O   PHE A 498      35.686  71.918  30.115  1.00  0.00           O  
ATOM   1586  CB  PHE A 498      36.771  70.438  32.598  1.00  0.00           C  
ATOM   1587  CG  PHE A 498      36.862  69.985  34.015  1.00  0.00           C  
ATOM   1588  CD1 PHE A 498      37.996  70.251  34.769  1.00  0.00           C  
ATOM   1589  CD2 PHE A 498      35.815  69.277  34.599  1.00  0.00           C  
ATOM   1590  CE1 PHE A 498      38.086  69.815  36.087  1.00  0.00           C  
ATOM   1591  CE2 PHE A 498      35.898  68.836  35.916  1.00  0.00           C  
ATOM   1592  CZ  PHE A 498      37.032  69.105  36.659  1.00  0.00           C  
ATOM   1593  N   ILE A 499      37.450  73.153  30.733  1.00  0.00           N  
ATOM   1594  CA  ILE A 499      37.688  73.636  29.380  1.00  0.00           C  
ATOM   1595  C   ILE A 499      39.024  73.105  28.908  1.00  0.00           C  
ATOM   1596  O   ILE A 499      39.952  72.967  29.694  1.00  0.00           O  
ATOM   1597  CB  ILE A 499      37.723  75.173  29.343  1.00  0.00           C  
ATOM   1598  CG1 ILE A 499      36.391  75.719  29.854  1.00  0.00           C  
ATOM   1599  CG2 ILE A 499      37.970  75.670  27.935  1.00  0.00           C  
ATOM   1600  CD1 ILE A 499      36.299  77.230  29.827  1.00  0.00           C  
ATOM   1601  N   THR A 500      39.116  72.789  27.624  1.00  0.00           N  
ATOM   1602  CA  THR A 500      40.358  72.288  27.058  1.00  0.00           C  
ATOM   1603  C   THR A 500      40.533  72.865  25.657  1.00  0.00           C  
ATOM   1604  O   THR A 500      39.661  73.565  25.150  1.00  0.00           O  
ATOM   1605  CB  THR A 500      40.368  70.737  27.017  1.00  0.00           C  
ATOM   1606  OG1 THR A 500      41.655  70.280  26.591  1.00  0.00           O  
ATOM   1607  CG2 THR A 500      39.294  70.210  26.080  1.00  0.00           C  
ATOM   1608  N   HIS A 501      41.662  72.586  25.029  1.00  0.00           N  
ATOM   1609  CA  HIS A 501      41.898  73.122  23.701  1.00  0.00           C  
ATOM   1610  C   HIS A 501      42.259  72.048  22.678  1.00  0.00           C  
ATOM   1611  O   HIS A 501      43.174  71.255  22.901  1.00  0.00           O  
ATOM   1612  CB  HIS A 501      43.009  74.168  23.771  1.00  0.00           C  
ATOM   1613  CG  HIS A 501      43.313  74.824  22.460  1.00  0.00           C  
ATOM   1614  ND1 HIS A 501      42.514  75.811  21.921  1.00  0.00           N  
ATOM   1615  CD2 HIS A 501      44.324  74.634  21.583  1.00  0.00           C  
ATOM   1616  CE1 HIS A 501      43.025  76.200  20.767  1.00  0.00           C  
ATOM   1617  NE2 HIS A 501      44.123  75.504  20.537  1.00  0.00           N  
ATOM   1618  N   HIS A 502      41.520  72.011  21.570  1.00  0.00           N  
ATOM   1619  CA  HIS A 502      41.799  71.061  20.505  1.00  0.00           C  
ATOM   1620  C   HIS A 502      42.774  71.772  19.578  1.00  0.00           C  
ATOM   1621  O   HIS A 502      42.411  72.748  18.930  1.00  0.00           O  
ATOM   1622  CB  HIS A 502      40.530  70.695  19.737  1.00  0.00           C  
ATOM   1623  CG  HIS A 502      40.727  69.577  18.762  1.00  0.00           C  
ATOM   1624  ND1 HIS A 502      41.955  68.977  18.559  1.00  0.00           N  
ATOM   1625  CD2 HIS A 502      39.865  68.949  17.929  1.00  0.00           C  
ATOM   1626  CE1 HIS A 502      41.838  68.032  17.646  1.00  0.00           C  
ATOM   1627  NE2 HIS A 502      40.580  67.993  17.246  1.00  0.00           N  
ATOM   1628  N   ASN A 503      44.012  71.291  19.535  1.00  0.00           N  
ATOM   1629  CA  ASN A 503      45.060  71.899  18.712  1.00  0.00           C  
ATOM   1630  C   ASN A 503      44.752  71.918  17.217  1.00  0.00           C  
ATOM   1631  O   ASN A 503      44.799  72.969  16.578  1.00  0.00           O  
ATOM   1632  CB  ASN A 503      46.391  71.173  18.933  1.00  0.00           C  
ATOM   1633  CG  ASN A 503      46.926  71.347  20.340  1.00  0.00           C  
ATOM   1634  OD1 ASN A 503      46.675  72.363  20.990  1.00  0.00           O  
ATOM   1635  ND2 ASN A 503      47.669  70.351  20.819  1.00  0.00           N  
ATOM   1636  N   ALA A 650      44.447  70.748  16.663  1.00  0.00           N  
ATOM   1637  CA  ALA A 650      44.149  70.615  15.244  1.00  0.00           C  
ATOM   1638  C   ALA A 650      43.177  71.674  14.722  1.00  0.00           C  
ATOM   1639  O   ALA A 650      43.386  72.236  13.648  1.00  0.00           O  
ATOM   1640  CB  ALA A 650      43.603  69.220  14.962  1.00  0.00           C  
ATOM   1641  N   LEU A 651      42.119  71.951  15.478  1.00  0.00           N  
ATOM   1642  CA  LEU A 651      41.127  72.938  15.057  1.00  0.00           C  
ATOM   1643  C   LEU A 651      41.247  74.289  15.761  1.00  0.00           C  
ATOM   1644  O   LEU A 651      40.352  75.118  15.645  1.00  0.00           O  
ATOM   1645  CB  LEU A 651      39.710  72.389  15.273  1.00  0.00           C  
ATOM   1646  CG  LEU A 651      39.467  70.908  14.950  1.00  0.00           C  
ATOM   1647  CD1 LEU A 651      38.016  70.535  15.242  1.00  0.00           C  
ATOM   1648  CD2 LEU A 651      39.793  70.644  13.494  1.00  0.00           C  
ATOM   1649  N   ASP A 652      42.351  74.514  16.472  1.00  0.00           N  
ATOM   1650  CA  ASP A 652      42.560  75.765  17.210  1.00  0.00           C  
ATOM   1651  C   ASP A 652      41.219  76.153  17.815  1.00  0.00           C  
ATOM   1652  O   ASP A 652      40.771  77.299  17.722  1.00  0.00           O  
ATOM   1653  CB  ASP A 652      43.039  76.885  16.284  1.00  0.00           C  
ATOM   1654  CG  ASP A 652      43.420  78.138  17.046  1.00  0.00           C  
ATOM   1655  OD1 ASP A 652      44.330  78.048  17.905  1.00  0.00           O  
ATOM   1656  OD2 ASP A 652      42.808  79.203  16.786  1.00  0.00           O  
ATOM   1657  N   LEU A 653      40.591  75.178  18.451  1.00  0.00           N  
ATOM   1658  CA  LEU A 653      39.278  75.372  19.026  1.00  0.00           C  
ATOM   1659  C   LEU A 653      39.236  75.053  20.515  1.00  0.00           C  
ATOM   1660  O   LEU A 653      39.913  74.141  20.982  1.00  0.00           O  
ATOM   1661  CB  LEU A 653      38.311  74.480  18.260  1.00  0.00           C  
ATOM   1662  CG  LEU A 653      36.861  74.318  18.675  1.00  0.00           C  
ATOM   1663  CD1 LEU A 653      36.120  75.641  18.554  1.00  0.00           C  
ATOM   1664  CD2 LEU A 653      36.239  73.266  17.774  1.00  0.00           C  
ATOM   1665  N   ASP A 654      38.448  75.821  21.259  1.00  0.00           N  
ATOM   1666  CA  ASP A 654      38.297  75.584  22.686  1.00  0.00           C  
ATOM   1667  C   ASP A 654      37.124  74.619  22.854  1.00  0.00           C  
ATOM   1668  O   ASP A 654      36.044  74.820  22.295  1.00  0.00           O  
ATOM   1669  CB  ASP A 654      38.028  76.894  23.424  1.00  0.00           C  
ATOM   1670  CG  ASP A 654      39.296  77.511  23.993  1.00  0.00           C  
ATOM   1671  OD1 ASP A 654      40.360  76.853  23.950  1.00  0.00           O  
ATOM   1672  OD2 ASP A 654      39.232  78.658  24.486  1.00  0.00           O  
ATOM   1673  N   MET A 655      37.357  73.557  23.613  1.00  0.00           N  
ATOM   1674  CA  MET A 655      36.355  72.531  23.851  1.00  0.00           C  
ATOM   1675  C   MET A 655      36.009  72.444  25.330  1.00  0.00           C  
ATOM   1676  O   MET A 655      36.747  72.936  26.178  1.00  0.00           O  
ATOM   1677  CB  MET A 655      36.889  71.174  23.384  1.00  0.00           C  
ATOM   1678  CG  MET A 655      37.189  71.093  21.907  1.00  0.00           C  
ATOM   1679  SD  MET A 655      35.665  70.855  21.013  1.00  0.00           S  
ATOM   1680  CE  MET A 655      35.686  69.087  20.810  1.00  0.00           C  
ATOM   1681  N   TYR A 656      34.890  71.797  25.631  1.00  0.00           N  
ATOM   1682  CA  TYR A 656      34.446  71.627  27.007  1.00  0.00           C  
ATOM   1683  C   TYR A 656      34.195  70.159  27.312  1.00  0.00           C  
ATOM   1684  O   TYR A 656      33.674  69.437  26.471  1.00  0.00           O  
ATOM   1685  CB  TYR A 656      33.136  72.374  27.232  1.00  0.00           C  
ATOM   1686  CG  TYR A 656      33.249  73.869  27.174  1.00  0.00           C  
ATOM   1687  CD1 TYR A 656      33.564  74.603  28.311  1.00  0.00           C  
ATOM   1688  CD2 TYR A 656      32.994  74.561  25.989  1.00  0.00           C  
ATOM   1689  CE1 TYR A 656      33.614  75.989  28.277  1.00  0.00           C  
ATOM   1690  CE2 TYR A 656      33.044  75.947  25.943  1.00  0.00           C  
ATOM   1691  CZ  TYR A 656      33.350  76.656  27.092  1.00  0.00           C  
ATOM   1692  OH  TYR A 656      33.371  78.031  27.069  1.00  0.00           O  
ATOM   1693  N   LEU A 657      34.566  69.705  28.503  1.00  0.00           N  
ATOM   1694  CA  LEU A 657      34.270  68.327  28.870  1.00  0.00           C  
ATOM   1695  C   LEU A 657      32.779  68.407  29.181  1.00  0.00           C  
ATOM   1696  O   LEU A 657      32.329  69.386  29.776  1.00  0.00           O  
ATOM   1697  CB  LEU A 657      35.066  67.920  30.099  1.00  0.00           C  
ATOM   1698  CG  LEU A 657      36.455  67.422  29.721  1.00  0.00           C  
ATOM   1699  CD1 LEU A 657      37.211  67.016  30.963  1.00  0.00           C  
ATOM   1700  CD2 LEU A 657      36.313  66.239  28.765  1.00  0.00           C  
ATOM   1701  N   ARG A 658      32.002  67.410  28.778  1.00  0.00           N  
ATOM   1702  CA  ARG A 658      30.568  67.483  29.009  1.00  0.00           C  
ATOM   1703  C   ARG A 658      30.143  67.405  30.467  1.00  0.00           C  
ATOM   1704  O   ARG A 658      30.735  66.677  31.268  1.00  0.00           O  
ATOM   1705  CB  ARG A 658      29.839  66.394  28.213  1.00  0.00           C  
ATOM   1706  CG  ARG A 658      29.888  65.020  28.833  1.00  0.00           C  
ATOM   1707  CD  ARG A 658      28.793  64.150  28.271  1.00  0.00           C  
ATOM   1708  NE  ARG A 658      28.785  62.832  28.895  1.00  0.00           N  
ATOM   1709  CZ  ARG A 658      28.558  61.694  28.250  1.00  0.00           C  
ATOM   1710  NH1 ARG A 658      28.318  61.702  26.950  1.00  0.00           N  
ATOM   1711  NH2 ARG A 658      28.553  60.548  28.915  1.00  0.00           N  
ATOM   1712  N   ILE A 659      29.110  68.172  30.801  1.00  0.00           N  
ATOM   1713  CA  ILE A 659      28.569  68.169  32.147  1.00  0.00           C  
ATOM   1714  C   ILE A 659      27.331  67.273  32.140  1.00  0.00           C  
ATOM   1715  O   ILE A 659      26.869  66.827  33.194  1.00  0.00           O  
ATOM   1716  CB  ILE A 659      28.198  69.594  32.615  1.00  0.00           C  
ATOM   1717  CG1 ILE A 659      27.117  70.179  31.720  1.00  0.00           C  
ATOM   1718  CG2 ILE A 659      29.441  70.487  32.601  1.00  0.00           C  
ATOM   1719  CD1 ILE A 659      26.788  71.617  32.055  1.00  0.00           C  
ATOM   1720  N   ALA A 660      26.814  67.000  30.942  1.00  0.00           N  
ATOM   1721  CA  ALA A 660      25.642  66.142  30.763  1.00  0.00           C  
ATOM   1722  C   ALA A 660      25.432  65.827  29.288  1.00  0.00           C  
ATOM   1723  O   ALA A 660      25.699  66.661  28.435  1.00  0.00           O  
ATOM   1724  CB  ALA A 660      24.402  66.825  31.313  1.00  0.00           C  
ATOM   1725  N   PRO A 661      24.967  64.607  28.970  1.00  0.00           N  
ATOM   1726  CA  PRO A 661      24.722  64.206  27.580  1.00  0.00           C  
ATOM   1727  C   PRO A 661      23.306  64.543  27.095  1.00  0.00           C  
ATOM   1728  O   PRO A 661      22.970  64.315  25.935  1.00  0.00           O  
ATOM   1729  CB  PRO A 661      24.948  62.699  27.611  1.00  0.00           C  
ATOM   1730  CG  PRO A 661      24.459  62.300  28.957  1.00  0.00           C  
ATOM   1731  CD  PRO A 661      24.699  63.492  29.895  1.00  0.00           C  
ATOM   1732  N   GLU A 662      22.485  65.097  27.981  1.00  0.00           N  
ATOM   1733  CA  GLU A 662      21.096  65.416  27.656  1.00  0.00           C  
ATOM   1734  C   GLU A 662      20.747  65.961  26.262  1.00  0.00           C  
ATOM   1735  O   GLU A 662      19.919  65.380  25.552  1.00  0.00           O  
ATOM   1736  CB  GLU A 662      20.512  66.372  28.698  1.00  0.00           C  
ATOM   1737  CG  GLU A 662      19.065  66.752  28.395  1.00  0.00           C  
ATOM   1738  CD  GLU A 662      18.310  67.252  29.607  1.00  0.00           C  
ATOM   1739  OE1 GLU A 662      18.775  67.020  30.741  1.00  0.00           O  
ATOM   1740  OE2 GLU A 662      17.246  67.880  29.422  1.00  0.00           O  
ATOM   1741  N   LEU A 663      21.346  67.085  25.882  1.00  0.00           N  
ATOM   1742  CA  LEU A 663      21.045  67.701  24.595  1.00  0.00           C  
ATOM   1743  C   LEU A 663      21.283  66.789  23.387  1.00  0.00           C  
ATOM   1744  O   LEU A 663      20.557  66.862  22.392  1.00  0.00           O  
ATOM   1745  CB  LEU A 663      21.835  69.000  24.454  1.00  0.00           C  
ATOM   1746  CG  LEU A 663      21.526  70.061  25.511  1.00  0.00           C  
ATOM   1747  CD1 LEU A 663      22.050  71.410  25.046  1.00  0.00           C  
ATOM   1748  CD2 LEU A 663      20.023  70.121  25.765  1.00  0.00           C  
ATOM   1749  N   TYR A 664      22.290  65.926  23.479  1.00  0.00           N  
ATOM   1750  CA  TYR A 664      22.593  65.000  22.401  1.00  0.00           C  
ATOM   1751  C   TYR A 664      21.653  63.794  22.409  1.00  0.00           C  
ATOM   1752  O   TYR A 664      21.262  63.293  21.357  1.00  0.00           O  
ATOM   1753  CB  TYR A 664      24.037  64.523  22.518  1.00  0.00           C  
ATOM   1754  CG  TYR A 664      25.029  65.560  22.082  1.00  0.00           C  
ATOM   1755  CD1 TYR A 664      25.390  65.678  20.747  1.00  0.00           C  
ATOM   1756  CD2 TYR A 664      25.573  66.458  22.991  1.00  0.00           C  
ATOM   1757  CE1 TYR A 664      26.270  66.673  20.321  1.00  0.00           C  
ATOM   1758  CE2 TYR A 664      26.457  67.459  22.576  1.00  0.00           C  
ATOM   1759  CZ  TYR A 664      26.798  67.560  21.237  1.00  0.00           C  
ATOM   1760  OH  TYR A 664      27.651  68.554  20.808  1.00  0.00           O  
ATOM   1761  N   LEU A 665      21.285  63.322  23.592  1.00  0.00           N  
ATOM   1762  CA  LEU A 665      20.404  62.166  23.670  1.00  0.00           C  
ATOM   1763  C   LEU A 665      19.025  62.503  23.140  1.00  0.00           C  
ATOM   1764  O   LEU A 665      18.380  61.677  22.498  1.00  0.00           O  
ATOM   1765  CB  LEU A 665      20.307  61.657  25.108  1.00  0.00           C  
ATOM   1766  CG  LEU A 665      21.572  60.960  25.620  1.00  0.00           C  
ATOM   1767  CD1 LEU A 665      21.453  60.700  27.099  1.00  0.00           C  
ATOM   1768  CD2 LEU A 665      21.781  59.656  24.864  1.00  0.00           C  
ATOM   1769  N   LYS A 666      18.560  63.717  23.397  1.00  0.00           N  
ATOM   1770  CA  LYS A 666      17.246  64.080  22.903  1.00  0.00           C  
ATOM   1771  C   LYS A 666      17.272  64.294  21.390  1.00  0.00           C  
ATOM   1772  O   LYS A 666      16.253  64.143  20.733  1.00  0.00           O  
ATOM   1773  CB  LYS A 666      16.726  65.313  23.626  1.00  0.00           C  
ATOM   1774  CG  LYS A 666      15.823  64.950  24.803  1.00  0.00           C  
ATOM   1775  CD  LYS A 666      15.235  66.189  25.453  1.00  0.00           C  
ATOM   1776  CE  LYS A 666      16.258  66.870  26.336  1.00  0.00           C  
ATOM   1777  NZ  LYS A 666      15.591  67.913  27.136  1.00  0.00           N  
ATOM   1778  N   ARG A 667      18.433  64.638  20.839  1.00  0.00           N  
ATOM   1779  CA  ARG A 667      18.552  64.805  19.396  1.00  0.00           C  
ATOM   1780  C   ARG A 667      18.342  63.421  18.798  1.00  0.00           C  
ATOM   1781  O   ARG A 667      17.750  63.291  17.729  1.00  0.00           O  
ATOM   1782  CB  ARG A 667      19.936  65.298  18.998  1.00  0.00           C  
ATOM   1783  CG  ARG A 667      20.106  66.812  18.929  1.00  0.00           C  
ATOM   1784  CD  ARG A 667      21.599  67.118  18.900  1.00  0.00           C  
ATOM   1785  NE  ARG A 667      21.916  68.532  18.788  1.00  0.00           N  
ATOM   1786  CZ  ARG A 667      22.525  69.225  19.743  1.00  0.00           C  
ATOM   1787  NH1 ARG A 667      22.874  68.630  20.876  1.00  0.00           N  
ATOM   1788  NH2 ARG A 667      22.815  70.504  19.559  1.00  0.00           N  
ATOM   1789  N   LEU A 668      18.824  62.388  19.493  1.00  0.00           N  
ATOM   1790  CA  LEU A 668      18.664  61.013  19.013  1.00  0.00           C  
ATOM   1791  C   LEU A 668      17.207  60.596  19.065  1.00  0.00           C  
ATOM   1792  O   LEU A 668      16.770  59.769  18.271  1.00  0.00           O  
ATOM   1793  CB  LEU A 668      19.485  60.036  19.847  1.00  0.00           C  
ATOM   1794  CG  LEU A 668      21.007  60.137  19.764  1.00  0.00           C  
ATOM   1795  CD1 LEU A 668      21.618  59.009  20.599  1.00  0.00           C  
ATOM   1796  CD2 LEU A 668      21.472  60.053  18.306  1.00  0.00           C  
ATOM   1797  N   VAL A 669      16.451  61.158  20.005  1.00  0.00           N  
ATOM   1798  CA  VAL A 669      15.032  60.828  20.113  1.00  0.00           C  
ATOM   1799  C   VAL A 669      14.303  61.443  18.914  1.00  0.00           C  
ATOM   1800  O   VAL A 669      13.384  60.838  18.360  1.00  0.00           O  
ATOM   1801  CB  VAL A 669      14.415  61.351  21.443  1.00  0.00           C  
ATOM   1802  CG1 VAL A 669      12.925  61.057  21.475  1.00  0.00           C  
ATOM   1803  CG2 VAL A 669      15.083  60.672  22.630  1.00  0.00           C  
ATOM   1804  N   VAL A 670      14.718  62.647  18.520  1.00  0.00           N  
ATOM   1805  CA  VAL A 670      14.137  63.331  17.367  1.00  0.00           C  
ATOM   1806  C   VAL A 670      14.436  62.458  16.141  1.00  0.00           C  
ATOM   1807  O   VAL A 670      13.562  62.206  15.301  1.00  0.00           O  
ATOM   1808  CB  VAL A 670      14.773  64.725  17.171  1.00  0.00           C  
ATOM   1809  CG1 VAL A 670      14.442  65.269  15.784  1.00  0.00           C  
ATOM   1810  CG2 VAL A 670      14.257  65.671  18.219  1.00  0.00           C  
ATOM   1811  N   GLY A 671      15.675  61.980  16.073  1.00  0.00           N  
ATOM   1812  CA  GLY A 671      16.096  61.134  14.977  1.00  0.00           C  
ATOM   1813  C   GLY A 671      15.364  59.809  14.911  1.00  0.00           C  
ATOM   1814  O   GLY A 671      15.417  59.136  13.882  1.00  0.00           O  
ATOM   1815  N   GLY A 685      14.697  59.412  15.992  1.00  0.00           N  
ATOM   1816  CA  GLY A 685      13.970  58.154  15.955  1.00  0.00           C  
ATOM   1817  C   GLY A 685      14.290  57.103  17.005  1.00  0.00           C  
ATOM   1818  O   GLY A 685      13.520  56.157  17.163  1.00  0.00           O  
ATOM   1819  N   PHE A 686      15.418  57.227  17.699  1.00  0.00           N  
ATOM   1820  CA  PHE A 686      15.759  56.263  18.750  1.00  0.00           C  
ATOM   1821  C   PHE A 686      14.964  56.698  19.981  1.00  0.00           C  
ATOM   1822  O   PHE A 686      15.461  57.424  20.837  1.00  0.00           O  
ATOM   1823  CB  PHE A 686      17.262  56.298  19.019  1.00  0.00           C  
ATOM   1824  CG  PHE A 686      18.074  55.747  17.887  1.00  0.00           C  
ATOM   1825  CD1 PHE A 686      17.636  54.616  17.196  1.00  0.00           C  
ATOM   1826  CD2 PHE A 686      19.264  56.358  17.496  1.00  0.00           C  
ATOM   1827  CE1 PHE A 686      18.368  54.098  16.134  1.00  0.00           C  
ATOM   1828  CE2 PHE A 686      20.007  55.849  16.434  1.00  0.00           C  
ATOM   1829  CZ  PHE A 686      19.557  54.715  15.751  1.00  0.00           C  
ATOM   1830  N   GLU A 687      13.716  56.244  20.039  1.00  0.00           N  
ATOM   1831  CA  GLU A 687      12.774  56.621  21.081  1.00  0.00           C  
ATOM   1832  C   GLU A 687      12.966  56.093  22.501  1.00  0.00           C  
ATOM   1833  O   GLU A 687      12.298  56.563  23.423  1.00  0.00           O  
ATOM   1834  CB  GLU A 687      11.365  56.302  20.587  1.00  0.00           C  
ATOM   1835  CG  GLU A 687      11.040  57.005  19.272  1.00  0.00           C  
ATOM   1836  CD  GLU A 687       9.805  56.439  18.577  1.00  0.00           C  
ATOM   1837  OE1 GLU A 687       9.568  55.206  18.674  1.00  0.00           O  
ATOM   1838  OE2 GLU A 687       9.075  57.235  17.933  1.00  0.00           O  
ATOM   1839  N   ARG A 688      13.869  55.127  22.666  1.00  0.00           N  
ATOM   1840  CA  ARG A 688      14.181  54.520  23.962  1.00  0.00           C  
ATOM   1841  C   ARG A 688      15.684  54.327  24.040  1.00  0.00           C  
ATOM   1842  O   ARG A 688      16.186  53.234  23.780  1.00  0.00           O  
ATOM   1843  CB  ARG A 688      13.504  53.159  24.096  1.00  0.00           C  
ATOM   1844  CG  ARG A 688      12.003  53.210  24.038  1.00  0.00           C  
ATOM   1845  CD  ARG A 688      11.399  52.100  24.877  1.00  0.00           C  
ATOM   1846  NE  ARG A 688      10.174  52.559  25.524  1.00  0.00           N  
ATOM   1847  CZ  ARG A 688       9.674  52.045  26.641  1.00  0.00           C  
ATOM   1848  NH1 ARG A 688      10.293  51.042  27.251  1.00  0.00           N  
ATOM   1849  NH2 ARG A 688       8.543  52.526  27.140  1.00  0.00           N  
ATOM   1850  N   VAL A 689      16.398  55.388  24.395  1.00  0.00           N  
ATOM   1851  CA  VAL A 689      17.855  55.345  24.492  1.00  0.00           C  
ATOM   1852  C   VAL A 689      18.330  55.614  25.913  1.00  0.00           C  
ATOM   1853  O   VAL A 689      17.598  56.154  26.732  1.00  0.00           O  
ATOM   1854  CB  VAL A 689      18.517  56.440  23.612  1.00  0.00           C  
ATOM   1855  CG1 VAL A 689      18.647  55.970  22.189  1.00  0.00           C  
ATOM   1856  CG2 VAL A 689      17.699  57.734  23.687  1.00  0.00           C  
ATOM   1857  N   PHE A 690      19.567  55.232  26.193  1.00  0.00           N  
ATOM   1858  CA  PHE A 690      20.169  55.504  27.481  1.00  0.00           C  
ATOM   1859  C   PHE A 690      21.676  55.476  27.309  1.00  0.00           C  
ATOM   1860  O   PHE A 690      22.190  54.895  26.364  1.00  0.00           O  
ATOM   1861  CB  PHE A 690      19.678  54.523  28.574  1.00  0.00           C  
ATOM   1862  CG  PHE A 690      20.279  53.140  28.509  1.00  0.00           C  
ATOM   1863  CD1 PHE A 690      19.790  52.188  27.612  1.00  0.00           C  
ATOM   1864  CD2 PHE A 690      21.275  52.760  29.404  1.00  0.00           C  
ATOM   1865  CE1 PHE A 690      20.282  50.870  27.610  1.00  0.00           C  
ATOM   1866  CE2 PHE A 690      21.775  51.442  29.412  1.00  0.00           C  
ATOM   1867  CZ  PHE A 690      21.273  50.497  28.511  1.00  0.00           C  
ATOM   1868  N   GLU A 691      22.380  56.165  28.189  1.00  0.00           N  
ATOM   1869  CA  GLU A 691      23.825  56.195  28.125  1.00  0.00           C  
ATOM   1870  C   GLU A 691      24.270  56.103  29.565  1.00  0.00           C  
ATOM   1871  O   GLU A 691      23.621  56.664  30.450  1.00  0.00           O  
ATOM   1872  CB  GLU A 691      24.309  57.514  27.515  1.00  0.00           C  
ATOM   1873  CG  GLU A 691      25.825  57.632  27.399  1.00  0.00           C  
ATOM   1874  CD  GLU A 691      26.274  58.805  26.512  1.00  0.00           C  
ATOM   1875  OE1 GLU A 691      25.406  59.577  26.041  1.00  0.00           O  
ATOM   1876  OE2 GLU A 691      27.498  58.956  26.286  1.00  0.00           O  
ATOM   1877  N   ILE A 692      25.350  55.369  29.802  1.00  0.00           N  
ATOM   1878  CA  ILE A 692      25.902  55.241  31.142  1.00  0.00           C  
ATOM   1879  C   ILE A 692      27.358  55.628  30.980  1.00  0.00           C  
ATOM   1880  O   ILE A 692      28.137  54.861  30.433  1.00  0.00           O  
ATOM   1881  CB  ILE A 692      25.813  53.794  31.669  1.00  0.00           C  
ATOM   1882  CG1 ILE A 692      24.360  53.320  31.656  1.00  0.00           C  
ATOM   1883  CG2 ILE A 692      26.349  53.731  33.086  1.00  0.00           C  
ATOM   1884  CD1 ILE A 692      24.152  51.965  32.300  1.00  0.00           C  
ATOM   1885  N   ASN A 693      27.721  56.824  31.429  1.00  0.00           N  
ATOM   1886  CA  ASN A 693      29.097  57.282  31.296  1.00  0.00           C  
ATOM   1887  C   ASN A 693      29.412  58.496  32.162  1.00  0.00           C  
ATOM   1888  O   ASN A 693      28.521  59.029  32.817  1.00  0.00           O  
ATOM   1889  CB  ASN A 693      29.385  57.603  29.835  1.00  0.00           C  
ATOM   1890  CG  ASN A 693      30.679  57.003  29.373  1.00  0.00           C  
ATOM   1891  OD1 ASN A 693      31.688  57.104  30.065  1.00  0.00           O  
ATOM   1892  ND2 ASN A 693      30.664  56.363  28.204  1.00  0.00           N  
ATOM   1893  N   ARG A 695      30.671  58.938  32.161  1.00  0.00           N  
ATOM   1894  CA  ARG A 695      31.061  60.087  32.978  1.00  0.00           C  
ATOM   1895  C   ARG A 695      30.528  61.423  32.530  1.00  0.00           C  
ATOM   1896  O   ARG A 695      30.205  61.647  31.363  1.00  0.00           O  
ATOM   1897  CB  ARG A 695      32.583  60.294  33.059  1.00  0.00           C  
ATOM   1898  CG  ARG A 695      33.428  59.092  33.111  1.00  0.00           C  
ATOM   1899  CD  ARG A 695      33.266  58.325  34.393  1.00  0.00           C  
ATOM   1900  NE  ARG A 695      33.706  56.964  34.130  1.00  0.00           N  
ATOM   1901  CZ  ARG A 695      34.980  56.600  34.071  1.00  0.00           C  
ATOM   1902  NH1 ARG A 695      35.931  57.502  34.270  1.00  0.00           N  
ATOM   1903  NH2 ARG A 695      35.303  55.349  33.762  1.00  0.00           N  
ATOM   1904  N   ASN A 696      30.491  62.314  33.508  1.00  0.00           N  
ATOM   1905  CA  ASN A 696      30.116  63.692  33.349  1.00  0.00           C  
ATOM   1906  C   ASN A 696      31.276  64.329  34.085  1.00  0.00           C  
ATOM   1907  O   ASN A 696      31.899  63.692  34.929  1.00  0.00           O  
ATOM   1908  CB  ASN A 696      28.805  63.981  34.049  1.00  0.00           C  
ATOM   1909  CG  ASN A 696      27.634  63.705  33.164  1.00  0.00           C  
ATOM   1910  OD1 ASN A 696      27.805  63.481  31.964  1.00  0.00           O  
ATOM   1911  ND2 ASN A 696      26.432  63.720  33.733  1.00  0.00           N  
ATOM   1912  N   PHE A 697      31.603  65.561  33.744  1.00  0.00           N  
ATOM   1913  CA  PHE A 697      32.704  66.223  34.394  1.00  0.00           C  
ATOM   1914  C   PHE A 697      32.216  67.569  34.864  1.00  0.00           C  
ATOM   1915  O   PHE A 697      31.674  68.350  34.084  1.00  0.00           O  
ATOM   1916  CB  PHE A 697      33.872  66.414  33.418  1.00  0.00           C  
ATOM   1917  CG  PHE A 697      34.311  65.148  32.732  1.00  0.00           C  
ATOM   1918  CD1 PHE A 697      33.589  64.637  31.655  1.00  0.00           C  
ATOM   1919  CD2 PHE A 697      35.441  64.462  33.170  1.00  0.00           C  
ATOM   1920  CE1 PHE A 697      33.984  63.462  31.027  1.00  0.00           C  
ATOM   1921  CE2 PHE A 697      35.846  63.283  32.549  1.00  0.00           C  
ATOM   1922  CZ  PHE A 697      35.116  62.782  31.475  1.00  0.00           C  
ATOM   1923  N   ARG A 698      32.395  67.846  36.147  1.00  0.00           N  
ATOM   1924  CA  ARG A 698      31.974  69.129  36.671  1.00  0.00           C  
ATOM   1925  C   ARG A 698      33.118  69.724  37.467  1.00  0.00           C  
ATOM   1926  O   ARG A 698      33.660  69.101  38.377  1.00  0.00           O  
ATOM   1927  CB  ARG A 698      30.692  68.949  37.477  1.00  0.00           C  
ATOM   1928  CG  ARG A 698      29.631  68.271  36.613  1.00  0.00           C  
ATOM   1929  CD  ARG A 698      28.217  68.417  37.113  1.00  0.00           C  
ATOM   1930  NE  ARG A 698      27.310  67.641  36.268  1.00  0.00           N  
ATOM   1931  CZ  ARG A 698      25.984  67.637  36.387  1.00  0.00           C  
ATOM   1932  NH1 ARG A 698      25.393  68.372  37.326  1.00  0.00           N  
ATOM   1933  NH2 ARG A 698      25.251  66.896  35.562  1.00  0.00           N  
ATOM   1934  N   ASN A 699      33.516  70.925  37.064  1.00  0.00           N  
ATOM   1935  CA  ASN A 699      34.626  71.628  37.686  1.00  0.00           C  
ATOM   1936  C   ASN A 699      34.243  72.188  39.046  1.00  0.00           C  
ATOM   1937  O   ASN A 699      34.292  73.398  39.269  1.00  0.00           O  
ATOM   1938  CB  ASN A 699      35.092  72.754  36.766  1.00  0.00           C  
ATOM   1939  CG  ASN A 699      36.547  73.105  36.961  1.00  0.00           C  
ATOM   1940  OD1 ASN A 699      37.161  72.741  37.966  1.00  0.00           O  
ATOM   1941  ND2 ASN A 699      37.111  73.823  35.998  1.00  0.00           N  
ATOM   1942  N   GLU A 700      33.849  71.294  39.946  1.00  0.00           N  
ATOM   1943  CA  GLU A 700      33.467  71.668  41.297  1.00  0.00           C  
ATOM   1944  C   GLU A 700      34.380  70.955  42.294  1.00  0.00           C  
ATOM   1945  O   GLU A 700      35.197  70.113  41.915  1.00  0.00           O  
ATOM   1946  CB  GLU A 700      31.989  71.326  41.563  1.00  0.00           C  
ATOM   1947  CG  GLU A 700      31.530  69.922  41.164  1.00  0.00           C  
ATOM   1948  CD  GLU A 700      30.022  69.845  40.887  1.00  0.00           C  
ATOM   1949  OE1 GLU A 700      29.478  70.750  40.204  1.00  0.00           O  
ATOM   1950  OE2 GLU A 700      29.376  68.874  41.350  1.00  0.00           O  
ATOM   1951  N   GLY A 703      34.243  71.297  43.570  1.00  0.00           N  
ATOM   1952  CA  GLY A 703      35.084  70.693  44.589  1.00  0.00           C  
ATOM   1953  C   GLY A 703      34.709  69.287  45.012  1.00  0.00           C  
ATOM   1954  O   GLY A 703      33.599  68.810  44.758  1.00  0.00           O  
ATOM   1955  N   ILE A 713      35.658  68.626  45.670  1.00  0.00           N  
ATOM   1956  CA  ILE A 713      35.478  67.263  46.159  1.00  0.00           C  
ATOM   1957  C   ILE A 713      34.668  67.247  47.456  1.00  0.00           C  
ATOM   1958  O   ILE A 713      34.769  68.153  48.282  1.00  0.00           O  
ATOM   1959  CB  ILE A 713      36.843  66.590  46.415  1.00  0.00           C  
ATOM   1960  CG1 ILE A 713      37.620  66.487  45.100  1.00  0.00           C  
ATOM   1961  CG2 ILE A 713      36.643  65.214  47.023  1.00  0.00           C  
ATOM   1962  CD1 ILE A 713      39.120  66.556  45.268  1.00  0.00           C  
ATOM   1963  N   SER A 714      33.864  66.209  47.629  1.00  0.00           N  
ATOM   1964  CA  SER A 714      33.039  66.082  48.816  1.00  0.00           C  
ATOM   1965  C   SER A 714      32.765  64.609  49.085  1.00  0.00           C  
ATOM   1966  O   SER A 714      33.279  63.729  48.396  1.00  0.00           O  
ATOM   1967  CB  SER A 714      31.720  66.843  48.624  1.00  0.00           C  
ATOM   1968  OG  SER A 714      30.621  65.960  48.429  1.00  0.00           O  
ATOM   1969  N   VAL A 715      31.955  64.345  50.096  1.00  0.00           N  
ATOM   1970  CA  VAL A 715      31.612  62.985  50.459  1.00  0.00           C  
ATOM   1971  C   VAL A 715      30.573  62.442  49.470  1.00  0.00           C  
ATOM   1972  O   VAL A 715      30.282  61.250  49.446  1.00  0.00           O  
ATOM   1973  CB  VAL A 715      31.066  62.939  51.912  1.00  0.00           C  
ATOM   1974  CG1 VAL A 715      29.607  63.373  51.942  1.00  0.00           C  
ATOM   1975  CG2 VAL A 715      31.221  61.547  52.476  1.00  0.00           C  
ATOM   1976  N   ARG A 716      30.015  63.334  48.656  1.00  0.00           N  
ATOM   1977  CA  ARG A 716      29.038  62.942  47.646  1.00  0.00           C  
ATOM   1978  C   ARG A 716      29.367  63.572  46.277  1.00  0.00           C  
ATOM   1979  O   ARG A 716      28.533  63.552  45.363  1.00  0.00           O  
ATOM   1980  CB  ARG A 716      27.623  63.341  48.095  1.00  0.00           C  
ATOM   1981  CG  ARG A 716      27.305  64.838  48.040  1.00  0.00           C  
ATOM   1982  CD  ARG A 716      25.856  65.113  48.468  1.00  0.00           C  
ATOM   1983  NE  ARG A 716      25.527  66.540  48.486  1.00  0.00           N  
ATOM   1984  CZ  ARG A 716      25.712  67.336  49.536  1.00  0.00           C  
ATOM   1985  NH1 ARG A 716      26.228  66.846  50.662  1.00  0.00           N  
ATOM   1986  NH2 ARG A 716      25.383  68.621  49.460  1.00  0.00           N  
ATOM   1987  N   HIS A 718      30.583  64.113  46.143  1.00  0.00           N  
ATOM   1988  CA  HIS A 718      31.037  64.768  44.909  1.00  0.00           C  
ATOM   1989  C   HIS A 718      32.420  64.367  44.398  1.00  0.00           C  
ATOM   1990  O   HIS A 718      33.407  64.492  45.117  1.00  0.00           O  
ATOM   1991  CB  HIS A 718      31.103  66.290  45.082  1.00  0.00           C  
ATOM   1992  CG  HIS A 718      29.781  66.946  45.310  1.00  0.00           C  
ATOM   1993  ND1 HIS A 718      29.472  67.601  46.482  1.00  0.00           N  
ATOM   1994  CD2 HIS A 718      28.695  67.067  44.510  1.00  0.00           C  
ATOM   1995  CE1 HIS A 718      28.251  68.099  46.395  1.00  0.00           C  
ATOM   1996  NE2 HIS A 718      27.756  67.789  45.211  1.00  0.00           N  
ATOM   1997  N   ASN A 723      32.490  63.888  43.160  1.00  0.00           N  
ATOM   1998  CA  ASN A 723      33.782  63.599  42.533  1.00  0.00           C  
ATOM   1999  C   ASN A 723      33.696  64.502  41.296  1.00  0.00           C  
ATOM   2000  O   ASN A 723      32.619  64.643  40.707  1.00  0.00           O  
ATOM   2001  CB  ASN A 723      33.933  62.130  42.140  1.00  0.00           C  
ATOM   2002  CG  ASN A 723      35.384  61.759  41.849  1.00  0.00           C  
ATOM   2003  OD1 ASN A 723      35.687  61.097  40.851  1.00  0.00           O  
ATOM   2004  ND2 ASN A 723      36.286  62.194  42.716  1.00  0.00           N  
ATOM   2005  N   PRO A 724      34.810  65.141  40.895  1.00  0.00           N  
ATOM   2006  CA  PRO A 724      34.730  66.024  39.722  1.00  0.00           C  
ATOM   2007  C   PRO A 724      34.314  65.306  38.434  1.00  0.00           C  
ATOM   2008  O   PRO A 724      33.806  65.925  37.498  1.00  0.00           O  
ATOM   2009  CB  PRO A 724      36.111  66.670  39.654  1.00  0.00           C  
ATOM   2010  CG  PRO A 724      37.006  65.750  40.421  1.00  0.00           C  
ATOM   2011  CD  PRO A 724      36.171  65.061  41.453  1.00  0.00           C  
ATOM   2012  N   GLU A 725      34.529  64.000  38.392  1.00  0.00           N  
ATOM   2013  CA  GLU A 725      34.111  63.200  37.259  1.00  0.00           C  
ATOM   2014  C   GLU A 725      33.312  62.053  37.881  1.00  0.00           C  
ATOM   2015  O   GLU A 725      33.786  61.374  38.789  1.00  0.00           O  
ATOM   2016  CB  GLU A 725      35.329  62.702  36.465  1.00  0.00           C  
ATOM   2017  CG  GLU A 725      35.971  61.427  36.952  1.00  0.00           C  
ATOM   2018  CD  GLU A 725      37.097  60.964  36.040  1.00  0.00           C  
ATOM   2019  OE1 GLU A 725      36.811  60.216  35.080  1.00  0.00           O  
ATOM   2020  OE2 GLU A 725      38.265  61.347  36.282  1.00  0.00           O  
ATOM   2021  N   PHE A 726      32.082  61.861  37.432  1.00  0.00           N  
ATOM   2022  CA  PHE A 726      31.262  60.806  37.997  1.00  0.00           C  
ATOM   2023  C   PHE A 726      30.478  60.088  36.919  1.00  0.00           C  
ATOM   2024  O   PHE A 726      30.341  60.584  35.805  1.00  0.00           O  
ATOM   2025  CB  PHE A 726      30.303  61.393  39.032  1.00  0.00           C  
ATOM   2026  CG  PHE A 726      29.368  62.429  38.478  1.00  0.00           C  
ATOM   2027  CD1 PHE A 726      29.781  63.745  38.323  1.00  0.00           C  
ATOM   2028  CD2 PHE A 726      28.068  62.087  38.114  1.00  0.00           C  
ATOM   2029  CE1 PHE A 726      28.913  64.708  37.811  1.00  0.00           C  
ATOM   2030  CE2 PHE A 726      27.186  63.044  37.599  1.00  0.00           C  
ATOM   2031  CZ  PHE A 726      27.609  64.355  37.447  1.00  0.00           C  
ATOM   2032  N   THR A 728      29.962  58.916  37.251  1.00  0.00           N  
ATOM   2033  CA  THR A 728      29.195  58.148  36.291  1.00  0.00           C  
ATOM   2034  C   THR A 728      27.719  58.438  36.421  1.00  0.00           C  
ATOM   2035  O   THR A 728      27.166  58.448  37.519  1.00  0.00           O  
ATOM   2036  CB  THR A 728      29.389  56.653  36.483  1.00  0.00           C  
ATOM   2037  OG1 THR A 728      30.760  56.326  36.251  1.00  0.00           O  
ATOM   2038  CG2 THR A 728      28.513  55.876  35.509  1.00  0.00           C  
ATOM   2039  N   MET A 730      27.079  58.663  35.285  1.00  0.00           N  
ATOM   2040  CA  MET A 730      25.663  58.939  35.280  1.00  0.00           C  
ATOM   2041  C   MET A 730      24.948  58.132  34.216  1.00  0.00           C  
ATOM   2042  O   MET A 730      25.510  57.842  33.165  1.00  0.00           O  
ATOM   2043  CB  MET A 730      25.422  60.416  35.016  1.00  0.00           C  
ATOM   2044  CG  MET A 730      23.968  60.734  34.795  1.00  0.00           C  
ATOM   2045  SD  MET A 730      23.469  62.136  35.766  1.00  0.00           S  
ATOM   2046  CE  MET A 730      23.465  63.414  34.428  1.00  0.00           C  
ATOM   2047  N   MET A 731      23.716  57.742  34.502  1.00  0.00           N  
ATOM   2048  CA  MET A 731      22.933  57.047  33.511  1.00  0.00           C  
ATOM   2049  C   MET A 731      21.807  57.995  33.116  1.00  0.00           C  
ATOM   2050  O   MET A 731      21.058  58.451  33.976  1.00  0.00           O  
ATOM   2051  CB  MET A 731      22.307  55.770  34.050  1.00  0.00           C  
ATOM   2052  CG  MET A 731      21.054  55.426  33.257  1.00  0.00           C  
ATOM   2053  SD  MET A 731      20.565  53.726  33.313  1.00  0.00           S  
ATOM   2054  CE  MET A 731      19.131  53.859  34.373  1.00  0.00           C  
ATOM   2055  N   GLU A 732      21.703  58.322  31.833  1.00  0.00           N  
ATOM   2056  CA  GLU A 732      20.616  59.179  31.368  1.00  0.00           C  
ATOM   2057  C   GLU A 732      19.804  58.305  30.425  1.00  0.00           C  
ATOM   2058  O   GLU A 732      20.368  57.594  29.594  1.00  0.00           O  
ATOM   2059  CB  GLU A 732      21.156  60.407  30.635  1.00  0.00           C  
ATOM   2060  CG  GLU A 732      21.568  61.541  31.561  1.00  0.00           C  
ATOM   2061  CD  GLU A 732      21.357  62.917  30.954  1.00  0.00           C  
ATOM   2062  OE1 GLU A 732      20.407  63.079  30.157  1.00  0.00           O  
ATOM   2063  OE2 GLU A 732      22.138  63.842  31.273  1.00  0.00           O  
ATOM   2064  N   LEU A 733      18.490  58.312  30.583  1.00  0.00           N  
ATOM   2065  CA  LEU A 733      17.630  57.510  29.732  1.00  0.00           C  
ATOM   2066  C   LEU A 733      16.489  58.371  29.249  1.00  0.00           C  
ATOM   2067  O   LEU A 733      16.103  59.333  29.911  1.00  0.00           O  
ATOM   2068  CB  LEU A 733      17.086  56.289  30.484  1.00  0.00           C  
ATOM   2069  CG  LEU A 733      16.137  56.516  31.665  1.00  0.00           C  
ATOM   2070  CD1 LEU A 733      14.697  56.425  31.195  1.00  0.00           C  
ATOM   2071  CD2 LEU A 733      16.411  55.478  32.759  1.00  0.00           C  
ATOM   2072  N   TYR A 734      15.960  58.038  28.079  1.00  0.00           N  
ATOM   2073  CA  TYR A 734      14.860  58.794  27.503  1.00  0.00           C  
ATOM   2074  C   TYR A 734      13.892  57.833  26.865  1.00  0.00           C  
ATOM   2075  O   TYR A 734      14.307  56.902  26.182  1.00  0.00           O  
ATOM   2076  CB  TYR A 734      15.382  59.781  26.452  1.00  0.00           C  
ATOM   2077  CG  TYR A 734      16.166  60.918  27.066  1.00  0.00           C  
ATOM   2078  CD1 TYR A 734      17.506  60.752  27.430  1.00  0.00           C  
ATOM   2079  CD2 TYR A 734      15.540  62.128  27.383  1.00  0.00           C  
ATOM   2080  CE1 TYR A 734      18.204  61.763  28.116  1.00  0.00           C  
ATOM   2081  CE2 TYR A 734      16.223  63.141  28.062  1.00  0.00           C  
ATOM   2082  CZ  TYR A 734      17.550  62.949  28.428  1.00  0.00           C  
ATOM   2083  OH  TYR A 734      18.206  63.939  29.129  1.00  0.00           O  
ATOM   2084  N   MET A 735      12.606  58.028  27.133  1.00  0.00           N  
ATOM   2085  CA  MET A 735      11.581  57.192  26.530  1.00  0.00           C  
ATOM   2086  C   MET A 735      10.467  58.096  26.013  1.00  0.00           C  
ATOM   2087  O   MET A 735       9.874  58.874  26.767  1.00  0.00           O  
ATOM   2088  CB  MET A 735      11.037  56.146  27.520  1.00  0.00           C  
ATOM   2089  CG  MET A 735      10.374  56.673  28.776  1.00  0.00           C  
ATOM   2090  SD  MET A 735      10.066  55.333  29.990  1.00  0.00           S  
ATOM   2091  CE  MET A 735       8.727  54.468  29.228  1.00  0.00           C  
ATOM   2092  N   ALA A 736      10.204  58.015  24.712  1.00  0.00           N  
ATOM   2093  CA  ALA A 736       9.174  58.844  24.116  1.00  0.00           C  
ATOM   2094  C   ALA A 736       7.804  58.306  24.482  1.00  0.00           C  
ATOM   2095  O   ALA A 736       7.659  57.128  24.809  1.00  0.00           O  
ATOM   2096  CB  ALA A 736       9.345  58.882  22.614  1.00  0.00           C  
ATOM   2097  N   TYR A 737       6.804  59.182  24.440  1.00  0.00           N  
ATOM   2098  CA  TYR A 737       5.427  58.809  24.744  1.00  0.00           C  
ATOM   2099  C   TYR A 737       5.303  58.363  26.197  1.00  0.00           C  
ATOM   2100  O   TYR A 737       4.617  57.390  26.517  1.00  0.00           O  
ATOM   2101  CB  TYR A 737       4.959  57.711  23.770  1.00  0.00           C  
ATOM   2102  CG  TYR A 737       5.397  57.995  22.343  1.00  0.00           C  
ATOM   2103  CD1 TYR A 737       4.914  59.118  21.661  1.00  0.00           C  
ATOM   2104  CD2 TYR A 737       6.390  57.224  21.727  1.00  0.00           C  
ATOM   2105  CE1 TYR A 737       5.418  59.475  20.416  1.00  0.00           C  
ATOM   2106  CE2 TYR A 737       6.901  57.572  20.484  1.00  0.00           C  
ATOM   2107  CZ  TYR A 737       6.416  58.705  19.832  1.00  0.00           C  
ATOM   2108  OH  TYR A 737       6.959  59.094  18.619  1.00  0.00           O  
ATOM   2109  N   ALA A 788       5.971  59.118  27.065  1.00  0.00           N  
ATOM   2110  CA  ALA A 788       5.983  58.884  28.502  1.00  0.00           C  
ATOM   2111  C   ALA A 788       6.166  60.229  29.203  1.00  0.00           C  
ATOM   2112  O   ALA A 788       6.674  61.181  28.605  1.00  0.00           O  
ATOM   2113  CB  ALA A 788       7.126  57.954  28.865  1.00  0.00           C  
ATOM   2114  N   ASP A 789       5.722  60.319  30.455  1.00  0.00           N  
ATOM   2115  CA  ASP A 789       5.888  61.548  31.227  1.00  0.00           C  
ATOM   2116  C   ASP A 789       6.668  61.218  32.497  1.00  0.00           C  
ATOM   2117  O   ASP A 789       7.054  60.069  32.691  1.00  0.00           O  
ATOM   2118  CB  ASP A 789       4.530  62.195  31.550  1.00  0.00           C  
ATOM   2119  CG  ASP A 789       3.634  61.320  32.407  1.00  0.00           C  
ATOM   2120  OD1 ASP A 789       4.062  60.228  32.839  1.00  0.00           O  
ATOM   2121  OD2 ASP A 789       2.481  61.740  32.651  1.00  0.00           O  
ATOM   2122  N   TYR A 790       6.915  62.204  33.358  1.00  0.00           N  
ATOM   2123  CA  TYR A 790       7.683  61.939  34.572  1.00  0.00           C  
ATOM   2124  C   TYR A 790       7.096  60.839  35.463  1.00  0.00           C  
ATOM   2125  O   TYR A 790       7.836  60.159  36.172  1.00  0.00           O  
ATOM   2126  CB  TYR A 790       7.879  63.227  35.370  1.00  0.00           C  
ATOM   2127  CG  TYR A 790       6.648  63.682  36.085  1.00  0.00           C  
ATOM   2128  CD1 TYR A 790       5.675  64.419  35.420  1.00  0.00           C  
ATOM   2129  CD2 TYR A 790       6.441  63.366  37.431  1.00  0.00           C  
ATOM   2130  CE1 TYR A 790       4.522  64.835  36.068  1.00  0.00           C  
ATOM   2131  CE2 TYR A 790       5.289  63.775  38.095  1.00  0.00           C  
ATOM   2132  CZ  TYR A 790       4.333  64.509  37.405  1.00  0.00           C  
ATOM   2133  OH  TYR A 790       3.189  64.918  38.040  1.00  0.00           O  
ATOM   2134  N   HIS A 791       5.781  60.641  35.420  1.00  0.00           N  
ATOM   2135  CA  HIS A 791       5.164  59.589  36.230  1.00  0.00           C  
ATOM   2136  C   HIS A 791       5.723  58.244  35.827  1.00  0.00           C  
ATOM   2137  O   HIS A 791       5.964  57.389  36.675  1.00  0.00           O  
ATOM   2138  CB  HIS A 791       3.651  59.558  36.043  1.00  0.00           C  
ATOM   2139  CG  HIS A 791       2.950  60.727  36.645  1.00  0.00           C  
ATOM   2140  ND1 HIS A 791       2.204  61.614  35.903  1.00  0.00           N  
ATOM   2141  CD2 HIS A 791       2.902  61.178  37.926  1.00  0.00           C  
ATOM   2142  CE1 HIS A 791       1.727  62.562  36.691  1.00  0.00           C  
ATOM   2143  NE2 HIS A 791       2.139  62.316  37.924  1.00  0.00           N  
ATOM   2144  N   ASP A 792       5.925  58.056  34.526  1.00  0.00           N  
ATOM   2145  CA  ASP A 792       6.463  56.800  34.012  1.00  0.00           C  
ATOM   2146  C   ASP A 792       7.895  56.611  34.496  1.00  0.00           C  
ATOM   2147  O   ASP A 792       8.378  55.490  34.611  1.00  0.00           O  
ATOM   2148  CB  ASP A 792       6.409  56.784  32.481  1.00  0.00           C  
ATOM   2149  CG  ASP A 792       4.986  56.645  31.943  1.00  0.00           C  
ATOM   2150  OD1 ASP A 792       4.432  55.523  31.994  1.00  0.00           O  
ATOM   2151  OD2 ASP A 792       4.420  57.656  31.468  1.00  0.00           O  
ATOM   2152  N   LEU A 793       8.574  57.716  34.782  1.00  0.00           N  
ATOM   2153  CA  LEU A 793       9.945  57.658  35.273  1.00  0.00           C  
ATOM   2154  C   LEU A 793       9.936  57.273  36.753  1.00  0.00           C  
ATOM   2155  O   LEU A 793      10.852  56.606  37.241  1.00  0.00           O  
ATOM   2156  CB  LEU A 793      10.620  59.012  35.103  1.00  0.00           C  
ATOM   2157  CG  LEU A 793      10.769  59.501  33.664  1.00  0.00           C  
ATOM   2158  CD1 LEU A 793      11.355  60.904  33.703  1.00  0.00           C  
ATOM   2159  CD2 LEU A 793      11.653  58.545  32.848  1.00  0.00           C  
ATOM   2160  N   ILE A 794       8.891  57.698  37.463  1.00  0.00           N  
ATOM   2161  CA  ILE A 794       8.749  57.386  38.877  1.00  0.00           C  
ATOM   2162  C   ILE A 794       8.578  55.873  39.035  1.00  0.00           C  
ATOM   2163  O   ILE A 794       9.216  55.257  39.896  1.00  0.00           O  
ATOM   2164  CB  ILE A 794       7.551  58.153  39.504  1.00  0.00           C  
ATOM   2165  CG1 ILE A 794       8.006  59.558  39.911  1.00  0.00           C  
ATOM   2166  CG2 ILE A 794       7.016  57.407  40.715  1.00  0.00           C  
ATOM   2167  CD1 ILE A 794       6.878  60.512  40.260  1.00  0.00           C  
ATOM   2168  N   GLU A 795       7.743  55.264  38.197  1.00  0.00           N  
ATOM   2169  CA  GLU A 795       7.543  53.817  38.270  1.00  0.00           C  
ATOM   2170  C   GLU A 795       8.809  53.074  37.837  1.00  0.00           C  
ATOM   2171  O   GLU A 795       9.185  52.070  38.439  1.00  0.00           O  
ATOM   2172  CB  GLU A 795       6.360  53.382  37.394  1.00  0.00           C  
ATOM   2173  N   LEU A 796       9.469  53.568  36.793  1.00  0.00           N  
ATOM   2174  CA  LEU A 796      10.687  52.927  36.304  1.00  0.00           C  
ATOM   2175  C   LEU A 796      11.749  52.966  37.397  1.00  0.00           C  
ATOM   2176  O   LEU A 796      12.429  51.973  37.656  1.00  0.00           O  
ATOM   2177  CB  LEU A 796      11.201  53.636  35.037  1.00  0.00           C  
ATOM   2178  CG  LEU A 796      12.323  52.964  34.231  1.00  0.00           C  
ATOM   2179  CD1 LEU A 796      12.308  53.487  32.815  1.00  0.00           C  
ATOM   2180  CD2 LEU A 796      13.686  53.260  34.862  1.00  0.00           C  
ATOM   2181  N   THR A 797      11.889  54.120  38.038  1.00  0.00           N  
ATOM   2182  CA  THR A 797      12.865  54.264  39.110  1.00  0.00           C  
ATOM   2183  C   THR A 797      12.589  53.304  40.270  1.00  0.00           C  
ATOM   2184  O   THR A 797      13.502  52.629  40.760  1.00  0.00           O  
ATOM   2185  CB  THR A 797      12.876  55.685  39.653  1.00  0.00           C  
ATOM   2186  OG1 THR A 797      13.271  56.581  38.610  1.00  0.00           O  
ATOM   2187  CG2 THR A 797      13.854  55.794  40.798  1.00  0.00           C  
ATOM   2188  N   GLU A 798      11.334  53.248  40.711  1.00  0.00           N  
ATOM   2189  CA  GLU A 798      10.975  52.354  41.802  1.00  0.00           C  
ATOM   2190  C   GLU A 798      11.236  50.911  41.379  1.00  0.00           C  
ATOM   2191  O   GLU A 798      11.805  50.115  42.124  1.00  0.00           O  
ATOM   2192  CB  GLU A 798       9.502  52.532  42.176  1.00  0.00           C  
ATOM   2193  CG  GLU A 798       9.184  53.883  42.818  1.00  0.00           C  
ATOM   2194  CD  GLU A 798       7.754  53.968  43.337  1.00  0.00           C  
ATOM   2195  OE1 GLU A 798       6.923  53.120  42.941  1.00  0.00           O  
ATOM   2196  OE2 GLU A 798       7.463  54.883  44.141  1.00  0.00           O  
ATOM   2197  N   SER A 799      10.835  50.576  40.167  1.00  0.00           N  
ATOM   2198  CA  SER A 799      11.028  49.229  39.668  1.00  0.00           C  
ATOM   2199  C   SER A 799      12.509  48.871  39.545  1.00  0.00           C  
ATOM   2200  O   SER A 799      12.905  47.729  39.775  1.00  0.00           O  
ATOM   2201  CB  SER A 799      10.342  49.098  38.316  1.00  0.00           C  
ATOM   2202  OG  SER A 799      10.134  47.741  37.998  1.00  0.00           O  
ATOM   2203  N   LEU A 800      13.333  49.850  39.189  1.00  0.00           N  
ATOM   2204  CA  LEU A 800      14.764  49.610  39.028  1.00  0.00           C  
ATOM   2205  C   LEU A 800      15.451  49.302  40.360  1.00  0.00           C  
ATOM   2206  O   LEU A 800      16.310  48.420  40.440  1.00  0.00           O  
ATOM   2207  CB  LEU A 800      15.442  50.827  38.367  1.00  0.00           C  
ATOM   2208  CG  LEU A 800      16.975  50.792  38.348  1.00  0.00           C  
ATOM   2209  CD1 LEU A 800      17.469  49.577  37.563  1.00  0.00           C  
ATOM   2210  CD2 LEU A 800      17.503  52.074  37.766  1.00  0.00           C  
ATOM   2211  N   PHE A 801      15.085  50.041  41.402  1.00  0.00           N  
ATOM   2212  CA  PHE A 801      15.684  49.829  42.715  1.00  0.00           C  
ATOM   2213  C   PHE A 801      15.237  48.503  43.335  1.00  0.00           C  
ATOM   2214  O   PHE A 801      16.046  47.759  43.900  1.00  0.00           O  
ATOM   2215  CB  PHE A 801      15.350  51.011  43.628  1.00  0.00           C  
ATOM   2216  CG  PHE A 801      16.287  52.167  43.457  1.00  0.00           C  
ATOM   2217  CD1 PHE A 801      16.031  53.152  42.514  1.00  0.00           C  
ATOM   2218  CD2 PHE A 801      17.451  52.246  44.210  1.00  0.00           C  
ATOM   2219  CE1 PHE A 801      16.925  54.202  42.320  1.00  0.00           C  
ATOM   2220  CE2 PHE A 801      18.356  53.290  44.030  1.00  0.00           C  
ATOM   2221  CZ  PHE A 801      18.093  54.272  43.083  1.00  0.00           C  
ATOM   2222  N   ARG A 802      13.954  48.196  43.215  1.00  0.00           N  
ATOM   2223  CA  ARG A 802      13.437  46.957  43.754  1.00  0.00           C  
ATOM   2224  C   ARG A 802      14.128  45.794  43.059  1.00  0.00           C  
ATOM   2225  O   ARG A 802      14.476  44.798  43.689  1.00  0.00           O  
ATOM   2226  CB  ARG A 802      11.936  46.889  43.530  1.00  0.00           C  
ATOM   2227  CG  ARG A 802      11.313  45.592  43.959  1.00  0.00           C  
ATOM   2228  CD  ARG A 802       9.825  45.629  43.708  1.00  0.00           C  
ATOM   2229  NE  ARG A 802       9.515  45.482  42.285  1.00  0.00           N  
ATOM   2230  CZ  ARG A 802       8.894  46.405  41.549  1.00  0.00           C  
ATOM   2231  NH1 ARG A 802       8.506  47.560  42.094  1.00  0.00           N  
ATOM   2232  NH2 ARG A 802       8.655  46.170  40.264  1.00  0.00           N  
ATOM   2233  N   THR A 803      14.342  45.934  41.754  1.00  0.00           N  
ATOM   2234  CA  THR A 803      14.992  44.894  40.960  1.00  0.00           C  
ATOM   2235  C   THR A 803      16.455  44.722  41.332  1.00  0.00           C  
ATOM   2236  O   THR A 803      16.933  43.598  41.500  1.00  0.00           O  
ATOM   2237  CB  THR A 803      14.909  45.208  39.451  1.00  0.00           C  
ATOM   2238  OG1 THR A 803      13.538  45.221  39.045  1.00  0.00           O  
ATOM   2239  CG2 THR A 803      15.658  44.159  38.641  1.00  0.00           C  
ATOM   2240  N   LEU A 807      17.169  45.837  41.442  1.00  0.00           N  
ATOM   2241  CA  LEU A 807      18.580  45.793  41.798  1.00  0.00           C  
ATOM   2242  C   LEU A 807      18.776  45.165  43.174  1.00  0.00           C  
ATOM   2243  O   LEU A 807      19.645  44.313  43.343  1.00  0.00           O  
ATOM   2244  CB  LEU A 807      19.181  47.196  41.787  1.00  0.00           C  
ATOM   2245  CG  LEU A 807      19.395  47.824  40.412  1.00  0.00           C  
ATOM   2246  CD1 LEU A 807      19.990  49.221  40.587  1.00  0.00           C  
ATOM   2247  CD2 LEU A 807      20.306  46.926  39.566  1.00  0.00           C  
ATOM   2248  N   ALA A 808      17.973  45.594  44.148  1.00  0.00           N  
ATOM   2249  CA  ALA A 808      18.055  45.068  45.507  1.00  0.00           C  
ATOM   2250  C   ALA A 808      17.789  43.572  45.481  1.00  0.00           C  
ATOM   2251  O   ALA A 808      18.622  42.781  45.893  1.00  0.00           O  
ATOM   2252  CB  ALA A 808      17.051  45.762  46.407  1.00  0.00           C  
ATOM   2253  N   GLN A 809      16.628  43.190  44.979  1.00  0.00           N  
ATOM   2254  CA  GLN A 809      16.286  41.788  44.906  1.00  0.00           C  
ATOM   2255  C   GLN A 809      17.296  40.951  44.128  1.00  0.00           C  
ATOM   2256  O   GLN A 809      17.787  39.936  44.612  1.00  0.00           O  
ATOM   2257  CB  GLN A 809      14.929  41.644  44.263  1.00  0.00           C  
ATOM   2258  CG  GLN A 809      14.390  40.218  44.376  1.00  0.00           C  
ATOM   2259  CD  GLN A 809      13.982  39.865  45.800  1.00  0.00           C  
ATOM   2260  OE1 GLN A 809      13.121  40.554  46.392  1.00  0.00           O  
ATOM   2261  NE2 GLN A 809      14.587  38.800  46.381  1.00  0.00           N  
ATOM   2262  N   GLU A 810      17.616  41.390  42.921  1.00  0.00           N  
ATOM   2263  CA  GLU A 810      18.549  40.650  42.077  1.00  0.00           C  
ATOM   2264  C   GLU A 810      19.994  40.661  42.545  1.00  0.00           C  
ATOM   2265  O   GLU A 810      20.682  39.649  42.444  1.00  0.00           O  
ATOM   2266  CB  GLU A 810      18.478  41.173  40.636  1.00  0.00           C  
ATOM   2267  N   VAL A 811      20.467  41.783  43.069  1.00  0.00           N  
ATOM   2268  CA  VAL A 811      21.856  41.839  43.505  1.00  0.00           C  
ATOM   2269  C   VAL A 811      22.094  41.505  44.974  1.00  0.00           C  
ATOM   2270  O   VAL A 811      23.078  40.841  45.305  1.00  0.00           O  
ATOM   2271  CB  VAL A 811      22.481  43.232  43.220  1.00  0.00           C  
ATOM   2272  CG1 VAL A 811      23.951  43.237  43.632  1.00  0.00           C  
ATOM   2273  CG2 VAL A 811      22.346  43.579  41.740  1.00  0.00           C  
ATOM   2274  N   LEU A 812      21.207  41.959  45.854  1.00  0.00           N  
ATOM   2275  CA  LEU A 812      21.376  41.713  47.280  1.00  0.00           C  
ATOM   2276  C   LEU A 812      20.501  40.618  47.866  1.00  0.00           C  
ATOM   2277  O   LEU A 812      20.555  40.373  49.062  1.00  0.00           O  
ATOM   2278  CB  LEU A 812      21.133  43.000  48.066  1.00  0.00           C  
ATOM   2279  CG  LEU A 812      21.986  44.204  47.675  1.00  0.00           C  
ATOM   2280  CD1 LEU A 812      21.635  45.386  48.570  1.00  0.00           C  
ATOM   2281  CD2 LEU A 812      23.463  43.849  47.794  1.00  0.00           C  
ATOM   2282  N   GLY A 813      19.679  39.979  47.041  1.00  0.00           N  
ATOM   2283  CA  GLY A 813      18.820  38.914  47.534  1.00  0.00           C  
ATOM   2284  C   GLY A 813      17.577  39.333  48.307  1.00  0.00           C  
ATOM   2285  O   GLY A 813      16.733  38.496  48.625  1.00  0.00           O  
ATOM   2286  N   THR A 814      17.445  40.618  48.611  1.00  0.00           N  
ATOM   2287  CA  THR A 814      16.282  41.095  49.354  1.00  0.00           C  
ATOM   2288  C   THR A 814      15.971  42.541  48.991  1.00  0.00           C  
ATOM   2289  O   THR A 814      16.845  43.254  48.502  1.00  0.00           O  
ATOM   2290  CB  THR A 814      16.536  41.017  50.880  1.00  0.00           C  
ATOM   2291  OG1 THR A 814      15.443  41.620  51.589  1.00  0.00           O  
ATOM   2292  CG2 THR A 814      17.825  41.746  51.238  1.00  0.00           C  
ATOM   2293  N   THR A 815      14.735  42.974  49.232  1.00  0.00           N  
ATOM   2294  CA  THR A 815      14.349  44.352  48.942  1.00  0.00           C  
ATOM   2295  C   THR A 815      14.589  45.284  50.125  1.00  0.00           C  
ATOM   2296  O   THR A 815      14.477  46.501  49.988  1.00  0.00           O  
ATOM   2297  CB  THR A 815      12.859  44.464  48.541  1.00  0.00           C  
ATOM   2298  OG1 THR A 815      12.028  43.902  49.567  1.00  0.00           O  
ATOM   2299  CG2 THR A 815      12.618  43.737  47.228  1.00  0.00           C  
ATOM   2300  N   LYS A 818      14.910  44.711  51.285  1.00  0.00           N  
ATOM   2301  CA  LYS A 818      15.168  45.496  52.492  1.00  0.00           C  
ATOM   2302  C   LYS A 818      16.679  45.672  52.584  1.00  0.00           C  
ATOM   2303  O   LYS A 818      17.417  44.710  52.785  1.00  0.00           O  
ATOM   2304  CB  LYS A 818      14.606  44.768  53.726  1.00  0.00           C  
ATOM   2305  CG  LYS A 818      13.076  44.650  53.694  1.00  0.00           C  
ATOM   2306  CD  LYS A 818      12.480  44.203  55.019  1.00  0.00           C  
ATOM   2307  N   VAL A 819      17.133  46.912  52.429  1.00  0.00           N  
ATOM   2308  CA  VAL A 819      18.561  47.219  52.428  1.00  0.00           C  
ATOM   2309  C   VAL A 819      19.028  48.034  53.620  1.00  0.00           C  
ATOM   2310  O   VAL A 819      18.461  49.076  53.940  1.00  0.00           O  
ATOM   2311  CB  VAL A 819      18.951  47.997  51.137  1.00  0.00           C  
ATOM   2312  CG1 VAL A 819      20.463  48.155  51.047  1.00  0.00           C  
ATOM   2313  CG2 VAL A 819      18.413  47.274  49.911  1.00  0.00           C  
ATOM   2314  N   THR A 820      20.093  47.565  54.257  1.00  0.00           N  
ATOM   2315  CA  THR A 820      20.636  48.257  55.412  1.00  0.00           C  
ATOM   2316  C   THR A 820      21.670  49.271  54.977  1.00  0.00           C  
ATOM   2317  O   THR A 820      22.621  48.939  54.272  1.00  0.00           O  
ATOM   2318  CB  THR A 820      21.292  47.272  56.401  1.00  0.00           C  
ATOM   2319  OG1 THR A 820      20.292  46.389  56.922  1.00  0.00           O  
ATOM   2320  CG2 THR A 820      21.934  48.024  57.557  1.00  0.00           C  
ATOM   2321  N   TYR A 821      21.474  50.511  55.398  1.00  0.00           N  
ATOM   2322  CA  TYR A 821      22.396  51.580  55.067  1.00  0.00           C  
ATOM   2323  C   TYR A 821      22.628  52.397  56.334  1.00  0.00           C  
ATOM   2324  O   TYR A 821      21.773  53.190  56.745  1.00  0.00           O  
ATOM   2325  CB  TYR A 821      21.818  52.461  53.950  1.00  0.00           C  
ATOM   2326  CG  TYR A 821      22.773  53.538  53.480  1.00  0.00           C  
ATOM   2327  CD1 TYR A 821      23.906  53.218  52.730  1.00  0.00           C  
ATOM   2328  CD2 TYR A 821      22.551  54.880  53.795  1.00  0.00           C  
ATOM   2329  CE1 TYR A 821      24.791  54.204  52.309  1.00  0.00           C  
ATOM   2330  CE2 TYR A 821      23.430  55.873  53.377  1.00  0.00           C  
ATOM   2331  CZ  TYR A 821      24.545  55.526  52.636  1.00  0.00           C  
ATOM   2332  OH  TYR A 821      25.414  56.509  52.224  1.00  0.00           O  
ATOM   2333  N   GLY A 822      23.793  52.196  56.949  1.00  0.00           N  
ATOM   2334  CA  GLY A 822      24.106  52.895  58.180  1.00  0.00           C  
ATOM   2335  C   GLY A 822      23.113  52.461  59.241  1.00  0.00           C  
ATOM   2336  O   GLY A 822      22.909  51.263  59.461  1.00  0.00           O  
ATOM   2337  N   GLU A 896      22.466  53.431  59.878  1.00  0.00           N  
ATOM   2338  CA  GLU A 896      21.495  53.135  60.927  1.00  0.00           C  
ATOM   2339  C   GLU A 896      20.107  52.837  60.372  1.00  0.00           C  
ATOM   2340  O   GLU A 896      19.209  52.445  61.122  1.00  0.00           O  
ATOM   2341  CB  GLU A 896      21.403  54.314  61.913  1.00  0.00           C  
ATOM   2342  N   HIS A 899      19.926  53.001  59.062  1.00  0.00           N  
ATOM   2343  CA  HIS A 899      18.612  52.774  58.471  1.00  0.00           C  
ATOM   2344  C   HIS A 899      18.436  51.553  57.609  1.00  0.00           C  
ATOM   2345  O   HIS A 899      19.386  50.837  57.285  1.00  0.00           O  
ATOM   2346  CB  HIS A 899      18.190  53.981  57.651  1.00  0.00           C  
ATOM   2347  CG  HIS A 899      18.757  55.269  58.146  1.00  0.00           C  
ATOM   2348  ND1 HIS A 899      18.037  56.143  58.933  1.00  0.00           N  
ATOM   2349  CD2 HIS A 899      19.976  55.834  57.967  1.00  0.00           C  
ATOM   2350  CE1 HIS A 899      18.788  57.192  59.219  1.00  0.00           C  
ATOM   2351  NE2 HIS A 899      19.969  57.028  58.645  1.00  0.00           N  
ATOM   2352  N   VAL A 900      17.181  51.324  57.252  1.00  0.00           N  
ATOM   2353  CA  VAL A 900      16.821  50.227  56.383  1.00  0.00           C  
ATOM   2354  C   VAL A 900      15.846  50.774  55.361  1.00  0.00           C  
ATOM   2355  O   VAL A 900      14.829  51.369  55.713  1.00  0.00           O  
ATOM   2356  CB  VAL A 900      16.139  49.095  57.139  1.00  0.00           C  
ATOM   2357  CG1 VAL A 900      15.598  48.080  56.146  1.00  0.00           C  
ATOM   2358  CG2 VAL A 900      17.125  48.444  58.083  1.00  0.00           C  
ATOM   2359  N   PHE A 901      16.168  50.593  54.090  1.00  0.00           N  
ATOM   2360  CA  PHE A 901      15.298  51.061  53.030  1.00  0.00           C  
ATOM   2361  C   PHE A 901      14.575  49.838  52.507  1.00  0.00           C  
ATOM   2362  O   PHE A 901      15.201  48.809  52.269  1.00  0.00           O  
ATOM   2363  CB  PHE A 901      16.115  51.685  51.896  1.00  0.00           C  
ATOM   2364  CG  PHE A 901      17.078  52.757  52.343  1.00  0.00           C  
ATOM   2365  CD1 PHE A 901      16.648  53.811  53.147  1.00  0.00           C  
ATOM   2366  CD2 PHE A 901      18.414  52.718  51.941  1.00  0.00           C  
ATOM   2367  CE1 PHE A 901      17.533  54.814  53.548  1.00  0.00           C  
ATOM   2368  CE2 PHE A 901      19.310  53.717  52.334  1.00  0.00           C  
ATOM   2369  CZ  PHE A 901      18.868  54.767  53.139  1.00  0.00           C  
ATOM   2370  N   ASP A 902      13.260  49.922  52.362  1.00  0.00           N  
ATOM   2371  CA  ASP A 902      12.524  48.794  51.809  1.00  0.00           C  
ATOM   2372  C   ASP A 902      12.169  49.178  50.377  1.00  0.00           C  
ATOM   2373  O   ASP A 902      11.245  49.964  50.139  1.00  0.00           O  
ATOM   2374  CB  ASP A 902      11.245  48.512  52.587  1.00  0.00           C  
ATOM   2375  CG  ASP A 902      10.496  47.298  52.047  1.00  0.00           C  
ATOM   2376  OD1 ASP A 902      11.146  46.397  51.473  1.00  0.00           O  
ATOM   2377  OD2 ASP A 902       9.256  47.244  52.192  1.00  0.00           O  
ATOM   2378  N   PHE A 903      12.909  48.626  49.425  1.00  0.00           N  
ATOM   2379  CA  PHE A 903      12.672  48.950  48.032  1.00  0.00           C  
ATOM   2380  C   PHE A 903      11.507  48.177  47.462  1.00  0.00           C  
ATOM   2381  O   PHE A 903      11.235  48.220  46.262  1.00  0.00           O  
ATOM   2382  CB  PHE A 903      13.955  48.743  47.237  1.00  0.00           C  
ATOM   2383  CG  PHE A 903      14.973  49.805  47.502  1.00  0.00           C  
ATOM   2384  CD1 PHE A 903      14.630  51.150  47.378  1.00  0.00           C  
ATOM   2385  CD2 PHE A 903      16.247  49.477  47.930  1.00  0.00           C  
ATOM   2386  CE1 PHE A 903      15.543  52.155  47.681  1.00  0.00           C  
ATOM   2387  CE2 PHE A 903      17.173  50.475  48.239  1.00  0.00           C  
ATOM   2388  CZ  PHE A 903      16.819  51.818  48.115  1.00  0.00           C  
ATOM   2389  N   GLY A 904      10.806  47.489  48.354  1.00  0.00           N  
ATOM   2390  CA  GLY A 904       9.634  46.745  47.956  1.00  0.00           C  
ATOM   2391  C   GLY A 904       8.431  47.637  48.201  1.00  0.00           C  
ATOM   2392  O   GLY A 904       7.306  47.294  47.845  1.00  0.00           O  
ATOM   2393  N   LYS A 905       8.664  48.793  48.811  1.00  0.00           N  
ATOM   2394  CA  LYS A 905       7.580  49.723  49.098  1.00  0.00           C  
ATOM   2395  C   LYS A 905       7.753  51.013  48.289  1.00  0.00           C  
ATOM   2396  O   LYS A 905       8.877  51.439  48.006  1.00  0.00           O  
ATOM   2397  CB  LYS A 905       7.543  50.043  50.601  1.00  0.00           C  
ATOM   2398  N   PRO A 906       6.635  51.654  47.906  1.00  0.00           N  
ATOM   2399  CA  PRO A 906       6.677  52.896  47.129  1.00  0.00           C  
ATOM   2400  C   PRO A 906       7.504  53.970  47.811  1.00  0.00           C  
ATOM   2401  O   PRO A 906       7.566  54.023  49.030  1.00  0.00           O  
ATOM   2402  CB  PRO A 906       5.210  53.312  47.023  1.00  0.00           C  
ATOM   2403  CG  PRO A 906       4.439  52.068  47.244  1.00  0.00           C  
ATOM   2404  CD  PRO A 906       5.254  51.233  48.192  1.00  0.00           C  
ATOM   2405  N   PHE A 907       8.149  54.821  47.021  1.00  0.00           N  
ATOM   2406  CA  PHE A 907       8.942  55.908  47.578  1.00  0.00           C  
ATOM   2407  C   PHE A 907       7.943  56.932  48.097  1.00  0.00           C  
ATOM   2408  O   PHE A 907       6.757  56.863  47.788  1.00  0.00           O  
ATOM   2409  CB  PHE A 907       9.785  56.590  46.493  1.00  0.00           C  
ATOM   2410  CG  PHE A 907      10.970  55.783  46.013  1.00  0.00           C  
ATOM   2411  CD1 PHE A 907      10.988  54.398  46.126  1.00  0.00           C  
ATOM   2412  CD2 PHE A 907      12.059  56.429  45.419  1.00  0.00           C  
ATOM   2413  CE1 PHE A 907      12.059  53.672  45.659  1.00  0.00           C  
ATOM   2414  CE2 PHE A 907      13.141  55.711  44.945  1.00  0.00           C  
ATOM   2415  CZ  PHE A 907      13.144  54.329  45.063  1.00  0.00           C  
ATOM   2416  N   GLU A 908       8.423  57.884  48.883  1.00  0.00           N  
ATOM   2417  CA  GLU A 908       7.564  58.936  49.392  1.00  0.00           C  
ATOM   2418  C   GLU A 908       7.563  60.004  48.295  1.00  0.00           C  
ATOM   2419  O   GLU A 908       8.506  60.085  47.512  1.00  0.00           O  
ATOM   2420  CB  GLU A 908       8.138  59.503  50.697  1.00  0.00           C  
ATOM   2421  N   LYS A 909       6.512  60.812  48.244  1.00  0.00           N  
ATOM   2422  CA  LYS A 909       6.389  61.856  47.244  1.00  0.00           C  
ATOM   2423  C   LYS A 909       5.983  63.155  47.908  1.00  0.00           C  
ATOM   2424  O   LYS A 909       4.959  63.213  48.574  1.00  0.00           O  
ATOM   2425  CB  LYS A 909       5.318  61.477  46.221  1.00  0.00           C  
ATOM   2426  CG  LYS A 909       5.772  60.477  45.173  1.00  0.00           C  
ATOM   2427  CD  LYS A 909       5.210  59.080  45.428  1.00  0.00           C  
ATOM   2428  CE  LYS A 909       5.566  58.119  44.291  1.00  0.00           C  
ATOM   2429  NZ  LYS A 909       5.676  56.718  44.761  1.00  0.00           N  
ATOM   2430  N   LEU A 910       6.773  64.202  47.713  1.00  0.00           N  
ATOM   2431  CA  LEU A 910       6.471  65.500  48.300  1.00  0.00           C  
ATOM   2432  C   LEU A 910       6.787  66.559  47.280  1.00  0.00           C  
ATOM   2433  O   LEU A 910       7.651  66.359  46.432  1.00  0.00           O  
ATOM   2434  CB  LEU A 910       7.364  65.782  49.502  1.00  0.00           C  
ATOM   2435  CG  LEU A 910       7.305  64.986  50.793  1.00  0.00           C  
ATOM   2436  CD1 LEU A 910       8.422  65.451  51.700  1.00  0.00           C  
ATOM   2437  CD2 LEU A 910       5.965  65.208  51.459  1.00  0.00           C  
ATOM   2438  N   THR A 911       6.102  67.690  47.360  1.00  0.00           N  
ATOM   2439  CA  THR A 911       6.408  68.771  46.455  1.00  0.00           C  
ATOM   2440  C   THR A 911       7.556  69.500  47.143  1.00  0.00           C  
ATOM   2441  O   THR A 911       7.773  69.343  48.332  1.00  0.00           O  
ATOM   2442  CB  THR A 911       5.219  69.731  46.268  1.00  0.00           C  
ATOM   2443  OG1 THR A 911       4.998  70.462  47.473  1.00  0.00           O  
ATOM   2444  CG2 THR A 911       3.974  68.969  45.903  1.00  0.00           C  
ATOM   2445  N   MET A 912       8.311  70.278  46.392  1.00  0.00           N  
ATOM   2446  CA  MET A 912       9.426  70.999  46.960  1.00  0.00           C  
ATOM   2447  C   MET A 912       8.979  71.860  48.142  1.00  0.00           C  
ATOM   2448  O   MET A 912       9.685  71.968  49.139  1.00  0.00           O  
ATOM   2449  CB  MET A 912      10.067  71.872  45.881  1.00  0.00           C  
ATOM   2450  CG  MET A 912      11.235  72.675  46.364  1.00  0.00           C  
ATOM   2451  SD  MET A 912      12.016  73.613  45.058  1.00  0.00           S  
ATOM   2452  CE  MET A 912      13.010  72.346  44.353  1.00  0.00           C  
ATOM   2453  N   ARG A 913       7.805  72.470  48.038  1.00  0.00           N  
ATOM   2454  CA  ARG A 913       7.317  73.317  49.115  1.00  0.00           C  
ATOM   2455  C   ARG A 913       6.885  72.520  50.346  1.00  0.00           C  
ATOM   2456  O   ARG A 913       7.120  72.945  51.474  1.00  0.00           O  
ATOM   2457  CB  ARG A 913       6.181  74.197  48.609  1.00  0.00           C  
ATOM   2458  CG  ARG A 913       6.691  75.330  47.760  1.00  0.00           C  
ATOM   2459  CD  ARG A 913       5.591  76.189  47.217  1.00  0.00           C  
ATOM   2460  NE  ARG A 913       6.172  77.296  46.461  1.00  0.00           N  
ATOM   2461  CZ  ARG A 913       5.881  78.581  46.655  1.00  0.00           C  
ATOM   2462  NH1 ARG A 913       5.005  78.931  47.593  1.00  0.00           N  
ATOM   2463  NH2 ARG A 913       6.468  79.518  45.911  1.00  0.00           N  
ATOM   2464  N   GLU A 914       6.260  71.368  50.132  1.00  0.00           N  
ATOM   2465  CA  GLU A 914       5.845  70.526  51.245  1.00  0.00           C  
ATOM   2466  C   GLU A 914       7.081  70.051  52.004  1.00  0.00           C  
ATOM   2467  O   GLU A 914       7.038  69.865  53.216  1.00  0.00           O  
ATOM   2468  CB  GLU A 914       5.077  69.297  50.750  1.00  0.00           C  
ATOM   2469  CG  GLU A 914       3.732  69.611  50.126  1.00  0.00           C  
ATOM   2470  CD  GLU A 914       3.077  68.394  49.474  1.00  0.00           C  
ATOM   2471  OE1 GLU A 914       3.794  67.415  49.143  1.00  0.00           O  
ATOM   2472  OE2 GLU A 914       1.835  68.426  49.293  1.00  0.00           O  
ATOM   2473  N   ALA A 915       8.178  69.841  51.282  1.00  0.00           N  
ATOM   2474  CA  ALA A 915       9.411  69.374  51.893  1.00  0.00           C  
ATOM   2475  C   ALA A 915      10.039  70.471  52.754  1.00  0.00           C  
ATOM   2476  O   ALA A 915      10.609  70.189  53.806  1.00  0.00           O  
ATOM   2477  CB  ALA A 915      10.388  68.924  50.817  1.00  0.00           C  
ATOM   2478  N   ILE A 916       9.943  71.718  52.300  1.00  0.00           N  
ATOM   2479  CA  ILE A 916      10.487  72.844  53.046  1.00  0.00           C  
ATOM   2480  C   ILE A 916       9.677  73.027  54.339  1.00  0.00           C  
ATOM   2481  O   ILE A 916      10.235  73.206  55.423  1.00  0.00           O  
ATOM   2482  CB  ILE A 916      10.407  74.144  52.218  1.00  0.00           C  
ATOM   2483  CG1 ILE A 916      11.441  74.109  51.087  1.00  0.00           C  
ATOM   2484  CG2 ILE A 916      10.662  75.360  53.113  1.00  0.00           C  
ATOM   2485  CD1 ILE A 916      11.284  75.250  50.078  1.00  0.00           C  
ATOM   2486  N   LYS A 917       8.355  72.968  54.208  1.00  0.00           N  
ATOM   2487  CA  LYS A 917       7.452  73.131  55.333  1.00  0.00           C  
ATOM   2488  C   LYS A 917       7.609  72.012  56.349  1.00  0.00           C  
ATOM   2489  O   LYS A 917       7.523  72.234  57.549  1.00  0.00           O  
ATOM   2490  CB  LYS A 917       6.008  73.157  54.839  1.00  0.00           C  
ATOM   2491  CG  LYS A 917       4.979  73.287  55.938  1.00  0.00           C  
ATOM   2492  CD  LYS A 917       5.303  74.475  56.817  1.00  0.00           C  
ATOM   2493  CE  LYS A 917       4.144  74.831  57.724  1.00  0.00           C  
ATOM   2494  NZ  LYS A 917       4.379  76.155  58.370  1.00  0.00           N  
ATOM   2495  N   LYS A 918       7.841  70.805  55.867  1.00  0.00           N  
ATOM   2496  CA  LYS A 918       7.972  69.663  56.746  1.00  0.00           C  
ATOM   2497  C   LYS A 918       9.267  69.648  57.534  1.00  0.00           C  
ATOM   2498  O   LYS A 918       9.291  69.178  58.673  1.00  0.00           O  
ATOM   2499  CB  LYS A 918       7.850  68.379  55.933  1.00  0.00           C  
ATOM   2500  CG  LYS A 918       8.310  67.124  56.639  1.00  0.00           C  
ATOM   2501  CD  LYS A 918       7.712  65.924  55.949  1.00  0.00           C  
ATOM   2502  CE  LYS A 918       8.080  64.627  56.644  1.00  0.00           C  
ATOM   2503  NZ  LYS A 918       7.495  63.457  55.925  1.00  0.00           N  
ATOM   2504  N   TYR A 919      10.342  70.161  56.943  1.00  0.00           N  
ATOM   2505  CA  TYR A 919      11.631  70.157  57.620  1.00  0.00           C  
ATOM   2506  C   TYR A 919      12.064  71.484  58.236  1.00  0.00           C  
ATOM   2507  O   TYR A 919      13.150  71.603  58.799  1.00  0.00           O  
ATOM   2508  CB  TYR A 919      12.684  69.570  56.682  1.00  0.00           C  
ATOM   2509  CG  TYR A 919      12.360  68.119  56.381  1.00  0.00           C  
ATOM   2510  CD1 TYR A 919      12.484  67.139  57.368  1.00  0.00           C  
ATOM   2511  CD2 TYR A 919      11.835  67.739  55.149  1.00  0.00           C  
ATOM   2512  CE1 TYR A 919      12.084  65.822  57.140  1.00  0.00           C  
ATOM   2513  CE2 TYR A 919      11.431  66.422  54.910  1.00  0.00           C  
ATOM   2514  CZ  TYR A 919      11.554  65.471  55.910  1.00  0.00           C  
ATOM   2515  OH  TYR A 919      11.119  64.180  55.693  1.00  0.00           O  
ATOM   2516  N   ARG A 920      11.190  72.476  58.129  1.00  0.00           N  
ATOM   2517  CA  ARG A 920      11.376  73.787  58.750  1.00  0.00           C  
ATOM   2518  C   ARG A 920       9.948  74.283  58.926  1.00  0.00           C  
ATOM   2519  O   ARG A 920       9.545  75.260  58.294  1.00  0.00           O  
ATOM   2520  CB  ARG A 920      12.157  74.755  57.868  1.00  0.00           C  
ATOM   2521  CG  ARG A 920      12.536  76.014  58.623  1.00  0.00           C  
ATOM   2522  CD  ARG A 920      13.299  76.969  57.766  1.00  0.00           C  
ATOM   2523  NE  ARG A 920      13.744  78.148  58.500  1.00  0.00           N  
ATOM   2524  CZ  ARG A 920      13.005  79.238  58.680  1.00  0.00           C  
ATOM   2525  NH1 ARG A 920      11.776  79.309  58.183  1.00  0.00           N  
ATOM   2526  NH2 ARG A 920      13.503  80.269  59.346  1.00  0.00           N  
ATOM   2527  N   PRO A1014       9.174  73.621  59.818  1.00  0.00           N  
ATOM   2528  CA  PRO A1014       7.766  73.921  60.125  1.00  0.00           C  
ATOM   2529  C   PRO A1014       7.452  75.346  60.531  1.00  0.00           C  
ATOM   2530  O   PRO A1014       6.325  75.818  60.348  1.00  0.00           O  
ATOM   2531  CB  PRO A1014       7.404  72.924  61.225  1.00  0.00           C  
ATOM   2532  CG  PRO A1014       8.430  71.857  61.137  1.00  0.00           C  
ATOM   2533  CD  PRO A1014       9.684  72.527  60.665  1.00  0.00           C  
ATOM   2534  N   GLU A1025       8.448  76.035  61.072  1.00  0.00           N  
ATOM   2535  CA  GLU A1025       8.255  77.409  61.516  1.00  0.00           C  
ATOM   2536  C   GLU A1025       8.162  78.389  60.354  1.00  0.00           C  
ATOM   2537  O   GLU A1025       7.791  79.544  60.540  1.00  0.00           O  
ATOM   2538  CB  GLU A1025       9.398  77.821  62.453  1.00  0.00           C  
ATOM   2539  CG  GLU A1025      10.785  77.775  61.825  1.00  0.00           C  
ATOM   2540  CD  GLU A1025      11.528  76.471  62.097  1.00  0.00           C  
ATOM   2541  OE1 GLU A1025      10.880  75.403  62.215  1.00  0.00           O  
ATOM   2542  OE2 GLU A1025      12.775  76.521  62.188  1.00  0.00           O  
ATOM   2543  N   THR A1036       8.495  77.923  59.156  1.00  0.00           N  
ATOM   2544  CA  THR A1036       8.463  78.767  57.965  1.00  0.00           C  
ATOM   2545  C   THR A1036       7.070  79.249  57.574  1.00  0.00           C  
ATOM   2546  O   THR A1036       6.129  78.458  57.485  1.00  0.00           O  
ATOM   2547  CB  THR A1036       9.034  78.025  56.736  1.00  0.00           C  
ATOM   2548  OG1 THR A1036      10.268  77.383  57.080  1.00  0.00           O  
ATOM   2549  CG2 THR A1036       9.268  78.998  55.602  1.00  0.00           C  
ATOM   2550  N   ASP A1037       6.946  80.551  57.344  1.00  0.00           N  
ATOM   2551  CA  ASP A1037       5.683  81.128  56.894  1.00  0.00           C  
ATOM   2552  C   ASP A1037       5.745  80.915  55.376  1.00  0.00           C  
ATOM   2553  O   ASP A1037       6.451  81.635  54.664  1.00  0.00           O  
ATOM   2554  CB  ASP A1037       5.622  82.626  57.226  1.00  0.00           C  
ATOM   2555  CG  ASP A1037       4.413  83.321  56.602  1.00  0.00           C  
ATOM   2556  OD1 ASP A1037       3.451  82.621  56.217  1.00  0.00           O  
ATOM   2557  OD2 ASP A1037       4.426  84.571  56.494  1.00  0.00           O  
ATOM   2558  N   MET A1038       5.024  79.910  54.889  1.00  0.00           N  
ATOM   2559  CA  MET A1038       5.037  79.570  53.472  1.00  0.00           C  
ATOM   2560  C   MET A1038       4.754  80.713  52.505  1.00  0.00           C  
ATOM   2561  O   MET A1038       5.255  80.713  51.378  1.00  0.00           O  
ATOM   2562  CB  MET A1038       4.079  78.407  53.220  1.00  0.00           C  
ATOM   2563  CG  MET A1038       4.624  77.072  53.716  1.00  0.00           C  
ATOM   2564  SD  MET A1038       6.431  76.929  53.532  1.00  0.00           S  
ATOM   2565  CE  MET A1038       6.551  76.095  51.937  1.00  0.00           C  
ATOM   2566  N   ALA A1039       3.969  81.692  52.936  1.00  0.00           N  
ATOM   2567  CA  ALA A1039       3.661  82.823  52.070  1.00  0.00           C  
ATOM   2568  C   ALA A1039       4.942  83.549  51.685  1.00  0.00           C  
ATOM   2569  O   ALA A1039       4.982  84.286  50.707  1.00  0.00           O  
ATOM   2570  CB  ALA A1039       2.730  83.768  52.773  1.00  0.00           C  
ATOM   2571  N   ASP A1052       5.989  83.340  52.471  1.00  0.00           N  
ATOM   2572  CA  ASP A1052       7.279  83.966  52.217  1.00  0.00           C  
ATOM   2573  C   ASP A1052       7.849  83.531  50.883  1.00  0.00           C  
ATOM   2574  O   ASP A1052       8.504  84.308  50.198  1.00  0.00           O  
ATOM   2575  CB  ASP A1052       8.277  83.579  53.301  1.00  0.00           C  
ATOM   2576  CG  ASP A1052       8.158  84.439  54.525  1.00  0.00           C  
ATOM   2577  OD1 ASP A1052       7.253  85.305  54.553  1.00  0.00           O  
ATOM   2578  OD2 ASP A1052       8.972  84.244  55.456  1.00  0.00           O  
ATOM   2579  N   LEU A1053       7.608  82.274  50.534  1.00  0.00           N  
ATOM   2580  CA  LEU A1053       8.124  81.719  49.296  1.00  0.00           C  
ATOM   2581  C   LEU A1053       7.430  82.260  48.040  1.00  0.00           C  
ATOM   2582  O   LEU A1053       7.945  82.114  46.929  1.00  0.00           O  
ATOM   2583  CB  LEU A1053       8.036  80.189  49.359  1.00  0.00           C  
ATOM   2584  CG  LEU A1053       8.693  79.558  50.594  1.00  0.00           C  
ATOM   2585  CD1 LEU A1053       8.687  78.054  50.471  1.00  0.00           C  
ATOM   2586  CD2 LEU A1053      10.115  80.057  50.740  1.00  0.00           C  
ATOM   2587  N   ASP A1054       6.278  82.901  48.215  1.00  0.00           N  
ATOM   2588  CA  ASP A1054       5.548  83.456  47.080  1.00  0.00           C  
ATOM   2589  C   ASP A1054       5.843  84.949  46.931  1.00  0.00           C  
ATOM   2590  O   ASP A1054       5.157  85.655  46.199  1.00  0.00           O  
ATOM   2591  CB  ASP A1054       4.041  83.237  47.266  1.00  0.00           C  
ATOM   2592  N   ASN A1055       6.883  85.416  47.615  1.00  0.00           N  
ATOM   2593  CA  ASN A1055       7.274  86.827  47.603  1.00  0.00           C  
ATOM   2594  C   ASN A1055       8.799  86.937  47.541  1.00  0.00           C  
ATOM   2595  O   ASN A1055       9.492  86.469  48.447  1.00  0.00           O  
ATOM   2596  CB  ASN A1055       6.765  87.493  48.882  1.00  0.00           C  
ATOM   2597  CG  ASN A1055       7.147  88.950  48.972  1.00  0.00           C  
ATOM   2598  OD1 ASN A1055       8.258  89.296  49.386  1.00  0.00           O  
ATOM   2599  ND2 ASN A1055       6.223  89.820  48.583  1.00  0.00           N  
ATOM   2600  N   PHE A1056       9.325  87.571  46.498  1.00  0.00           N  
ATOM   2601  CA  PHE A1056      10.774  87.680  46.343  1.00  0.00           C  
ATOM   2602  C   PHE A1056      11.523  88.279  47.528  1.00  0.00           C  
ATOM   2603  O   PHE A1056      12.483  87.687  48.031  1.00  0.00           O  
ATOM   2604  CB  PHE A1056      11.125  88.477  45.090  1.00  0.00           C  
ATOM   2605  CG  PHE A1056      12.602  88.567  44.831  1.00  0.00           C  
ATOM   2606  CD1 PHE A1056      13.253  87.587  44.088  1.00  0.00           C  
ATOM   2607  CD2 PHE A1056      13.351  89.619  45.355  1.00  0.00           C  
ATOM   2608  CE1 PHE A1056      14.632  87.652  43.872  1.00  0.00           C  
ATOM   2609  CE2 PHE A1056      14.725  89.691  45.145  1.00  0.00           C  
ATOM   2610  CZ  PHE A1056      15.366  88.702  44.401  1.00  0.00           C  
ATOM   2611  N   ASP A1057      11.098  89.455  47.969  1.00  0.00           N  
ATOM   2612  CA  ASP A1057      11.766  90.104  49.088  1.00  0.00           C  
ATOM   2613  C   ASP A1057      11.748  89.248  50.340  1.00  0.00           C  
ATOM   2614  O   ASP A1057      12.767  89.098  51.011  1.00  0.00           O  
ATOM   2615  CB  ASP A1057      11.129  91.461  49.344  1.00  0.00           C  
ATOM   2616  CG  ASP A1057      11.418  92.436  48.226  1.00  0.00           C  
ATOM   2617  OD1 ASP A1057      12.612  92.737  48.001  1.00  0.00           O  
ATOM   2618  OD2 ASP A1057      10.461  92.886  47.562  1.00  0.00           O  
ATOM   2619  N   ALA A1058      10.596  88.664  50.640  1.00  0.00           N  
ATOM   2620  CA  ALA A1058      10.476  87.814  51.815  1.00  0.00           C  
ATOM   2621  C   ALA A1058      11.292  86.536  51.661  1.00  0.00           C  
ATOM   2622  O   ALA A1058      11.898  86.067  52.626  1.00  0.00           O  
ATOM   2623  CB  ALA A1058       9.007  87.469  52.067  1.00  0.00           C  
ATOM   2624  N   ALA A1059      11.305  85.974  50.452  1.00  0.00           N  
ATOM   2625  CA  ALA A1059      12.048  84.738  50.191  1.00  0.00           C  
ATOM   2626  C   ALA A1059      13.551  84.977  50.241  1.00  0.00           C  
ATOM   2627  O   ALA A1059      14.301  84.149  50.748  1.00  0.00           O  
ATOM   2628  CB  ALA A1059      11.646  84.151  48.836  1.00  0.00           C  
ATOM   2629  N   LYS A1061      13.988  86.111  49.708  1.00  0.00           N  
ATOM   2630  CA  LYS A1061      15.400  86.454  49.728  1.00  0.00           C  
ATOM   2631  C   LYS A1061      15.842  86.532  51.191  1.00  0.00           C  
ATOM   2632  O   LYS A1061      16.857  85.953  51.583  1.00  0.00           O  
ATOM   2633  CB  LYS A1061      15.620  87.802  49.046  1.00  0.00           C  
ATOM   2634  CG  LYS A1061      17.051  88.273  49.087  1.00  0.00           C  
ATOM   2635  CD  LYS A1061      17.309  89.341  48.040  1.00  0.00           C  
ATOM   2636  CE  LYS A1061      18.560  90.144  48.383  1.00  0.00           C  
ATOM   2637  NZ  LYS A1061      19.021  90.986  47.237  1.00  0.00           N  
ATOM   2638  N   ALA A1105      15.063  87.246  51.997  1.00  0.00           N  
ATOM   2639  CA  ALA A1105      15.359  87.395  53.418  1.00  0.00           C  
ATOM   2640  C   ALA A1105      15.417  86.035  54.097  1.00  0.00           C  
ATOM   2641  O   ALA A1105      16.367  85.726  54.812  1.00  0.00           O  
ATOM   2642  CB  ALA A1105      14.296  88.258  54.081  1.00  0.00           C  
ATOM   2643  N   LEU A1106      14.387  85.229  53.873  1.00  0.00           N  
ATOM   2644  CA  LEU A1106      14.320  83.894  54.453  1.00  0.00           C  
ATOM   2645  C   LEU A1106      15.573  83.136  54.060  1.00  0.00           C  
ATOM   2646  O   LEU A1106      16.260  82.559  54.904  1.00  0.00           O  
ATOM   2647  CB  LEU A1106      13.092  83.150  53.926  1.00  0.00           C  
ATOM   2648  CG  LEU A1106      12.498  82.012  54.759  1.00  0.00           C  
ATOM   2649  CD1 LEU A1106      11.494  81.248  53.905  1.00  0.00           C  
ATOM   2650  CD2 LEU A1106      13.587  81.084  55.260  1.00  0.00           C  
ATOM   2651  N   ALA A1107      15.863  83.154  52.764  1.00  0.00           N  
ATOM   2652  CA  ALA A1107      17.017  82.464  52.222  1.00  0.00           C  
ATOM   2653  C   ALA A1107      18.308  82.919  52.880  1.00  0.00           C  
ATOM   2654  O   ALA A1107      19.087  82.096  53.353  1.00  0.00           O  
ATOM   2655  CB  ALA A1107      17.092  82.681  50.714  1.00  0.00           C  
ATOM   2656  N   GLU A1109      18.536  84.226  52.922  1.00  0.00           N  
ATOM   2657  CA  GLU A1109      19.767  84.747  53.512  1.00  0.00           C  
ATOM   2658  C   GLU A1109      19.873  84.482  55.007  1.00  0.00           C  
ATOM   2659  O   GLU A1109      20.969  84.262  55.530  1.00  0.00           O  
ATOM   2660  CB  GLU A1109      19.895  86.241  53.221  1.00  0.00           C  
ATOM   2661  CG  GLU A1109      19.910  86.523  51.725  1.00  0.00           C  
ATOM   2662  CD  GLU A1109      20.613  87.818  51.345  1.00  0.00           C  
ATOM   2663  OE1 GLU A1109      20.047  88.896  51.635  1.00  0.00           O  
ATOM   2664  OE2 GLU A1109      21.719  87.755  50.747  1.00  0.00           O  
ATOM   2665  N   SER A1110      18.727  84.478  55.682  1.00  0.00           N  
ATOM   2666  CA  SER A1110      18.686  84.239  57.114  1.00  0.00           C  
ATOM   2667  C   SER A1110      19.150  82.829  57.455  1.00  0.00           C  
ATOM   2668  O   SER A1110      19.566  82.567  58.587  1.00  0.00           O  
ATOM   2669  CB  SER A1110      17.273  84.463  57.641  1.00  0.00           C  
ATOM   2670  OG  SER A1110      16.573  83.239  57.694  1.00  0.00           O  
ATOM   2671  N   ILE A1112      19.083  81.909  56.494  1.00  0.00           N  
ATOM   2672  CA  ILE A1112      19.540  80.553  56.777  1.00  0.00           C  
ATOM   2673  C   ILE A1112      20.914  80.271  56.192  1.00  0.00           C  
ATOM   2674  O   ILE A1112      21.362  79.119  56.155  1.00  0.00           O  
ATOM   2675  CB  ILE A1112      18.533  79.480  56.310  1.00  0.00           C  
ATOM   2676  CG1 ILE A1112      18.264  79.593  54.810  1.00  0.00           C  
ATOM   2677  CG2 ILE A1112      17.247  79.624  57.110  1.00  0.00           C  
ATOM   2678  CD1 ILE A1112      17.274  78.552  54.302  1.00  0.00           C  
ATOM   2679  N   GLY A1113      21.584  81.334  55.749  1.00  0.00           N  
ATOM   2680  CA  GLY A1113      22.928  81.194  55.211  1.00  0.00           C  
ATOM   2681  C   GLY A1113      23.139  81.183  53.704  1.00  0.00           C  
ATOM   2682  O   GLY A1113      24.262  80.988  53.246  1.00  0.00           O  
ATOM   2683  N   ILE A1114      22.083  81.394  52.928  1.00  0.00           N  
ATOM   2684  CA  ILE A1114      22.214  81.387  51.482  1.00  0.00           C  
ATOM   2685  C   ILE A1114      22.549  82.769  50.930  1.00  0.00           C  
ATOM   2686  O   ILE A1114      21.838  83.744  51.180  1.00  0.00           O  
ATOM   2687  CB  ILE A1114      20.913  80.879  50.804  1.00  0.00           C  
ATOM   2688  CG1 ILE A1114      20.621  79.439  51.243  1.00  0.00           C  
ATOM   2689  CG2 ILE A1114      21.052  80.955  49.293  1.00  0.00           C  
ATOM   2690  CD1 ILE A1114      19.165  79.049  51.140  1.00  0.00           C  
ATOM   2691  N   THR A1115      23.648  82.849  50.190  1.00  0.00           N  
ATOM   2692  CA  THR A1115      24.045  84.105  49.575  1.00  0.00           C  
ATOM   2693  C   THR A1115      23.238  84.200  48.286  1.00  0.00           C  
ATOM   2694  O   THR A1115      23.504  83.480  47.325  1.00  0.00           O  
ATOM   2695  CB  THR A1115      25.533  84.102  49.224  1.00  0.00           C  
ATOM   2696  OG1 THR A1115      26.297  83.714  50.373  1.00  0.00           O  
ATOM   2697  CG2 THR A1115      25.965  85.476  48.756  1.00  0.00           C  
ATOM   2698  N   VAL A1116      22.237  85.070  48.276  1.00  0.00           N  
ATOM   2699  CA  VAL A1116      21.394  85.234  47.104  1.00  0.00           C  
ATOM   2700  C   VAL A1116      22.080  86.132  46.082  1.00  0.00           C  
ATOM   2701  O   VAL A1116      22.305  87.316  46.342  1.00  0.00           O  
ATOM   2702  CB  VAL A1116      20.024  85.842  47.491  1.00  0.00           C  
ATOM   2703  CG1 VAL A1116      19.239  86.242  46.247  1.00  0.00           C  
ATOM   2704  CG2 VAL A1116      19.245  84.844  48.315  1.00  0.00           C  
ATOM   2705  N   GLU A1117      22.413  85.550  44.928  1.00  0.00           N  
ATOM   2706  CA  GLU A1117      23.071  86.261  43.832  1.00  0.00           C  
ATOM   2707  C   GLU A1117      22.062  87.180  43.155  1.00  0.00           C  
ATOM   2708  O   GLU A1117      20.854  86.955  43.249  1.00  0.00           O  
ATOM   2709  CB  GLU A1117      23.631  85.258  42.822  1.00  0.00           C  
ATOM   2710  CG  GLU A1117      24.538  84.201  43.435  1.00  0.00           C  
ATOM   2711  CD  GLU A1117      25.752  84.799  44.143  1.00  0.00           C  
ATOM   2712  OE1 GLU A1117      25.971  86.029  44.026  1.00  0.00           O  
ATOM   2713  OE2 GLU A1117      26.489  84.037  44.818  1.00  0.00           O  
ATOM   2714  N   LYS A1121      22.549  88.209  42.466  1.00  0.00           N  
ATOM   2715  CA  LYS A1121      21.650  89.158  41.819  1.00  0.00           C  
ATOM   2716  C   LYS A1121      20.890  88.623  40.609  1.00  0.00           C  
ATOM   2717  O   LYS A1121      19.874  89.193  40.224  1.00  0.00           O  
ATOM   2718  CB  LYS A1121      22.405  90.439  41.457  1.00  0.00           C  
ATOM   2719  CG  LYS A1121      23.082  90.442  40.109  1.00  0.00           C  
ATOM   2720  CD  LYS A1121      23.432  91.877  39.727  1.00  0.00           C  
ATOM   2721  CE  LYS A1121      24.380  91.959  38.540  1.00  0.00           C  
ATOM   2722  NZ  LYS A1121      24.797  93.373  38.301  1.00  0.00           N  
ATOM   2723  N   SER A1124      21.365  87.524  40.023  1.00  0.00           N  
ATOM   2724  CA  SER A1124      20.691  86.923  38.869  1.00  0.00           C  
ATOM   2725  C   SER A1124      19.537  85.990  39.275  1.00  0.00           C  
ATOM   2726  O   SER A1124      18.710  85.621  38.440  1.00  0.00           O  
ATOM   2727  CB  SER A1124      21.699  86.147  38.019  1.00  0.00           C  
ATOM   2728  OG  SER A1124      22.435  85.227  38.807  1.00  0.00           O  
ATOM   2729  N   TRP A1125      19.483  85.618  40.555  1.00  0.00           N  
ATOM   2730  CA  TRP A1125      18.443  84.732  41.078  1.00  0.00           C  
ATOM   2731  C   TRP A1125      17.056  85.348  41.114  1.00  0.00           C  
ATOM   2732  O   TRP A1125      16.887  86.550  41.320  1.00  0.00           O  
ATOM   2733  CB  TRP A1125      18.775  84.295  42.492  1.00  0.00           C  
ATOM   2734  CG  TRP A1125      19.998  83.495  42.617  1.00  0.00           C  
ATOM   2735  CD1 TRP A1125      20.963  83.317  41.677  1.00  0.00           C  
ATOM   2736  CD2 TRP A1125      20.404  82.743  43.769  1.00  0.00           C  
ATOM   2737  NE1 TRP A1125      21.953  82.494  42.167  1.00  0.00           N  
ATOM   2738  CE2 TRP A1125      21.635  82.126  43.448  1.00  0.00           C  
ATOM   2739  CE3 TRP A1125      19.846  82.526  45.037  1.00  0.00           C  
ATOM   2740  CZ2 TRP A1125      22.323  81.301  44.359  1.00  0.00           C  
ATOM   2741  CZ3 TRP A1125      20.531  81.703  45.943  1.00  0.00           C  
ATOM   2742  CH2 TRP A1125      21.756  81.103  45.596  1.00  0.00           C  
ATOM   2743  N   GLY A1126      16.058  84.495  40.931  1.00  0.00           N  
ATOM   2744  CA  GLY A1126      14.678  84.931  40.964  1.00  0.00           C  
ATOM   2745  C   GLY A1126      13.994  84.111  42.033  1.00  0.00           C  
ATOM   2746  O   GLY A1126      14.646  83.326  42.721  1.00  0.00           O  
ATOM   2747  N   LEU A1127      12.686  84.268  42.172  1.00  0.00           N  
ATOM   2748  CA  LEU A1127      11.962  83.530  43.196  1.00  0.00           C  
ATOM   2749  C   LEU A1127      12.169  82.020  43.133  1.00  0.00           C  
ATOM   2750  O   LEU A1127      12.472  81.379  44.144  1.00  0.00           O  
ATOM   2751  CB  LEU A1127      10.472  83.843  43.107  1.00  0.00           C  
ATOM   2752  CG  LEU A1127       9.629  83.359  44.287  1.00  0.00           C  
ATOM   2753  CD1 LEU A1127      10.210  83.863  45.603  1.00  0.00           C  
ATOM   2754  CD2 LEU A1127       8.213  83.852  44.099  1.00  0.00           C  
ATOM   2755  N   GLY A1128      12.002  81.450  41.946  1.00  0.00           N  
ATOM   2756  CA  GLY A1128      12.158  80.014  41.793  1.00  0.00           C  
ATOM   2757  C   GLY A1128      13.528  79.473  42.152  1.00  0.00           C  
ATOM   2758  O   GLY A1128      13.648  78.340  42.631  1.00  0.00           O  
ATOM   2759  N   ARG A1129      14.569  80.264  41.918  1.00  0.00           N  
ATOM   2760  CA  ARG A1129      15.918  79.819  42.229  1.00  0.00           C  
ATOM   2761  C   ARG A1129      16.152  79.871  43.741  1.00  0.00           C  
ATOM   2762  O   ARG A1129      16.769  78.970  44.317  1.00  0.00           O  
ATOM   2763  CB  ARG A1129      16.942  80.697  41.501  1.00  0.00           C  
ATOM   2764  CG  ARG A1129      18.396  80.490  41.931  1.00  0.00           C  
ATOM   2765  CD  ARG A1129      18.776  79.031  41.897  1.00  0.00           C  
ATOM   2766  NE  ARG A1129      20.179  78.813  42.235  1.00  0.00           N  
ATOM   2767  CZ  ARG A1129      21.204  79.227  41.497  1.00  0.00           C  
ATOM   2768  NH1 ARG A1129      20.986  79.890  40.364  1.00  0.00           N  
ATOM   2769  NH2 ARG A1129      22.449  78.962  41.884  1.00  0.00           N  
ATOM   2770  N   ILE A1130      15.654  80.931  44.376  1.00  0.00           N  
ATOM   2771  CA  ILE A1130      15.801  81.102  45.813  1.00  0.00           C  
ATOM   2772  C   ILE A1130      15.089  79.953  46.540  1.00  0.00           C  
ATOM   2773  O   ILE A1130      15.654  79.341  47.441  1.00  0.00           O  
ATOM   2774  CB  ILE A1130      15.211  82.453  46.253  1.00  0.00           C  
ATOM   2775  CG1 ILE A1130      16.066  83.584  45.707  1.00  0.00           C  
ATOM   2776  CG2 ILE A1130      15.178  82.559  47.758  1.00  0.00           C  
ATOM   2777  CD1 ILE A1130      15.441  84.934  45.911  1.00  0.00           C  
ATOM   2778  N   VAL A1131      13.861  79.645  46.128  1.00  0.00           N  
ATOM   2779  CA  VAL A1131      13.083  78.571  46.743  1.00  0.00           C  
ATOM   2780  C   VAL A1131      13.788  77.227  46.659  1.00  0.00           C  
ATOM   2781  O   VAL A1131      13.772  76.445  47.605  1.00  0.00           O  
ATOM   2782  CB  VAL A1131      11.705  78.440  46.077  1.00  0.00           C  
ATOM   2783  CG1 VAL A1131      10.978  77.210  46.609  1.00  0.00           C  
ATOM   2784  CG2 VAL A1131      10.892  79.699  46.334  1.00  0.00           C  
ATOM   2785  N   THR A1132      14.396  76.960  45.513  1.00  0.00           N  
ATOM   2786  CA  THR A1132      15.114  75.715  45.295  1.00  0.00           C  
ATOM   2787  C   THR A1132      16.324  75.675  46.224  1.00  0.00           C  
ATOM   2788  O   THR A1132      16.645  74.638  46.797  1.00  0.00           O  
ATOM   2789  CB  THR A1132      15.578  75.607  43.808  1.00  0.00           C  
ATOM   2790  OG1 THR A1132      14.429  75.593  42.951  1.00  0.00           O  
ATOM   2791  CG2 THR A1132      16.369  74.344  43.572  1.00  0.00           C  
ATOM   2792  N   GLU A1133      16.997  76.811  46.362  1.00  0.00           N  
ATOM   2793  CA  GLU A1133      18.160  76.903  47.230  1.00  0.00           C  
ATOM   2794  C   GLU A1133      17.748  76.647  48.682  1.00  0.00           C  
ATOM   2795  O   GLU A1133      18.444  75.955  49.425  1.00  0.00           O  
ATOM   2796  CB  GLU A1133      18.792  78.286  47.095  1.00  0.00           C  
ATOM   2797  CG  GLU A1133      19.428  78.532  45.746  1.00  0.00           C  
ATOM   2798  CD  GLU A1133      20.684  77.699  45.526  1.00  0.00           C  
ATOM   2799  OE1 GLU A1133      21.276  77.225  46.521  1.00  0.00           O  
ATOM   2800  OE2 GLU A1133      21.084  77.520  44.356  1.00  0.00           O  
ATOM   2801  N   ILE A1134      16.607  77.204  49.078  1.00  0.00           N  
ATOM   2802  CA  ILE A1134      16.092  77.016  50.430  1.00  0.00           C  
ATOM   2803  C   ILE A1134      15.831  75.521  50.643  1.00  0.00           C  
ATOM   2804  O   ILE A1134      16.212  74.959  51.668  1.00  0.00           O  
ATOM   2805  CB  ILE A1134      14.776  77.809  50.645  1.00  0.00           C  
ATOM   2806  CG1 ILE A1134      15.067  79.309  50.702  1.00  0.00           C  
ATOM   2807  CG2 ILE A1134      14.100  77.361  51.932  1.00  0.00           C  
ATOM   2808  CD1 ILE A1134      13.833  80.164  50.490  1.00  0.00           C  
ATOM   2809  N   PHE A1135      15.191  74.877  49.670  1.00  0.00           N  
ATOM   2810  CA  PHE A1135      14.911  73.445  49.769  1.00  0.00           C  
ATOM   2811  C   PHE A1135      16.207  72.656  49.975  1.00  0.00           C  
ATOM   2812  O   PHE A1135      16.261  71.703  50.750  1.00  0.00           O  
ATOM   2813  CB  PHE A1135      14.227  72.932  48.496  1.00  0.00           C  
ATOM   2814  CG  PHE A1135      14.280  71.439  48.355  1.00  0.00           C  
ATOM   2815  CD1 PHE A1135      13.349  70.640  49.004  1.00  0.00           C  
ATOM   2816  CD2 PHE A1135      15.311  70.827  47.646  1.00  0.00           C  
ATOM   2817  CE1 PHE A1135      13.444  69.246  48.963  1.00  0.00           C  
ATOM   2818  CE2 PHE A1135      15.419  69.436  47.595  1.00  0.00           C  
ATOM   2819  CZ  PHE A1135      14.481  68.640  48.260  1.00  0.00           C  
ATOM   2820  N   ASP A1136      17.251  73.048  49.262  1.00  0.00           N  
ATOM   2821  CA  ASP A1136      18.527  72.356  49.360  1.00  0.00           C  
ATOM   2822  C   ASP A1136      19.081  72.464  50.767  1.00  0.00           C  
ATOM   2823  O   ASP A1136      19.515  71.478  51.354  1.00  0.00           O  
ATOM   2824  CB  ASP A1136      19.532  72.962  48.375  1.00  0.00           C  
ATOM   2825  CG  ASP A1136      19.412  72.381  46.978  1.00  0.00           C  
ATOM   2826  OD1 ASP A1136      18.669  71.393  46.801  1.00  0.00           O  
ATOM   2827  OD2 ASP A1136      20.067  72.919  46.058  1.00  0.00           O  
ATOM   2828  N   GLU A1137      19.065  73.678  51.301  1.00  0.00           N  
ATOM   2829  CA  GLU A1137      19.577  73.930  52.633  1.00  0.00           C  
ATOM   2830  C   GLU A1137      18.728  73.293  53.730  1.00  0.00           C  
ATOM   2831  O   GLU A1137      19.236  72.673  54.649  1.00  0.00           O  
ATOM   2832  CB  GLU A1137      19.659  75.442  52.871  1.00  0.00           C  
ATOM   2833  CG  GLU A1137      20.385  75.823  54.149  1.00  0.00           C  
ATOM   2834  CD  GLU A1137      21.766  75.190  54.244  1.00  0.00           C  
ATOM   2835  OE1 GLU A1137      22.555  75.339  53.283  1.00  0.00           O  
ATOM   2836  OE2 GLU A1137      22.063  74.541  55.273  1.00  0.00           O  
ATOM   2837  N   VAL A1138      17.422  73.420  53.590  1.00  0.00           N  
ATOM   2838  CA  VAL A1138      16.479  72.948  54.583  1.00  0.00           C  
ATOM   2839  C   VAL A1138      16.020  71.498  54.624  1.00  0.00           C  
ATOM   2840  O   VAL A1138      16.016  70.884  55.686  1.00  0.00           O  
ATOM   2841  CB  VAL A1138      15.223  73.819  54.509  1.00  0.00           C  
ATOM   2842  CG1 VAL A1138      14.076  73.158  55.217  1.00  0.00           C  
ATOM   2843  CG2 VAL A1138      15.526  75.181  55.075  1.00  0.00           C  
ATOM   2844  N   ALA A1139      15.617  70.948  53.489  1.00  0.00           N  
ATOM   2845  CA  ALA A1139      15.074  69.595  53.479  1.00  0.00           C  
ATOM   2846  C   ALA A1139      15.910  68.470  52.938  1.00  0.00           C  
ATOM   2847  O   ALA A1139      15.791  67.335  53.398  1.00  0.00           O  
ATOM   2848  CB  ALA A1139      13.745  69.600  52.752  1.00  0.00           C  
ATOM   2849  N   GLU A1140      16.733  68.777  51.947  1.00  0.00           N  
ATOM   2850  CA  GLU A1140      17.559  67.774  51.291  1.00  0.00           C  
ATOM   2851  C   GLU A1140      18.162  66.723  52.224  1.00  0.00           C  
ATOM   2852  O   GLU A1140      17.931  65.521  52.047  1.00  0.00           O  
ATOM   2853  CB  GLU A1140      18.665  68.474  50.494  1.00  0.00           C  
ATOM   2854  CG  GLU A1140      19.409  67.580  49.508  1.00  0.00           C  
ATOM   2855  CD  GLU A1140      20.306  68.366  48.548  1.00  0.00           C  
ATOM   2856  OE1 GLU A1140      20.821  69.437  48.942  1.00  0.00           O  
ATOM   2857  OE2 GLU A1140      20.498  67.913  47.396  1.00  0.00           O  
ATOM   2858  N   ALA A1141      18.911  67.177  53.229  1.00  0.00           N  
ATOM   2859  CA  ALA A1141      19.588  66.274  54.161  1.00  0.00           C  
ATOM   2860  C   ALA A1141      18.705  65.339  54.995  1.00  0.00           C  
ATOM   2861  O   ALA A1141      19.178  64.303  55.461  1.00  0.00           O  
ATOM   2862  CB  ALA A1141      20.487  67.078  55.074  1.00  0.00           C  
ATOM   2863  N   HIS A1142      17.435  65.693  55.178  1.00  0.00           N  
ATOM   2864  CA  HIS A1142      16.517  64.872  55.967  1.00  0.00           C  
ATOM   2865  C   HIS A1142      15.765  63.833  55.161  1.00  0.00           C  
ATOM   2866  O   HIS A1142      15.056  63.008  55.731  1.00  0.00           O  
ATOM   2867  CB  HIS A1142      15.519  65.763  56.706  1.00  0.00           C  
ATOM   2868  CG  HIS A1142      16.175  66.860  57.480  1.00  0.00           C  
ATOM   2869  ND1 HIS A1142      17.138  66.614  58.436  1.00  0.00           N  
ATOM   2870  CD2 HIS A1142      16.085  68.204  57.372  1.00  0.00           C  
ATOM   2871  CE1 HIS A1142      17.616  67.764  58.879  1.00  0.00           C  
ATOM   2872  NE2 HIS A1142      16.994  68.744  58.250  1.00  0.00           N  
ATOM   2873  N   LEU A1143      15.906  63.869  53.839  1.00  0.00           N  
ATOM   2874  CA  LEU A1143      15.227  62.894  52.992  1.00  0.00           C  
ATOM   2875  C   LEU A1143      16.069  61.621  53.033  1.00  0.00           C  
ATOM   2876  O   LEU A1143      16.884  61.362  52.150  1.00  0.00           O  
ATOM   2877  CB  LEU A1143      15.088  63.441  51.567  1.00  0.00           C  
ATOM   2878  CG  LEU A1143      14.384  64.805  51.502  1.00  0.00           C  
ATOM   2879  CD1 LEU A1143      14.295  65.290  50.064  1.00  0.00           C  
ATOM   2880  CD2 LEU A1143      12.998  64.686  52.108  1.00  0.00           C  
ATOM   2881  N   ILE A1153      15.866  60.839  54.089  1.00  0.00           N  
ATOM   2882  CA  ILE A1153      16.617  59.610  54.309  1.00  0.00           C  
ATOM   2883  C   ILE A1153      16.021  58.431  53.568  1.00  0.00           C  
ATOM   2884  O   ILE A1153      16.731  57.685  52.880  1.00  0.00           O  
ATOM   2885  CB  ILE A1153      16.698  59.284  55.834  1.00  0.00           C  
ATOM   2886  CG1 ILE A1153      17.410  60.425  56.570  1.00  0.00           C  
ATOM   2887  CG2 ILE A1153      17.446  57.983  56.068  1.00  0.00           C  
ATOM   2888  CD1 ILE A1153      18.896  60.527  56.273  1.00  0.00           C  
ATOM   2889  N   GLN A1154      14.716  58.259  53.721  1.00  0.00           N  
ATOM   2890  CA  GLN A1154      14.008  57.173  53.057  1.00  0.00           C  
ATOM   2891  C   GLN A1154      13.729  57.598  51.616  1.00  0.00           C  
ATOM   2892  O   GLN A1154      13.531  58.783  51.341  1.00  0.00           O  
ATOM   2893  CB  GLN A1154      12.694  56.896  53.789  1.00  0.00           C  
ATOM   2894  CG  GLN A1154      12.863  56.193  55.112  1.00  0.00           C  
ATOM   2895  CD  GLN A1154      13.320  54.761  54.943  1.00  0.00           C  
ATOM   2896  OE1 GLN A1154      12.776  54.017  54.121  1.00  0.00           O  
ATOM   2897  NE2 GLN A1154      14.328  54.361  55.721  1.00  0.00           N  
ATOM   2898  N   PRO A1155      13.718  56.642  50.675  1.00  0.00           N  
ATOM   2899  CA  PRO A1155      13.458  56.952  49.256  1.00  0.00           C  
ATOM   2900  C   PRO A1155      12.339  57.979  49.076  1.00  0.00           C  
ATOM   2901  O   PRO A1155      11.187  57.714  49.411  1.00  0.00           O  
ATOM   2902  CB  PRO A1155      13.099  55.598  48.666  1.00  0.00           C  
ATOM   2903  CG  PRO A1155      13.924  54.629  49.488  1.00  0.00           C  
ATOM   2904  CD  PRO A1155      13.949  55.201  50.889  1.00  0.00           C  
ATOM   2905  N   THR A1156      12.671  59.144  48.532  1.00  0.00           N  
ATOM   2906  CA  THR A1156      11.669  60.193  48.360  1.00  0.00           C  
ATOM   2907  C   THR A1156      11.752  60.944  47.030  1.00  0.00           C  
ATOM   2908  O   THR A1156      12.839  61.261  46.562  1.00  0.00           O  
ATOM   2909  CB  THR A1156      11.795  61.241  49.495  1.00  0.00           C  
ATOM   2910  OG1 THR A1156      11.686  60.586  50.761  1.00  0.00           O  
ATOM   2911  CG2 THR A1156      10.719  62.300  49.381  1.00  0.00           C  
ATOM   2912  N   PHE A1157      10.596  61.236  46.440  1.00  0.00           N  
ATOM   2913  CA  PHE A1157      10.529  61.991  45.193  1.00  0.00           C  
ATOM   2914  C   PHE A1157      10.079  63.395  45.558  1.00  0.00           C  
ATOM   2915  O   PHE A1157       9.098  63.559  46.276  1.00  0.00           O  
ATOM   2916  CB  PHE A1157       9.488  61.398  44.227  1.00  0.00           C  
ATOM   2917  CG  PHE A1157       9.909  60.118  43.575  1.00  0.00           C  
ATOM   2918  CD1 PHE A1157      10.914  60.106  42.602  1.00  0.00           C  
ATOM   2919  CD2 PHE A1157       9.297  58.922  43.926  1.00  0.00           C  
ATOM   2920  CE1 PHE A1157      11.304  58.914  41.988  1.00  0.00           C  
ATOM   2921  CE2 PHE A1157       9.679  57.719  43.318  1.00  0.00           C  
ATOM   2922  CZ  PHE A1157      10.686  57.718  42.347  1.00  0.00           C  
ATOM   2923  N   ILE A1158      10.793  64.399  45.064  1.00  0.00           N  
ATOM   2924  CA  ILE A1158      10.448  65.789  45.316  1.00  0.00           C  
ATOM   2925  C   ILE A1158      10.022  66.381  43.977  1.00  0.00           C  
ATOM   2926  O   ILE A1158      10.821  66.462  43.044  1.00  0.00           O  
ATOM   2927  CB  ILE A1158      11.658  66.569  45.860  1.00  0.00           C  
ATOM   2928  CG1 ILE A1158      12.150  65.918  47.155  1.00  0.00           C  
ATOM   2929  CG2 ILE A1158      11.289  68.024  46.078  1.00  0.00           C  
ATOM   2930  CD1 ILE A1158      11.115  65.899  48.287  1.00  0.00           C  
ATOM   2931  N   THR A1159       8.763  66.790  43.879  1.00  0.00           N  
ATOM   2932  CA  THR A1159       8.250  67.345  42.641  1.00  0.00           C  
ATOM   2933  C   THR A1159       8.059  68.864  42.651  1.00  0.00           C  
ATOM   2934  O   THR A1159       8.374  69.548  43.626  1.00  0.00           O  
ATOM   2935  CB  THR A1159       6.908  66.678  42.269  1.00  0.00           C  
ATOM   2936  OG1 THR A1159       5.905  67.072  43.210  1.00  0.00           O  
ATOM   2937  CG2 THR A1159       7.037  65.152  42.279  1.00  0.00           C  
ATOM   2938  N   GLU A1160       7.568  69.384  41.531  1.00  0.00           N  
ATOM   2939  CA  GLU A1160       7.290  70.804  41.368  1.00  0.00           C  
ATOM   2940  C   GLU A1160       8.499  71.723  41.337  1.00  0.00           C  
ATOM   2941  O   GLU A1160       8.469  72.810  41.919  1.00  0.00           O  
ATOM   2942  CB  GLU A1160       6.334  71.269  42.456  1.00  0.00           C  
ATOM   2943  CG  GLU A1160       5.009  70.538  42.443  1.00  0.00           C  
ATOM   2944  CD  GLU A1160       3.913  71.296  43.178  1.00  0.00           C  
ATOM   2945  OE1 GLU A1160       4.234  72.208  43.977  1.00  0.00           O  
ATOM   2946  OE2 GLU A1160       2.726  70.975  42.951  1.00  0.00           O  
ATOM   2947  N   TYR A1161       9.561  71.300  40.658  1.00  0.00           N  
ATOM   2948  CA  TYR A1161      10.744  72.134  40.554  1.00  0.00           C  
ATOM   2949  C   TYR A1161      10.407  73.350  39.699  1.00  0.00           C  
ATOM   2950  O   TYR A1161       9.789  73.222  38.639  1.00  0.00           O  
ATOM   2951  CB  TYR A1161      11.887  71.355  39.926  1.00  0.00           C  
ATOM   2952  CG  TYR A1161      12.691  70.582  40.944  1.00  0.00           C  
ATOM   2953  CD1 TYR A1161      12.125  69.520  41.636  1.00  0.00           C  
ATOM   2954  CD2 TYR A1161      14.013  70.929  41.234  1.00  0.00           C  
ATOM   2955  CE1 TYR A1161      12.844  68.814  42.594  1.00  0.00           C  
ATOM   2956  CE2 TYR A1161      14.746  70.229  42.196  1.00  0.00           C  
ATOM   2957  CZ  TYR A1161      14.155  69.169  42.869  1.00  0.00           C  
ATOM   2958  OH  TYR A1161      14.879  68.433  43.793  1.00  0.00           O  
ATOM   2959  N   PRO A1162      10.796  74.552  40.161  1.00  0.00           N  
ATOM   2960  CA  PRO A1162      10.536  75.799  39.440  1.00  0.00           C  
ATOM   2961  C   PRO A1162      11.116  75.786  38.025  1.00  0.00           C  
ATOM   2962  O   PRO A1162      12.140  75.146  37.761  1.00  0.00           O  
ATOM   2963  CB  PRO A1162      11.189  76.865  40.318  1.00  0.00           C  
ATOM   2964  CG  PRO A1162      11.292  76.242  41.653  1.00  0.00           C  
ATOM   2965  CD  PRO A1162      11.524  74.794  41.415  1.00  0.00           C  
ATOM   2966  N   ALA A1415      10.450  76.505  37.126  1.00  0.00           N  
ATOM   2967  CA  ALA A1415      10.864  76.594  35.732  1.00  0.00           C  
ATOM   2968  C   ALA A1415      12.214  77.292  35.603  1.00  0.00           C  
ATOM   2969  O   ALA A1415      13.013  76.947  34.734  1.00  0.00           O  
ATOM   2970  CB  ALA A1415       9.813  77.343  34.933  1.00  0.00           C  
ATOM   2971  N   GLU A1416      12.466  78.260  36.480  1.00  0.00           N  
ATOM   2972  CA  GLU A1416      13.716  79.007  36.454  1.00  0.00           C  
ATOM   2973  C   GLU A1416      14.967  78.129  36.549  1.00  0.00           C  
ATOM   2974  O   GLU A1416      15.993  78.428  35.936  1.00  0.00           O  
ATOM   2975  CB  GLU A1416      13.747  80.043  37.585  1.00  0.00           C  
ATOM   2976  CG  GLU A1416      15.131  80.669  37.761  1.00  0.00           C  
ATOM   2977  CD  GLU A1416      15.170  81.801  38.776  1.00  0.00           C  
ATOM   2978  OE1 GLU A1416      14.155  82.014  39.477  1.00  0.00           O  
ATOM   2979  OE2 GLU A1416      16.224  82.477  38.865  1.00  0.00           O  
ATOM   2980  N   VAL A1418      14.887  77.055  37.324  1.00  0.00           N  
ATOM   2981  CA  VAL A1418      16.032  76.173  37.493  1.00  0.00           C  
ATOM   2982  C   VAL A1418      15.913  74.891  36.656  1.00  0.00           C  
ATOM   2983  O   VAL A1418      16.737  73.986  36.777  1.00  0.00           O  
ATOM   2984  CB  VAL A1418      16.234  75.823  39.006  1.00  0.00           C  
ATOM   2985  CG1 VAL A1418      16.469  77.094  39.803  1.00  0.00           C  
ATOM   2986  CG2 VAL A1418      15.017  75.100  39.557  1.00  0.00           C  
ATOM   2987  N   SER A1420      14.892  74.830  35.802  1.00  0.00           N  
ATOM   2988  CA  SER A1420      14.666  73.674  34.928  1.00  0.00           C  
ATOM   2989  C   SER A1420      14.440  74.171  33.493  1.00  0.00           C  
ATOM   2990  O   SER A1420      13.345  74.035  32.944  1.00  0.00           O  
ATOM   2991  CB  SER A1420      13.444  72.898  35.419  1.00  0.00           C  
ATOM   2992  OG  SER A1420      13.443  72.828  36.837  1.00  0.00           O  
ATOM   2993  N   PRO A1421      15.494  74.708  32.848  1.00  0.00           N  
ATOM   2994  CA  PRO A1421      15.376  75.230  31.480  1.00  0.00           C  
ATOM   2995  C   PRO A1421      15.019  74.228  30.374  1.00  0.00           C  
ATOM   2996  O   PRO A1421      14.601  74.633  29.296  1.00  0.00           O  
ATOM   2997  CB  PRO A1421      16.731  75.909  31.228  1.00  0.00           C  
ATOM   2998  CG  PRO A1421      17.414  75.975  32.590  1.00  0.00           C  
ATOM   2999  CD  PRO A1421      16.881  74.799  33.339  1.00  0.00           C  
ATOM   3000  N   LEU A1422      15.157  72.932  30.650  1.00  0.00           N  
ATOM   3001  CA  LEU A1422      14.870  71.896  29.667  1.00  0.00           C  
ATOM   3002  C   LEU A1422      13.656  71.031  30.004  1.00  0.00           C  
ATOM   3003  O   LEU A1422      13.359  70.068  29.294  1.00  0.00           O  
ATOM   3004  CB  LEU A1422      16.097  70.992  29.518  1.00  0.00           C  
ATOM   3005  CG  LEU A1422      17.436  71.717  29.346  1.00  0.00           C  
ATOM   3006  CD1 LEU A1422      18.602  70.734  29.473  1.00  0.00           C  
ATOM   3007  CD2 LEU A1422      17.451  72.404  27.990  1.00  0.00           C  
ATOM   3008  N   ALA A1423      12.944  71.370  31.072  1.00  0.00           N  
ATOM   3009  CA  ALA A1423      11.801  70.567  31.481  1.00  0.00           C  
ATOM   3010  C   ALA A1423      10.481  71.128  30.996  1.00  0.00           C  
ATOM   3011  O   ALA A1423      10.323  72.339  30.843  1.00  0.00           O  
ATOM   3012  CB  ALA A1423      11.777  70.431  33.003  1.00  0.00           C  
ATOM   3013  N   ARG A1424       9.528  70.230  30.778  1.00  0.00           N  
ATOM   3014  CA  ARG A1424       8.203  70.602  30.314  1.00  0.00           C  
ATOM   3015  C   ARG A1424       7.501  71.464  31.358  1.00  0.00           C  
ATOM   3016  O   ARG A1424       7.557  71.168  32.546  1.00  0.00           O  
ATOM   3017  CB  ARG A1424       7.398  69.333  30.056  1.00  0.00           C  
ATOM   3018  CG  ARG A1424       6.016  69.574  29.535  1.00  0.00           C  
ATOM   3019  CD  ARG A1424       5.367  68.252  29.174  1.00  0.00           C  
ATOM   3020  NE  ARG A1424       4.083  68.472  28.527  1.00  0.00           N  
ATOM   3021  CZ  ARG A1424       3.012  68.940  29.150  1.00  0.00           C  
ATOM   3022  NH1 ARG A1424       3.079  69.237  30.441  1.00  0.00           N  
ATOM   3023  NH2 ARG A1424       1.878  69.121  28.486  1.00  0.00           N  
ATOM   3024  N   ARG A1425       6.852  72.536  30.923  1.00  0.00           N  
ATOM   3025  CA  ARG A1425       6.147  73.403  31.857  1.00  0.00           C  
ATOM   3026  C   ARG A1425       4.926  72.676  32.382  1.00  0.00           C  
ATOM   3027  O   ARG A1425       4.407  71.769  31.736  1.00  0.00           O  
ATOM   3028  CB  ARG A1425       5.713  74.700  31.173  1.00  0.00           C  
ATOM   3029  CG  ARG A1425       6.824  75.722  31.065  1.00  0.00           C  
ATOM   3030  CD  ARG A1425       6.266  77.059  30.683  1.00  0.00           C  
ATOM   3031  NE  ARG A1425       7.306  77.955  30.198  1.00  0.00           N  
ATOM   3032  CZ  ARG A1425       8.107  78.665  30.982  1.00  0.00           C  
ATOM   3033  NH1 ARG A1425       7.989  78.586  32.301  1.00  0.00           N  
ATOM   3034  NH2 ARG A1425       9.027  79.456  30.446  1.00  0.00           N  
ATOM   3035  N   ASN A1426       4.480  73.066  33.568  1.00  0.00           N  
ATOM   3036  CA  ASN A1426       3.315  72.456  34.172  1.00  0.00           C  
ATOM   3037  C   ASN A1426       2.107  73.053  33.456  1.00  0.00           C  
ATOM   3038  O   ASN A1426       2.047  74.260  33.232  1.00  0.00           O  
ATOM   3039  CB  ASN A1426       3.283  72.777  35.670  1.00  0.00           C  
ATOM   3040  CG  ASN A1426       2.052  72.221  36.359  1.00  0.00           C  
ATOM   3041  OD1 ASN A1426       1.016  72.880  36.434  1.00  0.00           O  
ATOM   3042  ND2 ASN A1426       2.158  71.002  36.859  1.00  0.00           N  
ATOM   3043  N   ASP A1427       1.143  72.217  33.097  1.00  0.00           N  
ATOM   3044  CA  ASP A1427      -0.036  72.700  32.379  1.00  0.00           C  
ATOM   3045  C   ASP A1427      -0.821  73.778  33.107  1.00  0.00           C  
ATOM   3046  O   ASP A1427      -1.313  74.720  32.489  1.00  0.00           O  
ATOM   3047  CB  ASP A1427      -0.975  71.537  32.064  1.00  0.00           C  
ATOM   3048  CG  ASP A1427      -0.522  70.724  30.858  1.00  0.00           C  
ATOM   3049  OD1 ASP A1427       0.471  71.118  30.202  1.00  0.00           O  
ATOM   3050  OD2 ASP A1427      -1.162  69.688  30.568  1.00  0.00           O  
ATOM   3051  N   VAL A1437      -0.948  73.640  34.423  1.00  0.00           N  
ATOM   3052  CA  VAL A1437      -1.708  74.607  35.208  1.00  0.00           C  
ATOM   3053  C   VAL A1437      -0.900  75.823  35.638  1.00  0.00           C  
ATOM   3054  O   VAL A1437      -1.378  76.949  35.546  1.00  0.00           O  
ATOM   3055  CB  VAL A1437      -2.316  73.943  36.459  1.00  0.00           C  
ATOM   3056  CG1 VAL A1437      -2.979  74.997  37.339  1.00  0.00           C  
ATOM   3057  CG2 VAL A1437      -3.320  72.887  36.039  1.00  0.00           C  
ATOM   3058  N   ASN A1438       0.321  75.590  36.105  1.00  0.00           N  
ATOM   3059  CA  ASN A1438       1.185  76.670  36.558  1.00  0.00           C  
ATOM   3060  C   ASN A1438       2.503  76.634  35.800  1.00  0.00           C  
ATOM   3061  O   ASN A1438       3.379  75.830  36.082  1.00  0.00           O  
ATOM   3062  CB  ASN A1438       1.431  76.546  38.064  1.00  0.00           C  
ATOM   3063  CG  ASN A1438       2.401  77.590  38.591  1.00  0.00           C  
ATOM   3064  OD1 ASN A1438       2.672  78.606  37.941  1.00  0.00           O  
ATOM   3065  ND2 ASN A1438       2.931  77.341  39.781  1.00  0.00           N  
ATOM   3066  N   PRO A1443       2.665  77.543  34.840  1.00  0.00           N  
ATOM   3067  CA  PRO A1443       3.865  77.643  34.006  1.00  0.00           C  
ATOM   3068  C   PRO A1443       5.163  77.907  34.756  1.00  0.00           C  
ATOM   3069  O   PRO A1443       6.248  77.652  34.227  1.00  0.00           O  
ATOM   3070  CB  PRO A1443       3.527  78.781  33.047  1.00  0.00           C  
ATOM   3071  CG  PRO A1443       2.537  79.616  33.805  1.00  0.00           C  
ATOM   3072  CD  PRO A1443       1.690  78.597  34.514  1.00  0.00           C  
ATOM   3073  N   GLU A1444       5.052  78.413  35.980  1.00  0.00           N  
ATOM   3074  CA  GLU A1444       6.234  78.733  36.773  1.00  0.00           C  
ATOM   3075  C   GLU A1444       6.918  77.521  37.389  1.00  0.00           C  
ATOM   3076  O   GLU A1444       8.010  77.642  37.950  1.00  0.00           O  
ATOM   3077  CB  GLU A1444       5.880  79.746  37.861  1.00  0.00           C  
ATOM   3078  CG  GLU A1444       5.498  81.110  37.318  1.00  0.00           C  
ATOM   3079  CD  GLU A1444       6.498  81.638  36.292  1.00  0.00           C  
ATOM   3080  OE1 GLU A1444       7.722  81.445  36.492  1.00  0.00           O  
ATOM   3081  OE2 GLU A1444       6.055  82.247  35.289  1.00  0.00           O  
ATOM   3082  N   ILE A1448       6.270  76.363  37.311  1.00  0.00           N  
ATOM   3083  CA  ILE A1448       6.875  75.141  37.819  1.00  0.00           C  
ATOM   3084  C   ILE A1448       6.882  74.154  36.666  1.00  0.00           C  
ATOM   3085  O   ILE A1448       6.156  74.333  35.692  1.00  0.00           O  
ATOM   3086  CB  ILE A1448       6.105  74.530  39.025  1.00  0.00           C  
ATOM   3087  CG1 ILE A1448       4.674  74.212  38.635  1.00  0.00           C  
ATOM   3088  CG2 ILE A1448       6.134  75.487  40.209  1.00  0.00           C  
ATOM   3089  CD1 ILE A1448       3.983  73.315  39.628  1.00  0.00           C  
ATOM   3090  N   THR A1456       7.690  73.109  36.773  1.00  0.00           N  
ATOM   3091  CA  THR A1456       7.790  72.143  35.691  1.00  0.00           C  
ATOM   3092  C   THR A1456       7.517  70.707  36.111  1.00  0.00           C  
ATOM   3093  O   THR A1456       7.550  70.384  37.292  1.00  0.00           O  
ATOM   3094  CB  THR A1456       9.183  72.211  35.062  1.00  0.00           C  
ATOM   3095  OG1 THR A1456      10.155  71.829  36.043  1.00  0.00           O  
ATOM   3096  CG2 THR A1456       9.483  73.630  34.588  1.00  0.00           C  
ATOM   3097  N   ASP A1457       7.237  69.857  35.123  1.00  0.00           N  
ATOM   3098  CA  ASP A1457       6.958  68.441  35.344  1.00  0.00           C  
ATOM   3099  C   ASP A1457       8.281  67.753  35.636  1.00  0.00           C  
ATOM   3100  O   ASP A1457       8.678  66.805  34.953  1.00  0.00           O  
ATOM   3101  CB  ASP A1457       6.315  67.817  34.098  1.00  0.00           C  
ATOM   3102  CG  ASP A1457       4.901  68.329  33.840  1.00  0.00           C  
ATOM   3103  OD1 ASP A1457       4.482  69.309  34.488  1.00  0.00           O  
ATOM   3104  OD2 ASP A1457       4.203  67.747  32.983  1.00  0.00           O  
ATOM   3105  N   ARG A1458       8.966  68.246  36.659  1.00  0.00           N  
ATOM   3106  CA  ARG A1458      10.254  67.710  37.046  1.00  0.00           C  
ATOM   3107  C   ARG A1458      10.274  67.241  38.495  1.00  0.00           C  
ATOM   3108  O   ARG A1458       9.527  67.738  39.332  1.00  0.00           O  
ATOM   3109  CB  ARG A1458      11.322  68.779  36.845  1.00  0.00           C  
ATOM   3110  CG  ARG A1458      12.665  68.397  37.407  1.00  0.00           C  
ATOM   3111  CD  ARG A1458      13.667  69.483  37.161  1.00  0.00           C  
ATOM   3112  NE  ARG A1458      14.954  69.135  37.753  1.00  0.00           N  
ATOM   3113  CZ  ARG A1458      15.850  70.040  38.126  1.00  0.00           C  
ATOM   3114  NH1 ARG A1458      15.582  71.334  37.958  1.00  0.00           N  
ATOM   3115  NH2 ARG A1458      17.000  69.659  38.673  1.00  0.00           N  
ATOM   3116  N   PHE A1459      11.141  66.278  38.779  1.00  0.00           N  
ATOM   3117  CA  PHE A1459      11.301  65.749  40.119  1.00  0.00           C  
ATOM   3118  C   PHE A1459      12.735  65.326  40.276  1.00  0.00           C  
ATOM   3119  O   PHE A1459      13.453  65.156  39.297  1.00  0.00           O  
ATOM   3120  CB  PHE A1459      10.409  64.527  40.346  1.00  0.00           C  
ATOM   3121  CG  PHE A1459      10.882  63.285  39.644  1.00  0.00           C  
ATOM   3122  CD1 PHE A1459      12.039  62.623  40.055  1.00  0.00           C  
ATOM   3123  CD2 PHE A1459      10.181  62.782  38.556  1.00  0.00           C  
ATOM   3124  CE1 PHE A1459      12.493  61.478  39.387  1.00  0.00           C  
ATOM   3125  CE2 PHE A1459      10.622  61.637  37.881  1.00  0.00           C  
ATOM   3126  CZ  PHE A1459      11.782  60.986  38.296  1.00  0.00           C  
ATOM   3127  N   GLU A1460      13.148  65.164  41.521  1.00  0.00           N  
ATOM   3128  CA  GLU A1460      14.478  64.684  41.840  1.00  0.00           C  
ATOM   3129  C   GLU A1460      14.156  63.706  42.947  1.00  0.00           C  
ATOM   3130  O   GLU A1460      13.155  63.871  43.635  1.00  0.00           O  
ATOM   3131  CB  GLU A1460      15.362  65.817  42.344  1.00  0.00           C  
ATOM   3132  CG  GLU A1460      15.804  66.751  41.237  1.00  0.00           C  
ATOM   3133  CD  GLU A1460      17.077  67.503  41.576  1.00  0.00           C  
ATOM   3134  OE1 GLU A1460      17.166  68.050  42.696  1.00  0.00           O  
ATOM   3135  OE2 GLU A1460      17.995  67.549  40.725  1.00  0.00           O  
ATOM   3136  N   PHE A1461      14.933  62.648  43.092  1.00  0.00           N  
ATOM   3137  CA  PHE A1461      14.637  61.736  44.167  1.00  0.00           C  
ATOM   3138  C   PHE A1461      15.845  61.609  45.066  1.00  0.00           C  
ATOM   3139  O   PHE A1461      16.990  61.724  44.620  1.00  0.00           O  
ATOM   3140  CB  PHE A1461      14.104  60.382  43.646  1.00  0.00           C  
ATOM   3141  CG  PHE A1461      15.121  59.506  42.999  1.00  0.00           C  
ATOM   3142  CD1 PHE A1461      15.378  59.608  41.628  1.00  0.00           C  
ATOM   3143  CD2 PHE A1461      15.755  58.508  43.729  1.00  0.00           C  
ATOM   3144  CE1 PHE A1461      16.254  58.716  40.990  1.00  0.00           C  
ATOM   3145  CE2 PHE A1461      16.633  57.609  43.108  1.00  0.00           C  
ATOM   3146  CZ  PHE A1461      16.882  57.712  41.735  1.00  0.00           C  
ATOM   3147  N   PHE A1462      15.563  61.430  46.353  1.00  0.00           N  
ATOM   3148  CA  PHE A1462      16.593  61.352  47.367  1.00  0.00           C  
ATOM   3149  C   PHE A1462      16.492  60.114  48.222  1.00  0.00           C  
ATOM   3150  O   PHE A1462      15.401  59.608  48.486  1.00  0.00           O  
ATOM   3151  CB  PHE A1462      16.521  62.589  48.255  1.00  0.00           C  
ATOM   3152  CG  PHE A1462      16.464  63.884  47.490  1.00  0.00           C  
ATOM   3153  CD1 PHE A1462      15.315  64.247  46.786  1.00  0.00           C  
ATOM   3154  CD2 PHE A1462      17.558  64.745  47.472  1.00  0.00           C  
ATOM   3155  CE1 PHE A1462      15.256  65.447  46.076  1.00  0.00           C  
ATOM   3156  CE2 PHE A1462      17.511  65.951  46.765  1.00  0.00           C  
ATOM   3157  CZ  PHE A1462      16.356  66.302  46.066  1.00  0.00           C  
ATOM   3158  N   ILE A1463      17.655  59.628  48.631  1.00  0.00           N  
ATOM   3159  CA  ILE A1463      17.772  58.465  49.491  1.00  0.00           C  
ATOM   3160  C   ILE A1463      19.004  58.697  50.351  1.00  0.00           C  
ATOM   3161  O   ILE A1463      20.045  59.111  49.837  1.00  0.00           O  
ATOM   3162  CB  ILE A1463      17.980  57.180  48.694  1.00  0.00           C  
ATOM   3163  CG1 ILE A1463      16.959  57.096  47.554  1.00  0.00           C  
ATOM   3164  CG2 ILE A1463      17.848  55.975  49.621  1.00  0.00           C  
ATOM   3165  CD1 ILE A1463      17.047  55.794  46.759  1.00  0.00           C  
ATOM   3166  N   GLY A1464      18.882  58.448  51.656  1.00  0.00           N  
ATOM   3167  CA  GLY A1464      20.008  58.636  52.562  1.00  0.00           C  
ATOM   3168  C   GLY A1464      20.466  60.076  52.696  1.00  0.00           C  
ATOM   3169  O   GLY A1464      21.633  60.327  52.985  1.00  0.00           O  
ATOM   3170  N   GLY A1693      19.564  61.028  52.473  1.00  0.00           N  
ATOM   3171  CA  GLY A1693      19.924  62.435  52.592  1.00  0.00           C  
ATOM   3172  C   GLY A1693      20.710  63.015  51.421  1.00  0.00           C  
ATOM   3173  O   GLY A1693      21.287  64.108  51.527  1.00  0.00           O  
ATOM   3174  N   ARG A1700      20.725  62.296  50.299  1.00  0.00           N  
ATOM   3175  CA  ARG A1700      21.446  62.737  49.107  1.00  0.00           C  
ATOM   3176  C   ARG A1700      20.601  62.651  47.852  1.00  0.00           C  
ATOM   3177  O   ARG A1700      19.725  61.799  47.736  1.00  0.00           O  
ATOM   3178  CB  ARG A1700      22.695  61.884  48.903  1.00  0.00           C  
ATOM   3179  CG  ARG A1700      23.622  61.880  50.095  1.00  0.00           C  
ATOM   3180  CD  ARG A1700      24.909  61.151  49.789  1.00  0.00           C  
ATOM   3181  NE  ARG A1700      25.799  61.131  50.944  1.00  0.00           N  
ATOM   3182  CZ  ARG A1700      25.758  60.205  51.892  1.00  0.00           C  
ATOM   3183  NH1 ARG A1700      24.868  59.224  51.821  1.00  0.00           N  
ATOM   3184  NH2 ARG A1700      26.613  60.257  52.902  1.00  0.00           N  
ATOM   3185  N   GLU A1701      20.870  63.550  46.916  1.00  0.00           N  
ATOM   3186  CA  GLU A1701      20.172  63.561  45.634  1.00  0.00           C  
ATOM   3187  C   GLU A1701      20.719  62.379  44.834  1.00  0.00           C  
ATOM   3188  O   GLU A1701      21.929  62.270  44.652  1.00  0.00           O  
ATOM   3189  CB  GLU A1701      20.483  64.857  44.897  1.00  0.00           C  
ATOM   3190  CG  GLU A1701      19.603  65.132  43.709  1.00  0.00           C  
ATOM   3191  CD  GLU A1701      20.026  66.392  42.992  1.00  0.00           C  
ATOM   3192  OE1 GLU A1701      20.400  67.360  43.687  1.00  0.00           O  
ATOM   3193  OE2 GLU A1701      19.988  66.416  41.742  1.00  0.00           O  
ATOM   3194  N   ILE A1702      19.841  61.491  44.377  1.00  0.00           N  
ATOM   3195  CA  ILE A1702      20.270  60.325  43.603  1.00  0.00           C  
ATOM   3196  C   ILE A1702      19.939  60.507  42.122  1.00  0.00           C  
ATOM   3197  O   ILE A1702      20.751  60.214  41.256  1.00  0.00           O  
ATOM   3198  CB  ILE A1702      19.577  59.023  44.088  1.00  0.00           C  
ATOM   3199  CG1 ILE A1702      19.709  58.880  45.609  1.00  0.00           C  
ATOM   3200  CG2 ILE A1702      20.202  57.814  43.405  1.00  0.00           C  
ATOM   3201  CD1 ILE A1702      21.138  59.004  46.137  1.00  0.00           C  
ATOM   3202  N   GLY A1703      18.739  60.995  41.837  1.00  0.00           N  
ATOM   3203  CA  GLY A1703      18.333  61.184  40.461  1.00  0.00           C  
ATOM   3204  C   GLY A1703      17.595  62.473  40.177  1.00  0.00           C  
ATOM   3205  O   GLY A1703      17.160  63.194  41.074  1.00  0.00           O  
ATOM   3206  N   ASN A1704      17.445  62.749  38.892  1.00  0.00           N  
ATOM   3207  CA  ASN A1704      16.781  63.948  38.416  1.00  0.00           C  
ATOM   3208  C   ASN A1704      16.076  63.542  37.131  1.00  0.00           C  
ATOM   3209  O   ASN A1704      16.720  63.090  36.187  1.00  0.00           O  
ATOM   3210  CB  ASN A1704      17.842  65.004  38.136  1.00  0.00           C  
ATOM   3211  CG  ASN A1704      17.271  66.280  37.561  1.00  0.00           C  
ATOM   3212  OD1 ASN A1704      16.055  66.527  37.589  1.00  0.00           O  
ATOM   3213  ND2 ASN A1704      18.155  67.109  37.037  1.00  0.00           N  
ATOM   3214  N   GLY A1705      14.757  63.685  37.093  1.00  0.00           N  
ATOM   3215  CA  GLY A1705      14.024  63.301  35.906  1.00  0.00           C  
ATOM   3216  C   GLY A1705      12.845  64.205  35.628  1.00  0.00           C  
ATOM   3217  O   GLY A1705      12.337  64.856  36.535  1.00  0.00           O  
ATOM   3218  N   PHE A1706      12.420  64.268  34.366  1.00  0.00           N  
ATOM   3219  CA  PHE A1706      11.264  65.082  34.008  1.00  0.00           C  
ATOM   3220  C   PHE A1706      10.668  64.836  32.624  1.00  0.00           C  
ATOM   3221  O   PHE A1706      11.230  64.115  31.798  1.00  0.00           O  
ATOM   3222  CB  PHE A1706      11.585  66.578  34.145  1.00  0.00           C  
ATOM   3223  CG  PHE A1706      12.906  66.993  33.552  1.00  0.00           C  
ATOM   3224  CD1 PHE A1706      13.020  67.269  32.191  1.00  0.00           C  
ATOM   3225  CD2 PHE A1706      14.024  67.178  34.369  1.00  0.00           C  
ATOM   3226  CE1 PHE A1706      14.229  67.733  31.648  1.00  0.00           C  
ATOM   3227  CE2 PHE A1706      15.237  67.641  33.842  1.00  0.00           C  
ATOM   3228  CZ  PHE A1706      15.340  67.921  32.474  1.00  0.00           C  
ATOM   3229  N   SER A1707       9.488  65.410  32.408  1.00  0.00           N  
ATOM   3230  CA  SER A1707       8.839  65.334  31.117  1.00  0.00           C  
ATOM   3231  C   SER A1707       9.648  66.365  30.335  1.00  0.00           C  
ATOM   3232  O   SER A1707       9.755  67.528  30.740  1.00  0.00           O  
ATOM   3233  CB  SER A1707       7.384  65.769  31.219  1.00  0.00           C  
ATOM   3234  OG  SER A1707       6.643  64.820  31.960  1.00  0.00           O  
ATOM   3235  N   GLU A1708      10.234  65.933  29.228  1.00  0.00           N  
ATOM   3236  CA  GLU A1708      11.068  66.809  28.425  1.00  0.00           C  
ATOM   3237  C   GLU A1708      10.316  67.935  27.762  1.00  0.00           C  
ATOM   3238  O   GLU A1708       9.134  67.800  27.434  1.00  0.00           O  
ATOM   3239  CB  GLU A1708      11.795  65.989  27.367  1.00  0.00           C  
ATOM   3240  CG  GLU A1708      12.601  64.861  27.961  1.00  0.00           C  
ATOM   3241  CD  GLU A1708      13.632  65.363  28.958  1.00  0.00           C  
ATOM   3242  OE1 GLU A1708      14.054  66.542  28.839  1.00  0.00           O  
ATOM   3243  OE2 GLU A1708      14.019  64.580  29.858  1.00  0.00           O  
ATOM   3244  N   LEU A1709      11.008  69.057  27.586  1.00  0.00           N  
ATOM   3245  CA  LEU A1709      10.437  70.221  26.926  1.00  0.00           C  
ATOM   3246  C   LEU A1709      10.632  70.007  25.426  1.00  0.00           C  
ATOM   3247  O   LEU A1709      11.768  69.971  24.949  1.00  0.00           O  
ATOM   3248  CB  LEU A1709      11.174  71.495  27.342  1.00  0.00           C  
ATOM   3249  CG  LEU A1709      10.725  72.747  26.582  1.00  0.00           C  
ATOM   3250  CD1 LEU A1709       9.258  73.014  26.865  1.00  0.00           C  
ATOM   3251  CD2 LEU A1709      11.562  73.940  27.001  1.00  0.00           C  
ATOM   3252  N   ASN A1710       9.536  69.835  24.692  1.00  0.00           N  
ATOM   3253  CA  ASN A1710       9.625  69.643  23.248  1.00  0.00           C  
ATOM   3254  C   ASN A1710       9.025  70.826  22.474  1.00  0.00           C  
ATOM   3255  O   ASN A1710       8.645  70.694  21.310  1.00  0.00           O  
ATOM   3256  CB  ASN A1710       8.968  68.315  22.827  1.00  0.00           C  
ATOM   3257  CG  ASN A1710       7.513  68.206  23.239  1.00  0.00           C  
ATOM   3258  OD1 ASN A1710       7.035  68.971  24.066  1.00  0.00           O  
ATOM   3259  ND2 ASN A1710       6.800  67.239  22.658  1.00  0.00           N  
ATOM   3260  N   ASP A1711       8.969  71.980  23.142  1.00  0.00           N  
ATOM   3261  CA  ASP A1711       8.450  73.226  22.581  1.00  0.00           C  
ATOM   3262  C   ASP A1711       9.661  74.094  22.232  1.00  0.00           C  
ATOM   3263  O   ASP A1711      10.188  74.811  23.086  1.00  0.00           O  
ATOM   3264  CB  ASP A1711       7.574  73.924  23.626  1.00  0.00           C  
ATOM   3265  CG  ASP A1711       6.909  75.187  23.102  1.00  0.00           C  
ATOM   3266  OD1 ASP A1711       7.479  75.839  22.199  1.00  0.00           O  
ATOM   3267  OD2 ASP A1711       5.809  75.531  23.601  1.00  0.00           O  
ATOM   3268  N   ALA A1712      10.087  74.034  20.970  1.00  0.00           N  
ATOM   3269  CA  ALA A1712      11.256  74.768  20.495  1.00  0.00           C  
ATOM   3270  C   ALA A1712      11.271  76.261  20.771  1.00  0.00           C  
ATOM   3271  O   ALA A1712      12.309  76.810  21.120  1.00  0.00           O  
ATOM   3272  CB  ALA A1712      11.442  74.526  19.011  1.00  0.00           C  
ATOM   3273  N   GLU A1713      10.130  76.923  20.605  1.00  0.00           N  
ATOM   3274  CA  GLU A1713      10.045  78.366  20.842  1.00  0.00           C  
ATOM   3275  C   GLU A1713      10.257  78.671  22.325  1.00  0.00           C  
ATOM   3276  O   GLU A1713      10.941  79.628  22.692  1.00  0.00           O  
ATOM   3277  CB  GLU A1713       8.685  78.906  20.368  1.00  0.00           C  
ATOM   3278  CG  GLU A1713       8.346  78.546  18.915  1.00  0.00           C  
ATOM   3279  CD  GLU A1713       7.047  79.175  18.403  1.00  0.00           C  
ATOM   3280  OE1 GLU A1713       6.149  79.483  19.220  1.00  0.00           O  
ATOM   3281  OE2 GLU A1713       6.927  79.357  17.170  1.00  0.00           O  
ATOM   3282  N   ASP A1714       9.669  77.845  23.179  1.00  0.00           N  
ATOM   3283  CA  ASP A1714       9.824  78.017  24.609  1.00  0.00           C  
ATOM   3284  C   ASP A1714      11.272  77.689  24.970  1.00  0.00           C  
ATOM   3285  O   ASP A1714      11.902  78.397  25.756  1.00  0.00           O  
ATOM   3286  CB  ASP A1714       8.863  77.092  25.345  1.00  0.00           C  
ATOM   3287  CG  ASP A1714       8.780  77.394  26.822  1.00  0.00           C  
ATOM   3288  OD1 ASP A1714       8.931  78.576  27.206  1.00  0.00           O  
ATOM   3289  OD2 ASP A1714       8.559  76.439  27.595  1.00  0.00           O  
ATOM   3290  N   GLN A1715      11.813  76.625  24.388  1.00  0.00           N  
ATOM   3291  CA  GLN A1715      13.189  76.268  24.679  1.00  0.00           C  
ATOM   3292  C   GLN A1715      14.125  77.426  24.355  1.00  0.00           C  
ATOM   3293  O   GLN A1715      15.042  77.731  25.119  1.00  0.00           O  
ATOM   3294  CB  GLN A1715      13.604  75.040  23.881  1.00  0.00           C  
ATOM   3295  CG  GLN A1715      15.002  74.541  24.208  1.00  0.00           C  
ATOM   3296  CD  GLN A1715      15.111  74.035  25.638  1.00  0.00           C  
ATOM   3297  OE1 GLN A1715      14.738  72.899  25.943  1.00  0.00           O  
ATOM   3298  NE2 GLN A1715      15.619  74.879  26.523  1.00  0.00           N  
ATOM   3299  N   ALA A1716      13.891  78.081  23.223  1.00  0.00           N  
ATOM   3300  CA  ALA A1716      14.742  79.192  22.825  1.00  0.00           C  
ATOM   3301  C   ALA A1716      14.663  80.325  23.834  1.00  0.00           C  
ATOM   3302  O   ALA A1716      15.684  80.872  24.234  1.00  0.00           O  
ATOM   3303  CB  ALA A1716      14.347  79.691  21.439  1.00  0.00           C  
ATOM   3304  N   GLU A1717      13.450  80.682  24.236  1.00  0.00           N  
ATOM   3305  CA  GLU A1717      13.271  81.753  25.209  1.00  0.00           C  
ATOM   3306  C   GLU A1717      14.026  81.416  26.495  1.00  0.00           C  
ATOM   3307  O   GLU A1717      14.811  82.217  26.995  1.00  0.00           O  
ATOM   3308  CB  GLU A1717      11.784  81.948  25.515  1.00  0.00           C  
ATOM   3309  CG  GLU A1717      11.039  82.775  24.477  1.00  0.00           C  
ATOM   3310  CD  GLU A1717       9.569  82.396  24.369  1.00  0.00           C  
ATOM   3311  OE1 GLU A1717       9.074  81.668  25.258  1.00  0.00           O  
ATOM   3312  OE2 GLU A1717       8.907  82.824  23.397  1.00  0.00           O  
ATOM   3313  N   ARG A1718      13.798  80.216  27.012  1.00  0.00           N  
ATOM   3314  CA  ARG A1718      14.452  79.771  28.230  1.00  0.00           C  
ATOM   3315  C   ARG A1718      15.968  79.785  28.099  1.00  0.00           C  
ATOM   3316  O   ARG A1718      16.666  80.047  29.071  1.00  0.00           O  
ATOM   3317  CB  ARG A1718      13.960  78.375  28.602  1.00  0.00           C  
ATOM   3318  CG  ARG A1718      12.445  78.315  28.841  1.00  0.00           C  
ATOM   3319  CD  ARG A1718      12.112  77.293  29.914  1.00  0.00           C  
ATOM   3320  NE  ARG A1718      10.966  76.464  29.570  1.00  0.00           N  
ATOM   3321  CZ  ARG A1718      10.565  75.409  30.275  1.00  0.00           C  
ATOM   3322  NH1 ARG A1718      11.218  75.049  31.377  1.00  0.00           N  
ATOM   3323  NH2 ARG A1718       9.501  74.718  29.881  1.00  0.00           N  
ATOM   3324  N   PHE A1719      16.482  79.500  26.905  1.00  0.00           N  
ATOM   3325  CA  PHE A1719      17.928  79.527  26.680  1.00  0.00           C  
ATOM   3326  C   PHE A1719      18.354  80.989  26.748  1.00  0.00           C  
ATOM   3327  O   PHE A1719      19.413  81.320  27.275  1.00  0.00           O  
ATOM   3328  CB  PHE A1719      18.284  78.990  25.295  1.00  0.00           C  
ATOM   3329  CG  PHE A1719      18.574  77.515  25.254  1.00  0.00           C  
ATOM   3330  CD1 PHE A1719      18.843  76.804  26.409  1.00  0.00           C  
ATOM   3331  CD2 PHE A1719      18.563  76.834  24.039  1.00  0.00           C  
ATOM   3332  CE1 PHE A1719      19.094  75.432  26.353  1.00  0.00           C  
ATOM   3333  CE2 PHE A1719      18.812  75.469  23.974  1.00  0.00           C  
ATOM   3334  CZ  PHE A1719      19.077  74.766  25.130  1.00  0.00           C  
ATOM   3335  N   GLN A1720      17.522  81.867  26.203  1.00  0.00           N  
ATOM   3336  CA  GLN A1720      17.834  83.283  26.211  1.00  0.00           C  
ATOM   3337  C   GLN A1720      17.927  83.790  27.639  1.00  0.00           C  
ATOM   3338  O   GLN A1720      18.842  84.538  27.975  1.00  0.00           O  
ATOM   3339  CB  GLN A1720      16.773  84.072  25.454  1.00  0.00           C  
ATOM   3340  CG  GLN A1720      17.118  85.541  25.320  1.00  0.00           C  
ATOM   3341  CD  GLN A1720      18.504  85.757  24.737  1.00  0.00           C  
ATOM   3342  OE1 GLN A1720      18.847  85.191  23.692  1.00  0.00           O  
ATOM   3343  NE2 GLN A1720      19.312  86.575  25.410  1.00  0.00           N  
ATOM   3344  N   GLU A1721      16.980  83.380  28.479  1.00  0.00           N  
ATOM   3345  CA  GLU A1721      16.982  83.789  29.882  1.00  0.00           C  
ATOM   3346  C   GLU A1721      18.260  83.296  30.563  1.00  0.00           C  
ATOM   3347  O   GLU A1721      18.847  84.006  31.376  1.00  0.00           O  
ATOM   3348  CB  GLU A1721      15.772  83.216  30.609  1.00  0.00           C  
ATOM   3349  CG  GLU A1721      14.451  83.834  30.212  1.00  0.00           C  
ATOM   3350  CD  GLU A1721      13.280  82.903  30.489  1.00  0.00           C  
ATOM   3351  OE1 GLU A1721      13.414  82.019  31.371  1.00  0.00           O  
ATOM   3352  OE2 GLU A1721      12.226  83.048  29.825  1.00  0.00           O  
ATOM   3353  N   GLN A1722      18.687  82.078  30.239  1.00  0.00           N  
ATOM   3354  CA  GLN A1722      19.907  81.541  30.823  1.00  0.00           C  
ATOM   3355  C   GLN A1722      21.091  82.395  30.397  1.00  0.00           C  
ATOM   3356  O   GLN A1722      22.024  82.601  31.168  1.00  0.00           O  
ATOM   3357  CB  GLN A1722      20.138  80.101  30.373  1.00  0.00           C  
ATOM   3358  CG  GLN A1722      19.272  79.079  31.083  1.00  0.00           C  
ATOM   3359  CD  GLN A1722      19.696  78.856  32.521  1.00  0.00           C  
ATOM   3360  OE1 GLN A1722      20.801  78.387  32.788  1.00  0.00           O  
ATOM   3361  NE2 GLN A1722      18.817  79.196  33.455  1.00  0.00           N  
ATOM   3362  N   VAL A1723      21.050  82.897  29.166  1.00  0.00           N  
ATOM   3363  CA  VAL A1723      22.131  83.725  28.640  1.00  0.00           C  
ATOM   3364  C   VAL A1723      22.158  85.082  29.335  1.00  0.00           C  
ATOM   3365  O   VAL A1723      23.223  85.639  29.595  1.00  0.00           O  
ATOM   3366  CB  VAL A1723      21.980  83.910  27.116  1.00  0.00           C  
ATOM   3367  CG1 VAL A1723      22.867  85.043  26.629  1.00  0.00           C  
ATOM   3368  CG2 VAL A1723      22.338  82.602  26.416  1.00  0.00           C  
ATOM   3369  N   ASN A1737      20.980  85.612  29.634  1.00  0.00           N  
ATOM   3370  CA  ASN A1737      20.876  86.887  30.328  1.00  0.00           C  
ATOM   3371  C   ASN A1737      21.452  86.706  31.725  1.00  0.00           C  
ATOM   3372  O   ASN A1737      22.191  87.559  32.220  1.00  0.00           O  
ATOM   3373  CB  ASN A1737      19.414  87.306  30.436  1.00  0.00           C  
ATOM   3374  CG  ASN A1737      18.808  87.645  29.091  1.00  0.00           C  
ATOM   3375  OD1 ASN A1737      19.520  87.977  28.142  1.00  0.00           O  
ATOM   3376  ND2 ASN A1737      17.485  87.564  29.001  1.00  0.00           N  
ATOM   3377  N   ALA A1738      21.109  85.581  32.349  1.00  0.00           N  
ATOM   3378  CA  ALA A1738      21.582  85.269  33.685  1.00  0.00           C  
ATOM   3379  C   ALA A1738      23.086  85.141  33.683  1.00  0.00           C  
ATOM   3380  O   ALA A1738      23.754  85.660  34.568  1.00  0.00           O  
ATOM   3381  CB  ALA A1738      20.960  83.980  34.178  1.00  0.00           C  
ATOM   3382  N   LYS A1739      23.626  84.437  32.698  1.00  0.00           N  
ATOM   3383  CA  LYS A1739      25.067  84.276  32.616  1.00  0.00           C  
ATOM   3384  C   LYS A1739      25.690  85.664  32.547  1.00  0.00           C  
ATOM   3385  O   LYS A1739      26.690  85.945  33.205  1.00  0.00           O  
ATOM   3386  CB  LYS A1739      25.443  83.475  31.373  1.00  0.00           C  
ATOM   3387  CG  LYS A1739      26.909  83.116  31.293  1.00  0.00           C  
ATOM   3388  CD  LYS A1739      27.103  81.743  30.683  1.00  0.00           C  
ATOM   3389  CE  LYS A1739      28.551  81.310  30.807  1.00  0.00           C  
ATOM   3390  NZ  LYS A1739      28.727  79.880  30.449  1.00  0.00           N  
ATOM   3391  N   ALA A1740      25.079  86.535  31.755  1.00  0.00           N  
ATOM   3392  CA  ALA A1740      25.568  87.896  31.598  1.00  0.00           C  
ATOM   3393  C   ALA A1740      25.409  88.655  32.907  1.00  0.00           C  
ATOM   3394  O   ALA A1740      26.124  89.623  33.163  1.00  0.00           O  
ATOM   3395  CB  ALA A1740      24.799  88.603  30.490  1.00  0.00           C  
ATOM   3396  N   ALA A1741      24.468  88.209  33.733  1.00  0.00           N  
ATOM   3397  CA  ALA A1741      24.211  88.849  35.017  1.00  0.00           C  
ATOM   3398  C   ALA A1741      25.002  88.226  36.172  1.00  0.00           C  
ATOM   3399  O   ALA A1741      24.695  88.470  37.340  1.00  0.00           O  
ATOM   3400  CB  ALA A1741      22.712  88.815  35.328  1.00  0.00           C  
ATOM   3401  N   GLY A1742      26.009  87.418  35.852  1.00  0.00           N  
ATOM   3402  CA  GLY A1742      26.816  86.822  36.902  1.00  0.00           C  
ATOM   3403  C   GLY A1742      26.764  85.313  37.061  1.00  0.00           C  
ATOM   3404  O   GLY A1742      27.728  84.719  37.548  1.00  0.00           O  
ATOM   3405  N   ASP A1743      25.657  84.687  36.661  1.00  0.00           N  
ATOM   3406  CA  ASP A1743      25.511  83.236  36.784  1.00  0.00           C  
ATOM   3407  C   ASP A1743      26.506  82.457  35.919  1.00  0.00           C  
ATOM   3408  O   ASP A1743      26.220  82.105  34.772  1.00  0.00           O  
ATOM   3409  CB  ASP A1743      24.081  82.816  36.434  1.00  0.00           C  
ATOM   3410  CG  ASP A1743      23.672  81.522  37.116  1.00  0.00           C  
ATOM   3411  OD1 ASP A1743      24.570  80.734  37.484  1.00  0.00           O  
ATOM   3412  OD2 ASP A1743      22.456  81.287  37.284  1.00  0.00           O  
ATOM   3413  N   ASP A1744      27.674  82.182  36.490  1.00  0.00           N  
ATOM   3414  CA  ASP A1744      28.733  81.459  35.800  1.00  0.00           C  
ATOM   3415  C   ASP A1744      28.410  79.979  35.572  1.00  0.00           C  
ATOM   3416  O   ASP A1744      29.234  79.234  35.047  1.00  0.00           O  
ATOM   3417  CB  ASP A1744      30.039  81.585  36.592  1.00  0.00           C  
ATOM   3418  N   GLU A1748      27.222  79.547  35.978  1.00  0.00           N  
ATOM   3419  CA  GLU A1748      26.821  78.155  35.792  1.00  0.00           C  
ATOM   3420  C   GLU A1748      25.616  78.086  34.846  1.00  0.00           C  
ATOM   3421  O   GLU A1748      25.079  77.010  34.589  1.00  0.00           O  
ATOM   3422  CB  GLU A1748      26.438  77.521  37.129  1.00  0.00           C  
ATOM   3423  CG  GLU A1748      27.585  76.948  37.948  1.00  0.00           C  
ATOM   3424  CD  GLU A1748      27.095  76.109  39.140  1.00  0.00           C  
ATOM   3425  OE1 GLU A1748      25.905  76.224  39.522  1.00  0.00           O  
ATOM   3426  OE2 GLU A1748      27.899  75.330  39.697  1.00  0.00           O  
ATOM   3427  N   ALA A1749      25.184  79.234  34.335  1.00  0.00           N  
ATOM   3428  CA  ALA A1749      24.039  79.262  33.433  1.00  0.00           C  
ATOM   3429  C   ALA A1749      24.374  78.599  32.097  1.00  0.00           C  
ATOM   3430  O   ALA A1749      25.537  78.566  31.672  1.00  0.00           O  
ATOM   3431  CB  ALA A1749      23.575  80.702  33.213  1.00  0.00           C  
ATOM   3432  N   MET A1750      23.338  78.077  31.446  1.00  0.00           N  
ATOM   3433  CA  MET A1750      23.476  77.393  30.165  1.00  0.00           C  
ATOM   3434  C   MET A1750      23.835  78.279  28.965  1.00  0.00           C  
ATOM   3435  O   MET A1750      23.574  79.487  28.954  1.00  0.00           O  
ATOM   3436  CB  MET A1750      22.187  76.627  29.863  1.00  0.00           C  
ATOM   3437  CG  MET A1750      21.896  75.544  30.876  1.00  0.00           C  
ATOM   3438  SD  MET A1750      20.276  74.825  30.649  1.00  0.00           S  
ATOM   3439  CE  MET A1750      20.365  73.377  31.767  1.00  0.00           C  
ATOM   3440  N   PHE A1751      24.455  77.659  27.965  1.00  0.00           N  
ATOM   3441  CA  PHE A1751      24.840  78.345  26.736  1.00  0.00           C  
ATOM   3442  C   PHE A1751      23.664  78.216  25.779  1.00  0.00           C  
ATOM   3443  O   PHE A1751      22.912  77.239  25.837  1.00  0.00           O  
ATOM   3444  CB  PHE A1751      26.035  77.662  26.072  1.00  0.00           C  
ATOM   3445  CG  PHE A1751      27.347  77.915  26.742  1.00  0.00           C  
ATOM   3446  CD1 PHE A1751      27.705  77.218  27.888  1.00  0.00           C  
ATOM   3447  CD2 PHE A1751      28.258  78.800  26.191  1.00  0.00           C  
ATOM   3448  CE1 PHE A1751      28.960  77.394  28.469  1.00  0.00           C  
ATOM   3449  CE2 PHE A1751      29.512  78.982  26.765  1.00  0.00           C  
ATOM   3450  CZ  PHE A1751      29.864  78.277  27.905  1.00  0.00           C  
ATOM   3451  N   TYR A1752      23.497  79.192  24.897  1.00  0.00           N  
ATOM   3452  CA  TYR A1752      22.424  79.094  23.924  1.00  0.00           C  
ATOM   3453  C   TYR A1752      22.907  78.105  22.854  1.00  0.00           C  
ATOM   3454  O   TYR A1752      24.026  78.224  22.338  1.00  0.00           O  
ATOM   3455  CB  TYR A1752      22.143  80.448  23.297  1.00  0.00           C  
ATOM   3456  CG  TYR A1752      20.862  80.455  22.515  1.00  0.00           C  
ATOM   3457  CD1 TYR A1752      20.747  79.730  21.333  1.00  0.00           C  
ATOM   3458  CD2 TYR A1752      19.761  81.179  22.954  1.00  0.00           C  
ATOM   3459  CE1 TYR A1752      19.568  79.727  20.609  1.00  0.00           C  
ATOM   3460  CE2 TYR A1752      18.575  81.184  22.234  1.00  0.00           C  
ATOM   3461  CZ  TYR A1752      18.488  80.455  21.064  1.00  0.00           C  
ATOM   3462  OH  TYR A1752      17.318  80.461  20.345  1.00  0.00           O  
ATOM   3463  N   ASP A1753      22.073  77.118  22.543  1.00  0.00           N  
ATOM   3464  CA  ASP A1753      22.429  76.105  21.557  1.00  0.00           C  
ATOM   3465  C   ASP A1753      21.441  76.147  20.406  1.00  0.00           C  
ATOM   3466  O   ASP A1753      20.355  75.563  20.478  1.00  0.00           O  
ATOM   3467  CB  ASP A1753      22.427  74.722  22.207  1.00  0.00           C  
ATOM   3468  CG  ASP A1753      23.178  73.691  21.392  1.00  0.00           C  
ATOM   3469  OD1 ASP A1753      23.221  73.824  20.149  1.00  0.00           O  
ATOM   3470  OD2 ASP A1753      23.723  72.743  21.995  1.00  0.00           O  
ATOM   3471  N   GLU A1757      21.826  76.846  19.342  1.00  0.00           N  
ATOM   3472  CA  GLU A1757      20.971  76.985  18.176  1.00  0.00           C  
ATOM   3473  C   GLU A1757      20.582  75.648  17.559  1.00  0.00           C  
ATOM   3474  O   GLU A1757      19.407  75.418  17.286  1.00  0.00           O  
ATOM   3475  CB  GLU A1757      21.649  77.866  17.121  1.00  0.00           C  
ATOM   3476  N   ASP A1758      21.553  74.762  17.344  1.00  0.00           N  
ATOM   3477  CA  ASP A1758      21.250  73.472  16.728  1.00  0.00           C  
ATOM   3478  C   ASP A1758      20.250  72.652  17.527  1.00  0.00           C  
ATOM   3479  O   ASP A1758      19.406  71.956  16.945  1.00  0.00           O  
ATOM   3480  CB  ASP A1758      22.520  72.646  16.511  1.00  0.00           C  
ATOM   3481  CG  ASP A1758      22.233  71.315  15.812  1.00  0.00           C  
ATOM   3482  OD1 ASP A1758      21.610  71.326  14.723  1.00  0.00           O  
ATOM   3483  OD2 ASP A1758      22.623  70.253  16.349  1.00  0.00           O  
ATOM   3484  N   TYR A1759      20.344  72.721  18.855  1.00  0.00           N  
ATOM   3485  CA  TYR A1759      19.418  71.982  19.700  1.00  0.00           C  
ATOM   3486  C   TYR A1759      17.999  72.486  19.428  1.00  0.00           C  
ATOM   3487  O   TYR A1759      17.069  71.701  19.269  1.00  0.00           O  
ATOM   3488  CB  TYR A1759      19.763  72.144  21.192  1.00  0.00           C  
ATOM   3489  CG  TYR A1759      18.816  71.353  22.059  1.00  0.00           C  
ATOM   3490  CD1 TYR A1759      18.819  69.961  22.017  1.00  0.00           C  
ATOM   3491  CD2 TYR A1759      17.843  71.988  22.830  1.00  0.00           C  
ATOM   3492  CE1 TYR A1759      17.873  69.218  22.711  1.00  0.00           C  
ATOM   3493  CE2 TYR A1759      16.884  71.254  23.530  1.00  0.00           C  
ATOM   3494  CZ  TYR A1759      16.905  69.867  23.464  1.00  0.00           C  
ATOM   3495  OH  TYR A1759      15.961  69.118  24.139  1.00  0.00           O  
ATOM   3496  N   VAL A1760      17.830  73.798  19.364  1.00  0.00           N  
ATOM   3497  CA  VAL A1760      16.515  74.362  19.082  1.00  0.00           C  
ATOM   3498  C   VAL A1760      16.034  73.925  17.702  1.00  0.00           C  
ATOM   3499  O   VAL A1760      14.853  73.653  17.505  1.00  0.00           O  
ATOM   3500  CB  VAL A1760      16.549  75.894  19.136  1.00  0.00           C  
ATOM   3501  CG1 VAL A1760      15.172  76.463  18.782  1.00  0.00           C  
ATOM   3502  CG2 VAL A1760      16.997  76.338  20.527  1.00  0.00           C  
ATOM   3503  N   THR A1764      16.953  73.842  16.748  1.00  0.00           N  
ATOM   3504  CA  THR A1764      16.584  73.423  15.400  1.00  0.00           C  
ATOM   3505  C   THR A1764      16.107  71.980  15.445  1.00  0.00           C  
ATOM   3506  O   THR A1764      15.103  71.636  14.812  1.00  0.00           O  
ATOM   3507  CB  THR A1764      17.773  73.550  14.416  1.00  0.00           C  
ATOM   3508  OG1 THR A1764      18.123  74.931  14.284  1.00  0.00           O  
ATOM   3509  CG2 THR A1764      17.400  73.013  13.037  1.00  0.00           C  
ATOM   3510  N   ALA A1765      16.817  71.138  16.198  1.00  0.00           N  
ATOM   3511  CA  ALA A1765      16.420  69.738  16.313  1.00  0.00           C  
ATOM   3512  C   ALA A1765      14.982  69.682  16.815  1.00  0.00           C  
ATOM   3513  O   ALA A1765      14.171  68.896  16.327  1.00  0.00           O  
ATOM   3514  CB  ALA A1765      17.334  69.008  17.268  1.00  0.00           C  
ATOM   3515  N   LEU A1767      14.664  70.534  17.784  1.00  0.00           N  
ATOM   3516  CA  LEU A1767      13.314  70.573  18.337  1.00  0.00           C  
ATOM   3517  C   LEU A1767      12.319  71.018  17.271  1.00  0.00           C  
ATOM   3518  O   LEU A1767      11.165  70.581  17.259  1.00  0.00           O  
ATOM   3519  CB  LEU A1767      13.248  71.537  19.534  1.00  0.00           C  
ATOM   3520  CG  LEU A1767      13.870  71.067  20.855  1.00  0.00           C  
ATOM   3521  CD1 LEU A1767      13.542  72.068  21.961  1.00  0.00           C  
ATOM   3522  CD2 LEU A1767      13.344  69.687  21.214  1.00  0.00           C  
ATOM   3523  N   GLU A1768      12.761  71.901  16.380  1.00  0.00           N  
ATOM   3524  CA  GLU A1768      11.887  72.385  15.320  1.00  0.00           C  
ATOM   3525  C   GLU A1768      11.502  71.255  14.368  1.00  0.00           C  
ATOM   3526  O   GLU A1768      10.441  71.295  13.750  1.00  0.00           O  
ATOM   3527  CB  GLU A1768      12.548  73.537  14.575  1.00  0.00           C  
ATOM   3528  CG  GLU A1768      12.372  74.843  15.322  1.00  0.00           C  
ATOM   3529  CD  GLU A1768      13.319  75.944  14.872  1.00  0.00           C  
ATOM   3530  OE1 GLU A1768      14.136  75.703  13.953  1.00  0.00           O  
ATOM   3531  OE2 GLU A1768      13.243  77.061  15.443  1.00  0.00           O  
ATOM   3532  N   TYR A1770      12.347  70.237  14.257  1.00  0.00           N  
ATOM   3533  CA  TYR A1770      12.008  69.114  13.409  1.00  0.00           C  
ATOM   3534  C   TYR A1770      10.996  68.235  14.135  1.00  0.00           C  
ATOM   3535  O   TYR A1770      10.329  67.395  13.518  1.00  0.00           O  
ATOM   3536  CB  TYR A1770      13.261  68.339  13.039  1.00  0.00           C  
ATOM   3537  CG  TYR A1770      13.992  69.011  11.903  1.00  0.00           C  
ATOM   3538  CD1 TYR A1770      13.620  68.784  10.574  1.00  0.00           C  
ATOM   3539  CD2 TYR A1770      15.024  69.913  12.152  1.00  0.00           C  
ATOM   3540  CE1 TYR A1770      14.262  69.449   9.520  1.00  0.00           C  
ATOM   3541  CE2 TYR A1770      15.670  70.580  11.113  1.00  0.00           C  
ATOM   3542  CZ  TYR A1770      15.283  70.345   9.802  1.00  0.00           C  
ATOM   3543  OH  TYR A1770      15.910  71.030   8.792  1.00  0.00           O  
ATOM   3544  N   GLY A1771      10.887  68.428  15.453  1.00  0.00           N  
ATOM   3545  CA  GLY A1771       9.913  67.688  16.239  1.00  0.00           C  
ATOM   3546  C   GLY A1771      10.397  66.594  17.169  1.00  0.00           C  
ATOM   3547  O   GLY A1771      10.844  65.535  16.730  1.00  0.00           O  
ATOM   3548  N   LEU A1772      10.316  66.854  18.468  1.00  0.00           N  
ATOM   3549  CA  LEU A1772      10.695  65.853  19.455  1.00  0.00           C  
ATOM   3550  C   LEU A1772       9.373  65.324  20.021  1.00  0.00           C  
ATOM   3551  O   LEU A1772       8.496  66.099  20.397  1.00  0.00           O  
ATOM   3552  CB  LEU A1772      11.553  66.478  20.568  1.00  0.00           C  
ATOM   3553  CG  LEU A1772      11.846  65.627  21.820  1.00  0.00           C  
ATOM   3554  CD1 LEU A1772      12.774  64.481  21.488  1.00  0.00           C  
ATOM   3555  CD2 LEU A1772      12.478  66.499  22.893  1.00  0.00           C  
ATOM   3556  N   PRO A1773       9.191  63.994  20.042  1.00  0.00           N  
ATOM   3557  CA  PRO A1773       7.952  63.409  20.577  1.00  0.00           C  
ATOM   3558  C   PRO A1773       7.815  63.687  22.080  1.00  0.00           C  
ATOM   3559  O   PRO A1773       8.812  63.948  22.752  1.00  0.00           O  
ATOM   3560  CB  PRO A1773       8.118  61.909  20.339  1.00  0.00           C  
ATOM   3561  CG  PRO A1773       9.322  61.745  19.496  1.00  0.00           C  
ATOM   3562  CD  PRO A1773      10.145  62.970  19.585  1.00  0.00           C  
ATOM   3563  N   PRO A1774       6.588  63.643  22.630  1.00  0.00           N  
ATOM   3564  CA  PRO A1774       6.509  63.898  24.075  1.00  0.00           C  
ATOM   3565  C   PRO A1774       7.464  62.883  24.696  1.00  0.00           C  
ATOM   3566  O   PRO A1774       7.408  61.693  24.369  1.00  0.00           O  
ATOM   3567  CB  PRO A1774       5.059  63.600  24.417  1.00  0.00           C  
ATOM   3568  CG  PRO A1774       4.325  63.797  23.133  1.00  0.00           C  
ATOM   3569  CD  PRO A1774       5.267  63.361  22.047  1.00  0.00           C  
ATOM   3570  N   THR A1775       8.352  63.341  25.569  1.00  0.00           N  
ATOM   3571  CA  THR A1775       9.333  62.434  26.156  1.00  0.00           C  
ATOM   3572  C   THR A1775       9.560  62.618  27.656  1.00  0.00           C  
ATOM   3573  O   THR A1775       9.225  63.654  28.234  1.00  0.00           O  
ATOM   3574  CB  THR A1775      10.705  62.584  25.409  1.00  0.00           C  
ATOM   3575  OG1 THR A1775      10.495  62.421  24.007  1.00  0.00           O  
ATOM   3576  CG2 THR A1775      11.705  61.540  25.852  1.00  0.00           C  
ATOM   3577  N   ALA A1776      10.134  61.587  28.268  1.00  0.00           N  
ATOM   3578  CA  ALA A1776      10.475  61.585  29.687  1.00  0.00           C  
ATOM   3579  C   ALA A1776      11.931  61.131  29.793  1.00  0.00           C  
ATOM   3580  O   ALA A1776      12.306  60.099  29.238  1.00  0.00           O  
ATOM   3581  CB  ALA A1776       9.574  60.628  30.448  1.00  0.00           C  
ATOM   3582  N   GLY A1777      12.751  61.912  30.489  1.00  0.00           N  
ATOM   3583  CA  GLY A1777      14.151  61.560  30.652  1.00  0.00           C  
ATOM   3584  C   GLY A1777      14.521  61.484  32.124  1.00  0.00           C  
ATOM   3585  O   GLY A1777      13.972  62.207  32.950  1.00  0.00           O  
ATOM   3586  N   LEU A1778      15.469  60.621  32.457  1.00  0.00           N  
ATOM   3587  CA  LEU A1778      15.876  60.455  33.836  1.00  0.00           C  
ATOM   3588  C   LEU A1778      17.385  60.407  33.936  1.00  0.00           C  
ATOM   3589  O   LEU A1778      18.054  59.831  33.083  1.00  0.00           O  
ATOM   3590  CB  LEU A1778      15.278  59.162  34.395  1.00  0.00           C  
ATOM   3591  CG  LEU A1778      15.572  58.753  35.840  1.00  0.00           C  
ATOM   3592  CD1 LEU A1778      14.978  59.776  36.806  1.00  0.00           C  
ATOM   3593  CD2 LEU A1778      14.983  57.369  36.087  1.00  0.00           C  
ATOM   3594  N   GLY A1779      17.916  61.021  34.986  1.00  0.00           N  
ATOM   3595  CA  GLY A1779      19.349  61.032  35.204  1.00  0.00           C  
ATOM   3596  C   GLY A1779      19.614  60.527  36.608  1.00  0.00           C  
ATOM   3597  O   GLY A1779      19.140  61.109  37.572  1.00  0.00           O  
ATOM   3598  N   ILE A1782      20.361  59.441  36.722  1.00  0.00           N  
ATOM   3599  CA  ILE A1782      20.667  58.861  38.014  1.00  0.00           C  
ATOM   3600  C   ILE A1782      22.168  58.853  38.218  1.00  0.00           C  
ATOM   3601  O   ILE A1782      22.895  58.409  37.336  1.00  0.00           O  
ATOM   3602  CB  ILE A1782      20.164  57.408  38.098  1.00  0.00           C  
ATOM   3603  CG1 ILE A1782      18.639  57.385  38.095  1.00  0.00           C  
ATOM   3604  CG2 ILE A1782      20.699  56.732  39.355  1.00  0.00           C  
ATOM   3605  CD1 ILE A1782      18.077  55.986  38.030  1.00  0.00           C  
ATOM   3606  N   GLY A1783      22.624  59.364  39.366  1.00  0.00           N  
ATOM   3607  CA  GLY A1783      24.045  59.362  39.691  1.00  0.00           C  
ATOM   3608  C   GLY A1783      24.369  57.931  40.083  1.00  0.00           C  
ATOM   3609  O   GLY A1783      23.886  57.433  41.098  1.00  0.00           O  
ATOM   3610  N   ILE A1784      25.168  57.252  39.275  1.00  0.00           N  
ATOM   3611  CA  ILE A1784      25.483  55.855  39.546  1.00  0.00           C  
ATOM   3612  C   ILE A1784      26.350  55.663  40.786  1.00  0.00           C  
ATOM   3613  O   ILE A1784      26.119  54.753  41.577  1.00  0.00           O  
ATOM   3614  CB  ILE A1784      26.158  55.195  38.299  1.00  0.00           C  
ATOM   3615  CG1 ILE A1784      25.150  55.142  37.148  1.00  0.00           C  
ATOM   3616  CG2 ILE A1784      26.642  53.778  38.613  1.00  0.00           C  
ATOM   3617  CD1 ILE A1784      23.935  54.274  37.411  1.00  0.00           C  
ATOM   3618  N   ASP A1785      27.341  56.522  40.968  1.00  0.00           N  
ATOM   3619  CA  ASP A1785      28.206  56.386  42.125  1.00  0.00           C  
ATOM   3620  C   ASP A1785      27.384  56.500  43.410  1.00  0.00           C  
ATOM   3621  O   ASP A1785      27.534  55.695  44.327  1.00  0.00           O  
ATOM   3622  CB  ASP A1785      29.303  57.445  42.079  1.00  0.00           C  
ATOM   3623  CG  ASP A1785      29.944  57.554  40.706  1.00  0.00           C  
ATOM   3624  OD1 ASP A1785      30.770  56.677  40.351  1.00  0.00           O  
ATOM   3625  OD2 ASP A1785      29.614  58.521  39.985  1.00  0.00           O  
ATOM   3626  N   ARG A1786      26.500  57.486  43.466  1.00  0.00           N  
ATOM   3627  CA  ARG A1786      25.660  57.673  44.635  1.00  0.00           C  
ATOM   3628  C   ARG A1786      24.715  56.507  44.860  1.00  0.00           C  
ATOM   3629  O   ARG A1786      24.462  56.111  46.003  1.00  0.00           O  
ATOM   3630  CB  ARG A1786      24.871  58.959  44.499  1.00  0.00           C  
ATOM   3631  CG  ARG A1786      25.768  60.163  44.558  1.00  0.00           C  
ATOM   3632  CD  ARG A1786      24.961  61.403  44.788  1.00  0.00           C  
ATOM   3633  NE  ARG A1786      25.809  62.583  44.779  1.00  0.00           N  
ATOM   3634  CZ  ARG A1786      25.342  63.824  44.830  1.00  0.00           C  
ATOM   3635  NH1 ARG A1786      24.029  64.037  44.895  1.00  0.00           N  
ATOM   3636  NH2 ARG A1786      26.187  64.850  44.806  1.00  0.00           N  
ATOM   3637  N   MET A1787      24.189  55.954  43.775  1.00  0.00           N  
ATOM   3638  CA  MET A1787      23.290  54.820  43.884  1.00  0.00           C  
ATOM   3639  C   MET A1787      24.040  53.579  44.387  1.00  0.00           C  
ATOM   3640  O   MET A1787      23.461  52.735  45.066  1.00  0.00           O  
ATOM   3641  CB  MET A1787      22.657  54.516  42.528  1.00  0.00           C  
ATOM   3642  CG  MET A1787      21.923  53.193  42.492  1.00  0.00           C  
ATOM   3643  SD  MET A1787      21.567  52.617  40.829  1.00  0.00           S  
ATOM   3644  CE  MET A1787      19.861  53.057  40.673  1.00  0.00           C  
ATOM   3645  N   ILE A1788      25.323  53.465  44.051  1.00  0.00           N  
ATOM   3646  CA  ILE A1788      26.115  52.311  44.476  1.00  0.00           C  
ATOM   3647  C   ILE A1788      26.403  52.384  45.973  1.00  0.00           C  
ATOM   3648  O   ILE A1788      26.572  51.359  46.621  1.00  0.00           O  
ATOM   3649  CB  ILE A1788      27.480  52.218  43.727  1.00  0.00           C  
ATOM   3650  CG1 ILE A1788      27.266  52.068  42.213  1.00  0.00           C  
ATOM   3651  CG2 ILE A1788      28.273  51.039  44.259  1.00  0.00           C  
ATOM   3652  CD1 ILE A1788      26.350  50.915  41.808  1.00  0.00           C  
ATOM   3653  N   MET A1789      26.471  53.599  46.512  1.00  0.00           N  
ATOM   3654  CA  MET A1789      26.724  53.795  47.935  1.00  0.00           C  
ATOM   3655  C   MET A1789      25.628  53.119  48.733  1.00  0.00           C  
ATOM   3656  O   MET A1789      25.899  52.376  49.674  1.00  0.00           O  
ATOM   3657  CB  MET A1789      26.735  55.278  48.269  1.00  0.00           C  
ATOM   3658  CG  MET A1789      28.009  55.983  47.867  1.00  0.00           C  
ATOM   3659  SD  MET A1789      27.784  57.759  47.994  1.00  0.00           S  
ATOM   3660  CE  MET A1789      27.922  57.977  49.785  1.00  0.00           C  
ATOM   3661  N   LEU A1790      24.387  53.374  48.331  1.00  0.00           N  
ATOM   3662  CA  LEU A1790      23.213  52.810  48.983  1.00  0.00           C  
ATOM   3663  C   LEU A1790      23.140  51.290  48.976  1.00  0.00           C  
ATOM   3664  O   LEU A1790      22.489  50.705  49.840  1.00  0.00           O  
ATOM   3665  CB  LEU A1790      21.940  53.360  48.340  1.00  0.00           C  
ATOM   3666  CG  LEU A1790      21.883  54.872  48.113  1.00  0.00           C  
ATOM   3667  CD1 LEU A1790      20.729  55.197  47.180  1.00  0.00           C  
ATOM   3668  CD2 LEU A1790      21.717  55.594  49.441  1.00  0.00           C  
ATOM   3669  N   PHE A1791      23.800  50.648  48.014  1.00  0.00           N  
ATOM   3670  CA  PHE A1791      23.765  49.188  47.905  1.00  0.00           C  
ATOM   3671  C   PHE A1791      24.985  48.492  48.485  1.00  0.00           C  
ATOM   3672  O   PHE A1791      25.018  47.261  48.584  1.00  0.00           O  
ATOM   3673  CB  PHE A1791      23.614  48.766  46.442  1.00  0.00           C  
ATOM   3674  CG  PHE A1791      22.220  48.908  45.915  1.00  0.00           C  
ATOM   3675  CD1 PHE A1791      21.253  47.945  46.195  1.00  0.00           C  
ATOM   3676  CD2 PHE A1791      21.861  50.017  45.151  1.00  0.00           C  
ATOM   3677  CE1 PHE A1791      19.942  48.086  45.723  1.00  0.00           C  
ATOM   3678  CE2 PHE A1791      20.555  50.169  44.674  1.00  0.00           C  
ATOM   3679  CZ  PHE A1791      19.594  49.202  44.961  1.00  0.00           C  
ATOM   3680  N   THR A1792      25.996  49.267  48.854  1.00  0.00           N  
ATOM   3681  CA  THR A1792      27.208  48.688  49.421  1.00  0.00           C  
ATOM   3682  C   THR A1792      27.489  49.287  50.797  1.00  0.00           C  
ATOM   3683  O   THR A1792      28.603  49.170  51.316  1.00  0.00           O  
ATOM   3684  CB  THR A1792      28.436  48.942  48.514  1.00  0.00           C  
ATOM   3685  OG1 THR A1792      28.572  50.346  48.283  1.00  0.00           O  
ATOM   3686  CG2 THR A1792      28.280  48.239  47.185  1.00  0.00           C  
ATOM   3687  N   ASN A1793      26.478  49.938  51.372  1.00  0.00           N  
ATOM   3688  CA  ASN A1793      26.601  50.563  52.683  1.00  0.00           C  
ATOM   3689  C   ASN A1793      27.849  51.447  52.797  1.00  0.00           C  
ATOM   3690  O   ASN A1793      28.593  51.356  53.775  1.00  0.00           O  
ATOM   3691  CB  ASN A1793      26.641  49.474  53.755  1.00  0.00           C  
ATOM   3692  CG  ASN A1793      26.183  49.966  55.115  1.00  0.00           C  
ATOM   3693  OD1 ASN A1793      26.015  51.168  55.345  1.00  0.00           O  
ATOM   3694  ND2 ASN A1793      25.980  49.027  56.032  1.00  0.00           N  
ATOM   3695  N   SER A1794      28.082  52.295  51.799  1.00  0.00           N  
ATOM   3696  CA  SER A1794      29.245  53.183  51.804  1.00  0.00           C  
ATOM   3697  C   SER A1794      28.748  54.564  52.151  1.00  0.00           C  
ATOM   3698  O   SER A1794      27.664  54.967  51.730  1.00  0.00           O  
ATOM   3699  CB  SER A1794      29.929  53.185  50.438  1.00  0.00           C  
ATOM   3700  OG  SER A1794      30.342  51.870  50.094  1.00  0.00           O  
ATOM   3701  N   HIS A1795      29.538  55.305  52.913  1.00  0.00           N  
ATOM   3702  CA  HIS A1795      29.085  56.617  53.339  1.00  0.00           C  
ATOM   3703  C   HIS A1795      29.876  57.776  52.802  1.00  0.00           C  
ATOM   3704  O   HIS A1795      29.718  58.922  53.227  1.00  0.00           O  
ATOM   3705  CB  HIS A1795      28.977  56.611  54.864  1.00  0.00           C  
ATOM   3706  CG  HIS A1795      27.993  55.597  55.345  1.00  0.00           C  
ATOM   3707  ND1 HIS A1795      26.638  55.847  55.371  1.00  0.00           N  
ATOM   3708  CD2 HIS A1795      28.136  54.272  55.599  1.00  0.00           C  
ATOM   3709  CE1 HIS A1795      25.985  54.720  55.611  1.00  0.00           C  
ATOM   3710  NE2 HIS A1795      26.872  53.750  55.753  1.00  0.00           N  
ATOM   3711  N   THR A1796      30.717  57.451  51.831  1.00  0.00           N  
ATOM   3712  CA  THR A1796      31.506  58.438  51.124  1.00  0.00           C  
ATOM   3713  C   THR A1796      31.571  57.907  49.691  1.00  0.00           C  
ATOM   3714  O   THR A1796      31.772  56.703  49.471  1.00  0.00           O  
ATOM   3715  CB  THR A1796      32.926  58.594  51.721  1.00  0.00           C  
ATOM   3716  OG1 THR A1796      33.690  59.491  50.907  1.00  0.00           O  
ATOM   3717  CG2 THR A1796      33.635  57.255  51.795  1.00  0.00           C  
ATOM   3718  N   ILE A1797      31.357  58.797  48.725  1.00  0.00           N  
ATOM   3719  CA  ILE A1797      31.407  58.431  47.311  1.00  0.00           C  
ATOM   3720  C   ILE A1797      32.779  57.833  46.976  1.00  0.00           C  
ATOM   3721  O   ILE A1797      32.903  56.996  46.083  1.00  0.00           O  
ATOM   3722  CB  ILE A1797      31.144  59.668  46.415  1.00  0.00           C  
ATOM   3723  CG1 ILE A1797      30.772  59.220  44.995  1.00  0.00           C  
ATOM   3724  CG2 ILE A1797      32.350  60.586  46.438  1.00  0.00           C  
ATOM   3725  CD1 ILE A1797      30.083  60.297  44.143  1.00  0.00           C  
ATOM   3726  N   ARG A1798      33.806  58.251  47.711  1.00  0.00           N  
ATOM   3727  CA  ARG A1798      35.149  57.747  47.481  1.00  0.00           C  
ATOM   3728  C   ARG A1798      35.284  56.257  47.747  1.00  0.00           C  
ATOM   3729  O   ARG A1798      36.276  55.648  47.362  1.00  0.00           O  
ATOM   3730  CB  ARG A1798      36.143  58.503  48.342  1.00  0.00           C  
ATOM   3731  CG  ARG A1798      36.075  59.999  48.188  1.00  0.00           C  
ATOM   3732  CD  ARG A1798      37.015  60.638  49.163  1.00  0.00           C  
ATOM   3733  NE  ARG A1798      37.540  61.892  48.651  1.00  0.00           N  
ATOM   3734  CZ  ARG A1798      38.686  61.991  47.991  1.00  0.00           C  
ATOM   3735  NH1 ARG A1798      39.418  60.910  47.768  1.00  0.00           N  
ATOM   3736  NH2 ARG A1798      39.101  63.170  47.553  1.00  0.00           N  
ATOM   3737  N   ASP A1799      34.297  55.659  48.399  1.00  0.00           N  
ATOM   3738  CA  ASP A1799      34.352  54.224  48.675  1.00  0.00           C  
ATOM   3739  C   ASP A1799      33.784  53.377  47.532  1.00  0.00           C  
ATOM   3740  O   ASP A1799      33.880  52.149  47.564  1.00  0.00           O  
ATOM   3741  CB  ASP A1799      33.581  53.901  49.955  1.00  0.00           C  
ATOM   3742  CG  ASP A1799      34.440  54.028  51.209  1.00  0.00           C  
ATOM   3743  OD1 ASP A1799      35.687  54.109  51.090  1.00  0.00           O  
ATOM   3744  OD2 ASP A1799      33.859  54.045  52.318  1.00  0.00           O  
ATOM   3745  N   VAL A1800      33.186  54.027  46.531  1.00  0.00           N  
ATOM   3746  CA  VAL A1800      32.602  53.303  45.402  1.00  0.00           C  
ATOM   3747  C   VAL A1800      33.209  53.656  44.045  1.00  0.00           C  
ATOM   3748  O   VAL A1800      32.754  53.180  43.018  1.00  0.00           O  
ATOM   3749  CB  VAL A1800      31.056  53.501  45.326  1.00  0.00           C  
ATOM   3750  CG1 VAL A1800      30.414  53.064  46.634  1.00  0.00           C  
ATOM   3751  CG2 VAL A1800      30.710  54.938  45.004  1.00  0.00           C  
ATOM   3752  N   ILE A1801      34.236  54.494  44.057  1.00  0.00           N  
ATOM   3753  CA  ILE A1801      34.934  54.910  42.853  1.00  0.00           C  
ATOM   3754  C   ILE A1801      36.336  54.328  43.026  1.00  0.00           C  
ATOM   3755  O   ILE A1801      37.029  54.650  43.997  1.00  0.00           O  
ATOM   3756  CB  ILE A1801      35.010  56.447  42.776  1.00  0.00           C  
ATOM   3757  CG1 ILE A1801      33.602  57.025  42.599  1.00  0.00           C  
ATOM   3758  CG2 ILE A1801      35.913  56.875  41.633  1.00  0.00           C  
ATOM   3759  CD1 ILE A1801      33.585  58.533  42.413  1.00  0.00           C  
ATOM   3760  N   LEU A1802      36.753  53.468  42.102  1.00  0.00           N  
ATOM   3761  CA  LEU A1802      38.060  52.837  42.211  1.00  0.00           C  
ATOM   3762  C   LEU A1802      39.207  53.821  42.435  1.00  0.00           C  
ATOM   3763  O   LEU A1802      40.058  53.605  43.302  1.00  0.00           O  
ATOM   3764  CB  LEU A1802      38.327  51.975  40.975  1.00  0.00           C  
ATOM   3765  CG  LEU A1802      37.488  50.697  40.909  1.00  0.00           C  
ATOM   3766  CD1 LEU A1802      37.521  50.122  39.497  1.00  0.00           C  
ATOM   3767  CD2 LEU A1802      38.029  49.683  41.895  1.00  0.00           C  
ATOM   3768  N   PHE A1803      39.234  54.902  41.664  1.00  0.00           N  
ATOM   3769  CA  PHE A1803      40.292  55.888  41.805  1.00  0.00           C  
ATOM   3770  C   PHE A1803      39.689  57.275  41.919  1.00  0.00           C  
ATOM   3771  O   PHE A1803      39.614  58.027  40.944  1.00  0.00           O  
ATOM   3772  CB  PHE A1803      41.245  55.814  40.613  1.00  0.00           C  
ATOM   3773  CG  PHE A1803      41.874  54.466  40.431  1.00  0.00           C  
ATOM   3774  CD1 PHE A1803      41.237  53.484  39.668  1.00  0.00           C  
ATOM   3775  CD2 PHE A1803      43.095  54.169  41.032  1.00  0.00           C  
ATOM   3776  CE1 PHE A1803      41.813  52.213  39.508  1.00  0.00           C  
ATOM   3777  CE2 PHE A1803      43.681  52.912  40.882  1.00  0.00           C  
ATOM   3778  CZ  PHE A1803      43.039  51.927  40.117  1.00  0.00           C  
ATOM   3779  N   PRO A1804      39.280  57.643  43.139  1.00  0.00           N  
ATOM   3780  CA  PRO A1804      38.668  58.945  43.417  1.00  0.00           C  
ATOM   3781  C   PRO A1804      39.653  60.086  43.211  1.00  0.00           C  
ATOM   3782  O   PRO A1804      40.869  59.887  43.282  1.00  0.00           O  
ATOM   3783  CB  PRO A1804      38.212  58.827  44.874  1.00  0.00           C  
ATOM   3784  CG  PRO A1804      38.385  57.382  45.244  1.00  0.00           C  
ATOM   3785  CD  PRO A1804      39.437  56.838  44.359  1.00  0.00           C  
ATOM   3786  N   ALA A1805      39.129  61.277  42.949  1.00  0.00           N  
ATOM   3787  CA  ALA A1805      39.980  62.448  42.738  1.00  0.00           C  
ATOM   3788  C   ALA A1805      40.696  62.823  44.035  1.00  0.00           C  
ATOM   3789  O   ALA A1805      40.064  63.262  44.992  1.00  0.00           O  
ATOM   3790  CB  ALA A1805      39.141  63.620  42.252  1.00  0.00           C  
ATOM   3791  N   MET A1806      42.014  62.659  44.062  1.00  0.00           N  
ATOM   3792  CA  MET A1806      42.788  62.971  45.260  1.00  0.00           C  
ATOM   3793  C   MET A1806      43.367  64.383  45.239  1.00  0.00           C  
ATOM   3794  O   MET A1806      43.817  64.863  44.197  1.00  0.00           O  
ATOM   3795  CB  MET A1806      43.942  61.969  45.426  1.00  0.00           C  
ATOM   3796  CG  MET A1806      43.526  60.526  45.678  1.00  0.00           C  
ATOM   3797  SD  MET A1806      42.455  60.331  47.108  1.00  0.00           S  
ATOM   3798  CE  MET A1806      43.367  61.211  48.392  1.00  0.00           C  
ATOM   3799  N   ARG A1807      43.355  65.041  46.397  1.00  0.00           N  
ATOM   3800  CA  ARG A1807      43.916  66.382  46.514  1.00  0.00           C  
ATOM   3801  C   ARG A1807      45.417  66.225  46.295  1.00  0.00           C  
ATOM   3802  O   ARG A1807      45.991  65.198  46.650  1.00  0.00           O  
ATOM   3803  CB  ARG A1807      43.650  66.958  47.907  1.00  0.00           C  
ATOM   3804  CG  ARG A1807      42.316  66.543  48.508  1.00  0.00           C  
ATOM   3805  CD  ARG A1807      42.470  65.341  49.436  1.00  0.00           C  
ATOM   3806  NE  ARG A1807      41.196  64.685  49.733  1.00  0.00           N  
ATOM   3807  CZ  ARG A1807      40.129  65.301  50.240  1.00  0.00           C  
ATOM   3808  NH1 ARG A1807      40.171  66.600  50.512  1.00  0.00           N  
ATOM   3809  NH2 ARG A1807      39.015  64.617  50.480  1.00  0.00           N  
ATOM   3810  N   PRO A1808      46.073  67.236  45.703  1.00  0.00           N  
ATOM   3811  CA  PRO A1808      47.519  67.161  45.452  1.00  0.00           C  
ATOM   3812  C   PRO A1808      48.314  66.693  46.672  1.00  0.00           C  
ATOM   3813  O   PRO A1808      49.416  67.174  46.934  1.00  0.00           O  
ATOM   3814  CB  PRO A1808      47.887  68.582  45.032  1.00  0.00           C  
ATOM   3815  CG  PRO A1808      46.620  69.150  44.474  1.00  0.00           C  
ATOM   3816  CD  PRO A1808      45.495  68.514  45.248  1.00  0.00           C  
HETATM 3817  PG  ACP A 512      24.020  67.885  44.537  1.00  0.00           P  
HETATM 3818  O1G ACP A 512      25.127  68.885  44.461  1.00  0.00           O  
HETATM 3819  O2G ACP A 512      24.314  66.713  45.414  1.00  0.00           O  
HETATM 3820  O3G ACP A 512      22.670  68.491  44.771  1.00  0.00           O  
HETATM 3821  PB  ACP A 512      23.341  68.367  41.540  1.00  0.00           P  
HETATM 3822  O1B ACP A 512      21.911  68.676  41.781  1.00  0.00           O  
HETATM 3823  O2B ACP A 512      24.338  69.472  41.452  1.00  0.00           O  
HETATM 3824  C3B ACP A 512      23.927  67.140  42.826  1.00  0.00           C  
HETATM 3825  PA  ACP A 512      22.365  67.412  39.011  1.00  0.00           P  
HETATM 3826  O1A ACP A 512      21.010  67.182  39.572  1.00  0.00           O  
HETATM 3827  O2A ACP A 512      22.570  68.597  38.135  1.00  0.00           O  
HETATM 3828  O3A ACP A 512      23.441  67.492  40.199  1.00  0.00           O  
HETATM 3829  O5' ACP A 512      22.841  66.082  38.266  1.00  0.00           O  
HETATM 3830  C5' ACP A 512      22.071  64.882  38.338  1.00  0.00           C  
HETATM 3831  C4' ACP A 512      22.693  63.883  39.297  1.00  0.00           C  
HETATM 3832  O4' ACP A 512      24.123  63.719  39.091  1.00  0.00           O  
HETATM 3833  C3' ACP A 512      22.585  64.200  40.774  1.00  0.00           C  
HETATM 3834  O3' ACP A 512      21.290  63.831  41.217  1.00  0.00           O  
HETATM 3835  C2' ACP A 512      23.637  63.280  41.379  1.00  0.00           C  
HETATM 3836  O2' ACP A 512      23.151  61.959  41.451  1.00  0.00           O  
HETATM 3837  C1' ACP A 512      24.742  63.328  40.305  1.00  0.00           C  
HETATM 3838  N9  ACP A 512      25.847  64.231  40.593  1.00  0.00           N  
HETATM 3839  C8  ACP A 512      25.920  65.591  40.373  1.00  0.00           C  
HETATM 3840  N7  ACP A 512      27.089  66.115  40.649  1.00  0.00           N  
HETATM 3841  C5  ACP A 512      27.836  65.038  41.097  1.00  0.00           C  
HETATM 3842  C6  ACP A 512      29.150  64.937  41.544  1.00  0.00           C  
HETATM 3843  N6  ACP A 512      29.995  65.966  41.565  1.00  0.00           N  
HETATM 3844  N1  ACP A 512      29.591  63.725  41.954  1.00  0.00           N  
HETATM 3845  C2  ACP A 512      28.741  62.687  41.910  1.00  0.00           C  
HETATM 3846  N3  ACP A 512      27.478  62.654  41.489  1.00  0.00           N  
HETATM 3847  C4  ACP A 512      27.075  63.876  41.089  1.00  0.00           C  
HETATM 3848  N   LYS A 510      20.897  66.136  32.460  1.00  0.00           N  
HETATM 3849  CA  LYS A 510      20.308  66.042  33.791  1.00  0.00           C  
HETATM 3850  C   LYS A 510      21.312  66.458  34.867  1.00  0.00           C  
HETATM 3851  O   LYS A 510      22.533  66.429  34.590  1.00  0.00           O  
HETATM 3852  CB  LYS A 510      19.827  64.611  34.053  1.00  0.00           C  
HETATM 3853  CG  LYS A 510      18.682  64.171  33.171  1.00  0.00           C  
HETATM 3854  CD  LYS A 510      17.538  65.156  33.244  1.00  0.00           C  
HETATM 3855  CE  LYS A 510      16.285  64.608  32.570  1.00  0.00           C  
HETATM 3856  NZ  LYS A 510      16.177  65.052  31.150  1.00  0.00           N  
HETATM 3857  OXT LYS A 510      20.859  66.812  35.978  1.00  0.00           O  
TER
END
