# Supplementary material for: Backbone Brackets and Arginine Tweezers delineate Class I and Class II aminoacyl tRNA synthetases
Source: PLoS Comput Biol. 2018 Apr 16;14(4):e1006101. doi: 10.1371/journal.pcbi.1006101 (PMC5919687; doi:10.1371/journal.pcbi.1006101)
Supplement: S12 File — All structures of Class II aaRS with residues renumbered according to the MSA. (GZ) [file pcbi.1006101.s024.tar.gz › 1e24_A_renum.pdb]

ATOM      1  N   ALA A 135      61.241  50.004  62.392  1.00  0.00           N  
ATOM      2  CA  ALA A 135      61.752  51.273  61.882  1.00  0.00           C  
ATOM      3  C   ALA A 135      62.684  51.036  60.693  1.00  0.00           C  
ATOM      4  O   ALA A 135      62.361  51.371  59.549  1.00  0.00           O  
ATOM      5  CB  ALA A 135      62.489  52.025  62.997  1.00  0.00           C  
ATOM      6  N   ILE A 136      63.847  50.460  60.976  1.00  0.00           N  
ATOM      7  CA  ILE A 136      64.830  50.155  59.947  1.00  0.00           C  
ATOM      8  C   ILE A 136      64.584  48.734  59.454  1.00  0.00           C  
ATOM      9  O   ILE A 136      65.211  48.280  58.499  1.00  0.00           O  
ATOM     10  CB  ILE A 136      66.267  50.250  60.495  1.00  0.00           C  
ATOM     11  N   ASP A 137      63.665  48.035  60.116  1.00  0.00           N  
ATOM     12  CA  ASP A 137      63.321  46.665  59.742  1.00  0.00           C  
ATOM     13  C   ASP A 137      62.603  46.634  58.386  1.00  0.00           C  
ATOM     14  O   ASP A 137      62.565  45.602  57.714  1.00  0.00           O  
ATOM     15  CB  ASP A 137      62.431  46.033  60.820  1.00  0.00           C  
ATOM     16  N   PHE A 138      62.032  47.772  57.998  1.00  0.00           N  
ATOM     17  CA  PHE A 138      61.332  47.890  56.724  1.00  0.00           C  
ATOM     18  C   PHE A 138      62.371  48.061  55.618  1.00  0.00           C  
ATOM     19  O   PHE A 138      62.216  47.535  54.513  1.00  0.00           O  
ATOM     20  CB  PHE A 138      60.391  49.103  56.743  1.00  0.00           C  
ATOM     21  CG  PHE A 138      59.869  49.501  55.379  1.00  0.00           C  
ATOM     22  CD1 PHE A 138      58.838  48.785  54.774  1.00  0.00           C  
ATOM     23  CD2 PHE A 138      60.395  50.605  54.711  1.00  0.00           C  
ATOM     24  CE1 PHE A 138      58.334  49.160  53.524  1.00  0.00           C  
ATOM     25  CE2 PHE A 138      59.898  50.990  53.460  1.00  0.00           C  
ATOM     26  CZ  PHE A 138      58.864  50.263  52.867  1.00  0.00           C  
ATOM     27  N   ASN A 139      63.434  48.797  55.930  1.00  0.00           N  
ATOM     28  CA  ASN A 139      64.499  49.043  54.967  1.00  0.00           C  
ATOM     29  C   ASN A 139      65.345  47.806  54.720  1.00  0.00           C  
ATOM     30  O   ASN A 139      66.026  47.700  53.702  1.00  0.00           O  
ATOM     31  CB  ASN A 139      65.376  50.192  55.445  1.00  0.00           C  
ATOM     32  CG  ASN A 139      64.771  51.537  55.126  1.00  0.00           C  
ATOM     33  OD1 ASN A 139      65.022  52.102  54.061  1.00  0.00           O  
ATOM     34  ND2 ASN A 139      63.955  52.055  56.042  1.00  0.00           N  
ATOM     35  N   ASP A 140      65.296  46.870  55.658  1.00  0.00           N  
ATOM     36  CA  ASP A 140      66.040  45.632  55.519  1.00  0.00           C  
ATOM     37  C   ASP A 140      65.178  44.671  54.722  1.00  0.00           C  
ATOM     38  O   ASP A 140      65.679  43.724  54.115  1.00  0.00           O  
ATOM     39  CB  ASP A 140      66.368  45.052  56.892  1.00  0.00           C  
ATOM     40  CG  ASP A 140      67.537  45.761  57.554  1.00  0.00           C  
ATOM     41  OD1 ASP A 140      68.251  46.524  56.861  1.00  0.00           O  
ATOM     42  OD2 ASP A 140      67.742  45.559  58.768  1.00  0.00           O  
ATOM     43  N   GLU A 141      63.873  44.924  54.734  1.00  0.00           N  
ATOM     44  CA  GLU A 141      62.931  44.110  53.982  1.00  0.00           C  
ATOM     45  C   GLU A 141      63.143  44.463  52.518  1.00  0.00           C  
ATOM     46  O   GLU A 141      63.153  43.592  51.653  1.00  0.00           O  
ATOM     47  CB  GLU A 141      61.494  44.440  54.380  1.00  0.00           C  
ATOM     48  CG  GLU A 141      60.900  43.484  55.399  1.00  0.00           C  
ATOM     49  CD  GLU A 141      60.103  42.362  54.762  1.00  0.00           C  
ATOM     50  OE1 GLU A 141      60.373  42.028  53.587  1.00  0.00           O  
ATOM     51  OE2 GLU A 141      59.208  41.812  55.440  1.00  0.00           O  
ATOM     52  N   LEU A 142      63.313  45.756  52.259  1.00  0.00           N  
ATOM     53  CA  LEU A 142      63.534  46.255  50.916  1.00  0.00           C  
ATOM     54  C   LEU A 142      64.868  45.770  50.360  1.00  0.00           C  
ATOM     55  O   LEU A 142      64.956  45.377  49.198  1.00  0.00           O  
ATOM     56  CB  LEU A 142      63.498  47.782  50.913  1.00  0.00           C  
ATOM     57  CG  LEU A 142      62.214  48.429  51.438  1.00  0.00           C  
ATOM     58  CD1 LEU A 142      62.265  49.917  51.183  1.00  0.00           C  
ATOM     59  CD2 LEU A 142      61.001  47.827  50.755  1.00  0.00           C  
ATOM     60  N   ARG A 143      65.904  45.794  51.192  1.00  0.00           N  
ATOM     61  CA  ARG A 143      67.233  45.354  50.776  1.00  0.00           C  
ATOM     62  C   ARG A 143      67.232  43.861  50.493  1.00  0.00           C  
ATOM     63  O   ARG A 143      67.798  43.403  49.498  1.00  0.00           O  
ATOM     64  CB  ARG A 143      68.258  45.656  51.868  1.00  0.00           C  
ATOM     65  CG  ARG A 143      69.618  46.108  51.348  1.00  0.00           C  
ATOM     66  CD  ARG A 143      70.737  45.643  52.267  1.00  0.00           C  
ATOM     67  NE  ARG A 143      70.472  44.302  52.781  1.00  0.00           N  
ATOM     68  CZ  ARG A 143      70.003  44.044  53.999  1.00  0.00           C  
ATOM     69  NH1 ARG A 143      69.748  45.044  54.836  1.00  0.00           N  
ATOM     70  NH2 ARG A 143      69.772  42.789  54.371  1.00  0.00           N  
ATOM     71  N   ASN A 144      66.597  43.104  51.379  1.00  0.00           N  
ATOM     72  CA  ASN A 144      66.524  41.657  51.227  1.00  0.00           C  
ATOM     73  C   ASN A 144      65.815  41.239  49.952  1.00  0.00           C  
ATOM     74  O   ASN A 144      66.205  40.263  49.307  1.00  0.00           O  
ATOM     75  CB  ASN A 144      65.809  41.037  52.417  1.00  0.00           C  
ATOM     76  CG  ASN A 144      66.658  40.027  53.114  1.00  0.00           C  
ATOM     77  OD1 ASN A 144      66.678  38.856  52.739  1.00  0.00           O  
ATOM     78  ND2 ASN A 144      67.386  40.470  54.134  1.00  0.00           N  
ATOM     79  N   ARG A 145      64.766  41.976  49.598  1.00  0.00           N  
ATOM     80  CA  ARG A 145      64.005  41.680  48.396  1.00  0.00           C  
ATOM     81  C   ARG A 145      64.817  42.029  47.147  1.00  0.00           C  
ATOM     82  O   ARG A 145      64.808  41.273  46.177  1.00  0.00           O  
ATOM     83  CB  ARG A 145      62.665  42.422  48.431  1.00  0.00           C  
ATOM     84  CG  ARG A 145      61.638  41.690  49.289  1.00  0.00           C  
ATOM     85  CD  ARG A 145      60.456  42.568  49.694  1.00  0.00           C  
ATOM     86  NE  ARG A 145      59.741  42.020  50.848  1.00  0.00           N  
ATOM     87  CZ  ARG A 145      58.622  41.297  50.784  1.00  0.00           C  
ATOM     88  NH1 ARG A 145      58.059  41.015  49.615  1.00  0.00           N  
ATOM     89  NH2 ARG A 145      58.053  40.865  51.903  1.00  0.00           N  
ATOM     90  N   ARG A 146      65.538  43.149  47.176  1.00  0.00           N  
ATOM     91  CA  ARG A 146      66.363  43.537  46.035  1.00  0.00           C  
ATOM     92  C   ARG A 146      67.496  42.528  45.820  1.00  0.00           C  
ATOM     93  O   ARG A 146      67.841  42.205  44.683  1.00  0.00           O  
ATOM     94  CB  ARG A 146      66.954  44.933  46.244  1.00  0.00           C  
ATOM     95  CG  ARG A 146      65.940  46.055  46.133  1.00  0.00           C  
ATOM     96  CD  ARG A 146      66.594  47.438  46.188  1.00  0.00           C  
ATOM     97  NE  ARG A 146      67.674  47.535  47.173  1.00  0.00           N  
ATOM     98  CZ  ARG A 146      67.529  47.997  48.415  1.00  0.00           C  
ATOM     99  NH1 ARG A 146      66.342  48.411  48.842  1.00  0.00           N  
ATOM    100  NH2 ARG A 146      68.575  48.050  49.232  1.00  0.00           N  
ATOM    101  N   GLU A 147      68.069  42.023  46.909  1.00  0.00           N  
ATOM    102  CA  GLU A 147      69.162  41.050  46.819  1.00  0.00           C  
ATOM    103  C   GLU A 147      68.662  39.716  46.277  1.00  0.00           C  
ATOM    104  O   GLU A 147      69.377  39.016  45.555  1.00  0.00           O  
ATOM    105  CB  GLU A 147      69.796  40.831  48.196  1.00  0.00           C  
ATOM    106  CG  GLU A 147      70.674  41.983  48.664  1.00  0.00           C  
ATOM    107  CD  GLU A 147      71.293  41.732  50.026  1.00  0.00           C  
ATOM    108  OE1 GLU A 147      70.945  40.724  50.681  1.00  0.00           O  
ATOM    109  OE2 GLU A 147      72.133  42.549  50.440  1.00  0.00           O  
ATOM    110  N   LYS A 148      67.435  39.361  46.647  1.00  0.00           N  
ATOM    111  CA  LYS A 148      66.834  38.116  46.191  1.00  0.00           C  
ATOM    112  C   LYS A 148      66.563  38.216  44.690  1.00  0.00           C  
ATOM    113  O   LYS A 148      66.734  37.241  43.949  1.00  0.00           O  
ATOM    114  CB  LYS A 148      65.539  37.849  46.958  1.00  0.00           C  
ATOM    115  CG  LYS A 148      65.738  36.986  48.182  1.00  0.00           C  
ATOM    116  CD  LYS A 148      64.690  37.275  49.234  1.00  0.00           C  
ATOM    117  CE  LYS A 148      64.897  36.399  50.462  1.00  0.00           C  
ATOM    118  NZ  LYS A 148      63.653  36.293  51.278  1.00  0.00           N  
ATOM    119  N   LEU A 149      66.149  39.403  44.250  1.00  0.00           N  
ATOM    120  CA  LEU A 149      65.882  39.649  42.842  1.00  0.00           C  
ATOM    121  C   LEU A 149      67.197  39.620  42.059  1.00  0.00           C  
ATOM    122  O   LEU A 149      67.272  39.021  40.990  1.00  0.00           O  
ATOM    123  CB  LEU A 149      65.199  41.004  42.652  1.00  0.00           C  
ATOM    124  CG  LEU A 149      65.016  41.405  41.182  1.00  0.00           C  
ATOM    125  CD1 LEU A 149      64.254  40.313  40.419  1.00  0.00           C  
ATOM    126  CD2 LEU A 149      64.268  42.720  41.109  1.00  0.00           C  
ATOM    127  N   ALA A 150      68.232  40.266  42.590  1.00  0.00           N  
ATOM    128  CA  ALA A 150      69.530  40.274  41.925  1.00  0.00           C  
ATOM    129  C   ALA A 150      69.936  38.836  41.625  1.00  0.00           C  
ATOM    130  O   ALA A 150      70.439  38.538  40.542  1.00  0.00           O  
ATOM    131  CB  ALA A 150      70.578  40.936  42.806  1.00  0.00           C  
ATOM    132  N   ALA A 151      69.703  37.948  42.587  1.00  0.00           N  
ATOM    133  CA  ALA A 151      70.034  36.534  42.427  1.00  0.00           C  
ATOM    134  C   ALA A 151      69.206  35.885  41.320  1.00  0.00           C  
ATOM    135  O   ALA A 151      69.690  34.989  40.629  1.00  0.00           O  
ATOM    136  CB  ALA A 151      69.812  35.792  43.740  1.00  0.00           C  
ATOM    137  N   LEU A 152      67.961  36.329  41.153  1.00  0.00           N  
ATOM    138  CA  LEU A 152      67.095  35.775  40.119  1.00  0.00           C  
ATOM    139  C   LEU A 152      67.606  36.197  38.750  1.00  0.00           C  
ATOM    140  O   LEU A 152      67.552  35.429  37.793  1.00  0.00           O  
ATOM    141  CB  LEU A 152      65.654  36.263  40.297  1.00  0.00           C  
ATOM    142  CG  LEU A 152      64.802  35.551  41.348  1.00  0.00           C  
ATOM    143  CD1 LEU A 152      63.396  36.148  41.365  1.00  0.00           C  
ATOM    144  CD2 LEU A 152      64.765  34.059  41.048  1.00  0.00           C  
ATOM    145  N   ARG A 153      68.091  37.431  38.668  1.00  0.00           N  
ATOM    146  CA  ARG A 153      68.622  37.972  37.431  1.00  0.00           C  
ATOM    147  C   ARG A 153      69.839  37.173  36.982  1.00  0.00           C  
ATOM    148  O   ARG A 153      70.035  36.955  35.785  1.00  0.00           O  
ATOM    149  CB  ARG A 153      69.007  39.433  37.624  1.00  0.00           C  
ATOM    150  CG  ARG A 153      67.842  40.332  38.032  1.00  0.00           C  
ATOM    151  CD  ARG A 153      67.861  41.594  37.219  1.00  0.00           C  
ATOM    152  NE  ARG A 153      66.895  42.607  37.644  1.00  0.00           N  
ATOM    153  CZ  ARG A 153      65.776  42.889  36.984  1.00  0.00           C  
ATOM    154  NH1 ARG A 153      65.482  42.228  35.879  1.00  0.00           N  
ATOM    155  NH2 ARG A 153      64.978  43.863  37.393  1.00  0.00           N  
ATOM    156  N   GLN A 154      70.654  36.730  37.935  1.00  0.00           N  
ATOM    157  CA  GLN A 154      71.843  35.948  37.595  1.00  0.00           C  
ATOM    158  C   GLN A 154      71.508  34.558  37.073  1.00  0.00           C  
ATOM    159  O   GLN A 154      72.290  33.967  36.334  1.00  0.00           O  
ATOM    160  CB  GLN A 154      72.762  35.822  38.804  1.00  0.00           C  
ATOM    161  CG  GLN A 154      73.444  37.120  39.159  1.00  0.00           C  
ATOM    162  CD  GLN A 154      74.495  37.511  38.144  1.00  0.00           C  
ATOM    163  OE1 GLN A 154      75.350  36.702  37.777  1.00  0.00           O  
ATOM    164  NE2 GLN A 154      74.438  38.754  37.683  1.00  0.00           N  
ATOM    165  N   GLN A 155      70.346  34.041  37.458  1.00  0.00           N  
ATOM    166  CA  GLN A 155      69.914  32.717  37.019  1.00  0.00           C  
ATOM    167  C   GLN A 155      69.256  32.753  35.644  1.00  0.00           C  
ATOM    168  O   GLN A 155      69.112  31.726  34.993  1.00  0.00           O  
ATOM    169  CB  GLN A 155      68.919  32.117  38.007  1.00  0.00           C  
ATOM    170  CG  GLN A 155      69.461  31.888  39.400  1.00  0.00           C  
ATOM    171  CD  GLN A 155      68.340  31.718  40.404  1.00  0.00           C  
ATOM    172  OE1 GLN A 155      68.457  32.112  41.571  1.00  0.00           O  
ATOM    173  NE2 GLN A 155      67.231  31.131  39.948  1.00  0.00           N  
ATOM    174  N   GLY A 156      68.844  33.933  35.207  1.00  0.00           N  
ATOM    175  CA  GLY A 156      68.200  34.028  33.917  1.00  0.00           C  
ATOM    176  C   GLY A 156      67.148  35.110  33.893  1.00  0.00           C  
ATOM    177  O   GLY A 156      67.383  36.229  34.360  1.00  0.00           O  
ATOM    178  N   VAL A 157      65.983  34.784  33.345  1.00  0.00           N  
ATOM    179  CA  VAL A 157      64.898  35.755  33.257  1.00  0.00           C  
ATOM    180  C   VAL A 157      64.118  35.789  34.573  1.00  0.00           C  
ATOM    181  O   VAL A 157      63.375  34.859  34.916  1.00  0.00           O  
ATOM    182  CB  VAL A 157      63.962  35.434  32.061  1.00  0.00           C  
ATOM    183  CG1 VAL A 157      63.073  36.626  31.754  1.00  0.00           C  
ATOM    184  CG2 VAL A 157      64.799  35.094  30.832  1.00  0.00           C  
ATOM    185  N   ALA A 158      64.317  36.880  35.308  1.00  0.00           N  
ATOM    186  CA  ALA A 158      63.692  37.083  36.609  1.00  0.00           C  
ATOM    187  C   ALA A 158      62.167  37.168  36.558  1.00  0.00           C  
ATOM    188  O   ALA A 158      61.488  36.689  37.469  1.00  0.00           O  
ATOM    189  CB  ALA A 158      64.270  38.345  37.255  1.00  0.00           C  
ATOM    190  N   PHE A 159      61.633  37.770  35.497  1.00  0.00           N  
ATOM    191  CA  PHE A 159      60.191  37.926  35.358  1.00  0.00           C  
ATOM    192  C   PHE A 159      59.602  37.115  34.211  1.00  0.00           C  
ATOM    193  O   PHE A 159      59.442  37.606  33.093  1.00  0.00           O  
ATOM    194  CB  PHE A 159      59.840  39.409  35.179  1.00  0.00           C  
ATOM    195  CG  PHE A 159      60.294  40.271  36.317  1.00  0.00           C  
ATOM    196  CD1 PHE A 159      61.577  40.810  36.328  1.00  0.00           C  
ATOM    197  CD2 PHE A 159      59.465  40.494  37.410  1.00  0.00           C  
ATOM    198  CE1 PHE A 159      62.033  41.554  37.414  1.00  0.00           C  
ATOM    199  CE2 PHE A 159      59.910  41.238  38.503  1.00  0.00           C  
ATOM    200  CZ  PHE A 159      61.199  41.768  38.503  1.00  0.00           C  
ATOM    201  N   PRO A 160      59.271  35.849  34.475  1.00  0.00           N  
ATOM    202  CA  PRO A 160      58.695  35.014  33.419  1.00  0.00           C  
ATOM    203  C   PRO A 160      57.224  35.360  33.149  1.00  0.00           C  
ATOM    204  O   PRO A 160      56.622  36.176  33.850  1.00  0.00           O  
ATOM    205  CB  PRO A 160      58.844  33.596  33.974  1.00  0.00           C  
ATOM    206  CG  PRO A 160      58.761  33.782  35.460  1.00  0.00           C  
ATOM    207  CD  PRO A 160      59.414  35.119  35.747  1.00  0.00           C  
ATOM    208  N   ASN A 161      56.677  34.766  32.097  1.00  0.00           N  
ATOM    209  CA  ASN A 161      55.265  34.905  31.744  1.00  0.00           C  
ATOM    210  C   ASN A 161      55.030  33.603  31.020  1.00  0.00           C  
ATOM    211  O   ASN A 161      55.049  33.546  29.792  1.00  0.00           O  
ATOM    212  CB  ASN A 161      54.979  36.080  30.807  1.00  0.00           C  
ATOM    213  CG  ASN A 161      53.482  36.371  30.710  1.00  0.00           C  
ATOM    214  OD1 ASN A 161      52.662  35.450  30.813  1.00  0.00           O  
ATOM    215  ND2 ASN A 161      53.119  37.642  30.526  1.00  0.00           N  
ATOM    216  N   ASP A 162      54.823  32.556  31.807  1.00  0.00           N  
ATOM    217  CA  ASP A 162      54.663  31.216  31.286  1.00  0.00           C  
ATOM    218  C   ASP A 162      53.633  30.351  32.040  1.00  0.00           C  
ATOM    219  O   ASP A 162      52.897  29.581  31.424  1.00  0.00           O  
ATOM    220  CB  ASP A 162      56.042  30.562  31.321  1.00  0.00           C  
ATOM    221  CG  ASP A 162      56.018  29.134  30.888  1.00  0.00           C  
ATOM    222  OD1 ASP A 162      56.087  28.893  29.666  1.00  0.00           O  
ATOM    223  OD2 ASP A 162      55.934  28.249  31.762  1.00  0.00           O  
ATOM    224  N   PHE A 163      53.578  30.475  33.366  1.00  0.00           N  
ATOM    225  CA  PHE A 163      52.644  29.681  34.169  1.00  0.00           C  
ATOM    226  C   PHE A 163      51.184  29.988  33.852  1.00  0.00           C  
ATOM    227  O   PHE A 163      50.800  31.150  33.723  1.00  0.00           O  
ATOM    228  CB  PHE A 163      52.895  29.903  35.671  1.00  0.00           C  
ATOM    229  CG  PHE A 163      52.028  29.049  36.560  1.00  0.00           C  
ATOM    230  CD1 PHE A 163      52.438  27.771  36.935  1.00  0.00           C  
ATOM    231  CD2 PHE A 163      50.773  29.498  36.975  1.00  0.00           C  
ATOM    232  CE1 PHE A 163      51.609  26.954  37.701  1.00  0.00           C  
ATOM    233  CE2 PHE A 163      49.937  28.690  37.740  1.00  0.00           C  
ATOM    234  CZ  PHE A 163      50.353  27.417  38.103  1.00  0.00           C  
ATOM    235  N   ARG A 164      50.372  28.940  33.736  1.00  0.00           N  
ATOM    236  CA  ARG A 164      48.950  29.105  33.436  1.00  0.00           C  
ATOM    237  C   ARG A 164      48.091  28.353  34.447  1.00  0.00           C  
ATOM    238  O   ARG A 164      48.315  27.171  34.723  1.00  0.00           O  
ATOM    239  CB  ARG A 164      48.632  28.602  32.017  1.00  0.00           C  
ATOM    240  CG  ARG A 164      49.496  29.212  30.920  1.00  0.00           C  
ATOM    241  CD  ARG A 164      49.126  30.665  30.662  1.00  0.00           C  
ATOM    242  NE  ARG A 164      50.019  31.279  29.683  1.00  0.00           N  
ATOM    243  CZ  ARG A 164      50.990  32.143  29.973  1.00  0.00           C  
ATOM    244  NH1 ARG A 164      51.220  32.521  31.229  1.00  0.00           N  
ATOM    245  NH2 ARG A 164      51.747  32.627  28.998  1.00  0.00           N  
ATOM    246  N   ARG A 165      47.103  29.049  34.996  1.00  0.00           N  
ATOM    247  CA  ARG A 165      46.211  28.452  35.977  1.00  0.00           C  
ATOM    248  C   ARG A 165      44.924  28.031  35.281  1.00  0.00           C  
ATOM    249  O   ARG A 165      44.657  28.453  34.159  1.00  0.00           O  
ATOM    250  CB  ARG A 165      45.900  29.462  37.089  1.00  0.00           C  
ATOM    251  CG  ARG A 165      45.247  30.753  36.619  1.00  0.00           C  
ATOM    252  CD  ARG A 165      44.532  31.449  37.773  1.00  0.00           C  
ATOM    253  NE  ARG A 165      43.949  32.737  37.399  1.00  0.00           N  
ATOM    254  CZ  ARG A 165      43.825  33.774  38.226  1.00  0.00           C  
ATOM    255  NH1 ARG A 165      44.244  33.681  39.479  1.00  0.00           N  
ATOM    256  NH2 ARG A 165      43.278  34.906  37.803  1.00  0.00           N  
ATOM    257  N   ASP A 166      44.130  27.195  35.935  1.00  0.00           N  
ATOM    258  CA  ASP A 166      42.878  26.771  35.341  1.00  0.00           C  
ATOM    259  C   ASP A 166      41.712  26.946  36.304  1.00  0.00           C  
ATOM    260  O   ASP A 166      40.587  26.573  35.987  1.00  0.00           O  
ATOM    261  CB  ASP A 166      42.968  25.315  34.889  1.00  0.00           C  
ATOM    262  CG  ASP A 166      43.407  24.381  35.999  1.00  0.00           C  
ATOM    263  OD1 ASP A 166      43.036  24.618  37.169  1.00  0.00           O  
ATOM    264  OD2 ASP A 166      44.125  23.403  35.698  1.00  0.00           O  
ATOM    265  N   HIS A 167      41.984  27.531  37.469  1.00  0.00           N  
ATOM    266  CA  HIS A 167      40.963  27.749  38.496  1.00  0.00           C  
ATOM    267  C   HIS A 167      41.273  28.955  39.379  1.00  0.00           C  
ATOM    268  O   HIS A 167      42.435  29.304  39.587  1.00  0.00           O  
ATOM    269  CB  HIS A 167      40.882  26.533  39.431  1.00  0.00           C  
ATOM    270  CG  HIS A 167      40.149  25.359  38.862  1.00  0.00           C  
ATOM    271  ND1 HIS A 167      40.783  24.345  38.178  1.00  0.00           N  
ATOM    272  CD2 HIS A 167      38.837  25.023  38.904  1.00  0.00           C  
ATOM    273  CE1 HIS A 167      39.895  23.435  37.821  1.00  0.00           C  
ATOM    274  NE2 HIS A 167      38.706  23.822  38.249  1.00  0.00           N  
ATOM    275  N   THR A 168      40.230  29.586  39.902  1.00  0.00           N  
ATOM    276  CA  THR A 168      40.409  30.687  40.837  1.00  0.00           C  
ATOM    277  C   THR A 168      39.821  30.135  42.139  1.00  0.00           C  
ATOM    278  O   THR A 168      38.993  29.226  42.102  1.00  0.00           O  
ATOM    279  CB  THR A 168      39.650  31.963  40.424  1.00  0.00           C  
ATOM    280  OG1 THR A 168      38.289  31.642  40.131  1.00  0.00           O  
ATOM    281  CG2 THR A 168      40.305  32.598  39.222  1.00  0.00           C  
ATOM    282  N   SER A 169      40.251  30.676  43.278  1.00  0.00           N  
ATOM    283  CA  SER A 169      39.797  30.207  44.588  1.00  0.00           C  
ATOM    284  C   SER A 169      38.285  30.094  44.751  1.00  0.00           C  
ATOM    285  O   SER A 169      37.784  29.094  45.273  1.00  0.00           O  
ATOM    286  CB  SER A 169      40.350  31.114  45.677  1.00  0.00           C  
ATOM    287  OG  SER A 169      39.923  32.447  45.471  1.00  0.00           O  
ATOM    288  N   ASP A 170      37.558  31.118  44.320  1.00  0.00           N  
ATOM    289  CA  ASP A 170      36.109  31.097  44.439  1.00  0.00           C  
ATOM    290  C   ASP A 170      35.499  29.879  43.737  1.00  0.00           C  
ATOM    291  O   ASP A 170      34.566  29.260  44.250  1.00  0.00           O  
ATOM    292  CB  ASP A 170      35.515  32.399  43.884  1.00  0.00           C  
ATOM    293  CG  ASP A 170      35.877  32.643  42.429  1.00  0.00           C  
ATOM    294  OD1 ASP A 170      37.080  32.611  42.088  1.00  0.00           O  
ATOM    295  OD2 ASP A 170      34.948  32.876  41.626  1.00  0.00           O  
ATOM    296  N   GLN A 171      36.037  29.527  42.572  1.00  0.00           N  
ATOM    297  CA  GLN A 171      35.543  28.378  41.817  1.00  0.00           C  
ATOM    298  C   GLN A 171      35.765  27.077  42.575  1.00  0.00           C  
ATOM    299  O   GLN A 171      34.884  26.223  42.639  1.00  0.00           O  
ATOM    300  CB  GLN A 171      36.253  28.278  40.464  1.00  0.00           C  
ATOM    301  CG  GLN A 171      36.041  29.461  39.539  1.00  0.00           C  
ATOM    302  CD  GLN A 171      36.791  29.302  38.225  1.00  0.00           C  
ATOM    303  OE1 GLN A 171      37.914  28.795  38.189  1.00  0.00           O  
ATOM    304  NE2 GLN A 171      36.168  29.733  37.139  1.00  0.00           N  
ATOM    305  N   LEU A 172      36.959  26.922  43.132  1.00  0.00           N  
ATOM    306  CA  LEU A 172      37.300  25.722  43.877  1.00  0.00           C  
ATOM    307  C   LEU A 172      36.403  25.527  45.100  1.00  0.00           C  
ATOM    308  O   LEU A 172      35.930  24.419  45.368  1.00  0.00           O  
ATOM    309  CB  LEU A 172      38.762  25.793  44.301  1.00  0.00           C  
ATOM    310  CG  LEU A 172      39.726  25.831  43.116  1.00  0.00           C  
ATOM    311  CD1 LEU A 172      41.099  26.276  43.581  1.00  0.00           C  
ATOM    312  CD2 LEU A 172      39.796  24.448  42.487  1.00  0.00           C  
ATOM    313  N   HIS A 173      36.172  26.609  45.835  1.00  0.00           N  
ATOM    314  CA  HIS A 173      35.338  26.557  47.028  1.00  0.00           C  
ATOM    315  C   HIS A 173      33.892  26.246  46.662  1.00  0.00           C  
ATOM    316  O   HIS A 173      33.256  25.393  47.274  1.00  0.00           O  
ATOM    317  CB  HIS A 173      35.400  27.891  47.776  1.00  0.00           C  
ATOM    318  CG  HIS A 173      36.692  28.121  48.494  1.00  0.00           C  
ATOM    319  ND1 HIS A 173      37.265  27.175  49.319  1.00  0.00           N  
ATOM    320  CD2 HIS A 173      37.523  29.190  48.513  1.00  0.00           C  
ATOM    321  CE1 HIS A 173      38.394  27.651  49.813  1.00  0.00           C  
ATOM    322  NE2 HIS A 173      38.573  28.872  49.339  1.00  0.00           N  
ATOM    323  N   GLU A 174      33.377  26.941  45.656  1.00  0.00           N  
ATOM    324  CA  GLU A 174      32.005  26.735  45.223  1.00  0.00           C  
ATOM    325  C   GLU A 174      31.762  25.286  44.841  1.00  0.00           C  
ATOM    326  O   GLU A 174      30.772  24.686  45.241  1.00  0.00           O  
ATOM    327  CB  GLU A 174      31.682  27.635  44.030  1.00  0.00           C  
ATOM    328  CG  GLU A 174      30.198  27.771  43.741  1.00  0.00           C  
ATOM    329  N   GLU A 175      32.679  24.712  44.083  1.00  0.00           N  
ATOM    330  CA  GLU A 175      32.512  23.342  43.637  1.00  0.00           C  
ATOM    331  C   GLU A 175      32.921  22.234  44.614  1.00  0.00           C  
ATOM    332  O   GLU A 175      32.310  21.162  44.622  1.00  0.00           O  
ATOM    333  CB  GLU A 175      33.261  23.155  42.315  1.00  0.00           C  
ATOM    334  CG  GLU A 175      33.125  21.773  41.698  1.00  0.00           C  
ATOM    335  CD  GLU A 175      33.935  21.622  40.419  1.00  0.00           C  
ATOM    336  OE1 GLU A 175      34.655  22.581  40.051  1.00  0.00           O  
ATOM    337  OE2 GLU A 175      33.854  20.542  39.782  1.00  0.00           O  
ATOM    338  N   PHE A 176      33.928  22.480  45.448  1.00  0.00           N  
ATOM    339  CA  PHE A 176      34.398  21.426  46.338  1.00  0.00           C  
ATOM    340  C   PHE A 176      34.284  21.609  47.841  1.00  0.00           C  
ATOM    341  O   PHE A 176      34.544  20.669  48.589  1.00  0.00           O  
ATOM    342  CB  PHE A 176      35.846  21.098  45.997  1.00  0.00           C  
ATOM    343  CG  PHE A 176      36.058  20.719  44.561  1.00  0.00           C  
ATOM    344  CD1 PHE A 176      35.712  19.453  44.104  1.00  0.00           C  
ATOM    345  CD2 PHE A 176      36.633  21.619  43.667  1.00  0.00           C  
ATOM    346  CE1 PHE A 176      35.936  19.085  42.778  1.00  0.00           C  
ATOM    347  CE2 PHE A 176      36.863  21.260  42.338  1.00  0.00           C  
ATOM    348  CZ  PHE A 176      36.515  19.990  41.894  1.00  0.00           C  
ATOM    349  N   ASP A 177      33.915  22.796  48.298  1.00  0.00           N  
ATOM    350  CA  ASP A 177      33.798  23.005  49.732  1.00  0.00           C  
ATOM    351  C   ASP A 177      32.905  21.942  50.358  1.00  0.00           C  
ATOM    352  O   ASP A 177      33.171  21.468  51.462  1.00  0.00           O  
ATOM    353  CB  ASP A 177      33.216  24.384  50.026  1.00  0.00           C  
ATOM    354  CG  ASP A 177      34.286  25.429  50.250  1.00  0.00           C  
ATOM    355  OD1 ASP A 177      35.488  25.083  50.196  1.00  0.00           O  
ATOM    356  OD2 ASP A 177      33.922  26.601  50.481  1.00  0.00           O  
ATOM    357  N   ALA A 178      31.855  21.559  49.633  1.00  0.00           N  
ATOM    358  CA  ALA A 178      30.882  20.570  50.104  1.00  0.00           C  
ATOM    359  C   ALA A 178      31.332  19.108  50.132  1.00  0.00           C  
ATOM    360  O   ALA A 178      30.602  18.250  50.619  1.00  0.00           O  
ATOM    361  CB  ALA A 178      29.599  20.687  49.281  1.00  0.00           C  
ATOM    362  N   LYS A 179      32.513  18.806  49.615  1.00  0.00           N  
ATOM    363  CA  LYS A 179      32.974  17.428  49.620  1.00  0.00           C  
ATOM    364  C   LYS A 179      33.949  17.186  50.762  1.00  0.00           C  
ATOM    365  O   LYS A 179      34.748  18.059  51.101  1.00  0.00           O  
ATOM    366  CB  LYS A 179      33.638  17.090  48.286  1.00  0.00           C  
ATOM    367  CG  LYS A 179      32.800  17.474  47.083  1.00  0.00           C  
ATOM    368  CD  LYS A 179      33.359  16.872  45.808  1.00  0.00           C  
ATOM    369  CE  LYS A 179      32.372  17.015  44.664  1.00  0.00           C  
ATOM    370  NZ  LYS A 179      30.982  16.708  45.108  1.00  0.00           N  
ATOM    371  N   ASP A 180      33.869  16.004  51.366  1.00  0.00           N  
ATOM    372  CA  ASP A 180      34.763  15.655  52.460  1.00  0.00           C  
ATOM    373  C   ASP A 180      36.012  15.023  51.873  1.00  0.00           C  
ATOM    374  O   ASP A 180      36.064  14.735  50.677  1.00  0.00           O  
ATOM    375  CB  ASP A 180      34.087  14.687  53.444  1.00  0.00           C  
ATOM    376  CG  ASP A 180      33.613  13.399  52.784  1.00  0.00           C  
ATOM    377  OD1 ASP A 180      34.434  12.695  52.158  1.00  0.00           O  
ATOM    378  OD2 ASP A 180      32.409  13.084  52.903  1.00  0.00           O  
ATOM    379  N   ASN A 181      37.014  14.808  52.717  1.00  0.00           N  
ATOM    380  CA  ASN A 181      38.271  14.227  52.272  1.00  0.00           C  
ATOM    381  C   ASN A 181      38.141  12.875  51.580  1.00  0.00           C  
ATOM    382  O   ASN A 181      38.974  12.520  50.747  1.00  0.00           O  
ATOM    383  CB  ASN A 181      39.233  14.110  53.446  1.00  0.00           C  
ATOM    384  CG  ASN A 181      40.606  14.628  53.111  1.00  0.00           C  
ATOM    385  OD1 ASN A 181      40.760  15.486  52.241  1.00  0.00           O  
ATOM    386  ND2 ASN A 181      41.618  14.108  53.793  1.00  0.00           N  
ATOM    387  N   GLN A 182      37.105  12.119  51.928  1.00  0.00           N  
ATOM    388  CA  GLN A 182      36.885  10.815  51.316  1.00  0.00           C  
ATOM    389  C   GLN A 182      36.580  11.001  49.834  1.00  0.00           C  
ATOM    390  O   GLN A 182      37.233  10.403  48.981  1.00  0.00           O  
ATOM    391  CB  GLN A 182      35.723  10.092  52.004  1.00  0.00           C  
ATOM    392  N   GLU A 183      35.591  11.841  49.537  1.00  0.00           N  
ATOM    393  CA  GLU A 183      35.199  12.112  48.154  1.00  0.00           C  
ATOM    394  C   GLU A 183      36.361  12.691  47.366  1.00  0.00           C  
ATOM    395  O   GLU A 183      36.745  12.155  46.327  1.00  0.00           O  
ATOM    396  CB  GLU A 183      34.035  13.104  48.099  1.00  0.00           C  
ATOM    397  CG  GLU A 183      33.056  13.016  49.254  1.00  0.00           C  
ATOM    398  CD  GLU A 183      31.769  13.773  48.975  1.00  0.00           C  
ATOM    399  OE1 GLU A 183      31.474  14.035  47.785  1.00  0.00           O  
ATOM    400  OE2 GLU A 183      31.053  14.106  49.947  1.00  0.00           O  
ATOM    401  N   LEU A 184      36.914  13.792  47.866  1.00  0.00           N  
ATOM    402  CA  LEU A 184      38.028  14.452  47.202  1.00  0.00           C  
ATOM    403  C   LEU A 184      39.161  13.481  46.943  1.00  0.00           C  
ATOM    404  O   LEU A 184      39.816  13.552  45.906  1.00  0.00           O  
ATOM    405  CB  LEU A 184      38.529  15.628  48.044  1.00  0.00           C  
ATOM    406  CG  LEU A 184      37.606  16.850  48.034  1.00  0.00           C  
ATOM    407  CD1 LEU A 184      38.205  17.960  48.866  1.00  0.00           C  
ATOM    408  CD2 LEU A 184      37.392  17.311  46.600  1.00  0.00           C  
ATOM    409  N   GLU A 185      39.387  12.563  47.877  1.00  0.00           N  
ATOM    410  CA  GLU A 185      40.458  11.587  47.715  1.00  0.00           C  
ATOM    411  C   GLU A 185      40.206  10.692  46.515  1.00  0.00           C  
ATOM    412  O   GLU A 185      41.093  10.491  45.686  1.00  0.00           O  
ATOM    413  CB  GLU A 185      40.598  10.716  48.962  1.00  0.00           C  
ATOM    414  CG  GLU A 185      41.732   9.707  48.849  1.00  0.00           C  
ATOM    415  CD  GLU A 185      41.654   8.608  49.888  1.00  0.00           C  
ATOM    416  OE1 GLU A 185      40.630   8.534  50.606  1.00  0.00           O  
ATOM    417  OE2 GLU A 185      42.619   7.817  49.985  1.00  0.00           O  
ATOM    418  N   SER A 186      38.995  10.150  46.431  1.00  0.00           N  
ATOM    419  CA  SER A 186      38.633   9.277  45.320  1.00  0.00           C  
ATOM    420  C   SER A 186      38.517  10.070  44.012  1.00  0.00           C  
ATOM    421  O   SER A 186      38.795   9.543  42.931  1.00  0.00           O  
ATOM    422  CB  SER A 186      37.315   8.551  45.622  1.00  0.00           C  
ATOM    423  OG  SER A 186      36.212   9.438  45.574  1.00  0.00           O  
ATOM    424  N   LEU A 195      38.113  11.335  44.112  1.00  0.00           N  
ATOM    425  CA  LEU A 195      37.983  12.189  42.935  1.00  0.00           C  
ATOM    426  C   LEU A 195      39.353  12.557  42.361  1.00  0.00           C  
ATOM    427  O   LEU A 195      39.479  12.778  41.162  1.00  0.00           O  
ATOM    428  CB  LEU A 195      37.208  13.458  43.286  1.00  0.00           C  
ATOM    429  CG  LEU A 195      35.701  13.263  43.462  1.00  0.00           C  
ATOM    430  CD1 LEU A 195      35.077  14.520  44.035  1.00  0.00           C  
ATOM    431  CD2 LEU A 195      35.074  12.924  42.126  1.00  0.00           C  
ATOM    432  N   ASN A 196      40.372  12.617  43.219  1.00  0.00           N  
ATOM    433  CA  ASN A 196      41.746  12.936  42.805  1.00  0.00           C  
ATOM    434  C   ASN A 196      41.851  14.052  41.761  1.00  0.00           C  
ATOM    435  O   ASN A 196      42.445  13.865  40.697  1.00  0.00           O  
ATOM    436  CB  ASN A 196      42.426  11.676  42.266  1.00  0.00           C  
ATOM    437  CG  ASN A 196      43.943  11.786  42.249  1.00  0.00           C  
ATOM    438  OD1 ASN A 196      44.545  12.427  43.108  1.00  0.00           O  
ATOM    439  ND2 ASN A 196      44.568  11.151  41.265  1.00  0.00           N  
ATOM    440  N   ILE A 197      41.293  15.214  42.082  1.00  0.00           N  
ATOM    441  CA  ILE A 197      41.299  16.362  41.179  1.00  0.00           C  
ATOM    442  C   ILE A 197      42.546  17.242  41.261  1.00  0.00           C  
ATOM    443  O   ILE A 197      42.866  17.774  42.325  1.00  0.00           O  
ATOM    444  CB  ILE A 197      40.081  17.254  41.451  1.00  0.00           C  
ATOM    445  CG1 ILE A 197      38.805  16.491  41.103  1.00  0.00           C  
ATOM    446  CG2 ILE A 197      40.183  18.548  40.660  1.00  0.00           C  
ATOM    447  CD1 ILE A 197      37.784  16.499  42.211  1.00  0.00           C  
ATOM    448  N   GLU A 198      43.241  17.401  40.136  1.00  0.00           N  
ATOM    449  CA  GLU A 198      44.425  18.256  40.087  1.00  0.00           C  
ATOM    450  C   GLU A 198      44.012  19.611  39.498  1.00  0.00           C  
ATOM    451  O   GLU A 198      43.252  19.663  38.533  1.00  0.00           O  
ATOM    452  CB  GLU A 198      45.516  17.629  39.219  1.00  0.00           C  
ATOM    453  CG  GLU A 198      46.671  18.579  38.916  1.00  0.00           C  
ATOM    454  CD  GLU A 198      47.912  17.865  38.395  1.00  0.00           C  
ATOM    455  OE1 GLU A 198      48.534  17.101  39.161  1.00  0.00           O  
ATOM    456  OE2 GLU A 198      48.270  18.071  37.217  1.00  0.00           O  
ATOM    457  N   VAL A 199      44.500  20.701  40.083  1.00  0.00           N  
ATOM    458  CA  VAL A 199      44.165  22.037  39.598  1.00  0.00           C  
ATOM    459  C   VAL A 199      45.385  22.953  39.626  1.00  0.00           C  
ATOM    460  O   VAL A 199      46.389  22.636  40.261  1.00  0.00           O  
ATOM    461  CB  VAL A 199      43.062  22.673  40.455  1.00  0.00           C  
ATOM    462  CG1 VAL A 199      41.852  21.752  40.516  1.00  0.00           C  
ATOM    463  CG2 VAL A 199      43.595  22.951  41.855  1.00  0.00           C  
ATOM    464  N   SER A 200      45.297  24.084  38.933  1.00  0.00           N  
ATOM    465  CA  SER A 200      46.398  25.049  38.889  1.00  0.00           C  
ATOM    466  C   SER A 200      45.873  26.415  39.300  1.00  0.00           C  
ATOM    467  O   SER A 200      44.863  26.879  38.775  1.00  0.00           O  
ATOM    468  CB  SER A 200      46.982  25.135  37.482  1.00  0.00           C  
ATOM    469  OG  SER A 200      47.727  23.974  37.169  1.00  0.00           O  
ATOM    470  N   VAL A 201      46.553  27.055  40.246  1.00  0.00           N  
ATOM    471  CA  VAL A 201      46.138  28.373  40.721  1.00  0.00           C  
ATOM    472  C   VAL A 201      47.334  29.307  40.745  1.00  0.00           C  
ATOM    473  O   VAL A 201      48.480  28.869  40.627  1.00  0.00           O  
ATOM    474  CB  VAL A 201      45.527  28.300  42.150  1.00  0.00           C  
ATOM    475  CG1 VAL A 201      44.209  27.520  42.118  1.00  0.00           C  
ATOM    476  CG2 VAL A 201      46.506  27.632  43.109  1.00  0.00           C  
ATOM    477  N   ALA A 202      47.066  30.598  40.875  1.00  0.00           N  
ATOM    478  CA  ALA A 202      48.130  31.587  40.929  1.00  0.00           C  
ATOM    479  C   ALA A 202      47.606  32.783  41.694  1.00  0.00           C  
ATOM    480  O   ALA A 202      46.416  33.082  41.652  1.00  0.00           O  
ATOM    481  CB  ALA A 202      48.550  32.002  39.533  1.00  0.00           C  
ATOM    482  N   GLY A 203      48.500  33.460  42.401  1.00  0.00           N  
ATOM    483  CA  GLY A 203      48.096  34.611  43.177  1.00  0.00           C  
ATOM    484  C   GLY A 203      49.200  35.075  44.102  1.00  0.00           C  
ATOM    485  O   GLY A 203      50.356  34.660  43.982  1.00  0.00           O  
ATOM    486  N   ARG A 205      48.832  35.938  45.038  1.00  0.00           N  
ATOM    487  CA  ARG A 205      49.772  36.511  45.990  1.00  0.00           C  
ATOM    488  C   ARG A 205      49.919  35.661  47.245  1.00  0.00           C  
ATOM    489  O   ARG A 205      48.923  35.202  47.799  1.00  0.00           O  
ATOM    490  CB  ARG A 205      49.284  37.900  46.374  1.00  0.00           C  
ATOM    491  CG  ARG A 205      50.354  38.831  46.852  1.00  0.00           C  
ATOM    492  CD  ARG A 205      49.750  40.187  47.097  1.00  0.00           C  
ATOM    493  NE  ARG A 205      49.579  40.958  45.868  1.00  0.00           N  
ATOM    494  CZ  ARG A 205      50.573  41.550  45.210  1.00  0.00           C  
ATOM    495  NH1 ARG A 205      51.816  41.457  45.661  1.00  0.00           N  
ATOM    496  NH2 ARG A 205      50.325  42.269  44.119  1.00  0.00           N  
ATOM    497  N   MET A 206      51.157  35.441  47.683  1.00  0.00           N  
ATOM    498  CA  MET A 206      51.391  34.666  48.904  1.00  0.00           C  
ATOM    499  C   MET A 206      51.115  35.597  50.085  1.00  0.00           C  
ATOM    500  O   MET A 206      51.909  36.493  50.385  1.00  0.00           O  
ATOM    501  CB  MET A 206      52.832  34.152  48.971  1.00  0.00           C  
ATOM    502  CG  MET A 206      53.055  33.216  50.147  1.00  0.00           C  
ATOM    503  SD  MET A 206      54.490  32.145  49.984  1.00  0.00           S  
ATOM    504  CE  MET A 206      55.839  33.362  50.041  1.00  0.00           C  
ATOM    505  N   MET A 207      49.974  35.383  50.735  1.00  0.00           N  
ATOM    506  CA  MET A 207      49.548  36.219  51.849  1.00  0.00           C  
ATOM    507  C   MET A 207      50.087  35.746  53.199  1.00  0.00           C  
ATOM    508  O   MET A 207      50.408  36.561  54.068  1.00  0.00           O  
ATOM    509  CB  MET A 207      48.020  36.291  51.880  1.00  0.00           C  
ATOM    510  CG  MET A 207      47.406  36.952  50.654  1.00  0.00           C  
ATOM    511  SD  MET A 207      48.179  38.520  50.191  1.00  0.00           S  
ATOM    512  CE  MET A 207      47.297  39.682  51.209  1.00  0.00           C  
ATOM    513  N   THR A 208      50.173  34.434  53.384  1.00  0.00           N  
ATOM    514  CA  THR A 208      50.710  33.891  54.620  1.00  0.00           C  
ATOM    515  C   THR A 208      51.483  32.624  54.311  1.00  0.00           C  
ATOM    516  O   THR A 208      51.171  31.914  53.352  1.00  0.00           O  
ATOM    517  CB  THR A 208      49.608  33.559  55.643  1.00  0.00           C  
ATOM    518  OG1 THR A 208      49.007  32.303  55.312  1.00  0.00           O  
ATOM    519  CG2 THR A 208      48.544  34.637  55.652  1.00  0.00           C  
ATOM    520  N   ARG A 209      52.510  32.366  55.115  1.00  0.00           N  
ATOM    521  CA  ARG A 209      53.343  31.176  54.973  1.00  0.00           C  
ATOM    522  C   ARG A 209      53.821  30.751  56.353  1.00  0.00           C  
ATOM    523  O   ARG A 209      54.372  31.556  57.101  1.00  0.00           O  
ATOM    524  CB  ARG A 209      54.561  31.447  54.086  1.00  0.00           C  
ATOM    525  CG  ARG A 209      55.501  30.248  53.993  1.00  0.00           C  
ATOM    526  CD  ARG A 209      56.747  30.554  53.187  1.00  0.00           C  
ATOM    527  NE  ARG A 209      57.415  31.763  53.655  1.00  0.00           N  
ATOM    528  CZ  ARG A 209      58.448  32.323  53.039  1.00  0.00           C  
ATOM    529  NH1 ARG A 209      58.930  31.783  51.928  1.00  0.00           N  
ATOM    530  NH2 ARG A 209      59.002  33.418  53.537  1.00  0.00           N  
ATOM    531  N   ARG A 210      53.602  29.486  56.687  1.00  0.00           N  
ATOM    532  CA  ARG A 210      54.018  28.950  57.975  1.00  0.00           C  
ATOM    533  C   ARG A 210      54.905  27.747  57.711  1.00  0.00           C  
ATOM    534  O   ARG A 210      54.415  26.668  57.375  1.00  0.00           O  
ATOM    535  CB  ARG A 210      52.792  28.526  58.790  1.00  0.00           C  
ATOM    536  CG  ARG A 210      53.062  28.284  60.266  1.00  0.00           C  
ATOM    537  CD  ARG A 210      51.908  27.523  60.905  1.00  0.00           C  
ATOM    538  NE  ARG A 210      52.202  27.155  62.287  1.00  0.00           N  
ATOM    539  CZ  ARG A 210      52.327  28.026  63.286  1.00  0.00           C  
ATOM    540  NH1 ARG A 210      52.182  29.327  63.057  1.00  0.00           N  
ATOM    541  NH2 ARG A 210      52.602  27.599  64.514  1.00  0.00           N  
ATOM    542  N   ILE A 211      56.212  27.939  57.852  1.00  0.00           N  
ATOM    543  CA  ILE A 211      57.169  26.863  57.620  1.00  0.00           C  
ATOM    544  C   ILE A 211      57.367  25.981  58.856  1.00  0.00           C  
ATOM    545  O   ILE A 211      57.883  26.432  59.878  1.00  0.00           O  
ATOM    546  CB  ILE A 211      58.525  27.441  57.175  1.00  0.00           C  
ATOM    547  CG1 ILE A 211      58.300  28.410  56.011  1.00  0.00           C  
ATOM    548  CG2 ILE A 211      59.472  26.311  56.781  1.00  0.00           C  
ATOM    549  CD1 ILE A 211      59.559  29.056  55.490  1.00  0.00           C  
ATOM    550  N   MET A 212      56.946  24.724  58.749  1.00  0.00           N  
ATOM    551  CA  MET A 212      57.053  23.766  59.845  1.00  0.00           C  
ATOM    552  C   MET A 212      58.017  22.645  59.486  1.00  0.00           C  
ATOM    553  O   MET A 212      57.669  21.467  59.571  1.00  0.00           O  
ATOM    554  CB  MET A 212      55.680  23.159  60.158  1.00  0.00           C  
ATOM    555  CG  MET A 212      54.573  24.174  60.434  1.00  0.00           C  
ATOM    556  SD  MET A 212      54.887  25.210  61.894  1.00  0.00           S  
ATOM    557  CE  MET A 212      54.526  24.070  63.211  1.00  0.00           C  
ATOM    558  N   GLY A 213      59.224  23.010  59.074  1.00  0.00           N  
ATOM    559  CA  GLY A 213      60.201  22.005  58.706  1.00  0.00           C  
ATOM    560  C   GLY A 213      60.099  21.562  57.259  1.00  0.00           C  
ATOM    561  O   GLY A 213      60.276  22.364  56.342  1.00  0.00           O  
ATOM    562  N   LYS A 214      59.818  20.278  57.052  1.00  0.00           N  
ATOM    563  CA  LYS A 214      59.705  19.727  55.706  1.00  0.00           C  
ATOM    564  C   LYS A 214      58.324  19.945  55.096  1.00  0.00           C  
ATOM    565  O   LYS A 214      58.045  19.467  53.995  1.00  0.00           O  
ATOM    566  CB  LYS A 214      60.040  18.233  55.712  1.00  0.00           C  
ATOM    567  CG  LYS A 214      58.923  17.345  56.213  1.00  0.00           C  
ATOM    568  CD  LYS A 214      59.408  15.917  56.397  1.00  0.00           C  
ATOM    569  CE  LYS A 214      58.352  15.066  57.078  1.00  0.00           C  
ATOM    570  NZ  LYS A 214      58.586  13.616  56.834  1.00  0.00           N  
ATOM    571  N   ALA A 215      57.462  20.660  55.814  1.00  0.00           N  
ATOM    572  CA  ALA A 215      56.123  20.962  55.321  1.00  0.00           C  
ATOM    573  C   ALA A 215      55.745  22.379  55.731  1.00  0.00           C  
ATOM    574  O   ALA A 215      56.162  22.855  56.788  1.00  0.00           O  
ATOM    575  CB  ALA A 215      55.108  19.965  55.866  1.00  0.00           C  
ATOM    576  N   SER A 216      54.976  23.053  54.878  1.00  0.00           N  
ATOM    577  CA  SER A 216      54.532  24.419  55.133  1.00  0.00           C  
ATOM    578  C   SER A 216      53.081  24.600  54.697  1.00  0.00           C  
ATOM    579  O   SER A 216      52.545  23.805  53.923  1.00  0.00           O  
ATOM    580  CB  SER A 216      55.414  25.422  54.391  1.00  0.00           C  
ATOM    581  OG  SER A 216      56.775  25.237  54.727  1.00  0.00           O  
ATOM    582  N   PHE A 217      52.457  25.656  55.203  1.00  0.00           N  
ATOM    583  CA  PHE A 217      51.070  25.966  54.901  1.00  0.00           C  
ATOM    584  C   PHE A 217      51.040  27.400  54.409  1.00  0.00           C  
ATOM    585  O   PHE A 217      51.573  28.307  55.060  1.00  0.00           O  
ATOM    586  CB  PHE A 217      50.214  25.799  56.161  1.00  0.00           C  
ATOM    587  CG  PHE A 217      50.419  24.483  56.839  1.00  0.00           C  
ATOM    588  CD1 PHE A 217      51.568  24.255  57.606  1.00  0.00           C  
ATOM    589  CD2 PHE A 217      49.533  23.434  56.624  1.00  0.00           C  
ATOM    590  CE1 PHE A 217      51.836  22.997  58.137  1.00  0.00           C  
ATOM    591  CE2 PHE A 217      49.785  22.175  57.147  1.00  0.00           C  
ATOM    592  CZ  PHE A 217      50.946  21.953  57.906  1.00  0.00           C  
ATOM    593  N   VAL A 218      50.407  27.599  53.258  1.00  0.00           N  
ATOM    594  CA  VAL A 218      50.344  28.910  52.640  1.00  0.00           C  
ATOM    595  C   VAL A 218      48.926  29.343  52.282  1.00  0.00           C  
ATOM    596  O   VAL A 218      48.069  28.526  51.935  1.00  0.00           O  
ATOM    597  CB  VAL A 218      51.209  28.904  51.362  1.00  0.00           C  
ATOM    598  CG1 VAL A 218      50.978  30.158  50.548  1.00  0.00           C  
ATOM    599  CG2 VAL A 218      52.670  28.751  51.739  1.00  0.00           C  
ATOM    600  N   THR A 219      48.683  30.641  52.390  1.00  0.00           N  
ATOM    601  CA  THR A 219      47.398  31.201  52.022  1.00  0.00           C  
ATOM    602  C   THR A 219      47.693  31.938  50.735  1.00  0.00           C  
ATOM    603  O   THR A 219      48.525  32.849  50.725  1.00  0.00           O  
ATOM    604  CB  THR A 219      46.890  32.239  53.035  1.00  0.00           C  
ATOM    605  OG1 THR A 219      46.568  31.587  54.268  1.00  0.00           O  
ATOM    606  CG2 THR A 219      45.646  32.939  52.495  1.00  0.00           C  
ATOM    607  N   LEU A 220      47.037  31.525  49.653  1.00  0.00           N  
ATOM    608  CA  LEU A 220      47.208  32.166  48.355  1.00  0.00           C  
ATOM    609  C   LEU A 220      45.958  33.004  48.077  1.00  0.00           C  
ATOM    610  O   LEU A 220      44.838  32.523  48.224  1.00  0.00           O  
ATOM    611  CB  LEU A 220      47.404  31.106  47.265  1.00  0.00           C  
ATOM    612  CG  LEU A 220      47.560  31.631  45.833  1.00  0.00           C  
ATOM    613  CD1 LEU A 220      48.473  30.732  45.021  1.00  0.00           C  
ATOM    614  CD2 LEU A 220      46.190  31.684  45.183  1.00  0.00           C  
ATOM    615  N   GLN A 221      46.148  34.262  47.696  1.00  0.00           N  
ATOM    616  CA  GLN A 221      45.014  35.140  47.406  1.00  0.00           C  
ATOM    617  C   GLN A 221      44.939  35.543  45.928  1.00  0.00           C  
ATOM    618  O   GLN A 221      45.869  36.141  45.389  1.00  0.00           O  
ATOM    619  CB  GLN A 221      45.102  36.395  48.270  1.00  0.00           C  
ATOM    620  CG  GLN A 221      44.035  37.449  47.989  1.00  0.00           C  
ATOM    621  CD  GLN A 221      43.999  38.514  49.069  1.00  0.00           C  
ATOM    622  OE1 GLN A 221      43.794  38.204  50.239  1.00  0.00           O  
ATOM    623  NE2 GLN A 221      44.212  39.773  48.686  1.00  0.00           N  
ATOM    624  N   ASP A 222      43.835  35.203  45.267  1.00  0.00           N  
ATOM    625  CA  ASP A 222      43.669  35.563  43.863  1.00  0.00           C  
ATOM    626  C   ASP A 222      42.420  36.427  43.673  1.00  0.00           C  
ATOM    627  O   ASP A 222      41.832  36.919  44.645  1.00  0.00           O  
ATOM    628  CB  ASP A 222      43.621  34.308  42.970  1.00  0.00           C  
ATOM    629  CG  ASP A 222      42.438  33.393  43.276  1.00  0.00           C  
ATOM    630  OD1 ASP A 222      41.472  33.839  43.928  1.00  0.00           O  
ATOM    631  OD2 ASP A 222      42.476  32.215  42.854  1.00  0.00           O  
ATOM    632  N   VAL A 223      42.021  36.622  42.423  1.00  0.00           N  
ATOM    633  CA  VAL A 223      40.871  37.458  42.131  1.00  0.00           C  
ATOM    634  C   VAL A 223      39.596  36.974  42.828  1.00  0.00           C  
ATOM    635  O   VAL A 223      38.733  37.778  43.179  1.00  0.00           O  
ATOM    636  CB  VAL A 223      40.643  37.554  40.591  1.00  0.00           C  
ATOM    637  CG1 VAL A 223      40.398  36.171  40.003  1.00  0.00           C  
ATOM    638  CG2 VAL A 223      39.477  38.485  40.291  1.00  0.00           C  
ATOM    639  N   GLY A 224      39.482  35.668  43.046  1.00  0.00           N  
ATOM    640  CA  GLY A 224      38.288  35.138  43.684  1.00  0.00           C  
ATOM    641  C   GLY A 224      38.306  35.050  45.203  1.00  0.00           C  
ATOM    642  O   GLY A 224      37.268  34.832  45.824  1.00  0.00           O  
ATOM    643  N   GLY A 225      39.476  35.214  45.808  1.00  0.00           N  
ATOM    644  CA  GLY A 225      39.566  35.125  47.250  1.00  0.00           C  
ATOM    645  C   GLY A 225      40.808  34.382  47.692  1.00  0.00           C  
ATOM    646  O   GLY A 225      41.887  34.590  47.140  1.00  0.00           O  
ATOM    647  N   ARG A 226      40.665  33.504  48.679  1.00  0.00           N  
ATOM    648  CA  ARG A 226      41.812  32.760  49.189  1.00  0.00           C  
ATOM    649  C   ARG A 226      41.628  31.252  49.180  1.00  0.00           C  
ATOM    650  O   ARG A 226      40.517  30.750  49.325  1.00  0.00           O  
ATOM    651  CB  ARG A 226      42.127  33.205  50.613  1.00  0.00           C  
ATOM    652  CG  ARG A 226      42.658  34.607  50.721  1.00  0.00           C  
ATOM    653  CD  ARG A 226      42.497  35.130  52.131  1.00  0.00           C  
ATOM    654  NE  ARG A 226      43.076  36.462  52.274  1.00  0.00           N  
ATOM    655  CZ  ARG A 226      44.008  36.790  53.167  1.00  0.00           C  
ATOM    656  NH1 ARG A 226      44.480  35.880  54.013  1.00  0.00           N  
ATOM    657  NH2 ARG A 226      44.475  38.033  53.211  1.00  0.00           N  
ATOM    658  N   ILE A 227      42.733  30.538  49.005  1.00  0.00           N  
ATOM    659  CA  ILE A 227      42.721  29.084  48.997  1.00  0.00           C  
ATOM    660  C   ILE A 227      43.992  28.637  49.707  1.00  0.00           C  
ATOM    661  O   ILE A 227      45.019  29.309  49.623  1.00  0.00           O  
ATOM    662  CB  ILE A 227      42.695  28.523  47.554  1.00  0.00           C  
ATOM    663  CG1 ILE A 227      42.657  26.994  47.585  1.00  0.00           C  
ATOM    664  CG2 ILE A 227      43.912  28.999  46.786  1.00  0.00           C  
ATOM    665  CD1 ILE A 227      41.260  26.403  47.540  1.00  0.00           C  
ATOM    666  N   GLN A 228      43.921  27.517  50.418  1.00  0.00           N  
ATOM    667  CA  GLN A 228      45.076  27.007  51.148  1.00  0.00           C  
ATOM    668  C   GLN A 228      45.957  26.118  50.297  1.00  0.00           C  
ATOM    669  O   GLN A 228      45.469  25.348  49.470  1.00  0.00           O  
ATOM    670  CB  GLN A 228      44.620  26.219  52.377  1.00  0.00           C  
ATOM    671  CG  GLN A 228      44.020  27.086  53.461  1.00  0.00           C  
ATOM    672  CD  GLN A 228      45.012  28.102  53.983  1.00  0.00           C  
ATOM    673  OE1 GLN A 228      46.119  27.744  54.394  1.00  0.00           O  
ATOM    674  NE2 GLN A 228      44.629  29.379  53.963  1.00  0.00           N  
ATOM    675  N   LEU A 229      47.264  26.226  50.509  1.00  0.00           N  
ATOM    676  CA  LEU A 229      48.226  25.409  49.782  1.00  0.00           C  
ATOM    677  C   LEU A 229      49.024  24.592  50.783  1.00  0.00           C  
ATOM    678  O   LEU A 229      49.423  25.093  51.832  1.00  0.00           O  
ATOM    679  CB  LEU A 229      49.200  26.280  48.980  1.00  0.00           C  
ATOM    680  CG  LEU A 229      48.668  27.267  47.932  1.00  0.00           C  
ATOM    681  CD1 LEU A 229      49.856  27.946  47.269  1.00  0.00           C  
ATOM    682  CD2 LEU A 229      47.798  26.549  46.891  1.00  0.00           C  
ATOM    683  N   TYR A 230      49.240  23.327  50.463  1.00  0.00           N  
ATOM    684  CA  TYR A 230      50.030  22.466  51.319  1.00  0.00           C  
ATOM    685  C   TYR A 230      51.343  22.218  50.577  1.00  0.00           C  
ATOM    686  O   TYR A 230      51.379  21.503  49.566  1.00  0.00           O  
ATOM    687  CB  TYR A 230      49.311  21.147  51.577  1.00  0.00           C  
ATOM    688  CG  TYR A 230      50.151  20.193  52.379  1.00  0.00           C  
ATOM    689  CD1 TYR A 230      50.335  20.382  53.753  1.00  0.00           C  
ATOM    690  CD2 TYR A 230      50.792  19.119  51.766  1.00  0.00           C  
ATOM    691  CE1 TYR A 230      51.138  19.523  54.494  1.00  0.00           C  
ATOM    692  CE2 TYR A 230      51.600  18.250  52.495  1.00  0.00           C  
ATOM    693  CZ  TYR A 230      51.769  18.460  53.858  1.00  0.00           C  
ATOM    694  OH  TYR A 230      52.576  17.613  54.579  1.00  0.00           O  
ATOM    695  N   VAL A 231      52.416  22.821  51.084  1.00  0.00           N  
ATOM    696  CA  VAL A 231      53.731  22.715  50.472  1.00  0.00           C  
ATOM    697  C   VAL A 231      54.693  21.803  51.239  1.00  0.00           C  
ATOM    698  O   VAL A 231      55.105  22.120  52.351  1.00  0.00           O  
ATOM    699  CB  VAL A 231      54.363  24.114  50.349  1.00  0.00           C  
ATOM    700  CG1 VAL A 231      55.565  24.060  49.430  1.00  0.00           C  
ATOM    701  CG2 VAL A 231      53.326  25.105  49.839  1.00  0.00           C  
ATOM    702  N   ALA A 232      55.068  20.684  50.627  1.00  0.00           N  
ATOM    703  CA  ALA A 232      55.970  19.732  51.259  1.00  0.00           C  
ATOM    704  C   ALA A 232      57.218  19.447  50.422  1.00  0.00           C  
ATOM    705  O   ALA A 232      57.146  19.257  49.207  1.00  0.00           O  
ATOM    706  CB  ALA A 232      55.227  18.431  51.541  1.00  0.00           C  
ATOM    707  N   ARG A 233      58.362  19.399  51.090  1.00  0.00           N  
ATOM    708  CA  ARG A 233      59.631  19.139  50.429  1.00  0.00           C  
ATOM    709  C   ARG A 233      59.607  17.956  49.462  1.00  0.00           C  
ATOM    710  O   ARG A 233      60.093  18.051  48.335  1.00  0.00           O  
ATOM    711  CB  ARG A 233      60.718  18.893  51.473  1.00  0.00           C  
ATOM    712  CG  ARG A 233      62.117  18.885  50.888  1.00  0.00           C  
ATOM    713  CD  ARG A 233      63.121  18.293  51.852  1.00  0.00           C  
ATOM    714  NE  ARG A 233      62.765  16.934  52.252  1.00  0.00           N  
ATOM    715  CZ  ARG A 233      62.897  16.466  53.490  1.00  0.00           C  
ATOM    716  NH1 ARG A 233      63.377  17.252  54.446  1.00  0.00           N  
ATOM    717  NH2 ARG A 233      62.549  15.218  53.776  1.00  0.00           N  
ATOM    718  N   ASP A 234      59.043  16.843  49.910  1.00  0.00           N  
ATOM    719  CA  ASP A 234      58.996  15.633  49.101  1.00  0.00           C  
ATOM    720  C   ASP A 234      57.828  15.524  48.116  1.00  0.00           C  
ATOM    721  O   ASP A 234      57.701  14.527  47.406  1.00  0.00           O  
ATOM    722  CB  ASP A 234      59.014  14.414  50.025  1.00  0.00           C  
ATOM    723  CG  ASP A 234      60.172  14.448  51.013  1.00  0.00           C  
ATOM    724  OD1 ASP A 234      61.291  14.849  50.617  1.00  0.00           O  
ATOM    725  OD2 ASP A 234      59.955  14.074  52.186  1.00  0.00           O  
ATOM    726  N   SER A 235      56.975  16.540  48.072  1.00  0.00           N  
ATOM    727  CA  SER A 235      55.855  16.525  47.148  1.00  0.00           C  
ATOM    728  C   SER A 235      56.223  17.336  45.909  1.00  0.00           C  
ATOM    729  O   SER A 235      55.688  17.112  44.829  1.00  0.00           O  
ATOM    730  CB  SER A 235      54.616  17.116  47.815  1.00  0.00           C  
ATOM    731  OG  SER A 235      53.993  16.154  48.641  1.00  0.00           O  
ATOM    732  N   LEU A 236      57.149  18.273  46.078  1.00  0.00           N  
ATOM    733  CA  LEU A 236      57.604  19.122  44.987  1.00  0.00           C  
ATOM    734  C   LEU A 236      58.899  18.582  44.404  1.00  0.00           C  
ATOM    735  O   LEU A 236      59.575  17.767  45.024  1.00  0.00           O  
ATOM    736  CB  LEU A 236      57.862  20.544  45.488  1.00  0.00           C  
ATOM    737  CG  LEU A 236      56.720  21.263  46.191  1.00  0.00           C  
ATOM    738  CD1 LEU A 236      57.258  22.548  46.816  1.00  0.00           C  
ATOM    739  CD2 LEU A 236      55.601  21.550  45.191  1.00  0.00           C  
ATOM    740  N   PRO A 237      59.259  19.029  43.192  1.00  0.00           N  
ATOM    741  CA  PRO A 237      60.498  18.568  42.557  1.00  0.00           C  
ATOM    742  C   PRO A 237      61.714  18.876  43.433  1.00  0.00           C  
ATOM    743  O   PRO A 237      61.722  19.839  44.189  1.00  0.00           O  
ATOM    744  CB  PRO A 237      60.530  19.328  41.233  1.00  0.00           C  
ATOM    745  CG  PRO A 237      59.101  19.705  40.982  1.00  0.00           C  
ATOM    746  CD  PRO A 237      58.510  19.959  42.328  1.00  0.00           C  
ATOM    747  N   GLU A 238      62.743  18.053  43.312  1.00  0.00           N  
ATOM    748  CA  GLU A 238      63.950  18.204  44.106  1.00  0.00           C  
ATOM    749  C   GLU A 238      64.513  19.612  44.167  1.00  0.00           C  
ATOM    750  O   GLU A 238      64.680  20.269  43.145  1.00  0.00           O  
ATOM    751  CB  GLU A 238      65.029  17.257  43.588  1.00  0.00           C  
ATOM    752  CG  GLU A 238      66.207  17.093  44.527  1.00  0.00           C  
ATOM    753  CD  GLU A 238      67.224  16.099  44.006  1.00  0.00           C  
ATOM    754  OE1 GLU A 238      67.089  15.658  42.841  1.00  0.00           O  
ATOM    755  OE2 GLU A 238      68.161  15.760  44.761  1.00  0.00           O  
ATOM    756  N   GLY A 239      64.800  20.061  45.385  1.00  0.00           N  
ATOM    757  CA  GLY A 239      65.380  21.376  45.591  1.00  0.00           C  
ATOM    758  C   GLY A 239      64.462  22.579  45.553  1.00  0.00           C  
ATOM    759  O   GLY A 239      64.828  23.639  46.058  1.00  0.00           O  
ATOM    760  N   VAL A 240      63.281  22.432  44.961  1.00  0.00           N  
ATOM    761  CA  VAL A 240      62.338  23.544  44.863  1.00  0.00           C  
ATOM    762  C   VAL A 240      61.946  24.068  46.236  1.00  0.00           C  
ATOM    763  O   VAL A 240      61.974  25.273  46.484  1.00  0.00           O  
ATOM    764  CB  VAL A 240      61.058  23.128  44.101  1.00  0.00           C  
ATOM    765  CG1 VAL A 240      60.055  24.266  44.099  1.00  0.00           C  
ATOM    766  CG2 VAL A 240      61.409  22.754  42.672  1.00  0.00           C  
ATOM    767  N   TYR A 241      61.594  23.153  47.129  1.00  0.00           N  
ATOM    768  CA  TYR A 241      61.180  23.517  48.479  1.00  0.00           C  
ATOM    769  C   TYR A 241      62.234  24.295  49.267  1.00  0.00           C  
ATOM    770  O   TYR A 241      61.950  25.362  49.803  1.00  0.00           O  
ATOM    771  CB  TYR A 241      60.793  22.254  49.252  1.00  0.00           C  
ATOM    772  CG  TYR A 241      60.158  22.519  50.598  1.00  0.00           C  
ATOM    773  CD1 TYR A 241      58.822  22.914  50.695  1.00  0.00           C  
ATOM    774  CD2 TYR A 241      60.884  22.345  51.778  1.00  0.00           C  
ATOM    775  CE1 TYR A 241      58.222  23.124  51.931  1.00  0.00           C  
ATOM    776  CE2 TYR A 241      60.294  22.554  53.023  1.00  0.00           C  
ATOM    777  CZ  TYR A 241      58.964  22.942  53.093  1.00  0.00           C  
ATOM    778  OH  TYR A 241      58.371  23.134  54.320  1.00  0.00           O  
ATOM    779  N   ASN A 242      63.451  23.766  49.323  1.00  0.00           N  
ATOM    780  CA  ASN A 242      64.512  24.402  50.085  1.00  0.00           C  
ATOM    781  C   ASN A 242      65.287  25.502  49.381  1.00  0.00           C  
ATOM    782  O   ASN A 242      65.687  26.483  50.008  1.00  0.00           O  
ATOM    783  CB  ASN A 242      65.494  23.343  50.582  1.00  0.00           C  
ATOM    784  CG  ASN A 242      64.911  22.479  51.679  1.00  0.00           C  
ATOM    785  OD1 ASN A 242      64.335  22.980  52.644  1.00  0.00           O  
ATOM    786  ND2 ASN A 242      65.056  21.169  51.535  1.00  0.00           N  
ATOM    787  N   ASP A 243      65.507  25.350  48.084  1.00  0.00           N  
ATOM    788  CA  ASP A 243      66.268  26.342  47.342  1.00  0.00           C  
ATOM    789  C   ASP A 243      65.438  27.478  46.774  1.00  0.00           C  
ATOM    790  O   ASP A 243      65.978  28.520  46.410  1.00  0.00           O  
ATOM    791  CB  ASP A 243      67.037  25.656  46.218  1.00  0.00           C  
ATOM    792  CG  ASP A 243      67.888  24.508  46.723  1.00  0.00           C  
ATOM    793  OD1 ASP A 243      68.336  24.573  47.893  1.00  0.00           O  
ATOM    794  OD2 ASP A 243      68.103  23.543  45.956  1.00  0.00           O  
ATOM    795  N   GLN A 244      64.127  27.289  46.700  1.00  0.00           N  
ATOM    796  CA  GLN A 244      63.270  28.324  46.154  1.00  0.00           C  
ATOM    797  C   GLN A 244      62.197  28.789  47.116  1.00  0.00           C  
ATOM    798  O   GLN A 244      62.257  29.907  47.631  1.00  0.00           O  
ATOM    799  CB  GLN A 244      62.599  27.830  44.876  1.00  0.00           C  
ATOM    800  CG  GLN A 244      63.534  27.651  43.702  1.00  0.00           C  
ATOM    801  CD  GLN A 244      62.837  27.018  42.511  1.00  0.00           C  
ATOM    802  OE1 GLN A 244      61.636  27.219  42.291  1.00  0.00           O  
ATOM    803  NE2 GLN A 244      63.581  26.246  41.740  1.00  0.00           N  
ATOM    804  N   PHE A 245      61.218  27.921  47.351  1.00  0.00           N  
ATOM    805  CA  PHE A 245      60.083  28.231  48.213  1.00  0.00           C  
ATOM    806  C   PHE A 245      60.425  28.967  49.493  1.00  0.00           C  
ATOM    807  O   PHE A 245      59.812  29.983  49.814  1.00  0.00           O  
ATOM    808  CB  PHE A 245      59.321  26.950  48.560  1.00  0.00           C  
ATOM    809  CG  PHE A 245      58.222  27.149  49.572  1.00  0.00           C  
ATOM    810  CD1 PHE A 245      57.086  27.881  49.251  1.00  0.00           C  
ATOM    811  CD2 PHE A 245      58.335  26.622  50.857  1.00  0.00           C  
ATOM    812  CE1 PHE A 245      56.079  28.093  50.196  1.00  0.00           C  
ATOM    813  CE2 PHE A 245      57.339  26.828  51.804  1.00  0.00           C  
ATOM    814  CZ  PHE A 245      56.207  27.566  51.475  1.00  0.00           C  
ATOM    815  N   LYS A 246      61.402  28.455  50.227  1.00  0.00           N  
ATOM    816  CA  LYS A 246      61.783  29.064  51.498  1.00  0.00           C  
ATOM    817  C   LYS A 246      62.407  30.449  51.351  1.00  0.00           C  
ATOM    818  O   LYS A 246      62.446  31.219  52.312  1.00  0.00           O  
ATOM    819  CB  LYS A 246      62.736  28.133  52.251  1.00  0.00           C  
ATOM    820  CG  LYS A 246      62.047  26.936  52.895  1.00  0.00           C  
ATOM    821  CD  LYS A 246      63.063  25.961  53.466  1.00  0.00           C  
ATOM    822  CE  LYS A 246      62.399  24.947  54.382  1.00  0.00           C  
ATOM    823  NZ  LYS A 246      63.361  23.934  54.901  1.00  0.00           N  
ATOM    824  N   LYS A 247      62.878  30.767  50.148  1.00  0.00           N  
ATOM    825  CA  LYS A 247      63.509  32.056  49.888  1.00  0.00           C  
ATOM    826  C   LYS A 247      62.515  33.130  49.461  1.00  0.00           C  
ATOM    827  O   LYS A 247      62.866  34.308  49.384  1.00  0.00           O  
ATOM    828  CB  LYS A 247      64.571  31.912  48.803  1.00  0.00           C  
ATOM    829  CG  LYS A 247      65.793  31.139  49.228  1.00  0.00           C  
ATOM    830  CD  LYS A 247      66.717  30.895  48.042  1.00  0.00           C  
ATOM    831  CE  LYS A 247      67.951  30.100  48.452  1.00  0.00           C  
ATOM    832  NZ  LYS A 247      68.662  29.517  47.279  1.00  0.00           N  
ATOM    833  N   TRP A 248      61.280  32.733  49.181  1.00  0.00           N  
ATOM    834  CA  TRP A 248      60.275  33.698  48.752  1.00  0.00           C  
ATOM    835  C   TRP A 248      59.780  34.522  49.927  1.00  0.00           C  
ATOM    836  O   TRP A 248      60.094  34.222  51.081  1.00  0.00           O  
ATOM    837  CB  TRP A 248      59.106  32.987  48.055  1.00  0.00           C  
ATOM    838  CG  TRP A 248      59.547  32.149  46.864  1.00  0.00           C  
ATOM    839  CD1 TRP A 248      60.744  32.230  46.195  1.00  0.00           C  
ATOM    840  CD2 TRP A 248      58.831  31.059  46.270  1.00  0.00           C  
ATOM    841  NE1 TRP A 248      60.814  31.253  45.229  1.00  0.00           N  
ATOM    842  CE2 TRP A 248      59.656  30.520  45.253  1.00  0.00           C  
ATOM    843  CE3 TRP A 248      57.571  30.481  46.500  1.00  0.00           C  
ATOM    844  CZ2 TRP A 248      59.261  29.430  44.467  1.00  0.00           C  
ATOM    845  CZ3 TRP A 248      57.176  29.393  45.715  1.00  0.00           C  
ATOM    846  CH2 TRP A 248      58.022  28.881  44.711  1.00  0.00           C  
ATOM    847  N   ASP A 249      59.005  35.557  49.624  1.00  0.00           N  
ATOM    848  CA  ASP A 249      58.480  36.460  50.634  1.00  0.00           C  
ATOM    849  C   ASP A 249      56.992  36.678  50.493  1.00  0.00           C  
ATOM    850  O   ASP A 249      56.438  36.541  49.402  1.00  0.00           O  
ATOM    851  CB  ASP A 249      59.171  37.813  50.518  1.00  0.00           C  
ATOM    852  CG  ASP A 249      60.628  37.753  50.909  1.00  0.00           C  
ATOM    853  OD1 ASP A 249      60.912  37.550  52.110  1.00  0.00           O  
ATOM    854  OD2 ASP A 249      61.489  37.908  50.021  1.00  0.00           O  
ATOM    855  N   LEU A 250      56.342  37.026  51.599  1.00  0.00           N  
ATOM    856  CA  LEU A 250      54.916  37.303  51.561  1.00  0.00           C  
ATOM    857  C   LEU A 250      54.761  38.416  50.538  1.00  0.00           C  
ATOM    858  O   LEU A 250      55.615  39.300  50.435  1.00  0.00           O  
ATOM    859  CB  LEU A 250      54.424  37.771  52.933  1.00  0.00           C  
ATOM    860  CG  LEU A 250      54.635  36.754  54.058  1.00  0.00           C  
ATOM    861  CD1 LEU A 250      53.974  37.281  55.322  1.00  0.00           C  
ATOM    862  CD2 LEU A 250      54.068  35.385  53.670  1.00  0.00           C  
ATOM    863  N   GLY A 251      53.687  38.375  49.768  1.00  0.00           N  
ATOM    864  CA  GLY A 251      53.502  39.408  48.769  1.00  0.00           C  
ATOM    865  C   GLY A 251      53.953  38.949  47.395  1.00  0.00           C  
ATOM    866  O   GLY A 251      53.478  39.457  46.385  1.00  0.00           O  
ATOM    867  N   ASP A 252      54.881  37.995  47.352  1.00  0.00           N  
ATOM    868  CA  ASP A 252      55.373  37.464  46.080  1.00  0.00           C  
ATOM    869  C   ASP A 252      54.210  36.808  45.338  1.00  0.00           C  
ATOM    870  O   ASP A 252      53.327  36.206  45.960  1.00  0.00           O  
ATOM    871  CB  ASP A 252      56.447  36.404  46.316  1.00  0.00           C  
ATOM    872  CG  ASP A 252      57.830  36.994  46.517  1.00  0.00           C  
ATOM    873  OD1 ASP A 252      57.991  38.220  46.371  1.00  0.00           O  
ATOM    874  OD2 ASP A 252      58.761  36.218  46.820  1.00  0.00           O  
ATOM    875  N   ILE A 253      54.199  36.939  44.014  1.00  0.00           N  
ATOM    876  CA  ILE A 253      53.161  36.320  43.204  1.00  0.00           C  
ATOM    877  C   ILE A 253      53.678  34.928  42.853  1.00  0.00           C  
ATOM    878  O   ILE A 253      54.772  34.780  42.295  1.00  0.00           O  
ATOM    879  CB  ILE A 253      52.895  37.119  41.920  1.00  0.00           C  
ATOM    880  CG1 ILE A 253      52.445  38.537  42.288  1.00  0.00           C  
ATOM    881  CG2 ILE A 253      51.836  36.407  41.070  1.00  0.00           C  
ATOM    882  CD1 ILE A 253      51.133  38.594  43.047  1.00  0.00           C  
ATOM    883  N   ILE A 254      52.897  33.911  43.198  1.00  0.00           N  
ATOM    884  CA  ILE A 254      53.296  32.534  42.952  1.00  0.00           C  
ATOM    885  C   ILE A 254      52.241  31.739  42.186  1.00  0.00           C  
ATOM    886  O   ILE A 254      51.083  32.158  42.072  1.00  0.00           O  
ATOM    887  CB  ILE A 254      53.580  31.806  44.293  1.00  0.00           C  
ATOM    888  CG1 ILE A 254      52.312  31.803  45.151  1.00  0.00           C  
ATOM    889  CG2 ILE A 254      54.731  32.488  45.033  1.00  0.00           C  
ATOM    890  CD1 ILE A 254      52.354  30.817  46.294  1.00  0.00           C  
ATOM    891  N   GLY A 255      52.661  30.587  41.668  1.00  0.00           N  
ATOM    892  CA  GLY A 255      51.768  29.714  40.925  1.00  0.00           C  
ATOM    893  C   GLY A 255      51.902  28.300  41.460  1.00  0.00           C  
ATOM    894  O   GLY A 255      53.003  27.856  41.800  1.00  0.00           O  
ATOM    895  N   ALA A 256      50.790  27.581  41.545  1.00  0.00           N  
ATOM    896  CA  ALA A 256      50.837  26.226  42.075  1.00  0.00           C  
ATOM    897  C   ALA A 256      49.941  25.246  41.340  1.00  0.00           C  
ATOM    898  O   ALA A 256      48.900  25.610  40.789  1.00  0.00           O  
ATOM    899  CB  ALA A 256      50.465  26.243  43.561  1.00  0.00           C  
ATOM    900  N   ARG A 257      50.361  23.990  41.341  1.00  0.00           N  
ATOM    901  CA  ARG A 257      49.595  22.924  40.719  1.00  0.00           C  
ATOM    902  C   ARG A 257      49.601  21.770  41.719  1.00  0.00           C  
ATOM    903  O   ARG A 257      50.657  21.380  42.213  1.00  0.00           O  
ATOM    904  CB  ARG A 257      50.240  22.495  39.399  1.00  0.00           C  
ATOM    905  CG  ARG A 257      49.376  21.549  38.577  1.00  0.00           C  
ATOM    906  CD  ARG A 257      49.948  21.333  37.185  1.00  0.00           C  
ATOM    907  NE  ARG A 257      51.402  21.175  37.207  1.00  0.00           N  
ATOM    908  CZ  ARG A 257      52.034  20.018  37.405  1.00  0.00           C  
ATOM    909  NH1 ARG A 257      51.341  18.902  37.598  1.00  0.00           N  
ATOM    910  NH2 ARG A 257      53.363  19.977  37.414  1.00  0.00           N  
ATOM    911  N   GLY A 258      48.423  21.245  42.037  1.00  0.00           N  
ATOM    912  CA  GLY A 258      48.347  20.150  42.982  1.00  0.00           C  
ATOM    913  C   GLY A 258      46.974  19.519  43.068  1.00  0.00           C  
ATOM    914  O   GLY A 258      46.048  19.902  42.347  1.00  0.00           O  
ATOM    915  N   THR A 259      46.846  18.552  43.972  1.00  0.00           N  
ATOM    916  CA  THR A 259      45.601  17.818  44.175  1.00  0.00           C  
ATOM    917  C   THR A 259      44.755  18.359  45.321  1.00  0.00           C  
ATOM    918  O   THR A 259      45.270  18.695  46.389  1.00  0.00           O  
ATOM    919  CB  THR A 259      45.907  16.342  44.434  1.00  0.00           C  
ATOM    920  OG1 THR A 259      46.777  15.859  43.402  1.00  0.00           O  
ATOM    921  CG2 THR A 259      44.628  15.519  44.445  1.00  0.00           C  
ATOM    922  N   LEU A 261      43.446  18.431  45.096  1.00  0.00           N  
ATOM    923  CA  LEU A 261      42.525  18.937  46.106  1.00  0.00           C  
ATOM    924  C   LEU A 261      42.279  17.947  47.246  1.00  0.00           C  
ATOM    925  O   LEU A 261      42.247  16.734  47.042  1.00  0.00           O  
ATOM    926  CB  LEU A 261      41.183  19.290  45.471  1.00  0.00           C  
ATOM    927  CG  LEU A 261      41.140  20.502  44.552  1.00  0.00           C  
ATOM    928  CD1 LEU A 261      39.750  20.596  43.969  1.00  0.00           C  
ATOM    929  CD2 LEU A 261      41.484  21.768  45.316  1.00  0.00           C  
ATOM    930  N   PHE A 262      42.115  18.486  48.449  1.00  0.00           N  
ATOM    931  CA  PHE A 262      41.834  17.687  49.636  1.00  0.00           C  
ATOM    932  C   PHE A 262      41.328  18.619  50.725  1.00  0.00           C  
ATOM    933  O   PHE A 262      41.282  19.839  50.543  1.00  0.00           O  
ATOM    934  CB  PHE A 262      43.086  16.918  50.101  1.00  0.00           C  
ATOM    935  CG  PHE A 262      44.124  17.771  50.776  1.00  0.00           C  
ATOM    936  CD1 PHE A 262      45.100  18.425  50.030  1.00  0.00           C  
ATOM    937  CD2 PHE A 262      44.129  17.920  52.159  1.00  0.00           C  
ATOM    938  CE1 PHE A 262      46.065  19.216  50.651  1.00  0.00           C  
ATOM    939  CE2 PHE A 262      45.094  18.713  52.793  1.00  0.00           C  
ATOM    940  CZ  PHE A 262      46.061  19.360  52.036  1.00  0.00           C  
ATOM    941  N   LYS A 263      40.922  18.052  51.850  1.00  0.00           N  
ATOM    942  CA  LYS A 263      40.434  18.872  52.941  1.00  0.00           C  
ATOM    943  C   LYS A 263      41.327  18.667  54.150  1.00  0.00           C  
ATOM    944  O   LYS A 263      41.640  17.537  54.513  1.00  0.00           O  
ATOM    945  CB  LYS A 263      38.984  18.510  53.258  1.00  0.00           C  
ATOM    946  CG  LYS A 263      38.013  18.944  52.163  1.00  0.00           C  
ATOM    947  CD  LYS A 263      36.753  19.539  52.740  1.00  0.00           C  
ATOM    948  CE  LYS A 263      36.259  20.701  51.913  1.00  0.00           C  
ATOM    949  NZ  LYS A 263      35.858  21.846  52.783  1.00  0.00           N  
ATOM    950  N   THR A 264      41.761  19.768  54.752  1.00  0.00           N  
ATOM    951  CA  THR A 264      42.631  19.709  55.922  1.00  0.00           C  
ATOM    952  C   THR A 264      41.878  19.145  57.119  1.00  0.00           C  
ATOM    953  O   THR A 264      40.677  18.871  57.037  1.00  0.00           O  
ATOM    954  CB  THR A 264      43.162  21.108  56.301  1.00  0.00           C  
ATOM    955  OG1 THR A 264      42.094  21.903  56.838  1.00  0.00           O  
ATOM    956  CG2 THR A 264      43.743  21.802  55.076  1.00  0.00           C  
ATOM    957  N   GLN A 266      42.587  18.970  58.229  1.00  0.00           N  
ATOM    958  CA  GLN A 266      41.969  18.451  59.441  1.00  0.00           C  
ATOM    959  C   GLN A 266      40.856  19.404  59.873  1.00  0.00           C  
ATOM    960  O   GLN A 266      39.782  18.969  60.284  1.00  0.00           O  
ATOM    961  CB  GLN A 266      43.015  18.315  60.549  1.00  0.00           C  
ATOM    962  N   THR A 267      41.120  20.705  59.765  1.00  0.00           N  
ATOM    963  CA  THR A 267      40.151  21.736  60.130  1.00  0.00           C  
ATOM    964  C   THR A 267      38.947  21.721  59.188  1.00  0.00           C  
ATOM    965  O   THR A 267      37.950  22.398  59.436  1.00  0.00           O  
ATOM    966  CB  THR A 267      40.785  23.141  60.078  1.00  0.00           C  
ATOM    967  N   GLY A 268      39.050  20.953  58.105  1.00  0.00           N  
ATOM    968  CA  GLY A 268      37.961  20.868  57.142  1.00  0.00           C  
ATOM    969  C   GLY A 268      38.024  21.900  56.025  1.00  0.00           C  
ATOM    970  O   GLY A 268      37.035  22.120  55.322  1.00  0.00           O  
ATOM    971  N   GLU A 269      39.187  22.530  55.858  1.00  0.00           N  
ATOM    972  CA  GLU A 269      39.375  23.543  54.823  1.00  0.00           C  
ATOM    973  C   GLU A 269      39.819  22.936  53.503  1.00  0.00           C  
ATOM    974  O   GLU A 269      40.519  21.919  53.479  1.00  0.00           O  
ATOM    975  CB  GLU A 269      40.433  24.559  55.241  1.00  0.00           C  
ATOM    976  CG  GLU A 269      40.165  25.290  56.529  1.00  0.00           C  
ATOM    977  CD  GLU A 269      41.394  26.033  57.007  1.00  0.00           C  
ATOM    978  OE1 GLU A 269      42.201  25.430  57.753  1.00  0.00           O  
ATOM    979  OE2 GLU A 269      41.555  27.215  56.626  1.00  0.00           O  
ATOM    980  N   LEU A 270      39.410  23.570  52.407  1.00  0.00           N  
ATOM    981  CA  LEU A 270      39.797  23.112  51.082  1.00  0.00           C  
ATOM    982  C   LEU A 270      41.259  23.511  50.920  1.00  0.00           C  
ATOM    983  O   LEU A 270      41.637  24.649  51.206  1.00  0.00           O  
ATOM    984  CB  LEU A 270      38.947  23.792  50.011  1.00  0.00           C  
ATOM    985  CG  LEU A 270      39.152  23.272  48.589  1.00  0.00           C  
ATOM    986  CD1 LEU A 270      38.847  21.778  48.530  1.00  0.00           C  
ATOM    987  CD2 LEU A 270      38.250  24.049  47.642  1.00  0.00           C  
ATOM    988  N   SER A 271      42.084  22.575  50.478  1.00  0.00           N  
ATOM    989  CA  SER A 271      43.496  22.862  50.310  1.00  0.00           C  
ATOM    990  C   SER A 271      44.066  22.143  49.092  1.00  0.00           C  
ATOM    991  O   SER A 271      43.490  21.161  48.616  1.00  0.00           O  
ATOM    992  CB  SER A 271      44.256  22.441  51.570  1.00  0.00           C  
ATOM    993  OG  SER A 271      45.622  22.788  51.474  1.00  0.00           O  
ATOM    994  N   ILE A 272      45.194  22.634  48.586  1.00  0.00           N  
ATOM    995  CA  ILE A 272      45.829  22.012  47.430  1.00  0.00           C  
ATOM    996  C   ILE A 272      47.184  21.420  47.788  1.00  0.00           C  
ATOM    997  O   ILE A 272      48.108  22.144  48.154  1.00  0.00           O  
ATOM    998  CB  ILE A 272      46.053  23.019  46.287  1.00  0.00           C  
ATOM    999  CG1 ILE A 272      44.716  23.510  45.742  1.00  0.00           C  
ATOM   1000  CG2 ILE A 272      46.858  22.369  45.182  1.00  0.00           C  
ATOM   1001  CD1 ILE A 272      44.800  24.900  45.142  1.00  0.00           C  
ATOM   1002  N   HIS A 273      47.300  20.102  47.681  1.00  0.00           N  
ATOM   1003  CA  HIS A 273      48.558  19.431  47.970  1.00  0.00           C  
ATOM   1004  C   HIS A 273      49.437  19.641  46.745  1.00  0.00           C  
ATOM   1005  O   HIS A 273      49.345  18.892  45.776  1.00  0.00           O  
ATOM   1006  CB  HIS A 273      48.311  17.940  48.204  1.00  0.00           C  
ATOM   1007  CG  HIS A 273      49.520  17.186  48.662  1.00  0.00           C  
ATOM   1008  ND1 HIS A 273      49.436  16.041  49.427  1.00  0.00           N  
ATOM   1009  CD2 HIS A 273      50.840  17.395  48.441  1.00  0.00           C  
ATOM   1010  CE1 HIS A 273      50.652  15.578  49.654  1.00  0.00           C  
ATOM   1011  NE2 HIS A 273      51.521  16.380  49.068  1.00  0.00           N  
ATOM   1012  N   CYS A 274      50.292  20.658  46.796  1.00  0.00           N  
ATOM   1013  CA  CYS A 274      51.158  20.999  45.674  1.00  0.00           C  
ATOM   1014  C   CYS A 274      52.145  19.954  45.204  1.00  0.00           C  
ATOM   1015  O   CYS A 274      52.777  19.275  46.004  1.00  0.00           O  
ATOM   1016  CB  CYS A 274      51.923  22.282  45.984  1.00  0.00           C  
ATOM   1017  SG  CYS A 274      50.833  23.621  46.461  1.00  0.00           S  
ATOM   1018  N   THR A 275      52.266  19.842  43.884  1.00  0.00           N  
ATOM   1019  CA  THR A 275      53.207  18.928  43.252  1.00  0.00           C  
ATOM   1020  C   THR A 275      54.133  19.779  42.385  1.00  0.00           C  
ATOM   1021  O   THR A 275      55.170  19.318  41.917  1.00  0.00           O  
ATOM   1022  CB  THR A 275      52.497  17.870  42.402  1.00  0.00           C  
ATOM   1023  OG1 THR A 275      51.477  18.488  41.614  1.00  0.00           O  
ATOM   1024  CG2 THR A 275      51.858  16.836  43.300  1.00  0.00           C  
ATOM   1025  N   GLU A 276      53.744  21.033  42.180  1.00  0.00           N  
ATOM   1026  CA  GLU A 276      54.561  21.994  41.437  1.00  0.00           C  
ATOM   1027  C   GLU A 276      54.291  23.360  42.050  1.00  0.00           C  
ATOM   1028  O   GLU A 276      53.155  23.663  42.410  1.00  0.00           O  
ATOM   1029  CB  GLU A 276      54.208  22.033  39.945  1.00  0.00           C  
ATOM   1030  CG  GLU A 276      55.212  22.866  39.143  1.00  0.00           C  
ATOM   1031  CD  GLU A 276      54.721  23.250  37.756  1.00  0.00           C  
ATOM   1032  OE1 GLU A 276      53.620  22.810  37.362  1.00  0.00           O  
ATOM   1033  OE2 GLU A 276      55.445  23.998  37.058  1.00  0.00           O  
ATOM   1034  N   LEU A 277      55.326  24.185  42.165  1.00  0.00           N  
ATOM   1035  CA  LEU A 277      55.171  25.510  42.757  1.00  0.00           C  
ATOM   1036  C   LEU A 277      56.252  26.443  42.217  1.00  0.00           C  
ATOM   1037  O   LEU A 277      57.427  26.084  42.206  1.00  0.00           O  
ATOM   1038  CB  LEU A 277      55.272  25.398  44.286  1.00  0.00           C  
ATOM   1039  CG  LEU A 277      54.880  26.608  45.134  1.00  0.00           C  
ATOM   1040  CD1 LEU A 277      53.365  26.769  45.181  1.00  0.00           C  
ATOM   1041  CD2 LEU A 277      55.444  26.417  46.533  1.00  0.00           C  
ATOM   1042  N   ARG A 278      55.860  27.632  41.759  1.00  0.00           N  
ATOM   1043  CA  ARG A 278      56.834  28.580  41.207  1.00  0.00           C  
ATOM   1044  C   ARG A 278      56.665  30.017  41.662  1.00  0.00           C  
ATOM   1045  O   ARG A 278      55.579  30.434  42.067  1.00  0.00           O  
ATOM   1046  CB  ARG A 278      56.781  28.636  39.671  1.00  0.00           C  
ATOM   1047  CG  ARG A 278      56.476  27.371  38.920  1.00  0.00           C  
ATOM   1048  CD  ARG A 278      56.604  27.690  37.440  1.00  0.00           C  
ATOM   1049  NE  ARG A 278      55.997  26.682  36.582  1.00  0.00           N  
ATOM   1050  CZ  ARG A 278      55.680  26.887  35.307  1.00  0.00           C  
ATOM   1051  NH1 ARG A 278      55.913  28.069  34.746  1.00  0.00           N  
ATOM   1052  NH2 ARG A 278      55.139  25.908  34.593  1.00  0.00           N  
ATOM   1053  N   LEU A 279      57.754  30.776  41.551  1.00  0.00           N  
ATOM   1054  CA  LEU A 279      57.734  32.194  41.868  1.00  0.00           C  
ATOM   1055  C   LEU A 279      57.509  32.880  40.515  1.00  0.00           C  
ATOM   1056  O   LEU A 279      58.311  32.706  39.596  1.00  0.00           O  
ATOM   1057  CB  LEU A 279      59.073  32.636  42.473  1.00  0.00           C  
ATOM   1058  CG  LEU A 279      59.283  34.153  42.558  1.00  0.00           C  
ATOM   1059  CD1 LEU A 279      58.241  34.768  43.492  1.00  0.00           C  
ATOM   1060  CD2 LEU A 279      60.694  34.458  43.049  1.00  0.00           C  
ATOM   1061  N   LEU A 281      56.414  33.632  40.384  1.00  0.00           N  
ATOM   1062  CA  LEU A 281      56.106  34.321  39.130  1.00  0.00           C  
ATOM   1063  C   LEU A 281      56.591  35.765  39.145  1.00  0.00           C  
ATOM   1064  O   LEU A 281      57.211  36.226  38.195  1.00  0.00           O  
ATOM   1065  CB  LEU A 281      54.599  34.278  38.848  1.00  0.00           C  
ATOM   1066  CG  LEU A 281      53.909  32.921  39.021  1.00  0.00           C  
ATOM   1067  CD1 LEU A 281      52.501  33.004  38.475  1.00  0.00           C  
ATOM   1068  CD2 LEU A 281      54.693  31.825  38.298  1.00  0.00           C  
ATOM   1069  N   THR A 282      56.304  36.484  40.222  1.00  0.00           N  
ATOM   1070  CA  THR A 282      56.749  37.869  40.335  1.00  0.00           C  
ATOM   1071  C   THR A 282      57.268  38.134  41.738  1.00  0.00           C  
ATOM   1072  O   THR A 282      56.563  37.925  42.721  1.00  0.00           O  
ATOM   1073  CB  THR A 282      55.616  38.896  40.094  1.00  0.00           C  
ATOM   1074  OG1 THR A 282      54.896  38.578  38.898  1.00  0.00           O  
ATOM   1075  CG2 THR A 282      56.198  40.286  39.978  1.00  0.00           C  
ATOM   1076  N   LYS A 283      58.504  38.594  41.827  1.00  0.00           N  
ATOM   1077  CA  LYS A 283      59.092  38.922  43.111  1.00  0.00           C  
ATOM   1078  C   LYS A 283      58.525  40.275  43.537  1.00  0.00           C  
ATOM   1079  O   LYS A 283      58.482  41.218  42.739  1.00  0.00           O  
ATOM   1080  CB  LYS A 283      60.611  39.034  42.978  1.00  0.00           C  
ATOM   1081  CG  LYS A 283      61.314  39.424  44.258  1.00  0.00           C  
ATOM   1082  CD  LYS A 283      61.526  38.209  45.119  1.00  0.00           C  
ATOM   1083  CE  LYS A 283      61.433  38.540  46.591  1.00  0.00           C  
ATOM   1084  NZ  LYS A 283      61.183  37.269  47.326  1.00  0.00           N  
ATOM   1085  N   ALA A 291      58.082  40.367  44.788  1.00  0.00           N  
ATOM   1086  CA  ALA A 291      57.549  41.618  45.323  1.00  0.00           C  
ATOM   1087  C   ALA A 291      58.712  42.352  45.988  1.00  0.00           C  
ATOM   1088  O   ALA A 291      59.315  41.838  46.927  1.00  0.00           O  
ATOM   1089  CB  ALA A 291      56.451  41.323  46.346  1.00  0.00           C  
ATOM   1090  N   LEU A 292      59.038  43.544  45.504  1.00  0.00           N  
ATOM   1091  CA  LEU A 292      60.148  44.308  46.078  1.00  0.00           C  
ATOM   1092  C   LEU A 292      59.740  45.055  47.345  1.00  0.00           C  
ATOM   1093  O   LEU A 292      60.587  45.566  48.078  1.00  0.00           O  
ATOM   1094  CB  LEU A 292      60.700  45.301  45.049  1.00  0.00           C  
ATOM   1095  CG  LEU A 292      61.453  44.675  43.871  1.00  0.00           C  
ATOM   1096  CD1 LEU A 292      61.893  45.766  42.903  1.00  0.00           C  
ATOM   1097  CD2 LEU A 292      62.650  43.897  44.380  1.00  0.00           C  
ATOM   1098  N   ARG A 293      58.436  45.121  47.587  1.00  0.00           N  
ATOM   1099  CA  ARG A 293      57.908  45.787  48.763  1.00  0.00           C  
ATOM   1100  C   ARG A 293      57.015  44.831  49.531  1.00  0.00           C  
ATOM   1101  O   ARG A 293      56.254  44.061  48.934  1.00  0.00           O  
ATOM   1102  CB  ARG A 293      57.125  47.028  48.363  1.00  0.00           C  
ATOM   1103  CG  ARG A 293      58.006  48.234  48.219  1.00  0.00           C  
ATOM   1104  CD  ARG A 293      57.216  49.450  47.811  1.00  0.00           C  
ATOM   1105  NE  ARG A 293      58.121  50.509  47.389  1.00  0.00           N  
ATOM   1106  CZ  ARG A 293      58.827  51.264  48.225  1.00  0.00           C  
ATOM   1107  NH1 ARG A 293      58.733  51.082  49.539  1.00  0.00           N  
ATOM   1108  NH2 ARG A 293      59.642  52.192  47.744  1.00  0.00           N  
ATOM   1109  N   PRO A 296      57.101  44.869  50.871  1.00  0.00           N  
ATOM   1110  CA  PRO A 296      56.311  44.007  51.759  1.00  0.00           C  
ATOM   1111  C   PRO A 296      54.821  44.335  51.691  1.00  0.00           C  
ATOM   1112  O   PRO A 296      54.442  45.457  51.362  1.00  0.00           O  
ATOM   1113  CB  PRO A 296      56.889  44.279  53.150  1.00  0.00           C  
ATOM   1114  CG  PRO A 296      58.089  45.150  52.944  1.00  0.00           C  
ATOM   1115  CD  PRO A 296      57.963  45.800  51.619  1.00  0.00           C  
ATOM   1116  N   LEU A 297      53.980  43.355  52.000  1.00  0.00           N  
ATOM   1117  CA  LEU A 297      52.539  43.578  51.966  1.00  0.00           C  
ATOM   1118  C   LEU A 297      52.189  44.819  52.777  1.00  0.00           C  
ATOM   1119  O   LEU A 297      52.841  45.121  53.771  1.00  0.00           O  
ATOM   1120  CB  LEU A 297      51.799  42.370  52.534  1.00  0.00           C  
ATOM   1121  CG  LEU A 297      51.817  41.107  51.682  1.00  0.00           C  
ATOM   1122  CD1 LEU A 297      51.381  39.918  52.529  1.00  0.00           C  
ATOM   1123  CD2 LEU A 297      50.902  41.295  50.486  1.00  0.00           C  
ATOM   1124  N   PRO A 298      51.161  45.563  52.349  1.00  0.00           N  
ATOM   1125  CA  PRO A 298      50.740  46.779  53.056  1.00  0.00           C  
ATOM   1126  C   PRO A 298      50.485  46.570  54.551  1.00  0.00           C  
ATOM   1127  O   PRO A 298      49.597  45.812  54.945  1.00  0.00           O  
ATOM   1128  CB  PRO A 298      49.473  47.221  52.311  1.00  0.00           C  
ATOM   1129  CG  PRO A 298      49.092  46.072  51.416  1.00  0.00           C  
ATOM   1130  CD  PRO A 298      50.347  45.305  51.148  1.00  0.00           C  
ATOM   1131  N   ASP A 303      47.988  58.978  56.685  1.00  0.00           N  
ATOM   1132  CA  ASP A 303      46.605  58.963  57.151  1.00  0.00           C  
ATOM   1133  C   ASP A 303      45.876  57.778  56.527  1.00  0.00           C  
ATOM   1134  O   ASP A 303      46.505  56.877  55.971  1.00  0.00           O  
ATOM   1135  CB  ASP A 303      45.897  60.267  56.756  1.00  0.00           C  
ATOM   1136  N   GLN A 305      44.551  57.775  56.635  1.00  0.00           N  
ATOM   1137  CA  GLN A 305      43.740  56.717  56.045  1.00  0.00           C  
ATOM   1138  C   GLN A 305      43.406  57.182  54.632  1.00  0.00           C  
ATOM   1139  O   GLN A 305      42.429  56.745  54.016  1.00  0.00           O  
ATOM   1140  CB  GLN A 305      42.464  56.509  56.856  1.00  0.00           C  
ATOM   1141  N   GLU A 306      44.233  58.109  54.149  1.00  0.00           N  
ATOM   1142  CA  GLU A 306      44.117  58.680  52.808  1.00  0.00           C  
ATOM   1143  C   GLU A 306      44.934  57.836  51.856  1.00  0.00           C  
ATOM   1144  O   GLU A 306      44.825  57.962  50.642  1.00  0.00           O  
ATOM   1145  CB  GLU A 306      44.664  60.108  52.766  1.00  0.00           C  
ATOM   1146  CG  GLU A 306      43.940  61.084  53.661  1.00  0.00           C  
ATOM   1147  CD  GLU A 306      42.462  61.172  53.338  1.00  0.00           C  
ATOM   1148  OE1 GLU A 306      42.052  60.640  52.281  1.00  0.00           O  
ATOM   1149  OE2 GLU A 306      41.717  61.773  54.145  1.00  0.00           O  
ATOM   1150  N   VAL A 307      45.772  56.990  52.432  1.00  0.00           N  
ATOM   1151  CA  VAL A 307      46.622  56.108  51.655  1.00  0.00           C  
ATOM   1152  C   VAL A 307      45.727  55.200  50.849  1.00  0.00           C  
ATOM   1153  O   VAL A 307      46.037  54.864  49.708  1.00  0.00           O  
ATOM   1154  CB  VAL A 307      47.533  55.251  52.569  1.00  0.00           C  
ATOM   1155  CG1 VAL A 307      47.914  53.940  51.872  1.00  0.00           C  
ATOM   1156  CG2 VAL A 307      48.781  56.041  52.930  1.00  0.00           C  
ATOM   1157  N   ARG A 308      44.605  54.813  51.444  1.00  0.00           N  
ATOM   1158  CA  ARG A 308      43.654  53.936  50.792  1.00  0.00           C  
ATOM   1159  C   ARG A 308      43.270  54.465  49.415  1.00  0.00           C  
ATOM   1160  O   ARG A 308      43.055  53.694  48.490  1.00  0.00           O  
ATOM   1161  CB  ARG A 308      42.409  53.785  51.660  1.00  0.00           C  
ATOM   1162  CG  ARG A 308      42.511  52.660  52.676  1.00  0.00           C  
ATOM   1163  CD  ARG A 308      41.606  52.897  53.867  1.00  0.00           C  
ATOM   1164  NE  ARG A 308      40.283  53.353  53.455  1.00  0.00           N  
ATOM   1165  CZ  ARG A 308      39.691  54.449  53.924  1.00  0.00           C  
ATOM   1166  NH1 ARG A 308      40.298  55.214  54.828  1.00  0.00           N  
ATOM   1167  NH2 ARG A 308      38.485  54.783  53.486  1.00  0.00           N  
ATOM   1168  N   TYR A 309      43.206  55.786  49.288  1.00  0.00           N  
ATOM   1169  CA  TYR A 309      42.833  56.425  48.033  1.00  0.00           C  
ATOM   1170  C   TYR A 309      44.040  56.806  47.186  1.00  0.00           C  
ATOM   1171  O   TYR A 309      43.951  56.862  45.964  1.00  0.00           O  
ATOM   1172  CB  TYR A 309      41.999  57.672  48.323  1.00  0.00           C  
ATOM   1173  CG  TYR A 309      40.865  57.431  49.286  1.00  0.00           C  
ATOM   1174  CD1 TYR A 309      39.987  56.366  49.100  1.00  0.00           C  
ATOM   1175  CD2 TYR A 309      40.666  58.267  50.379  1.00  0.00           C  
ATOM   1176  CE1 TYR A 309      38.940  56.137  49.970  1.00  0.00           C  
ATOM   1177  CE2 TYR A 309      39.615  58.046  51.261  1.00  0.00           C  
ATOM   1178  CZ  TYR A 309      38.754  56.979  51.047  1.00  0.00           C  
ATOM   1179  OH  TYR A 309      37.692  56.768  51.891  1.00  0.00           O  
ATOM   1180  N   ARG A 310      45.164  57.073  47.842  1.00  0.00           N  
ATOM   1181  CA  ARG A 310      46.390  57.447  47.148  1.00  0.00           C  
ATOM   1182  C   ARG A 310      47.032  56.220  46.496  1.00  0.00           C  
ATOM   1183  O   ARG A 310      47.700  56.329  45.469  1.00  0.00           O  
ATOM   1184  CB  ARG A 310      47.374  58.077  48.128  1.00  0.00           C  
ATOM   1185  CG  ARG A 310      47.509  59.569  47.994  1.00  0.00           C  
ATOM   1186  CD  ARG A 310      48.022  60.179  49.288  1.00  0.00           C  
ATOM   1187  NE  ARG A 310      47.329  61.423  49.609  1.00  0.00           N  
ATOM   1188  CZ  ARG A 310      47.238  62.463  48.781  1.00  0.00           C  
ATOM   1189  NH1 ARG A 310      47.797  62.416  47.574  1.00  0.00           N  
ATOM   1190  NH2 ARG A 310      46.575  63.549  49.153  1.00  0.00           N  
ATOM   1191  N   GLN A 311      46.839  55.056  47.106  1.00  0.00           N  
ATOM   1192  CA  GLN A 311      47.378  53.808  46.578  1.00  0.00           C  
ATOM   1193  C   GLN A 311      46.304  52.748  46.721  1.00  0.00           C  
ATOM   1194  O   GLN A 311      46.432  51.828  47.520  1.00  0.00           O  
ATOM   1195  CB  GLN A 311      48.635  53.386  47.345  1.00  0.00           C  
ATOM   1196  CG  GLN A 311      49.709  54.459  47.377  1.00  0.00           C  
ATOM   1197  CD  GLN A 311      50.947  54.011  48.129  1.00  0.00           C  
ATOM   1198  OE1 GLN A 311      51.823  53.353  47.568  1.00  0.00           O  
ATOM   1199  NE2 GLN A 311      51.025  54.364  49.406  1.00  0.00           N  
ATOM   1200  N   ARG A 312      45.243  52.890  45.930  1.00  0.00           N  
ATOM   1201  CA  ARG A 312      44.115  51.967  45.958  1.00  0.00           C  
ATOM   1202  C   ARG A 312      44.502  50.492  45.810  1.00  0.00           C  
ATOM   1203  O   ARG A 312      43.777  49.609  46.287  1.00  0.00           O  
ATOM   1204  CB  ARG A 312      43.096  52.367  44.880  1.00  0.00           C  
ATOM   1205  CG  ARG A 312      41.840  51.501  44.837  1.00  0.00           C  
ATOM   1206  CD  ARG A 312      40.978  51.675  46.081  1.00  0.00           C  
ATOM   1207  NE  ARG A 312      40.122  52.857  45.993  1.00  0.00           N  
ATOM   1208  CZ  ARG A 312      39.328  53.290  46.973  1.00  0.00           C  
ATOM   1209  NH1 ARG A 312      39.272  52.639  48.130  1.00  0.00           N  
ATOM   1210  NH2 ARG A 312      38.590  54.381  46.797  1.00  0.00           N  
ATOM   1211  N   TYR A 313      45.636  50.215  45.165  1.00  0.00           N  
ATOM   1212  CA  TYR A 313      46.075  48.824  44.986  1.00  0.00           C  
ATOM   1213  C   TYR A 313      46.396  48.161  46.320  1.00  0.00           C  
ATOM   1214  O   TYR A 313      46.171  46.961  46.502  1.00  0.00           O  
ATOM   1215  CB  TYR A 313      47.298  48.731  44.056  1.00  0.00           C  
ATOM   1216  CG  TYR A 313      48.381  49.788  44.248  1.00  0.00           C  
ATOM   1217  CD1 TYR A 313      48.283  51.035  43.629  1.00  0.00           C  
ATOM   1218  CD2 TYR A 313      49.533  49.518  45.000  1.00  0.00           C  
ATOM   1219  CE1 TYR A 313      49.294  51.986  43.743  1.00  0.00           C  
ATOM   1220  CE2 TYR A 313      50.563  50.472  45.123  1.00  0.00           C  
ATOM   1221  CZ  TYR A 313      50.433  51.703  44.489  1.00  0.00           C  
ATOM   1222  OH  TYR A 313      51.428  52.656  44.596  1.00  0.00           O  
ATOM   1223  N   LEU A 314      46.916  48.949  47.255  1.00  0.00           N  
ATOM   1224  CA  LEU A 314      47.262  48.447  48.582  1.00  0.00           C  
ATOM   1225  C   LEU A 314      45.982  48.184  49.369  1.00  0.00           C  
ATOM   1226  O   LEU A 314      45.869  47.190  50.088  1.00  0.00           O  
ATOM   1227  CB  LEU A 314      48.148  49.464  49.303  1.00  0.00           C  
ATOM   1228  CG  LEU A 314      49.469  49.744  48.576  1.00  0.00           C  
ATOM   1229  CD1 LEU A 314      50.274  50.769  49.351  1.00  0.00           C  
ATOM   1230  CD2 LEU A 314      50.268  48.446  48.423  1.00  0.00           C  
ATOM   1231  N   ASP A 315      45.007  49.070  49.207  1.00  0.00           N  
ATOM   1232  CA  ASP A 315      43.720  48.931  49.872  1.00  0.00           C  
ATOM   1233  C   ASP A 315      43.016  47.665  49.389  1.00  0.00           C  
ATOM   1234  O   ASP A 315      42.427  46.926  50.178  1.00  0.00           O  
ATOM   1235  CB  ASP A 315      42.857  50.158  49.580  1.00  0.00           C  
ATOM   1236  CG  ASP A 315      41.442  50.020  50.107  1.00  0.00           C  
ATOM   1237  OD1 ASP A 315      41.268  49.673  51.292  1.00  0.00           O  
ATOM   1238  OD2 ASP A 315      40.497  50.264  49.334  1.00  0.00           O  
ATOM   1239  N   LEU A 316      43.087  47.407  48.087  1.00  0.00           N  
ATOM   1240  CA  LEU A 316      42.446  46.225  47.509  1.00  0.00           C  
ATOM   1241  C   LEU A 316      43.140  44.938  47.927  1.00  0.00           C  
ATOM   1242  O   LEU A 316      42.492  43.905  48.098  1.00  0.00           O  
ATOM   1243  CB  LEU A 316      42.423  46.331  45.979  1.00  0.00           C  
ATOM   1244  CG  LEU A 316      41.547  47.479  45.462  1.00  0.00           C  
ATOM   1245  CD1 LEU A 316      41.815  47.700  43.991  1.00  0.00           C  
ATOM   1246  CD2 LEU A 316      40.077  47.151  45.698  1.00  0.00           C  
ATOM   1247  N   ILE A 317      44.459  44.995  48.080  1.00  0.00           N  
ATOM   1248  CA  ILE A 317      45.206  43.822  48.512  1.00  0.00           C  
ATOM   1249  C   ILE A 317      44.869  43.511  49.978  1.00  0.00           C  
ATOM   1250  O   ILE A 317      44.660  42.359  50.358  1.00  0.00           O  
ATOM   1251  CB  ILE A 317      46.726  44.064  48.440  1.00  0.00           C  
ATOM   1252  CG1 ILE A 317      47.193  44.084  46.983  1.00  0.00           C  
ATOM   1253  CG2 ILE A 317      47.458  42.982  49.226  1.00  0.00           C  
ATOM   1254  CD1 ILE A 317      48.559  44.736  46.793  1.00  0.00           C  
ATOM   1255  N   ALA A 318      44.807  44.563  50.790  1.00  0.00           N  
ATOM   1256  CA  ALA A 318      44.556  44.432  52.219  1.00  0.00           C  
ATOM   1257  C   ALA A 318      43.119  44.269  52.695  1.00  0.00           C  
ATOM   1258  O   ALA A 318      42.837  43.403  53.513  1.00  0.00           O  
ATOM   1259  CB  ALA A 318      45.185  45.609  52.939  1.00  0.00           C  
ATOM   1260  N   ASN A 319      42.203  45.082  52.187  1.00  0.00           N  
ATOM   1261  CA  ASN A 319      40.830  45.018  52.665  1.00  0.00           C  
ATOM   1262  C   ASN A 319      39.786  44.397  51.763  1.00  0.00           C  
ATOM   1263  O   ASN A 319      39.394  44.972  50.747  1.00  0.00           O  
ATOM   1264  CB  ASN A 319      40.399  46.422  53.078  1.00  0.00           C  
ATOM   1265  CG  ASN A 319      41.485  47.146  53.862  1.00  0.00           C  
ATOM   1266  OD1 ASN A 319      41.897  46.692  54.937  1.00  0.00           O  
ATOM   1267  ND2 ASN A 319      41.963  48.269  53.329  1.00  0.00           N  
ATOM   1268  N   ASP A 320      39.324  43.218  52.160  1.00  0.00           N  
ATOM   1269  CA  ASP A 320      38.310  42.507  51.406  1.00  0.00           C  
ATOM   1270  C   ASP A 320      37.001  43.296  51.350  1.00  0.00           C  
ATOM   1271  O   ASP A 320      36.254  43.184  50.383  1.00  0.00           O  
ATOM   1272  CB  ASP A 320      38.065  41.131  52.022  1.00  0.00           C  
ATOM   1273  CG  ASP A 320      37.163  40.255  51.160  1.00  0.00           C  
ATOM   1274  OD1 ASP A 320      36.771  40.682  50.048  1.00  0.00           O  
ATOM   1275  OD2 ASP A 320      36.844  39.128  51.594  1.00  0.00           O  
ATOM   1276  N   LYS A 321      36.714  44.091  52.377  1.00  0.00           N  
ATOM   1277  CA  LYS A 321      35.482  44.875  52.381  1.00  0.00           C  
ATOM   1278  C   LYS A 321      35.527  45.888  51.242  1.00  0.00           C  
ATOM   1279  O   LYS A 321      34.517  46.160  50.596  1.00  0.00           O  
ATOM   1280  CB  LYS A 321      35.310  45.609  53.711  1.00  0.00           C  
ATOM   1281  N   SER A 322      36.709  46.439  51.000  1.00  0.00           N  
ATOM   1282  CA  SER A 322      36.892  47.405  49.933  1.00  0.00           C  
ATOM   1283  C   SER A 322      36.732  46.715  48.574  1.00  0.00           C  
ATOM   1284  O   SER A 322      36.120  47.265  47.663  1.00  0.00           O  
ATOM   1285  CB  SER A 322      38.274  48.041  50.038  1.00  0.00           C  
ATOM   1286  OG  SER A 322      38.350  49.170  49.195  1.00  0.00           O  
ATOM   1287  N   ARG A 323      37.285  45.513  48.440  1.00  0.00           N  
ATOM   1288  CA  ARG A 323      37.166  44.763  47.199  1.00  0.00           C  
ATOM   1289  C   ARG A 323      35.690  44.513  46.904  1.00  0.00           C  
ATOM   1290  O   ARG A 323      35.219  44.732  45.786  1.00  0.00           O  
ATOM   1291  CB  ARG A 323      37.874  43.413  47.308  1.00  0.00           C  
ATOM   1292  CG  ARG A 323      39.352  43.492  47.587  1.00  0.00           C  
ATOM   1293  CD  ARG A 323      40.140  42.718  46.544  1.00  0.00           C  
ATOM   1294  NE  ARG A 323      40.006  41.271  46.685  1.00  0.00           N  
ATOM   1295  CZ  ARG A 323      40.900  40.391  46.236  1.00  0.00           C  
ATOM   1296  NH1 ARG A 323      41.992  40.815  45.618  1.00  0.00           N  
ATOM   1297  NH2 ARG A 323      40.704  39.086  46.391  1.00  0.00           N  
ATOM   1298  N   GLN A 324      34.967  44.043  47.915  1.00  0.00           N  
ATOM   1299  CA  GLN A 324      33.548  43.743  47.774  1.00  0.00           C  
ATOM   1300  C   GLN A 324      32.745  44.938  47.280  1.00  0.00           C  
ATOM   1301  O   GLN A 324      31.840  44.787  46.464  1.00  0.00           O  
ATOM   1302  CB  GLN A 324      32.980  43.261  49.109  1.00  0.00           C  
ATOM   1303  CG  GLN A 324      33.409  41.850  49.489  1.00  0.00           C  
ATOM   1304  CD  GLN A 324      33.063  41.497  50.934  1.00  0.00           C  
ATOM   1305  OE1 GLN A 324      32.163  42.097  51.535  1.00  0.00           O  
ATOM   1306  NE2 GLN A 324      33.777  40.520  51.497  1.00  0.00           N  
ATOM   1307  N   THR A 325      33.079  46.123  47.778  1.00  0.00           N  
ATOM   1308  CA  THR A 325      32.384  47.344  47.385  1.00  0.00           C  
ATOM   1309  C   THR A 325      32.506  47.587  45.880  1.00  0.00           C  
ATOM   1310  O   THR A 325      31.534  47.945  45.217  1.00  0.00           O  
ATOM   1311  CB  THR A 325      32.949  48.566  48.156  1.00  0.00           C  
ATOM   1312  OG1 THR A 325      32.456  48.538  49.497  1.00  0.00           O  
ATOM   1313  CG2 THR A 325      32.526  49.879  47.507  1.00  0.00           C  
ATOM   1314  N   PHE A 332      33.703  47.375  45.343  1.00  0.00           N  
ATOM   1315  CA  PHE A 332      33.946  47.591  43.925  1.00  0.00           C  
ATOM   1316  C   PHE A 332      33.417  46.470  43.054  1.00  0.00           C  
ATOM   1317  O   PHE A 332      33.079  46.688  41.897  1.00  0.00           O  
ATOM   1318  CB  PHE A 332      35.433  47.835  43.699  1.00  0.00           C  
ATOM   1319  CG  PHE A 332      35.892  49.140  44.266  1.00  0.00           C  
ATOM   1320  CD1 PHE A 332      35.405  50.342  43.745  1.00  0.00           C  
ATOM   1321  CD2 PHE A 332      36.749  49.180  45.358  1.00  0.00           C  
ATOM   1322  CE1 PHE A 332      35.759  51.564  44.302  1.00  0.00           C  
ATOM   1323  CE2 PHE A 332      37.112  50.402  45.929  1.00  0.00           C  
ATOM   1324  CZ  PHE A 332      36.616  51.596  45.398  1.00  0.00           C  
ATOM   1325  N   VAL A 333      33.324  45.270  43.605  1.00  0.00           N  
ATOM   1326  CA  VAL A 333      32.782  44.166  42.840  1.00  0.00           C  
ATOM   1327  C   VAL A 333      31.283  44.423  42.720  1.00  0.00           C  
ATOM   1328  O   VAL A 333      30.687  44.202  41.670  1.00  0.00           O  
ATOM   1329  CB  VAL A 333      33.012  42.827  43.546  1.00  0.00           C  
ATOM   1330  CG1 VAL A 333      31.993  41.790  43.058  1.00  0.00           C  
ATOM   1331  CG2 VAL A 333      34.427  42.353  43.281  1.00  0.00           C  
ATOM   1332  N   VAL A 334      30.681  44.904  43.802  1.00  0.00           N  
ATOM   1333  CA  VAL A 334      29.250  45.200  43.823  1.00  0.00           C  
ATOM   1334  C   VAL A 334      28.943  46.357  42.880  1.00  0.00           C  
ATOM   1335  O   VAL A 334      27.893  46.375  42.244  1.00  0.00           O  
ATOM   1336  CB  VAL A 334      28.781  45.547  45.262  1.00  0.00           C  
ATOM   1337  CG1 VAL A 334      27.428  46.248  45.245  1.00  0.00           C  
ATOM   1338  CG2 VAL A 334      28.696  44.276  46.073  1.00  0.00           C  
ATOM   1339  N   ARG A 335      29.862  47.320  42.795  1.00  0.00           N  
ATOM   1340  CA  ARG A 335      29.686  48.461  41.904  1.00  0.00           C  
ATOM   1341  C   ARG A 335      29.545  47.936  40.469  1.00  0.00           C  
ATOM   1342  O   ARG A 335      28.646  48.344  39.740  1.00  0.00           O  
ATOM   1343  CB  ARG A 335      30.885  49.418  42.008  1.00  0.00           C  
ATOM   1344  CG  ARG A 335      31.065  50.327  40.786  1.00  0.00           C  
ATOM   1345  CD  ARG A 335      31.784  51.647  41.102  1.00  0.00           C  
ATOM   1346  NE  ARG A 335      31.505  52.627  40.053  1.00  0.00           N  
ATOM   1347  CZ  ARG A 335      31.397  53.943  40.229  1.00  0.00           C  
ATOM   1348  NH1 ARG A 335      31.542  54.489  41.430  1.00  0.00           N  
ATOM   1349  NH2 ARG A 335      31.117  54.719  39.191  1.00  0.00           N  
ATOM   1350  N   SER A 336      30.423  47.013  40.081  1.00  0.00           N  
ATOM   1351  CA  SER A 336      30.381  46.430  38.740  1.00  0.00           C  
ATOM   1352  C   SER A 336      29.076  45.673  38.532  1.00  0.00           C  
ATOM   1353  O   SER A 336      28.495  45.724  37.454  1.00  0.00           O  
ATOM   1354  CB  SER A 336      31.566  45.482  38.528  1.00  0.00           C  
ATOM   1355  OG  SER A 336      32.769  46.211  38.330  1.00  0.00           O  
ATOM   1356  N   LYS A 337      28.617  44.972  39.568  1.00  0.00           N  
ATOM   1357  CA  LYS A 337      27.374  44.206  39.491  1.00  0.00           C  
ATOM   1358  C   LYS A 337      26.174  45.131  39.301  1.00  0.00           C  
ATOM   1359  O   LYS A 337      25.236  44.810  38.565  1.00  0.00           O  
ATOM   1360  CB  LYS A 337      27.168  43.397  40.770  1.00  0.00           C  
ATOM   1361  CG  LYS A 337      27.973  42.122  40.843  1.00  0.00           C  
ATOM   1362  CD  LYS A 337      27.599  41.334  42.078  1.00  0.00           C  
ATOM   1363  CE  LYS A 337      28.631  40.257  42.372  1.00  0.00           C  
ATOM   1364  NZ  LYS A 337      28.067  39.140  43.190  1.00  0.00           N  
ATOM   1365  N   ILE A 338      26.206  46.274  39.980  1.00  0.00           N  
ATOM   1366  CA  ILE A 338      25.128  47.247  39.899  1.00  0.00           C  
ATOM   1367  C   ILE A 338      25.021  47.845  38.493  1.00  0.00           C  
ATOM   1368  O   ILE A 338      23.929  47.910  37.924  1.00  0.00           O  
ATOM   1369  CB  ILE A 338      25.329  48.355  40.961  1.00  0.00           C  
ATOM   1370  CG1 ILE A 338      24.786  47.861  42.310  1.00  0.00           C  
ATOM   1371  CG2 ILE A 338      24.613  49.618  40.561  1.00  0.00           C  
ATOM   1372  CD1 ILE A 338      25.387  48.548  43.521  1.00  0.00           C  
ATOM   1373  N   LEU A 339      26.147  48.264  37.928  1.00  0.00           N  
ATOM   1374  CA  LEU A 339      26.145  48.830  36.582  1.00  0.00           C  
ATOM   1375  C   LEU A 339      25.634  47.817  35.558  1.00  0.00           C  
ATOM   1376  O   LEU A 339      24.841  48.160  34.680  1.00  0.00           O  
ATOM   1377  CB  LEU A 339      27.547  49.309  36.205  1.00  0.00           C  
ATOM   1378  CG  LEU A 339      27.789  50.715  36.756  1.00  0.00           C  
ATOM   1379  CD1 LEU A 339      29.215  50.840  37.185  1.00  0.00           C  
ATOM   1380  CD2 LEU A 339      27.449  51.762  35.704  1.00  0.00           C  
ATOM   1381  N   ALA A 340      26.075  46.569  35.686  1.00  0.00           N  
ATOM   1382  CA  ALA A 340      25.642  45.507  34.782  1.00  0.00           C  
ATOM   1383  C   ALA A 340      24.140  45.307  34.924  1.00  0.00           C  
ATOM   1384  O   ALA A 340      23.436  45.094  33.938  1.00  0.00           O  
ATOM   1385  CB  ALA A 340      26.371  44.200  35.111  1.00  0.00           C  
ATOM   1386  N   ALA A 341      23.660  45.384  36.161  1.00  0.00           N  
ATOM   1387  CA  ALA A 341      22.245  45.203  36.467  1.00  0.00           C  
ATOM   1388  C   ALA A 341      21.403  46.359  35.950  1.00  0.00           C  
ATOM   1389  O   ALA A 341      20.239  46.176  35.579  1.00  0.00           O  
ATOM   1390  CB  ALA A 341      22.060  45.054  37.976  1.00  0.00           C  
ATOM   1391  N   ILE A 342      21.981  47.553  35.937  1.00  0.00           N  
ATOM   1392  CA  ILE A 342      21.257  48.717  35.447  1.00  0.00           C  
ATOM   1393  C   ILE A 342      21.073  48.587  33.940  1.00  0.00           C  
ATOM   1394  O   ILE A 342      19.994  48.858  33.407  1.00  0.00           O  
ATOM   1395  CB  ILE A 342      22.018  50.021  35.722  1.00  0.00           C  
ATOM   1396  CG1 ILE A 342      22.053  50.303  37.226  1.00  0.00           C  
ATOM   1397  CG2 ILE A 342      21.353  51.167  34.970  1.00  0.00           C  
ATOM   1398  CD1 ILE A 342      22.933  51.484  37.604  1.00  0.00           C  
ATOM   1399  N   ARG A 343      22.134  48.175  33.255  1.00  0.00           N  
ATOM   1400  CA  ARG A 343      22.074  48.007  31.811  1.00  0.00           C  
ATOM   1401  C   ARG A 343      21.028  46.959  31.447  1.00  0.00           C  
ATOM   1402  O   ARG A 343      20.239  47.153  30.528  1.00  0.00           O  
ATOM   1403  CB  ARG A 343      23.448  47.604  31.265  1.00  0.00           C  
ATOM   1404  CG  ARG A 343      24.396  48.772  31.193  1.00  0.00           C  
ATOM   1405  CD  ARG A 343      25.744  48.413  30.600  1.00  0.00           C  
ATOM   1406  NE  ARG A 343      26.486  49.626  30.263  1.00  0.00           N  
ATOM   1407  CZ  ARG A 343      27.547  50.065  30.932  1.00  0.00           C  
ATOM   1408  NH1 ARG A 343      27.994  49.387  31.976  1.00  0.00           N  
ATOM   1409  NH2 ARG A 343      28.155  51.185  30.563  1.00  0.00           N  
ATOM   1410  N   GLN A 344      21.015  45.858  32.185  1.00  0.00           N  
ATOM   1411  CA  GLN A 344      20.060  44.792  31.930  1.00  0.00           C  
ATOM   1412  C   GLN A 344      18.640  45.304  32.144  1.00  0.00           C  
ATOM   1413  O   GLN A 344      17.736  44.998  31.368  1.00  0.00           O  
ATOM   1414  CB  GLN A 344      20.351  43.613  32.857  1.00  0.00           C  
ATOM   1415  CG  GLN A 344      19.413  42.438  32.683  1.00  0.00           C  
ATOM   1416  CD  GLN A 344      19.693  41.322  33.671  1.00  0.00           C  
ATOM   1417  OE1 GLN A 344      20.087  41.570  34.815  1.00  0.00           O  
ATOM   1418  NE2 GLN A 344      19.490  40.084  33.238  1.00  0.00           N  
ATOM   1419  N   PHE A 345      18.456  46.099  33.195  1.00  0.00           N  
ATOM   1420  CA  PHE A 345      17.156  46.680  33.525  1.00  0.00           C  
ATOM   1421  C   PHE A 345      16.680  47.614  32.409  1.00  0.00           C  
ATOM   1422  O   PHE A 345      15.533  47.529  31.959  1.00  0.00           O  
ATOM   1423  CB  PHE A 345      17.264  47.456  34.845  1.00  0.00           C  
ATOM   1424  CG  PHE A 345      16.018  48.217  35.225  1.00  0.00           C  
ATOM   1425  CD1 PHE A 345      15.796  49.507  34.749  1.00  0.00           C  
ATOM   1426  CD2 PHE A 345      15.077  47.652  36.082  1.00  0.00           C  
ATOM   1427  CE1 PHE A 345      14.657  50.227  35.120  1.00  0.00           C  
ATOM   1428  CE2 PHE A 345      13.930  48.362  36.465  1.00  0.00           C  
ATOM   1429  CZ  PHE A 345      13.721  49.654  35.980  1.00  0.00           C  
ATOM   1430  N   MET A 347      17.569  48.497  31.962  1.00  0.00           N  
ATOM   1431  CA  MET A 347      17.241  49.456  30.911  1.00  0.00           C  
ATOM   1432  C   MET A 347      16.997  48.781  29.566  1.00  0.00           C  
ATOM   1433  O   MET A 347      16.025  49.083  28.874  1.00  0.00           O  
ATOM   1434  CB  MET A 347      18.368  50.476  30.766  1.00  0.00           C  
ATOM   1435  CG  MET A 347      18.583  51.340  31.998  1.00  0.00           C  
ATOM   1436  SD  MET A 347      17.145  52.294  32.406  1.00  0.00           S  
ATOM   1437  CE  MET A 347      17.139  53.473  31.060  1.00  0.00           C  
ATOM   1438  N   VAL A 348      17.884  47.864  29.198  1.00  0.00           N  
ATOM   1439  CA  VAL A 348      17.741  47.161  27.939  1.00  0.00           C  
ATOM   1440  C   VAL A 348      16.440  46.348  27.937  1.00  0.00           C  
ATOM   1441  O   VAL A 348      15.795  46.196  26.903  1.00  0.00           O  
ATOM   1442  CB  VAL A 348      18.955  46.256  27.691  1.00  0.00           C  
ATOM   1443  CG1 VAL A 348      18.626  45.197  26.659  1.00  0.00           C  
ATOM   1444  CG2 VAL A 348      20.136  47.110  27.240  1.00  0.00           C  
ATOM   1445  N   ALA A 349      16.038  45.846  29.096  1.00  0.00           N  
ATOM   1446  CA  ALA A 349      14.803  45.074  29.175  1.00  0.00           C  
ATOM   1447  C   ALA A 349      13.597  45.954  28.882  1.00  0.00           C  
ATOM   1448  O   ALA A 349      12.517  45.451  28.561  1.00  0.00           O  
ATOM   1449  CB  ALA A 349      14.653  44.457  30.551  1.00  0.00           C  
ATOM   1450  N   ARG A 352      13.773  47.265  29.003  1.00  0.00           N  
ATOM   1451  CA  ARG A 352      12.674  48.191  28.757  1.00  0.00           C  
ATOM   1452  C   ARG A 352      12.786  48.864  27.395  1.00  0.00           C  
ATOM   1453  O   ARG A 352      12.153  49.891  27.142  1.00  0.00           O  
ATOM   1454  CB  ARG A 352      12.617  49.245  29.858  1.00  0.00           C  
ATOM   1455  CG  ARG A 352      11.823  48.794  31.068  1.00  0.00           C  
ATOM   1456  CD  ARG A 352      12.371  49.396  32.341  1.00  0.00           C  
ATOM   1457  NE  ARG A 352      11.719  48.829  33.516  1.00  0.00           N  
ATOM   1458  CZ  ARG A 352      12.032  47.651  34.055  1.00  0.00           C  
ATOM   1459  NH1 ARG A 352      12.999  46.892  33.535  1.00  0.00           N  
ATOM   1460  NH2 ARG A 352      11.369  47.224  35.123  1.00  0.00           N  
ATOM   1461  N   GLY A 361      13.603  48.279  26.526  1.00  0.00           N  
ATOM   1462  CA  GLY A 361      13.770  48.815  25.189  1.00  0.00           C  
ATOM   1463  C   GLY A 361      14.669  50.027  25.053  1.00  0.00           C  
ATOM   1464  O   GLY A 361      14.634  50.697  24.029  1.00  0.00           O  
ATOM   1465  N   PHE A 362      15.476  50.324  26.062  1.00  0.00           N  
ATOM   1466  CA  PHE A 362      16.360  51.478  25.961  1.00  0.00           C  
ATOM   1467  C   PHE A 362      17.636  51.062  25.242  1.00  0.00           C  
ATOM   1468  O   PHE A 362      18.108  49.932  25.408  1.00  0.00           O  
ATOM   1469  CB  PHE A 362      16.699  52.023  27.353  1.00  0.00           C  
ATOM   1470  CG  PHE A 362      15.587  52.820  27.986  1.00  0.00           C  
ATOM   1471  CD1 PHE A 362      14.592  52.185  28.734  1.00  0.00           C  
ATOM   1472  CD2 PHE A 362      15.536  54.208  27.843  1.00  0.00           C  
ATOM   1473  CE1 PHE A 362      13.556  52.920  29.335  1.00  0.00           C  
ATOM   1474  CE2 PHE A 362      14.509  54.953  28.438  1.00  0.00           C  
ATOM   1475  CZ  PHE A 362      13.515  54.305  29.186  1.00  0.00           C  
ATOM   1476  N   MET A 363      18.186  51.970  24.437  1.00  0.00           N  
ATOM   1477  CA  MET A 363      19.417  51.700  23.696  1.00  0.00           C  
ATOM   1478  C   MET A 363      20.530  52.606  24.211  1.00  0.00           C  
ATOM   1479  O   MET A 363      20.357  53.821  24.296  1.00  0.00           O  
ATOM   1480  CB  MET A 363      19.199  51.948  22.199  1.00  0.00           C  
ATOM   1481  CG  MET A 363      20.423  51.672  21.341  1.00  0.00           C  
ATOM   1482  SD  MET A 363      20.107  51.983  19.592  1.00  0.00           S  
ATOM   1483  CE  MET A 363      20.625  53.711  19.431  1.00  0.00           C  
ATOM   1484  N   GLU A 364      21.668  52.013  24.554  1.00  0.00           N  
ATOM   1485  CA  GLU A 364      22.790  52.782  25.071  1.00  0.00           C  
ATOM   1486  C   GLU A 364      23.595  53.438  23.959  1.00  0.00           C  
ATOM   1487  O   GLU A 364      23.966  52.789  22.990  1.00  0.00           O  
ATOM   1488  CB  GLU A 364      23.707  51.891  25.910  1.00  0.00           C  
ATOM   1489  CG  GLU A 364      24.616  52.682  26.838  1.00  0.00           C  
ATOM   1490  CD  GLU A 364      25.528  51.808  27.679  1.00  0.00           C  
ATOM   1491  OE1 GLU A 364      25.322  50.571  27.728  1.00  0.00           O  
ATOM   1492  OE2 GLU A 364      26.459  52.376  28.293  1.00  0.00           O  
ATOM   1493  N   VAL A 365      23.875  54.728  24.121  1.00  0.00           N  
ATOM   1494  CA  VAL A 365      24.621  55.498  23.138  1.00  0.00           C  
ATOM   1495  C   VAL A 365      25.803  56.221  23.767  1.00  0.00           C  
ATOM   1496  O   VAL A 365      25.965  56.233  24.992  1.00  0.00           O  
ATOM   1497  CB  VAL A 365      23.714  56.555  22.460  1.00  0.00           C  
ATOM   1498  CG1 VAL A 365      22.590  55.861  21.693  1.00  0.00           C  
ATOM   1499  CG2 VAL A 365      23.134  57.502  23.510  1.00  0.00           C  
ATOM   1500  N   GLU A 366      26.634  56.814  22.917  1.00  0.00           N  
ATOM   1501  CA  GLU A 366      27.805  57.558  23.360  1.00  0.00           C  
ATOM   1502  C   GLU A 366      27.803  58.932  22.690  1.00  0.00           C  
ATOM   1503  O   GLU A 366      27.933  59.040  21.469  1.00  0.00           O  
ATOM   1504  CB  GLU A 366      29.084  56.802  23.001  1.00  0.00           C  
ATOM   1505  CG  GLU A 366      29.152  55.395  23.585  1.00  0.00           C  
ATOM   1506  CD  GLU A 366      30.344  54.593  23.078  1.00  0.00           C  
ATOM   1507  OE1 GLU A 366      31.486  54.883  23.493  1.00  0.00           O  
ATOM   1508  OE2 GLU A 366      30.140  53.666  22.264  1.00  0.00           O  
ATOM   1509  N   THR A 368      27.628  59.978  23.493  1.00  0.00           N  
ATOM   1510  CA  THR A 368      27.615  61.340  22.988  1.00  0.00           C  
ATOM   1511  C   THR A 368      28.931  62.006  23.397  1.00  0.00           C  
ATOM   1512  O   THR A 368      29.668  61.475  24.233  1.00  0.00           O  
ATOM   1513  CB  THR A 368      26.360  62.112  23.499  1.00  0.00           C  
ATOM   1514  OG1 THR A 368      26.399  62.240  24.926  1.00  0.00           O  
ATOM   1515  CG2 THR A 368      25.087  61.357  23.094  1.00  0.00           C  
ATOM   1516  N   PRO A 370      29.251  63.172  22.816  1.00  0.00           N  
ATOM   1517  CA  PRO A 370      30.509  63.855  23.139  1.00  0.00           C  
ATOM   1518  C   PRO A 370      30.812  64.233  24.580  1.00  0.00           C  
ATOM   1519  O   PRO A 370      29.925  64.612  25.337  1.00  0.00           O  
ATOM   1520  CB  PRO A 370      30.501  65.091  22.227  1.00  0.00           C  
ATOM   1521  CG  PRO A 370      29.490  64.790  21.170  1.00  0.00           C  
ATOM   1522  CD  PRO A 370      28.454  63.936  21.838  1.00  0.00           C  
ATOM   1523  N   MET A 371      32.089  64.126  24.941  1.00  0.00           N  
ATOM   1524  CA  MET A 371      32.570  64.504  26.269  1.00  0.00           C  
ATOM   1525  C   MET A 371      33.317  65.819  26.123  1.00  0.00           C  
ATOM   1526  O   MET A 371      33.686  66.450  27.110  1.00  0.00           O  
ATOM   1527  CB  MET A 371      33.506  63.450  26.833  1.00  0.00           C  
ATOM   1528  CG  MET A 371      32.845  62.109  26.945  1.00  0.00           C  
ATOM   1529  SD  MET A 371      33.263  61.306  28.455  1.00  0.00           S  
ATOM   1530  CE  MET A 371      31.829  60.302  28.674  1.00  0.00           C  
ATOM   1531  N   MET A 372      33.554  66.202  24.871  1.00  0.00           N  
ATOM   1532  CA  MET A 372      34.204  67.458  24.543  1.00  0.00           C  
ATOM   1533  C   MET A 372      33.130  68.223  23.785  1.00  0.00           C  
ATOM   1534  O   MET A 372      32.577  67.711  22.822  1.00  0.00           O  
ATOM   1535  CB  MET A 372      35.420  67.227  23.646  1.00  0.00           C  
ATOM   1536  CG  MET A 372      36.521  66.415  24.303  1.00  0.00           C  
ATOM   1537  SD  MET A 372      38.103  66.549  23.463  1.00  0.00           S  
ATOM   1538  CE  MET A 372      38.751  68.023  24.205  1.00  0.00           C  
ATOM   1539  N   GLN A 373      32.816  69.431  24.241  1.00  0.00           N  
ATOM   1540  CA  GLN A 373      31.788  70.253  23.614  1.00  0.00           C  
ATOM   1541  C   GLN A 373      32.237  71.706  23.504  1.00  0.00           C  
ATOM   1542  O   GLN A 373      32.872  72.243  24.405  1.00  0.00           O  
ATOM   1543  CB  GLN A 373      30.487  70.171  24.424  1.00  0.00           C  
ATOM   1544  CG  GLN A 373      30.005  68.742  24.678  1.00  0.00           C  
ATOM   1545  CD  GLN A 373      28.828  68.660  25.652  1.00  0.00           C  
ATOM   1546  OE1 GLN A 373      28.247  67.592  25.852  1.00  0.00           O  
ATOM   1547  NE2 GLN A 373      28.475  69.784  26.254  1.00  0.00           N  
ATOM   1548  N   VAL A 374      31.911  72.339  22.385  1.00  0.00           N  
ATOM   1549  CA  VAL A 374      32.279  73.730  22.181  1.00  0.00           C  
ATOM   1550  C   VAL A 374      31.381  74.587  23.058  1.00  0.00           C  
ATOM   1551  O   VAL A 374      31.820  75.602  23.593  1.00  0.00           O  
ATOM   1552  CB  VAL A 374      32.110  74.138  20.713  1.00  0.00           C  
ATOM   1553  CG1 VAL A 374      32.367  75.627  20.552  1.00  0.00           C  
ATOM   1554  CG2 VAL A 374      33.071  73.339  19.857  1.00  0.00           C  
ATOM   1555  N   ILE A 375      30.124  74.168  23.193  1.00  0.00           N  
ATOM   1556  CA  ILE A 375      29.152  74.858  24.039  1.00  0.00           C  
ATOM   1557  C   ILE A 375      28.667  73.857  25.087  1.00  0.00           C  
ATOM   1558  O   ILE A 375      27.932  72.923  24.766  1.00  0.00           O  
ATOM   1559  CB  ILE A 375      27.908  75.327  23.256  1.00  0.00           C  
ATOM   1560  CG1 ILE A 375      28.312  76.179  22.061  1.00  0.00           C  
ATOM   1561  CG2 ILE A 375      26.999  76.131  24.169  1.00  0.00           C  
ATOM   1562  CD1 ILE A 375      27.127  76.604  21.223  1.00  0.00           C  
ATOM   1563  N   PRO A 376      29.071  74.036  26.355  1.00  0.00           N  
ATOM   1564  CA  PRO A 376      28.610  73.080  27.367  1.00  0.00           C  
ATOM   1565  C   PRO A 376      27.177  73.406  27.780  1.00  0.00           C  
ATOM   1566  O   PRO A 376      26.750  74.550  27.685  1.00  0.00           O  
ATOM   1567  CB  PRO A 376      29.611  73.240  28.514  1.00  0.00           C  
ATOM   1568  CG  PRO A 376      30.346  74.531  28.248  1.00  0.00           C  
ATOM   1569  CD  PRO A 376      29.913  75.101  26.924  1.00  0.00           C  
ATOM   1570  N   GLY A 377      26.427  72.401  28.210  1.00  0.00           N  
ATOM   1571  CA  GLY A 377      25.052  72.639  28.613  1.00  0.00           C  
ATOM   1572  C   GLY A 377      24.459  71.398  29.241  1.00  0.00           C  
ATOM   1573  O   GLY A 377      25.181  70.428  29.498  1.00  0.00           O  
ATOM   1574  N   GLY A 378      23.150  71.421  29.482  1.00  0.00           N  
ATOM   1575  CA  GLY A 378      22.485  70.278  30.082  1.00  0.00           C  
ATOM   1576  C   GLY A 378      22.394  70.370  31.598  1.00  0.00           C  
ATOM   1577  O   GLY A 378      21.678  69.591  32.236  1.00  0.00           O  
ATOM   1578  N   ALA A 487      23.124  71.318  32.180  1.00  0.00           N  
ATOM   1579  CA  ALA A 487      23.121  71.521  33.625  1.00  0.00           C  
ATOM   1580  C   ALA A 487      23.691  72.887  33.937  1.00  0.00           C  
ATOM   1581  O   ALA A 487      24.026  73.652  33.032  1.00  0.00           O  
ATOM   1582  CB  ALA A 487      23.946  70.440  34.324  1.00  0.00           C  
ATOM   1583  N   SER A 488      23.786  73.200  35.222  1.00  0.00           N  
ATOM   1584  CA  SER A 488      24.329  74.480  35.648  1.00  0.00           C  
ATOM   1585  C   SER A 488      25.538  74.175  36.506  1.00  0.00           C  
ATOM   1586  O   SER A 488      25.400  73.738  37.645  1.00  0.00           O  
ATOM   1587  CB  SER A 488      23.293  75.260  36.457  1.00  0.00           C  
ATOM   1588  OG  SER A 488      22.039  75.248  35.801  1.00  0.00           O  
ATOM   1589  N   ALA A 495      26.723  74.401  35.953  1.00  0.00           N  
ATOM   1590  CA  ALA A 495      27.952  74.108  36.670  1.00  0.00           C  
ATOM   1591  C   ALA A 495      29.134  74.818  36.037  1.00  0.00           C  
ATOM   1592  O   ALA A 495      29.059  75.268  34.897  1.00  0.00           O  
ATOM   1593  CB  ALA A 495      28.196  72.590  36.667  1.00  0.00           C  
ATOM   1594  N   ARG A 496      30.227  74.923  36.781  1.00  0.00           N  
ATOM   1595  CA  ARG A 496      31.421  75.544  36.246  1.00  0.00           C  
ATOM   1596  C   ARG A 496      32.105  74.421  35.489  1.00  0.00           C  
ATOM   1597  O   ARG A 496      32.367  73.351  36.043  1.00  0.00           O  
ATOM   1598  CB  ARG A 496      32.310  76.067  37.371  1.00  0.00           C  
ATOM   1599  CG  ARG A 496      31.861  77.419  37.879  1.00  0.00           C  
ATOM   1600  CD  ARG A 496      32.853  78.041  38.850  1.00  0.00           C  
ATOM   1601  NE  ARG A 496      32.250  79.183  39.534  1.00  0.00           N  
ATOM   1602  CZ  ARG A 496      31.353  79.080  40.511  1.00  0.00           C  
ATOM   1603  NH1 ARG A 496      30.954  77.883  40.925  1.00  0.00           N  
ATOM   1604  NH2 ARG A 496      30.839  80.174  41.062  1.00  0.00           N  
ATOM   1605  N   PRO A 497      32.392  74.640  34.202  1.00  0.00           N  
ATOM   1606  CA  PRO A 497      33.041  73.586  33.430  1.00  0.00           C  
ATOM   1607  C   PRO A 497      34.561  73.638  33.463  1.00  0.00           C  
ATOM   1608  O   PRO A 497      35.162  74.616  33.912  1.00  0.00           O  
ATOM   1609  CB  PRO A 497      32.513  73.829  32.024  1.00  0.00           C  
ATOM   1610  CG  PRO A 497      32.397  75.346  31.957  1.00  0.00           C  
ATOM   1611  CD  PRO A 497      32.147  75.838  33.376  1.00  0.00           C  
ATOM   1612  N   PHE A 498      35.165  72.551  32.999  1.00  0.00           N  
ATOM   1613  CA  PHE A 498      36.606  72.456  32.874  1.00  0.00           C  
ATOM   1614  C   PHE A 498      36.801  72.886  31.424  1.00  0.00           C  
ATOM   1615  O   PHE A 498      36.001  72.519  30.555  1.00  0.00           O  
ATOM   1616  CB  PHE A 498      37.063  71.009  33.027  1.00  0.00           C  
ATOM   1617  CG  PHE A 498      37.177  70.560  34.441  1.00  0.00           C  
ATOM   1618  CD1 PHE A 498      38.314  70.852  35.186  1.00  0.00           C  
ATOM   1619  CD2 PHE A 498      36.153  69.839  35.035  1.00  0.00           C  
ATOM   1620  CE1 PHE A 498      38.428  70.432  36.501  1.00  0.00           C  
ATOM   1621  CE2 PHE A 498      36.261  69.416  36.349  1.00  0.00           C  
ATOM   1622  CZ  PHE A 498      37.401  69.714  37.084  1.00  0.00           C  
ATOM   1623  N   ILE A 499      37.832  73.670  31.147  1.00  0.00           N  
ATOM   1624  CA  ILE A 499      38.054  74.092  29.774  1.00  0.00           C  
ATOM   1625  C   ILE A 499      39.417  73.625  29.286  1.00  0.00           C  
ATOM   1626  O   ILE A 499      40.359  73.490  30.067  1.00  0.00           O  
ATOM   1627  CB  ILE A 499      37.948  75.627  29.627  1.00  0.00           C  
ATOM   1628  CG1 ILE A 499      38.128  76.019  28.165  1.00  0.00           C  
ATOM   1629  CG2 ILE A 499      38.993  76.307  30.477  1.00  0.00           C  
ATOM   1630  CD1 ILE A 499      37.869  77.469  27.888  1.00  0.00           C  
ATOM   1631  N   THR A 500      39.510  73.355  27.990  1.00  0.00           N  
ATOM   1632  CA  THR A 500      40.757  72.901  27.397  1.00  0.00           C  
ATOM   1633  C   THR A 500      40.898  73.479  25.995  1.00  0.00           C  
ATOM   1634  O   THR A 500      40.031  74.218  25.525  1.00  0.00           O  
ATOM   1635  CB  THR A 500      40.828  71.352  27.352  1.00  0.00           C  
ATOM   1636  OG1 THR A 500      42.159  70.943  27.020  1.00  0.00           O  
ATOM   1637  CG2 THR A 500      39.857  70.795  26.333  1.00  0.00           C  
ATOM   1638  N   HIS A 501      41.993  73.143  25.328  1.00  0.00           N  
ATOM   1639  CA  HIS A 501      42.244  73.668  23.998  1.00  0.00           C  
ATOM   1640  C   HIS A 501      42.658  72.590  23.003  1.00  0.00           C  
ATOM   1641  O   HIS A 501      43.515  71.753  23.293  1.00  0.00           O  
ATOM   1642  CB  HIS A 501      43.326  74.750  24.080  1.00  0.00           C  
ATOM   1643  CG  HIS A 501      43.508  75.523  22.810  1.00  0.00           C  
ATOM   1644  ND1 HIS A 501      44.531  75.268  21.923  1.00  0.00           N  
ATOM   1645  CD2 HIS A 501      42.778  76.526  22.267  1.00  0.00           C  
ATOM   1646  CE1 HIS A 501      44.425  76.077  20.886  1.00  0.00           C  
ATOM   1647  NE2 HIS A 501      43.369  76.852  21.069  1.00  0.00           N  
ATOM   1648  N   HIS A 502      42.022  72.615  21.836  1.00  0.00           N  
ATOM   1649  CA  HIS A 502      42.313  71.681  20.757  1.00  0.00           C  
ATOM   1650  C   HIS A 502      43.263  72.410  19.816  1.00  0.00           C  
ATOM   1651  O   HIS A 502      42.845  73.287  19.067  1.00  0.00           O  
ATOM   1652  CB  HIS A 502      41.033  71.314  20.006  1.00  0.00           C  
ATOM   1653  CG  HIS A 502      41.226  70.246  18.979  1.00  0.00           C  
ATOM   1654  ND1 HIS A 502      42.295  69.372  19.008  1.00  0.00           N  
ATOM   1655  CD2 HIS A 502      40.491  69.901  17.899  1.00  0.00           C  
ATOM   1656  CE1 HIS A 502      42.207  68.537  17.990  1.00  0.00           C  
ATOM   1657  NE2 HIS A 502      41.121  68.837  17.300  1.00  0.00           N  
ATOM   1658  N   ASN A 503      44.540  72.057  19.863  1.00  0.00           N  
ATOM   1659  CA  ASN A 503      45.538  72.708  19.024  1.00  0.00           C  
ATOM   1660  C   ASN A 503      45.226  72.671  17.528  1.00  0.00           C  
ATOM   1661  O   ASN A 503      45.251  73.705  16.864  1.00  0.00           O  
ATOM   1662  CB  ASN A 503      46.906  72.085  19.288  1.00  0.00           C  
ATOM   1663  CG  ASN A 503      47.328  72.212  20.738  1.00  0.00           C  
ATOM   1664  OD1 ASN A 503      47.056  73.223  21.391  1.00  0.00           O  
ATOM   1665  ND2 ASN A 503      47.996  71.185  21.250  1.00  0.00           N  
ATOM   1666  N   ALA A 650      44.938  71.484  17.002  1.00  0.00           N  
ATOM   1667  CA  ALA A 650      44.629  71.313  15.582  1.00  0.00           C  
ATOM   1668  C   ALA A 650      43.672  72.382  15.054  1.00  0.00           C  
ATOM   1669  O   ALA A 650      43.955  73.025  14.047  1.00  0.00           O  
ATOM   1670  CB  ALA A 650      44.046  69.923  15.337  1.00  0.00           C  
ATOM   1671  N   LEU A 651      42.539  72.572  15.728  1.00  0.00           N  
ATOM   1672  CA  LEU A 651      41.567  73.580  15.305  1.00  0.00           C  
ATOM   1673  C   LEU A 651      41.720  74.904  16.061  1.00  0.00           C  
ATOM   1674  O   LEU A 651      40.918  75.810  15.876  1.00  0.00           O  
ATOM   1675  CB  LEU A 651      40.134  73.069  15.503  1.00  0.00           C  
ATOM   1676  CG  LEU A 651      39.777  71.658  15.032  1.00  0.00           C  
ATOM   1677  CD1 LEU A 651      38.356  71.317  15.452  1.00  0.00           C  
ATOM   1678  CD2 LEU A 651      39.908  71.572  13.530  1.00  0.00           C  
ATOM   1679  N   ASP A 652      42.750  75.022  16.894  1.00  0.00           N  
ATOM   1680  CA  ASP A 652      42.957  76.232  17.695  1.00  0.00           C  
ATOM   1681  C   ASP A 652      41.605  76.607  18.276  1.00  0.00           C  
ATOM   1682  O   ASP A 652      41.175  77.760  18.213  1.00  0.00           O  
ATOM   1683  CB  ASP A 652      43.473  77.390  16.842  1.00  0.00           C  
ATOM   1684  CG  ASP A 652      43.809  78.619  17.675  1.00  0.00           C  
ATOM   1685  OD1 ASP A 652      44.529  78.475  18.691  1.00  0.00           O  
ATOM   1686  OD2 ASP A 652      43.349  79.726  17.319  1.00  0.00           O  
ATOM   1687  N   LEU A 653      40.939  75.614  18.846  1.00  0.00           N  
ATOM   1688  CA  LEU A 653      39.612  75.805  19.390  1.00  0.00           C  
ATOM   1689  C   LEU A 653      39.517  75.466  20.872  1.00  0.00           C  
ATOM   1690  O   LEU A 653      39.931  74.387  21.304  1.00  0.00           O  
ATOM   1691  CB  LEU A 653      38.638  74.942  18.587  1.00  0.00           C  
ATOM   1692  CG  LEU A 653      37.158  74.921  18.940  1.00  0.00           C  
ATOM   1693  CD1 LEU A 653      36.539  76.263  18.609  1.00  0.00           C  
ATOM   1694  CD2 LEU A 653      36.481  73.809  18.158  1.00  0.00           C  
ATOM   1695  N   ASP A 654      38.977  76.404  21.642  1.00  0.00           N  
ATOM   1696  CA  ASP A 654      38.781  76.213  23.071  1.00  0.00           C  
ATOM   1697  C   ASP A 654      37.555  75.309  23.210  1.00  0.00           C  
ATOM   1698  O   ASP A 654      36.558  75.480  22.505  1.00  0.00           O  
ATOM   1699  CB  ASP A 654      38.512  77.554  23.753  1.00  0.00           C  
ATOM   1700  CG  ASP A 654      39.775  78.208  24.281  1.00  0.00           C  
ATOM   1701  OD1 ASP A 654      40.856  77.588  24.204  1.00  0.00           O  
ATOM   1702  OD2 ASP A 654      39.682  79.352  24.777  1.00  0.00           O  
ATOM   1703  N   MET A 655      37.628  74.341  24.110  1.00  0.00           N  
ATOM   1704  CA  MET A 655      36.519  73.431  24.293  1.00  0.00           C  
ATOM   1705  C   MET A 655      36.302  73.119  25.760  1.00  0.00           C  
ATOM   1706  O   MET A 655      37.180  73.349  26.590  1.00  0.00           O  
ATOM   1707  CB  MET A 655      36.786  72.150  23.519  1.00  0.00           C  
ATOM   1708  CG  MET A 655      36.897  72.381  22.041  1.00  0.00           C  
ATOM   1709  SD  MET A 655      36.420  70.933  21.154  1.00  0.00           S  
ATOM   1710  CE  MET A 655      37.776  69.900  21.531  1.00  0.00           C  
ATOM   1711  N   TYR A 656      35.129  72.586  26.073  1.00  0.00           N  
ATOM   1712  CA  TYR A 656      34.801  72.252  27.447  1.00  0.00           C  
ATOM   1713  C   TYR A 656      34.519  70.776  27.644  1.00  0.00           C  
ATOM   1714  O   TYR A 656      33.996  70.110  26.753  1.00  0.00           O  
ATOM   1715  CB  TYR A 656      33.566  73.029  27.900  1.00  0.00           C  
ATOM   1716  CG  TYR A 656      33.654  74.515  27.704  1.00  0.00           C  
ATOM   1717  CD1 TYR A 656      33.347  75.093  26.472  1.00  0.00           C  
ATOM   1718  CD2 TYR A 656      34.017  75.351  28.757  1.00  0.00           C  
ATOM   1719  CE1 TYR A 656      33.396  76.467  26.296  1.00  0.00           C  
ATOM   1720  CE2 TYR A 656      34.069  76.728  28.593  1.00  0.00           C  
ATOM   1721  CZ  TYR A 656      33.757  77.281  27.362  1.00  0.00           C  
ATOM   1722  OH  TYR A 656      33.797  78.646  27.201  1.00  0.00           O  
ATOM   1723  N   LEU A 657      34.877  70.267  28.818  1.00  0.00           N  
ATOM   1724  CA  LEU A 657      34.580  68.884  29.156  1.00  0.00           C  
ATOM   1725  C   LEU A 657      33.087  68.976  29.456  1.00  0.00           C  
ATOM   1726  O   LEU A 657      32.643  69.945  30.072  1.00  0.00           O  
ATOM   1727  CB  LEU A 657      35.349  68.465  30.403  1.00  0.00           C  
ATOM   1728  CG  LEU A 657      36.769  67.963  30.133  1.00  0.00           C  
ATOM   1729  CD1 LEU A 657      37.448  67.572  31.445  1.00  0.00           C  
ATOM   1730  CD2 LEU A 657      36.702  66.766  29.192  1.00  0.00           C  
ATOM   1731  N   ARG A 658      32.306  67.997  29.023  1.00  0.00           N  
ATOM   1732  CA  ARG A 658      30.870  68.062  29.253  1.00  0.00           C  
ATOM   1733  C   ARG A 658      30.460  68.008  30.717  1.00  0.00           C  
ATOM   1734  O   ARG A 658      31.013  67.232  31.509  1.00  0.00           O  
ATOM   1735  CB  ARG A 658      30.156  66.944  28.493  1.00  0.00           C  
ATOM   1736  CG  ARG A 658      30.069  65.631  29.241  1.00  0.00           C  
ATOM   1737  CD  ARG A 658      29.132  64.687  28.527  1.00  0.00           C  
ATOM   1738  NE  ARG A 658      29.058  63.394  29.187  1.00  0.00           N  
ATOM   1739  CZ  ARG A 658      28.818  62.246  28.560  1.00  0.00           C  
ATOM   1740  NH1 ARG A 658      28.630  62.227  27.249  1.00  0.00           N  
ATOM   1741  NH2 ARG A 658      28.755  61.115  29.249  1.00  0.00           N  
ATOM   1742  N   ILE A 659      29.488  68.843  31.075  1.00  0.00           N  
ATOM   1743  CA  ILE A 659      28.976  68.843  32.436  1.00  0.00           C  
ATOM   1744  C   ILE A 659      27.737  67.937  32.452  1.00  0.00           C  
ATOM   1745  O   ILE A 659      27.274  67.524  33.516  1.00  0.00           O  
ATOM   1746  CB  ILE A 659      28.614  70.280  32.924  1.00  0.00           C  
ATOM   1747  CG1 ILE A 659      27.599  70.931  31.991  1.00  0.00           C  
ATOM   1748  CG2 ILE A 659      29.871  71.135  32.992  1.00  0.00           C  
ATOM   1749  CD1 ILE A 659      27.063  72.247  32.522  1.00  0.00           C  
ATOM   1750  N   ALA A 660      27.231  67.613  31.259  1.00  0.00           N  
ATOM   1751  CA  ALA A 660      26.054  66.748  31.088  1.00  0.00           C  
ATOM   1752  C   ALA A 660      25.800  66.469  29.605  1.00  0.00           C  
ATOM   1753  O   ALA A 660      26.065  67.316  28.767  1.00  0.00           O  
ATOM   1754  CB  ALA A 660      24.832  67.414  31.691  1.00  0.00           C  
ATOM   1755  N   PRO A 661      25.309  65.264  29.263  1.00  0.00           N  
ATOM   1756  CA  PRO A 661      25.014  64.881  27.876  1.00  0.00           C  
ATOM   1757  C   PRO A 661      23.578  65.196  27.433  1.00  0.00           C  
ATOM   1758  O   PRO A 661      23.209  64.956  26.287  1.00  0.00           O  
ATOM   1759  CB  PRO A 661      25.261  63.378  27.874  1.00  0.00           C  
ATOM   1760  CG  PRO A 661      24.865  62.946  29.246  1.00  0.00           C  
ATOM   1761  CD  PRO A 661      25.070  64.134  30.182  1.00  0.00           C  
ATOM   1762  N   GLU A 662      22.777  65.745  28.338  1.00  0.00           N  
ATOM   1763  CA  GLU A 662      21.374  66.034  28.055  1.00  0.00           C  
ATOM   1764  C   GLU A 662      20.982  66.609  26.684  1.00  0.00           C  
ATOM   1765  O   GLU A 662      20.076  66.093  26.023  1.00  0.00           O  
ATOM   1766  CB  GLU A 662      20.794  66.933  29.152  1.00  0.00           C  
ATOM   1767  CG  GLU A 662      19.373  67.406  28.834  1.00  0.00           C  
ATOM   1768  CD  GLU A 662      18.612  67.913  30.049  1.00  0.00           C  
ATOM   1769  OE1 GLU A 662      19.084  67.699  31.188  1.00  0.00           O  
ATOM   1770  OE2 GLU A 662      17.535  68.523  29.860  1.00  0.00           O  
ATOM   1771  N   LEU A 663      21.638  67.677  26.261  1.00  0.00           N  
ATOM   1772  CA  LEU A 663      21.283  68.302  24.993  1.00  0.00           C  
ATOM   1773  C   LEU A 663      21.534  67.422  23.775  1.00  0.00           C  
ATOM   1774  O   LEU A 663      20.854  67.551  22.754  1.00  0.00           O  
ATOM   1775  CB  LEU A 663      22.024  69.630  24.849  1.00  0.00           C  
ATOM   1776  CG  LEU A 663      21.717  70.673  25.928  1.00  0.00           C  
ATOM   1777  CD1 LEU A 663      22.242  72.035  25.466  1.00  0.00           C  
ATOM   1778  CD2 LEU A 663      20.205  70.720  26.211  1.00  0.00           C  
ATOM   1779  N   TYR A 664      22.506  66.525  23.882  1.00  0.00           N  
ATOM   1780  CA  TYR A 664      22.826  65.631  22.780  1.00  0.00           C  
ATOM   1781  C   TYR A 664      21.858  64.463  22.773  1.00  0.00           C  
ATOM   1782  O   TYR A 664      21.405  64.015  21.721  1.00  0.00           O  
ATOM   1783  CB  TYR A 664      24.260  65.133  22.917  1.00  0.00           C  
ATOM   1784  CG  TYR A 664      25.261  66.158  22.467  1.00  0.00           C  
ATOM   1785  CD1 TYR A 664      25.607  66.270  21.122  1.00  0.00           C  
ATOM   1786  CD2 TYR A 664      25.843  67.037  23.374  1.00  0.00           C  
ATOM   1787  CE1 TYR A 664      26.509  67.232  20.687  1.00  0.00           C  
ATOM   1788  CE2 TYR A 664      26.750  68.007  22.951  1.00  0.00           C  
ATOM   1789  CZ  TYR A 664      27.077  68.096  21.606  1.00  0.00           C  
ATOM   1790  OH  TYR A 664      27.973  69.044  21.175  1.00  0.00           O  
ATOM   1791  N   LEU A 665      21.527  63.975  23.958  1.00  0.00           N  
ATOM   1792  CA  LEU A 665      20.607  62.867  24.050  1.00  0.00           C  
ATOM   1793  C   LEU A 665      19.235  63.289  23.539  1.00  0.00           C  
ATOM   1794  O   LEU A 665      18.552  62.502  22.883  1.00  0.00           O  
ATOM   1795  CB  LEU A 665      20.535  62.362  25.490  1.00  0.00           C  
ATOM   1796  CG  LEU A 665      21.819  61.640  25.932  1.00  0.00           C  
ATOM   1797  CD1 LEU A 665      21.790  61.395  27.445  1.00  0.00           C  
ATOM   1798  CD2 LEU A 665      21.955  60.317  25.167  1.00  0.00           C  
ATOM   1799  N   LYS A 666      18.813  64.522  23.808  1.00  0.00           N  
ATOM   1800  CA  LYS A 666      17.505  64.914  23.302  1.00  0.00           C  
ATOM   1801  C   LYS A 666      17.535  65.097  21.778  1.00  0.00           C  
ATOM   1802  O   LYS A 666      16.516  64.942  21.110  1.00  0.00           O  
ATOM   1803  CB  LYS A 666      16.995  66.164  24.016  1.00  0.00           C  
ATOM   1804  CG  LYS A 666      15.982  65.814  25.121  1.00  0.00           C  
ATOM   1805  CD  LYS A 666      15.480  67.037  25.876  1.00  0.00           C  
ATOM   1806  CE  LYS A 666      16.551  67.597  26.791  1.00  0.00           C  
ATOM   1807  NZ  LYS A 666      16.065  68.821  27.494  1.00  0.00           N  
ATOM   1808  N   ARG A 667      18.706  65.404  21.230  1.00  0.00           N  
ATOM   1809  CA  ARG A 667      18.860  65.551  19.785  1.00  0.00           C  
ATOM   1810  C   ARG A 667      18.615  64.178  19.170  1.00  0.00           C  
ATOM   1811  O   ARG A 667      18.018  64.066  18.103  1.00  0.00           O  
ATOM   1812  CB  ARG A 667      20.274  65.996  19.426  1.00  0.00           C  
ATOM   1813  CG  ARG A 667      20.469  67.500  19.305  1.00  0.00           C  
ATOM   1814  CD  ARG A 667      21.941  67.805  19.453  1.00  0.00           C  
ATOM   1815  NE  ARG A 667      22.289  69.203  19.236  1.00  0.00           N  
ATOM   1816  CZ  ARG A 667      22.813  69.981  20.177  1.00  0.00           C  
ATOM   1817  NH1 ARG A 667      23.037  69.489  21.392  1.00  0.00           N  
ATOM   1818  NH2 ARG A 667      23.166  71.229  19.893  1.00  0.00           N  
ATOM   1819  N   LEU A 668      19.073  63.133  19.855  1.00  0.00           N  
ATOM   1820  CA  LEU A 668      18.893  61.772  19.365  1.00  0.00           C  
ATOM   1821  C   LEU A 668      17.433  61.343  19.406  1.00  0.00           C  
ATOM   1822  O   LEU A 668      16.998  60.558  18.570  1.00  0.00           O  
ATOM   1823  CB  LEU A 668      19.736  60.788  20.176  1.00  0.00           C  
ATOM   1824  CG  LEU A 668      21.253  60.976  20.107  1.00  0.00           C  
ATOM   1825  CD1 LEU A 668      21.913  59.983  21.049  1.00  0.00           C  
ATOM   1826  CD2 LEU A 668      21.746  60.780  18.671  1.00  0.00           C  
ATOM   1827  N   VAL A 669      16.677  61.838  20.384  1.00  0.00           N  
ATOM   1828  CA  VAL A 669      15.261  61.494  20.474  1.00  0.00           C  
ATOM   1829  C   VAL A 669      14.535  62.162  19.294  1.00  0.00           C  
ATOM   1830  O   VAL A 669      13.583  61.601  18.753  1.00  0.00           O  
ATOM   1831  CB  VAL A 669      14.629  61.970  21.824  1.00  0.00           C  
ATOM   1832  CG1 VAL A 669      13.124  61.672  21.841  1.00  0.00           C  
ATOM   1833  CG2 VAL A 669      15.307  61.262  22.999  1.00  0.00           C  
ATOM   1834  N   VAL A 670      14.988  63.356  18.902  1.00  0.00           N  
ATOM   1835  CA  VAL A 670      14.405  64.073  17.764  1.00  0.00           C  
ATOM   1836  C   VAL A 670      14.733  63.251  16.511  1.00  0.00           C  
ATOM   1837  O   VAL A 670      13.932  63.163  15.578  1.00  0.00           O  
ATOM   1838  CB  VAL A 670      15.018  65.490  17.588  1.00  0.00           C  
ATOM   1839  CG1 VAL A 670      14.630  66.060  16.225  1.00  0.00           C  
ATOM   1840  CG2 VAL A 670      14.531  66.416  18.675  1.00  0.00           C  
ATOM   1841  N   GLY A 671      15.923  62.651  16.516  1.00  0.00           N  
ATOM   1842  CA  GLY A 671      16.371  61.824  15.411  1.00  0.00           C  
ATOM   1843  C   GLY A 671      15.625  60.503  15.300  1.00  0.00           C  
ATOM   1844  O   GLY A 671      15.669  59.855  14.250  1.00  0.00           O  
ATOM   1845  N   GLY A 685      14.944  60.089  16.370  1.00  0.00           N  
ATOM   1846  CA  GLY A 685      14.195  58.844  16.313  1.00  0.00           C  
ATOM   1847  C   GLY A 685      14.574  57.785  17.334  1.00  0.00           C  
ATOM   1848  O   GLY A 685      13.916  56.745  17.436  1.00  0.00           O  
ATOM   1849  N   PHE A 686      15.646  58.023  18.077  1.00  0.00           N  
ATOM   1850  CA  PHE A 686      16.064  57.081  19.106  1.00  0.00           C  
ATOM   1851  C   PHE A 686      15.270  57.511  20.337  1.00  0.00           C  
ATOM   1852  O   PHE A 686      15.774  58.202  21.227  1.00  0.00           O  
ATOM   1853  CB  PHE A 686      17.571  57.200  19.312  1.00  0.00           C  
ATOM   1854  CG  PHE A 686      18.373  56.610  18.180  1.00  0.00           C  
ATOM   1855  CD1 PHE A 686      17.862  55.553  17.428  1.00  0.00           C  
ATOM   1856  CD2 PHE A 686      19.635  57.095  17.872  1.00  0.00           C  
ATOM   1857  CE1 PHE A 686      18.599  54.989  16.389  1.00  0.00           C  
ATOM   1858  CE2 PHE A 686      20.379  56.537  16.831  1.00  0.00           C  
ATOM   1859  CZ  PHE A 686      19.858  55.481  16.091  1.00  0.00           C  
ATOM   1860  N   GLU A 687      14.006  57.096  20.342  1.00  0.00           N  
ATOM   1861  CA  GLU A 687      13.037  57.441  21.372  1.00  0.00           C  
ATOM   1862  C   GLU A 687      13.226  56.865  22.784  1.00  0.00           C  
ATOM   1863  O   GLU A 687      12.557  57.295  23.720  1.00  0.00           O  
ATOM   1864  CB  GLU A 687      11.636  57.129  20.828  1.00  0.00           C  
ATOM   1865  CG  GLU A 687      11.400  57.750  19.445  1.00  0.00           C  
ATOM   1866  CD  GLU A 687      10.053  57.396  18.838  1.00  0.00           C  
ATOM   1867  OE1 GLU A 687       9.624  56.219  18.935  1.00  0.00           O  
ATOM   1868  OE2 GLU A 687       9.420  58.303  18.257  1.00  0.00           O  
ATOM   1869  N   ARG A 688      14.131  55.901  22.929  1.00  0.00           N  
ATOM   1870  CA  ARG A 688      14.444  55.299  24.227  1.00  0.00           C  
ATOM   1871  C   ARG A 688      15.954  55.098  24.268  1.00  0.00           C  
ATOM   1872  O   ARG A 688      16.466  54.045  23.884  1.00  0.00           O  
ATOM   1873  CB  ARG A 688      13.732  53.957  24.400  1.00  0.00           C  
ATOM   1874  CG  ARG A 688      12.227  54.087  24.511  1.00  0.00           C  
ATOM   1875  CD  ARG A 688      11.607  52.941  25.292  1.00  0.00           C  
ATOM   1876  NE  ARG A 688      10.332  53.350  25.873  1.00  0.00           N  
ATOM   1877  CZ  ARG A 688       9.803  52.832  26.977  1.00  0.00           C  
ATOM   1878  NH1 ARG A 688      10.435  51.869  27.638  1.00  0.00           N  
ATOM   1879  NH2 ARG A 688       8.639  53.285  27.422  1.00  0.00           N  
ATOM   1880  N   VAL A 689      16.660  56.131  24.718  1.00  0.00           N  
ATOM   1881  CA  VAL A 689      18.114  56.099  24.799  1.00  0.00           C  
ATOM   1882  C   VAL A 689      18.622  56.371  26.208  1.00  0.00           C  
ATOM   1883  O   VAL A 689      17.956  57.026  27.013  1.00  0.00           O  
ATOM   1884  CB  VAL A 689      18.766  57.185  23.891  1.00  0.00           C  
ATOM   1885  CG1 VAL A 689      18.769  56.743  22.447  1.00  0.00           C  
ATOM   1886  CG2 VAL A 689      18.020  58.506  24.052  1.00  0.00           C  
ATOM   1887  N   PHE A 690      19.804  55.851  26.505  1.00  0.00           N  
ATOM   1888  CA  PHE A 690      20.427  56.116  27.782  1.00  0.00           C  
ATOM   1889  C   PHE A 690      21.938  56.086  27.620  1.00  0.00           C  
ATOM   1890  O   PHE A 690      22.475  55.472  26.695  1.00  0.00           O  
ATOM   1891  CB  PHE A 690      19.930  55.151  28.878  1.00  0.00           C  
ATOM   1892  CG  PHE A 690      20.528  53.777  28.835  1.00  0.00           C  
ATOM   1893  CD1 PHE A 690      20.135  52.857  27.866  1.00  0.00           C  
ATOM   1894  CD2 PHE A 690      21.422  53.371  29.816  1.00  0.00           C  
ATOM   1895  CE1 PHE A 690      20.623  51.547  27.878  1.00  0.00           C  
ATOM   1896  CE2 PHE A 690      21.913  52.065  29.835  1.00  0.00           C  
ATOM   1897  CZ  PHE A 690      21.508  51.150  28.860  1.00  0.00           C  
ATOM   1898  N   GLU A 691      22.612  56.818  28.494  1.00  0.00           N  
ATOM   1899  CA  GLU A 691      24.056  56.891  28.485  1.00  0.00           C  
ATOM   1900  C   GLU A 691      24.502  56.839  29.937  1.00  0.00           C  
ATOM   1901  O   GLU A 691      23.926  57.509  30.801  1.00  0.00           O  
ATOM   1902  CB  GLU A 691      24.518  58.201  27.843  1.00  0.00           C  
ATOM   1903  CG  GLU A 691      26.028  58.305  27.676  1.00  0.00           C  
ATOM   1904  CD  GLU A 691      26.453  59.463  26.799  1.00  0.00           C  
ATOM   1905  OE1 GLU A 691      25.575  60.221  26.339  1.00  0.00           O  
ATOM   1906  OE2 GLU A 691      27.673  59.618  26.571  1.00  0.00           O  
ATOM   1907  N   ILE A 692      25.500  56.010  30.209  1.00  0.00           N  
ATOM   1908  CA  ILE A 692      26.048  55.899  31.545  1.00  0.00           C  
ATOM   1909  C   ILE A 692      27.509  56.226  31.365  1.00  0.00           C  
ATOM   1910  O   ILE A 692      28.264  55.412  30.845  1.00  0.00           O  
ATOM   1911  CB  ILE A 692      25.956  54.481  32.107  1.00  0.00           C  
ATOM   1912  CG1 ILE A 692      24.535  53.950  31.983  1.00  0.00           C  
ATOM   1913  CG2 ILE A 692      26.394  54.486  33.566  1.00  0.00           C  
ATOM   1914  CD1 ILE A 692      24.313  52.688  32.798  1.00  0.00           C  
ATOM   1915  N   ASN A 693      27.906  57.423  31.771  1.00  0.00           N  
ATOM   1916  CA  ASN A 693      29.290  57.820  31.624  1.00  0.00           C  
ATOM   1917  C   ASN A 693      29.651  59.018  32.487  1.00  0.00           C  
ATOM   1918  O   ASN A 693      28.821  59.555  33.215  1.00  0.00           O  
ATOM   1919  CB  ASN A 693      29.595  58.122  30.152  1.00  0.00           C  
ATOM   1920  CG  ASN A 693      30.941  57.558  29.710  1.00  0.00           C  
ATOM   1921  OD1 ASN A 693      31.919  57.587  30.462  1.00  0.00           O  
ATOM   1922  ND2 ASN A 693      30.995  57.041  28.485  1.00  0.00           N  
ATOM   1923  N   ARG A 695      30.904  59.429  32.373  1.00  0.00           N  
ATOM   1924  CA  ARG A 695      31.480  60.531  33.124  1.00  0.00           C  
ATOM   1925  C   ARG A 695      30.971  61.924  32.780  1.00  0.00           C  
ATOM   1926  O   ARG A 695      30.660  62.227  31.627  1.00  0.00           O  
ATOM   1927  CB  ARG A 695      33.001  60.518  32.931  1.00  0.00           C  
ATOM   1928  CG  ARG A 695      33.810  60.491  34.203  1.00  0.00           C  
ATOM   1929  CD  ARG A 695      33.502  59.248  35.037  1.00  0.00           C  
ATOM   1930  NE  ARG A 695      33.960  57.999  34.427  1.00  0.00           N  
ATOM   1931  CZ  ARG A 695      35.217  57.561  34.458  1.00  0.00           C  
ATOM   1932  NH1 ARG A 695      36.157  58.271  35.065  1.00  0.00           N  
ATOM   1933  NH2 ARG A 695      35.527  56.390  33.917  1.00  0.00           N  
ATOM   1934  N   ASN A 696      30.905  62.769  33.803  1.00  0.00           N  
ATOM   1935  CA  ASN A 696      30.518  64.166  33.662  1.00  0.00           C  
ATOM   1936  C   ASN A 696      31.657  64.870  34.397  1.00  0.00           C  
ATOM   1937  O   ASN A 696      32.301  64.274  35.261  1.00  0.00           O  
ATOM   1938  CB  ASN A 696      29.192  64.448  34.363  1.00  0.00           C  
ATOM   1939  CG  ASN A 696      27.984  64.231  33.462  1.00  0.00           C  
ATOM   1940  OD1 ASN A 696      26.845  64.332  33.921  1.00  0.00           O  
ATOM   1941  ND2 ASN A 696      28.222  63.939  32.184  1.00  0.00           N  
ATOM   1942  N   PHE A 697      31.928  66.120  34.056  1.00  0.00           N  
ATOM   1943  CA  PHE A 697      33.022  66.831  34.698  1.00  0.00           C  
ATOM   1944  C   PHE A 697      32.551  68.191  35.145  1.00  0.00           C  
ATOM   1945  O   PHE A 697      31.963  68.930  34.364  1.00  0.00           O  
ATOM   1946  CB  PHE A 697      34.198  67.008  33.728  1.00  0.00           C  
ATOM   1947  CG  PHE A 697      34.600  65.745  33.011  1.00  0.00           C  
ATOM   1948  CD1 PHE A 697      33.918  65.328  31.871  1.00  0.00           C  
ATOM   1949  CD2 PHE A 697      35.658  64.973  33.478  1.00  0.00           C  
ATOM   1950  CE1 PHE A 697      34.284  64.164  31.212  1.00  0.00           C  
ATOM   1951  CE2 PHE A 697      36.030  63.806  32.823  1.00  0.00           C  
ATOM   1952  CZ  PHE A 697      35.341  63.402  31.690  1.00  0.00           C  
ATOM   1953  N   ARG A 698      32.811  68.524  36.401  1.00  0.00           N  
ATOM   1954  CA  ARG A 698      32.409  69.820  36.917  1.00  0.00           C  
ATOM   1955  C   ARG A 698      33.551  70.432  37.704  1.00  0.00           C  
ATOM   1956  O   ARG A 698      34.131  69.804  38.591  1.00  0.00           O  
ATOM   1957  CB  ARG A 698      31.135  69.676  37.747  1.00  0.00           C  
ATOM   1958  CG  ARG A 698      29.903  69.572  36.852  1.00  0.00           C  
ATOM   1959  CD  ARG A 698      28.732  68.911  37.524  1.00  0.00           C  
ATOM   1960  NE  ARG A 698      27.799  68.351  36.546  1.00  0.00           N  
ATOM   1961  CZ  ARG A 698      26.475  68.383  36.677  1.00  0.00           C  
ATOM   1962  NH1 ARG A 698      25.930  68.949  37.744  1.00  0.00           N  
ATOM   1963  NH2 ARG A 698      25.694  67.845  35.753  1.00  0.00           N  
ATOM   1964  N   ASN A 699      33.899  71.657  37.332  1.00  0.00           N  
ATOM   1965  CA  ASN A 699      34.999  72.361  37.959  1.00  0.00           C  
ATOM   1966  C   ASN A 699      34.612  72.899  39.331  1.00  0.00           C  
ATOM   1967  O   ASN A 699      34.458  74.105  39.529  1.00  0.00           O  
ATOM   1968  CB  ASN A 699      35.465  73.496  37.043  1.00  0.00           C  
ATOM   1969  CG  ASN A 699      36.930  73.836  37.234  1.00  0.00           C  
ATOM   1970  OD1 ASN A 699      37.521  73.535  38.272  1.00  0.00           O  
ATOM   1971  ND2 ASN A 699      37.522  74.473  36.231  1.00  0.00           N  
ATOM   1972  N   GLU A 700      34.450  71.986  40.279  1.00  0.00           N  
ATOM   1973  CA  GLU A 700      34.092  72.356  41.635  1.00  0.00           C  
ATOM   1974  C   GLU A 700      34.926  71.545  42.616  1.00  0.00           C  
ATOM   1975  O   GLU A 700      35.551  70.553  42.242  1.00  0.00           O  
ATOM   1976  CB  GLU A 700      32.602  72.118  41.876  1.00  0.00           C  
ATOM   1977  CG  GLU A 700      32.171  70.662  41.822  1.00  0.00           C  
ATOM   1978  CD  GLU A 700      30.722  70.511  41.388  1.00  0.00           C  
ATOM   1979  OE1 GLU A 700      30.243  71.368  40.615  1.00  0.00           O  
ATOM   1980  OE2 GLU A 700      30.062  69.544  41.813  1.00  0.00           O  
ATOM   1981  N   GLY A 703      34.929  71.967  43.873  1.00  0.00           N  
ATOM   1982  CA  GLY A 703      35.722  71.290  44.882  1.00  0.00           C  
ATOM   1983  C   GLY A 703      35.305  69.885  45.265  1.00  0.00           C  
ATOM   1984  O   GLY A 703      34.165  69.458  45.054  1.00  0.00           O  
ATOM   1985  N   ILE A 713      36.262  69.170  45.843  1.00  0.00           N  
ATOM   1986  CA  ILE A 713      36.070  67.804  46.302  1.00  0.00           C  
ATOM   1987  C   ILE A 713      35.227  67.819  47.584  1.00  0.00           C  
ATOM   1988  O   ILE A 713      35.299  68.763  48.369  1.00  0.00           O  
ATOM   1989  CB  ILE A 713      37.442  67.157  46.595  1.00  0.00           C  
ATOM   1990  CG1 ILE A 713      38.184  66.897  45.283  1.00  0.00           C  
ATOM   1991  CG2 ILE A 713      37.266  65.876  47.370  1.00  0.00           C  
ATOM   1992  CD1 ILE A 713      39.690  66.825  45.442  1.00  0.00           C  
ATOM   1993  N   SER A 714      34.421  66.781  47.788  1.00  0.00           N  
ATOM   1994  CA  SER A 714      33.591  66.687  48.985  1.00  0.00           C  
ATOM   1995  C   SER A 714      33.268  65.222  49.286  1.00  0.00           C  
ATOM   1996  O   SER A 714      33.721  64.324  48.571  1.00  0.00           O  
ATOM   1997  CB  SER A 714      32.301  67.508  48.801  1.00  0.00           C  
ATOM   1998  OG  SER A 714      31.146  66.692  48.653  1.00  0.00           O  
ATOM   1999  N   VAL A 715      32.504  64.982  50.349  1.00  0.00           N  
ATOM   2000  CA  VAL A 715      32.114  63.626  50.734  1.00  0.00           C  
ATOM   2001  C   VAL A 715      31.109  63.046  49.732  1.00  0.00           C  
ATOM   2002  O   VAL A 715      30.851  61.838  49.717  1.00  0.00           O  
ATOM   2003  CB  VAL A 715      31.492  63.611  52.156  1.00  0.00           C  
ATOM   2004  CG1 VAL A 715      30.911  62.240  52.474  1.00  0.00           C  
ATOM   2005  CG2 VAL A 715      32.552  63.962  53.172  1.00  0.00           C  
ATOM   2006  N   ARG A 716      30.542  63.906  48.893  1.00  0.00           N  
ATOM   2007  CA  ARG A 716      29.595  63.440  47.892  1.00  0.00           C  
ATOM   2008  C   ARG A 716      29.857  64.054  46.513  1.00  0.00           C  
ATOM   2009  O   ARG A 716      29.040  63.912  45.605  1.00  0.00           O  
ATOM   2010  CB  ARG A 716      28.163  63.724  48.350  1.00  0.00           C  
ATOM   2011  CG  ARG A 716      27.829  65.192  48.503  1.00  0.00           C  
ATOM   2012  CD  ARG A 716      26.331  65.386  48.575  1.00  0.00           C  
ATOM   2013  NE  ARG A 716      25.983  66.788  48.759  1.00  0.00           N  
ATOM   2014  CZ  ARG A 716      25.956  67.391  49.939  1.00  0.00           C  
ATOM   2015  NH1 ARG A 716      26.257  66.708  51.038  1.00  0.00           N  
ATOM   2016  NH2 ARG A 716      25.643  68.679  50.015  1.00  0.00           N  
ATOM   2017  N   HIS A 718      31.003  64.721  46.363  1.00  0.00           N  
ATOM   2018  CA  HIS A 718      31.401  65.342  45.094  1.00  0.00           C  
ATOM   2019  C   HIS A 718      32.815  64.980  44.637  1.00  0.00           C  
ATOM   2020  O   HIS A 718      33.773  65.085  45.404  1.00  0.00           O  
ATOM   2021  CB  HIS A 718      31.373  66.866  45.185  1.00  0.00           C  
ATOM   2022  CG  HIS A 718      30.022  67.443  45.440  1.00  0.00           C  
ATOM   2023  ND1 HIS A 718      29.666  67.986  46.656  1.00  0.00           N  
ATOM   2024  CD2 HIS A 718      28.949  67.597  44.628  1.00  0.00           C  
ATOM   2025  CE1 HIS A 718      28.431  68.450  46.583  1.00  0.00           C  
ATOM   2026  NE2 HIS A 718      27.975  68.226  45.363  1.00  0.00           N  
ATOM   2027  N   ASN A 723      32.936  64.568  43.378  1.00  0.00           N  
ATOM   2028  CA  ASN A 723      34.236  64.274  42.773  1.00  0.00           C  
ATOM   2029  C   ASN A 723      34.187  65.106  41.486  1.00  0.00           C  
ATOM   2030  O   ASN A 723      33.133  65.203  40.860  1.00  0.00           O  
ATOM   2031  CB  ASN A 723      34.387  62.781  42.454  1.00  0.00           C  
ATOM   2032  CG  ASN A 723      35.834  62.392  42.158  1.00  0.00           C  
ATOM   2033  OD1 ASN A 723      36.712  62.507  43.015  1.00  0.00           O  
ATOM   2034  ND2 ASN A 723      36.085  61.936  40.940  1.00  0.00           N  
ATOM   2035  N   PRO A 724      35.303  65.748  41.097  1.00  0.00           N  
ATOM   2036  CA  PRO A 724      35.311  66.565  39.875  1.00  0.00           C  
ATOM   2037  C   PRO A 724      34.778  65.815  38.646  1.00  0.00           C  
ATOM   2038  O   PRO A 724      34.178  66.417  37.752  1.00  0.00           O  
ATOM   2039  CB  PRO A 724      36.770  66.987  39.733  1.00  0.00           C  
ATOM   2040  CG  PRO A 724      37.306  66.918  41.115  1.00  0.00           C  
ATOM   2041  CD  PRO A 724      36.613  65.757  41.767  1.00  0.00           C  
ATOM   2042  N   GLU A 725      35.013  64.506  38.600  1.00  0.00           N  
ATOM   2043  CA  GLU A 725      34.494  63.684  37.516  1.00  0.00           C  
ATOM   2044  C   GLU A 725      33.694  62.586  38.195  1.00  0.00           C  
ATOM   2045  O   GLU A 725      34.158  61.959  39.150  1.00  0.00           O  
ATOM   2046  CB  GLU A 725      35.618  63.097  36.640  1.00  0.00           C  
ATOM   2047  CG  GLU A 725      36.574  62.154  37.335  1.00  0.00           C  
ATOM   2048  CD  GLU A 725      37.604  61.567  36.376  1.00  0.00           C  
ATOM   2049  OE1 GLU A 725      37.225  60.758  35.500  1.00  0.00           O  
ATOM   2050  OE2 GLU A 725      38.796  61.914  36.498  1.00  0.00           O  
ATOM   2051  N   PHE A 726      32.473  62.381  37.726  1.00  0.00           N  
ATOM   2052  CA  PHE A 726      31.612  61.382  38.320  1.00  0.00           C  
ATOM   2053  C   PHE A 726      30.814  60.688  37.244  1.00  0.00           C  
ATOM   2054  O   PHE A 726      30.707  61.181  36.126  1.00  0.00           O  
ATOM   2055  CB  PHE A 726      30.673  62.035  39.338  1.00  0.00           C  
ATOM   2056  CG  PHE A 726      29.784  63.105  38.756  1.00  0.00           C  
ATOM   2057  CD1 PHE A 726      30.259  64.402  38.573  1.00  0.00           C  
ATOM   2058  CD2 PHE A 726      28.452  62.823  38.427  1.00  0.00           C  
ATOM   2059  CE1 PHE A 726      29.421  65.408  38.076  1.00  0.00           C  
ATOM   2060  CE2 PHE A 726      27.610  63.815  37.929  1.00  0.00           C  
ATOM   2061  CZ  PHE A 726      28.094  65.114  37.754  1.00  0.00           C  
ATOM   2062  N   THR A 728      30.254  59.537  37.582  1.00  0.00           N  
ATOM   2063  CA  THR A 728      29.485  58.768  36.622  1.00  0.00           C  
ATOM   2064  C   THR A 728      27.997  58.995  36.766  1.00  0.00           C  
ATOM   2065  O   THR A 728      27.438  58.916  37.865  1.00  0.00           O  
ATOM   2066  CB  THR A 728      29.764  57.275  36.774  1.00  0.00           C  
ATOM   2067  OG1 THR A 728      31.146  57.032  36.501  1.00  0.00           O  
ATOM   2068  CG2 THR A 728      28.894  56.468  35.816  1.00  0.00           C  
ATOM   2069  N   MET A 730      27.353  59.279  35.644  1.00  0.00           N  
ATOM   2070  CA  MET A 730      25.930  59.506  35.672  1.00  0.00           C  
ATOM   2071  C   MET A 730      25.202  58.779  34.580  1.00  0.00           C  
ATOM   2072  O   MET A 730      25.756  58.533  33.517  1.00  0.00           O  
ATOM   2073  CB  MET A 730      25.613  60.987  35.550  1.00  0.00           C  
ATOM   2074  CG  MET A 730      24.307  61.324  36.233  1.00  0.00           C  
ATOM   2075  SD  MET A 730      23.785  62.959  35.890  1.00  0.00           S  
ATOM   2076  CE  MET A 730      23.642  62.853  34.182  1.00  0.00           C  
ATOM   2077  N   MET A 731      23.954  58.420  34.857  1.00  0.00           N  
ATOM   2078  CA  MET A 731      23.144  57.780  33.852  1.00  0.00           C  
ATOM   2079  C   MET A 731      22.042  58.755  33.456  1.00  0.00           C  
ATOM   2080  O   MET A 731      21.349  59.298  34.318  1.00  0.00           O  
ATOM   2081  CB  MET A 731      22.477  56.508  34.368  1.00  0.00           C  
ATOM   2082  CG  MET A 731      21.277  56.151  33.483  1.00  0.00           C  
ATOM   2083  SD  MET A 731      20.669  54.475  33.541  1.00  0.00           S  
ATOM   2084  CE  MET A 731      19.775  54.501  35.101  1.00  0.00           C  
ATOM   2085  N   GLU A 732      21.897  59.006  32.163  1.00  0.00           N  
ATOM   2086  CA  GLU A 732      20.814  59.862  31.701  1.00  0.00           C  
ATOM   2087  C   GLU A 732      20.003  58.969  30.786  1.00  0.00           C  
ATOM   2088  O   GLU A 732      20.560  58.212  30.010  1.00  0.00           O  
ATOM   2089  CB  GLU A 732      21.331  61.087  30.948  1.00  0.00           C  
ATOM   2090  CG  GLU A 732      21.799  62.180  31.885  1.00  0.00           C  
ATOM   2091  CD  GLU A 732      21.623  63.581  31.338  1.00  0.00           C  
ATOM   2092  OE1 GLU A 732      20.772  63.782  30.448  1.00  0.00           O  
ATOM   2093  OE2 GLU A 732      22.344  64.487  31.806  1.00  0.00           O  
ATOM   2094  N   LEU A 733      18.687  59.022  30.915  1.00  0.00           N  
ATOM   2095  CA  LEU A 733      17.811  58.215  30.096  1.00  0.00           C  
ATOM   2096  C   LEU A 733      16.666  59.095  29.627  1.00  0.00           C  
ATOM   2097  O   LEU A 733      16.251  60.017  30.322  1.00  0.00           O  
ATOM   2098  CB  LEU A 733      17.274  57.026  30.895  1.00  0.00           C  
ATOM   2099  CG  LEU A 733      16.415  57.305  32.137  1.00  0.00           C  
ATOM   2100  CD1 LEU A 733      14.950  57.001  31.845  1.00  0.00           C  
ATOM   2101  CD2 LEU A 733      16.920  56.454  33.297  1.00  0.00           C  
ATOM   2102  N   TYR A 734      16.172  58.819  28.431  1.00  0.00           N  
ATOM   2103  CA  TYR A 734      15.080  59.585  27.872  1.00  0.00           C  
ATOM   2104  C   TYR A 734      14.128  58.638  27.193  1.00  0.00           C  
ATOM   2105  O   TYR A 734      14.549  57.754  26.444  1.00  0.00           O  
ATOM   2106  CB  TYR A 734      15.609  60.604  26.856  1.00  0.00           C  
ATOM   2107  CG  TYR A 734      16.410  61.710  27.504  1.00  0.00           C  
ATOM   2108  CD1 TYR A 734      17.738  61.504  27.878  1.00  0.00           C  
ATOM   2109  CD2 TYR A 734      15.818  62.937  27.814  1.00  0.00           C  
ATOM   2110  CE1 TYR A 734      18.455  62.487  28.557  1.00  0.00           C  
ATOM   2111  CE2 TYR A 734      16.525  63.927  28.490  1.00  0.00           C  
ATOM   2112  CZ  TYR A 734      17.841  63.693  28.864  1.00  0.00           C  
ATOM   2113  OH  TYR A 734      18.531  64.651  29.582  1.00  0.00           O  
ATOM   2114  N   MET A 735      12.844  58.798  27.480  1.00  0.00           N  
ATOM   2115  CA  MET A 735      11.841  57.970  26.846  1.00  0.00           C  
ATOM   2116  C   MET A 735      10.699  58.860  26.364  1.00  0.00           C  
ATOM   2117  O   MET A 735      10.081  59.591  27.141  1.00  0.00           O  
ATOM   2118  CB  MET A 735      11.357  56.867  27.797  1.00  0.00           C  
ATOM   2119  CG  MET A 735      10.564  57.307  28.998  1.00  0.00           C  
ATOM   2120  SD  MET A 735       9.848  55.850  29.807  1.00  0.00           S  
ATOM   2121  CE  MET A 735      10.150  56.287  31.532  1.00  0.00           C  
ATOM   2122  N   ALA A 736      10.463  58.815  25.057  1.00  0.00           N  
ATOM   2123  CA  ALA A 736       9.428  59.608  24.414  1.00  0.00           C  
ATOM   2124  C   ALA A 736       8.042  59.082  24.770  1.00  0.00           C  
ATOM   2125  O   ALA A 736       7.877  57.891  25.041  1.00  0.00           O  
ATOM   2126  CB  ALA A 736       9.637  59.581  22.897  1.00  0.00           C  
ATOM   2127  N   TYR A 737       7.053  59.975  24.760  1.00  0.00           N  
ATOM   2128  CA  TYR A 737       5.668  59.615  25.069  1.00  0.00           C  
ATOM   2129  C   TYR A 737       5.525  59.169  26.523  1.00  0.00           C  
ATOM   2130  O   TYR A 737       4.833  58.195  26.840  1.00  0.00           O  
ATOM   2131  CB  TYR A 737       5.188  58.524  24.100  1.00  0.00           C  
ATOM   2132  CG  TYR A 737       5.642  58.804  22.682  1.00  0.00           C  
ATOM   2133  CD1 TYR A 737       5.212  59.954  22.009  1.00  0.00           C  
ATOM   2134  CD2 TYR A 737       6.586  57.990  22.056  1.00  0.00           C  
ATOM   2135  CE1 TYR A 737       5.717  60.289  20.763  1.00  0.00           C  
ATOM   2136  CE2 TYR A 737       7.098  58.319  20.806  1.00  0.00           C  
ATOM   2137  CZ  TYR A 737       6.662  59.470  20.170  1.00  0.00           C  
ATOM   2138  OH  TYR A 737       7.187  59.815  18.951  1.00  0.00           O  
ATOM   2139  N   ALA A 788       6.191  59.914  27.402  1.00  0.00           N  
ATOM   2140  CA  ALA A 788       6.174  59.659  28.834  1.00  0.00           C  
ATOM   2141  C   ALA A 788       6.384  61.002  29.524  1.00  0.00           C  
ATOM   2142  O   ALA A 788       6.850  61.957  28.890  1.00  0.00           O  
ATOM   2143  CB  ALA A 788       7.301  58.685  29.211  1.00  0.00           C  
ATOM   2144  N   ASP A 789       6.002  61.084  30.801  1.00  0.00           N  
ATOM   2145  CA  ASP A 789       6.186  62.307  31.591  1.00  0.00           C  
ATOM   2146  C   ASP A 789       6.929  61.956  32.886  1.00  0.00           C  
ATOM   2147  O   ASP A 789       7.294  60.797  33.090  1.00  0.00           O  
ATOM   2148  CB  ASP A 789       4.841  62.995  31.886  1.00  0.00           C  
ATOM   2149  CG  ASP A 789       3.901  62.153  32.744  1.00  0.00           C  
ATOM   2150  OD1 ASP A 789       4.328  61.147  33.350  1.00  0.00           O  
ATOM   2151  OD2 ASP A 789       2.710  62.517  32.811  1.00  0.00           O  
ATOM   2152  N   TYR A 790       7.162  62.932  33.759  1.00  0.00           N  
ATOM   2153  CA  TYR A 790       7.900  62.640  34.985  1.00  0.00           C  
ATOM   2154  C   TYR A 790       7.283  61.564  35.889  1.00  0.00           C  
ATOM   2155  O   TYR A 790       8.005  60.897  36.626  1.00  0.00           O  
ATOM   2156  CB  TYR A 790       8.177  63.935  35.773  1.00  0.00           C  
ATOM   2157  CG  TYR A 790       6.997  64.497  36.523  1.00  0.00           C  
ATOM   2158  CD1 TYR A 790       6.050  65.290  35.875  1.00  0.00           C  
ATOM   2159  CD2 TYR A 790       6.827  64.239  37.888  1.00  0.00           C  
ATOM   2160  CE1 TYR A 790       4.963  65.812  36.563  1.00  0.00           C  
ATOM   2161  CE2 TYR A 790       5.741  64.758  38.587  1.00  0.00           C  
ATOM   2162  CZ  TYR A 790       4.814  65.541  37.919  1.00  0.00           C  
ATOM   2163  OH  TYR A 790       3.739  66.057  38.603  1.00  0.00           O  
ATOM   2164  N   HIS A 791       5.967  61.371  35.823  1.00  0.00           N  
ATOM   2165  CA  HIS A 791       5.317  60.345  36.643  1.00  0.00           C  
ATOM   2166  C   HIS A 791       5.836  58.969  36.257  1.00  0.00           C  
ATOM   2167  O   HIS A 791       6.009  58.092  37.110  1.00  0.00           O  
ATOM   2168  CB  HIS A 791       3.800  60.395  36.460  1.00  0.00           C  
ATOM   2169  CG  HIS A 791       3.176  61.638  37.011  1.00  0.00           C  
ATOM   2170  ND1 HIS A 791       2.595  62.599  36.212  1.00  0.00           N  
ATOM   2171  CD2 HIS A 791       3.091  62.103  38.281  1.00  0.00           C  
ATOM   2172  CE1 HIS A 791       2.179  63.604  36.963  1.00  0.00           C  
ATOM   2173  NE2 HIS A 791       2.469  63.327  38.222  1.00  0.00           N  
ATOM   2174  N   ASP A 792       6.086  58.787  34.964  1.00  0.00           N  
ATOM   2175  CA  ASP A 792       6.613  57.534  34.447  1.00  0.00           C  
ATOM   2176  C   ASP A 792       8.046  57.318  34.929  1.00  0.00           C  
ATOM   2177  O   ASP A 792       8.485  56.183  35.102  1.00  0.00           O  
ATOM   2178  CB  ASP A 792       6.573  57.547  32.919  1.00  0.00           C  
ATOM   2179  CG  ASP A 792       5.155  57.548  32.380  1.00  0.00           C  
ATOM   2180  OD1 ASP A 792       4.434  56.552  32.596  1.00  0.00           O  
ATOM   2181  OD2 ASP A 792       4.753  58.541  31.745  1.00  0.00           O  
ATOM   2182  N   LEU A 793       8.774  58.410  35.139  1.00  0.00           N  
ATOM   2183  CA  LEU A 793      10.158  58.336  35.606  1.00  0.00           C  
ATOM   2184  C   LEU A 793      10.195  57.964  37.089  1.00  0.00           C  
ATOM   2185  O   LEU A 793      11.120  57.294  37.558  1.00  0.00           O  
ATOM   2186  CB  LEU A 793      10.856  59.683  35.403  1.00  0.00           C  
ATOM   2187  CG  LEU A 793      10.956  60.210  33.973  1.00  0.00           C  
ATOM   2188  CD1 LEU A 793      11.591  61.588  34.028  1.00  0.00           C  
ATOM   2189  CD2 LEU A 793      11.781  59.257  33.091  1.00  0.00           C  
ATOM   2190  N   ILE A 794       9.182  58.416  37.820  1.00  0.00           N  
ATOM   2191  CA  ILE A 794       9.068  58.129  39.242  1.00  0.00           C  
ATOM   2192  C   ILE A 794       8.863  56.624  39.410  1.00  0.00           C  
ATOM   2193  O   ILE A 794       9.471  55.996  40.275  1.00  0.00           O  
ATOM   2194  CB  ILE A 794       7.890  58.934  39.857  1.00  0.00           C  
ATOM   2195  CG1 ILE A 794       8.352  60.376  40.105  1.00  0.00           C  
ATOM   2196  CG2 ILE A 794       7.405  58.286  41.153  1.00  0.00           C  
ATOM   2197  CD1 ILE A 794       7.273  61.307  40.602  1.00  0.00           C  
ATOM   2198  N   GLU A 795       8.021  56.044  38.563  1.00  0.00           N  
ATOM   2199  CA  GLU A 795       7.768  54.606  38.617  1.00  0.00           C  
ATOM   2200  C   GLU A 795       9.030  53.843  38.217  1.00  0.00           C  
ATOM   2201  O   GLU A 795       9.382  52.833  38.831  1.00  0.00           O  
ATOM   2202  CB  GLU A 795       6.615  54.229  37.678  1.00  0.00           C  
ATOM   2203  CG  GLU A 795       6.414  52.721  37.494  1.00  0.00           C  
ATOM   2204  N   LEU A 796       9.711  54.327  37.184  1.00  0.00           N  
ATOM   2205  CA  LEU A 796      10.930  53.681  36.717  1.00  0.00           C  
ATOM   2206  C   LEU A 796      11.991  53.721  37.813  1.00  0.00           C  
ATOM   2207  O   LEU A 796      12.678  52.730  38.066  1.00  0.00           O  
ATOM   2208  CB  LEU A 796      11.447  54.376  35.445  1.00  0.00           C  
ATOM   2209  CG  LEU A 796      12.640  53.731  34.730  1.00  0.00           C  
ATOM   2210  CD1 LEU A 796      12.558  53.983  33.229  1.00  0.00           C  
ATOM   2211  CD2 LEU A 796      13.935  54.306  35.294  1.00  0.00           C  
ATOM   2212  N   THR A 797      12.128  54.872  38.461  1.00  0.00           N  
ATOM   2213  CA  THR A 797      13.099  55.017  39.543  1.00  0.00           C  
ATOM   2214  C   THR A 797      12.821  54.011  40.669  1.00  0.00           C  
ATOM   2215  O   THR A 797      13.717  53.279  41.090  1.00  0.00           O  
ATOM   2216  CB  THR A 797      13.074  56.445  40.121  1.00  0.00           C  
ATOM   2217  OG1 THR A 797      13.470  57.370  39.107  1.00  0.00           O  
ATOM   2218  CG2 THR A 797      14.031  56.569  41.290  1.00  0.00           C  
ATOM   2219  N   GLU A 798      11.581  53.971  41.148  1.00  0.00           N  
ATOM   2220  CA  GLU A 798      11.208  53.043  42.216  1.00  0.00           C  
ATOM   2221  C   GLU A 798      11.446  51.581  41.823  1.00  0.00           C  
ATOM   2222  O   GLU A 798      11.889  50.785  42.647  1.00  0.00           O  
ATOM   2223  CB  GLU A 798       9.741  53.258  42.621  1.00  0.00           C  
ATOM   2224  CG  GLU A 798       9.518  54.590  43.331  1.00  0.00           C  
ATOM   2225  CD  GLU A 798       8.098  54.786  43.833  1.00  0.00           C  
ATOM   2226  OE1 GLU A 798       7.178  54.091  43.350  1.00  0.00           O  
ATOM   2227  OE2 GLU A 798       7.901  55.651  44.714  1.00  0.00           O  
ATOM   2228  N   SER A 799      11.170  51.227  40.569  1.00  0.00           N  
ATOM   2229  CA  SER A 799      11.392  49.855  40.116  1.00  0.00           C  
ATOM   2230  C   SER A 799      12.880  49.555  40.005  1.00  0.00           C  
ATOM   2231  O   SER A 799      13.322  48.448  40.310  1.00  0.00           O  
ATOM   2232  CB  SER A 799      10.749  49.612  38.752  1.00  0.00           C  
ATOM   2233  OG  SER A 799       9.349  49.782  38.812  1.00  0.00           O  
ATOM   2234  N   LEU A 800      13.657  50.533  39.559  1.00  0.00           N  
ATOM   2235  CA  LEU A 800      15.090  50.320  39.417  1.00  0.00           C  
ATOM   2236  C   LEU A 800      15.740  50.030  40.768  1.00  0.00           C  
ATOM   2237  O   LEU A 800      16.566  49.122  40.893  1.00  0.00           O  
ATOM   2238  CB  LEU A 800      15.760  51.546  38.779  1.00  0.00           C  
ATOM   2239  CG  LEU A 800      17.288  51.452  38.697  1.00  0.00           C  
ATOM   2240  CD1 LEU A 800      17.679  50.382  37.681  1.00  0.00           C  
ATOM   2241  CD2 LEU A 800      17.867  52.786  38.314  1.00  0.00           C  
ATOM   2242  N   PHE A 801      15.375  50.808  41.782  1.00  0.00           N  
ATOM   2243  CA  PHE A 801      15.952  50.615  43.103  1.00  0.00           C  
ATOM   2244  C   PHE A 801      15.492  49.300  43.724  1.00  0.00           C  
ATOM   2245  O   PHE A 801      16.286  48.592  44.341  1.00  0.00           O  
ATOM   2246  CB  PHE A 801      15.626  51.817  44.004  1.00  0.00           C  
ATOM   2247  CG  PHE A 801      16.587  52.956  43.831  1.00  0.00           C  
ATOM   2248  CD1 PHE A 801      16.436  53.849  42.776  1.00  0.00           C  
ATOM   2249  CD2 PHE A 801      17.702  53.074  44.653  1.00  0.00           C  
ATOM   2250  CE1 PHE A 801      17.386  54.835  42.536  1.00  0.00           C  
ATOM   2251  CE2 PHE A 801      18.660  54.058  44.426  1.00  0.00           C  
ATOM   2252  CZ  PHE A 801      18.506  54.940  43.365  1.00  0.00           C  
ATOM   2253  N   ARG A 802      14.222  48.958  43.536  1.00  0.00           N  
ATOM   2254  CA  ARG A 802      13.692  47.713  44.073  1.00  0.00           C  
ATOM   2255  C   ARG A 802      14.362  46.519  43.391  1.00  0.00           C  
ATOM   2256  O   ARG A 802      14.719  45.538  44.044  1.00  0.00           O  
ATOM   2257  CB  ARG A 802      12.182  47.658  43.865  1.00  0.00           C  
ATOM   2258  CG  ARG A 802      11.558  46.321  44.223  1.00  0.00           C  
ATOM   2259  CD  ARG A 802      10.050  46.380  44.081  1.00  0.00           C  
ATOM   2260  NE  ARG A 802       9.632  46.503  42.682  1.00  0.00           N  
ATOM   2261  CZ  ARG A 802       9.061  47.587  42.152  1.00  0.00           C  
ATOM   2262  NH1 ARG A 802       8.829  48.669  42.896  1.00  0.00           N  
ATOM   2263  NH2 ARG A 802       8.713  47.583  40.871  1.00  0.00           N  
ATOM   2264  N   THR A 803      14.535  46.611  42.074  1.00  0.00           N  
ATOM   2265  CA  THR A 803      15.176  45.552  41.297  1.00  0.00           C  
ATOM   2266  C   THR A 803      16.642  45.392  41.682  1.00  0.00           C  
ATOM   2267  O   THR A 803      17.114  44.279  41.890  1.00  0.00           O  
ATOM   2268  CB  THR A 803      15.127  45.849  39.781  1.00  0.00           C  
ATOM   2269  OG1 THR A 803      13.768  45.860  39.339  1.00  0.00           O  
ATOM   2270  CG2 THR A 803      15.901  44.792  38.999  1.00  0.00           C  
ATOM   2271  N   LEU A 807      17.365  46.503  41.761  1.00  0.00           N  
ATOM   2272  CA  LEU A 807      18.780  46.451  42.108  1.00  0.00           C  
ATOM   2273  C   LEU A 807      18.995  45.882  43.507  1.00  0.00           C  
ATOM   2274  O   LEU A 807      19.855  45.029  43.701  1.00  0.00           O  
ATOM   2275  CB  LEU A 807      19.408  47.843  42.025  1.00  0.00           C  
ATOM   2276  CG  LEU A 807      19.609  48.478  40.650  1.00  0.00           C  
ATOM   2277  CD1 LEU A 807      20.127  49.893  40.838  1.00  0.00           C  
ATOM   2278  CD2 LEU A 807      20.579  47.661  39.823  1.00  0.00           C  
ATOM   2279  N   ALA A 808      18.223  46.355  44.480  1.00  0.00           N  
ATOM   2280  CA  ALA A 808      18.352  45.867  45.850  1.00  0.00           C  
ATOM   2281  C   ALA A 808      18.078  44.365  45.890  1.00  0.00           C  
ATOM   2282  O   ALA A 808      18.849  43.598  46.460  1.00  0.00           O  
ATOM   2283  CB  ALA A 808      17.382  46.601  46.765  1.00  0.00           C  
ATOM   2284  N   GLN A 809      16.980  43.945  45.277  1.00  0.00           N  
ATOM   2285  CA  GLN A 809      16.619  42.533  45.252  1.00  0.00           C  
ATOM   2286  C   GLN A 809      17.660  41.686  44.525  1.00  0.00           C  
ATOM   2287  O   GLN A 809      18.196  40.732  45.088  1.00  0.00           O  
ATOM   2288  CB  GLN A 809      15.257  42.354  44.580  1.00  0.00           C  
ATOM   2289  CG  GLN A 809      14.727  40.937  44.628  1.00  0.00           C  
ATOM   2290  CD  GLN A 809      14.460  40.459  46.046  1.00  0.00           C  
ATOM   2291  OE1 GLN A 809      13.635  41.030  46.763  1.00  0.00           O  
ATOM   2292  NE2 GLN A 809      15.159  39.406  46.457  1.00  0.00           N  
ATOM   2293  N   GLU A 810      17.953  42.048  43.280  1.00  0.00           N  
ATOM   2294  CA  GLU A 810      18.911  41.311  42.462  1.00  0.00           C  
ATOM   2295  C   GLU A 810      20.339  41.306  42.975  1.00  0.00           C  
ATOM   2296  O   GLU A 810      21.004  40.276  42.949  1.00  0.00           O  
ATOM   2297  CB  GLU A 810      18.916  41.858  41.034  1.00  0.00           C  
ATOM   2298  CG  GLU A 810      18.336  40.912  39.997  1.00  0.00           C  
ATOM   2299  CD  GLU A 810      16.858  41.165  39.740  1.00  0.00           C  
ATOM   2300  OE1 GLU A 810      16.070  41.157  40.715  1.00  0.00           O  
ATOM   2301  OE2 GLU A 810      16.484  41.371  38.562  1.00  0.00           O  
ATOM   2302  N   VAL A 811      20.816  42.454  43.438  1.00  0.00           N  
ATOM   2303  CA  VAL A 811      22.190  42.561  43.910  1.00  0.00           C  
ATOM   2304  C   VAL A 811      22.418  42.238  45.386  1.00  0.00           C  
ATOM   2305  O   VAL A 811      23.364  41.528  45.722  1.00  0.00           O  
ATOM   2306  CB  VAL A 811      22.760  43.975  43.601  1.00  0.00           C  
ATOM   2307  CG1 VAL A 811      24.211  44.072  44.046  1.00  0.00           C  
ATOM   2308  CG2 VAL A 811      22.658  44.259  42.107  1.00  0.00           C  
ATOM   2309  N   LEU A 812      21.561  42.744  46.267  1.00  0.00           N  
ATOM   2310  CA  LEU A 812      21.726  42.498  47.696  1.00  0.00           C  
ATOM   2311  C   LEU A 812      20.891  41.349  48.243  1.00  0.00           C  
ATOM   2312  O   LEU A 812      21.056  40.960  49.391  1.00  0.00           O  
ATOM   2313  CB  LEU A 812      21.411  43.769  48.485  1.00  0.00           C  
ATOM   2314  CG  LEU A 812      22.171  45.017  48.039  1.00  0.00           C  
ATOM   2315  CD1 LEU A 812      21.761  46.183  48.907  1.00  0.00           C  
ATOM   2316  CD2 LEU A 812      23.667  44.781  48.133  1.00  0.00           C  
ATOM   2317  N   GLY A 813      19.988  40.813  47.432  1.00  0.00           N  
ATOM   2318  CA  GLY A 813      19.164  39.706  47.886  1.00  0.00           C  
ATOM   2319  C   GLY A 813      17.953  40.089  48.717  1.00  0.00           C  
ATOM   2320  O   GLY A 813      17.181  39.218  49.118  1.00  0.00           O  
ATOM   2321  N   THR A 814      17.777  41.382  48.976  1.00  0.00           N  
ATOM   2322  CA  THR A 814      16.643  41.863  49.766  1.00  0.00           C  
ATOM   2323  C   THR A 814      16.298  43.293  49.379  1.00  0.00           C  
ATOM   2324  O   THR A 814      17.170  44.028  48.918  1.00  0.00           O  
ATOM   2325  CB  THR A 814      16.973  41.861  51.266  1.00  0.00           C  
ATOM   2326  OG1 THR A 814      15.873  42.420  51.998  1.00  0.00           O  
ATOM   2327  CG2 THR A 814      18.222  42.692  51.532  1.00  0.00           C  
ATOM   2328  N   THR A 815      15.041  43.691  49.581  1.00  0.00           N  
ATOM   2329  CA  THR A 815      14.614  45.051  49.252  1.00  0.00           C  
ATOM   2330  C   THR A 815      14.833  46.011  50.411  1.00  0.00           C  
ATOM   2331  O   THR A 815      14.653  47.218  50.270  1.00  0.00           O  
ATOM   2332  CB  THR A 815      13.128  45.116  48.858  1.00  0.00           C  
ATOM   2333  OG1 THR A 815      12.332  44.461  49.851  1.00  0.00           O  
ATOM   2334  CG2 THR A 815      12.913  44.454  47.516  1.00  0.00           C  
ATOM   2335  N   LYS A 818      15.204  45.470  51.564  1.00  0.00           N  
ATOM   2336  CA  LYS A 818      15.468  46.297  52.730  1.00  0.00           C  
ATOM   2337  C   LYS A 818      16.978  46.435  52.839  1.00  0.00           C  
ATOM   2338  O   LYS A 818      17.697  45.458  53.050  1.00  0.00           O  
ATOM   2339  CB  LYS A 818      14.886  45.648  53.980  1.00  0.00           C  
ATOM   2340  CG  LYS A 818      13.394  45.425  53.880  1.00  0.00           C  
ATOM   2341  CD  LYS A 818      12.717  45.576  55.224  1.00  0.00           C  
ATOM   2342  CE  LYS A 818      11.200  45.559  55.081  1.00  0.00           C  
ATOM   2343  NZ  LYS A 818      10.750  44.633  54.001  1.00  0.00           N  
ATOM   2344  N   VAL A 819      17.452  47.665  52.682  1.00  0.00           N  
ATOM   2345  CA  VAL A 819      18.874  47.940  52.708  1.00  0.00           C  
ATOM   2346  C   VAL A 819      19.329  48.733  53.923  1.00  0.00           C  
ATOM   2347  O   VAL A 819      18.766  49.779  54.252  1.00  0.00           O  
ATOM   2348  CB  VAL A 819      19.283  48.698  51.419  1.00  0.00           C  
ATOM   2349  CG1 VAL A 819      20.788  48.895  51.374  1.00  0.00           C  
ATOM   2350  CG2 VAL A 819      18.819  47.916  50.203  1.00  0.00           C  
ATOM   2351  N   THR A 820      20.365  48.227  54.580  1.00  0.00           N  
ATOM   2352  CA  THR A 820      20.911  48.890  55.752  1.00  0.00           C  
ATOM   2353  C   THR A 820      21.995  49.862  55.318  1.00  0.00           C  
ATOM   2354  O   THR A 820      22.954  49.489  54.639  1.00  0.00           O  
ATOM   2355  CB  THR A 820      21.514  47.874  56.752  1.00  0.00           C  
ATOM   2356  OG1 THR A 820      20.467  47.064  57.300  1.00  0.00           O  
ATOM   2357  CG2 THR A 820      22.224  48.599  57.891  1.00  0.00           C  
ATOM   2358  N   TYR A 821      21.822  51.117  55.707  1.00  0.00           N  
ATOM   2359  CA  TYR A 821      22.773  52.166  55.387  1.00  0.00           C  
ATOM   2360  C   TYR A 821      22.967  52.954  56.673  1.00  0.00           C  
ATOM   2361  O   TYR A 821      22.031  53.583  57.168  1.00  0.00           O  
ATOM   2362  CB  TYR A 821      22.216  53.077  54.284  1.00  0.00           C  
ATOM   2363  CG  TYR A 821      23.202  54.110  53.776  1.00  0.00           C  
ATOM   2364  CD1 TYR A 821      24.277  53.741  52.964  1.00  0.00           C  
ATOM   2365  CD2 TYR A 821      23.067  55.458  54.115  1.00  0.00           C  
ATOM   2366  CE1 TYR A 821      25.195  54.690  52.506  1.00  0.00           C  
ATOM   2367  CE2 TYR A 821      23.981  56.416  53.662  1.00  0.00           C  
ATOM   2368  CZ  TYR A 821      25.042  56.023  52.860  1.00  0.00           C  
ATOM   2369  OH  TYR A 821      25.952  56.959  52.425  1.00  0.00           O  
ATOM   2370  N   GLY A 822      24.183  52.906  57.211  1.00  0.00           N  
ATOM   2371  CA  GLY A 822      24.477  53.608  58.444  1.00  0.00           C  
ATOM   2372  C   GLY A 822      23.545  53.102  59.521  1.00  0.00           C  
ATOM   2373  O   GLY A 822      23.405  51.894  59.722  1.00  0.00           O  
ATOM   2374  N   GLU A 896      22.882  54.022  60.203  1.00  0.00           N  
ATOM   2375  CA  GLU A 896      21.963  53.636  61.259  1.00  0.00           C  
ATOM   2376  C   GLU A 896      20.542  53.488  60.737  1.00  0.00           C  
ATOM   2377  O   GLU A 896      19.611  53.320  61.520  1.00  0.00           O  
ATOM   2378  CB  GLU A 896      21.982  54.680  62.370  1.00  0.00           C  
ATOM   2379  CG  GLU A 896      21.582  56.065  61.896  1.00  0.00           C  
ATOM   2380  CD  GLU A 896      21.907  57.144  62.910  1.00  0.00           C  
ATOM   2381  OE1 GLU A 896      22.375  56.798  64.021  1.00  0.00           O  
ATOM   2382  OE2 GLU A 896      21.695  58.337  62.595  1.00  0.00           O  
ATOM   2383  N   HIS A 899      20.371  53.542  59.419  1.00  0.00           N  
ATOM   2384  CA  HIS A 899      19.043  53.428  58.843  1.00  0.00           C  
ATOM   2385  C   HIS A 899      18.822  52.204  57.985  1.00  0.00           C  
ATOM   2386  O   HIS A 899      19.753  51.482  57.639  1.00  0.00           O  
ATOM   2387  CB  HIS A 899      18.731  54.649  57.996  1.00  0.00           C  
ATOM   2388  CG  HIS A 899      19.190  55.935  58.596  1.00  0.00           C  
ATOM   2389  ND1 HIS A 899      18.401  56.682  59.443  1.00  0.00           N  
ATOM   2390  CD2 HIS A 899      20.350  56.621  58.457  1.00  0.00           C  
ATOM   2391  CE1 HIS A 899      19.055  57.774  59.800  1.00  0.00           C  
ATOM   2392  NE2 HIS A 899      20.239  57.759  59.214  1.00  0.00           N  
ATOM   2393  N   VAL A 900      17.558  51.984  57.649  1.00  0.00           N  
ATOM   2394  CA  VAL A 900      17.169  50.892  56.781  1.00  0.00           C  
ATOM   2395  C   VAL A 900      16.229  51.497  55.747  1.00  0.00           C  
ATOM   2396  O   VAL A 900      15.266  52.182  56.091  1.00  0.00           O  
ATOM   2397  CB  VAL A 900      16.439  49.784  57.539  1.00  0.00           C  
ATOM   2398  CG1 VAL A 900      15.852  48.784  56.552  1.00  0.00           C  
ATOM   2399  CG2 VAL A 900      17.406  49.091  58.471  1.00  0.00           C  
ATOM   2400  N   PHE A 901      16.535  51.263  54.478  1.00  0.00           N  
ATOM   2401  CA  PHE A 901      15.724  51.777  53.390  1.00  0.00           C  
ATOM   2402  C   PHE A 901      14.926  50.610  52.834  1.00  0.00           C  
ATOM   2403  O   PHE A 901      15.495  49.583  52.474  1.00  0.00           O  
ATOM   2404  CB  PHE A 901      16.619  52.358  52.290  1.00  0.00           C  
ATOM   2405  CG  PHE A 901      17.540  53.460  52.761  1.00  0.00           C  
ATOM   2406  CD1 PHE A 901      17.087  54.447  53.635  1.00  0.00           C  
ATOM   2407  CD2 PHE A 901      18.856  53.519  52.310  1.00  0.00           C  
ATOM   2408  CE1 PHE A 901      17.929  55.473  54.051  1.00  0.00           C  
ATOM   2409  CE2 PHE A 901      19.714  54.547  52.720  1.00  0.00           C  
ATOM   2410  CZ  PHE A 901      19.251  55.523  53.590  1.00  0.00           C  
ATOM   2411  N   ASP A 902      13.609  50.750  52.792  1.00  0.00           N  
ATOM   2412  CA  ASP A 902      12.775  49.693  52.247  1.00  0.00           C  
ATOM   2413  C   ASP A 902      12.456  50.075  50.807  1.00  0.00           C  
ATOM   2414  O   ASP A 902      11.544  50.866  50.549  1.00  0.00           O  
ATOM   2415  CB  ASP A 902      11.480  49.556  53.043  1.00  0.00           C  
ATOM   2416  CG  ASP A 902      10.644  48.381  52.583  1.00  0.00           C  
ATOM   2417  OD1 ASP A 902      11.114  47.622  51.710  1.00  0.00           O  
ATOM   2418  OD2 ASP A 902       9.517  48.209  53.090  1.00  0.00           O  
ATOM   2419  N   PHE A 903      13.222  49.533  49.869  1.00  0.00           N  
ATOM   2420  CA  PHE A 903      13.004  49.836  48.462  1.00  0.00           C  
ATOM   2421  C   PHE A 903      11.848  48.998  47.946  1.00  0.00           C  
ATOM   2422  O   PHE A 903      11.590  48.929  46.745  1.00  0.00           O  
ATOM   2423  CB  PHE A 903      14.289  49.585  47.667  1.00  0.00           C  
ATOM   2424  CG  PHE A 903      15.367  50.603  47.939  1.00  0.00           C  
ATOM   2425  CD1 PHE A 903      15.124  51.958  47.743  1.00  0.00           C  
ATOM   2426  CD2 PHE A 903      16.614  50.211  48.409  1.00  0.00           C  
ATOM   2427  CE1 PHE A 903      16.109  52.913  48.015  1.00  0.00           C  
ATOM   2428  CE2 PHE A 903      17.609  51.156  48.685  1.00  0.00           C  
ATOM   2429  CZ  PHE A 903      17.354  52.511  48.488  1.00  0.00           C  
ATOM   2430  N   GLY A 904      11.145  48.376  48.887  1.00  0.00           N  
ATOM   2431  CA  GLY A 904       9.997  47.556  48.558  1.00  0.00           C  
ATOM   2432  C   GLY A 904       8.719  48.363  48.701  1.00  0.00           C  
ATOM   2433  O   GLY A 904       7.636  47.906  48.337  1.00  0.00           O  
ATOM   2434  N   LYS A 905       8.833  49.567  49.250  1.00  0.00           N  
ATOM   2435  CA  LYS A 905       7.670  50.417  49.401  1.00  0.00           C  
ATOM   2436  C   LYS A 905       7.927  51.746  48.693  1.00  0.00           C  
ATOM   2437  O   LYS A 905       9.072  52.164  48.530  1.00  0.00           O  
ATOM   2438  CB  LYS A 905       7.338  50.611  50.884  1.00  0.00           C  
ATOM   2439  CG  LYS A 905       8.210  51.579  51.632  1.00  0.00           C  
ATOM   2440  CD  LYS A 905       7.661  51.777  53.034  1.00  0.00           C  
ATOM   2441  CE  LYS A 905       8.615  52.581  53.899  1.00  0.00           C  
ATOM   2442  NZ  LYS A 905       8.074  52.780  55.275  1.00  0.00           N  
ATOM   2443  N   PRO A 906       6.859  52.427  48.256  1.00  0.00           N  
ATOM   2444  CA  PRO A 906       7.006  53.706  47.554  1.00  0.00           C  
ATOM   2445  C   PRO A 906       7.867  54.724  48.280  1.00  0.00           C  
ATOM   2446  O   PRO A 906       7.931  54.734  49.509  1.00  0.00           O  
ATOM   2447  CB  PRO A 906       5.569  54.200  47.386  1.00  0.00           C  
ATOM   2448  CG  PRO A 906       4.725  52.969  47.497  1.00  0.00           C  
ATOM   2449  CD  PRO A 906       5.446  52.044  48.429  1.00  0.00           C  
ATOM   2450  N   PHE A 907       8.540  55.573  47.507  1.00  0.00           N  
ATOM   2451  CA  PHE A 907       9.376  56.625  48.073  1.00  0.00           C  
ATOM   2452  C   PHE A 907       8.389  57.628  48.632  1.00  0.00           C  
ATOM   2453  O   PHE A 907       7.225  57.645  48.236  1.00  0.00           O  
ATOM   2454  CB  PHE A 907      10.173  57.348  46.985  1.00  0.00           C  
ATOM   2455  CG  PHE A 907      11.379  56.602  46.485  1.00  0.00           C  
ATOM   2456  CD1 PHE A 907      11.440  55.217  46.535  1.00  0.00           C  
ATOM   2457  CD2 PHE A 907      12.440  57.301  45.912  1.00  0.00           C  
ATOM   2458  CE1 PHE A 907      12.534  54.536  46.020  1.00  0.00           C  
ATOM   2459  CE2 PHE A 907      13.536  56.633  45.395  1.00  0.00           C  
ATOM   2460  CZ  PHE A 907      13.582  55.244  45.447  1.00  0.00           C  
ATOM   2461  N   GLU A 908       8.838  58.468  49.549  1.00  0.00           N  
ATOM   2462  CA  GLU A 908       7.948  59.484  50.067  1.00  0.00           C  
ATOM   2463  C   GLU A 908       7.922  60.541  48.972  1.00  0.00           C  
ATOM   2464  O   GLU A 908       8.834  60.590  48.147  1.00  0.00           O  
ATOM   2465  CB  GLU A 908       8.494  60.063  51.366  1.00  0.00           C  
ATOM   2466  CG  GLU A 908       8.176  59.197  52.575  1.00  0.00           C  
ATOM   2467  CD  GLU A 908       8.973  59.595  53.799  1.00  0.00           C  
ATOM   2468  OE1 GLU A 908       8.987  60.803  54.122  1.00  0.00           O  
ATOM   2469  OE2 GLU A 908       9.584  58.706  54.434  1.00  0.00           O  
ATOM   2470  N   LYS A 909       6.889  61.377  48.959  1.00  0.00           N  
ATOM   2471  CA  LYS A 909       6.753  62.410  47.948  1.00  0.00           C  
ATOM   2472  C   LYS A 909       6.241  63.721  48.532  1.00  0.00           C  
ATOM   2473  O   LYS A 909       5.183  63.750  49.152  1.00  0.00           O  
ATOM   2474  CB  LYS A 909       5.795  61.929  46.849  1.00  0.00           C  
ATOM   2475  CG  LYS A 909       6.337  60.757  46.042  1.00  0.00           C  
ATOM   2476  CD  LYS A 909       5.237  59.936  45.382  1.00  0.00           C  
ATOM   2477  CE  LYS A 909       5.814  58.736  44.627  1.00  0.00           C  
ATOM   2478  NZ  LYS A 909       6.057  57.556  45.503  1.00  0.00           N  
ATOM   2479  N   LEU A 910       6.989  64.803  48.322  1.00  0.00           N  
ATOM   2480  CA  LEU A 910       6.609  66.128  48.811  1.00  0.00           C  
ATOM   2481  C   LEU A 910       6.940  67.164  47.757  1.00  0.00           C  
ATOM   2482  O   LEU A 910       7.821  66.944  46.933  1.00  0.00           O  
ATOM   2483  CB  LEU A 910       7.410  66.515  50.052  1.00  0.00           C  
ATOM   2484  CG  LEU A 910       7.514  65.604  51.258  1.00  0.00           C  
ATOM   2485  CD1 LEU A 910       8.318  66.310  52.332  1.00  0.00           C  
ATOM   2486  CD2 LEU A 910       6.123  65.275  51.756  1.00  0.00           C  
ATOM   2487  N   THR A 911       6.240  68.294  47.783  1.00  0.00           N  
ATOM   2488  CA  THR A 911       6.555  69.371  46.858  1.00  0.00           C  
ATOM   2489  C   THR A 911       7.727  70.075  47.532  1.00  0.00           C  
ATOM   2490  O   THR A 911       8.033  69.809  48.692  1.00  0.00           O  
ATOM   2491  CB  THR A 911       5.399  70.394  46.694  1.00  0.00           C  
ATOM   2492  OG1 THR A 911       5.221  71.114  47.918  1.00  0.00           O  
ATOM   2493  CG2 THR A 911       4.096  69.703  46.306  1.00  0.00           C  
ATOM   2494  N   MET A 912       8.390  70.967  46.814  1.00  0.00           N  
ATOM   2495  CA  MET A 912       9.508  71.690  47.390  1.00  0.00           C  
ATOM   2496  C   MET A 912       9.053  72.513  48.604  1.00  0.00           C  
ATOM   2497  O   MET A 912       9.749  72.574  49.615  1.00  0.00           O  
ATOM   2498  CB  MET A 912      10.125  72.609  46.334  1.00  0.00           C  
ATOM   2499  CG  MET A 912      11.236  73.499  46.857  1.00  0.00           C  
ATOM   2500  SD  MET A 912      12.006  74.443  45.539  1.00  0.00           S  
ATOM   2501  CE  MET A 912      13.033  73.159  44.769  1.00  0.00           C  
ATOM   2502  N   ARG A 913       7.881  73.134  48.509  1.00  0.00           N  
ATOM   2503  CA  ARG A 913       7.368  73.957  49.603  1.00  0.00           C  
ATOM   2504  C   ARG A 913       6.962  73.144  50.825  1.00  0.00           C  
ATOM   2505  O   ARG A 913       7.144  73.581  51.956  1.00  0.00           O  
ATOM   2506  CB  ARG A 913       6.182  74.788  49.124  1.00  0.00           C  
ATOM   2507  CG  ARG A 913       6.600  76.054  48.420  1.00  0.00           C  
ATOM   2508  CD  ARG A 913       5.459  76.641  47.631  1.00  0.00           C  
ATOM   2509  NE  ARG A 913       5.908  77.802  46.871  1.00  0.00           N  
ATOM   2510  CZ  ARG A 913       5.677  79.066  47.216  1.00  0.00           C  
ATOM   2511  NH1 ARG A 913       4.993  79.349  48.323  1.00  0.00           N  
ATOM   2512  NH2 ARG A 913       6.141  80.050  46.454  1.00  0.00           N  
ATOM   2513  N   GLU A 914       6.401  71.965  50.599  1.00  0.00           N  
ATOM   2514  CA  GLU A 914       6.011  71.120  51.709  1.00  0.00           C  
ATOM   2515  C   GLU A 914       7.254  70.699  52.484  1.00  0.00           C  
ATOM   2516  O   GLU A 914       7.226  70.640  53.707  1.00  0.00           O  
ATOM   2517  CB  GLU A 914       5.264  69.891  51.200  1.00  0.00           C  
ATOM   2518  CG  GLU A 914       3.914  70.240  50.631  1.00  0.00           C  
ATOM   2519  CD  GLU A 914       3.223  69.060  50.004  1.00  0.00           C  
ATOM   2520  OE1 GLU A 914       3.887  68.015  49.791  1.00  0.00           O  
ATOM   2521  OE2 GLU A 914       2.007  69.185  49.724  1.00  0.00           O  
ATOM   2522  N   ALA A 915       8.340  70.409  51.768  1.00  0.00           N  
ATOM   2523  CA  ALA A 915       9.594  69.999  52.398  1.00  0.00           C  
ATOM   2524  C   ALA A 915      10.140  71.151  53.246  1.00  0.00           C  
ATOM   2525  O   ALA A 915      10.624  70.943  54.353  1.00  0.00           O  
ATOM   2526  CB  ALA A 915      10.623  69.588  51.328  1.00  0.00           C  
ATOM   2527  N   ILE A 916      10.060  72.366  52.717  1.00  0.00           N  
ATOM   2528  CA  ILE A 916      10.522  73.549  53.433  1.00  0.00           C  
ATOM   2529  C   ILE A 916       9.681  73.761  54.705  1.00  0.00           C  
ATOM   2530  O   ILE A 916      10.223  73.987  55.792  1.00  0.00           O  
ATOM   2531  CB  ILE A 916      10.405  74.806  52.543  1.00  0.00           C  
ATOM   2532  CG1 ILE A 916      11.561  74.853  51.544  1.00  0.00           C  
ATOM   2533  CG2 ILE A 916      10.413  76.063  53.392  1.00  0.00           C  
ATOM   2534  CD1 ILE A 916      11.314  75.827  50.397  1.00  0.00           C  
ATOM   2535  N   LYS A 917       8.359  73.682  54.557  1.00  0.00           N  
ATOM   2536  CA  LYS A 917       7.432  73.870  55.667  1.00  0.00           C  
ATOM   2537  C   LYS A 917       7.615  72.792  56.728  1.00  0.00           C  
ATOM   2538  O   LYS A 917       7.545  73.061  57.925  1.00  0.00           O  
ATOM   2539  CB  LYS A 917       5.988  73.846  55.154  1.00  0.00           C  
ATOM   2540  CG  LYS A 917       4.943  74.089  56.232  1.00  0.00           C  
ATOM   2541  CD  LYS A 917       5.273  75.349  57.019  1.00  0.00           C  
ATOM   2542  CE  LYS A 917       4.206  75.659  58.049  1.00  0.00           C  
ATOM   2543  NZ  LYS A 917       4.450  76.976  58.692  1.00  0.00           N  
ATOM   2544  N   LYS A 918       7.858  71.570  56.281  1.00  0.00           N  
ATOM   2545  CA  LYS A 918       8.045  70.454  57.190  1.00  0.00           C  
ATOM   2546  C   LYS A 918       9.340  70.512  58.002  1.00  0.00           C  
ATOM   2547  O   LYS A 918       9.362  70.093  59.158  1.00  0.00           O  
ATOM   2548  CB  LYS A 918       7.992  69.150  56.402  1.00  0.00           C  
ATOM   2549  CG  LYS A 918       8.407  67.928  57.180  1.00  0.00           C  
ATOM   2550  CD  LYS A 918       8.046  66.678  56.411  1.00  0.00           C  
ATOM   2551  CE  LYS A 918       8.492  65.428  57.155  1.00  0.00           C  
ATOM   2552  NZ  LYS A 918       7.992  64.180  56.500  1.00  0.00           N  
ATOM   2553  N   TYR A 919      10.414  71.032  57.413  1.00  0.00           N  
ATOM   2554  CA  TYR A 919      11.692  71.096  58.118  1.00  0.00           C  
ATOM   2555  C   TYR A 919      12.057  72.429  58.764  1.00  0.00           C  
ATOM   2556  O   TYR A 919      13.073  72.543  59.447  1.00  0.00           O  
ATOM   2557  CB  TYR A 919      12.796  70.578  57.199  1.00  0.00           C  
ATOM   2558  CG  TYR A 919      12.605  69.099  56.987  1.00  0.00           C  
ATOM   2559  CD1 TYR A 919      12.764  68.210  58.049  1.00  0.00           C  
ATOM   2560  CD2 TYR A 919      12.147  68.596  55.772  1.00  0.00           C  
ATOM   2561  CE1 TYR A 919      12.464  66.859  57.917  1.00  0.00           C  
ATOM   2562  CE2 TYR A 919      11.841  67.239  55.627  1.00  0.00           C  
ATOM   2563  CZ  TYR A 919      12.001  66.381  56.709  1.00  0.00           C  
ATOM   2564  OH  TYR A 919      11.688  65.046  56.595  1.00  0.00           O  
ATOM   2565  N   ARG A 920      11.215  73.430  58.543  1.00  0.00           N  
ATOM   2566  CA  ARG A 920      11.344  74.742  59.170  1.00  0.00           C  
ATOM   2567  C   ARG A 920       9.887  75.169  59.350  1.00  0.00           C  
ATOM   2568  O   ARG A 920       9.396  76.066  58.665  1.00  0.00           O  
ATOM   2569  CB  ARG A 920      12.082  75.744  58.288  1.00  0.00           C  
ATOM   2570  CG  ARG A 920      12.489  76.993  59.059  1.00  0.00           C  
ATOM   2571  CD  ARG A 920      13.440  77.867  58.275  1.00  0.00           C  
ATOM   2572  NE  ARG A 920      13.783  79.107  58.972  1.00  0.00           N  
ATOM   2573  CZ  ARG A 920      12.958  80.141  59.126  1.00  0.00           C  
ATOM   2574  NH1 ARG A 920      11.723  80.104  58.637  1.00  0.00           N  
ATOM   2575  NH2 ARG A 920      13.379  81.230  59.752  1.00  0.00           N  
ATOM   2576  N   PRO A1014       9.176  74.508  60.282  1.00  0.00           N  
ATOM   2577  CA  PRO A1014       7.763  74.756  60.600  1.00  0.00           C  
ATOM   2578  C   PRO A1014       7.374  76.193  60.906  1.00  0.00           C  
ATOM   2579  O   PRO A1014       6.236  76.594  60.655  1.00  0.00           O  
ATOM   2580  CB  PRO A1014       7.486  73.836  61.789  1.00  0.00           C  
ATOM   2581  CG  PRO A1014       8.541  72.796  61.737  1.00  0.00           C  
ATOM   2582  CD  PRO A1014       9.751  73.448  61.131  1.00  0.00           C  
ATOM   2583  N   GLU A1025       8.304  76.967  61.449  1.00  0.00           N  
ATOM   2584  CA  GLU A1025       8.019  78.355  61.795  1.00  0.00           C  
ATOM   2585  C   GLU A1025       8.023  79.278  60.589  1.00  0.00           C  
ATOM   2586  O   GLU A1025       7.808  80.481  60.722  1.00  0.00           O  
ATOM   2587  CB  GLU A1025       9.037  78.862  62.811  1.00  0.00           C  
ATOM   2588  CG  GLU A1025      10.393  79.175  62.212  1.00  0.00           C  
ATOM   2589  CD  GLU A1025      11.413  78.091  62.490  1.00  0.00           C  
ATOM   2590  OE1 GLU A1025      11.026  76.895  62.530  1.00  0.00           O  
ATOM   2591  OE2 GLU A1025      12.604  78.440  62.671  1.00  0.00           O  
ATOM   2592  N   THR A1036       8.277  78.718  59.412  1.00  0.00           N  
ATOM   2593  CA  THR A1036       8.308  79.506  58.188  1.00  0.00           C  
ATOM   2594  C   THR A1036       6.931  80.024  57.778  1.00  0.00           C  
ATOM   2595  O   THR A1036       5.948  79.277  57.759  1.00  0.00           O  
ATOM   2596  CB  THR A1036       8.864  78.684  57.005  1.00  0.00           C  
ATOM   2597  OG1 THR A1036      10.148  78.147  57.348  1.00  0.00           O  
ATOM   2598  CG2 THR A1036       8.994  79.561  55.762  1.00  0.00           C  
ATOM   2599  N   ASP A1037       6.867  81.313  57.463  1.00  0.00           N  
ATOM   2600  CA  ASP A1037       5.634  81.929  56.994  1.00  0.00           C  
ATOM   2601  C   ASP A1037       5.718  81.702  55.485  1.00  0.00           C  
ATOM   2602  O   ASP A1037       6.456  82.394  54.780  1.00  0.00           O  
ATOM   2603  CB  ASP A1037       5.627  83.428  57.312  1.00  0.00           C  
ATOM   2604  CG  ASP A1037       4.424  84.151  56.718  1.00  0.00           C  
ATOM   2605  OD1 ASP A1037       3.587  83.498  56.059  1.00  0.00           O  
ATOM   2606  OD2 ASP A1037       4.314  85.383  56.907  1.00  0.00           O  
ATOM   2607  N   MET A1038       4.975  80.712  55.005  1.00  0.00           N  
ATOM   2608  CA  MET A1038       4.987  80.344  53.596  1.00  0.00           C  
ATOM   2609  C   MET A1038       4.721  81.479  52.624  1.00  0.00           C  
ATOM   2610  O   MET A1038       5.099  81.397  51.452  1.00  0.00           O  
ATOM   2611  CB  MET A1038       4.005  79.200  53.363  1.00  0.00           C  
ATOM   2612  CG  MET A1038       4.432  77.911  54.056  1.00  0.00           C  
ATOM   2613  SD  MET A1038       6.189  77.554  53.832  1.00  0.00           S  
ATOM   2614  CE  MET A1038       6.153  76.724  52.230  1.00  0.00           C  
ATOM   2615  N   ALA A1039       4.073  82.536  53.101  1.00  0.00           N  
ATOM   2616  CA  ALA A1039       3.792  83.679  52.248  1.00  0.00           C  
ATOM   2617  C   ALA A1039       5.100  84.379  51.887  1.00  0.00           C  
ATOM   2618  O   ALA A1039       5.169  85.114  50.905  1.00  0.00           O  
ATOM   2619  CB  ALA A1039       2.874  84.636  52.956  1.00  0.00           C  
ATOM   2620  N   ASP A1052       6.138  84.146  52.684  1.00  0.00           N  
ATOM   2621  CA  ASP A1052       7.442  84.758  52.432  1.00  0.00           C  
ATOM   2622  C   ASP A1052       8.035  84.267  51.118  1.00  0.00           C  
ATOM   2623  O   ASP A1052       8.776  84.987  50.453  1.00  0.00           O  
ATOM   2624  CB  ASP A1052       8.419  84.431  53.563  1.00  0.00           C  
ATOM   2625  CG  ASP A1052       8.216  85.308  54.786  1.00  0.00           C  
ATOM   2626  OD1 ASP A1052       7.311  86.178  54.762  1.00  0.00           O  
ATOM   2627  OD2 ASP A1052       8.966  85.119  55.772  1.00  0.00           O  
ATOM   2628  N   LEU A1053       7.711  83.035  50.751  1.00  0.00           N  
ATOM   2629  CA  LEU A1053       8.227  82.452  49.521  1.00  0.00           C  
ATOM   2630  C   LEU A1053       7.543  83.025  48.282  1.00  0.00           C  
ATOM   2631  O   LEU A1053       7.907  82.694  47.161  1.00  0.00           O  
ATOM   2632  CB  LEU A1053       8.062  80.933  49.563  1.00  0.00           C  
ATOM   2633  CG  LEU A1053       8.613  80.254  50.821  1.00  0.00           C  
ATOM   2634  CD1 LEU A1053       8.374  78.760  50.741  1.00  0.00           C  
ATOM   2635  CD2 LEU A1053      10.101  80.543  50.959  1.00  0.00           C  
ATOM   2636  N   ASP A1054       6.562  83.897  48.486  1.00  0.00           N  
ATOM   2637  CA  ASP A1054       5.836  84.499  47.370  1.00  0.00           C  
ATOM   2638  C   ASP A1054       6.229  85.947  47.121  1.00  0.00           C  
ATOM   2639  O   ASP A1054       5.750  86.571  46.181  1.00  0.00           O  
ATOM   2640  CB  ASP A1054       4.333  84.421  47.617  1.00  0.00           C  
ATOM   2641  CG  ASP A1054       3.822  82.995  47.627  1.00  0.00           C  
ATOM   2642  OD1 ASP A1054       4.358  82.167  46.863  1.00  0.00           O  
ATOM   2643  OD2 ASP A1054       2.888  82.697  48.399  1.00  0.00           O  
ATOM   2644  N   ASN A1055       7.107  86.477  47.963  1.00  0.00           N  
ATOM   2645  CA  ASN A1055       7.560  87.852  47.826  1.00  0.00           C  
ATOM   2646  C   ASN A1055       9.084  87.881  47.772  1.00  0.00           C  
ATOM   2647  O   ASN A1055       9.755  87.427  48.701  1.00  0.00           O  
ATOM   2648  CB  ASN A1055       7.059  88.683  49.008  1.00  0.00           C  
ATOM   2649  CG  ASN A1055       7.568  90.107  48.973  1.00  0.00           C  
ATOM   2650  OD1 ASN A1055       8.495  90.466  49.701  1.00  0.00           O  
ATOM   2651  ND2 ASN A1055       6.965  90.931  48.122  1.00  0.00           N  
ATOM   2652  N   PHE A1056       9.625  88.417  46.682  1.00  0.00           N  
ATOM   2653  CA  PHE A1056      11.070  88.485  46.508  1.00  0.00           C  
ATOM   2654  C   PHE A1056      11.823  89.025  47.719  1.00  0.00           C  
ATOM   2655  O   PHE A1056      12.803  88.428  48.160  1.00  0.00           O  
ATOM   2656  CB  PHE A1056      11.434  89.330  45.281  1.00  0.00           C  
ATOM   2657  CG  PHE A1056      12.915  89.461  45.067  1.00  0.00           C  
ATOM   2658  CD1 PHE A1056      13.612  88.500  44.341  1.00  0.00           C  
ATOM   2659  CD2 PHE A1056      13.626  90.511  45.645  1.00  0.00           C  
ATOM   2660  CE1 PHE A1056      14.999  88.578  44.197  1.00  0.00           C  
ATOM   2661  CE2 PHE A1056      15.008  90.600  45.512  1.00  0.00           C  
ATOM   2662  CZ  PHE A1056      15.698  89.628  44.785  1.00  0.00           C  
ATOM   2663  N   ASP A1057      11.376  90.152  48.258  1.00  0.00           N  
ATOM   2664  CA  ASP A1057      12.050  90.748  49.410  1.00  0.00           C  
ATOM   2665  C   ASP A1057      11.974  89.887  50.656  1.00  0.00           C  
ATOM   2666  O   ASP A1057      12.959  89.741  51.379  1.00  0.00           O  
ATOM   2667  CB  ASP A1057      11.469  92.126  49.691  1.00  0.00           C  
ATOM   2668  CG  ASP A1057      11.679  93.076  48.535  1.00  0.00           C  
ATOM   2669  OD1 ASP A1057      12.845  93.443  48.269  1.00  0.00           O  
ATOM   2670  OD2 ASP A1057      10.679  93.444  47.886  1.00  0.00           O  
ATOM   2671  N   ALA A1058      10.805  89.313  50.902  1.00  0.00           N  
ATOM   2672  CA  ALA A1058      10.617  88.457  52.063  1.00  0.00           C  
ATOM   2673  C   ALA A1058      11.443  87.190  51.912  1.00  0.00           C  
ATOM   2674  O   ALA A1058      12.055  86.722  52.870  1.00  0.00           O  
ATOM   2675  CB  ALA A1058       9.152  88.104  52.212  1.00  0.00           C  
ATOM   2676  N   ALA A1059      11.463  86.638  50.703  1.00  0.00           N  
ATOM   2677  CA  ALA A1059      12.210  85.412  50.439  1.00  0.00           C  
ATOM   2678  C   ALA A1059      13.707  85.661  50.556  1.00  0.00           C  
ATOM   2679  O   ALA A1059      14.447  84.842  51.107  1.00  0.00           O  
ATOM   2680  CB  ALA A1059      11.863  84.879  49.047  1.00  0.00           C  
ATOM   2681  N   LYS A1061      14.150  86.800  50.035  1.00  0.00           N  
ATOM   2682  CA  LYS A1061      15.558  87.163  50.083  1.00  0.00           C  
ATOM   2683  C   LYS A1061      15.974  87.319  51.538  1.00  0.00           C  
ATOM   2684  O   LYS A1061      17.033  86.843  51.949  1.00  0.00           O  
ATOM   2685  CB  LYS A1061      15.784  88.473  49.325  1.00  0.00           C  
ATOM   2686  CG  LYS A1061      17.237  88.900  49.209  1.00  0.00           C  
ATOM   2687  CD  LYS A1061      17.377  90.037  48.209  1.00  0.00           C  
ATOM   2688  CE  LYS A1061      18.790  90.620  48.209  1.00  0.00           C  
ATOM   2689  NZ  LYS A1061      19.345  90.760  49.586  1.00  0.00           N  
ATOM   2690  N   ALA A1105      15.128  87.982  52.318  1.00  0.00           N  
ATOM   2691  CA  ALA A1105      15.397  88.190  53.739  1.00  0.00           C  
ATOM   2692  C   ALA A1105      15.403  86.851  54.476  1.00  0.00           C  
ATOM   2693  O   ALA A1105      16.280  86.589  55.298  1.00  0.00           O  
ATOM   2694  CB  ALA A1105      14.344  89.119  54.333  1.00  0.00           C  
ATOM   2695  N   LEU A1106      14.417  86.010  54.175  1.00  0.00           N  
ATOM   2696  CA  LEU A1106      14.308  84.685  54.779  1.00  0.00           C  
ATOM   2697  C   LEU A1106      15.574  83.888  54.460  1.00  0.00           C  
ATOM   2698  O   LEU A1106      16.220  83.327  55.350  1.00  0.00           O  
ATOM   2699  CB  LEU A1106      13.086  83.952  54.207  1.00  0.00           C  
ATOM   2700  CG  LEU A1106      12.441  82.812  55.007  1.00  0.00           C  
ATOM   2701  CD1 LEU A1106      11.618  81.947  54.079  1.00  0.00           C  
ATOM   2702  CD2 LEU A1106      13.497  81.981  55.698  1.00  0.00           C  
ATOM   2703  N   ALA A1107      15.922  83.849  53.176  1.00  0.00           N  
ATOM   2704  CA  ALA A1107      17.095  83.128  52.713  1.00  0.00           C  
ATOM   2705  C   ALA A1107      18.352  83.593  53.426  1.00  0.00           C  
ATOM   2706  O   ALA A1107      19.154  82.777  53.877  1.00  0.00           O  
ATOM   2707  CB  ALA A1107      17.257  83.312  51.205  1.00  0.00           C  
ATOM   2708  N   GLU A1109      18.532  84.904  53.528  1.00  0.00           N  
ATOM   2709  CA  GLU A1109      19.723  85.422  54.183  1.00  0.00           C  
ATOM   2710  C   GLU A1109      19.740  85.122  55.676  1.00  0.00           C  
ATOM   2711  O   GLU A1109      20.801  84.839  56.239  1.00  0.00           O  
ATOM   2712  CB  GLU A1109      19.845  86.919  53.930  1.00  0.00           C  
ATOM   2713  CG  GLU A1109      19.788  87.251  52.452  1.00  0.00           C  
ATOM   2714  CD  GLU A1109      20.409  88.588  52.116  1.00  0.00           C  
ATOM   2715  OE1 GLU A1109      19.836  89.625  52.516  1.00  0.00           O  
ATOM   2716  OE2 GLU A1109      21.469  88.597  51.445  1.00  0.00           O  
ATOM   2717  N   SER A1110      18.568  85.154  56.309  1.00  0.00           N  
ATOM   2718  CA  SER A1110      18.472  84.886  57.742  1.00  0.00           C  
ATOM   2719  C   SER A1110      18.974  83.488  58.085  1.00  0.00           C  
ATOM   2720  O   SER A1110      19.415  83.237  59.213  1.00  0.00           O  
ATOM   2721  CB  SER A1110      17.029  85.062  58.225  1.00  0.00           C  
ATOM   2722  OG  SER A1110      16.253  83.906  57.976  1.00  0.00           O  
ATOM   2723  N   ILE A1112      18.914  82.573  57.118  1.00  0.00           N  
ATOM   2724  CA  ILE A1112      19.402  81.226  57.370  1.00  0.00           C  
ATOM   2725  C   ILE A1112      20.802  80.994  56.795  1.00  0.00           C  
ATOM   2726  O   ILE A1112      21.237  79.853  56.645  1.00  0.00           O  
ATOM   2727  CB  ILE A1112      18.422  80.125  56.853  1.00  0.00           C  
ATOM   2728  CG1 ILE A1112      18.112  80.313  55.372  1.00  0.00           C  
ATOM   2729  CG2 ILE A1112      17.133  80.152  57.673  1.00  0.00           C  
ATOM   2730  CD1 ILE A1112      17.321  79.142  54.782  1.00  0.00           C  
ATOM   2731  N   GLY A1113      21.507  82.074  56.473  1.00  0.00           N  
ATOM   2732  CA  GLY A1113      22.868  81.929  55.978  1.00  0.00           C  
ATOM   2733  C   GLY A1113      23.148  81.874  54.484  1.00  0.00           C  
ATOM   2734  O   GLY A1113      24.303  81.731  54.083  1.00  0.00           O  
ATOM   2735  N   ILE A1114      22.116  81.983  53.655  1.00  0.00           N  
ATOM   2736  CA  ILE A1114      22.308  81.944  52.211  1.00  0.00           C  
ATOM   2737  C   ILE A1114      22.701  83.319  51.681  1.00  0.00           C  
ATOM   2738  O   ILE A1114      22.044  84.322  51.968  1.00  0.00           O  
ATOM   2739  CB  ILE A1114      21.021  81.502  51.486  1.00  0.00           C  
ATOM   2740  CG1 ILE A1114      20.658  80.071  51.885  1.00  0.00           C  
ATOM   2741  CG2 ILE A1114      21.212  81.602  49.981  1.00  0.00           C  
ATOM   2742  CD1 ILE A1114      19.165  79.782  51.830  1.00  0.00           C  
ATOM   2743  N   THR A1115      23.782  83.367  50.911  1.00  0.00           N  
ATOM   2744  CA  THR A1115      24.221  84.623  50.319  1.00  0.00           C  
ATOM   2745  C   THR A1115      23.457  84.743  49.012  1.00  0.00           C  
ATOM   2746  O   THR A1115      23.700  83.987  48.077  1.00  0.00           O  
ATOM   2747  CB  THR A1115      25.731  84.612  50.014  1.00  0.00           C  
ATOM   2748  OG1 THR A1115      26.467  84.467  51.235  1.00  0.00           O  
ATOM   2749  CG2 THR A1115      26.140  85.903  49.324  1.00  0.00           C  
ATOM   2750  N   VAL A1116      22.521  85.681  48.957  1.00  0.00           N  
ATOM   2751  CA  VAL A1116      21.708  85.888  47.767  1.00  0.00           C  
ATOM   2752  C   VAL A1116      22.427  86.756  46.736  1.00  0.00           C  
ATOM   2753  O   VAL A1116      22.718  87.927  46.990  1.00  0.00           O  
ATOM   2754  CB  VAL A1116      20.362  86.540  48.142  1.00  0.00           C  
ATOM   2755  CG1 VAL A1116      19.558  86.849  46.897  1.00  0.00           C  
ATOM   2756  CG2 VAL A1116      19.586  85.614  49.059  1.00  0.00           C  
ATOM   2757  N   GLU A1117      22.708  86.170  45.573  1.00  0.00           N  
ATOM   2758  CA  GLU A1117      23.399  86.866  44.491  1.00  0.00           C  
ATOM   2759  C   GLU A1117      22.462  87.788  43.728  1.00  0.00           C  
ATOM   2760  O   GLU A1117      21.254  87.554  43.673  1.00  0.00           O  
ATOM   2761  CB  GLU A1117      24.021  85.851  43.535  1.00  0.00           C  
ATOM   2762  CG  GLU A1117      24.898  84.838  44.222  1.00  0.00           C  
ATOM   2763  CD  GLU A1117      26.089  85.481  44.909  1.00  0.00           C  
ATOM   2764  OE1 GLU A1117      26.468  86.608  44.514  1.00  0.00           O  
ATOM   2765  OE2 GLU A1117      26.646  84.857  45.842  1.00  0.00           O  
ATOM   2766  N   LYS A1121      23.029  88.833  43.133  1.00  0.00           N  
ATOM   2767  CA  LYS A1121      22.246  89.812  42.387  1.00  0.00           C  
ATOM   2768  C   LYS A1121      21.431  89.215  41.244  1.00  0.00           C  
ATOM   2769  O   LYS A1121      20.350  89.710  40.931  1.00  0.00           O  
ATOM   2770  CB  LYS A1121      23.165  90.909  41.832  1.00  0.00           C  
ATOM   2771  N   SER A1124      21.947  88.154  40.627  1.00  0.00           N  
ATOM   2772  CA  SER A1124      21.259  87.512  39.506  1.00  0.00           C  
ATOM   2773  C   SER A1124      20.044  86.675  39.902  1.00  0.00           C  
ATOM   2774  O   SER A1124      19.157  86.449  39.079  1.00  0.00           O  
ATOM   2775  CB  SER A1124      22.240  86.630  38.712  1.00  0.00           C  
ATOM   2776  OG  SER A1124      22.758  85.564  39.498  1.00  0.00           O  
ATOM   2777  N   TRP A1125      19.999  86.224  41.156  1.00  0.00           N  
ATOM   2778  CA  TRP A1125      18.898  85.390  41.639  1.00  0.00           C  
ATOM   2779  C   TRP A1125      17.519  86.022  41.606  1.00  0.00           C  
ATOM   2780  O   TRP A1125      17.344  87.211  41.879  1.00  0.00           O  
ATOM   2781  CB  TRP A1125      19.159  84.930  43.069  1.00  0.00           C  
ATOM   2782  CG  TRP A1125      20.354  84.067  43.232  1.00  0.00           C  
ATOM   2783  CD1 TRP A1125      21.340  83.834  42.310  1.00  0.00           C  
ATOM   2784  CD2 TRP A1125      20.723  83.344  44.410  1.00  0.00           C  
ATOM   2785  NE1 TRP A1125      22.303  83.010  42.850  1.00  0.00           N  
ATOM   2786  CE2 TRP A1125      21.948  82.695  44.136  1.00  0.00           C  
ATOM   2787  CE3 TRP A1125      20.137  83.180  45.674  1.00  0.00           C  
ATOM   2788  CZ2 TRP A1125      22.599  81.894  45.085  1.00  0.00           C  
ATOM   2789  CZ3 TRP A1125      20.787  82.382  46.620  1.00  0.00           C  
ATOM   2790  CH2 TRP A1125      22.004  81.751  46.317  1.00  0.00           C  
ATOM   2791  N   GLY A1126      16.538  85.193  41.276  1.00  0.00           N  
ATOM   2792  CA  GLY A1126      15.159  85.629  41.235  1.00  0.00           C  
ATOM   2793  C   GLY A1126      14.471  84.862  42.346  1.00  0.00           C  
ATOM   2794  O   GLY A1126      15.130  84.111  43.075  1.00  0.00           O  
ATOM   2795  N   LEU A1127      13.160  85.030  42.476  1.00  0.00           N  
ATOM   2796  CA  LEU A1127      12.413  84.340  43.519  1.00  0.00           C  
ATOM   2797  C   LEU A1127      12.557  82.818  43.464  1.00  0.00           C  
ATOM   2798  O   LEU A1127      12.861  82.184  44.472  1.00  0.00           O  
ATOM   2799  CB  LEU A1127      10.937  84.729  43.437  1.00  0.00           C  
ATOM   2800  CG  LEU A1127      10.007  84.262  44.556  1.00  0.00           C  
ATOM   2801  CD1 LEU A1127      10.646  84.456  45.922  1.00  0.00           C  
ATOM   2802  CD2 LEU A1127       8.721  85.051  44.455  1.00  0.00           C  
ATOM   2803  N   GLY A1128      12.344  82.236  42.287  1.00  0.00           N  
ATOM   2804  CA  GLY A1128      12.444  80.793  42.143  1.00  0.00           C  
ATOM   2805  C   GLY A1128      13.776  80.225  42.585  1.00  0.00           C  
ATOM   2806  O   GLY A1128      13.839  79.148  43.186  1.00  0.00           O  
ATOM   2807  N   ARG A1129      14.850  80.944  42.278  1.00  0.00           N  
ATOM   2808  CA  ARG A1129      16.187  80.509  42.646  1.00  0.00           C  
ATOM   2809  C   ARG A1129      16.356  80.602  44.162  1.00  0.00           C  
ATOM   2810  O   ARG A1129      16.954  79.724  44.784  1.00  0.00           O  
ATOM   2811  CB  ARG A1129      17.232  81.379  41.939  1.00  0.00           C  
ATOM   2812  CG  ARG A1129      18.675  81.154  42.382  1.00  0.00           C  
ATOM   2813  CD  ARG A1129      19.049  79.687  42.306  1.00  0.00           C  
ATOM   2814  NE  ARG A1129      20.448  79.434  42.655  1.00  0.00           N  
ATOM   2815  CZ  ARG A1129      21.492  79.808  41.914  1.00  0.00           C  
ATOM   2816  NH1 ARG A1129      21.307  80.461  40.772  1.00  0.00           N  
ATOM   2817  NH2 ARG A1129      22.724  79.512  42.303  1.00  0.00           N  
ATOM   2818  N   ILE A1130      15.824  81.666  44.757  1.00  0.00           N  
ATOM   2819  CA  ILE A1130      15.932  81.852  46.197  1.00  0.00           C  
ATOM   2820  C   ILE A1130      15.171  80.761  46.949  1.00  0.00           C  
ATOM   2821  O   ILE A1130      15.677  80.199  47.920  1.00  0.00           O  
ATOM   2822  CB  ILE A1130      15.410  83.250  46.621  1.00  0.00           C  
ATOM   2823  CG1 ILE A1130      16.273  84.333  45.976  1.00  0.00           C  
ATOM   2824  CG2 ILE A1130      15.478  83.402  48.137  1.00  0.00           C  
ATOM   2825  CD1 ILE A1130      15.775  85.732  46.196  1.00  0.00           C  
ATOM   2826  N   VAL A1131      13.963  80.448  46.493  1.00  0.00           N  
ATOM   2827  CA  VAL A1131      13.167  79.411  47.139  1.00  0.00           C  
ATOM   2828  C   VAL A1131      13.875  78.061  47.049  1.00  0.00           C  
ATOM   2829  O   VAL A1131      13.892  77.283  48.004  1.00  0.00           O  
ATOM   2830  CB  VAL A1131      11.779  79.297  46.493  1.00  0.00           C  
ATOM   2831  CG1 VAL A1131      11.091  78.021  46.961  1.00  0.00           C  
ATOM   2832  CG2 VAL A1131      10.940  80.521  46.860  1.00  0.00           C  
ATOM   2833  N   THR A1132      14.467  77.784  45.896  1.00  0.00           N  
ATOM   2834  CA  THR A1132      15.182  76.533  45.703  1.00  0.00           C  
ATOM   2835  C   THR A1132      16.363  76.463  46.665  1.00  0.00           C  
ATOM   2836  O   THR A1132      16.646  75.409  47.240  1.00  0.00           O  
ATOM   2837  CB  THR A1132      15.708  76.414  44.247  1.00  0.00           C  
ATOM   2838  OG1 THR A1132      14.609  76.511  43.334  1.00  0.00           O  
ATOM   2839  CG2 THR A1132      16.406  75.089  44.037  1.00  0.00           C  
ATOM   2840  N   GLU A1133      17.057  77.589  46.824  1.00  0.00           N  
ATOM   2841  CA  GLU A1133      18.219  77.663  47.708  1.00  0.00           C  
ATOM   2842  C   GLU A1133      17.790  77.466  49.159  1.00  0.00           C  
ATOM   2843  O   GLU A1133      18.511  76.864  49.958  1.00  0.00           O  
ATOM   2844  CB  GLU A1133      18.920  79.014  47.550  1.00  0.00           C  
ATOM   2845  CG  GLU A1133      19.648  79.191  46.224  1.00  0.00           C  
ATOM   2846  CD  GLU A1133      20.936  78.375  46.136  1.00  0.00           C  
ATOM   2847  OE1 GLU A1133      21.475  77.972  47.188  1.00  0.00           O  
ATOM   2848  OE2 GLU A1133      21.416  78.136  45.004  1.00  0.00           O  
ATOM   2849  N   ILE A1134      16.610  77.973  49.494  1.00  0.00           N  
ATOM   2850  CA  ILE A1134      16.081  77.819  50.843  1.00  0.00           C  
ATOM   2851  C   ILE A1134      15.834  76.325  51.057  1.00  0.00           C  
ATOM   2852  O   ILE A1134      16.215  75.771  52.085  1.00  0.00           O  
ATOM   2853  CB  ILE A1134      14.762  78.611  51.019  1.00  0.00           C  
ATOM   2854  CG1 ILE A1134      15.077  80.099  51.205  1.00  0.00           C  
ATOM   2855  CG2 ILE A1134      13.981  78.079  52.212  1.00  0.00           C  
ATOM   2856  CD1 ILE A1134      13.875  80.997  51.047  1.00  0.00           C  
ATOM   2857  N   PHE A1135      15.212  75.676  50.074  1.00  0.00           N  
ATOM   2858  CA  PHE A1135      14.937  74.243  50.157  1.00  0.00           C  
ATOM   2859  C   PHE A1135      16.217  73.461  50.419  1.00  0.00           C  
ATOM   2860  O   PHE A1135      16.249  72.563  51.255  1.00  0.00           O  
ATOM   2861  CB  PHE A1135      14.313  73.722  48.858  1.00  0.00           C  
ATOM   2862  CG  PHE A1135      14.408  72.228  48.711  1.00  0.00           C  
ATOM   2863  CD1 PHE A1135      13.495  71.393  49.352  1.00  0.00           C  
ATOM   2864  CD2 PHE A1135      15.458  71.651  48.005  1.00  0.00           C  
ATOM   2865  CE1 PHE A1135      13.635  70.007  49.300  1.00  0.00           C  
ATOM   2866  CE2 PHE A1135      15.607  70.263  47.946  1.00  0.00           C  
ATOM   2867  CZ  PHE A1135      14.698  69.442  48.595  1.00  0.00           C  
ATOM   2868  N   ASP A1136      17.269  73.795  49.682  1.00  0.00           N  
ATOM   2869  CA  ASP A1136      18.561  73.124  49.831  1.00  0.00           C  
ATOM   2870  C   ASP A1136      19.091  73.251  51.251  1.00  0.00           C  
ATOM   2871  O   ASP A1136      19.529  72.277  51.861  1.00  0.00           O  
ATOM   2872  CB  ASP A1136      19.594  73.737  48.884  1.00  0.00           C  
ATOM   2873  CG  ASP A1136      19.508  73.180  47.484  1.00  0.00           C  
ATOM   2874  OD1 ASP A1136      18.879  72.114  47.297  1.00  0.00           O  
ATOM   2875  OD2 ASP A1136      20.073  73.820  46.573  1.00  0.00           O  
ATOM   2876  N   GLU A1137      19.062  74.474  51.761  1.00  0.00           N  
ATOM   2877  CA  GLU A1137      19.545  74.753  53.097  1.00  0.00           C  
ATOM   2878  C   GLU A1137      18.679  74.107  54.171  1.00  0.00           C  
ATOM   2879  O   GLU A1137      19.182  73.466  55.092  1.00  0.00           O  
ATOM   2880  CB  GLU A1137      19.588  76.268  53.318  1.00  0.00           C  
ATOM   2881  CG  GLU A1137      20.219  76.676  54.638  1.00  0.00           C  
ATOM   2882  CD  GLU A1137      21.571  76.014  54.864  1.00  0.00           C  
ATOM   2883  OE1 GLU A1137      22.328  75.850  53.882  1.00  0.00           O  
ATOM   2884  OE2 GLU A1137      21.877  75.654  56.021  1.00  0.00           O  
ATOM   2885  N   VAL A1138      17.371  74.261  54.023  1.00  0.00           N  
ATOM   2886  CA  VAL A1138      16.412  73.755  54.990  1.00  0.00           C  
ATOM   2887  C   VAL A1138      16.084  72.269  55.025  1.00  0.00           C  
ATOM   2888  O   VAL A1138      16.123  71.654  56.086  1.00  0.00           O  
ATOM   2889  CB  VAL A1138      15.070  74.506  54.838  1.00  0.00           C  
ATOM   2890  CG1 VAL A1138      13.970  73.772  55.578  1.00  0.00           C  
ATOM   2891  CG2 VAL A1138      15.208  75.918  55.359  1.00  0.00           C  
ATOM   2892  N   ALA A1139      15.760  71.690  53.874  1.00  0.00           N  
ATOM   2893  CA  ALA A1139      15.319  70.299  53.833  1.00  0.00           C  
ATOM   2894  C   ALA A1139      16.208  69.175  53.326  1.00  0.00           C  
ATOM   2895  O   ALA A1139      16.129  68.062  53.842  1.00  0.00           O  
ATOM   2896  CB  ALA A1139      13.990  70.241  53.090  1.00  0.00           C  
ATOM   2897  N   GLU A1140      17.035  69.446  52.324  1.00  0.00           N  
ATOM   2898  CA  GLU A1140      17.879  68.412  51.730  1.00  0.00           C  
ATOM   2899  C   GLU A1140      18.485  67.377  52.677  1.00  0.00           C  
ATOM   2900  O   GLU A1140      18.337  66.169  52.468  1.00  0.00           O  
ATOM   2901  CB  GLU A1140      18.999  69.057  50.910  1.00  0.00           C  
ATOM   2902  CG  GLU A1140      19.739  68.066  50.008  1.00  0.00           C  
ATOM   2903  CD  GLU A1140      20.761  68.744  49.113  1.00  0.00           C  
ATOM   2904  OE1 GLU A1140      21.674  69.401  49.656  1.00  0.00           O  
ATOM   2905  OE2 GLU A1140      20.653  68.628  47.872  1.00  0.00           O  
ATOM   2906  N   ALA A1141      19.167  67.854  53.714  1.00  0.00           N  
ATOM   2907  CA  ALA A1141      19.831  66.979  54.679  1.00  0.00           C  
ATOM   2908  C   ALA A1141      18.905  66.053  55.451  1.00  0.00           C  
ATOM   2909  O   ALA A1141      19.333  65.005  55.938  1.00  0.00           O  
ATOM   2910  CB  ALA A1141      20.644  67.816  55.657  1.00  0.00           C  
ATOM   2911  N   HIS A1142      17.638  66.435  55.558  1.00  0.00           N  
ATOM   2912  CA  HIS A1142      16.664  65.644  56.299  1.00  0.00           C  
ATOM   2913  C   HIS A1142      15.971  64.569  55.490  1.00  0.00           C  
ATOM   2914  O   HIS A1142      15.268  63.741  56.054  1.00  0.00           O  
ATOM   2915  CB  HIS A1142      15.605  66.561  56.922  1.00  0.00           C  
ATOM   2916  CG  HIS A1142      16.178  67.631  57.799  1.00  0.00           C  
ATOM   2917  ND1 HIS A1142      16.875  67.351  58.955  1.00  0.00           N  
ATOM   2918  CD2 HIS A1142      16.204  68.978  57.659  1.00  0.00           C  
ATOM   2919  CE1 HIS A1142      17.308  68.479  59.487  1.00  0.00           C  
ATOM   2920  NE2 HIS A1142      16.915  69.482  58.721  1.00  0.00           N  
ATOM   2921  N   LEU A1143      16.147  64.581  54.174  1.00  0.00           N  
ATOM   2922  CA  LEU A1143      15.511  63.569  53.338  1.00  0.00           C  
ATOM   2923  C   LEU A1143      16.369  62.305  53.383  1.00  0.00           C  
ATOM   2924  O   LEU A1143      17.151  62.021  52.477  1.00  0.00           O  
ATOM   2925  CB  LEU A1143      15.336  64.107  51.913  1.00  0.00           C  
ATOM   2926  CG  LEU A1143      14.689  65.502  51.905  1.00  0.00           C  
ATOM   2927  CD1 LEU A1143      14.583  66.046  50.494  1.00  0.00           C  
ATOM   2928  CD2 LEU A1143      13.322  65.424  52.547  1.00  0.00           C  
ATOM   2929  N   ILE A1153      16.211  61.558  54.474  1.00  0.00           N  
ATOM   2930  CA  ILE A1153      16.960  60.330  54.718  1.00  0.00           C  
ATOM   2931  C   ILE A1153      16.362  59.133  54.009  1.00  0.00           C  
ATOM   2932  O   ILE A1153      17.068  58.389  53.321  1.00  0.00           O  
ATOM   2933  CB  ILE A1153      17.041  60.027  56.234  1.00  0.00           C  
ATOM   2934  CG1 ILE A1153      17.807  61.146  56.945  1.00  0.00           C  
ATOM   2935  CG2 ILE A1153      17.735  58.706  56.471  1.00  0.00           C  
ATOM   2936  CD1 ILE A1153      19.251  61.336  56.463  1.00  0.00           C  
ATOM   2937  N   GLN A1154      15.065  58.929  54.200  1.00  0.00           N  
ATOM   2938  CA  GLN A1154      14.373  57.827  53.540  1.00  0.00           C  
ATOM   2939  C   GLN A1154      14.131  58.261  52.091  1.00  0.00           C  
ATOM   2940  O   GLN A1154      13.941  59.451  51.818  1.00  0.00           O  
ATOM   2941  CB  GLN A1154      13.046  57.549  54.247  1.00  0.00           C  
ATOM   2942  CG  GLN A1154      13.207  56.840  55.578  1.00  0.00           C  
ATOM   2943  CD  GLN A1154      13.713  55.419  55.426  1.00  0.00           C  
ATOM   2944  OE1 GLN A1154      13.286  54.684  54.536  1.00  0.00           O  
ATOM   2945  NE2 GLN A1154      14.629  55.022  56.298  1.00  0.00           N  
ATOM   2946  N   PRO A1155      14.127  57.307  51.145  1.00  0.00           N  
ATOM   2947  CA  PRO A1155      13.913  57.639  49.727  1.00  0.00           C  
ATOM   2948  C   PRO A1155      12.790  58.653  49.536  1.00  0.00           C  
ATOM   2949  O   PRO A1155      11.633  58.374  49.842  1.00  0.00           O  
ATOM   2950  CB  PRO A1155      13.605  56.290  49.090  1.00  0.00           C  
ATOM   2951  CG  PRO A1155      14.357  55.313  49.940  1.00  0.00           C  
ATOM   2952  CD  PRO A1155      14.291  55.857  51.353  1.00  0.00           C  
ATOM   2953  N   THR A1156      13.129  59.829  49.021  1.00  0.00           N  
ATOM   2954  CA  THR A1156      12.124  60.870  48.851  1.00  0.00           C  
ATOM   2955  C   THR A1156      12.161  61.593  47.509  1.00  0.00           C  
ATOM   2956  O   THR A1156      13.231  61.886  46.989  1.00  0.00           O  
ATOM   2957  CB  THR A1156      12.263  61.929  49.976  1.00  0.00           C  
ATOM   2958  OG1 THR A1156      12.220  61.270  51.247  1.00  0.00           O  
ATOM   2959  CG2 THR A1156      11.145  62.968  49.899  1.00  0.00           C  
ATOM   2960  N   PHE A1157      10.975  61.878  46.968  1.00  0.00           N  
ATOM   2961  CA  PHE A1157      10.822  62.606  45.706  1.00  0.00           C  
ATOM   2962  C   PHE A1157      10.373  64.018  46.068  1.00  0.00           C  
ATOM   2963  O   PHE A1157       9.443  64.180  46.864  1.00  0.00           O  
ATOM   2964  CB  PHE A1157       9.729  61.980  44.832  1.00  0.00           C  
ATOM   2965  CG  PHE A1157      10.160  60.753  44.095  1.00  0.00           C  
ATOM   2966  CD1 PHE A1157      11.079  60.840  43.048  1.00  0.00           C  
ATOM   2967  CD2 PHE A1157       9.649  59.505  44.446  1.00  0.00           C  
ATOM   2968  CE1 PHE A1157      11.487  59.704  42.363  1.00  0.00           C  
ATOM   2969  CE2 PHE A1157      10.048  58.360  43.766  1.00  0.00           C  
ATOM   2970  CZ  PHE A1157      10.973  58.457  42.720  1.00  0.00           C  
ATOM   2971  N   ILE A1158      11.028  65.028  45.492  1.00  0.00           N  
ATOM   2972  CA  ILE A1158      10.679  66.424  45.732  1.00  0.00           C  
ATOM   2973  C   ILE A1158      10.243  67.010  44.398  1.00  0.00           C  
ATOM   2974  O   ILE A1158      11.042  67.101  43.466  1.00  0.00           O  
ATOM   2975  CB  ILE A1158      11.878  67.241  46.265  1.00  0.00           C  
ATOM   2976  CG1 ILE A1158      12.359  66.667  47.603  1.00  0.00           C  
ATOM   2977  CG2 ILE A1158      11.476  68.703  46.446  1.00  0.00           C  
ATOM   2978  CD1 ILE A1158      11.287  66.632  48.688  1.00  0.00           C  
ATOM   2979  N   THR A1159       8.976  67.407  44.315  1.00  0.00           N  
ATOM   2980  CA  THR A1159       8.414  67.962  43.087  1.00  0.00           C  
ATOM   2981  C   THR A1159       8.217  69.492  43.071  1.00  0.00           C  
ATOM   2982  O   THR A1159       8.480  70.186  44.058  1.00  0.00           O  
ATOM   2983  CB  THR A1159       7.056  67.290  42.779  1.00  0.00           C  
ATOM   2984  OG1 THR A1159       6.127  67.597  43.827  1.00  0.00           O  
ATOM   2985  CG2 THR A1159       7.210  65.781  42.687  1.00  0.00           C  
ATOM   2986  N   GLU A1160       7.774  69.999  41.921  1.00  0.00           N  
ATOM   2987  CA  GLU A1160       7.483  71.417  41.715  1.00  0.00           C  
ATOM   2988  C   GLU A1160       8.669  72.374  41.746  1.00  0.00           C  
ATOM   2989  O   GLU A1160       8.658  73.373  42.466  1.00  0.00           O  
ATOM   2990  CB  GLU A1160       6.436  71.871  42.728  1.00  0.00           C  
ATOM   2991  CG  GLU A1160       5.184  71.020  42.710  1.00  0.00           C  
ATOM   2992  CD  GLU A1160       3.990  71.705  43.349  1.00  0.00           C  
ATOM   2993  OE1 GLU A1160       4.188  72.683  44.114  1.00  0.00           O  
ATOM   2994  OE2 GLU A1160       2.854  71.256  43.083  1.00  0.00           O  
ATOM   2995  N   TYR A1161       9.687  72.077  40.948  1.00  0.00           N  
ATOM   2996  CA  TYR A1161      10.861  72.929  40.886  1.00  0.00           C  
ATOM   2997  C   TYR A1161      10.537  74.197  40.102  1.00  0.00           C  
ATOM   2998  O   TYR A1161       9.919  74.133  39.037  1.00  0.00           O  
ATOM   2999  CB  TYR A1161      12.013  72.171  40.226  1.00  0.00           C  
ATOM   3000  CG  TYR A1161      12.809  71.363  41.224  1.00  0.00           C  
ATOM   3001  CD1 TYR A1161      12.227  70.299  41.911  1.00  0.00           C  
ATOM   3002  CD2 TYR A1161      14.121  71.709  41.535  1.00  0.00           C  
ATOM   3003  CE1 TYR A1161      12.926  69.607  42.885  1.00  0.00           C  
ATOM   3004  CE2 TYR A1161      14.832  71.021  42.510  1.00  0.00           C  
ATOM   3005  CZ  TYR A1161      14.229  69.975  43.179  1.00  0.00           C  
ATOM   3006  OH  TYR A1161      14.948  69.296  44.135  1.00  0.00           O  
ATOM   3007  N   PRO A1162      10.926  75.372  40.632  1.00  0.00           N  
ATOM   3008  CA  PRO A1162      10.661  76.644  39.954  1.00  0.00           C  
ATOM   3009  C   PRO A1162      11.249  76.663  38.543  1.00  0.00           C  
ATOM   3010  O   PRO A1162      12.282  76.046  38.284  1.00  0.00           O  
ATOM   3011  CB  PRO A1162      11.312  77.683  40.862  1.00  0.00           C  
ATOM   3012  CG  PRO A1162      11.384  77.025  42.193  1.00  0.00           C  
ATOM   3013  CD  PRO A1162      11.629  75.573  41.911  1.00  0.00           C  
ATOM   3014  N   ALA A1415      10.588  77.375  37.636  1.00  0.00           N  
ATOM   3015  CA  ALA A1415      11.037  77.463  36.249  1.00  0.00           C  
ATOM   3016  C   ALA A1415      12.417  78.102  36.115  1.00  0.00           C  
ATOM   3017  O   ALA A1415      13.209  77.718  35.256  1.00  0.00           O  
ATOM   3018  CB  ALA A1415      10.020  78.247  35.425  1.00  0.00           C  
ATOM   3019  N   GLU A1416      12.708  79.072  36.974  1.00  0.00           N  
ATOM   3020  CA  GLU A1416      13.983  79.772  36.924  1.00  0.00           C  
ATOM   3021  C   GLU A1416      15.200  78.857  37.035  1.00  0.00           C  
ATOM   3022  O   GLU A1416      16.238  79.114  36.419  1.00  0.00           O  
ATOM   3023  CB  GLU A1416      14.041  80.829  38.023  1.00  0.00           C  
ATOM   3024  CG  GLU A1416      15.360  81.559  38.054  1.00  0.00           C  
ATOM   3025  CD  GLU A1416      15.435  82.586  39.158  1.00  0.00           C  
ATOM   3026  OE1 GLU A1416      14.436  82.755  39.884  1.00  0.00           O  
ATOM   3027  OE2 GLU A1416      16.497  83.226  39.293  1.00  0.00           O  
ATOM   3028  N   VAL A1418      15.073  77.793  37.819  1.00  0.00           N  
ATOM   3029  CA  VAL A1418      16.178  76.860  38.014  1.00  0.00           C  
ATOM   3030  C   VAL A1418      16.045  75.591  37.162  1.00  0.00           C  
ATOM   3031  O   VAL A1418      16.792  74.629  37.351  1.00  0.00           O  
ATOM   3032  CB  VAL A1418      16.309  76.471  39.520  1.00  0.00           C  
ATOM   3033  CG1 VAL A1418      16.408  77.720  40.361  1.00  0.00           C  
ATOM   3034  CG2 VAL A1418      15.115  75.650  39.969  1.00  0.00           C  
ATOM   3035  N   SER A1420      15.102  75.601  36.221  1.00  0.00           N  
ATOM   3036  CA  SER A1420      14.859  74.460  35.338  1.00  0.00           C  
ATOM   3037  C   SER A1420      14.651  74.945  33.893  1.00  0.00           C  
ATOM   3038  O   SER A1420      13.556  74.806  33.331  1.00  0.00           O  
ATOM   3039  CB  SER A1420      13.611  73.709  35.815  1.00  0.00           C  
ATOM   3040  OG  SER A1420      13.521  73.715  37.232  1.00  0.00           O  
ATOM   3041  N   PRO A1421      15.707  75.503  33.266  1.00  0.00           N  
ATOM   3042  CA  PRO A1421      15.597  76.007  31.891  1.00  0.00           C  
ATOM   3043  C   PRO A1421      15.294  74.994  30.784  1.00  0.00           C  
ATOM   3044  O   PRO A1421      14.920  75.382  29.679  1.00  0.00           O  
ATOM   3045  CB  PRO A1421      16.933  76.735  31.659  1.00  0.00           C  
ATOM   3046  CG  PRO A1421      17.569  76.864  33.013  1.00  0.00           C  
ATOM   3047  CD  PRO A1421      17.067  75.691  33.801  1.00  0.00           C  
ATOM   3048  N   LEU A1422      15.442  73.706  31.077  1.00  0.00           N  
ATOM   3049  CA  LEU A1422      15.190  72.674  30.079  1.00  0.00           C  
ATOM   3050  C   LEU A1422      13.952  71.827  30.373  1.00  0.00           C  
ATOM   3051  O   LEU A1422      13.641  70.897  29.626  1.00  0.00           O  
ATOM   3052  CB  LEU A1422      16.411  71.753  29.974  1.00  0.00           C  
ATOM   3053  CG  LEU A1422      17.762  72.441  29.767  1.00  0.00           C  
ATOM   3054  CD1 LEU A1422      18.897  71.429  29.926  1.00  0.00           C  
ATOM   3055  CD2 LEU A1422      17.790  73.074  28.386  1.00  0.00           C  
ATOM   3056  N   ALA A1423      13.234  72.161  31.439  1.00  0.00           N  
ATOM   3057  CA  ALA A1423      12.068  71.389  31.837  1.00  0.00           C  
ATOM   3058  C   ALA A1423      10.727  71.930  31.367  1.00  0.00           C  
ATOM   3059  O   ALA A1423      10.516  73.147  31.264  1.00  0.00           O  
ATOM   3060  CB  ALA A1423      12.056  71.239  33.361  1.00  0.00           C  
ATOM   3061  N   ARG A1424       9.812  71.004  31.104  1.00  0.00           N  
ATOM   3062  CA  ARG A1424       8.466  71.344  30.663  1.00  0.00           C  
ATOM   3063  C   ARG A1424       7.752  72.182  31.725  1.00  0.00           C  
ATOM   3064  O   ARG A1424       7.813  71.882  32.922  1.00  0.00           O  
ATOM   3065  CB  ARG A1424       7.668  70.068  30.402  1.00  0.00           C  
ATOM   3066  CG  ARG A1424       6.313  70.321  29.800  1.00  0.00           C  
ATOM   3067  CD  ARG A1424       5.596  69.024  29.509  1.00  0.00           C  
ATOM   3068  NE  ARG A1424       4.335  69.302  28.849  1.00  0.00           N  
ATOM   3069  CZ  ARG A1424       3.232  69.668  29.489  1.00  0.00           C  
ATOM   3070  NH1 ARG A1424       3.247  69.794  30.806  1.00  0.00           N  
ATOM   3071  NH2 ARG A1424       2.123  69.935  28.813  1.00  0.00           N  
ATOM   3072  N   ARG A1425       7.078  73.235  31.281  1.00  0.00           N  
ATOM   3073  CA  ARG A1425       6.355  74.113  32.186  1.00  0.00           C  
ATOM   3074  C   ARG A1425       5.089  73.416  32.671  1.00  0.00           C  
ATOM   3075  O   ARG A1425       4.452  72.683  31.913  1.00  0.00           O  
ATOM   3076  CB  ARG A1425       5.976  75.395  31.454  1.00  0.00           C  
ATOM   3077  CG  ARG A1425       6.446  76.654  32.111  1.00  0.00           C  
ATOM   3078  CD  ARG A1425       5.952  77.860  31.334  1.00  0.00           C  
ATOM   3079  NE  ARG A1425       7.040  78.588  30.693  1.00  0.00           N  
ATOM   3080  CZ  ARG A1425       7.966  79.282  31.346  1.00  0.00           C  
ATOM   3081  NH1 ARG A1425       7.939  79.344  32.675  1.00  0.00           N  
ATOM   3082  NH2 ARG A1425       8.915  79.923  30.670  1.00  0.00           N  
ATOM   3083  N   ASN A1426       4.718  73.639  33.928  1.00  0.00           N  
ATOM   3084  CA  ASN A1426       3.507  73.024  34.457  1.00  0.00           C  
ATOM   3085  C   ASN A1426       2.283  73.678  33.799  1.00  0.00           C  
ATOM   3086  O   ASN A1426       2.252  74.891  33.606  1.00  0.00           O  
ATOM   3087  CB  ASN A1426       3.440  73.185  35.978  1.00  0.00           C  
ATOM   3088  CG  ASN A1426       2.197  72.530  36.572  1.00  0.00           C  
ATOM   3089  OD1 ASN A1426       1.203  73.195  36.860  1.00  0.00           O  
ATOM   3090  ND2 ASN A1426       2.248  71.220  36.740  1.00  0.00           N  
ATOM   3091  N   ASP A1427       1.278  72.874  33.463  1.00  0.00           N  
ATOM   3092  CA  ASP A1427       0.070  73.375  32.803  1.00  0.00           C  
ATOM   3093  C   ASP A1427      -0.743  74.405  33.594  1.00  0.00           C  
ATOM   3094  O   ASP A1427      -1.309  75.328  33.011  1.00  0.00           O  
ATOM   3095  CB  ASP A1427      -0.868  72.210  32.459  1.00  0.00           C  
ATOM   3096  CG  ASP A1427      -0.468  71.466  31.191  1.00  0.00           C  
ATOM   3097  OD1 ASP A1427       0.590  71.773  30.595  1.00  0.00           O  
ATOM   3098  OD2 ASP A1427      -1.232  70.558  30.793  1.00  0.00           O  
ATOM   3099  N   VAL A1437      -0.826  74.239  34.912  1.00  0.00           N  
ATOM   3100  CA  VAL A1437      -1.616  75.146  35.741  1.00  0.00           C  
ATOM   3101  C   VAL A1437      -0.834  76.311  36.343  1.00  0.00           C  
ATOM   3102  O   VAL A1437      -1.382  77.403  36.518  1.00  0.00           O  
ATOM   3103  CB  VAL A1437      -2.334  74.369  36.867  1.00  0.00           C  
ATOM   3104  CG1 VAL A1437      -2.915  75.330  37.877  1.00  0.00           C  
ATOM   3105  CG2 VAL A1437      -3.442  73.514  36.271  1.00  0.00           C  
ATOM   3106  N   ASN A1438       0.439  76.089  36.657  1.00  0.00           N  
ATOM   3107  CA  ASN A1438       1.271  77.142  37.225  1.00  0.00           C  
ATOM   3108  C   ASN A1438       2.563  77.225  36.425  1.00  0.00           C  
ATOM   3109  O   ASN A1438       3.468  76.416  36.597  1.00  0.00           O  
ATOM   3110  CB  ASN A1438       1.566  76.847  38.698  1.00  0.00           C  
ATOM   3111  CG  ASN A1438       2.516  77.850  39.316  1.00  0.00           C  
ATOM   3112  OD1 ASN A1438       2.893  78.844  38.688  1.00  0.00           O  
ATOM   3113  ND2 ASN A1438       2.914  77.593  40.552  1.00  0.00           N  
ATOM   3114  N   PRO A1443       2.669  78.233  35.553  1.00  0.00           N  
ATOM   3115  CA  PRO A1443       3.830  78.464  34.688  1.00  0.00           C  
ATOM   3116  C   PRO A1443       5.122  78.755  35.414  1.00  0.00           C  
ATOM   3117  O   PRO A1443       6.198  78.640  34.827  1.00  0.00           O  
ATOM   3118  CB  PRO A1443       3.401  79.645  33.819  1.00  0.00           C  
ATOM   3119  CG  PRO A1443       2.425  80.376  34.671  1.00  0.00           C  
ATOM   3120  CD  PRO A1443       1.655  79.286  35.377  1.00  0.00           C  
ATOM   3121  N   GLU A1444       5.017  79.129  36.685  1.00  0.00           N  
ATOM   3122  CA  GLU A1444       6.197  79.453  37.476  1.00  0.00           C  
ATOM   3123  C   GLU A1444       6.959  78.223  37.941  1.00  0.00           C  
ATOM   3124  O   GLU A1444       8.078  78.327  38.433  1.00  0.00           O  
ATOM   3125  CB  GLU A1444       5.803  80.318  38.679  1.00  0.00           C  
ATOM   3126  CG  GLU A1444       5.455  81.763  38.314  1.00  0.00           C  
ATOM   3127  CD  GLU A1444       6.232  82.277  37.099  1.00  0.00           C  
ATOM   3128  OE1 GLU A1444       7.479  82.125  37.072  1.00  0.00           O  
ATOM   3129  OE2 GLU A1444       5.597  82.831  36.169  1.00  0.00           O  
ATOM   3130  N   ILE A1448       6.352  77.055  37.796  1.00  0.00           N  
ATOM   3131  CA  ILE A1448       7.026  75.832  38.195  1.00  0.00           C  
ATOM   3132  C   ILE A1448       7.032  74.899  37.001  1.00  0.00           C  
ATOM   3133  O   ILE A1448       6.265  75.085  36.055  1.00  0.00           O  
ATOM   3134  CB  ILE A1448       6.331  75.139  39.406  1.00  0.00           C  
ATOM   3135  CG1 ILE A1448       4.926  74.698  39.032  1.00  0.00           C  
ATOM   3136  CG2 ILE A1448       6.281  76.081  40.609  1.00  0.00           C  
ATOM   3137  CD1 ILE A1448       4.511  73.428  39.743  1.00  0.00           C  
ATOM   3138  N   THR A1456       7.904  73.901  37.041  1.00  0.00           N  
ATOM   3139  CA  THR A1456       8.011  72.953  35.946  1.00  0.00           C  
ATOM   3140  C   THR A1456       7.703  71.543  36.427  1.00  0.00           C  
ATOM   3141  O   THR A1456       7.744  71.267  37.626  1.00  0.00           O  
ATOM   3142  CB  THR A1456       9.427  72.982  35.346  1.00  0.00           C  
ATOM   3143  OG1 THR A1456      10.371  72.625  36.362  1.00  0.00           O  
ATOM   3144  CG2 THR A1456       9.757  74.386  34.808  1.00  0.00           C  
ATOM   3145  N   ASP A1457       7.387  70.658  35.486  1.00  0.00           N  
ATOM   3146  CA  ASP A1457       7.075  69.264  35.793  1.00  0.00           C  
ATOM   3147  C   ASP A1457       8.379  68.509  35.996  1.00  0.00           C  
ATOM   3148  O   ASP A1457       8.762  67.647  35.201  1.00  0.00           O  
ATOM   3149  CB  ASP A1457       6.261  68.662  34.652  1.00  0.00           C  
ATOM   3150  CG  ASP A1457       4.862  69.234  34.595  1.00  0.00           C  
ATOM   3151  OD1 ASP A1457       4.422  69.790  35.630  1.00  0.00           O  
ATOM   3152  OD2 ASP A1457       4.206  69.139  33.536  1.00  0.00           O  
ATOM   3153  N   ARG A1458       9.050  68.851  37.088  1.00  0.00           N  
ATOM   3154  CA  ARG A1458      10.333  68.274  37.430  1.00  0.00           C  
ATOM   3155  C   ARG A1458      10.406  67.845  38.895  1.00  0.00           C  
ATOM   3156  O   ARG A1458       9.692  68.363  39.753  1.00  0.00           O  
ATOM   3157  CB  ARG A1458      11.418  69.313  37.127  1.00  0.00           C  
ATOM   3158  CG  ARG A1458      12.648  69.238  37.985  1.00  0.00           C  
ATOM   3159  CD  ARG A1458      13.677  70.259  37.545  1.00  0.00           C  
ATOM   3160  NE  ARG A1458      14.990  69.931  38.090  1.00  0.00           N  
ATOM   3161  CZ  ARG A1458      15.870  70.834  38.500  1.00  0.00           C  
ATOM   3162  NH1 ARG A1458      15.582  72.127  38.423  1.00  0.00           N  
ATOM   3163  NH2 ARG A1458      17.028  70.437  39.010  1.00  0.00           N  
ATOM   3164  N   PHE A1459      11.285  66.893  39.169  1.00  0.00           N  
ATOM   3165  CA  PHE A1459      11.489  66.398  40.514  1.00  0.00           C  
ATOM   3166  C   PHE A1459      12.954  66.012  40.688  1.00  0.00           C  
ATOM   3167  O   PHE A1459      13.720  65.943  39.726  1.00  0.00           O  
ATOM   3168  CB  PHE A1459      10.619  65.157  40.756  1.00  0.00           C  
ATOM   3169  CG  PHE A1459      11.098  63.925  40.021  1.00  0.00           C  
ATOM   3170  CD1 PHE A1459      12.242  63.239  40.441  1.00  0.00           C  
ATOM   3171  CD2 PHE A1459      10.427  63.469  38.890  1.00  0.00           C  
ATOM   3172  CE1 PHE A1459      12.714  62.124  39.743  1.00  0.00           C  
ATOM   3173  CE2 PHE A1459      10.890  62.351  38.183  1.00  0.00           C  
ATOM   3174  CZ  PHE A1459      12.037  61.680  38.614  1.00  0.00           C  
ATOM   3175  N   GLU A1460      13.327  65.758  41.933  1.00  0.00           N  
ATOM   3176  CA  GLU A1460      14.657  65.282  42.266  1.00  0.00           C  
ATOM   3177  C   GLU A1460      14.374  64.299  43.382  1.00  0.00           C  
ATOM   3178  O   GLU A1460      13.355  64.413  44.057  1.00  0.00           O  
ATOM   3179  CB  GLU A1460      15.536  66.414  42.771  1.00  0.00           C  
ATOM   3180  CG  GLU A1460      15.829  67.428  41.706  1.00  0.00           C  
ATOM   3181  CD  GLU A1460      17.051  68.256  42.014  1.00  0.00           C  
ATOM   3182  OE1 GLU A1460      17.104  68.899  43.084  1.00  0.00           O  
ATOM   3183  OE2 GLU A1460      17.967  68.267  41.175  1.00  0.00           O  
ATOM   3184  N   PHE A1461      15.222  63.298  43.558  1.00  0.00           N  
ATOM   3185  CA  PHE A1461      14.984  62.391  44.659  1.00  0.00           C  
ATOM   3186  C   PHE A1461      16.229  62.294  45.511  1.00  0.00           C  
ATOM   3187  O   PHE A1461      17.359  62.421  45.022  1.00  0.00           O  
ATOM   3188  CB  PHE A1461      14.459  61.016  44.190  1.00  0.00           C  
ATOM   3189  CG  PHE A1461      15.444  60.186  43.433  1.00  0.00           C  
ATOM   3190  CD1 PHE A1461      15.598  60.347  42.057  1.00  0.00           C  
ATOM   3191  CD2 PHE A1461      16.156  59.181  44.073  1.00  0.00           C  
ATOM   3192  CE1 PHE A1461      16.446  59.511  41.327  1.00  0.00           C  
ATOM   3193  CE2 PHE A1461      17.010  58.336  43.352  1.00  0.00           C  
ATOM   3194  CZ  PHE A1461      17.153  58.502  41.976  1.00  0.00           C  
ATOM   3195  N   PHE A1462      15.991  62.126  46.808  1.00  0.00           N  
ATOM   3196  CA  PHE A1462      17.039  62.065  47.807  1.00  0.00           C  
ATOM   3197  C   PHE A1462      16.923  60.824  48.663  1.00  0.00           C  
ATOM   3198  O   PHE A1462      15.832  60.321  48.923  1.00  0.00           O  
ATOM   3199  CB  PHE A1462      16.962  63.309  48.692  1.00  0.00           C  
ATOM   3200  CG  PHE A1462      16.834  64.596  47.917  1.00  0.00           C  
ATOM   3201  CD1 PHE A1462      15.652  64.914  47.256  1.00  0.00           C  
ATOM   3202  CD2 PHE A1462      17.910  65.474  47.823  1.00  0.00           C  
ATOM   3203  CE1 PHE A1462      15.541  66.086  46.506  1.00  0.00           C  
ATOM   3204  CE2 PHE A1462      17.809  66.645  47.079  1.00  0.00           C  
ATOM   3205  CZ  PHE A1462      16.617  66.947  46.418  1.00  0.00           C  
ATOM   3206  N   ILE A1463      18.077  60.335  49.083  1.00  0.00           N  
ATOM   3207  CA  ILE A1463      18.184  59.158  49.924  1.00  0.00           C  
ATOM   3208  C   ILE A1463      19.422  59.399  50.782  1.00  0.00           C  
ATOM   3209  O   ILE A1463      20.482  59.759  50.255  1.00  0.00           O  
ATOM   3210  CB  ILE A1463      18.385  57.878  49.089  1.00  0.00           C  
ATOM   3211  CG1 ILE A1463      17.311  57.783  48.001  1.00  0.00           C  
ATOM   3212  CG2 ILE A1463      18.318  56.663  49.993  1.00  0.00           C  
ATOM   3213  CD1 ILE A1463      17.433  56.555  47.138  1.00  0.00           C  
ATOM   3214  N   GLY A1464      19.281  59.228  52.097  1.00  0.00           N  
ATOM   3215  CA  GLY A1464      20.405  59.448  52.988  1.00  0.00           C  
ATOM   3216  C   GLY A1464      20.851  60.900  53.055  1.00  0.00           C  
ATOM   3217  O   GLY A1464      22.039  61.180  53.231  1.00  0.00           O  
ATOM   3218  N   GLY A1693      19.909  61.831  52.905  1.00  0.00           N  
ATOM   3219  CA  GLY A1693      20.242  63.246  52.976  1.00  0.00           C  
ATOM   3220  C   GLY A1693      21.037  63.793  51.803  1.00  0.00           C  
ATOM   3221  O   GLY A1693      21.549  64.917  51.854  1.00  0.00           O  
ATOM   3222  N   ARG A1700      21.133  62.999  50.740  1.00  0.00           N  
ATOM   3223  CA  ARG A1700      21.867  63.386  49.543  1.00  0.00           C  
ATOM   3224  C   ARG A1700      21.011  63.254  48.298  1.00  0.00           C  
ATOM   3225  O   ARG A1700      20.158  62.374  48.202  1.00  0.00           O  
ATOM   3226  CB  ARG A1700      23.105  62.510  49.365  1.00  0.00           C  
ATOM   3227  CG  ARG A1700      24.240  62.835  50.304  1.00  0.00           C  
ATOM   3228  CD  ARG A1700      25.374  61.836  50.131  1.00  0.00           C  
ATOM   3229  NE  ARG A1700      26.233  61.758  51.310  1.00  0.00           N  
ATOM   3230  CZ  ARG A1700      26.217  60.751  52.178  1.00  0.00           C  
ATOM   3231  NH1 ARG A1700      25.385  59.729  52.009  1.00  0.00           N  
ATOM   3232  NH2 ARG A1700      27.050  60.752  53.206  1.00  0.00           N  
ATOM   3233  N   GLU A1701      21.254  64.138  47.342  1.00  0.00           N  
ATOM   3234  CA  GLU A1701      20.532  64.117  46.081  1.00  0.00           C  
ATOM   3235  C   GLU A1701      21.069  62.969  45.230  1.00  0.00           C  
ATOM   3236  O   GLU A1701      22.268  62.892  44.972  1.00  0.00           O  
ATOM   3237  CB  GLU A1701      20.737  65.436  45.352  1.00  0.00           C  
ATOM   3238  CG  GLU A1701      19.970  65.524  44.071  1.00  0.00           C  
ATOM   3239  CD  GLU A1701      20.268  66.793  43.346  1.00  0.00           C  
ATOM   3240  OE1 GLU A1701      20.551  67.789  44.042  1.00  0.00           O  
ATOM   3241  OE2 GLU A1701      20.228  66.800  42.094  1.00  0.00           O  
ATOM   3242  N   ILE A1702      20.183  62.078  44.798  1.00  0.00           N  
ATOM   3243  CA  ILE A1702      20.586  60.933  43.994  1.00  0.00           C  
ATOM   3244  C   ILE A1702      20.192  61.080  42.524  1.00  0.00           C  
ATOM   3245  O   ILE A1702      20.892  60.594  41.640  1.00  0.00           O  
ATOM   3246  CB  ILE A1702      19.967  59.613  44.549  1.00  0.00           C  
ATOM   3247  CG1 ILE A1702      20.112  59.563  46.074  1.00  0.00           C  
ATOM   3248  CG2 ILE A1702      20.637  58.403  43.907  1.00  0.00           C  
ATOM   3249  CD1 ILE A1702      21.544  59.447  46.571  1.00  0.00           C  
ATOM   3250  N   GLY A1703      19.077  61.753  42.259  1.00  0.00           N  
ATOM   3251  CA  GLY A1703      18.635  61.905  40.883  1.00  0.00           C  
ATOM   3252  C   GLY A1703      17.862  63.172  40.578  1.00  0.00           C  
ATOM   3253  O   GLY A1703      17.407  63.876  41.475  1.00  0.00           O  
ATOM   3254  N   ASN A1704      17.700  63.440  39.289  1.00  0.00           N  
ATOM   3255  CA  ASN A1704      17.018  64.638  38.806  1.00  0.00           C  
ATOM   3256  C   ASN A1704      16.289  64.278  37.517  1.00  0.00           C  
ATOM   3257  O   ASN A1704      16.896  63.747  36.589  1.00  0.00           O  
ATOM   3258  CB  ASN A1704      18.067  65.730  38.546  1.00  0.00           C  
ATOM   3259  CG  ASN A1704      17.482  66.991  37.948  1.00  0.00           C  
ATOM   3260  OD1 ASN A1704      16.282  67.257  38.055  1.00  0.00           O  
ATOM   3261  ND2 ASN A1704      18.339  67.787  37.314  1.00  0.00           N  
ATOM   3262  N   GLY A1705      14.990  64.555  37.457  1.00  0.00           N  
ATOM   3263  CA  GLY A1705      14.249  64.220  36.258  1.00  0.00           C  
ATOM   3264  C   GLY A1705      13.059  65.117  36.021  1.00  0.00           C  
ATOM   3265  O   GLY A1705      12.587  65.790  36.936  1.00  0.00           O  
ATOM   3266  N   PHE A1706      12.579  65.133  34.782  1.00  0.00           N  
ATOM   3267  CA  PHE A1706      11.425  65.943  34.432  1.00  0.00           C  
ATOM   3268  C   PHE A1706      10.851  65.662  33.056  1.00  0.00           C  
ATOM   3269  O   PHE A1706      11.449  64.945  32.255  1.00  0.00           O  
ATOM   3270  CB  PHE A1706      11.755  67.443  34.519  1.00  0.00           C  
ATOM   3271  CG  PHE A1706      13.082  67.839  33.917  1.00  0.00           C  
ATOM   3272  CD1 PHE A1706      13.223  68.004  32.542  1.00  0.00           C  
ATOM   3273  CD2 PHE A1706      14.172  68.147  34.741  1.00  0.00           C  
ATOM   3274  CE1 PHE A1706      14.432  68.485  31.991  1.00  0.00           C  
ATOM   3275  CE2 PHE A1706      15.382  68.628  34.206  1.00  0.00           C  
ATOM   3276  CZ  PHE A1706      15.513  68.799  32.825  1.00  0.00           C  
ATOM   3277  N   SER A1707       9.664  66.211  32.813  1.00  0.00           N  
ATOM   3278  CA  SER A1707       9.034  66.111  31.509  1.00  0.00           C  
ATOM   3279  C   SER A1707       9.892  67.121  30.739  1.00  0.00           C  
ATOM   3280  O   SER A1707      10.119  68.241  31.213  1.00  0.00           O  
ATOM   3281  CB  SER A1707       7.578  66.577  31.575  1.00  0.00           C  
ATOM   3282  OG  SER A1707       6.787  65.644  32.290  1.00  0.00           O  
ATOM   3283  N   GLU A1708      10.387  66.734  29.570  1.00  0.00           N  
ATOM   3284  CA  GLU A1708      11.259  67.622  28.815  1.00  0.00           C  
ATOM   3285  C   GLU A1708      10.572  68.779  28.103  1.00  0.00           C  
ATOM   3286  O   GLU A1708       9.432  68.663  27.661  1.00  0.00           O  
ATOM   3287  CB  GLU A1708      12.065  66.808  27.798  1.00  0.00           C  
ATOM   3288  CG  GLU A1708      12.869  65.672  28.413  1.00  0.00           C  
ATOM   3289  CD  GLU A1708      13.916  66.162  29.385  1.00  0.00           C  
ATOM   3290  OE1 GLU A1708      14.348  67.335  29.262  1.00  0.00           O  
ATOM   3291  OE2 GLU A1708      14.311  65.375  30.272  1.00  0.00           O  
ATOM   3292  N   LEU A1709      11.281  69.901  28.000  1.00  0.00           N  
ATOM   3293  CA  LEU A1709      10.775  71.072  27.301  1.00  0.00           C  
ATOM   3294  C   LEU A1709      10.949  70.848  25.784  1.00  0.00           C  
ATOM   3295  O   LEU A1709      12.074  70.794  25.278  1.00  0.00           O  
ATOM   3296  CB  LEU A1709      11.555  72.318  27.732  1.00  0.00           C  
ATOM   3297  CG  LEU A1709      11.131  73.634  27.073  1.00  0.00           C  
ATOM   3298  CD1 LEU A1709       9.662  73.905  27.367  1.00  0.00           C  
ATOM   3299  CD2 LEU A1709      11.994  74.774  27.598  1.00  0.00           C  
ATOM   3300  N   ASN A1710       9.837  70.706  25.067  1.00  0.00           N  
ATOM   3301  CA  ASN A1710       9.891  70.495  23.623  1.00  0.00           C  
ATOM   3302  C   ASN A1710       9.288  71.676  22.868  1.00  0.00           C  
ATOM   3303  O   ASN A1710       8.935  71.558  21.696  1.00  0.00           O  
ATOM   3304  CB  ASN A1710       9.178  69.182  23.231  1.00  0.00           C  
ATOM   3305  CG  ASN A1710       7.722  69.134  23.671  1.00  0.00           C  
ATOM   3306  OD1 ASN A1710       7.312  69.837  24.591  1.00  0.00           O  
ATOM   3307  ND2 ASN A1710       6.932  68.294  23.006  1.00  0.00           N  
ATOM   3308  N   ASP A1711       9.184  72.813  23.557  1.00  0.00           N  
ATOM   3309  CA  ASP A1711       8.655  74.063  23.004  1.00  0.00           C  
ATOM   3310  C   ASP A1711       9.874  74.914  22.645  1.00  0.00           C  
ATOM   3311  O   ASP A1711      10.447  75.576  23.507  1.00  0.00           O  
ATOM   3312  CB  ASP A1711       7.803  74.763  24.067  1.00  0.00           C  
ATOM   3313  CG  ASP A1711       7.200  76.087  23.592  1.00  0.00           C  
ATOM   3314  OD1 ASP A1711       7.696  76.697  22.620  1.00  0.00           O  
ATOM   3315  OD2 ASP A1711       6.211  76.525  24.216  1.00  0.00           O  
ATOM   3316  N   ALA A1712      10.265  74.887  21.372  1.00  0.00           N  
ATOM   3317  CA  ALA A1712      11.437  75.615  20.886  1.00  0.00           C  
ATOM   3318  C   ALA A1712      11.490  77.106  21.231  1.00  0.00           C  
ATOM   3319  O   ALA A1712      12.516  77.594  21.706  1.00  0.00           O  
ATOM   3320  CB  ALA A1712      11.570  75.428  19.365  1.00  0.00           C  
ATOM   3321  N   GLU A1713      10.400  77.826  20.983  1.00  0.00           N  
ATOM   3322  CA  GLU A1713      10.348  79.257  21.274  1.00  0.00           C  
ATOM   3323  C   GLU A1713      10.594  79.509  22.761  1.00  0.00           C  
ATOM   3324  O   GLU A1713      11.370  80.388  23.131  1.00  0.00           O  
ATOM   3325  CB  GLU A1713       8.994  79.828  20.831  1.00  0.00           C  
ATOM   3326  CG  GLU A1713       8.698  79.542  19.359  1.00  0.00           C  
ATOM   3327  CD  GLU A1713       7.362  80.080  18.862  1.00  0.00           C  
ATOM   3328  OE1 GLU A1713       6.485  80.422  19.688  1.00  0.00           O  
ATOM   3329  OE2 GLU A1713       7.193  80.153  17.622  1.00  0.00           O  
ATOM   3330  N   ASP A1714       9.950  78.719  23.610  1.00  0.00           N  
ATOM   3331  CA  ASP A1714      10.117  78.839  25.054  1.00  0.00           C  
ATOM   3332  C   ASP A1714      11.571  78.557  25.423  1.00  0.00           C  
ATOM   3333  O   ASP A1714      12.182  79.294  26.207  1.00  0.00           O  
ATOM   3334  CB  ASP A1714       9.194  77.841  25.766  1.00  0.00           C  
ATOM   3335  CG  ASP A1714       9.149  78.042  27.276  1.00  0.00           C  
ATOM   3336  OD1 ASP A1714       9.646  79.076  27.775  1.00  0.00           O  
ATOM   3337  OD2 ASP A1714       8.605  77.152  27.962  1.00  0.00           O  
ATOM   3338  N   GLN A1715      12.125  77.494  24.849  1.00  0.00           N  
ATOM   3339  CA  GLN A1715      13.510  77.115  25.126  1.00  0.00           C  
ATOM   3340  C   GLN A1715      14.486  78.233  24.777  1.00  0.00           C  
ATOM   3341  O   GLN A1715      15.420  78.520  25.527  1.00  0.00           O  
ATOM   3342  CB  GLN A1715      13.879  75.852  24.341  1.00  0.00           C  
ATOM   3343  CG  GLN A1715      15.278  75.329  24.625  1.00  0.00           C  
ATOM   3344  CD  GLN A1715      15.441  74.842  26.058  1.00  0.00           C  
ATOM   3345  OE1 GLN A1715      15.139  73.693  26.371  1.00  0.00           O  
ATOM   3346  NE2 GLN A1715      15.923  75.718  26.932  1.00  0.00           N  
ATOM   3347  N   ALA A1716      14.272  78.861  23.629  1.00  0.00           N  
ATOM   3348  CA  ALA A1716      15.145  79.941  23.198  1.00  0.00           C  
ATOM   3349  C   ALA A1716      15.092  81.061  24.231  1.00  0.00           C  
ATOM   3350  O   ALA A1716      16.118  81.598  24.629  1.00  0.00           O  
ATOM   3351  CB  ALA A1716      14.707  80.453  21.818  1.00  0.00           C  
ATOM   3352  N   GLU A1717      13.889  81.404  24.668  1.00  0.00           N  
ATOM   3353  CA  GLU A1717      13.711  82.456  25.664  1.00  0.00           C  
ATOM   3354  C   GLU A1717      14.393  82.125  26.991  1.00  0.00           C  
ATOM   3355  O   GLU A1717      15.035  82.982  27.595  1.00  0.00           O  
ATOM   3356  CB  GLU A1717      12.221  82.701  25.893  1.00  0.00           C  
ATOM   3357  CG  GLU A1717      11.531  83.284  24.680  1.00  0.00           C  
ATOM   3358  CD  GLU A1717      10.028  83.319  24.821  1.00  0.00           C  
ATOM   3359  OE1 GLU A1717       9.501  82.715  25.784  1.00  0.00           O  
ATOM   3360  OE2 GLU A1717       9.373  83.953  23.964  1.00  0.00           O  
ATOM   3361  N   ARG A1718      14.252  80.883  27.445  1.00  0.00           N  
ATOM   3362  CA  ARG A1718      14.869  80.474  28.699  1.00  0.00           C  
ATOM   3363  C   ARG A1718      16.386  80.519  28.572  1.00  0.00           C  
ATOM   3364  O   ARG A1718      17.083  80.779  29.550  1.00  0.00           O  
ATOM   3365  CB  ARG A1718      14.392  79.075  29.087  1.00  0.00           C  
ATOM   3366  CG  ARG A1718      12.874  79.007  29.322  1.00  0.00           C  
ATOM   3367  CD  ARG A1718      12.503  77.931  30.343  1.00  0.00           C  
ATOM   3368  NE  ARG A1718      11.214  77.317  30.049  1.00  0.00           N  
ATOM   3369  CZ  ARG A1718      10.733  76.245  30.672  1.00  0.00           C  
ATOM   3370  NH1 ARG A1718      11.436  75.658  31.635  1.00  0.00           N  
ATOM   3371  NH2 ARG A1718       9.553  75.753  30.324  1.00  0.00           N  
ATOM   3372  N   PHE A1719      16.893  80.273  27.365  1.00  0.00           N  
ATOM   3373  CA  PHE A1719      18.339  80.322  27.113  1.00  0.00           C  
ATOM   3374  C   PHE A1719      18.780  81.785  27.214  1.00  0.00           C  
ATOM   3375  O   PHE A1719      19.857  82.094  27.716  1.00  0.00           O  
ATOM   3376  CB  PHE A1719      18.675  79.805  25.706  1.00  0.00           C  
ATOM   3377  CG  PHE A1719      18.957  78.326  25.633  1.00  0.00           C  
ATOM   3378  CD1 PHE A1719      19.366  77.614  26.756  1.00  0.00           C  
ATOM   3379  CD2 PHE A1719      18.815  77.642  24.425  1.00  0.00           C  
ATOM   3380  CE1 PHE A1719      19.628  76.237  26.671  1.00  0.00           C  
ATOM   3381  CE2 PHE A1719      19.074  76.277  24.333  1.00  0.00           C  
ATOM   3382  CZ  PHE A1719      19.479  75.573  25.453  1.00  0.00           C  
ATOM   3383  N   GLN A1720      17.940  82.687  26.722  1.00  0.00           N  
ATOM   3384  CA  GLN A1720      18.262  84.105  26.774  1.00  0.00           C  
ATOM   3385  C   GLN A1720      18.301  84.580  28.224  1.00  0.00           C  
ATOM   3386  O   GLN A1720      19.152  85.385  28.594  1.00  0.00           O  
ATOM   3387  CB  GLN A1720      17.238  84.919  25.983  1.00  0.00           C  
ATOM   3388  CG  GLN A1720      17.635  86.377  25.786  1.00  0.00           C  
ATOM   3389  CD  GLN A1720      19.076  86.545  25.317  1.00  0.00           C  
ATOM   3390  OE1 GLN A1720      19.454  86.074  24.237  1.00  0.00           O  
ATOM   3391  NE2 GLN A1720      19.889  87.221  26.129  1.00  0.00           N  
ATOM   3392  N   GLU A1721      17.383  84.075  29.043  1.00  0.00           N  
ATOM   3393  CA  GLU A1721      17.348  84.451  30.452  1.00  0.00           C  
ATOM   3394  C   GLU A1721      18.633  83.983  31.117  1.00  0.00           C  
ATOM   3395  O   GLU A1721      19.189  84.677  31.967  1.00  0.00           O  
ATOM   3396  CB  GLU A1721      16.152  83.810  31.152  1.00  0.00           C  
ATOM   3397  CG  GLU A1721      14.825  84.507  30.895  1.00  0.00           C  
ATOM   3398  CD  GLU A1721      13.629  83.573  31.074  1.00  0.00           C  
ATOM   3399  OE1 GLU A1721      13.746  82.574  31.823  1.00  0.00           O  
ATOM   3400  OE2 GLU A1721      12.569  83.839  30.460  1.00  0.00           O  
ATOM   3401  N   GLN A1722      19.106  82.805  30.718  1.00  0.00           N  
ATOM   3402  CA  GLN A1722      20.333  82.233  31.264  1.00  0.00           C  
ATOM   3403  C   GLN A1722      21.546  83.067  30.860  1.00  0.00           C  
ATOM   3404  O   GLN A1722      22.511  83.196  31.618  1.00  0.00           O  
ATOM   3405  CB  GLN A1722      20.503  80.807  30.759  1.00  0.00           C  
ATOM   3406  CG  GLN A1722      19.590  79.816  31.436  1.00  0.00           C  
ATOM   3407  CD  GLN A1722      19.991  79.570  32.880  1.00  0.00           C  
ATOM   3408  OE1 GLN A1722      21.069  79.040  33.157  1.00  0.00           O  
ATOM   3409  NE2 GLN A1722      19.124  79.954  33.808  1.00  0.00           N  
ATOM   3410  N   VAL A1723      21.494  83.623  29.652  1.00  0.00           N  
ATOM   3411  CA  VAL A1723      22.574  84.453  29.149  1.00  0.00           C  
ATOM   3412  C   VAL A1723      22.592  85.747  29.960  1.00  0.00           C  
ATOM   3413  O   VAL A1723      23.656  86.228  30.345  1.00  0.00           O  
ATOM   3414  CB  VAL A1723      22.372  84.762  27.647  1.00  0.00           C  
ATOM   3415  CG1 VAL A1723      23.292  85.900  27.207  1.00  0.00           C  
ATOM   3416  CG2 VAL A1723      22.640  83.508  26.832  1.00  0.00           C  
ATOM   3417  N   ASN A1737      21.413  86.303  30.226  1.00  0.00           N  
ATOM   3418  CA  ASN A1737      21.312  87.524  31.024  1.00  0.00           C  
ATOM   3419  C   ASN A1737      21.865  87.242  32.420  1.00  0.00           C  
ATOM   3420  O   ASN A1737      22.625  88.040  32.974  1.00  0.00           O  
ATOM   3421  CB  ASN A1737      19.854  87.972  31.140  1.00  0.00           C  
ATOM   3422  CG  ASN A1737      19.226  88.271  29.791  1.00  0.00           C  
ATOM   3423  OD1 ASN A1737      19.925  88.491  28.803  1.00  0.00           O  
ATOM   3424  ND2 ASN A1737      17.897  88.281  29.744  1.00  0.00           N  
ATOM   3425  N   ALA A1738      21.483  86.095  32.980  1.00  0.00           N  
ATOM   3426  CA  ALA A1738      21.935  85.699  34.309  1.00  0.00           C  
ATOM   3427  C   ALA A1738      23.447  85.620  34.384  1.00  0.00           C  
ATOM   3428  O   ALA A1738      24.045  86.057  35.365  1.00  0.00           O  
ATOM   3429  CB  ALA A1738      21.332  84.353  34.697  1.00  0.00           C  
ATOM   3430  N   LYS A1739      24.066  85.050  33.355  1.00  0.00           N  
ATOM   3431  CA  LYS A1739      25.516  84.928  33.339  1.00  0.00           C  
ATOM   3432  C   LYS A1739      26.135  86.317  33.284  1.00  0.00           C  
ATOM   3433  O   LYS A1739      27.157  86.576  33.915  1.00  0.00           O  
ATOM   3434  CB  LYS A1739      25.976  84.104  32.140  1.00  0.00           C  
ATOM   3435  CG  LYS A1739      27.426  83.657  32.242  1.00  0.00           C  
ATOM   3436  CD  LYS A1739      27.706  82.504  31.303  1.00  0.00           C  
ATOM   3437  CE  LYS A1739      28.721  81.553  31.897  1.00  0.00           C  
ATOM   3438  NZ  LYS A1739      28.555  80.206  31.301  1.00  0.00           N  
ATOM   3439  N   ALA A1740      25.499  87.208  32.530  1.00  0.00           N  
ATOM   3440  CA  ALA A1740      25.963  88.584  32.394  1.00  0.00           C  
ATOM   3441  C   ALA A1740      25.792  89.318  33.722  1.00  0.00           C  
ATOM   3442  O   ALA A1740      26.490  90.289  34.005  1.00  0.00           O  
ATOM   3443  CB  ALA A1740      25.174  89.292  31.309  1.00  0.00           C  
ATOM   3444  N   ALA A1741      24.855  88.850  34.536  1.00  0.00           N  
ATOM   3445  CA  ALA A1741      24.602  89.466  35.827  1.00  0.00           C  
ATOM   3446  C   ALA A1741      25.407  88.802  36.945  1.00  0.00           C  
ATOM   3447  O   ALA A1741      25.136  89.032  38.124  1.00  0.00           O  
ATOM   3448  CB  ALA A1741      23.110  89.407  36.147  1.00  0.00           C  
ATOM   3449  N   GLY A1742      26.380  87.967  36.583  1.00  0.00           N  
ATOM   3450  CA  GLY A1742      27.200  87.331  37.602  1.00  0.00           C  
ATOM   3451  C   GLY A1742      27.112  85.829  37.842  1.00  0.00           C  
ATOM   3452  O   GLY A1742      27.969  85.282  38.538  1.00  0.00           O  
ATOM   3453  N   ASP A1743      26.104  85.155  37.290  1.00  0.00           N  
ATOM   3454  CA  ASP A1743      25.962  83.708  37.483  1.00  0.00           C  
ATOM   3455  C   ASP A1743      26.937  82.914  36.607  1.00  0.00           C  
ATOM   3456  O   ASP A1743      26.703  82.720  35.415  1.00  0.00           O  
ATOM   3457  CB  ASP A1743      24.524  83.275  37.182  1.00  0.00           C  
ATOM   3458  CG  ASP A1743      24.178  81.937  37.804  1.00  0.00           C  
ATOM   3459  OD1 ASP A1743      25.106  81.172  38.130  1.00  0.00           O  
ATOM   3460  OD2 ASP A1743      22.978  81.649  37.967  1.00  0.00           O  
ATOM   3461  N   ASP A1744      28.024  82.450  37.214  1.00  0.00           N  
ATOM   3462  CA  ASP A1744      29.050  81.689  36.508  1.00  0.00           C  
ATOM   3463  C   ASP A1744      28.635  80.264  36.190  1.00  0.00           C  
ATOM   3464  O   ASP A1744      29.417  79.508  35.619  1.00  0.00           O  
ATOM   3465  CB  ASP A1744      30.339  81.637  37.334  1.00  0.00           C  
ATOM   3466  CG  ASP A1744      30.858  83.014  37.699  1.00  0.00           C  
ATOM   3467  OD1 ASP A1744      30.587  83.979  36.946  1.00  0.00           O  
ATOM   3468  OD2 ASP A1744      31.540  83.127  38.743  1.00  0.00           O  
ATOM   3469  N   GLU A1748      27.424  79.879  36.575  1.00  0.00           N  
ATOM   3470  CA  GLU A1748      26.960  78.526  36.299  1.00  0.00           C  
ATOM   3471  C   GLU A1748      25.805  78.531  35.311  1.00  0.00           C  
ATOM   3472  O   GLU A1748      25.329  77.478  34.911  1.00  0.00           O  
ATOM   3473  CB  GLU A1748      26.522  77.837  37.587  1.00  0.00           C  
ATOM   3474  CG  GLU A1748      27.648  77.578  38.562  1.00  0.00           C  
ATOM   3475  CD  GLU A1748      27.179  76.823  39.797  1.00  0.00           C  
ATOM   3476  OE1 GLU A1748      26.051  77.100  40.268  1.00  0.00           O  
ATOM   3477  OE2 GLU A1748      27.933  75.953  40.293  1.00  0.00           O  
ATOM   3478  N   ALA A1749      25.359  79.721  34.918  1.00  0.00           N  
ATOM   3479  CA  ALA A1749      24.253  79.840  33.975  1.00  0.00           C  
ATOM   3480  C   ALA A1749      24.626  79.190  32.652  1.00  0.00           C  
ATOM   3481  O   ALA A1749      25.794  79.159  32.264  1.00  0.00           O  
ATOM   3482  CB  ALA A1749      23.892  81.307  33.757  1.00  0.00           C  
ATOM   3483  N   MET A1750      23.620  78.678  31.959  1.00  0.00           N  
ATOM   3484  CA  MET A1750      23.833  78.004  30.689  1.00  0.00           C  
ATOM   3485  C   MET A1750      24.202  78.927  29.530  1.00  0.00           C  
ATOM   3486  O   MET A1750      23.960  80.136  29.571  1.00  0.00           O  
ATOM   3487  CB  MET A1750      22.584  77.194  30.325  1.00  0.00           C  
ATOM   3488  CG  MET A1750      22.217  76.135  31.358  1.00  0.00           C  
ATOM   3489  SD  MET A1750      20.568  75.485  31.115  1.00  0.00           S  
ATOM   3490  CE  MET A1750      20.581  74.093  32.231  1.00  0.00           C  
ATOM   3491  N   PHE A1751      24.801  78.326  28.504  1.00  0.00           N  
ATOM   3492  CA  PHE A1751      25.206  79.025  27.287  1.00  0.00           C  
ATOM   3493  C   PHE A1751      24.051  78.894  26.305  1.00  0.00           C  
ATOM   3494  O   PHE A1751      23.325  77.898  26.322  1.00  0.00           O  
ATOM   3495  CB  PHE A1751      26.419  78.349  26.647  1.00  0.00           C  
ATOM   3496  CG  PHE A1751      27.720  78.631  27.327  1.00  0.00           C  
ATOM   3497  CD1 PHE A1751      27.972  78.160  28.611  1.00  0.00           C  
ATOM   3498  CD2 PHE A1751      28.729  79.301  26.657  1.00  0.00           C  
ATOM   3499  CE1 PHE A1751      29.219  78.350  29.212  1.00  0.00           C  
ATOM   3500  CE2 PHE A1751      29.975  79.494  27.248  1.00  0.00           C  
ATOM   3501  CZ  PHE A1751      30.221  79.017  28.526  1.00  0.00           C  
ATOM   3502  N   TYR A1752      23.880  79.885  25.440  1.00  0.00           N  
ATOM   3503  CA  TYR A1752      22.825  79.801  24.451  1.00  0.00           C  
ATOM   3504  C   TYR A1752      23.274  78.766  23.426  1.00  0.00           C  
ATOM   3505  O   TYR A1752      24.403  78.821  22.943  1.00  0.00           O  
ATOM   3506  CB  TYR A1752      22.618  81.145  23.769  1.00  0.00           C  
ATOM   3507  CG  TYR A1752      21.341  81.191  22.973  1.00  0.00           C  
ATOM   3508  CD1 TYR A1752      21.230  80.512  21.761  1.00  0.00           C  
ATOM   3509  CD2 TYR A1752      20.231  81.889  23.441  1.00  0.00           C  
ATOM   3510  CE1 TYR A1752      20.044  80.525  21.034  1.00  0.00           C  
ATOM   3511  CE2 TYR A1752      19.040  81.907  22.721  1.00  0.00           C  
ATOM   3512  CZ  TYR A1752      18.956  81.222  21.521  1.00  0.00           C  
ATOM   3513  OH  TYR A1752      17.777  81.229  20.809  1.00  0.00           O  
ATOM   3514  N   ASP A1753      22.407  77.807  23.118  1.00  0.00           N  
ATOM   3515  CA  ASP A1753      22.742  76.772  22.145  1.00  0.00           C  
ATOM   3516  C   ASP A1753      21.758  76.828  20.986  1.00  0.00           C  
ATOM   3517  O   ASP A1753      20.703  76.187  20.998  1.00  0.00           O  
ATOM   3518  CB  ASP A1753      22.712  75.386  22.795  1.00  0.00           C  
ATOM   3519  CG  ASP A1753      23.461  74.340  21.980  1.00  0.00           C  
ATOM   3520  OD1 ASP A1753      23.455  74.427  20.735  1.00  0.00           O  
ATOM   3521  OD2 ASP A1753      24.052  73.423  22.584  1.00  0.00           O  
ATOM   3522  N   GLU A1757      22.118  77.608  19.980  1.00  0.00           N  
ATOM   3523  CA  GLU A1757      21.281  77.770  18.811  1.00  0.00           C  
ATOM   3524  C   GLU A1757      20.976  76.464  18.086  1.00  0.00           C  
ATOM   3525  O   GLU A1757      19.842  76.253  17.660  1.00  0.00           O  
ATOM   3526  CB  GLU A1757      21.939  78.746  17.848  1.00  0.00           C  
ATOM   3527  CG  GLU A1757      20.957  79.528  17.005  1.00  0.00           C  
ATOM   3528  CD  GLU A1757      21.641  80.294  15.886  1.00  0.00           C  
ATOM   3529  OE1 GLU A1757      22.784  80.763  16.099  1.00  0.00           O  
ATOM   3530  OE2 GLU A1757      21.036  80.423  14.796  1.00  0.00           O  
ATOM   3531  N   ASP A1758      21.965  75.581  17.939  1.00  0.00           N  
ATOM   3532  CA  ASP A1758      21.702  74.332  17.232  1.00  0.00           C  
ATOM   3533  C   ASP A1758      20.717  73.457  17.990  1.00  0.00           C  
ATOM   3534  O   ASP A1758      19.945  72.711  17.375  1.00  0.00           O  
ATOM   3535  CB  ASP A1758      22.978  73.527  16.967  1.00  0.00           C  
ATOM   3536  CG  ASP A1758      22.666  72.136  16.396  1.00  0.00           C  
ATOM   3537  OD1 ASP A1758      22.003  72.059  15.332  1.00  0.00           O  
ATOM   3538  OD2 ASP A1758      23.059  71.118  17.012  1.00  0.00           O  
ATOM   3539  N   TYR A1759      20.745  73.533  19.321  1.00  0.00           N  
ATOM   3540  CA  TYR A1759      19.810  72.753  20.108  1.00  0.00           C  
ATOM   3541  C   TYR A1759      18.402  73.282  19.838  1.00  0.00           C  
ATOM   3542  O   TYR A1759      17.471  72.506  19.622  1.00  0.00           O  
ATOM   3543  CB  TYR A1759      20.110  72.841  21.606  1.00  0.00           C  
ATOM   3544  CG  TYR A1759      19.127  72.013  22.407  1.00  0.00           C  
ATOM   3545  CD1 TYR A1759      19.126  70.617  22.311  1.00  0.00           C  
ATOM   3546  CD2 TYR A1759      18.157  72.619  23.207  1.00  0.00           C  
ATOM   3547  CE1 TYR A1759      18.178  69.844  22.987  1.00  0.00           C  
ATOM   3548  CE2 TYR A1759      17.202  71.856  23.891  1.00  0.00           C  
ATOM   3549  CZ  TYR A1759      17.218  70.471  23.774  1.00  0.00           C  
ATOM   3550  OH  TYR A1759      16.268  69.711  24.427  1.00  0.00           O  
ATOM   3551  N   VAL A1760      18.243  74.604  19.840  1.00  0.00           N  
ATOM   3552  CA  VAL A1760      16.934  75.188  19.572  1.00  0.00           C  
ATOM   3553  C   VAL A1760      16.440  74.738  18.192  1.00  0.00           C  
ATOM   3554  O   VAL A1760      15.269  74.393  18.016  1.00  0.00           O  
ATOM   3555  CB  VAL A1760      16.987  76.736  19.624  1.00  0.00           C  
ATOM   3556  CG1 VAL A1760      15.645  77.318  19.169  1.00  0.00           C  
ATOM   3557  CG2 VAL A1760      17.319  77.201  21.046  1.00  0.00           C  
ATOM   3558  N   THR A1764      17.346  74.729  17.219  1.00  0.00           N  
ATOM   3559  CA  THR A1764      17.012  74.307  15.862  1.00  0.00           C  
ATOM   3560  C   THR A1764      16.509  72.864  15.873  1.00  0.00           C  
ATOM   3561  O   THR A1764      15.537  72.532  15.188  1.00  0.00           O  
ATOM   3562  CB  THR A1764      18.245  74.411  14.935  1.00  0.00           C  
ATOM   3563  OG1 THR A1764      18.706  75.766  14.917  1.00  0.00           O  
ATOM   3564  CG2 THR A1764      17.895  73.988  13.517  1.00  0.00           C  
ATOM   3565  N   ALA A1765      17.166  72.006  16.649  1.00  0.00           N  
ATOM   3566  CA  ALA A1765      16.751  70.606  16.736  1.00  0.00           C  
ATOM   3567  C   ALA A1765      15.317  70.522  17.245  1.00  0.00           C  
ATOM   3568  O   ALA A1765      14.522  69.724  16.744  1.00  0.00           O  
ATOM   3569  CB  ALA A1765      17.671  69.841  17.659  1.00  0.00           C  
ATOM   3570  N   LEU A1767      14.987  71.352  18.237  1.00  0.00           N  
ATOM   3571  CA  LEU A1767      13.635  71.373  18.806  1.00  0.00           C  
ATOM   3572  C   LEU A1767      12.623  71.873  17.778  1.00  0.00           C  
ATOM   3573  O   LEU A1767      11.444  71.515  17.822  1.00  0.00           O  
ATOM   3574  CB  LEU A1767      13.584  72.275  20.048  1.00  0.00           C  
ATOM   3575  CG  LEU A1767      14.222  71.755  21.347  1.00  0.00           C  
ATOM   3576  CD1 LEU A1767      13.802  72.639  22.507  1.00  0.00           C  
ATOM   3577  CD2 LEU A1767      13.801  70.324  21.603  1.00  0.00           C  
ATOM   3578  N   GLU A1768      13.079  72.709  16.851  1.00  0.00           N  
ATOM   3579  CA  GLU A1768      12.186  73.227  15.825  1.00  0.00           C  
ATOM   3580  C   GLU A1768      11.807  72.135  14.832  1.00  0.00           C  
ATOM   3581  O   GLU A1768      10.780  72.233  14.169  1.00  0.00           O  
ATOM   3582  CB  GLU A1768      12.831  74.405  15.100  1.00  0.00           C  
ATOM   3583  CG  GLU A1768      12.789  75.689  15.900  1.00  0.00           C  
ATOM   3584  CD  GLU A1768      13.653  76.783  15.304  1.00  0.00           C  
ATOM   3585  OE1 GLU A1768      14.395  76.502  14.339  1.00  0.00           O  
ATOM   3586  OE2 GLU A1768      13.594  77.930  15.803  1.00  0.00           O  
ATOM   3587  N   TYR A1770      12.628  71.092  14.729  1.00  0.00           N  
ATOM   3588  CA  TYR A1770      12.307  69.995  13.825  1.00  0.00           C  
ATOM   3589  C   TYR A1770      11.302  69.097  14.521  1.00  0.00           C  
ATOM   3590  O   TYR A1770      10.646  68.272  13.886  1.00  0.00           O  
ATOM   3591  CB  TYR A1770      13.559  69.206  13.443  1.00  0.00           C  
ATOM   3592  CG  TYR A1770      14.311  69.846  12.296  1.00  0.00           C  
ATOM   3593  CD1 TYR A1770      13.895  69.662  10.976  1.00  0.00           C  
ATOM   3594  CD2 TYR A1770      15.411  70.678  12.535  1.00  0.00           C  
ATOM   3595  CE1 TYR A1770      14.557  70.300   9.918  1.00  0.00           C  
ATOM   3596  CE2 TYR A1770      16.075  71.317  11.491  1.00  0.00           C  
ATOM   3597  CZ  TYR A1770      15.640  71.126  10.187  1.00  0.00           C  
ATOM   3598  OH  TYR A1770      16.267  71.788   9.160  1.00  0.00           O  
ATOM   3599  N   GLY A1771      11.195  69.259  15.837  1.00  0.00           N  
ATOM   3600  CA  GLY A1771      10.221  68.494  16.595  1.00  0.00           C  
ATOM   3601  C   GLY A1771      10.701  67.396  17.524  1.00  0.00           C  
ATOM   3602  O   GLY A1771      11.118  66.325  17.074  1.00  0.00           O  
ATOM   3603  N   LEU A1772      10.630  67.665  18.824  1.00  0.00           N  
ATOM   3604  CA  LEU A1772      11.006  66.693  19.839  1.00  0.00           C  
ATOM   3605  C   LEU A1772       9.698  66.136  20.414  1.00  0.00           C  
ATOM   3606  O   LEU A1772       8.855  66.893  20.899  1.00  0.00           O  
ATOM   3607  CB  LEU A1772      11.813  67.368  20.957  1.00  0.00           C  
ATOM   3608  CG  LEU A1772      12.028  66.535  22.233  1.00  0.00           C  
ATOM   3609  CD1 LEU A1772      12.978  65.367  21.929  1.00  0.00           C  
ATOM   3610  CD2 LEU A1772      12.591  67.421  23.361  1.00  0.00           C  
ATOM   3611  N   PRO A1773       9.498  64.809  20.345  1.00  0.00           N  
ATOM   3612  CA  PRO A1773       8.269  64.206  20.881  1.00  0.00           C  
ATOM   3613  C   PRO A1773       8.127  64.495  22.381  1.00  0.00           C  
ATOM   3614  O   PRO A1773       9.122  64.765  23.054  1.00  0.00           O  
ATOM   3615  CB  PRO A1773       8.461  62.707  20.642  1.00  0.00           C  
ATOM   3616  CG  PRO A1773       9.559  62.593  19.642  1.00  0.00           C  
ATOM   3617  CD  PRO A1773      10.413  63.805  19.776  1.00  0.00           C  
ATOM   3618  N   PRO A1774       6.893  64.467  22.920  1.00  0.00           N  
ATOM   3619  CA  PRO A1774       6.816  64.732  24.363  1.00  0.00           C  
ATOM   3620  C   PRO A1774       7.747  63.683  24.963  1.00  0.00           C  
ATOM   3621  O   PRO A1774       7.716  62.519  24.555  1.00  0.00           O  
ATOM   3622  CB  PRO A1774       5.349  64.475  24.706  1.00  0.00           C  
ATOM   3623  CG  PRO A1774       4.621  64.665  23.412  1.00  0.00           C  
ATOM   3624  CD  PRO A1774       5.571  64.206  22.329  1.00  0.00           C  
ATOM   3625  N   THR A1775       8.582  64.081  25.911  1.00  0.00           N  
ATOM   3626  CA  THR A1775       9.546  63.148  26.475  1.00  0.00           C  
ATOM   3627  C   THR A1775       9.801  63.354  27.966  1.00  0.00           C  
ATOM   3628  O   THR A1775       9.591  64.438  28.498  1.00  0.00           O  
ATOM   3629  CB  THR A1775      10.910  63.283  25.710  1.00  0.00           C  
ATOM   3630  OG1 THR A1775      10.700  63.053  24.313  1.00  0.00           O  
ATOM   3631  CG2 THR A1775      11.944  62.292  26.224  1.00  0.00           C  
ATOM   3632  N   ALA A1776      10.269  62.299  28.624  1.00  0.00           N  
ATOM   3633  CA  ALA A1776      10.614  62.354  30.038  1.00  0.00           C  
ATOM   3634  C   ALA A1776      12.066  61.906  30.158  1.00  0.00           C  
ATOM   3635  O   ALA A1776      12.432  60.847  29.657  1.00  0.00           O  
ATOM   3636  CB  ALA A1776       9.720  61.431  30.843  1.00  0.00           C  
ATOM   3637  N   GLY A1777      12.894  62.722  30.804  1.00  0.00           N  
ATOM   3638  CA  GLY A1777      14.291  62.370  30.973  1.00  0.00           C  
ATOM   3639  C   GLY A1777      14.679  62.313  32.441  1.00  0.00           C  
ATOM   3640  O   GLY A1777      14.138  63.053  33.264  1.00  0.00           O  
ATOM   3641  N   LEU A1778      15.630  61.446  32.771  1.00  0.00           N  
ATOM   3642  CA  LEU A1778      16.072  61.290  34.148  1.00  0.00           C  
ATOM   3643  C   LEU A1778      17.581  61.146  34.249  1.00  0.00           C  
ATOM   3644  O   LEU A1778      18.201  60.457  33.447  1.00  0.00           O  
ATOM   3645  CB  LEU A1778      15.402  60.057  34.762  1.00  0.00           C  
ATOM   3646  CG  LEU A1778      15.822  59.563  36.150  1.00  0.00           C  
ATOM   3647  CD1 LEU A1778      15.470  60.586  37.209  1.00  0.00           C  
ATOM   3648  CD2 LEU A1778      15.113  58.251  36.442  1.00  0.00           C  
ATOM   3649  N   GLY A1779      18.171  61.807  35.239  1.00  0.00           N  
ATOM   3650  CA  GLY A1779      19.607  61.704  35.456  1.00  0.00           C  
ATOM   3651  C   GLY A1779      19.843  61.166  36.861  1.00  0.00           C  
ATOM   3652  O   GLY A1779      19.257  61.664  37.817  1.00  0.00           O  
ATOM   3653  N   ILE A1782      20.681  60.142  36.987  1.00  0.00           N  
ATOM   3654  CA  ILE A1782      20.979  59.541  38.281  1.00  0.00           C  
ATOM   3655  C   ILE A1782      22.482  59.479  38.534  1.00  0.00           C  
ATOM   3656  O   ILE A1782      23.231  58.991  37.690  1.00  0.00           O  
ATOM   3657  CB  ILE A1782      20.436  58.095  38.367  1.00  0.00           C  
ATOM   3658  CG1 ILE A1782      18.910  58.103  38.301  1.00  0.00           C  
ATOM   3659  CG2 ILE A1782      20.908  57.425  39.666  1.00  0.00           C  
ATOM   3660  CD1 ILE A1782      18.308  56.715  38.278  1.00  0.00           C  
ATOM   3661  N   GLY A1783      22.915  59.968  39.698  1.00  0.00           N  
ATOM   3662  CA  GLY A1783      24.326  59.931  40.055  1.00  0.00           C  
ATOM   3663  C   GLY A1783      24.665  58.506  40.449  1.00  0.00           C  
ATOM   3664  O   GLY A1783      24.265  58.031  41.508  1.00  0.00           O  
ATOM   3665  N   ILE A1784      25.402  57.814  39.592  1.00  0.00           N  
ATOM   3666  CA  ILE A1784      25.747  56.427  39.847  1.00  0.00           C  
ATOM   3667  C   ILE A1784      26.621  56.215  41.079  1.00  0.00           C  
ATOM   3668  O   ILE A1784      26.409  55.264  41.824  1.00  0.00           O  
ATOM   3669  CB  ILE A1784      26.403  55.793  38.589  1.00  0.00           C  
ATOM   3670  CG1 ILE A1784      25.427  55.883  37.412  1.00  0.00           C  
ATOM   3671  CG2 ILE A1784      26.738  54.327  38.839  1.00  0.00           C  
ATOM   3672  CD1 ILE A1784      24.088  55.198  37.657  1.00  0.00           C  
ATOM   3673  N   ASP A1785      27.597  57.089  41.305  1.00  0.00           N  
ATOM   3674  CA  ASP A1785      28.446  56.947  42.483  1.00  0.00           C  
ATOM   3675  C   ASP A1785      27.606  57.093  43.761  1.00  0.00           C  
ATOM   3676  O   ASP A1785      27.739  56.292  44.689  1.00  0.00           O  
ATOM   3677  CB  ASP A1785      29.556  57.998  42.474  1.00  0.00           C  
ATOM   3678  CG  ASP A1785      30.230  58.114  41.126  1.00  0.00           C  
ATOM   3679  OD1 ASP A1785      31.056  57.235  40.792  1.00  0.00           O  
ATOM   3680  OD2 ASP A1785      29.930  59.083  40.402  1.00  0.00           O  
ATOM   3681  N   ARG A1786      26.746  58.111  43.804  1.00  0.00           N  
ATOM   3682  CA  ARG A1786      25.885  58.348  44.966  1.00  0.00           C  
ATOM   3683  C   ARG A1786      24.983  57.142  45.206  1.00  0.00           C  
ATOM   3684  O   ARG A1786      24.701  56.773  46.349  1.00  0.00           O  
ATOM   3685  CB  ARG A1786      25.028  59.597  44.752  1.00  0.00           C  
ATOM   3686  CG  ARG A1786      25.840  60.853  44.491  1.00  0.00           C  
ATOM   3687  CD  ARG A1786      25.676  61.851  45.614  1.00  0.00           C  
ATOM   3688  NE  ARG A1786      26.411  63.092  45.371  1.00  0.00           N  
ATOM   3689  CZ  ARG A1786      25.838  64.273  45.146  1.00  0.00           C  
ATOM   3690  NH1 ARG A1786      24.518  64.375  45.132  1.00  0.00           N  
ATOM   3691  NH2 ARG A1786      26.581  65.354  44.942  1.00  0.00           N  
ATOM   3692  N   MET A1787      24.540  56.525  44.117  1.00  0.00           N  
ATOM   3693  CA  MET A1787      23.689  55.347  44.196  1.00  0.00           C  
ATOM   3694  C   MET A1787      24.475  54.151  44.735  1.00  0.00           C  
ATOM   3695  O   MET A1787      23.957  53.364  45.522  1.00  0.00           O  
ATOM   3696  CB  MET A1787      23.130  55.006  42.810  1.00  0.00           C  
ATOM   3697  CG  MET A1787      22.441  53.651  42.740  1.00  0.00           C  
ATOM   3698  SD  MET A1787      21.967  53.149  41.061  1.00  0.00           S  
ATOM   3699  CE  MET A1787      20.258  53.465  41.083  1.00  0.00           C  
ATOM   3700  N   ILE A1788      25.724  54.009  44.303  1.00  0.00           N  
ATOM   3701  CA  ILE A1788      26.562  52.896  44.744  1.00  0.00           C  
ATOM   3702  C   ILE A1788      26.811  52.962  46.252  1.00  0.00           C  
ATOM   3703  O   ILE A1788      26.936  51.934  46.911  1.00  0.00           O  
ATOM   3704  CB  ILE A1788      27.933  52.895  44.014  1.00  0.00           C  
ATOM   3705  CG1 ILE A1788      27.736  52.794  42.491  1.00  0.00           C  
ATOM   3706  CG2 ILE A1788      28.790  51.748  44.533  1.00  0.00           C  
ATOM   3707  CD1 ILE A1788      26.958  51.577  42.021  1.00  0.00           C  
ATOM   3708  N   MET A1789      26.888  54.179  46.786  1.00  0.00           N  
ATOM   3709  CA  MET A1789      27.115  54.389  48.211  1.00  0.00           C  
ATOM   3710  C   MET A1789      26.006  53.739  49.027  1.00  0.00           C  
ATOM   3711  O   MET A1789      26.271  53.088  50.028  1.00  0.00           O  
ATOM   3712  CB  MET A1789      27.154  55.885  48.529  1.00  0.00           C  
ATOM   3713  CG  MET A1789      28.427  56.582  48.118  1.00  0.00           C  
ATOM   3714  SD  MET A1789      28.220  58.347  48.125  1.00  0.00           S  
ATOM   3715  CE  MET A1789      28.472  58.707  49.857  1.00  0.00           C  
ATOM   3716  N   LEU A1790      24.762  53.915  48.590  1.00  0.00           N  
ATOM   3717  CA  LEU A1790      23.614  53.363  49.298  1.00  0.00           C  
ATOM   3718  C   LEU A1790      23.548  51.845  49.300  1.00  0.00           C  
ATOM   3719  O   LEU A1790      22.954  51.251  50.203  1.00  0.00           O  
ATOM   3720  CB  LEU A1790      22.313  53.912  48.706  1.00  0.00           C  
ATOM   3721  CG  LEU A1790      22.221  55.422  48.462  1.00  0.00           C  
ATOM   3722  CD1 LEU A1790      20.994  55.720  47.612  1.00  0.00           C  
ATOM   3723  CD2 LEU A1790      22.139  56.164  49.787  1.00  0.00           C  
ATOM   3724  N   PHE A1791      24.154  51.213  48.296  1.00  0.00           N  
ATOM   3725  CA  PHE A1791      24.130  49.753  48.182  1.00  0.00           C  
ATOM   3726  C   PHE A1791      25.363  49.060  48.756  1.00  0.00           C  
ATOM   3727  O   PHE A1791      25.444  47.830  48.756  1.00  0.00           O  
ATOM   3728  CB  PHE A1791      23.965  49.343  46.711  1.00  0.00           C  
ATOM   3729  CG  PHE A1791      22.588  49.581  46.167  1.00  0.00           C  
ATOM   3730  CD1 PHE A1791      21.581  48.644  46.354  1.00  0.00           C  
ATOM   3731  CD2 PHE A1791      22.289  50.752  45.483  1.00  0.00           C  
ATOM   3732  CE1 PHE A1791      20.294  48.873  45.869  1.00  0.00           C  
ATOM   3733  CE2 PHE A1791      21.006  50.989  44.994  1.00  0.00           C  
ATOM   3734  CZ  PHE A1791      20.010  50.051  45.188  1.00  0.00           C  
ATOM   3735  N   THR A1792      26.320  49.845  49.235  1.00  0.00           N  
ATOM   3736  CA  THR A1792      27.547  49.296  49.800  1.00  0.00           C  
ATOM   3737  C   THR A1792      27.833  49.899  51.174  1.00  0.00           C  
ATOM   3738  O   THR A1792      28.941  49.785  51.687  1.00  0.00           O  
ATOM   3739  CB  THR A1792      28.753  49.595  48.890  1.00  0.00           C  
ATOM   3740  OG1 THR A1792      28.934  51.012  48.797  1.00  0.00           O  
ATOM   3741  CG2 THR A1792      28.528  49.036  47.501  1.00  0.00           C  
ATOM   3742  N   ASN A1793      26.831  50.546  51.759  1.00  0.00           N  
ATOM   3743  CA  ASN A1793      26.984  51.175  53.058  1.00  0.00           C  
ATOM   3744  C   ASN A1793      28.233  52.056  53.128  1.00  0.00           C  
ATOM   3745  O   ASN A1793      28.944  52.045  54.136  1.00  0.00           O  
ATOM   3746  CB  ASN A1793      27.047  50.105  54.148  1.00  0.00           C  
ATOM   3747  CG  ASN A1793      26.584  50.619  55.513  1.00  0.00           C  
ATOM   3748  OD1 ASN A1793      26.277  51.800  55.685  1.00  0.00           O  
ATOM   3749  ND2 ASN A1793      26.536  49.723  56.488  1.00  0.00           N  
ATOM   3750  N   SER A1794      28.514  52.806  52.065  1.00  0.00           N  
ATOM   3751  CA  SER A1794      29.676  53.695  52.052  1.00  0.00           C  
ATOM   3752  C   SER A1794      29.171  55.082  52.410  1.00  0.00           C  
ATOM   3753  O   SER A1794      28.099  55.497  51.969  1.00  0.00           O  
ATOM   3754  CB  SER A1794      30.337  53.713  50.670  1.00  0.00           C  
ATOM   3755  OG  SER A1794      30.708  52.406  50.266  1.00  0.00           O  
ATOM   3756  N   HIS A1795      29.944  55.818  53.196  1.00  0.00           N  
ATOM   3757  CA  HIS A1795      29.490  57.129  53.627  1.00  0.00           C  
ATOM   3758  C   HIS A1795      30.288  58.291  53.087  1.00  0.00           C  
ATOM   3759  O   HIS A1795      30.164  59.427  53.531  1.00  0.00           O  
ATOM   3760  CB  HIS A1795      29.378  57.115  55.159  1.00  0.00           C  
ATOM   3761  CG  HIS A1795      28.399  56.089  55.646  1.00  0.00           C  
ATOM   3762  ND1 HIS A1795      27.042  56.335  55.710  1.00  0.00           N  
ATOM   3763  CD2 HIS A1795      28.551  54.767  55.909  1.00  0.00           C  
ATOM   3764  CE1 HIS A1795      26.401  55.210  55.985  1.00  0.00           C  
ATOM   3765  NE2 HIS A1795      27.294  54.243  56.111  1.00  0.00           N  
ATOM   3766  N   THR A1796      31.110  57.987  52.099  1.00  0.00           N  
ATOM   3767  CA  THR A1796      31.880  58.998  51.405  1.00  0.00           C  
ATOM   3768  C   THR A1796      31.957  58.487  49.973  1.00  0.00           C  
ATOM   3769  O   THR A1796      32.095  57.277  49.733  1.00  0.00           O  
ATOM   3770  CB  THR A1796      33.300  59.175  51.963  1.00  0.00           C  
ATOM   3771  OG1 THR A1796      34.020  60.061  51.099  1.00  0.00           O  
ATOM   3772  CG2 THR A1796      34.033  57.845  52.038  1.00  0.00           C  
ATOM   3773  N   ILE A1797      31.831  59.403  49.021  1.00  0.00           N  
ATOM   3774  CA  ILE A1797      31.888  59.024  47.628  1.00  0.00           C  
ATOM   3775  C   ILE A1797      33.263  58.434  47.298  1.00  0.00           C  
ATOM   3776  O   ILE A1797      33.384  57.611  46.391  1.00  0.00           O  
ATOM   3777  CB  ILE A1797      31.568  60.236  46.721  1.00  0.00           C  
ATOM   3778  CG1 ILE A1797      31.212  59.745  45.315  1.00  0.00           C  
ATOM   3779  CG2 ILE A1797      32.730  61.214  46.711  1.00  0.00           C  
ATOM   3780  CD1 ILE A1797      30.701  60.840  44.403  1.00  0.00           C  
ATOM   3781  N   ARG A1798      34.283  58.824  48.063  1.00  0.00           N  
ATOM   3782  CA  ARG A1798      35.637  58.338  47.832  1.00  0.00           C  
ATOM   3783  C   ARG A1798      35.776  56.839  48.052  1.00  0.00           C  
ATOM   3784  O   ARG A1798      36.783  56.246  47.670  1.00  0.00           O  
ATOM   3785  CB  ARG A1798      36.640  59.075  48.716  1.00  0.00           C  
ATOM   3786  CG  ARG A1798      36.801  60.541  48.388  1.00  0.00           C  
ATOM   3787  CD  ARG A1798      38.189  61.030  48.786  1.00  0.00           C  
ATOM   3788  NE  ARG A1798      38.312  61.158  50.235  1.00  0.00           N  
ATOM   3789  CZ  ARG A1798      39.446  61.420  50.884  1.00  0.00           C  
ATOM   3790  NH1 ARG A1798      40.587  61.589  50.220  1.00  0.00           N  
ATOM   3791  NH2 ARG A1798      39.432  61.515  52.208  1.00  0.00           N  
ATOM   3792  N   ASP A1799      34.767  56.217  48.653  1.00  0.00           N  
ATOM   3793  CA  ASP A1799      34.815  54.781  48.897  1.00  0.00           C  
ATOM   3794  C   ASP A1799      34.215  53.954  47.770  1.00  0.00           C  
ATOM   3795  O   ASP A1799      34.290  52.720  47.803  1.00  0.00           O  
ATOM   3796  CB  ASP A1799      34.082  54.440  50.191  1.00  0.00           C  
ATOM   3797  CG  ASP A1799      34.921  54.700  51.420  1.00  0.00           C  
ATOM   3798  OD1 ASP A1799      36.150  54.900  51.293  1.00  0.00           O  
ATOM   3799  OD2 ASP A1799      34.347  54.705  52.524  1.00  0.00           O  
ATOM   3800  N   VAL A1800      33.611  54.617  46.783  1.00  0.00           N  
ATOM   3801  CA  VAL A1800      32.992  53.900  45.669  1.00  0.00           C  
ATOM   3802  C   VAL A1800      33.576  54.249  44.303  1.00  0.00           C  
ATOM   3803  O   VAL A1800      33.088  53.786  43.276  1.00  0.00           O  
ATOM   3804  CB  VAL A1800      31.451  54.115  45.632  1.00  0.00           C  
ATOM   3805  CG1 VAL A1800      30.831  53.638  46.947  1.00  0.00           C  
ATOM   3806  CG2 VAL A1800      31.122  55.580  45.375  1.00  0.00           C  
ATOM   3807  N   ILE A1801      34.613  55.077  44.300  1.00  0.00           N  
ATOM   3808  CA  ILE A1801      35.297  55.475  43.077  1.00  0.00           C  
ATOM   3809  C   ILE A1801      36.698  54.900  43.262  1.00  0.00           C  
ATOM   3810  O   ILE A1801      37.368  55.224  44.241  1.00  0.00           O  
ATOM   3811  CB  ILE A1801      35.364  57.011  42.950  1.00  0.00           C  
ATOM   3812  CG1 ILE A1801      33.973  57.560  42.623  1.00  0.00           C  
ATOM   3813  CG2 ILE A1801      36.348  57.408  41.869  1.00  0.00           C  
ATOM   3814  CD1 ILE A1801      33.902  59.074  42.592  1.00  0.00           C  
ATOM   3815  N   LEU A1802      37.128  54.035  42.342  1.00  0.00           N  
ATOM   3816  CA  LEU A1802      38.438  53.395  42.452  1.00  0.00           C  
ATOM   3817  C   LEU A1802      39.583  54.369  42.701  1.00  0.00           C  
ATOM   3818  O   LEU A1802      40.397  54.160  43.608  1.00  0.00           O  
ATOM   3819  CB  LEU A1802      38.729  52.562  41.206  1.00  0.00           C  
ATOM   3820  CG  LEU A1802      37.946  51.255  41.152  1.00  0.00           C  
ATOM   3821  CD1 LEU A1802      38.021  50.660  39.749  1.00  0.00           C  
ATOM   3822  CD2 LEU A1802      38.507  50.288  42.177  1.00  0.00           C  
ATOM   3823  N   PHE A1803      39.651  55.428  41.900  1.00  0.00           N  
ATOM   3824  CA  PHE A1803      40.704  56.416  42.055  1.00  0.00           C  
ATOM   3825  C   PHE A1803      40.126  57.810  42.211  1.00  0.00           C  
ATOM   3826  O   PHE A1803      40.135  58.614  41.278  1.00  0.00           O  
ATOM   3827  CB  PHE A1803      41.643  56.357  40.858  1.00  0.00           C  
ATOM   3828  CG  PHE A1803      42.303  55.026  40.690  1.00  0.00           C  
ATOM   3829  CD1 PHE A1803      43.456  54.718  41.400  1.00  0.00           C  
ATOM   3830  CD2 PHE A1803      41.768  54.073  39.829  1.00  0.00           C  
ATOM   3831  CE1 PHE A1803      44.073  53.477  41.254  1.00  0.00           C  
ATOM   3832  CE2 PHE A1803      42.374  52.830  39.676  1.00  0.00           C  
ATOM   3833  CZ  PHE A1803      43.531  52.531  40.389  1.00  0.00           C  
ATOM   3834  N   PRO A1804      39.633  58.122  43.418  1.00  0.00           N  
ATOM   3835  CA  PRO A1804      39.042  59.436  43.687  1.00  0.00           C  
ATOM   3836  C   PRO A1804      40.025  60.584  43.529  1.00  0.00           C  
ATOM   3837  O   PRO A1804      41.229  60.413  43.704  1.00  0.00           O  
ATOM   3838  CB  PRO A1804      38.527  59.316  45.127  1.00  0.00           C  
ATOM   3839  CG  PRO A1804      39.329  58.221  45.731  1.00  0.00           C  
ATOM   3840  CD  PRO A1804      39.622  57.259  44.613  1.00  0.00           C  
ATOM   3841  N   ALA A1805      39.507  61.756  43.184  1.00  0.00           N  
ATOM   3842  CA  ALA A1805      40.348  62.930  43.027  1.00  0.00           C  
ATOM   3843  C   ALA A1805      40.929  63.288  44.400  1.00  0.00           C  
ATOM   3844  O   ALA A1805      40.202  63.338  45.389  1.00  0.00           O  
ATOM   3845  CB  ALA A1805      39.518  64.091  42.474  1.00  0.00           C  
ATOM   3846  N   MET A1806      42.233  63.528  44.468  1.00  0.00           N  
ATOM   3847  CA  MET A1806      42.815  63.864  45.756  1.00  0.00           C  
ATOM   3848  C   MET A1806      43.662  65.135  45.729  1.00  0.00           C  
ATOM   3849  O   MET A1806      44.217  65.514  44.686  1.00  0.00           O  
ATOM   3850  CB  MET A1806      43.591  62.662  46.320  1.00  0.00           C  
ATOM   3851  CG  MET A1806      42.742  61.400  46.419  1.00  0.00           C  
ATOM   3852  SD  MET A1806      43.409  60.184  47.547  1.00  0.00           S  
ATOM   3853  CE  MET A1806      44.654  61.114  48.443  1.00  0.00           C  
ATOM   3854  N   ARG A1807      43.728  65.816  46.872  1.00  0.00           N  
ATOM   3855  CA  ARG A1807      44.511  67.040  46.987  1.00  0.00           C  
ATOM   3856  C   ARG A1807      45.980  66.680  46.845  1.00  0.00           C  
ATOM   3857  O   ARG A1807      46.453  65.716  47.445  1.00  0.00           O  
ATOM   3858  CB  ARG A1807      44.259  67.701  48.342  1.00  0.00           C  
ATOM   3859  CG  ARG A1807      42.793  67.940  48.613  1.00  0.00           C  
ATOM   3860  CD  ARG A1807      42.561  69.230  49.378  1.00  0.00           C  
ATOM   3861  NE  ARG A1807      41.192  69.722  49.227  1.00  0.00           N  
ATOM   3862  CZ  ARG A1807      40.099  68.975  49.381  1.00  0.00           C  
ATOM   3863  NH1 ARG A1807      40.202  67.687  49.693  1.00  0.00           N  
ATOM   3864  NH2 ARG A1807      38.897  69.517  49.225  1.00  0.00           N  
ATOM   3865  N   PRO A1808      46.718  67.446  46.030  1.00  0.00           N  
ATOM   3866  CA  PRO A1808      48.148  67.224  45.788  1.00  0.00           C  
ATOM   3867  C   PRO A1808      48.949  66.992  47.072  1.00  0.00           C  
ATOM   3868  O   PRO A1808      48.669  67.602  48.103  1.00  0.00           O  
ATOM   3869  CB  PRO A1808      48.588  68.490  45.057  1.00  0.00           C  
ATOM   3870  CG  PRO A1808      47.338  68.971  44.370  1.00  0.00           C  
ATOM   3871  CD  PRO A1808      46.195  68.593  45.264  1.00  0.00           C  
HETATM 3872  PG  ATP A 512      24.293  68.406  44.425  1.00  0.00           P  
HETATM 3873  O1G ATP A 512      25.459  69.319  44.524  1.00  0.00           O  
HETATM 3874  O2G ATP A 512      24.479  67.098  45.111  1.00  0.00           O  
HETATM 3875  O3G ATP A 512      22.991  69.071  44.734  1.00  0.00           O  
HETATM 3876  PB  ATP A 512      23.511  68.815  41.659  1.00  0.00           P  
HETATM 3877  O1B ATP A 512      22.090  69.057  42.014  1.00  0.00           O  
HETATM 3878  O2B ATP A 512      24.359  69.976  41.283  1.00  0.00           O  
HETATM 3879  O3B ATP A 512      24.219  68.013  42.866  1.00  0.00           O  
HETATM 3880  PA  ATP A 512      22.795  67.737  39.039  1.00  0.00           P  
HETATM 3881  O1A ATP A 512      21.346  67.506  39.286  1.00  0.00           O  
HETATM 3882  O2A ATP A 512      23.220  68.936  38.258  1.00  0.00           O  
HETATM 3883  O3A ATP A 512      23.571  67.744  40.456  1.00  0.00           O  
HETATM 3884  O5' ATP A 512      23.373  66.440  38.303  1.00  0.00           O  
HETATM 3885  C5' ATP A 512      22.658  65.195  38.296  1.00  0.00           C  
HETATM 3886  C4' ATP A 512      23.127  64.283  39.424  1.00  0.00           C  
HETATM 3887  O4' ATP A 512      24.563  64.079  39.367  1.00  0.00           O  
HETATM 3888  C3' ATP A 512      22.884  64.771  40.844  1.00  0.00           C  
HETATM 3889  O3' ATP A 512      21.540  64.489  41.230  1.00  0.00           O  
HETATM 3890  C2' ATP A 512      23.890  63.956  41.657  1.00  0.00           C  
HETATM 3891  O2' ATP A 512      23.389  62.675  41.972  1.00  0.00           O  
HETATM 3892  C1' ATP A 512      25.058  63.809  40.670  1.00  0.00           C  
HETATM 3893  N9  ATP A 512      26.200  64.695  40.926  1.00  0.00           N  
HETATM 3894  C8  ATP A 512      26.272  66.045  40.690  1.00  0.00           C  
HETATM 3895  N7  ATP A 512      27.441  66.572  40.972  1.00  0.00           N  
HETATM 3896  C5  ATP A 512      28.189  65.498  41.429  1.00  0.00           C  
HETATM 3897  C6  ATP A 512      29.528  65.396  41.851  1.00  0.00           C  
HETATM 3898  N6  ATP A 512      30.379  66.423  41.864  1.00  0.00           N  
HETATM 3899  N1  ATP A 512      29.969  64.184  42.243  1.00  0.00           N  
HETATM 3900  C2  ATP A 512      29.121  63.144  42.199  1.00  0.00           C  
HETATM 3901  N3  ATP A 512      27.847  63.111  41.807  1.00  0.00           N  
HETATM 3902  C4  ATP A 512      27.435  64.336  41.428  1.00  0.00           C  
HETATM 3903  N   LYS A 510      21.020  66.852  32.890  1.00  0.00           N  
HETATM 3904  CA  LYS A 510      20.480  66.700  34.234  1.00  0.00           C  
HETATM 3905  C   LYS A 510      21.590  66.920  35.258  1.00  0.00           C  
HETATM 3906  O   LYS A 510      22.755  67.035  34.829  1.00  0.00           O  
HETATM 3907  CB  LYS A 510      19.869  65.303  34.406  1.00  0.00           C  
HETATM 3908  CG  LYS A 510      18.748  64.983  33.425  1.00  0.00           C  
HETATM 3909  CD  LYS A 510      17.551  65.890  33.649  1.00  0.00           C  
HETATM 3910  CE  LYS A 510      16.371  65.477  32.784  1.00  0.00           C  
HETATM 3911  NZ  LYS A 510      16.469  66.037  31.402  1.00  0.00           N  
HETATM 3912  OXT LYS A 510      21.290  66.986  36.469  1.00  0.00           O  
TER
END
