# Supplementary material for: Backbone Brackets and Arginine Tweezers delineate Class I and Class II aminoacyl tRNA synthetases
Source: PLoS Comput Biol. 2018 Apr 16;14(4):e1006101. doi: 10.1371/journal.pcbi.1006101 (PMC5919687; doi:10.1371/journal.pcbi.1006101)
Supplement: S12 File — All structures of Class II aaRS with residues renumbered according to the MSA. (GZ) [file pcbi.1006101.s024.tar.gz › 1efw_A_renum.pdb]

ATOM      1  N   MET A 157       9.857 202.727  28.823  1.00  0.00           N  
ATOM      2  CA  MET A 157      11.164 202.943  28.125  1.00  0.00           C  
ATOM      3  C   MET A 157      11.237 202.353  26.704  1.00  0.00           C  
ATOM      4  O   MET A 157      12.146 202.700  25.950  1.00  0.00           O  
ATOM      5  CB  MET A 157      12.296 202.368  28.963  1.00  0.00           C  
ATOM      6  CG  MET A 157      13.663 202.670  28.423  1.00  0.00           C  
ATOM      7  SD  MET A 157      14.804 201.358  28.844  1.00  0.00           S  
ATOM      8  CE  MET A 157      14.097 200.799  30.475  1.00  0.00           C  
ATOM      9  N   ARG A 158      10.296 201.471  26.346  1.00  0.00           N  
ATOM     10  CA  ARG A 158      10.244 200.852  25.012  1.00  0.00           C  
ATOM     11  C   ARG A 158       9.265 201.710  24.206  1.00  0.00           C  
ATOM     12  O   ARG A 158       8.190 202.055  24.717  1.00  0.00           O  
ATOM     13  CB  ARG A 158       9.691 199.413  25.107  1.00  0.00           C  
ATOM     14  CG  ARG A 158      10.541 198.294  24.481  1.00  0.00           C  
ATOM     15  CD  ARG A 158      10.496 198.231  22.963  1.00  0.00           C  
ATOM     16  NE  ARG A 158      11.835 197.934  22.465  1.00  0.00           N  
ATOM     17  CZ  ARG A 158      12.205 197.847  21.190  1.00  0.00           C  
ATOM     18  NH1 ARG A 158      11.333 198.023  20.213  1.00  0.00           N  
ATOM     19  NH2 ARG A 158      13.481 197.610  20.909  1.00  0.00           N  
ATOM     20  N   ARG A 159       9.615 202.070  22.968  1.00  0.00           N  
ATOM     21  CA  ARG A 159       8.689 202.862  22.166  1.00  0.00           C  
ATOM     22  C   ARG A 159       7.435 202.003  22.020  1.00  0.00           C  
ATOM     23  O   ARG A 159       7.407 200.860  22.453  1.00  0.00           O  
ATOM     24  CB  ARG A 159       9.262 203.172  20.781  1.00  0.00           C  
ATOM     25  CG  ARG A 159       9.058 202.070  19.758  1.00  0.00           C  
ATOM     26  CD  ARG A 159       9.184 202.596  18.341  1.00  0.00           C  
ATOM     27  NE  ARG A 159      10.531 203.069  18.037  1.00  0.00           N  
ATOM     28  CZ  ARG A 159      11.509 202.307  17.562  1.00  0.00           C  
ATOM     29  NH1 ARG A 159      11.290 201.026  17.330  1.00  0.00           N  
ATOM     30  NH2 ARG A 159      12.708 202.829  17.315  1.00  0.00           N  
ATOM     31  N   THR A 160       6.402 202.539  21.393  1.00  0.00           N  
ATOM     32  CA  THR A 160       5.169 201.791  21.233  1.00  0.00           C  
ATOM     33  C   THR A 160       4.600 202.024  19.847  1.00  0.00           C  
ATOM     34  O   THR A 160       3.636 201.378  19.426  1.00  0.00           O  
ATOM     35  CB  THR A 160       4.151 202.231  22.291  1.00  0.00           C  
ATOM     36  OG1 THR A 160       3.319 203.270  21.759  1.00  0.00           O  
ATOM     37  CG2 THR A 160       4.885 202.771  23.515  1.00  0.00           C  
ATOM     38  N   HIS A 161       5.215 202.957  19.140  1.00  0.00           N  
ATOM     39  CA  HIS A 161       4.788 203.325  17.797  1.00  0.00           C  
ATOM     40  C   HIS A 161       5.919 204.128  17.197  1.00  0.00           C  
ATOM     41  O   HIS A 161       6.645 204.800  17.919  1.00  0.00           O  
ATOM     42  CB  HIS A 161       3.559 204.259  17.830  1.00  0.00           C  
ATOM     43  CG  HIS A 161       2.312 203.650  18.398  1.00  0.00           C  
ATOM     44  ND1 HIS A 161       2.044 203.607  19.756  1.00  0.00           N  
ATOM     45  CD2 HIS A 161       1.219 203.129  17.788  1.00  0.00           C  
ATOM     46  CE1 HIS A 161       0.841 203.096  19.945  1.00  0.00           C  
ATOM     47  NE2 HIS A 161       0.324 202.800  18.773  1.00  0.00           N  
ATOM     48  N   TYR A 162       6.113 204.060  15.895  1.00  0.00           N  
ATOM     49  CA  TYR A 162       7.144 204.926  15.364  1.00  0.00           C  
ATOM     50  C   TYR A 162       6.426 206.278  15.438  1.00  0.00           C  
ATOM     51  O   TYR A 162       5.264 206.403  15.004  1.00  0.00           O  
ATOM     52  CB  TYR A 162       7.483 204.579  13.916  1.00  0.00           C  
ATOM     53  CG  TYR A 162       8.515 203.479  13.765  1.00  0.00           C  
ATOM     54  CD1 TYR A 162       8.198 202.295  13.112  1.00  0.00           C  
ATOM     55  CD2 TYR A 162       9.818 203.644  14.227  1.00  0.00           C  
ATOM     56  CE1 TYR A 162       9.147 201.306  12.918  1.00  0.00           C  
ATOM     57  CE2 TYR A 162      10.773 202.664  14.039  1.00  0.00           C  
ATOM     58  CZ  TYR A 162      10.438 201.495  13.380  1.00  0.00           C  
ATOM     59  OH  TYR A 162      11.395 200.522  13.160  1.00  0.00           O  
ATOM     60  N   ALA A 163       7.086 207.271  16.025  1.00  0.00           N  
ATOM     61  CA  ALA A 163       6.497 208.590  16.163  1.00  0.00           C  
ATOM     62  C   ALA A 163       5.789 209.029  14.887  1.00  0.00           C  
ATOM     63  O   ALA A 163       4.641 209.460  14.921  1.00  0.00           O  
ATOM     64  CB  ALA A 163       7.575 209.585  16.529  1.00  0.00           C  
ATOM     65  N   GLY A 164       6.468 208.894  13.757  1.00  0.00           N  
ATOM     66  CA  GLY A 164       5.890 209.327  12.496  1.00  0.00           C  
ATOM     67  C   GLY A 164       4.719 208.564  11.896  1.00  0.00           C  
ATOM     68  O   GLY A 164       4.248 208.924  10.819  1.00  0.00           O  
ATOM     69  N   SER A 165       4.224 207.535  12.575  1.00  0.00           N  
ATOM     70  CA  SER A 165       3.122 206.743  12.022  1.00  0.00           C  
ATOM     71  C   SER A 165       1.816 206.795  12.808  1.00  0.00           C  
ATOM     72  O   SER A 165       0.880 206.053  12.502  1.00  0.00           O  
ATOM     73  CB  SER A 165       3.560 205.285  11.880  1.00  0.00           C  
ATOM     74  OG  SER A 165       3.980 204.752  13.123  1.00  0.00           O  
ATOM     75  N   LEU A 166       1.768 207.648  13.832  1.00  0.00           N  
ATOM     76  CA  LEU A 166       0.564 207.815  14.638  1.00  0.00           C  
ATOM     77  C   LEU A 166      -0.518 208.367  13.731  1.00  0.00           C  
ATOM     78  O   LEU A 166      -0.251 209.085  12.768  1.00  0.00           O  
ATOM     79  CB  LEU A 166       0.766 208.829  15.751  1.00  0.00           C  
ATOM     80  CG  LEU A 166       1.319 208.489  17.123  1.00  0.00           C  
ATOM     81  CD1 LEU A 166       0.924 207.084  17.470  1.00  0.00           C  
ATOM     82  CD2 LEU A 166       2.824 208.659  17.145  1.00  0.00           C  
ATOM     83  N   ARG A 167      -1.756 208.088  14.075  1.00  0.00           N  
ATOM     84  CA  ARG A 167      -2.826 208.549  13.232  1.00  0.00           C  
ATOM     85  C   ARG A 167      -4.124 208.755  13.999  1.00  0.00           C  
ATOM     86  O   ARG A 167      -4.223 208.380  15.176  1.00  0.00           O  
ATOM     87  CB  ARG A 167      -3.029 207.525  12.120  1.00  0.00           C  
ATOM     88  CG  ARG A 167      -3.077 208.122  10.732  1.00  0.00           C  
ATOM     89  CD  ARG A 167      -1.907 207.656   9.852  1.00  0.00           C  
ATOM     90  NE  ARG A 167      -0.623 208.245  10.222  1.00  0.00           N  
ATOM     91  CZ  ARG A 167       0.421 208.330   9.403  1.00  0.00           C  
ATOM     92  NH1 ARG A 167       0.328 207.867   8.170  1.00  0.00           N  
ATOM     93  NH2 ARG A 167       1.558 208.874   9.818  1.00  0.00           N  
ATOM     94  N   GLU A 168      -5.108 209.348  13.316  1.00  0.00           N  
ATOM     95  CA  GLU A 168      -6.411 209.603  13.905  1.00  0.00           C  
ATOM     96  C   GLU A 168      -6.837 208.373  14.679  1.00  0.00           C  
ATOM     97  O   GLU A 168      -7.449 208.457  15.744  1.00  0.00           O  
ATOM     98  CB  GLU A 168      -7.441 209.887  12.820  1.00  0.00           C  
ATOM     99  CG  GLU A 168      -7.180 211.152  12.042  1.00  0.00           C  
ATOM    100  CD  GLU A 168      -6.487 210.910  10.713  1.00  0.00           C  
ATOM    101  OE1 GLU A 168      -7.185 210.479   9.769  1.00  0.00           O  
ATOM    102  OE2 GLU A 168      -5.258 211.153  10.619  1.00  0.00           O  
ATOM    103  N   THR A 169      -6.487 207.221  14.132  1.00  0.00           N  
ATOM    104  CA  THR A 169      -6.832 205.949  14.738  1.00  0.00           C  
ATOM    105  C   THR A 169      -6.213 205.708  16.108  1.00  0.00           C  
ATOM    106  O   THR A 169      -6.647 204.804  16.826  1.00  0.00           O  
ATOM    107  CB  THR A 169      -6.411 204.798  13.834  1.00  0.00           C  
ATOM    108  OG1 THR A 169      -6.711 205.138  12.471  1.00  0.00           O  
ATOM    109  CG2 THR A 169      -7.152 203.519  14.235  1.00  0.00           C  
ATOM    110  N   HIS A 170      -5.206 206.498  16.474  1.00  0.00           N  
ATOM    111  CA  HIS A 170      -4.549 206.314  17.769  1.00  0.00           C  
ATOM    112  C   HIS A 170      -5.077 207.245  18.849  1.00  0.00           C  
ATOM    113  O   HIS A 170      -4.699 207.150  20.027  1.00  0.00           O  
ATOM    114  CB  HIS A 170      -3.045 206.519  17.640  1.00  0.00           C  
ATOM    115  CG  HIS A 170      -2.396 205.598  16.664  1.00  0.00           C  
ATOM    116  ND1 HIS A 170      -2.500 205.759  15.302  1.00  0.00           N  
ATOM    117  CD2 HIS A 170      -1.645 204.488  16.859  1.00  0.00           C  
ATOM    118  CE1 HIS A 170      -1.842 204.791  14.695  1.00  0.00           C  
ATOM    119  NE2 HIS A 170      -1.314 204.005  15.618  1.00  0.00           N  
ATOM    120  N   VAL A 171      -5.944 208.157  18.438  1.00  0.00           N  
ATOM    121  CA  VAL A 171      -6.532 209.104  19.360  1.00  0.00           C  
ATOM    122  C   VAL A 171      -7.064 208.400  20.601  1.00  0.00           C  
ATOM    123  O   VAL A 171      -7.813 207.434  20.514  1.00  0.00           O  
ATOM    124  CB  VAL A 171      -7.654 209.873  18.662  1.00  0.00           C  
ATOM    125  CG1 VAL A 171      -8.646 210.440  19.681  1.00  0.00           C  
ATOM    126  CG2 VAL A 171      -7.034 210.986  17.823  1.00  0.00           C  
ATOM    127  N   GLY A 172      -6.656 208.893  21.760  1.00  0.00           N  
ATOM    128  CA  GLY A 172      -7.098 208.304  23.006  1.00  0.00           C  
ATOM    129  C   GLY A 172      -6.041 207.392  23.584  1.00  0.00           C  
ATOM    130  O   GLY A 172      -5.974 207.187  24.799  1.00  0.00           O  
ATOM    131  N   GLU A 173      -5.196 206.856  22.715  1.00  0.00           N  
ATOM    132  CA  GLU A 173      -4.159 205.951  23.161  1.00  0.00           C  
ATOM    133  C   GLU A 173      -3.005 206.582  23.923  1.00  0.00           C  
ATOM    134  O   GLU A 173      -2.431 207.586  23.494  1.00  0.00           O  
ATOM    135  CB  GLU A 173      -3.601 205.176  21.970  1.00  0.00           C  
ATOM    136  CG  GLU A 173      -4.526 204.093  21.450  1.00  0.00           C  
ATOM    137  CD  GLU A 173      -3.902 203.286  20.335  1.00  0.00           C  
ATOM    138  OE1 GLU A 173      -2.890 202.595  20.588  1.00  0.00           O  
ATOM    139  OE2 GLU A 173      -4.422 203.347  19.203  1.00  0.00           O  
ATOM    140  N   GLU A 174      -2.684 205.978  25.065  1.00  0.00           N  
ATOM    141  CA  GLU A 174      -1.556 206.387  25.898  1.00  0.00           C  
ATOM    142  C   GLU A 174      -0.376 205.959  25.030  1.00  0.00           C  
ATOM    143  O   GLU A 174      -0.388 204.883  24.452  1.00  0.00           O  
ATOM    144  CB  GLU A 174      -1.577 205.595  27.192  1.00  0.00           C  
ATOM    145  CG  GLU A 174      -0.478 205.919  28.154  1.00  0.00           C  
ATOM    146  CD  GLU A 174      -0.523 207.354  28.592  1.00  0.00           C  
ATOM    147  OE1 GLU A 174      -1.645 207.903  28.684  1.00  0.00           O  
ATOM    148  OE2 GLU A 174       0.559 207.929  28.854  1.00  0.00           O  
ATOM    149  N   VAL A 175       0.663 206.763  24.943  1.00  0.00           N  
ATOM    150  CA  VAL A 175       1.733 206.407  24.021  1.00  0.00           C  
ATOM    151  C   VAL A 175       3.154 206.695  24.516  1.00  0.00           C  
ATOM    152  O   VAL A 175       3.359 207.491  25.437  1.00  0.00           O  
ATOM    153  CB  VAL A 175       1.441 207.145  22.688  1.00  0.00           C  
ATOM    154  CG1 VAL A 175       2.705 207.591  22.019  1.00  0.00           C  
ATOM    155  CG2 VAL A 175       0.621 206.257  21.783  1.00  0.00           C  
ATOM    156  N   VAL A 176       4.139 206.019  23.938  1.00  0.00           N  
ATOM    157  CA  VAL A 176       5.513 206.287  24.336  1.00  0.00           C  
ATOM    158  C   VAL A 176       6.316 206.346  23.058  1.00  0.00           C  
ATOM    159  O   VAL A 176       6.304 205.404  22.267  1.00  0.00           O  
ATOM    160  CB  VAL A 176       6.058 205.221  25.295  1.00  0.00           C  
ATOM    161  CG1 VAL A 176       7.416 205.641  25.809  1.00  0.00           C  
ATOM    162  CG2 VAL A 176       5.102 205.061  26.462  1.00  0.00           C  
ATOM    163  N   LEU A 177       6.966 207.490  22.845  1.00  0.00           N  
ATOM    164  CA  LEU A 177       7.750 207.732  21.644  1.00  0.00           C  
ATOM    165  C   LEU A 177       9.221 207.946  21.902  1.00  0.00           C  
ATOM    166  O   LEU A 177       9.634 208.353  22.989  1.00  0.00           O  
ATOM    167  CB  LEU A 177       7.201 208.941  20.884  1.00  0.00           C  
ATOM    168  CG  LEU A 177       5.768 208.844  20.376  1.00  0.00           C  
ATOM    169  CD1 LEU A 177       5.641 209.676  19.134  1.00  0.00           C  
ATOM    170  CD2 LEU A 177       5.423 207.400  20.050  1.00  0.00           C  
ATOM    171  N   GLU A 178      10.008 207.679  20.873  1.00  0.00           N  
ATOM    172  CA  GLU A 178      11.448 207.818  20.956  1.00  0.00           C  
ATOM    173  C   GLU A 178      11.959 208.332  19.617  1.00  0.00           C  
ATOM    174  O   GLU A 178      11.743 207.708  18.571  1.00  0.00           O  
ATOM    175  CB  GLU A 178      12.074 206.464  21.296  1.00  0.00           C  
ATOM    176  CG  GLU A 178      12.512 206.325  22.738  1.00  0.00           C  
ATOM    177  CD  GLU A 178      12.499 204.875  23.213  1.00  0.00           C  
ATOM    178  OE1 GLU A 178      13.160 204.559  24.239  1.00  0.00           O  
ATOM    179  OE2 GLU A 178      11.809 204.056  22.562  1.00  0.00           O  
ATOM    180  N   GLY A 179      12.619 209.484  19.655  1.00  0.00           N  
ATOM    181  CA  GLY A 179      13.139 210.061  18.434  1.00  0.00           C  
ATOM    182  C   GLY A 179      13.941 211.343  18.541  1.00  0.00           C  
ATOM    183  O   GLY A 179      14.491 211.689  19.606  1.00  0.00           O  
ATOM    184  N   TRP A 180      13.992 212.047  17.412  1.00  0.00           N  
ATOM    185  CA  TRP A 180      14.734 213.291  17.285  1.00  0.00           C  
ATOM    186  C   TRP A 180      13.824 214.518  17.222  1.00  0.00           C  
ATOM    187  O   TRP A 180      12.825 214.540  16.496  1.00  0.00           O  
ATOM    188  CB  TRP A 180      15.596 213.230  16.029  1.00  0.00           C  
ATOM    189  CG  TRP A 180      16.729 212.237  16.116  1.00  0.00           C  
ATOM    190  CD1 TRP A 180      18.051 212.515  16.338  1.00  0.00           C  
ATOM    191  CD2 TRP A 180      16.645 210.811  15.978  1.00  0.00           C  
ATOM    192  NE1 TRP A 180      18.789 211.356  16.342  1.00  0.00           N  
ATOM    193  CE2 TRP A 180      17.948 210.297  16.128  1.00  0.00           C  
ATOM    194  CE3 TRP A 180      15.588 209.920  15.746  1.00  0.00           C  
ATOM    195  CZ2 TRP A 180      18.224 208.936  16.053  1.00  0.00           C  
ATOM    196  CZ3 TRP A 180      15.864 208.568  15.671  1.00  0.00           C  
ATOM    197  CH2 TRP A 180      17.171 208.089  15.826  1.00  0.00           C  
ATOM    198  N   VAL A 181      14.180 215.532  18.005  1.00  0.00           N  
ATOM    199  CA  VAL A 181      13.450 216.796  18.056  1.00  0.00           C  
ATOM    200  C   VAL A 181      13.765 217.593  16.786  1.00  0.00           C  
ATOM    201  O   VAL A 181      14.883 218.092  16.594  1.00  0.00           O  
ATOM    202  CB  VAL A 181      13.854 217.583  19.334  1.00  0.00           C  
ATOM    203  CG1 VAL A 181      13.572 219.062  19.179  1.00  0.00           C  
ATOM    204  CG2 VAL A 181      13.088 217.023  20.531  1.00  0.00           C  
ATOM    205  N   ASN A 182      12.757 217.684  15.923  1.00  0.00           N  
ATOM    206  CA  ASN A 182      12.858 218.357  14.626  1.00  0.00           C  
ATOM    207  C   ASN A 182      12.982 219.853  14.802  1.00  0.00           C  
ATOM    208  O   ASN A 182      13.956 220.492  14.361  1.00  0.00           O  
ATOM    209  CB  ASN A 182      11.606 218.055  13.799  1.00  0.00           C  
ATOM    210  CG  ASN A 182      11.872 218.046  12.308  1.00  0.00           C  
ATOM    211  OD1 ASN A 182      12.895 217.524  11.852  1.00  0.00           O  
ATOM    212  ND2 ASN A 182      10.937 218.602  11.531  1.00  0.00           N  
ATOM    213  N   ARG A 183      11.967 220.403  15.452  1.00  0.00           N  
ATOM    214  CA  ARG A 183      11.907 221.821  15.719  1.00  0.00           C  
ATOM    215  C   ARG A 183      11.060 222.041  16.944  1.00  0.00           C  
ATOM    216  O   ARG A 183      10.244 221.197  17.329  1.00  0.00           O  
ATOM    217  CB  ARG A 183      11.288 222.547  14.536  1.00  0.00           C  
ATOM    218  CG  ARG A 183      12.090 223.731  14.088  1.00  0.00           C  
ATOM    219  CD  ARG A 183      11.655 224.180  12.726  1.00  0.00           C  
ATOM    220  NE  ARG A 183      12.635 225.087  12.157  1.00  0.00           N  
ATOM    221  CZ  ARG A 183      12.398 225.875  11.119  1.00  0.00           C  
ATOM    222  NH1 ARG A 183      11.205 225.868  10.535  1.00  0.00           N  
ATOM    223  NH2 ARG A 183      13.356 226.675  10.669  1.00  0.00           N  
ATOM    224  N   ARG A 184      11.260 223.187  17.565  1.00  0.00           N  
ATOM    225  CA  ARG A 184      10.494 223.510  18.746  1.00  0.00           C  
ATOM    226  C   ARG A 184       9.776 224.813  18.494  1.00  0.00           C  
ATOM    227  O   ARG A 184      10.235 225.642  17.716  1.00  0.00           O  
ATOM    228  CB  ARG A 184      11.422 223.672  19.934  1.00  0.00           C  
ATOM    229  CG  ARG A 184      12.568 224.618  19.639  1.00  0.00           C  
ATOM    230  CD  ARG A 184      13.411 224.802  20.868  1.00  0.00           C  
ATOM    231  NE  ARG A 184      12.557 224.865  22.049  1.00  0.00           N  
ATOM    232  CZ  ARG A 184      12.545 225.887  22.892  1.00  0.00           C  
ATOM    233  NH1 ARG A 184      13.346 226.928  22.676  1.00  0.00           N  
ATOM    234  NH2 ARG A 184      11.740 225.866  23.946  1.00  0.00           N  
ATOM    235  N   ARG A 185       8.640 224.983  19.141  1.00  0.00           N  
ATOM    236  CA  ARG A 185       7.905 226.214  19.010  1.00  0.00           C  
ATOM    237  C   ARG A 185       7.414 226.493  20.398  1.00  0.00           C  
ATOM    238  O   ARG A 185       6.431 225.909  20.875  1.00  0.00           O  
ATOM    239  CB  ARG A 185       6.779 226.070  18.010  1.00  0.00           C  
ATOM    240  CG  ARG A 185       7.291 226.173  16.600  1.00  0.00           C  
ATOM    241  CD  ARG A 185       6.142 226.058  15.649  1.00  0.00           C  
ATOM    242  NE  ARG A 185       5.454 224.784  15.853  1.00  0.00           N  
ATOM    243  CZ  ARG A 185       5.914 223.607  15.435  1.00  0.00           C  
ATOM    244  NH1 ARG A 185       7.061 223.543  14.772  1.00  0.00           N  
ATOM    245  NH2 ARG A 185       5.247 222.496  15.715  1.00  0.00           N  
ATOM    246  N   ASP A 186       8.159 227.369  21.059  1.00  0.00           N  
ATOM    247  CA  ASP A 186       7.879 227.745  22.434  1.00  0.00           C  
ATOM    248  C   ASP A 186       7.022 229.009  22.552  1.00  0.00           C  
ATOM    249  O   ASP A 186       7.554 230.104  22.717  1.00  0.00           O  
ATOM    250  CB  ASP A 186       9.201 227.953  23.165  1.00  0.00           C  
ATOM    251  CG  ASP A 186       9.039 227.943  24.654  1.00  0.00           C  
ATOM    252  OD1 ASP A 186       8.103 228.603  25.148  1.00  0.00           O  
ATOM    253  OD2 ASP A 186       9.847 227.278  25.336  1.00  0.00           O  
ATOM    254  N   LEU A 195       5.704 228.860  22.478  1.00  0.00           N  
ATOM    255  CA  LEU A 195       4.816 230.004  22.583  1.00  0.00           C  
ATOM    256  C   LEU A 195       4.797 230.617  23.977  1.00  0.00           C  
ATOM    257  O   LEU A 195       4.064 231.572  24.228  1.00  0.00           O  
ATOM    258  CB  LEU A 195       3.402 229.604  22.181  1.00  0.00           C  
ATOM    259  CG  LEU A 195       3.114 229.746  20.691  1.00  0.00           C  
ATOM    260  CD1 LEU A 195       4.186 229.027  19.866  1.00  0.00           C  
ATOM    261  CD2 LEU A 195       1.719 229.194  20.404  1.00  0.00           C  
ATOM    262  N   GLY A 196       5.599 230.068  24.879  1.00  0.00           N  
ATOM    263  CA  GLY A 196       5.656 230.600  26.223  1.00  0.00           C  
ATOM    264  C   GLY A 196       4.862 229.768  27.203  1.00  0.00           C  
ATOM    265  O   GLY A 196       5.422 228.950  27.933  1.00  0.00           O  
ATOM    266  N   GLY A 197       3.553 229.986  27.231  1.00  0.00           N  
ATOM    267  CA  GLY A 197       2.697 229.235  28.133  1.00  0.00           C  
ATOM    268  C   GLY A 197       2.250 227.944  27.474  1.00  0.00           C  
ATOM    269  O   GLY A 197       1.356 227.246  27.967  1.00  0.00           O  
ATOM    270  N   LEU A 198       2.891 227.638  26.349  1.00  0.00           N  
ATOM    271  CA  LEU A 198       2.605 226.441  25.573  1.00  0.00           C  
ATOM    272  C   LEU A 198       3.854 226.093  24.782  1.00  0.00           C  
ATOM    273  O   LEU A 198       4.608 226.982  24.379  1.00  0.00           O  
ATOM    274  CB  LEU A 198       1.455 226.708  24.603  1.00  0.00           C  
ATOM    275  CG  LEU A 198       0.450 225.580  24.402  1.00  0.00           C  
ATOM    276  CD1 LEU A 198      -0.256 225.296  25.716  1.00  0.00           C  
ATOM    277  CD2 LEU A 198      -0.565 225.985  23.343  1.00  0.00           C  
ATOM    278  N   ILE A 199       4.092 224.803  24.572  1.00  0.00           N  
ATOM    279  CA  ILE A 199       5.247 224.389  23.784  1.00  0.00           C  
ATOM    280  C   ILE A 199       4.910 223.224  22.884  1.00  0.00           C  
ATOM    281  O   ILE A 199       4.373 222.197  23.323  1.00  0.00           O  
ATOM    282  CB  ILE A 199       6.449 223.978  24.638  1.00  0.00           C  
ATOM    283  CG1 ILE A 199       6.870 225.136  25.544  1.00  0.00           C  
ATOM    284  CG2 ILE A 199       7.621 223.618  23.726  1.00  0.00           C  
ATOM    285  CD1 ILE A 199       8.170 224.889  26.298  1.00  0.00           C  
ATOM    286  N   PHE A 200       5.225 223.416  21.610  1.00  0.00           N  
ATOM    287  CA  PHE A 200       4.998 222.416  20.594  1.00  0.00           C  
ATOM    288  C   PHE A 200       6.351 221.844  20.175  1.00  0.00           C  
ATOM    289  O   PHE A 200       7.338 222.577  20.037  1.00  0.00           O  
ATOM    290  CB  PHE A 200       4.313 223.038  19.373  1.00  0.00           C  
ATOM    291  CG  PHE A 200       2.924 223.549  19.637  1.00  0.00           C  
ATOM    292  CD1 PHE A 200       2.670 224.915  19.729  1.00  0.00           C  
ATOM    293  CD2 PHE A 200       1.862 222.666  19.767  1.00  0.00           C  
ATOM    294  CE1 PHE A 200       1.378 225.391  19.938  1.00  0.00           C  
ATOM    295  CE2 PHE A 200       0.566 223.134  19.977  1.00  0.00           C  
ATOM    296  CZ  PHE A 200       0.328 224.498  20.063  1.00  0.00           C  
ATOM    297  N   LEU A 201       6.399 220.528  19.999  1.00  0.00           N  
ATOM    298  CA  LEU A 201       7.619 219.868  19.571  1.00  0.00           C  
ATOM    299  C   LEU A 201       7.327 218.913  18.429  1.00  0.00           C  
ATOM    300  O   LEU A 201       6.429 218.081  18.528  1.00  0.00           O  
ATOM    301  CB  LEU A 201       8.259 219.119  20.739  1.00  0.00           C  
ATOM    302  CG  LEU A 201       8.902 220.051  21.760  1.00  0.00           C  
ATOM    303  CD1 LEU A 201       9.698 219.284  22.806  1.00  0.00           C  
ATOM    304  CD2 LEU A 201       9.815 220.986  21.007  1.00  0.00           C  
ATOM    305  N   ASP A 202       8.067 219.068  17.337  1.00  0.00           N  
ATOM    306  CA  ASP A 202       7.932 218.197  16.178  1.00  0.00           C  
ATOM    307  C   ASP A 202       8.882 217.027  16.428  1.00  0.00           C  
ATOM    308  O   ASP A 202      10.083 217.135  16.157  1.00  0.00           O  
ATOM    309  CB  ASP A 202       8.371 218.912  14.903  1.00  0.00           C  
ATOM    310  CG  ASP A 202       7.228 219.614  14.197  1.00  0.00           C  
ATOM    311  OD1 ASP A 202       7.503 220.303  13.182  1.00  0.00           O  
ATOM    312  OD2 ASP A 202       6.065 219.477  14.651  1.00  0.00           O  
ATOM    313  N   LEU A 203       8.346 215.925  16.957  1.00  0.00           N  
ATOM    314  CA  LEU A 203       9.126 214.731  17.282  1.00  0.00           C  
ATOM    315  C   LEU A 203       9.332 213.906  16.023  1.00  0.00           C  
ATOM    316  O   LEU A 203       8.389 213.669  15.267  1.00  0.00           O  
ATOM    317  CB  LEU A 203       8.382 213.908  18.343  1.00  0.00           C  
ATOM    318  CG  LEU A 203       9.113 212.904  19.252  1.00  0.00           C  
ATOM    319  CD1 LEU A 203       8.398 211.565  19.142  1.00  0.00           C  
ATOM    320  CD2 LEU A 203      10.586 212.783  18.879  1.00  0.00           C  
ATOM    321  N   ARG A 205      10.558 213.443  15.809  1.00  0.00           N  
ATOM    322  CA  ARG A 205      10.836 212.685  14.597  1.00  0.00           C  
ATOM    323  C   ARG A 205      11.643 211.395  14.688  1.00  0.00           C  
ATOM    324  O   ARG A 205      12.545 211.235  15.517  1.00  0.00           O  
ATOM    325  CB  ARG A 205      11.515 213.598  13.580  1.00  0.00           C  
ATOM    326  CG  ARG A 205      11.836 212.937  12.242  1.00  0.00           C  
ATOM    327  CD  ARG A 205      13.336 212.979  11.979  1.00  0.00           C  
ATOM    328  NE  ARG A 205      13.871 214.286  12.337  1.00  0.00           N  
ATOM    329  CZ  ARG A 205      15.161 214.588  12.366  1.00  0.00           C  
ATOM    330  NH1 ARG A 205      16.058 213.677  12.051  1.00  0.00           N  
ATOM    331  NH2 ARG A 205      15.553 215.796  12.736  1.00  0.00           N  
ATOM    332  N   ASP A 206      11.275 210.487  13.790  1.00  0.00           N  
ATOM    333  CA  ASP A 206      11.897 209.187  13.611  1.00  0.00           C  
ATOM    334  C   ASP A 206      11.683 208.826  12.132  1.00  0.00           C  
ATOM    335  O   ASP A 206      10.921 209.486  11.429  1.00  0.00           O  
ATOM    336  CB  ASP A 206      11.276 208.120  14.535  1.00  0.00           C  
ATOM    337  CG  ASP A 206       9.843 207.776  14.172  1.00  0.00           C  
ATOM    338  OD1 ASP A 206       9.483 207.877  12.982  1.00  0.00           O  
ATOM    339  OD2 ASP A 206       9.077 207.379  15.072  1.00  0.00           O  
ATOM    340  N   ARG A 207      12.364 207.785  11.668  1.00  0.00           N  
ATOM    341  CA  ARG A 207      12.293 207.315  10.280  1.00  0.00           C  
ATOM    342  C   ARG A 207      10.911 207.312   9.630  1.00  0.00           C  
ATOM    343  O   ARG A 207      10.810 207.319   8.406  1.00  0.00           O  
ATOM    344  CB  ARG A 207      12.854 205.893  10.190  1.00  0.00           C  
ATOM    345  CG  ARG A 207      12.122 204.941  11.122  1.00  0.00           C  
ATOM    346  CD  ARG A 207      11.646 203.674  10.437  1.00  0.00           C  
ATOM    347  NE  ARG A 207      12.763 202.773  10.202  1.00  0.00           N  
ATOM    348  CZ  ARG A 207      12.659 201.455  10.056  1.00  0.00           C  
ATOM    349  NH1 ARG A 207      11.477 200.846  10.109  1.00  0.00           N  
ATOM    350  NH2 ARG A 207      13.760 200.741   9.887  1.00  0.00           N  
ATOM    351  N   GLU A 208       9.853 207.291  10.432  1.00  0.00           N  
ATOM    352  CA  GLU A 208       8.497 207.241   9.877  1.00  0.00           C  
ATOM    353  C   GLU A 208       7.716 208.548   9.794  1.00  0.00           C  
ATOM    354  O   GLU A 208       6.585 208.555   9.315  1.00  0.00           O  
ATOM    355  CB  GLU A 208       7.647 206.208  10.634  1.00  0.00           C  
ATOM    356  CG  GLU A 208       8.042 204.758  10.388  1.00  0.00           C  
ATOM    357  CD  GLU A 208       7.960 204.355   8.921  1.00  0.00           C  
ATOM    358  OE1 GLU A 208       9.031 204.158   8.306  1.00  0.00           O  
ATOM    359  OE2 GLU A 208       6.825 204.238   8.393  1.00  0.00           O  
ATOM    360  N   GLY A 209       8.292 209.645  10.270  1.00  0.00           N  
ATOM    361  CA  GLY A 209       7.586 210.906  10.184  1.00  0.00           C  
ATOM    362  C   GLY A 209       7.757 211.815  11.382  1.00  0.00           C  
ATOM    363  O   GLY A 209       8.588 211.559  12.257  1.00  0.00           O  
ATOM    364  N   LEU A 210       6.975 212.894  11.400  1.00  0.00           N  
ATOM    365  CA  LEU A 210       6.996 213.838  12.500  1.00  0.00           C  
ATOM    366  C   LEU A 210       5.638 213.774  13.152  1.00  0.00           C  
ATOM    367  O   LEU A 210       4.630 213.716  12.452  1.00  0.00           O  
ATOM    368  CB  LEU A 210       7.168 215.280  12.023  1.00  0.00           C  
ATOM    369  CG  LEU A 210       8.224 215.811  11.071  1.00  0.00           C  
ATOM    370  CD1 LEU A 210       8.038 217.308  10.996  1.00  0.00           C  
ATOM    371  CD2 LEU A 210       9.614 215.476  11.559  1.00  0.00           C  
ATOM    372  N   VAL A 211       5.615 213.757  14.480  1.00  0.00           N  
ATOM    373  CA  VAL A 211       4.359 213.812  15.220  1.00  0.00           C  
ATOM    374  C   VAL A 211       4.635 215.092  15.924  1.00  0.00           C  
ATOM    375  O   VAL A 211       5.797 215.478  16.078  1.00  0.00           O  
ATOM    376  CB  VAL A 211       4.214 212.860  16.408  1.00  0.00           C  
ATOM    377  CG1 VAL A 211       3.178 211.827  16.123  1.00  0.00           C  
ATOM    378  CG2 VAL A 211       5.554 212.298  16.784  1.00  0.00           C  
ATOM    379  N   GLN A 212       3.578 215.741  16.377  1.00  0.00           N  
ATOM    380  CA  GLN A 212       3.757 216.951  17.120  1.00  0.00           C  
ATOM    381  C   GLN A 212       3.483 216.604  18.574  1.00  0.00           C  
ATOM    382  O   GLN A 212       2.459 215.996  18.892  1.00  0.00           O  
ATOM    383  CB  GLN A 212       2.785 218.029  16.638  1.00  0.00           C  
ATOM    384  CG  GLN A 212       3.191 219.430  17.100  1.00  0.00           C  
ATOM    385  CD  GLN A 212       2.282 220.514  16.585  1.00  0.00           C  
ATOM    386  OE1 GLN A 212       2.650 221.278  15.687  1.00  0.00           O  
ATOM    387  NE2 GLN A 212       1.088 220.599  17.161  1.00  0.00           N  
ATOM    388  N   LEU A 213       4.417 216.956  19.450  1.00  0.00           N  
ATOM    389  CA  LEU A 213       4.245 216.740  20.884  1.00  0.00           C  
ATOM    390  C   LEU A 213       3.745 218.088  21.389  1.00  0.00           C  
ATOM    391  O   LEU A 213       4.109 219.120  20.832  1.00  0.00           O  
ATOM    392  CB  LEU A 213       5.582 216.418  21.546  1.00  0.00           C  
ATOM    393  CG  LEU A 213       6.439 215.332  20.902  1.00  0.00           C  
ATOM    394  CD1 LEU A 213       7.667 215.114  21.769  1.00  0.00           C  
ATOM    395  CD2 LEU A 213       5.632 214.049  20.757  1.00  0.00           C  
ATOM    396  N   VAL A 214       2.917 218.092  22.426  1.00  0.00           N  
ATOM    397  CA  VAL A 214       2.394 219.355  22.952  1.00  0.00           C  
ATOM    398  C   VAL A 214       2.590 219.401  24.476  1.00  0.00           C  
ATOM    399  O   VAL A 214       2.210 218.466  25.192  1.00  0.00           O  
ATOM    400  CB  VAL A 214       0.872 219.534  22.555  1.00  0.00           C  
ATOM    401  CG1 VAL A 214      -0.051 219.102  23.676  1.00  0.00           C  
ATOM    402  CG2 VAL A 214       0.595 220.956  22.181  1.00  0.00           C  
ATOM    403  N   ALA A 215       3.201 220.476  24.974  1.00  0.00           N  
ATOM    404  CA  ALA A 215       3.454 220.597  26.410  1.00  0.00           C  
ATOM    405  C   ALA A 215       2.698 221.745  27.063  1.00  0.00           C  
ATOM    406  O   ALA A 215       2.674 222.863  26.542  1.00  0.00           O  
ATOM    407  CB  ALA A 215       4.935 220.771  26.661  1.00  0.00           C  
ATOM    408  N   HIS A 216       2.097 221.453  28.215  1.00  0.00           N  
ATOM    409  CA  HIS A 216       1.346 222.426  29.005  1.00  0.00           C  
ATOM    410  C   HIS A 216       2.110 222.612  30.321  1.00  0.00           C  
ATOM    411  O   HIS A 216       2.605 221.648  30.897  1.00  0.00           O  
ATOM    412  CB  HIS A 216      -0.057 221.893  29.262  1.00  0.00           C  
ATOM    413  CG  HIS A 216      -0.754 221.452  28.016  1.00  0.00           C  
ATOM    414  ND1 HIS A 216      -1.400 222.332  27.177  1.00  0.00           N  
ATOM    415  CD2 HIS A 216      -0.826 220.241  27.420  1.00  0.00           C  
ATOM    416  CE1 HIS A 216      -1.838 221.681  26.112  1.00  0.00           C  
ATOM    417  NE2 HIS A 216      -1.500 220.409  26.237  1.00  0.00           N  
ATOM    418  N   PRO A 217       2.200 223.858  30.816  1.00  0.00           N  
ATOM    419  CA  PRO A 217       2.897 224.245  32.051  1.00  0.00           C  
ATOM    420  C   PRO A 217       2.675 223.333  33.245  1.00  0.00           C  
ATOM    421  O   PRO A 217       3.559 223.178  34.086  1.00  0.00           O  
ATOM    422  CB  PRO A 217       2.366 225.645  32.320  1.00  0.00           C  
ATOM    423  CG  PRO A 217       2.045 226.164  30.955  1.00  0.00           C  
ATOM    424  CD  PRO A 217       1.369 224.974  30.329  1.00  0.00           C  
ATOM    425  N   ALA A 218       1.492 222.733  33.316  1.00  0.00           N  
ATOM    426  CA  ALA A 218       1.151 221.862  34.429  1.00  0.00           C  
ATOM    427  C   ALA A 218       1.915 220.545  34.412  1.00  0.00           C  
ATOM    428  O   ALA A 218       2.253 219.989  35.464  1.00  0.00           O  
ATOM    429  CB  ALA A 218      -0.340 221.591  34.424  1.00  0.00           C  
ATOM    430  N   SER A 219       2.187 220.051  33.211  1.00  0.00           N  
ATOM    431  CA  SER A 219       2.877 218.783  33.051  1.00  0.00           C  
ATOM    432  C   SER A 219       4.372 218.800  33.234  1.00  0.00           C  
ATOM    433  O   SER A 219       5.056 219.748  32.849  1.00  0.00           O  
ATOM    434  CB  SER A 219       2.594 218.186  31.680  1.00  0.00           C  
ATOM    435  OG  SER A 219       3.595 217.240  31.359  1.00  0.00           O  
ATOM    436  N   PRO A 220       4.901 217.720  33.817  1.00  0.00           N  
ATOM    437  CA  PRO A 220       6.331 217.543  34.072  1.00  0.00           C  
ATOM    438  C   PRO A 220       7.117 217.543  32.763  1.00  0.00           C  
ATOM    439  O   PRO A 220       8.335 217.754  32.749  1.00  0.00           O  
ATOM    440  CB  PRO A 220       6.388 216.208  34.812  1.00  0.00           C  
ATOM    441  CG  PRO A 220       5.070 215.516  34.428  1.00  0.00           C  
ATOM    442  CD  PRO A 220       4.109 216.638  34.427  1.00  0.00           C  
ATOM    443  N   ALA A 221       6.409 217.319  31.660  1.00  0.00           N  
ATOM    444  CA  ALA A 221       7.034 217.317  30.341  1.00  0.00           C  
ATOM    445  C   ALA A 221       7.464 218.750  29.989  1.00  0.00           C  
ATOM    446  O   ALA A 221       8.539 218.978  29.421  1.00  0.00           O  
ATOM    447  CB  ALA A 221       6.044 216.792  29.304  1.00  0.00           C  
ATOM    448  N   TYR A 222       6.606 219.702  30.363  1.00  0.00           N  
ATOM    449  CA  TYR A 222       6.804 221.123  30.113  1.00  0.00           C  
ATOM    450  C   TYR A 222       8.208 221.632  30.414  1.00  0.00           C  
ATOM    451  O   TYR A 222       8.860 222.230  29.553  1.00  0.00           O  
ATOM    452  CB  TYR A 222       5.801 221.945  30.924  1.00  0.00           C  
ATOM    453  CG  TYR A 222       5.904 223.431  30.660  1.00  0.00           C  
ATOM    454  CD1 TYR A 222       5.189 224.031  29.623  1.00  0.00           C  
ATOM    455  CD2 TYR A 222       6.756 224.227  31.417  1.00  0.00           C  
ATOM    456  CE1 TYR A 222       5.319 225.391  29.353  1.00  0.00           C  
ATOM    457  CE2 TYR A 222       6.900 225.582  31.158  1.00  0.00           C  
ATOM    458  CZ  TYR A 222       6.182 226.165  30.128  1.00  0.00           C  
ATOM    459  OH  TYR A 222       6.332 227.522  29.896  1.00  0.00           O  
ATOM    460  N   ALA A 223       8.667 221.422  31.642  1.00  0.00           N  
ATOM    461  CA  ALA A 223       9.991 221.890  32.015  1.00  0.00           C  
ATOM    462  C   ALA A 223      11.076 221.378  31.073  1.00  0.00           C  
ATOM    463  O   ALA A 223      11.957 222.126  30.680  1.00  0.00           O  
ATOM    464  CB  ALA A 223      10.300 221.482  33.442  1.00  0.00           C  
ATOM    465  N   THR A 224      11.011 220.101  30.714  1.00  0.00           N  
ATOM    466  CA  THR A 224      12.008 219.525  29.825  1.00  0.00           C  
ATOM    467  C   THR A 224      11.769 220.038  28.430  1.00  0.00           C  
ATOM    468  O   THR A 224      12.703 220.346  27.700  1.00  0.00           O  
ATOM    469  CB  THR A 224      11.945 217.968  29.802  1.00  0.00           C  
ATOM    470  OG1 THR A 224      12.020 217.464  31.145  1.00  0.00           O  
ATOM    471  CG2 THR A 224      13.111 217.392  28.986  1.00  0.00           C  
ATOM    472  N   ALA A 225      10.504 220.147  28.062  1.00  0.00           N  
ATOM    473  CA  ALA A 225      10.147 220.629  26.733  1.00  0.00           C  
ATOM    474  C   ALA A 225      10.687 222.022  26.407  1.00  0.00           C  
ATOM    475  O   ALA A 225      10.624 222.449  25.267  1.00  0.00           O  
ATOM    476  CB  ALA A 225       8.635 220.601  26.568  1.00  0.00           C  
ATOM    477  N   GLU A 226      11.209 222.723  27.410  1.00  0.00           N  
ATOM    478  CA  GLU A 226      11.770 224.056  27.214  1.00  0.00           C  
ATOM    479  C   GLU A 226      13.233 223.971  26.792  1.00  0.00           C  
ATOM    480  O   GLU A 226      13.626 224.493  25.743  1.00  0.00           O  
ATOM    481  CB  GLU A 226      11.707 224.877  28.500  1.00  0.00           C  
ATOM    482  CG  GLU A 226      10.393 224.806  29.254  1.00  0.00           C  
ATOM    483  CD  GLU A 226      10.347 225.735  30.478  1.00  0.00           C  
ATOM    484  OE1 GLU A 226      11.233 225.637  31.360  1.00  0.00           O  
ATOM    485  OE2 GLU A 226       9.413 226.563  30.557  1.00  0.00           O  
ATOM    486  N   ARG A 227      14.039 223.296  27.605  1.00  0.00           N  
ATOM    487  CA  ARG A 227      15.465 223.189  27.321  1.00  0.00           C  
ATOM    488  C   ARG A 227      15.859 222.294  26.146  1.00  0.00           C  
ATOM    489  O   ARG A 227      16.994 222.347  25.667  1.00  0.00           O  
ATOM    490  CB  ARG A 227      16.211 222.767  28.587  1.00  0.00           C  
ATOM    491  CG  ARG A 227      16.186 221.304  28.904  1.00  0.00           C  
ATOM    492  CD  ARG A 227      16.843 221.059  30.254  1.00  0.00           C  
ATOM    493  NE  ARG A 227      17.179 219.653  30.435  1.00  0.00           N  
ATOM    494  CZ  ARG A 227      18.162 219.048  29.781  1.00  0.00           C  
ATOM    495  NH1 ARG A 227      18.899 219.740  28.916  1.00  0.00           N  
ATOM    496  NH2 ARG A 227      18.397 217.755  29.975  1.00  0.00           N  
ATOM    497  N   VAL A 228      14.919 221.478  25.681  1.00  0.00           N  
ATOM    498  CA  VAL A 228      15.145 220.590  24.536  1.00  0.00           C  
ATOM    499  C   VAL A 228      15.519 221.431  23.324  1.00  0.00           C  
ATOM    500  O   VAL A 228      15.102 222.584  23.213  1.00  0.00           O  
ATOM    501  CB  VAL A 228      13.861 219.854  24.133  1.00  0.00           C  
ATOM    502  CG1 VAL A 228      14.125 218.980  22.936  1.00  0.00           C  
ATOM    503  CG2 VAL A 228      13.329 219.049  25.286  1.00  0.00           C  
ATOM    504  N   ARG A 229      16.275 220.856  22.398  1.00  0.00           N  
ATOM    505  CA  ARG A 229      16.639 221.579  21.178  1.00  0.00           C  
ATOM    506  C   ARG A 229      16.622 220.685  19.949  1.00  0.00           C  
ATOM    507  O   ARG A 229      16.358 219.486  20.042  1.00  0.00           O  
ATOM    508  CB  ARG A 229      18.018 222.207  21.321  1.00  0.00           C  
ATOM    509  CG  ARG A 229      18.031 223.404  22.227  1.00  0.00           C  
ATOM    510  CD  ARG A 229      17.162 224.528  21.686  1.00  0.00           C  
ATOM    511  NE  ARG A 229      17.287 225.695  22.549  1.00  0.00           N  
ATOM    512  CZ  ARG A 229      16.584 225.878  23.664  1.00  0.00           C  
ATOM    513  NH1 ARG A 229      15.686 224.976  24.047  1.00  0.00           N  
ATOM    514  NH2 ARG A 229      16.802 226.948  24.419  1.00  0.00           N  
ATOM    515  N   PRO A 230      16.832 221.268  18.765  1.00  0.00           N  
ATOM    516  CA  PRO A 230      16.826 220.389  17.602  1.00  0.00           C  
ATOM    517  C   PRO A 230      17.883 219.303  17.610  1.00  0.00           C  
ATOM    518  O   PRO A 230      18.958 219.445  18.207  1.00  0.00           O  
ATOM    519  CB  PRO A 230      16.979 221.365  16.454  1.00  0.00           C  
ATOM    520  CG  PRO A 230      16.022 222.406  16.869  1.00  0.00           C  
ATOM    521  CD  PRO A 230      16.398 222.616  18.359  1.00  0.00           C  
ATOM    522  N   GLU A 231      17.549 218.209  16.933  1.00  0.00           N  
ATOM    523  CA  GLU A 231      18.427 217.059  16.840  1.00  0.00           C  
ATOM    524  C   GLU A 231      18.709 216.465  18.213  1.00  0.00           C  
ATOM    525  O   GLU A 231      19.669 215.726  18.389  1.00  0.00           O  
ATOM    526  CB  GLU A 231      19.745 217.435  16.160  1.00  0.00           C  
ATOM    527  CG  GLU A 231      19.679 217.537  14.645  1.00  0.00           C  
ATOM    528  CD  GLU A 231      18.402 216.971  14.070  1.00  0.00           C  
ATOM    529  OE1 GLU A 231      17.390 217.711  14.021  1.00  0.00           O  
ATOM    530  OE2 GLU A 231      18.398 215.782  13.678  1.00  0.00           O  
ATOM    531  N   TRP A 232      17.880 216.800  19.190  1.00  0.00           N  
ATOM    532  CA  TRP A 232      18.035 216.258  20.529  1.00  0.00           C  
ATOM    533  C   TRP A 232      17.284 214.928  20.483  1.00  0.00           C  
ATOM    534  O   TRP A 232      16.261 214.825  19.794  1.00  0.00           O  
ATOM    535  CB  TRP A 232      17.397 217.213  21.552  1.00  0.00           C  
ATOM    536  CG  TRP A 232      18.361 218.260  22.116  1.00  0.00           C  
ATOM    537  CD1 TRP A 232      19.372 218.914  21.445  1.00  0.00           C  
ATOM    538  CD2 TRP A 232      18.441 218.695  23.476  1.00  0.00           C  
ATOM    539  NE1 TRP A 232      20.077 219.710  22.313  1.00  0.00           N  
ATOM    540  CE2 TRP A 232      19.531 219.593  23.567  1.00  0.00           C  
ATOM    541  CE3 TRP A 232      17.701 218.403  24.632  1.00  0.00           C  
ATOM    542  CZ2 TRP A 232      19.903 220.205  24.778  1.00  0.00           C  
ATOM    543  CZ3 TRP A 232      18.068 219.012  25.836  1.00  0.00           C  
ATOM    544  CH2 TRP A 232      19.163 219.900  25.897  1.00  0.00           C  
ATOM    545  N   VAL A 233      17.797 213.893  21.154  1.00  0.00           N  
ATOM    546  CA  VAL A 233      17.085 212.610  21.163  1.00  0.00           C  
ATOM    547  C   VAL A 233      16.241 212.600  22.429  1.00  0.00           C  
ATOM    548  O   VAL A 233      16.740 212.867  23.534  1.00  0.00           O  
ATOM    549  CB  VAL A 233      18.047 211.389  21.128  1.00  0.00           C  
ATOM    550  CG1 VAL A 233      17.244 210.120  20.901  1.00  0.00           C  
ATOM    551  CG2 VAL A 233      19.078 211.552  20.008  1.00  0.00           C  
ATOM    552  N   VAL A 234      14.956 212.312  22.259  1.00  0.00           N  
ATOM    553  CA  VAL A 234      14.034 212.340  23.386  1.00  0.00           C  
ATOM    554  C   VAL A 234      13.094 211.148  23.446  1.00  0.00           C  
ATOM    555  O   VAL A 234      12.792 210.536  22.421  1.00  0.00           O  
ATOM    556  CB  VAL A 234      13.128 213.617  23.324  1.00  0.00           C  
ATOM    557  CG1 VAL A 234      13.966 214.886  23.383  1.00  0.00           C  
ATOM    558  CG2 VAL A 234      12.308 213.601  22.047  1.00  0.00           C  
ATOM    559  N   ARG A 235      12.644 210.810  24.651  1.00  0.00           N  
ATOM    560  CA  ARG A 235      11.661 209.751  24.796  1.00  0.00           C  
ATOM    561  C   ARG A 235      10.457 210.486  25.352  1.00  0.00           C  
ATOM    562  O   ARG A 235      10.531 211.090  26.427  1.00  0.00           O  
ATOM    563  CB  ARG A 235      12.094 208.669  25.782  1.00  0.00           C  
ATOM    564  CG  ARG A 235      10.933 207.736  26.185  1.00  0.00           C  
ATOM    565  CD  ARG A 235      11.422 206.749  27.196  1.00  0.00           C  
ATOM    566  NE  ARG A 235      12.566 206.086  26.599  1.00  0.00           N  
ATOM    567  CZ  ARG A 235      13.730 205.879  27.199  1.00  0.00           C  
ATOM    568  NH1 ARG A 235      13.925 206.283  28.449  1.00  0.00           N  
ATOM    569  NH2 ARG A 235      14.708 205.277  26.526  1.00  0.00           N  
ATOM    570  N   ALA A 236       9.355 210.445  24.615  1.00  0.00           N  
ATOM    571  CA  ALA A 236       8.154 211.134  25.030  1.00  0.00           C  
ATOM    572  C   ALA A 236       6.995 210.206  25.323  1.00  0.00           C  
ATOM    573  O   ALA A 236       6.656 209.334  24.524  1.00  0.00           O  
ATOM    574  CB  ALA A 236       7.743 212.140  23.958  1.00  0.00           C  
ATOM    575  N   LYS A 237       6.392 210.397  26.486  1.00  0.00           N  
ATOM    576  CA  LYS A 237       5.225 209.621  26.864  1.00  0.00           C  
ATOM    577  C   LYS A 237       4.118 210.663  26.812  1.00  0.00           C  
ATOM    578  O   LYS A 237       4.278 211.772  27.304  1.00  0.00           O  
ATOM    579  CB  LYS A 237       5.377 209.045  28.279  1.00  0.00           C  
ATOM    580  CG  LYS A 237       6.706 208.321  28.503  1.00  0.00           C  
ATOM    581  CD  LYS A 237       6.687 207.443  29.746  1.00  0.00           C  
ATOM    582  CE  LYS A 237       8.101 207.033  30.145  1.00  0.00           C  
ATOM    583  NZ  LYS A 237       8.122 206.103  31.314  1.00  0.00           N  
ATOM    584  N   GLY A 238       3.011 210.314  26.179  1.00  0.00           N  
ATOM    585  CA  GLY A 238       1.920 211.251  26.066  1.00  0.00           C  
ATOM    586  C   GLY A 238       0.621 210.568  25.710  1.00  0.00           C  
ATOM    587  O   GLY A 238       0.490 209.340  25.754  1.00  0.00           O  
ATOM    588  N   LEU A 239      -0.348 211.385  25.335  1.00  0.00           N  
ATOM    589  CA  LEU A 239      -1.652 210.883  25.001  1.00  0.00           C  
ATOM    590  C   LEU A 239      -2.080 211.436  23.661  1.00  0.00           C  
ATOM    591  O   LEU A 239      -2.213 212.636  23.484  1.00  0.00           O  
ATOM    592  CB  LEU A 239      -2.614 211.284  26.113  1.00  0.00           C  
ATOM    593  CG  LEU A 239      -4.101 210.961  26.035  1.00  0.00           C  
ATOM    594  CD1 LEU A 239      -4.356 209.550  25.510  1.00  0.00           C  
ATOM    595  CD2 LEU A 239      -4.667 211.127  27.439  1.00  0.00           C  
ATOM    596  N   VAL A 240      -2.276 210.534  22.713  1.00  0.00           N  
ATOM    597  CA  VAL A 240      -2.679 210.908  21.378  1.00  0.00           C  
ATOM    598  C   VAL A 240      -4.033 211.586  21.469  1.00  0.00           C  
ATOM    599  O   VAL A 240      -4.985 211.042  22.033  1.00  0.00           O  
ATOM    600  CB  VAL A 240      -2.780 209.660  20.466  1.00  0.00           C  
ATOM    601  CG1 VAL A 240      -2.650 210.064  19.000  1.00  0.00           C  
ATOM    602  CG2 VAL A 240      -1.704 208.659  20.843  1.00  0.00           C  
ATOM    603  N   ARG A 241      -4.104 212.793  20.931  1.00  0.00           N  
ATOM    604  CA  ARG A 241      -5.338 213.553  20.935  1.00  0.00           C  
ATOM    605  C   ARG A 241      -5.473 214.165  19.571  1.00  0.00           C  
ATOM    606  O   ARG A 241      -4.474 214.441  18.907  1.00  0.00           O  
ATOM    607  CB  ARG A 241      -5.301 214.642  22.010  1.00  0.00           C  
ATOM    608  CG  ARG A 241      -5.196 214.063  23.407  1.00  0.00           C  
ATOM    609  CD  ARG A 241      -5.677 215.020  24.479  1.00  0.00           C  
ATOM    610  NE  ARG A 241      -5.983 214.310  25.720  1.00  0.00           N  
ATOM    611  CZ  ARG A 241      -6.779 213.243  25.796  1.00  0.00           C  
ATOM    612  NH1 ARG A 241      -7.348 212.755  24.696  1.00  0.00           N  
ATOM    613  NH2 ARG A 241      -7.027 212.669  26.972  1.00  0.00           N  
ATOM    614  N   LEU A 242      -6.713 214.362  19.150  1.00  0.00           N  
ATOM    615  CA  LEU A 242      -6.984 214.938  17.848  1.00  0.00           C  
ATOM    616  C   LEU A 242      -6.726 216.447  17.878  1.00  0.00           C  
ATOM    617  O   LEU A 242      -7.240 217.151  18.745  1.00  0.00           O  
ATOM    618  CB  LEU A 242      -8.428 214.641  17.455  1.00  0.00           C  
ATOM    619  CG  LEU A 242      -8.695 214.510  15.959  1.00  0.00           C  
ATOM    620  CD1 LEU A 242     -10.144 214.134  15.798  1.00  0.00           C  
ATOM    621  CD2 LEU A 242      -8.365 215.807  15.216  1.00  0.00           C  
ATOM    622  N   ARG A 243      -5.927 216.935  16.929  1.00  0.00           N  
ATOM    623  CA  ARG A 243      -5.586 218.358  16.862  1.00  0.00           C  
ATOM    624  C   ARG A 243      -6.790 219.251  16.575  1.00  0.00           C  
ATOM    625  O   ARG A 243      -7.654 218.899  15.768  1.00  0.00           O  
ATOM    626  CB  ARG A 243      -4.498 218.598  15.798  1.00  0.00           C  
ATOM    627  CG  ARG A 243      -3.105 218.837  16.385  1.00  0.00           C  
ATOM    628  CD  ARG A 243      -1.929 218.379  15.494  1.00  0.00           C  
ATOM    629  NE  ARG A 243      -1.017 219.453  15.100  1.00  0.00           N  
ATOM    630  CZ  ARG A 243       0.007 219.299  14.261  1.00  0.00           C  
ATOM    631  NH1 ARG A 243       0.264 218.117  13.719  1.00  0.00           N  
ATOM    632  NH2 ARG A 243       0.780 220.330  13.957  1.00  0.00           N  
ATOM    633  N   PRO A 244      -6.872 220.411  17.262  1.00  0.00           N  
ATOM    634  CA  PRO A 244      -7.957 221.386  17.098  1.00  0.00           C  
ATOM    635  C   PRO A 244      -7.938 221.860  15.651  1.00  0.00           C  
ATOM    636  O   PRO A 244      -8.975 221.954  14.997  1.00  0.00           O  
ATOM    637  CB  PRO A 244      -7.561 222.496  18.056  1.00  0.00           C  
ATOM    638  CG  PRO A 244      -6.894 221.768  19.138  1.00  0.00           C  
ATOM    639  CD  PRO A 244      -6.007 220.801  18.387  1.00  0.00           C  
ATOM    640  N   GLU A 245      -6.738 222.151  15.163  1.00  0.00           N  
ATOM    641  CA  GLU A 245      -6.555 222.592  13.792  1.00  0.00           C  
ATOM    642  C   GLU A 245      -5.353 221.842  13.206  1.00  0.00           C  
ATOM    643  O   GLU A 245      -4.192 222.134  13.503  1.00  0.00           O  
ATOM    644  CB  GLU A 245      -6.367 224.110  13.765  1.00  0.00           C  
ATOM    645  CG  GLU A 245      -7.506 224.837  14.485  1.00  0.00           C  
ATOM    646  CD  GLU A 245      -7.400 226.353  14.429  1.00  0.00           C  
ATOM    647  OE1 GLU A 245      -7.342 226.996  15.509  1.00  0.00           O  
ATOM    648  OE2 GLU A 245      -7.383 226.893  13.302  1.00  0.00           O  
ATOM    649  N   PRO A 246      -5.635 220.839  12.368  1.00  0.00           N  
ATOM    650  CA  PRO A 246      -4.621 220.007  11.723  1.00  0.00           C  
ATOM    651  C   PRO A 246      -3.602 220.710  10.848  1.00  0.00           C  
ATOM    652  O   PRO A 246      -3.802 221.843  10.396  1.00  0.00           O  
ATOM    653  CB  PRO A 246      -5.458 219.013  10.918  1.00  0.00           C  
ATOM    654  CG  PRO A 246      -6.709 218.891  11.725  1.00  0.00           C  
ATOM    655  CD  PRO A 246      -6.983 220.341  12.048  1.00  0.00           C  
ATOM    656  N   ASN A 247      -2.486 220.021  10.640  1.00  0.00           N  
ATOM    657  CA  ASN A 247      -1.451 220.521   9.758  1.00  0.00           C  
ATOM    658  C   ASN A 247      -1.599 219.695   8.500  1.00  0.00           C  
ATOM    659  O   ASN A 247      -1.120 218.568   8.419  1.00  0.00           O  
ATOM    660  CB  ASN A 247      -0.057 220.318  10.317  1.00  0.00           C  
ATOM    661  CG  ASN A 247       1.006 220.619   9.294  1.00  0.00           C  
ATOM    662  OD1 ASN A 247       0.801 220.438   8.102  1.00  0.00           O  
ATOM    663  ND2 ASN A 247       2.156 221.086   9.754  1.00  0.00           N  
ATOM    664  N   PRO A 248      -2.286 220.242   7.500  1.00  0.00           N  
ATOM    665  CA  PRO A 248      -2.483 219.519   6.250  1.00  0.00           C  
ATOM    666  C   PRO A 248      -1.253 218.983   5.539  1.00  0.00           C  
ATOM    667  O   PRO A 248      -1.380 218.077   4.732  1.00  0.00           O  
ATOM    668  CB  PRO A 248      -3.262 220.518   5.408  1.00  0.00           C  
ATOM    669  CG  PRO A 248      -4.167 221.112   6.428  1.00  0.00           C  
ATOM    670  CD  PRO A 248      -3.192 221.402   7.567  1.00  0.00           C  
ATOM    671  N   ARG A 249      -0.071 219.517   5.803  1.00  0.00           N  
ATOM    672  CA  ARG A 249       1.097 218.972   5.114  1.00  0.00           C  
ATOM    673  C   ARG A 249       1.725 217.755   5.795  1.00  0.00           C  
ATOM    674  O   ARG A 249       2.637 217.146   5.247  1.00  0.00           O  
ATOM    675  CB  ARG A 249       2.167 220.049   4.908  1.00  0.00           C  
ATOM    676  CG  ARG A 249       1.744 221.131   3.937  1.00  0.00           C  
ATOM    677  CD  ARG A 249       2.084 222.476   4.517  1.00  0.00           C  
ATOM    678  NE  ARG A 249       1.427 222.656   5.815  1.00  0.00           N  
ATOM    679  CZ  ARG A 249       1.807 223.535   6.744  1.00  0.00           C  
ATOM    680  NH1 ARG A 249       2.852 224.328   6.529  1.00  0.00           N  
ATOM    681  NH2 ARG A 249       1.144 223.621   7.894  1.00  0.00           N  
ATOM    682  N   LEU A 250       1.224 217.398   6.973  1.00  0.00           N  
ATOM    683  CA  LEU A 250       1.762 216.267   7.716  1.00  0.00           C  
ATOM    684  C   LEU A 250       0.841 215.055   7.831  1.00  0.00           C  
ATOM    685  O   LEU A 250      -0.352 215.184   8.141  1.00  0.00           O  
ATOM    686  CB  LEU A 250       2.144 216.678   9.124  1.00  0.00           C  
ATOM    687  CG  LEU A 250       3.244 217.686   9.407  1.00  0.00           C  
ATOM    688  CD1 LEU A 250       3.426 217.652  10.912  1.00  0.00           C  
ATOM    689  CD2 LEU A 250       4.567 217.375   8.697  1.00  0.00           C  
ATOM    690  N   ALA A 251       1.425 213.873   7.614  1.00  0.00           N  
ATOM    691  CA  ALA A 251       0.695 212.612   7.664  1.00  0.00           C  
ATOM    692  C   ALA A 251       0.065 212.384   9.023  1.00  0.00           C  
ATOM    693  O   ALA A 251      -0.972 211.725   9.134  1.00  0.00           O  
ATOM    694  CB  ALA A 251       1.626 211.473   7.330  1.00  0.00           C  
ATOM    695  N   THR A 252       0.715 212.919  10.054  1.00  0.00           N  
ATOM    696  CA  THR A 252       0.251 212.815  11.442  1.00  0.00           C  
ATOM    697  C   THR A 252      -0.351 214.156  11.826  1.00  0.00           C  
ATOM    698  O   THR A 252      -0.561 214.439  13.007  1.00  0.00           O  
ATOM    699  CB  THR A 252       1.419 212.568  12.394  1.00  0.00           C  
ATOM    700  OG1 THR A 252       2.431 213.551  12.139  1.00  0.00           O  
ATOM    701  CG2 THR A 252       1.988 211.174  12.207  1.00  0.00           C  
ATOM    702  N   GLY A 253      -0.626 214.966  10.808  1.00  0.00           N  
ATOM    703  CA  GLY A 253      -1.164 216.298  11.012  1.00  0.00           C  
ATOM    704  C   GLY A 253      -2.539 216.504  11.632  1.00  0.00           C  
ATOM    705  O   GLY A 253      -2.887 217.643  11.940  1.00  0.00           O  
ATOM    706  N   ARG A 254      -3.333 215.454  11.808  1.00  0.00           N  
ATOM    707  CA  ARG A 254      -4.652 215.630  12.406  1.00  0.00           C  
ATOM    708  C   ARG A 254      -4.572 215.271  13.873  1.00  0.00           C  
ATOM    709  O   ARG A 254      -5.573 215.303  14.602  1.00  0.00           O  
ATOM    710  CB  ARG A 254      -5.678 214.723  11.729  1.00  0.00           C  
ATOM    711  CG  ARG A 254      -6.153 215.191  10.380  1.00  0.00           C  
ATOM    712  CD  ARG A 254      -6.304 213.996   9.482  1.00  0.00           C  
ATOM    713  NE  ARG A 254      -7.500 214.059   8.652  1.00  0.00           N  
ATOM    714  CZ  ARG A 254      -7.738 215.009   7.763  1.00  0.00           C  
ATOM    715  NH1 ARG A 254      -6.859 215.987   7.590  1.00  0.00           N  
ATOM    716  NH2 ARG A 254      -8.846 214.972   7.038  1.00  0.00           N  
ATOM    717  N   VAL A 255      -3.366 214.949  14.311  1.00  0.00           N  
ATOM    718  CA  VAL A 255      -3.182 214.530  15.679  1.00  0.00           C  
ATOM    719  C   VAL A 255      -1.904 215.010  16.325  1.00  0.00           C  
ATOM    720  O   VAL A 255      -0.997 215.531  15.669  1.00  0.00           O  
ATOM    721  CB  VAL A 255      -3.158 213.015  15.748  1.00  0.00           C  
ATOM    722  CG1 VAL A 255      -4.483 212.438  15.272  1.00  0.00           C  
ATOM    723  CG2 VAL A 255      -2.016 212.505  14.879  1.00  0.00           C  
ATOM    724  N   GLU A 256      -1.843 214.800  17.633  1.00  0.00           N  
ATOM    725  CA  GLU A 256      -0.675 215.157  18.409  1.00  0.00           C  
ATOM    726  C   GLU A 256      -0.712 214.478  19.768  1.00  0.00           C  
ATOM    727  O   GLU A 256      -1.726 213.883  20.157  1.00  0.00           O  
ATOM    728  CB  GLU A 256      -0.587 216.668  18.573  1.00  0.00           C  
ATOM    729  CG  GLU A 256      -1.846 217.339  19.083  1.00  0.00           C  
ATOM    730  CD  GLU A 256      -1.529 218.659  19.763  1.00  0.00           C  
ATOM    731  OE1 GLU A 256      -0.710 219.437  19.209  1.00  0.00           O  
ATOM    732  OE2 GLU A 256      -2.092 218.916  20.851  1.00  0.00           O  
ATOM    733  N   VAL A 257       0.399 214.558  20.488  1.00  0.00           N  
ATOM    734  CA  VAL A 257       0.485 213.938  21.808  1.00  0.00           C  
ATOM    735  C   VAL A 257       0.610 214.970  22.924  1.00  0.00           C  
ATOM    736  O   VAL A 257       1.393 215.908  22.831  1.00  0.00           O  
ATOM    737  CB  VAL A 257       1.696 212.976  21.898  1.00  0.00           C  
ATOM    738  CG1 VAL A 257       1.353 211.794  22.794  1.00  0.00           C  
ATOM    739  CG2 VAL A 257       2.103 212.519  20.507  1.00  0.00           C  
ATOM    740  N   GLU A 258      -0.166 214.773  23.980  1.00  0.00           N  
ATOM    741  CA  GLU A 258      -0.179 215.653  25.141  1.00  0.00           C  
ATOM    742  C   GLU A 258       0.841 215.076  26.126  1.00  0.00           C  
ATOM    743  O   GLU A 258       0.494 214.314  27.033  1.00  0.00           O  
ATOM    744  CB  GLU A 258      -1.587 215.628  25.733  1.00  0.00           C  
ATOM    745  CG  GLU A 258      -1.975 216.748  26.673  1.00  0.00           C  
ATOM    746  CD  GLU A 258      -3.465 216.695  26.970  1.00  0.00           C  
ATOM    747  OE1 GLU A 258      -3.937 215.648  27.481  1.00  0.00           O  
ATOM    748  OE2 GLU A 258      -4.162 217.691  26.675  1.00  0.00           O  
ATOM    749  N   LEU A 259       2.102 215.439  25.930  1.00  0.00           N  
ATOM    750  CA  LEU A 259       3.190 214.938  26.756  1.00  0.00           C  
ATOM    751  C   LEU A 259       2.914 214.733  28.243  1.00  0.00           C  
ATOM    752  O   LEU A 259       2.683 215.679  28.979  1.00  0.00           O  
ATOM    753  CB  LEU A 259       4.419 215.827  26.582  1.00  0.00           C  
ATOM    754  CG  LEU A 259       4.995 215.745  25.171  1.00  0.00           C  
ATOM    755  CD1 LEU A 259       6.160 216.705  25.002  1.00  0.00           C  
ATOM    756  CD2 LEU A 259       5.430 214.315  24.917  1.00  0.00           C  
ATOM    757  N   SER A 261       2.926 213.475  28.673  1.00  0.00           N  
ATOM    758  CA  SER A 261       2.734 213.147  30.079  1.00  0.00           C  
ATOM    759  C   SER A 261       4.139 213.279  30.610  1.00  0.00           C  
ATOM    760  O   SER A 261       4.350 213.502  31.800  1.00  0.00           O  
ATOM    761  CB  SER A 261       2.289 211.688  30.287  1.00  0.00           C  
ATOM    762  OG  SER A 261       1.389 211.240  29.287  1.00  0.00           O  
ATOM    763  N   ALA A 262       5.104 213.124  29.706  1.00  0.00           N  
ATOM    764  CA  ALA A 262       6.515 213.203  30.067  1.00  0.00           C  
ATOM    765  C   ALA A 262       7.387 213.373  28.842  1.00  0.00           C  
ATOM    766  O   ALA A 262       6.966 213.058  27.721  1.00  0.00           O  
ATOM    767  CB  ALA A 262       6.939 211.950  30.809  1.00  0.00           C  
ATOM    768  N   LEU A 263       8.601 213.877  29.073  1.00  0.00           N  
ATOM    769  CA  LEU A 263       9.593 214.091  28.024  1.00  0.00           C  
ATOM    770  C   LEU A 263      10.944 213.954  28.702  1.00  0.00           C  
ATOM    771  O   LEU A 263      11.185 214.587  29.719  1.00  0.00           O  
ATOM    772  CB  LEU A 263       9.456 215.483  27.418  1.00  0.00           C  
ATOM    773  CG  LEU A 263      10.191 215.591  26.088  1.00  0.00           C  
ATOM    774  CD1 LEU A 263       9.540 214.629  25.104  1.00  0.00           C  
ATOM    775  CD2 LEU A 263      10.145 217.021  25.556  1.00  0.00           C  
ATOM    776  N   GLU A 264      11.815 213.114  28.154  1.00  0.00           N  
ATOM    777  CA  GLU A 264      13.135 212.886  28.743  1.00  0.00           C  
ATOM    778  C   GLU A 264      14.275 212.964  27.703  1.00  0.00           C  
ATOM    779  O   GLU A 264      14.179 212.383  26.614  1.00  0.00           O  
ATOM    780  CB  GLU A 264      13.127 211.524  29.470  1.00  0.00           C  
ATOM    781  CG  GLU A 264      14.509 210.934  29.753  1.00  0.00           C  
ATOM    782  CD  GLU A 264      14.488 209.737  30.705  1.00  0.00           C  
ATOM    783  OE1 GLU A 264      13.586 208.880  30.589  1.00  0.00           O  
ATOM    784  OE2 GLU A 264      15.396 209.649  31.560  1.00  0.00           O  
ATOM    785  N   VAL A 266      15.343 213.696  28.028  1.00  0.00           N  
ATOM    786  CA  VAL A 266      16.483 213.832  27.115  1.00  0.00           C  
ATOM    787  C   VAL A 266      17.334 212.554  27.098  1.00  0.00           C  
ATOM    788  O   VAL A 266      17.953 212.185  28.095  1.00  0.00           O  
ATOM    789  CB  VAL A 266      17.414 215.035  27.512  1.00  0.00           C  
ATOM    790  CG1 VAL A 266      18.514 215.225  26.467  1.00  0.00           C  
ATOM    791  CG2 VAL A 266      16.596 216.319  27.649  1.00  0.00           C  
ATOM    792  N   LEU A 267      17.352 211.867  25.963  1.00  0.00           N  
ATOM    793  CA  LEU A 267      18.165 210.663  25.839  1.00  0.00           C  
ATOM    794  C   LEU A 267      19.558 211.102  25.417  1.00  0.00           C  
ATOM    795  O   LEU A 267      20.540 210.420  25.686  1.00  0.00           O  
ATOM    796  CB  LEU A 267      17.550 209.699  24.819  1.00  0.00           C  
ATOM    797  CG  LEU A 267      16.172 209.191  25.270  1.00  0.00           C  
ATOM    798  CD1 LEU A 267      15.488 208.428  24.150  1.00  0.00           C  
ATOM    799  CD2 LEU A 267      16.331 208.327  26.509  1.00  0.00           C  
ATOM    800  N   ALA A 268      19.638 212.259  24.765  1.00  0.00           N  
ATOM    801  CA  ALA A 268      20.924 212.812  24.345  1.00  0.00           C  
ATOM    802  C   ALA A 268      20.793 214.187  23.705  1.00  0.00           C  
ATOM    803  O   ALA A 268      20.026 214.392  22.751  1.00  0.00           O  
ATOM    804  CB  ALA A 268      21.635 211.861  23.376  1.00  0.00           C  
ATOM    805  N   GLU A 269      21.542 215.136  24.246  1.00  0.00           N  
ATOM    806  CA  GLU A 269      21.526 216.478  23.707  1.00  0.00           C  
ATOM    807  C   GLU A 269      22.288 216.423  22.410  1.00  0.00           C  
ATOM    808  O   GLU A 269      22.893 215.398  22.094  1.00  0.00           O  
ATOM    809  CB  GLU A 269      22.158 217.442  24.708  1.00  0.00           C  
ATOM    810  CG  GLU A 269      21.379 217.388  26.000  1.00  0.00           C  
ATOM    811  CD  GLU A 269      21.850 218.342  27.056  1.00  0.00           C  
ATOM    812  OE1 GLU A 269      21.298 218.253  28.175  1.00  0.00           O  
ATOM    813  OE2 GLU A 269      22.748 219.163  26.780  1.00  0.00           O  
ATOM    814  N   ALA A 270      22.251 217.510  21.651  1.00  0.00           N  
ATOM    815  CA  ALA A 270      22.937 217.533  20.372  1.00  0.00           C  
ATOM    816  C   ALA A 270      23.283 218.944  19.992  1.00  0.00           C  
ATOM    817  O   ALA A 270      22.464 219.859  20.136  1.00  0.00           O  
ATOM    818  CB  ALA A 270      22.059 216.933  19.304  1.00  0.00           C  
ATOM    819  N   LYS A 271      24.503 219.124  19.511  1.00  0.00           N  
ATOM    820  CA  LYS A 271      24.915 220.440  19.096  1.00  0.00           C  
ATOM    821  C   LYS A 271      24.309 220.678  17.730  1.00  0.00           C  
ATOM    822  O   LYS A 271      23.859 219.741  17.060  1.00  0.00           O  
ATOM    823  CB  LYS A 271      26.438 220.556  19.075  1.00  0.00           C  
ATOM    824  CG  LYS A 271      27.195 219.628  18.165  1.00  0.00           C  
ATOM    825  CD  LYS A 271      28.624 219.561  18.673  1.00  0.00           C  
ATOM    826  CE  LYS A 271      29.573 218.915  17.694  1.00  0.00           C  
ATOM    827  NZ  LYS A 271      30.874 218.664  18.358  1.00  0.00           N  
ATOM    828  N   THR A 272      24.273 221.939  17.324  1.00  0.00           N  
ATOM    829  CA  THR A 272      23.668 222.280  16.054  1.00  0.00           C  
ATOM    830  C   THR A 272      24.392 221.649  14.880  1.00  0.00           C  
ATOM    831  O   THR A 272      25.621 221.674  14.791  1.00  0.00           O  
ATOM    832  CB  THR A 272      23.563 223.790  15.905  1.00  0.00           C  
ATOM    833  OG1 THR A 272      22.819 224.300  17.018  1.00  0.00           O  
ATOM    834  CG2 THR A 272      22.826 224.153  14.639  1.00  0.00           C  
ATOM    835  N   PRO A 273      23.618 221.042  13.973  1.00  0.00           N  
ATOM    836  CA  PRO A 273      24.139 220.370  12.780  1.00  0.00           C  
ATOM    837  C   PRO A 273      24.786 221.370  11.840  1.00  0.00           C  
ATOM    838  O   PRO A 273      24.333 222.513  11.737  1.00  0.00           O  
ATOM    839  CB  PRO A 273      22.890 219.742  12.143  1.00  0.00           C  
ATOM    840  CG  PRO A 273      21.809 219.864  13.191  1.00  0.00           C  
ATOM    841  CD  PRO A 273      22.147 221.086  13.958  1.00  0.00           C  
ATOM    842  N   PRO A 274      25.878 220.968  11.174  1.00  0.00           N  
ATOM    843  CA  PRO A 274      26.555 221.861  10.236  1.00  0.00           C  
ATOM    844  C   PRO A 274      25.592 222.279   9.129  1.00  0.00           C  
ATOM    845  O   PRO A 274      25.794 223.296   8.477  1.00  0.00           O  
ATOM    846  CB  PRO A 274      27.741 221.030   9.737  1.00  0.00           C  
ATOM    847  CG  PRO A 274      27.530 219.636  10.319  1.00  0.00           C  
ATOM    848  CD  PRO A 274      26.766 219.870  11.574  1.00  0.00           C  
ATOM    849  N   PHE A 275      24.544 221.484   8.920  1.00  0.00           N  
ATOM    850  CA  PHE A 275      23.501 221.803   7.932  1.00  0.00           C  
ATOM    851  C   PHE A 275      22.182 221.293   8.490  1.00  0.00           C  
ATOM    852  O   PHE A 275      22.177 220.411   9.343  1.00  0.00           O  
ATOM    853  CB  PHE A 275      23.803 221.189   6.561  1.00  0.00           C  
ATOM    854  CG  PHE A 275      24.240 219.759   6.608  1.00  0.00           C  
ATOM    855  CD1 PHE A 275      23.331 218.744   6.876  1.00  0.00           C  
ATOM    856  CD2 PHE A 275      25.572 219.424   6.366  1.00  0.00           C  
ATOM    857  CE1 PHE A 275      23.735 217.422   6.899  1.00  0.00           C  
ATOM    858  CE2 PHE A 275      25.991 218.091   6.387  1.00  0.00           C  
ATOM    859  CZ  PHE A 275      25.069 217.089   6.655  1.00  0.00           C  
ATOM    860  N   PRO A 276      21.045 221.847   8.044  1.00  0.00           N  
ATOM    861  CA  PRO A 276      19.806 221.329   8.622  1.00  0.00           C  
ATOM    862  C   PRO A 276      19.402 219.994   8.041  1.00  0.00           C  
ATOM    863  O   PRO A 276      19.877 219.586   6.985  1.00  0.00           O  
ATOM    864  CB  PRO A 276      18.797 222.424   8.307  1.00  0.00           C  
ATOM    865  CG  PRO A 276      19.225 222.847   7.002  1.00  0.00           C  
ATOM    866  CD  PRO A 276      20.744 222.952   7.122  1.00  0.00           C  
ATOM    867  N   VAL A 277      18.501 219.326   8.742  1.00  0.00           N  
ATOM    868  CA  VAL A 277      18.025 218.026   8.334  1.00  0.00           C  
ATOM    869  C   VAL A 277      16.558 217.943   8.645  1.00  0.00           C  
ATOM    870  O   VAL A 277      16.067 216.862   8.929  1.00  0.00           O  
ATOM    871  CB  VAL A 277      18.700 216.919   9.149  1.00  0.00           C  
ATOM    872  CG1 VAL A 277      20.149 216.764   8.728  1.00  0.00           C  
ATOM    873  CG2 VAL A 277      18.609 217.250  10.647  1.00  0.00           C  
ATOM    874  N   ASP A 278      15.829 219.049   8.573  1.00  0.00           N  
ATOM    875  CA  ASP A 278      14.431 218.953   8.956  1.00  0.00           C  
ATOM    876  C   ASP A 278      13.315 219.332   8.003  1.00  0.00           C  
ATOM    877  O   ASP A 278      12.201 218.812   8.130  1.00  0.00           O  
ATOM    878  CB  ASP A 278      14.221 219.736  10.229  1.00  0.00           C  
ATOM    879  CG  ASP A 278      14.445 221.228  10.035  1.00  0.00           C  
ATOM    880  OD1 ASP A 278      13.960 222.012  10.884  1.00  0.00           O  
ATOM    881  OD2 ASP A 278      15.104 221.626   9.045  1.00  0.00           O  
ATOM    882  N   ALA A 279      13.582 220.246   7.075  1.00  0.00           N  
ATOM    883  CA  ALA A 279      12.547 220.682   6.131  1.00  0.00           C  
ATOM    884  C   ALA A 279      11.815 219.508   5.472  1.00  0.00           C  
ATOM    885  O   ALA A 279      10.579 219.412   5.535  1.00  0.00           O  
ATOM    886  CB  ALA A 279      13.160 221.559   5.061  1.00  0.00           C  
ATOM    887  N   GLY A 281      12.596 218.621   4.845  1.00  0.00           N  
ATOM    888  CA  GLY A 281      12.045 217.472   4.155  1.00  0.00           C  
ATOM    889  C   GLY A 281      11.047 216.652   4.948  1.00  0.00           C  
ATOM    890  O   GLY A 281      10.119 216.064   4.375  1.00  0.00           O  
ATOM    891  N   TRP A 282      11.230 216.605   6.265  1.00  0.00           N  
ATOM    892  CA  TRP A 282      10.333 215.839   7.123  1.00  0.00           C  
ATOM    893  C   TRP A 282       8.966 216.493   7.260  1.00  0.00           C  
ATOM    894  O   TRP A 282       8.022 215.875   7.772  1.00  0.00           O  
ATOM    895  CB  TRP A 282      10.970 215.629   8.497  1.00  0.00           C  
ATOM    896  CG  TRP A 282      12.126 214.705   8.440  1.00  0.00           C  
ATOM    897  CD1 TRP A 282      13.448 215.035   8.529  1.00  0.00           C  
ATOM    898  CD2 TRP A 282      12.081 213.297   8.226  1.00  0.00           C  
ATOM    899  NE1 TRP A 282      14.230 213.924   8.384  1.00  0.00           N  
ATOM    900  CE2 TRP A 282      13.414 212.837   8.194  1.00  0.00           C  
ATOM    901  CE3 TRP A 282      11.035 212.376   8.053  1.00  0.00           C  
ATOM    902  CZ2 TRP A 282      13.734 211.485   7.997  1.00  0.00           C  
ATOM    903  CZ3 TRP A 282      11.357 211.038   7.861  1.00  0.00           C  
ATOM    904  CH2 TRP A 282      12.691 210.608   7.833  1.00  0.00           C  
ATOM    905  N   ARG A 283       8.881 217.744   6.796  1.00  0.00           N  
ATOM    906  CA  ARG A 283       7.644 218.537   6.802  1.00  0.00           C  
ATOM    907  C   ARG A 283       7.127 218.543   5.376  1.00  0.00           C  
ATOM    908  O   ARG A 283       6.027 219.015   5.098  1.00  0.00           O  
ATOM    909  CB  ARG A 283       7.903 219.994   7.166  1.00  0.00           C  
ATOM    910  CG  ARG A 283       8.629 220.276   8.443  1.00  0.00           C  
ATOM    911  CD  ARG A 283       9.064 221.717   8.388  1.00  0.00           C  
ATOM    912  NE  ARG A 283      10.337 221.945   9.054  1.00  0.00           N  
ATOM    913  CZ  ARG A 283      11.328 222.657   8.525  1.00  0.00           C  
ATOM    914  NH1 ARG A 283      11.188 223.201   7.325  1.00  0.00           N  
ATOM    915  NH2 ARG A 283      12.460 222.836   9.192  1.00  0.00           N  
ATOM    916  N   GLY A 291       7.954 218.053   4.464  1.00  0.00           N  
ATOM    917  CA  GLY A 291       7.561 218.019   3.069  1.00  0.00           C  
ATOM    918  C   GLY A 291       8.050 219.220   2.277  1.00  0.00           C  
ATOM    919  O   GLY A 291       7.604 219.448   1.156  1.00  0.00           O  
ATOM    920  N   GLU A 292       8.974 219.987   2.850  1.00  0.00           N  
ATOM    921  CA  GLU A 292       9.510 221.163   2.176  1.00  0.00           C  
ATOM    922  C   GLU A 292      10.694 220.820   1.287  1.00  0.00           C  
ATOM    923  O   GLU A 292      11.443 219.893   1.571  1.00  0.00           O  
ATOM    924  CB  GLU A 292       9.959 222.192   3.202  1.00  0.00           C  
ATOM    925  CG  GLU A 292       8.858 222.686   4.094  1.00  0.00           C  
ATOM    926  CD  GLU A 292       9.417 223.477   5.235  1.00  0.00           C  
ATOM    927  OE1 GLU A 292      10.521 224.042   5.062  1.00  0.00           O  
ATOM    928  OE2 GLU A 292       8.762 223.534   6.297  1.00  0.00           O  
ATOM    929  N   GLU A 293      10.874 221.572   0.211  1.00  0.00           N  
ATOM    930  CA  GLU A 293      11.994 221.305  -0.674  1.00  0.00           C  
ATOM    931  C   GLU A 293      13.300 221.448   0.078  1.00  0.00           C  
ATOM    932  O   GLU A 293      13.816 222.562   0.282  1.00  0.00           O  
ATOM    933  CB  GLU A 293      11.967 222.235  -1.899  1.00  0.00           C  
ATOM    934  CG  GLU A 293      11.848 223.705  -1.552  1.00  0.00           C  
ATOM    935  CD  GLU A 293      12.250 224.592  -2.701  1.00  0.00           C  
ATOM    936  OE1 GLU A 293      11.608 225.666  -2.852  1.00  0.00           O  
ATOM    937  OE2 GLU A 293      13.205 224.235  -3.454  1.00  0.00           O  
ATOM    938  N   GLU A 296      13.837 220.313   0.506  1.00  0.00           N  
ATOM    939  CA  GLU A 296      15.093 220.349   1.215  1.00  0.00           C  
ATOM    940  C   GLU A 296      16.024 221.184   0.351  1.00  0.00           C  
ATOM    941  O   GLU A 296      15.889 221.247  -0.874  1.00  0.00           O  
ATOM    942  CB  GLU A 296      15.663 218.925   1.449  1.00  0.00           C  
ATOM    943  CG  GLU A 296      16.134 218.684   2.894  1.00  0.00           C  
ATOM    944  CD  GLU A 296      15.628 217.394   3.481  1.00  0.00           C  
ATOM    945  OE1 GLU A 296      15.466 217.323   4.728  1.00  0.00           O  
ATOM    946  OE2 GLU A 296      15.396 216.430   2.713  1.00  0.00           O  
ATOM    947  N   LYS A 297      16.933 221.853   1.028  1.00  0.00           N  
ATOM    948  CA  LYS A 297      17.948 222.712   0.464  1.00  0.00           C  
ATOM    949  C   LYS A 297      19.052 221.791  -0.083  1.00  0.00           C  
ATOM    950  O   LYS A 297      18.872 220.578  -0.113  1.00  0.00           O  
ATOM    951  CB  LYS A 297      18.442 223.570   1.617  1.00  0.00           C  
ATOM    952  CG  LYS A 297      18.070 222.939   3.002  1.00  0.00           C  
ATOM    953  CD  LYS A 297      16.818 223.530   3.683  1.00  0.00           C  
ATOM    954  CE  LYS A 297      17.183 223.919   5.111  1.00  0.00           C  
ATOM    955  NZ  LYS A 297      16.013 224.216   5.972  1.00  0.00           N  
ATOM    956  N   GLU A 298      20.191 222.344  -0.492  1.00  0.00           N  
ATOM    957  CA  GLU A 298      21.248 221.466  -1.013  1.00  0.00           C  
ATOM    958  C   GLU A 298      22.601 221.777  -0.412  1.00  0.00           C  
ATOM    959  O   GLU A 298      23.417 222.448  -1.050  1.00  0.00           O  
ATOM    960  CB  GLU A 298      21.398 221.568  -2.539  1.00  0.00           C  
ATOM    961  CG  GLU A 298      20.278 220.896  -3.362  1.00  0.00           C  
ATOM    962  CD  GLU A 298      20.587 220.942  -4.834  1.00  0.00           C  
ATOM    963  OE1 GLU A 298      21.653 221.508  -5.201  1.00  0.00           O  
ATOM    964  OE2 GLU A 298      19.782 220.417  -5.643  1.00  0.00           O  
ATOM    965  N   ALA A 303      22.877 221.270   0.786  1.00  0.00           N  
ATOM    966  CA  ALA A 303      24.176 221.537   1.396  1.00  0.00           C  
ATOM    967  C   ALA A 303      25.247 221.069   0.435  1.00  0.00           C  
ATOM    968  O   ALA A 303      25.044 220.120  -0.314  1.00  0.00           O  
ATOM    969  CB  ALA A 303      24.321 220.814   2.706  1.00  0.00           C  
ATOM    970  N   SER A 305      26.379 221.754   0.420  1.00  0.00           N  
ATOM    971  CA  SER A 305      27.435 221.348  -0.494  1.00  0.00           C  
ATOM    972  C   SER A 305      27.768 219.878  -0.269  1.00  0.00           C  
ATOM    973  O   SER A 305      27.788 219.390   0.865  1.00  0.00           O  
ATOM    974  CB  SER A 305      28.699 222.196  -0.301  1.00  0.00           C  
ATOM    975  OG  SER A 305      29.083 222.243   1.059  1.00  0.00           O  
ATOM    976  N   GLU A 306      28.009 219.175  -1.365  1.00  0.00           N  
ATOM    977  CA  GLU A 306      28.347 217.765  -1.315  1.00  0.00           C  
ATOM    978  C   GLU A 306      29.518 217.508  -0.382  1.00  0.00           C  
ATOM    979  O   GLU A 306      29.546 216.519   0.347  1.00  0.00           O  
ATOM    980  CB  GLU A 306      28.706 217.271  -2.711  1.00  0.00           C  
ATOM    981  CG  GLU A 306      27.656 216.407  -3.336  1.00  0.00           C  
ATOM    982  CD  GLU A 306      28.253 215.143  -3.876  1.00  0.00           C  
ATOM    983  OE1 GLU A 306      27.481 214.213  -4.195  1.00  0.00           O  
ATOM    984  OE2 GLU A 306      29.501 215.087  -3.985  1.00  0.00           O  
ATOM    985  N   GLU A 307      30.491 218.404  -0.404  1.00  0.00           N  
ATOM    986  CA  GLU A 307      31.649 218.216   0.440  1.00  0.00           C  
ATOM    987  C   GLU A 307      31.319 218.350   1.920  1.00  0.00           C  
ATOM    988  O   GLU A 307      32.141 218.007   2.774  1.00  0.00           O  
ATOM    989  CB  GLU A 307      32.755 219.190   0.052  1.00  0.00           C  
ATOM    990  CG  GLU A 307      32.896 220.383   0.965  1.00  0.00           C  
ATOM    991  CD  GLU A 307      34.240 221.057   0.799  1.00  0.00           C  
ATOM    992  OE1 GLU A 307      34.567 221.461  -0.338  1.00  0.00           O  
ATOM    993  OE2 GLU A 307      34.973 221.176   1.804  1.00  0.00           O  
ATOM    994  N   LEU A 308      30.120 218.848   2.224  1.00  0.00           N  
ATOM    995  CA  LEU A 308      29.664 218.995   3.617  1.00  0.00           C  
ATOM    996  C   LEU A 308      28.866 217.749   3.990  1.00  0.00           C  
ATOM    997  O   LEU A 308      28.999 217.218   5.089  1.00  0.00           O  
ATOM    998  CB  LEU A 308      28.747 220.211   3.770  1.00  0.00           C  
ATOM    999  CG  LEU A 308      29.098 221.420   4.645  1.00  0.00           C  
ATOM   1000  CD1 LEU A 308      28.088 222.508   4.320  1.00  0.00           C  
ATOM   1001  CD2 LEU A 308      29.065 221.094   6.125  1.00  0.00           C  
ATOM   1002  N   ARG A 309      28.022 217.307   3.061  1.00  0.00           N  
ATOM   1003  CA  ARG A 309      27.195 216.126   3.270  1.00  0.00           C  
ATOM   1004  C   ARG A 309      28.091 214.910   3.410  1.00  0.00           C  
ATOM   1005  O   ARG A 309      27.891 214.070   4.288  1.00  0.00           O  
ATOM   1006  CB  ARG A 309      26.245 215.923   2.095  1.00  0.00           C  
ATOM   1007  CG  ARG A 309      25.306 217.071   1.863  1.00  0.00           C  
ATOM   1008  CD  ARG A 309      24.601 216.849   0.568  1.00  0.00           C  
ATOM   1009  NE  ARG A 309      23.933 215.553   0.609  1.00  0.00           N  
ATOM   1010  CZ  ARG A 309      23.513 214.878  -0.456  1.00  0.00           C  
ATOM   1011  NH1 ARG A 309      23.688 215.367  -1.676  1.00  0.00           N  
ATOM   1012  NH2 ARG A 309      22.916 213.708  -0.294  1.00  0.00           N  
ATOM   1013  N   LEU A 310      29.090 214.816   2.549  1.00  0.00           N  
ATOM   1014  CA  LEU A 310      29.985 213.689   2.632  1.00  0.00           C  
ATOM   1015  C   LEU A 310      30.637 213.643   4.009  1.00  0.00           C  
ATOM   1016  O   LEU A 310      30.514 212.645   4.715  1.00  0.00           O  
ATOM   1017  CB  LEU A 310      31.035 213.775   1.533  1.00  0.00           C  
ATOM   1018  CG  LEU A 310      30.820 212.694   0.473  1.00  0.00           C  
ATOM   1019  CD1 LEU A 310      29.395 212.717  -0.059  1.00  0.00           C  
ATOM   1020  CD2 LEU A 310      31.821 212.909  -0.635  1.00  0.00           C  
ATOM   1021  N   LYS A 311      31.297 214.732   4.396  1.00  0.00           N  
ATOM   1022  CA  LYS A 311      31.983 214.832   5.691  1.00  0.00           C  
ATOM   1023  C   LYS A 311      31.129 214.668   6.951  1.00  0.00           C  
ATOM   1024  O   LYS A 311      31.661 214.519   8.047  1.00  0.00           O  
ATOM   1025  CB  LYS A 311      32.721 216.165   5.776  1.00  0.00           C  
ATOM   1026  CG  LYS A 311      33.322 216.495   7.151  1.00  0.00           C  
ATOM   1027  CD  LYS A 311      34.851 216.371   7.173  1.00  0.00           C  
ATOM   1028  CE  LYS A 311      35.443 217.057   8.400  1.00  0.00           C  
ATOM   1029  NZ  LYS A 311      34.759 216.631   9.663  1.00  0.00           N  
ATOM   1030  N   TYR A 312      29.812 214.730   6.809  1.00  0.00           N  
ATOM   1031  CA  TYR A 312      28.921 214.551   7.950  1.00  0.00           C  
ATOM   1032  C   TYR A 312      27.841 213.592   7.544  1.00  0.00           C  
ATOM   1033  O   TYR A 312      26.753 213.582   8.114  1.00  0.00           O  
ATOM   1034  CB  TYR A 312      28.271 215.863   8.368  1.00  0.00           C  
ATOM   1035  CG  TYR A 312      29.225 216.764   9.062  1.00  0.00           C  
ATOM   1036  CD1 TYR A 312      29.883 217.772   8.368  1.00  0.00           C  
ATOM   1037  CD2 TYR A 312      29.529 216.571  10.404  1.00  0.00           C  
ATOM   1038  CE1 TYR A 312      30.828 218.561   8.986  1.00  0.00           C  
ATOM   1039  CE2 TYR A 312      30.479 217.359  11.038  1.00  0.00           C  
ATOM   1040  CZ  TYR A 312      31.124 218.352  10.318  1.00  0.00           C  
ATOM   1041  OH  TYR A 312      32.085 219.113  10.932  1.00  0.00           O  
ATOM   1042  N   ARG A 313      28.154 212.786   6.545  1.00  0.00           N  
ATOM   1043  CA  ARG A 313      27.212 211.823   6.017  1.00  0.00           C  
ATOM   1044  C   ARG A 313      26.178 211.272   6.999  1.00  0.00           C  
ATOM   1045  O   ARG A 313      25.048 210.995   6.609  1.00  0.00           O  
ATOM   1046  CB  ARG A 313      27.972 210.668   5.395  1.00  0.00           C  
ATOM   1047  CG  ARG A 313      27.085 209.840   4.533  1.00  0.00           C  
ATOM   1048  CD  ARG A 313      26.358 210.724   3.558  1.00  0.00           C  
ATOM   1049  NE  ARG A 313      25.736 209.926   2.520  1.00  0.00           N  
ATOM   1050  CZ  ARG A 313      25.634 210.312   1.256  1.00  0.00           C  
ATOM   1051  NH1 ARG A 313      26.116 211.494   0.886  1.00  0.00           N  
ATOM   1052  NH2 ARG A 313      25.069 209.509   0.361  1.00  0.00           N  
ATOM   1053  N   TYR A 314      26.557 211.096   8.262  1.00  0.00           N  
ATOM   1054  CA  TYR A 314      25.612 210.571   9.231  1.00  0.00           C  
ATOM   1055  C   TYR A 314      24.505 211.559   9.532  1.00  0.00           C  
ATOM   1056  O   TYR A 314      23.383 211.180   9.867  1.00  0.00           O  
ATOM   1057  CB  TYR A 314      26.327 210.163  10.513  1.00  0.00           C  
ATOM   1058  CG  TYR A 314      27.331 211.159  11.024  1.00  0.00           C  
ATOM   1059  CD1 TYR A 314      26.974 212.129  11.967  1.00  0.00           C  
ATOM   1060  CD2 TYR A 314      28.655 211.104  10.602  1.00  0.00           C  
ATOM   1061  CE1 TYR A 314      27.915 213.014  12.483  1.00  0.00           C  
ATOM   1062  CE2 TYR A 314      29.611 211.987  11.110  1.00  0.00           C  
ATOM   1063  CZ  TYR A 314      29.237 212.937  12.054  1.00  0.00           C  
ATOM   1064  OH  TYR A 314      30.197 213.781  12.588  1.00  0.00           O  
ATOM   1065  N   LEU A 315      24.809 212.841   9.418  1.00  0.00           N  
ATOM   1066  CA  LEU A 315      23.780 213.839   9.659  1.00  0.00           C  
ATOM   1067  C   LEU A 315      23.014 214.009   8.361  1.00  0.00           C  
ATOM   1068  O   LEU A 315      21.806 214.222   8.378  1.00  0.00           O  
ATOM   1069  CB  LEU A 315      24.410 215.145  10.129  1.00  0.00           C  
ATOM   1070  CG  LEU A 315      24.922 214.984  11.564  1.00  0.00           C  
ATOM   1071  CD1 LEU A 315      25.799 216.148  11.934  1.00  0.00           C  
ATOM   1072  CD2 LEU A 315      23.745 214.854  12.513  1.00  0.00           C  
ATOM   1073  N   ASP A 316      23.717 213.871   7.236  1.00  0.00           N  
ATOM   1074  CA  ASP A 316      23.074 213.984   5.930  1.00  0.00           C  
ATOM   1075  C   ASP A 316      22.046 212.884   5.779  1.00  0.00           C  
ATOM   1076  O   ASP A 316      21.000 213.081   5.186  1.00  0.00           O  
ATOM   1077  CB  ASP A 316      24.102 213.895   4.787  1.00  0.00           C  
ATOM   1078  CG  ASP A 316      23.448 213.899   3.404  1.00  0.00           C  
ATOM   1079  OD1 ASP A 316      22.400 214.556   3.216  1.00  0.00           O  
ATOM   1080  OD2 ASP A 316      23.996 213.248   2.495  1.00  0.00           O  
ATOM   1081  N   LEU A 317      22.330 211.721   6.340  1.00  0.00           N  
ATOM   1082  CA  LEU A 317      21.399 210.620   6.217  1.00  0.00           C  
ATOM   1083  C   LEU A 317      20.191 210.748   7.155  1.00  0.00           C  
ATOM   1084  O   LEU A 317      19.325 209.883   7.165  1.00  0.00           O  
ATOM   1085  CB  LEU A 317      22.155 209.290   6.386  1.00  0.00           C  
ATOM   1086  CG  LEU A 317      23.149 209.039   5.227  1.00  0.00           C  
ATOM   1087  CD1 LEU A 317      24.198 208.003   5.570  1.00  0.00           C  
ATOM   1088  CD2 LEU A 317      22.392 208.598   4.020  1.00  0.00           C  
ATOM   1089  N   ARG A 318      20.110 211.837   7.926  1.00  0.00           N  
ATOM   1090  CA  ARG A 318      18.939 212.054   8.802  1.00  0.00           C  
ATOM   1091  C   ARG A 318      17.850 212.616   7.926  1.00  0.00           C  
ATOM   1092  O   ARG A 318      16.664 212.616   8.280  1.00  0.00           O  
ATOM   1093  CB  ARG A 318      19.210 213.078   9.915  1.00  0.00           C  
ATOM   1094  CG  ARG A 318      20.200 212.627  10.956  1.00  0.00           C  
ATOM   1095  CD  ARG A 318      20.189 213.463  12.230  1.00  0.00           C  
ATOM   1096  NE  ARG A 318      21.093 212.838  13.200  1.00  0.00           N  
ATOM   1097  CZ  ARG A 318      21.507 213.375  14.343  1.00  0.00           C  
ATOM   1098  NH1 ARG A 318      21.112 214.583  14.712  1.00  0.00           N  
ATOM   1099  NH2 ARG A 318      22.333 212.687  15.113  1.00  0.00           N  
ATOM   1100  N   ARG A 319      18.285 213.110   6.774  1.00  0.00           N  
ATOM   1101  CA  ARG A 319      17.378 213.712   5.826  1.00  0.00           C  
ATOM   1102  C   ARG A 319      16.377 212.722   5.331  1.00  0.00           C  
ATOM   1103  O   ARG A 319      16.576 211.527   5.399  1.00  0.00           O  
ATOM   1104  CB  ARG A 319      18.145 214.333   4.656  1.00  0.00           C  
ATOM   1105  CG  ARG A 319      19.094 215.413   5.129  1.00  0.00           C  
ATOM   1106  CD  ARG A 319      19.407 216.462   4.075  1.00  0.00           C  
ATOM   1107  NE  ARG A 319      20.199 215.973   2.950  1.00  0.00           N  
ATOM   1108  CZ  ARG A 319      19.694 215.703   1.754  1.00  0.00           C  
ATOM   1109  NH1 ARG A 319      18.399 215.870   1.546  1.00  0.00           N  
ATOM   1110  NH2 ARG A 319      20.482 215.306   0.761  1.00  0.00           N  
ATOM   1111  N   ARG A 320      15.286 213.245   4.821  1.00  0.00           N  
ATOM   1112  CA  ARG A 320      14.243 212.398   4.327  1.00  0.00           C  
ATOM   1113  C   ARG A 320      14.558 211.805   2.956  1.00  0.00           C  
ATOM   1114  O   ARG A 320      14.273 210.644   2.715  1.00  0.00           O  
ATOM   1115  CB  ARG A 320      12.943 213.179   4.287  1.00  0.00           C  
ATOM   1116  CG  ARG A 320      11.765 212.301   4.313  1.00  0.00           C  
ATOM   1117  CD  ARG A 320      10.529 213.114   4.180  1.00  0.00           C  
ATOM   1118  NE  ARG A 320       9.369 212.247   4.272  1.00  0.00           N  
ATOM   1119  CZ  ARG A 320       8.129 212.622   3.991  1.00  0.00           C  
ATOM   1120  NH1 ARG A 320       7.884 213.868   3.596  1.00  0.00           N  
ATOM   1121  NH2 ARG A 320       7.138 211.740   4.098  1.00  0.00           N  
ATOM   1122  N   ARG A 321      15.153 212.571   2.050  1.00  0.00           N  
ATOM   1123  CA  ARG A 321      15.421 211.981   0.754  1.00  0.00           C  
ATOM   1124  C   ARG A 321      16.417 210.849   0.852  1.00  0.00           C  
ATOM   1125  O   ARG A 321      16.217 209.789   0.246  1.00  0.00           O  
ATOM   1126  CB  ARG A 321      15.915 212.998  -0.262  1.00  0.00           C  
ATOM   1127  CG  ARG A 321      15.434 212.617  -1.649  1.00  0.00           C  
ATOM   1128  CD  ARG A 321      15.987 213.517  -2.711  1.00  0.00           C  
ATOM   1129  NE  ARG A 321      16.760 212.796  -3.731  1.00  0.00           N  
ATOM   1130  CZ  ARG A 321      16.237 212.013  -4.675  1.00  0.00           C  
ATOM   1131  NH1 ARG A 321      14.920 211.828  -4.745  1.00  0.00           N  
ATOM   1132  NH2 ARG A 321      17.032 211.440  -5.573  1.00  0.00           N  
ATOM   1133  N   MET A 322      17.489 211.056   1.608  1.00  0.00           N  
ATOM   1134  CA  MET A 322      18.476 209.999   1.754  1.00  0.00           C  
ATOM   1135  C   MET A 322      17.770 208.761   2.305  1.00  0.00           C  
ATOM   1136  O   MET A 322      17.687 207.745   1.621  1.00  0.00           O  
ATOM   1137  CB  MET A 322      19.608 210.453   2.671  1.00  0.00           C  
ATOM   1138  CG  MET A 322      20.365 211.640   2.108  1.00  0.00           C  
ATOM   1139  SD  MET A 322      20.567 211.544   0.306  1.00  0.00           S  
ATOM   1140  CE  MET A 322      22.311 210.886   0.146  1.00  0.00           C  
ATOM   1141  N   GLN A 323      17.228 208.831   3.514  1.00  0.00           N  
ATOM   1142  CA  GLN A 323      16.546 207.658   4.032  1.00  0.00           C  
ATOM   1143  C   GLN A 323      15.626 207.069   2.960  1.00  0.00           C  
ATOM   1144  O   GLN A 323      15.623 205.866   2.734  1.00  0.00           O  
ATOM   1145  CB  GLN A 323      15.785 208.017   5.307  1.00  0.00           C  
ATOM   1146  CG  GLN A 323      16.730 208.645   6.301  1.00  0.00           C  
ATOM   1147  CD  GLN A 323      16.284 208.514   7.725  1.00  0.00           C  
ATOM   1148  OE1 GLN A 323      15.154 208.108   8.004  1.00  0.00           O  
ATOM   1149  NE2 GLN A 323      17.170 208.869   8.652  1.00  0.00           N  
ATOM   1150  N   GLU A 324      14.887 207.917   2.259  1.00  0.00           N  
ATOM   1151  CA  GLU A 324      13.981 207.434   1.224  1.00  0.00           C  
ATOM   1152  C   GLU A 324      14.697 206.696   0.116  1.00  0.00           C  
ATOM   1153  O   GLU A 324      14.165 205.743  -0.444  1.00  0.00           O  
ATOM   1154  CB  GLU A 324      13.182 208.578   0.616  1.00  0.00           C  
ATOM   1155  CG  GLU A 324      11.872 208.854   1.325  1.00  0.00           C  
ATOM   1156  CD  GLU A 324      11.106 209.967   0.649  1.00  0.00           C  
ATOM   1157  OE1 GLU A 324      11.401 210.231  -0.544  1.00  0.00           O  
ATOM   1158  OE2 GLU A 324      10.217 210.567   1.301  1.00  0.00           O  
ATOM   1159  N   ASN A 325      15.897 207.129  -0.222  1.00  0.00           N  
ATOM   1160  CA  ASN A 325      16.625 206.434  -1.269  1.00  0.00           C  
ATOM   1161  C   ASN A 325      17.175 205.159  -0.648  1.00  0.00           C  
ATOM   1162  O   ASN A 325      16.878 204.060  -1.112  1.00  0.00           O  
ATOM   1163  CB  ASN A 325      17.765 207.303  -1.808  1.00  0.00           C  
ATOM   1164  CG  ASN A 325      17.275 208.624  -2.382  1.00  0.00           C  
ATOM   1165  OD1 ASN A 325      18.077 209.520  -2.653  1.00  0.00           O  
ATOM   1166  ND2 ASN A 325      15.959 208.750  -2.575  1.00  0.00           N  
ATOM   1167  N   LEU A 332      17.954 205.311   0.421  1.00  0.00           N  
ATOM   1168  CA  LEU A 332      18.544 204.164   1.097  1.00  0.00           C  
ATOM   1169  C   LEU A 332      17.519 203.049   1.234  1.00  0.00           C  
ATOM   1170  O   LEU A 332      17.846 201.874   1.093  1.00  0.00           O  
ATOM   1171  CB  LEU A 332      19.079 204.556   2.473  1.00  0.00           C  
ATOM   1172  CG  LEU A 332      20.415 205.302   2.406  1.00  0.00           C  
ATOM   1173  CD1 LEU A 332      21.143 205.205   3.738  1.00  0.00           C  
ATOM   1174  CD2 LEU A 332      21.282 204.688   1.313  1.00  0.00           C  
ATOM   1175  N   ARG A 333      16.273 203.431   1.478  1.00  0.00           N  
ATOM   1176  CA  ARG A 333      15.195 202.474   1.621  1.00  0.00           C  
ATOM   1177  C   ARG A 333      14.569 202.032   0.303  1.00  0.00           C  
ATOM   1178  O   ARG A 333      13.947 200.971   0.226  1.00  0.00           O  
ATOM   1179  CB  ARG A 333      14.100 203.058   2.471  1.00  0.00           C  
ATOM   1180  CG  ARG A 333      14.372 203.197   3.930  1.00  0.00           C  
ATOM   1181  CD  ARG A 333      13.034 202.926   4.522  1.00  0.00           C  
ATOM   1182  NE  ARG A 333      12.848 203.208   5.929  1.00  0.00           N  
ATOM   1183  CZ  ARG A 333      11.656 203.140   6.511  1.00  0.00           C  
ATOM   1184  NH1 ARG A 333      10.588 202.810   5.797  1.00  0.00           N  
ATOM   1185  NH2 ARG A 333      11.531 203.392   7.802  1.00  0.00           N  
ATOM   1186  N   LEU A 334      14.651 202.866  -0.725  1.00  0.00           N  
ATOM   1187  CA  LEU A 334      14.098 202.445  -1.997  1.00  0.00           C  
ATOM   1188  C   LEU A 334      15.035 201.310  -2.359  1.00  0.00           C  
ATOM   1189  O   LEU A 334      14.616 200.259  -2.846  1.00  0.00           O  
ATOM   1190  CB  LEU A 334      14.196 203.547  -3.051  1.00  0.00           C  
ATOM   1191  CG  LEU A 334      13.730 203.036  -4.419  1.00  0.00           C  
ATOM   1192  CD1 LEU A 334      12.250 202.673  -4.369  1.00  0.00           C  
ATOM   1193  CD2 LEU A 334      13.988 204.093  -5.469  1.00  0.00           C  
ATOM   1194  N   ARG A 335      16.318 201.542  -2.090  1.00  0.00           N  
ATOM   1195  CA  ARG A 335      17.356 200.558  -2.355  1.00  0.00           C  
ATOM   1196  C   ARG A 335      16.980 199.228  -1.700  1.00  0.00           C  
ATOM   1197  O   ARG A 335      16.887 198.203  -2.376  1.00  0.00           O  
ATOM   1198  CB  ARG A 335      18.685 201.041  -1.790  1.00  0.00           C  
ATOM   1199  CG  ARG A 335      19.820 200.073  -2.011  1.00  0.00           C  
ATOM   1200  CD  ARG A 335      20.996 200.809  -2.597  1.00  0.00           C  
ATOM   1201  NE  ARG A 335      22.104 199.923  -2.913  1.00  0.00           N  
ATOM   1202  CZ  ARG A 335      23.213 200.314  -3.525  1.00  0.00           C  
ATOM   1203  NH1 ARG A 335      23.356 201.578  -3.894  1.00  0.00           N  
ATOM   1204  NH2 ARG A 335      24.190 199.447  -3.745  1.00  0.00           N  
ATOM   1205  N   HIS A 336      16.765 199.246  -0.387  1.00  0.00           N  
ATOM   1206  CA  HIS A 336      16.382 198.031   0.303  1.00  0.00           C  
ATOM   1207  C   HIS A 336      15.206 197.380  -0.423  1.00  0.00           C  
ATOM   1208  O   HIS A 336      15.347 196.288  -0.969  1.00  0.00           O  
ATOM   1209  CB  HIS A 336      16.026 198.345   1.744  1.00  0.00           C  
ATOM   1210  CG  HIS A 336      15.338 197.220   2.458  1.00  0.00           C  
ATOM   1211  ND1 HIS A 336      15.794 196.711   3.655  1.00  0.00           N  
ATOM   1212  CD2 HIS A 336      14.187 196.563   2.188  1.00  0.00           C  
ATOM   1213  CE1 HIS A 336      14.952 195.793   4.095  1.00  0.00           C  
ATOM   1214  NE2 HIS A 336      13.965 195.685   3.220  1.00  0.00           N  
ATOM   1215  N   ARG A 337      14.057 198.046  -0.440  1.00  0.00           N  
ATOM   1216  CA  ARG A 337      12.876 197.519  -1.126  1.00  0.00           C  
ATOM   1217  C   ARG A 337      13.259 196.904  -2.482  1.00  0.00           C  
ATOM   1218  O   ARG A 337      12.812 195.813  -2.812  1.00  0.00           O  
ATOM   1219  CB  ARG A 337      11.825 198.637  -1.342  1.00  0.00           C  
ATOM   1220  CG  ARG A 337      10.693 198.724  -0.304  1.00  0.00           C  
ATOM   1221  CD  ARG A 337       9.687 199.875  -0.603  1.00  0.00           C  
ATOM   1222  NE  ARG A 337      10.146 201.187  -0.127  1.00  0.00           N  
ATOM   1223  CZ  ARG A 337      10.529 202.188  -0.916  1.00  0.00           C  
ATOM   1224  NH1 ARG A 337      10.504 202.037  -2.232  1.00  0.00           N  
ATOM   1225  NH2 ARG A 337      10.968 203.329  -0.394  1.00  0.00           N  
ATOM   1226  N   VAL A 338      14.093 197.607  -3.253  1.00  0.00           N  
ATOM   1227  CA  VAL A 338      14.536 197.156  -4.588  1.00  0.00           C  
ATOM   1228  C   VAL A 338      15.226 195.801  -4.565  1.00  0.00           C  
ATOM   1229  O   VAL A 338      14.800 194.850  -5.220  1.00  0.00           O  
ATOM   1230  CB  VAL A 338      15.525 198.182  -5.267  1.00  0.00           C  
ATOM   1231  CG1 VAL A 338      16.297 197.499  -6.398  1.00  0.00           C  
ATOM   1232  CG2 VAL A 338      14.752 199.372  -5.829  1.00  0.00           C  
ATOM   1233  N   ILE A 339      16.317 195.735  -3.821  1.00  0.00           N  
ATOM   1234  CA  ILE A 339      17.079 194.508  -3.678  1.00  0.00           C  
ATOM   1235  C   ILE A 339      16.206 193.393  -3.112  1.00  0.00           C  
ATOM   1236  O   ILE A 339      16.186 192.284  -3.625  1.00  0.00           O  
ATOM   1237  CB  ILE A 339      18.279 194.721  -2.734  1.00  0.00           C  
ATOM   1238  CG1 ILE A 339      19.439 195.363  -3.505  1.00  0.00           C  
ATOM   1239  CG2 ILE A 339      18.659 193.398  -2.075  1.00  0.00           C  
ATOM   1240  CD1 ILE A 339      20.644 195.664  -2.633  1.00  0.00           C  
ATOM   1241  N   LYS A 340      15.482 193.691  -2.049  1.00  0.00           N  
ATOM   1242  CA  LYS A 340      14.638 192.685  -1.446  1.00  0.00           C  
ATOM   1243  C   LYS A 340      13.639 192.094  -2.430  1.00  0.00           C  
ATOM   1244  O   LYS A 340      13.200 190.970  -2.258  1.00  0.00           O  
ATOM   1245  CB  LYS A 340      13.900 193.265  -0.234  1.00  0.00           C  
ATOM   1246  CG  LYS A 340      12.883 192.325   0.393  1.00  0.00           C  
ATOM   1247  CD  LYS A 340      13.490 190.987   0.792  1.00  0.00           C  
ATOM   1248  CE  LYS A 340      12.532 190.232   1.692  1.00  0.00           C  
ATOM   1249  NZ  LYS A 340      11.135 190.343   1.175  1.00  0.00           N  
ATOM   1250  N   ALA A 341      13.267 192.845  -3.453  1.00  0.00           N  
ATOM   1251  CA  ALA A 341      12.317 192.319  -4.411  1.00  0.00           C  
ATOM   1252  C   ALA A 341      13.069 191.501  -5.438  1.00  0.00           C  
ATOM   1253  O   ALA A 341      12.500 190.594  -6.056  1.00  0.00           O  
ATOM   1254  CB  ALA A 341      11.540 193.442  -5.076  1.00  0.00           C  
ATOM   1255  N   ILE A 342      14.352 191.811  -5.613  1.00  0.00           N  
ATOM   1256  CA  ILE A 342      15.186 191.062  -6.551  1.00  0.00           C  
ATOM   1257  C   ILE A 342      15.333 189.643  -5.995  1.00  0.00           C  
ATOM   1258  O   ILE A 342      15.328 188.671  -6.754  1.00  0.00           O  
ATOM   1259  CB  ILE A 342      16.587 191.699  -6.722  1.00  0.00           C  
ATOM   1260  CG1 ILE A 342      16.473 192.982  -7.547  1.00  0.00           C  
ATOM   1261  CG2 ILE A 342      17.531 190.706  -7.398  1.00  0.00           C  
ATOM   1262  CD1 ILE A 342      17.799 193.665  -7.848  1.00  0.00           C  
ATOM   1263  N   TRP A 343      15.455 189.543  -4.670  1.00  0.00           N  
ATOM   1264  CA  TRP A 343      15.557 188.252  -4.011  1.00  0.00           C  
ATOM   1265  C   TRP A 343      14.212 187.595  -4.185  1.00  0.00           C  
ATOM   1266  O   TRP A 343      14.076 186.586  -4.858  1.00  0.00           O  
ATOM   1267  CB  TRP A 343      15.832 188.398  -2.518  1.00  0.00           C  
ATOM   1268  CG  TRP A 343      17.287 188.472  -2.152  1.00  0.00           C  
ATOM   1269  CD1 TRP A 343      18.082 189.582  -2.154  1.00  0.00           C  
ATOM   1270  CD2 TRP A 343      18.102 187.392  -1.682  1.00  0.00           C  
ATOM   1271  NE1 TRP A 343      19.341 189.262  -1.704  1.00  0.00           N  
ATOM   1272  CE2 TRP A 343      19.383 187.925  -1.407  1.00  0.00           C  
ATOM   1273  CE3 TRP A 343      17.876 186.027  -1.461  1.00  0.00           C  
ATOM   1274  CZ2 TRP A 343      20.435 187.139  -0.920  1.00  0.00           C  
ATOM   1275  CZ3 TRP A 343      18.916 185.253  -0.979  1.00  0.00           C  
ATOM   1276  CH2 TRP A 343      20.183 185.813  -0.712  1.00  0.00           C  
ATOM   1277  N   ASP A 344      13.214 188.184  -3.560  1.00  0.00           N  
ATOM   1278  CA  ASP A 344      11.856 187.685  -3.657  1.00  0.00           C  
ATOM   1279  C   ASP A 344      11.602 187.022  -5.016  1.00  0.00           C  
ATOM   1280  O   ASP A 344      11.261 185.836  -5.088  1.00  0.00           O  
ATOM   1281  CB  ASP A 344      10.866 188.845  -3.436  1.00  0.00           C  
ATOM   1282  CG  ASP A 344      10.569 189.099  -1.958  1.00  0.00           C  
ATOM   1283  OD1 ASP A 344      11.478 188.922  -1.118  1.00  0.00           O  
ATOM   1284  OD2 ASP A 344       9.423 189.490  -1.643  1.00  0.00           O  
ATOM   1285  N   PHE A 345      11.802 187.786  -6.088  1.00  0.00           N  
ATOM   1286  CA  PHE A 345      11.573 187.306  -7.461  1.00  0.00           C  
ATOM   1287  C   PHE A 345      12.486 186.178  -7.959  1.00  0.00           C  
ATOM   1288  O   PHE A 345      12.002 185.125  -8.353  1.00  0.00           O  
ATOM   1289  CB  PHE A 345      11.668 188.484  -8.441  1.00  0.00           C  
ATOM   1290  CG  PHE A 345      11.301 188.141  -9.860  1.00  0.00           C  
ATOM   1291  CD1 PHE A 345       9.973 187.961 -10.228  1.00  0.00           C  
ATOM   1292  CD2 PHE A 345      12.279 188.061 -10.842  1.00  0.00           C  
ATOM   1293  CE1 PHE A 345       9.621 187.712 -11.564  1.00  0.00           C  
ATOM   1294  CE2 PHE A 345      11.943 187.815 -12.173  1.00  0.00           C  
ATOM   1295  CZ  PHE A 345      10.608 187.642 -12.534  1.00  0.00           C  
ATOM   1296  N   LEU A 347      13.797 186.413  -7.969  1.00  0.00           N  
ATOM   1297  CA  LEU A 347      14.731 185.406  -8.447  1.00  0.00           C  
ATOM   1298  C   LEU A 347      14.646 184.128  -7.626  1.00  0.00           C  
ATOM   1299  O   LEU A 347      14.735 183.026  -8.173  1.00  0.00           O  
ATOM   1300  CB  LEU A 347      16.161 185.958  -8.451  1.00  0.00           C  
ATOM   1301  CG  LEU A 347      16.422 187.041  -9.500  1.00  0.00           C  
ATOM   1302  CD1 LEU A 347      17.830 187.589  -9.361  1.00  0.00           C  
ATOM   1303  CD2 LEU A 347      16.228 186.460 -10.881  1.00  0.00           C  
ATOM   1304  N   ASP A 348      14.486 184.279  -6.315  1.00  0.00           N  
ATOM   1305  CA  ASP A 348      14.350 183.132  -5.432  1.00  0.00           C  
ATOM   1306  C   ASP A 348      13.165 182.337  -5.965  1.00  0.00           C  
ATOM   1307  O   ASP A 348      13.275 181.152  -6.253  1.00  0.00           O  
ATOM   1308  CB  ASP A 348      14.108 183.601  -3.998  1.00  0.00           C  
ATOM   1309  CG  ASP A 348      13.547 182.517  -3.119  1.00  0.00           C  
ATOM   1310  OD1 ASP A 348      12.314 182.345  -3.122  1.00  0.00           O  
ATOM   1311  OD2 ASP A 348      14.337 181.834  -2.435  1.00  0.00           O  
ATOM   1312  N   ARG A 349      12.037 183.011  -6.139  1.00  0.00           N  
ATOM   1313  CA  ARG A 349      10.842 182.366  -6.677  1.00  0.00           C  
ATOM   1314  C   ARG A 349      11.117 181.684  -8.023  1.00  0.00           C  
ATOM   1315  O   ARG A 349      10.483 180.690  -8.346  1.00  0.00           O  
ATOM   1316  CB  ARG A 349       9.704 183.384  -6.863  1.00  0.00           C  
ATOM   1317  CG  ARG A 349       8.336 182.727  -6.985  1.00  0.00           C  
ATOM   1318  CD  ARG A 349       7.225 183.686  -7.434  1.00  0.00           C  
ATOM   1319  NE  ARG A 349       7.212 183.913  -8.882  1.00  0.00           N  
ATOM   1320  CZ  ARG A 349       7.815 184.934  -9.494  1.00  0.00           C  
ATOM   1321  NH1 ARG A 349       8.490 185.839  -8.785  1.00  0.00           N  
ATOM   1322  NH2 ARG A 349       7.735 185.059 -10.816  1.00  0.00           N  
ATOM   1323  N   GLU A 352      12.046 182.217  -8.812  1.00  0.00           N  
ATOM   1324  CA  GLU A 352      12.363 181.619 -10.108  1.00  0.00           C  
ATOM   1325  C   GLU A 352      13.603 180.757  -9.939  1.00  0.00           C  
ATOM   1326  O   GLU A 352      14.482 180.707 -10.815  1.00  0.00           O  
ATOM   1327  CB  GLU A 352      12.643 182.680 -11.168  1.00  0.00           C  
ATOM   1328  CG  GLU A 352      11.616 183.780 -11.236  1.00  0.00           C  
ATOM   1329  CD  GLU A 352      10.667 183.645 -12.408  1.00  0.00           C  
ATOM   1330  OE1 GLU A 352      11.137 183.411 -13.547  1.00  0.00           O  
ATOM   1331  OE2 GLU A 352       9.448 183.796 -12.188  1.00  0.00           O  
ATOM   1332  N   GLY A 361      13.664 180.092  -8.791  1.00  0.00           N  
ATOM   1333  CA  GLY A 361      14.756 179.194  -8.470  1.00  0.00           C  
ATOM   1334  C   GLY A 361      16.172 179.601  -8.785  1.00  0.00           C  
ATOM   1335  O   GLY A 361      16.948 178.803  -9.284  1.00  0.00           O  
ATOM   1336  N   PHE A 362      16.530 180.845  -8.522  1.00  0.00           N  
ATOM   1337  CA  PHE A 362      17.909 181.254  -8.767  1.00  0.00           C  
ATOM   1338  C   PHE A 362      18.638 181.004  -7.458  1.00  0.00           C  
ATOM   1339  O   PHE A 362      18.085 181.215  -6.385  1.00  0.00           O  
ATOM   1340  CB  PHE A 362      18.001 182.744  -9.121  1.00  0.00           C  
ATOM   1341  CG  PHE A 362      17.829 183.038 -10.570  1.00  0.00           C  
ATOM   1342  CD1 PHE A 362      16.590 182.894 -11.181  1.00  0.00           C  
ATOM   1343  CD2 PHE A 362      18.918 183.452 -11.333  1.00  0.00           C  
ATOM   1344  CE1 PHE A 362      16.433 183.157 -12.538  1.00  0.00           C  
ATOM   1345  CE2 PHE A 362      18.772 183.718 -12.698  1.00  0.00           C  
ATOM   1346  CZ  PHE A 362      17.528 183.569 -13.299  1.00  0.00           C  
ATOM   1347  N   VAL A 363      19.867 180.531  -7.528  1.00  0.00           N  
ATOM   1348  CA  VAL A 363      20.606 180.291  -6.303  1.00  0.00           C  
ATOM   1349  C   VAL A 363      21.510 181.486  -6.057  1.00  0.00           C  
ATOM   1350  O   VAL A 363      22.266 181.897  -6.950  1.00  0.00           O  
ATOM   1351  CB  VAL A 363      21.461 179.015  -6.398  1.00  0.00           C  
ATOM   1352  CG1 VAL A 363      22.162 178.765  -5.071  1.00  0.00           C  
ATOM   1353  CG2 VAL A 363      20.571 177.835  -6.776  1.00  0.00           C  
ATOM   1354  N   GLN A 364      21.404 182.064  -4.862  1.00  0.00           N  
ATOM   1355  CA  GLN A 364      22.227 183.211  -4.503  1.00  0.00           C  
ATOM   1356  C   GLN A 364      23.564 182.635  -4.118  1.00  0.00           C  
ATOM   1357  O   GLN A 364      23.637 181.784  -3.249  1.00  0.00           O  
ATOM   1358  CB  GLN A 364      21.637 183.948  -3.301  1.00  0.00           C  
ATOM   1359  CG  GLN A 364      22.260 185.323  -3.015  1.00  0.00           C  
ATOM   1360  CD  GLN A 364      23.504 185.301  -2.119  1.00  0.00           C  
ATOM   1361  OE1 GLN A 364      23.901 186.341  -1.570  1.00  0.00           O  
ATOM   1362  NE2 GLN A 364      24.128 184.130  -1.976  1.00  0.00           N  
ATOM   1363  N   VAL A 365      24.625 183.071  -4.768  1.00  0.00           N  
ATOM   1364  CA  VAL A 365      25.920 182.559  -4.413  1.00  0.00           C  
ATOM   1365  C   VAL A 365      26.856 183.720  -4.286  1.00  0.00           C  
ATOM   1366  O   VAL A 365      26.987 184.532  -5.190  1.00  0.00           O  
ATOM   1367  CB  VAL A 365      26.467 181.571  -5.455  1.00  0.00           C  
ATOM   1368  CG1 VAL A 365      27.856 181.127  -5.035  1.00  0.00           C  
ATOM   1369  CG2 VAL A 365      25.535 180.381  -5.585  1.00  0.00           C  
ATOM   1370  N   GLU A 366      27.506 183.790  -3.141  1.00  0.00           N  
ATOM   1371  CA  GLU A 366      28.448 184.849  -2.863  1.00  0.00           C  
ATOM   1372  C   GLU A 366      29.799 184.459  -3.412  1.00  0.00           C  
ATOM   1373  O   GLU A 366      30.353 183.414  -3.081  1.00  0.00           O  
ATOM   1374  CB  GLU A 366      28.480 185.072  -1.367  1.00  0.00           C  
ATOM   1375  CG  GLU A 366      27.077 185.262  -0.869  1.00  0.00           C  
ATOM   1376  CD  GLU A 366      26.867 184.696   0.476  1.00  0.00           C  
ATOM   1377  OE1 GLU A 366      27.551 185.150   1.421  1.00  0.00           O  
ATOM   1378  OE2 GLU A 366      26.012 183.793   0.586  1.00  0.00           O  
ATOM   1379  N   THR A 368      30.307 185.324  -4.271  1.00  0.00           N  
ATOM   1380  CA  THR A 368      31.558 185.116  -4.955  1.00  0.00           C  
ATOM   1381  C   THR A 368      32.755 185.730  -4.257  1.00  0.00           C  
ATOM   1382  O   THR A 368      32.614 186.624  -3.418  1.00  0.00           O  
ATOM   1383  CB  THR A 368      31.417 185.677  -6.374  1.00  0.00           C  
ATOM   1384  OG1 THR A 368      31.103 184.600  -7.251  1.00  0.00           O  
ATOM   1385  CG2 THR A 368      32.675 186.417  -6.850  1.00  0.00           C  
ATOM   1386  N   PRO A 370      33.961 185.248  -4.594  1.00  0.00           N  
ATOM   1387  CA  PRO A 370      35.207 185.754  -4.001  1.00  0.00           C  
ATOM   1388  C   PRO A 370      35.348 187.280  -4.092  1.00  0.00           C  
ATOM   1389  O   PRO A 370      34.743 187.926  -4.959  1.00  0.00           O  
ATOM   1390  CB  PRO A 370      36.283 185.057  -4.822  1.00  0.00           C  
ATOM   1391  CG  PRO A 370      35.643 183.749  -5.162  1.00  0.00           C  
ATOM   1392  CD  PRO A 370      34.227 184.121  -5.514  1.00  0.00           C  
ATOM   1393  N   PHE A 371      36.154 187.828  -3.185  1.00  0.00           N  
ATOM   1394  CA  PHE A 371      36.463 189.254  -3.122  1.00  0.00           C  
ATOM   1395  C   PHE A 371      37.985 189.371  -3.326  1.00  0.00           C  
ATOM   1396  O   PHE A 371      38.484 190.393  -3.801  1.00  0.00           O  
ATOM   1397  CB  PHE A 371      36.066 189.859  -1.759  1.00  0.00           C  
ATOM   1398  CG  PHE A 371      34.643 190.370  -1.692  1.00  0.00           C  
ATOM   1399  CD1 PHE A 371      33.572 189.495  -1.523  1.00  0.00           C  
ATOM   1400  CD2 PHE A 371      34.377 191.734  -1.806  1.00  0.00           C  
ATOM   1401  CE1 PHE A 371      32.250 189.973  -1.471  1.00  0.00           C  
ATOM   1402  CE2 PHE A 371      33.063 192.221  -1.755  1.00  0.00           C  
ATOM   1403  CZ  PHE A 371      32.000 191.340  -1.588  1.00  0.00           C  
ATOM   1404  N   LEU A 372      38.719 188.319  -2.960  1.00  0.00           N  
ATOM   1405  CA  LEU A 372      40.173 188.295  -3.127  1.00  0.00           C  
ATOM   1406  C   LEU A 372      40.529 187.330  -4.271  1.00  0.00           C  
ATOM   1407  O   LEU A 372      40.478 186.113  -4.086  1.00  0.00           O  
ATOM   1408  CB  LEU A 372      40.838 187.847  -1.818  1.00  0.00           C  
ATOM   1409  CG  LEU A 372      40.790 188.859  -0.667  1.00  0.00           C  
ATOM   1410  CD1 LEU A 372      41.295 188.233   0.620  1.00  0.00           C  
ATOM   1411  CD2 LEU A 372      41.632 190.060  -1.031  1.00  0.00           C  
ATOM   1412  N   THR A 373      40.877 187.865  -5.446  1.00  0.00           N  
ATOM   1413  CA  THR A 373      41.206 187.020  -6.600  1.00  0.00           C  
ATOM   1414  C   THR A 373      42.552 187.252  -7.265  1.00  0.00           C  
ATOM   1415  O   THR A 373      43.490 187.764  -6.654  1.00  0.00           O  
ATOM   1416  CB  THR A 373      40.184 187.161  -7.716  1.00  0.00           C  
ATOM   1417  OG1 THR A 373      38.960 187.679  -7.186  1.00  0.00           O  
ATOM   1418  CG2 THR A 373      39.932 185.797  -8.366  1.00  0.00           C  
ATOM   1419  N   LYS A 374      42.630 186.871  -8.538  1.00  0.00           N  
ATOM   1420  CA  LYS A 374      43.856 187.003  -9.315  1.00  0.00           C  
ATOM   1421  C   LYS A 374      43.838 188.218 -10.232  1.00  0.00           C  
ATOM   1422  O   LYS A 374      43.015 188.304 -11.147  1.00  0.00           O  
ATOM   1423  CB  LYS A 374      44.065 185.746 -10.164  1.00  0.00           C  
ATOM   1424  CG  LYS A 374      45.393 185.674 -10.922  1.00  0.00           C  
ATOM   1425  CD  LYS A 374      45.362 184.510 -11.916  1.00  0.00           C  
ATOM   1426  CE  LYS A 374      46.755 184.050 -12.328  1.00  0.00           C  
ATOM   1427  NZ  LYS A 374      46.691 182.778 -13.117  1.00  0.00           N  
ATOM   1428  N   SER A 375      44.739 189.162  -9.982  1.00  0.00           N  
ATOM   1429  CA  SER A 375      44.829 190.333 -10.833  1.00  0.00           C  
ATOM   1430  C   SER A 375      44.913 189.788 -12.245  1.00  0.00           C  
ATOM   1431  O   SER A 375      45.537 188.757 -12.477  1.00  0.00           O  
ATOM   1432  CB  SER A 375      46.099 191.123 -10.525  1.00  0.00           C  
ATOM   1433  OG  SER A 375      46.304 192.156 -11.476  1.00  0.00           O  
ATOM   1434  N   THR A 376      44.266 190.457 -13.188  1.00  0.00           N  
ATOM   1435  CA  THR A 376      44.317 190.010 -14.574  1.00  0.00           C  
ATOM   1436  C   THR A 376      45.372 190.822 -15.301  1.00  0.00           C  
ATOM   1437  O   THR A 376      45.702 191.934 -14.895  1.00  0.00           O  
ATOM   1438  CB  THR A 376      42.953 190.179 -15.305  1.00  0.00           C  
ATOM   1439  OG1 THR A 376      42.304 191.380 -14.868  1.00  0.00           O  
ATOM   1440  CG2 THR A 376      42.057 188.980 -15.040  1.00  0.00           C  
ATOM   1441  N   PRO A 377      45.941 190.264 -16.370  1.00  0.00           N  
ATOM   1442  CA  PRO A 377      46.961 191.013 -17.098  1.00  0.00           C  
ATOM   1443  C   PRO A 377      46.541 192.379 -17.653  1.00  0.00           C  
ATOM   1444  O   PRO A 377      47.064 193.403 -17.214  1.00  0.00           O  
ATOM   1445  CB  PRO A 377      47.390 190.025 -18.171  1.00  0.00           C  
ATOM   1446  CG  PRO A 377      47.355 188.728 -17.407  1.00  0.00           C  
ATOM   1447  CD  PRO A 377      46.008 188.831 -16.711  1.00  0.00           C  
ATOM   1448  N   GLU A 479      45.603 192.417 -18.598  1.00  0.00           N  
ATOM   1449  CA  GLU A 479      45.207 193.714 -19.164  1.00  0.00           C  
ATOM   1450  C   GLU A 479      43.767 194.173 -18.933  1.00  0.00           C  
ATOM   1451  O   GLU A 479      42.972 193.516 -18.246  1.00  0.00           O  
ATOM   1452  CB  GLU A 479      45.483 193.752 -20.678  1.00  0.00           C  
ATOM   1453  CG  GLU A 479      44.501 192.938 -21.528  1.00  0.00           C  
ATOM   1454  CD  GLU A 479      44.034 193.686 -22.771  1.00  0.00           C  
ATOM   1455  OE1 GLU A 479      43.339 193.071 -23.613  1.00  0.00           O  
ATOM   1456  OE2 GLU A 479      44.357 194.890 -22.899  1.00  0.00           O  
ATOM   1457  N   GLY A 488      43.460 195.330 -19.518  1.00  0.00           N  
ATOM   1458  CA  GLY A 488      42.128 195.897 -19.430  1.00  0.00           C  
ATOM   1459  C   GLY A 488      41.834 196.786 -18.236  1.00  0.00           C  
ATOM   1460  O   GLY A 488      42.455 197.840 -18.046  1.00  0.00           O  
ATOM   1461  N   ALA A 495      40.862 196.361 -17.437  1.00  0.00           N  
ATOM   1462  CA  ALA A 495      40.457 197.110 -16.262  1.00  0.00           C  
ATOM   1463  C   ALA A 495      41.492 196.986 -15.156  1.00  0.00           C  
ATOM   1464  O   ALA A 495      41.789 195.890 -14.685  1.00  0.00           O  
ATOM   1465  CB  ALA A 495      39.105 196.614 -15.779  1.00  0.00           C  
ATOM   1466  N   ARG A 496      42.053 198.118 -14.755  1.00  0.00           N  
ATOM   1467  CA  ARG A 496      43.040 198.125 -13.693  1.00  0.00           C  
ATOM   1468  C   ARG A 496      42.269 197.812 -12.427  1.00  0.00           C  
ATOM   1469  O   ARG A 496      41.236 198.424 -12.169  1.00  0.00           O  
ATOM   1470  CB  ARG A 496      43.684 199.504 -13.562  1.00  0.00           C  
ATOM   1471  CG  ARG A 496      44.749 199.552 -12.493  1.00  0.00           C  
ATOM   1472  CD  ARG A 496      45.118 200.966 -12.076  1.00  0.00           C  
ATOM   1473  NE  ARG A 496      45.901 201.713 -13.060  1.00  0.00           N  
ATOM   1474  CZ  ARG A 496      45.383 202.498 -14.002  1.00  0.00           C  
ATOM   1475  NH1 ARG A 496      44.065 202.647 -14.109  1.00  0.00           N  
ATOM   1476  NH2 ARG A 496      46.185 203.163 -14.822  1.00  0.00           N  
ATOM   1477  N   ASP A 497      42.730 196.845 -11.645  1.00  0.00           N  
ATOM   1478  CA  ASP A 497      42.024 196.547 -10.410  1.00  0.00           C  
ATOM   1479  C   ASP A 497      42.796 196.960  -9.174  1.00  0.00           C  
ATOM   1480  O   ASP A 497      43.980 197.306  -9.241  1.00  0.00           O  
ATOM   1481  CB  ASP A 497      41.624 195.063 -10.318  1.00  0.00           C  
ATOM   1482  CG  ASP A 497      42.521 194.150 -11.122  1.00  0.00           C  
ATOM   1483  OD1 ASP A 497      42.040 193.055 -11.483  1.00  0.00           O  
ATOM   1484  OD2 ASP A 497      43.689 194.507 -11.385  1.00  0.00           O  
ATOM   1485  N   PHE A 498      42.092 196.966  -8.049  1.00  0.00           N  
ATOM   1486  CA  PHE A 498      42.704 197.321  -6.785  1.00  0.00           C  
ATOM   1487  C   PHE A 498      43.406 196.055  -6.318  1.00  0.00           C  
ATOM   1488  O   PHE A 498      42.844 194.963  -6.418  1.00  0.00           O  
ATOM   1489  CB  PHE A 498      41.630 197.767  -5.784  1.00  0.00           C  
ATOM   1490  CG  PHE A 498      41.070 199.130  -6.077  1.00  0.00           C  
ATOM   1491  CD1 PHE A 498      39.825 199.279  -6.695  1.00  0.00           C  
ATOM   1492  CD2 PHE A 498      41.818 200.271  -5.789  1.00  0.00           C  
ATOM   1493  CE1 PHE A 498      39.340 200.550  -7.027  1.00  0.00           C  
ATOM   1494  CE2 PHE A 498      41.343 201.538  -6.117  1.00  0.00           C  
ATOM   1495  CZ  PHE A 498      40.105 201.677  -6.735  1.00  0.00           C  
ATOM   1496  N   LEU A 499      44.635 196.189  -5.834  1.00  0.00           N  
ATOM   1497  CA  LEU A 499      45.377 195.023  -5.383  1.00  0.00           C  
ATOM   1498  C   LEU A 499      45.496 194.956  -3.870  1.00  0.00           C  
ATOM   1499  O   LEU A 499      45.513 195.971  -3.188  1.00  0.00           O  
ATOM   1500  CB  LEU A 499      46.776 195.022  -6.002  1.00  0.00           C  
ATOM   1501  CG  LEU A 499      46.840 195.318  -7.501  1.00  0.00           C  
ATOM   1502  CD1 LEU A 499      48.284 195.392  -7.931  1.00  0.00           C  
ATOM   1503  CD2 LEU A 499      46.099 194.254  -8.275  1.00  0.00           C  
ATOM   1504  N   VAL A 500      45.593 193.742  -3.353  1.00  0.00           N  
ATOM   1505  CA  VAL A 500      45.732 193.536  -1.926  1.00  0.00           C  
ATOM   1506  C   VAL A 500      47.058 192.840  -1.700  1.00  0.00           C  
ATOM   1507  O   VAL A 500      47.279 191.739  -2.198  1.00  0.00           O  
ATOM   1508  CB  VAL A 500      44.615 192.650  -1.383  1.00  0.00           C  
ATOM   1509  CG1 VAL A 500      44.766 192.500   0.114  1.00  0.00           C  
ATOM   1510  CG2 VAL A 500      43.269 193.253  -1.729  1.00  0.00           C  
ATOM   1511  N   PRO A 501      47.967 193.478  -0.958  1.00  0.00           N  
ATOM   1512  CA  PRO A 501      49.256 192.838  -0.721  1.00  0.00           C  
ATOM   1513  C   PRO A 501      49.094 191.517   0.006  1.00  0.00           C  
ATOM   1514  O   PRO A 501      48.207 191.374   0.846  1.00  0.00           O  
ATOM   1515  CB  PRO A 501      49.999 193.861   0.135  1.00  0.00           C  
ATOM   1516  CG  PRO A 501      49.419 195.153  -0.294  1.00  0.00           C  
ATOM   1517  CD  PRO A 501      47.948 194.835  -0.388  1.00  0.00           C  
ATOM   1518  N   TYR A 502      49.938 190.552  -0.339  1.00  0.00           N  
ATOM   1519  CA  TYR A 502      49.924 189.262   0.329  1.00  0.00           C  
ATOM   1520  C   TYR A 502      51.069 189.436   1.308  1.00  0.00           C  
ATOM   1521  O   TYR A 502      52.222 189.586   0.907  1.00  0.00           O  
ATOM   1522  CB  TYR A 502      50.236 188.126  -0.645  1.00  0.00           C  
ATOM   1523  CG  TYR A 502      50.004 186.731  -0.076  1.00  0.00           C  
ATOM   1524  CD1 TYR A 502      48.760 186.368   0.436  1.00  0.00           C  
ATOM   1525  CD2 TYR A 502      51.023 185.767  -0.073  1.00  0.00           C  
ATOM   1526  CE1 TYR A 502      48.527 185.083   0.934  1.00  0.00           C  
ATOM   1527  CE2 TYR A 502      50.800 184.480   0.420  1.00  0.00           C  
ATOM   1528  CZ  TYR A 502      49.547 184.140   0.926  1.00  0.00           C  
ATOM   1529  OH  TYR A 502      49.307 182.864   1.421  1.00  0.00           O  
ATOM   1530  N   ARG A 503      50.748 189.464   2.592  1.00  0.00           N  
ATOM   1531  CA  ARG A 503      51.775 189.657   3.599  1.00  0.00           C  
ATOM   1532  C   ARG A 503      52.830 188.572   3.476  1.00  0.00           C  
ATOM   1533  O   ARG A 503      54.006 188.837   3.203  1.00  0.00           O  
ATOM   1534  CB  ARG A 503      51.144 189.624   4.990  1.00  0.00           C  
ATOM   1535  CG  ARG A 503      52.105 189.906   6.118  1.00  0.00           C  
ATOM   1536  CD  ARG A 503      51.326 190.434   7.300  1.00  0.00           C  
ATOM   1537  NE  ARG A 503      50.142 189.620   7.536  1.00  0.00           N  
ATOM   1538  CZ  ARG A 503      50.159 188.425   8.112  1.00  0.00           C  
ATOM   1539  NH1 ARG A 503      51.302 187.899   8.526  1.00  0.00           N  
ATOM   1540  NH2 ARG A 503      49.033 187.746   8.261  1.00  0.00           N  
ATOM   1541  N   HIS A 550      52.372 187.340   3.655  1.00  0.00           N  
ATOM   1542  CA  HIS A 550      53.207 186.147   3.615  1.00  0.00           C  
ATOM   1543  C   HIS A 550      54.132 185.943   2.420  1.00  0.00           C  
ATOM   1544  O   HIS A 550      54.765 184.891   2.319  1.00  0.00           O  
ATOM   1545  CB  HIS A 550      52.312 184.927   3.764  1.00  0.00           C  
ATOM   1546  CG  HIS A 550      51.609 184.862   5.084  1.00  0.00           C  
ATOM   1547  ND1 HIS A 550      50.257 184.625   5.199  1.00  0.00           N  
ATOM   1548  CD2 HIS A 550      52.079 184.987   6.349  1.00  0.00           C  
ATOM   1549  CE1 HIS A 550      49.921 184.605   6.477  1.00  0.00           C  
ATOM   1550  NE2 HIS A 550      51.010 184.821   7.198  1.00  0.00           N  
ATOM   1551  N   GLU A 650      54.229 186.919   1.522  1.00  0.00           N  
ATOM   1552  CA  GLU A 650      55.105 186.752   0.367  1.00  0.00           C  
ATOM   1553  C   GLU A 650      55.176 187.978  -0.532  1.00  0.00           C  
ATOM   1554  O   GLU A 650      54.491 188.048  -1.551  1.00  0.00           O  
ATOM   1555  CB  GLU A 650      54.653 185.538  -0.453  1.00  0.00           C  
ATOM   1556  CG  GLU A 650      55.794 184.742  -1.093  1.00  0.00           C  
ATOM   1557  CD  GLU A 650      55.309 183.450  -1.759  1.00  0.00           C  
ATOM   1558  OE1 GLU A 650      54.605 182.647  -1.096  1.00  0.00           O  
ATOM   1559  OE2 GLU A 650      55.636 183.235  -2.950  1.00  0.00           O  
ATOM   1560  N   PRO A 651      56.012 188.963  -0.162  1.00  0.00           N  
ATOM   1561  CA  PRO A 651      56.179 190.191  -0.938  1.00  0.00           C  
ATOM   1562  C   PRO A 651      56.127 189.963  -2.443  1.00  0.00           C  
ATOM   1563  O   PRO A 651      56.591 188.934  -2.943  1.00  0.00           O  
ATOM   1564  CB  PRO A 651      57.533 190.687  -0.466  1.00  0.00           C  
ATOM   1565  CG  PRO A 651      57.454 190.408   0.995  1.00  0.00           C  
ATOM   1566  CD  PRO A 651      56.855 189.003   1.048  1.00  0.00           C  
ATOM   1567  N   GLY A 652      55.549 190.923  -3.162  1.00  0.00           N  
ATOM   1568  CA  GLY A 652      55.457 190.807  -4.606  1.00  0.00           C  
ATOM   1569  C   GLY A 652      54.214 190.082  -5.073  1.00  0.00           C  
ATOM   1570  O   GLY A 652      53.798 190.243  -6.217  1.00  0.00           O  
ATOM   1571  N   LEU A 653      53.633 189.268  -4.196  1.00  0.00           N  
ATOM   1572  CA  LEU A 653      52.410 188.521  -4.517  1.00  0.00           C  
ATOM   1573  C   LEU A 653      51.193 189.363  -4.134  1.00  0.00           C  
ATOM   1574  O   LEU A 653      51.246 190.120  -3.158  1.00  0.00           O  
ATOM   1575  CB  LEU A 653      52.369 187.184  -3.769  1.00  0.00           C  
ATOM   1576  CG  LEU A 653      52.878 185.930  -4.490  1.00  0.00           C  
ATOM   1577  CD1 LEU A 653      53.875 185.268  -3.607  1.00  0.00           C  
ATOM   1578  CD2 LEU A 653      51.745 184.958  -4.796  1.00  0.00           C  
ATOM   1579  N   PHE A 654      50.092 189.210  -4.873  1.00  0.00           N  
ATOM   1580  CA  PHE A 654      48.907 190.029  -4.630  1.00  0.00           C  
ATOM   1581  C   PHE A 654      47.546 189.425  -4.885  1.00  0.00           C  
ATOM   1582  O   PHE A 654      47.380 188.562  -5.745  1.00  0.00           O  
ATOM   1583  CB  PHE A 654      48.959 191.272  -5.507  1.00  0.00           C  
ATOM   1584  CG  PHE A 654      50.026 192.233  -5.140  1.00  0.00           C  
ATOM   1585  CD1 PHE A 654      49.889 193.033  -4.015  1.00  0.00           C  
ATOM   1586  CD2 PHE A 654      51.175 192.342  -5.911  1.00  0.00           C  
ATOM   1587  CE1 PHE A 654      50.879 193.938  -3.665  1.00  0.00           C  
ATOM   1588  CE2 PHE A 654      52.173 193.244  -5.570  1.00  0.00           C  
ATOM   1589  CZ  PHE A 654      52.026 194.042  -4.443  1.00  0.00           C  
ATOM   1590  N   TYR A 655      46.556 189.931  -4.159  1.00  0.00           N  
ATOM   1591  CA  TYR A 655      45.179 189.511  -4.377  1.00  0.00           C  
ATOM   1592  C   TYR A 655      44.594 190.651  -5.208  1.00  0.00           C  
ATOM   1593  O   TYR A 655      45.159 191.749  -5.248  1.00  0.00           O  
ATOM   1594  CB  TYR A 655      44.407 189.406  -3.069  1.00  0.00           C  
ATOM   1595  CG  TYR A 655      44.709 188.178  -2.263  1.00  0.00           C  
ATOM   1596  CD1 TYR A 655      44.497 186.906  -2.786  1.00  0.00           C  
ATOM   1597  CD2 TYR A 655      45.160 188.289  -0.953  1.00  0.00           C  
ATOM   1598  CE1 TYR A 655      44.723 185.767  -2.010  1.00  0.00           C  
ATOM   1599  CE2 TYR A 655      45.385 187.176  -0.175  1.00  0.00           C  
ATOM   1600  CZ  TYR A 655      45.167 185.923  -0.706  1.00  0.00           C  
ATOM   1601  OH  TYR A 655      45.387 184.846   0.098  1.00  0.00           O  
ATOM   1602  N   ALA A 656      43.478 190.394  -5.877  1.00  0.00           N  
ATOM   1603  CA  ALA A 656      42.839 191.415  -6.687  1.00  0.00           C  
ATOM   1604  C   ALA A 656      41.391 191.602  -6.267  1.00  0.00           C  
ATOM   1605  O   ALA A 656      40.673 190.613  -6.020  1.00  0.00           O  
ATOM   1606  CB  ALA A 656      42.912 191.037  -8.159  1.00  0.00           C  
ATOM   1607  N   LEU A 657      40.963 192.857  -6.140  1.00  0.00           N  
ATOM   1608  CA  LEU A 657      39.565 193.090  -5.789  1.00  0.00           C  
ATOM   1609  C   LEU A 657      38.881 192.892  -7.133  1.00  0.00           C  
ATOM   1610  O   LEU A 657      39.253 193.524  -8.127  1.00  0.00           O  
ATOM   1611  CB  LEU A 657      39.360 194.494  -5.234  1.00  0.00           C  
ATOM   1612  CG  LEU A 657      40.028 194.651  -3.864  1.00  0.00           C  
ATOM   1613  CD1 LEU A 657      39.898 196.060  -3.374  1.00  0.00           C  
ATOM   1614  CD2 LEU A 657      39.400 193.698  -2.878  1.00  0.00           C  
ATOM   1615  N   PRO A 658      37.894 191.992  -7.165  1.00  0.00           N  
ATOM   1616  CA  PRO A 658      37.060 191.560  -8.278  1.00  0.00           C  
ATOM   1617  C   PRO A 658      36.444 192.635  -9.125  1.00  0.00           C  
ATOM   1618  O   PRO A 658      35.720 193.485  -8.610  1.00  0.00           O  
ATOM   1619  CB  PRO A 658      36.003 190.674  -7.639  1.00  0.00           C  
ATOM   1620  CG  PRO A 658      36.176 190.760  -6.222  1.00  0.00           C  
ATOM   1621  CD  PRO A 658      37.282 191.664  -5.862  1.00  0.00           C  
ATOM   1622  N   GLN A 659      36.712 192.598 -10.426  1.00  0.00           N  
ATOM   1623  CA  GLN A 659      36.128 193.550 -11.343  1.00  0.00           C  
ATOM   1624  C   GLN A 659      34.653 193.168 -11.364  1.00  0.00           C  
ATOM   1625  O   GLN A 659      33.798 194.033 -11.440  1.00  0.00           O  
ATOM   1626  CB  GLN A 659      36.737 193.387 -12.712  1.00  0.00           C  
ATOM   1627  CG  GLN A 659      36.970 194.638 -13.509  1.00  0.00           C  
ATOM   1628  CD  GLN A 659      38.127 195.450 -12.991  1.00  0.00           C  
ATOM   1629  OE1 GLN A 659      39.198 194.931 -12.672  1.00  0.00           O  
ATOM   1630  NE2 GLN A 659      37.922 196.757 -12.921  1.00  0.00           N  
ATOM   1631  N   SER A 660      34.379 191.864 -11.310  1.00  0.00           N  
ATOM   1632  CA  SER A 660      32.993 191.351 -11.300  1.00  0.00           C  
ATOM   1633  C   SER A 660      33.005 189.830 -11.215  1.00  0.00           C  
ATOM   1634  O   SER A 660      34.035 189.195 -11.417  1.00  0.00           O  
ATOM   1635  CB  SER A 660      32.215 191.730 -12.582  1.00  0.00           C  
ATOM   1636  OG  SER A 660      32.154 190.677 -13.545  1.00  0.00           O  
ATOM   1637  N   PRO A 661      31.851 189.250 -10.903  1.00  0.00           N  
ATOM   1638  CA  PRO A 661      31.765 187.802 -10.808  1.00  0.00           C  
ATOM   1639  C   PRO A 661      31.844 187.051 -12.131  1.00  0.00           C  
ATOM   1640  O   PRO A 661      31.793 185.831 -12.139  1.00  0.00           O  
ATOM   1641  CB  PRO A 661      30.422 187.544 -10.113  1.00  0.00           C  
ATOM   1642  CG  PRO A 661      29.909 188.810  -9.679  1.00  0.00           C  
ATOM   1643  CD  PRO A 661      30.680 189.933 -10.307  1.00  0.00           C  
ATOM   1644  N   GLN A 662      31.992 187.780 -13.235  1.00  0.00           N  
ATOM   1645  CA  GLN A 662      32.014 187.136 -14.544  1.00  0.00           C  
ATOM   1646  C   GLN A 662      32.498 185.696 -14.544  1.00  0.00           C  
ATOM   1647  O   GLN A 662      31.713 184.789 -14.824  1.00  0.00           O  
ATOM   1648  CB  GLN A 662      32.806 187.934 -15.603  1.00  0.00           C  
ATOM   1649  CG  GLN A 662      31.969 188.415 -16.830  1.00  0.00           C  
ATOM   1650  CD  GLN A 662      31.598 187.310 -17.830  1.00  0.00           C  
ATOM   1651  OE1 GLN A 662      32.454 186.782 -18.551  1.00  0.00           O  
ATOM   1652  NE2 GLN A 662      30.312 186.971 -17.882  1.00  0.00           N  
ATOM   1653  N   LEU A 663      33.754 185.438 -14.212  1.00  0.00           N  
ATOM   1654  CA  LEU A 663      34.145 184.040 -14.278  1.00  0.00           C  
ATOM   1655  C   LEU A 663      33.493 183.088 -13.284  1.00  0.00           C  
ATOM   1656  O   LEU A 663      32.970 182.062 -13.698  1.00  0.00           O  
ATOM   1657  CB  LEU A 663      35.666 183.904 -14.308  1.00  0.00           C  
ATOM   1658  CG  LEU A 663      36.095 184.384 -15.709  1.00  0.00           C  
ATOM   1659  CD1 LEU A 663      37.578 184.198 -15.914  1.00  0.00           C  
ATOM   1660  CD2 LEU A 663      35.334 183.618 -16.780  1.00  0.00           C  
ATOM   1661  N   PHE A 664      33.454 183.413 -12.000  1.00  0.00           N  
ATOM   1662  CA  PHE A 664      32.819 182.484 -11.068  1.00  0.00           C  
ATOM   1663  C   PHE A 664      31.354 182.191 -11.382  1.00  0.00           C  
ATOM   1664  O   PHE A 664      30.852 181.134 -11.016  1.00  0.00           O  
ATOM   1665  CB  PHE A 664      32.899 182.985  -9.627  1.00  0.00           C  
ATOM   1666  CG  PHE A 664      34.281 183.354  -9.184  1.00  0.00           C  
ATOM   1667  CD1 PHE A 664      34.688 184.680  -9.199  1.00  0.00           C  
ATOM   1668  CD2 PHE A 664      35.177 182.380  -8.743  1.00  0.00           C  
ATOM   1669  CE1 PHE A 664      35.955 185.042  -8.787  1.00  0.00           C  
ATOM   1670  CE2 PHE A 664      36.460 182.739  -8.325  1.00  0.00           C  
ATOM   1671  CZ  PHE A 664      36.846 184.078  -8.347  1.00  0.00           C  
ATOM   1672  N   LYS A 665      30.661 183.106 -12.054  1.00  0.00           N  
ATOM   1673  CA  LYS A 665      29.243 182.885 -12.359  1.00  0.00           C  
ATOM   1674  C   LYS A 665      29.043 181.801 -13.402  1.00  0.00           C  
ATOM   1675  O   LYS A 665      28.040 181.077 -13.379  1.00  0.00           O  
ATOM   1676  CB  LYS A 665      28.564 184.192 -12.816  1.00  0.00           C  
ATOM   1677  CG  LYS A 665      29.131 184.833 -14.079  1.00  0.00           C  
ATOM   1678  CD  LYS A 665      28.525 186.214 -14.374  1.00  0.00           C  
ATOM   1679  CE  LYS A 665      27.055 186.137 -14.786  1.00  0.00           C  
ATOM   1680  NZ  LYS A 665      26.525 187.470 -15.226  1.00  0.00           N  
ATOM   1681  N   GLN A 666      30.003 181.686 -14.313  1.00  0.00           N  
ATOM   1682  CA  GLN A 666      29.936 180.671 -15.362  1.00  0.00           C  
ATOM   1683  C   GLN A 666      30.363 179.345 -14.762  1.00  0.00           C  
ATOM   1684  O   GLN A 666      29.760 178.305 -15.009  1.00  0.00           O  
ATOM   1685  CB  GLN A 666      30.868 181.030 -16.500  1.00  0.00           C  
ATOM   1686  CG  GLN A 666      30.811 182.479 -16.870  1.00  0.00           C  
ATOM   1687  CD  GLN A 666      31.295 182.703 -18.268  1.00  0.00           C  
ATOM   1688  OE1 GLN A 666      30.750 182.139 -19.224  1.00  0.00           O  
ATOM   1689  NE2 GLN A 666      32.329 183.518 -18.409  1.00  0.00           N  
ATOM   1690  N   MET A 667      31.421 179.391 -13.969  1.00  0.00           N  
ATOM   1691  CA  MET A 667      31.878 178.189 -13.319  1.00  0.00           C  
ATOM   1692  C   MET A 667      30.676 177.589 -12.623  1.00  0.00           C  
ATOM   1693  O   MET A 667      30.433 176.384 -12.729  1.00  0.00           O  
ATOM   1694  CB  MET A 667      32.966 178.499 -12.296  1.00  0.00           C  
ATOM   1695  CG  MET A 667      34.221 178.958 -12.937  1.00  0.00           C  
ATOM   1696  SD  MET A 667      35.550 179.079 -11.781  1.00  0.00           S  
ATOM   1697  CE  MET A 667      36.911 179.098 -12.915  1.00  0.00           C  
ATOM   1698  N   LEU A 668      29.922 178.431 -11.919  1.00  0.00           N  
ATOM   1699  CA  LEU A 668      28.750 177.953 -11.195  1.00  0.00           C  
ATOM   1700  C   LEU A 668      27.736 177.295 -12.136  1.00  0.00           C  
ATOM   1701  O   LEU A 668      26.902 176.483 -11.708  1.00  0.00           O  
ATOM   1702  CB  LEU A 668      28.083 179.099 -10.427  1.00  0.00           C  
ATOM   1703  CG  LEU A 668      28.465 179.427  -8.977  1.00  0.00           C  
ATOM   1704  CD1 LEU A 668      29.294 178.324  -8.360  1.00  0.00           C  
ATOM   1705  CD2 LEU A 668      29.206 180.743  -8.937  1.00  0.00           C  
ATOM   1706  N   MET A 669      27.820 177.650 -13.415  1.00  0.00           N  
ATOM   1707  CA  MET A 669      26.925 177.107 -14.432  1.00  0.00           C  
ATOM   1708  C   MET A 669      27.509 175.773 -14.872  1.00  0.00           C  
ATOM   1709  O   MET A 669      26.791 174.783 -15.061  1.00  0.00           O  
ATOM   1710  CB  MET A 669      26.830 178.102 -15.589  1.00  0.00           C  
ATOM   1711  CG  MET A 669      26.219 179.435 -15.160  1.00  0.00           C  
ATOM   1712  SD  MET A 669      24.461 179.279 -14.790  1.00  0.00           S  
ATOM   1713  CE  MET A 669      24.438 179.072 -12.966  1.00  0.00           C  
ATOM   1714  N   VAL A 670      28.829 175.770 -15.018  1.00  0.00           N  
ATOM   1715  CA  VAL A 670      29.567 174.570 -15.362  1.00  0.00           C  
ATOM   1716  C   VAL A 670      29.323 173.594 -14.201  1.00  0.00           C  
ATOM   1717  O   VAL A 670      29.325 172.376 -14.384  1.00  0.00           O  
ATOM   1718  CB  VAL A 670      31.089 174.848 -15.423  1.00  0.00           C  
ATOM   1719  CG1 VAL A 670      31.841 173.545 -15.346  1.00  0.00           C  
ATOM   1720  CG2 VAL A 670      31.455 175.596 -16.691  1.00  0.00           C  
ATOM   1721  N   ALA A 671      29.108 174.156 -13.012  1.00  0.00           N  
ATOM   1722  CA  ALA A 671      28.894 173.394 -11.791  1.00  0.00           C  
ATOM   1723  C   ALA A 671      27.554 172.695 -11.623  1.00  0.00           C  
ATOM   1724  O   ALA A 671      27.323 172.033 -10.610  1.00  0.00           O  
ATOM   1725  CB  ALA A 671      29.145 174.291 -10.588  1.00  0.00           C  
ATOM   1726  N   GLY A 685      26.652 172.851 -12.576  1.00  0.00           N  
ATOM   1727  CA  GLY A 685      25.381 172.168 -12.439  1.00  0.00           C  
ATOM   1728  C   GLY A 685      24.303 172.939 -11.720  1.00  0.00           C  
ATOM   1729  O   GLY A 685      23.140 172.510 -11.658  1.00  0.00           O  
ATOM   1730  N   LEU A 686      24.685 174.062 -11.129  1.00  0.00           N  
ATOM   1731  CA  LEU A 686      23.688 174.892 -10.474  1.00  0.00           C  
ATOM   1732  C   LEU A 686      22.986 175.417 -11.708  1.00  0.00           C  
ATOM   1733  O   LEU A 686      23.609 175.490 -12.789  1.00  0.00           O  
ATOM   1734  CB  LEU A 686      24.355 176.017  -9.699  1.00  0.00           C  
ATOM   1735  CG  LEU A 686      24.820 175.469  -8.357  1.00  0.00           C  
ATOM   1736  CD1 LEU A 686      25.543 176.534  -7.552  1.00  0.00           C  
ATOM   1737  CD2 LEU A 686      23.596 174.948  -7.607  1.00  0.00           C  
ATOM   1738  N   ASP A 687      21.714 175.762 -11.617  1.00  0.00           N  
ATOM   1739  CA  ASP A 687      21.098 176.207 -12.849  1.00  0.00           C  
ATOM   1740  C   ASP A 687      21.245 177.691 -13.187  1.00  0.00           C  
ATOM   1741  O   ASP A 687      21.837 178.075 -14.194  1.00  0.00           O  
ATOM   1742  CB  ASP A 687      19.629 175.872 -12.838  1.00  0.00           C  
ATOM   1743  CG  ASP A 687      19.025 176.017 -14.190  1.00  0.00           C  
ATOM   1744  OD1 ASP A 687      17.798 176.211 -14.285  1.00  0.00           O  
ATOM   1745  OD2 ASP A 687      19.797 175.931 -15.168  1.00  0.00           O  
ATOM   1746  N   ARG A 688      20.682 178.508 -12.308  1.00  0.00           N  
ATOM   1747  CA  ARG A 688      20.625 179.953 -12.427  1.00  0.00           C  
ATOM   1748  C   ARG A 688      21.117 180.598 -11.155  1.00  0.00           C  
ATOM   1749  O   ARG A 688      20.531 180.403 -10.098  1.00  0.00           O  
ATOM   1750  CB  ARG A 688      19.167 180.331 -12.645  1.00  0.00           C  
ATOM   1751  CG  ARG A 688      18.206 179.241 -12.153  1.00  0.00           C  
ATOM   1752  CD  ARG A 688      17.306 178.785 -13.281  1.00  0.00           C  
ATOM   1753  NE  ARG A 688      16.091 179.591 -13.356  1.00  0.00           N  
ATOM   1754  CZ  ARG A 688      15.319 179.706 -14.436  1.00  0.00           C  
ATOM   1755  NH1 ARG A 688      15.632 179.069 -15.561  1.00  0.00           N  
ATOM   1756  NH2 ARG A 688      14.223 180.460 -14.386  1.00  0.00           N  
ATOM   1757  N   TYR A 689      22.174 181.386 -11.249  1.00  0.00           N  
ATOM   1758  CA  TYR A 689      22.696 182.051 -10.067  1.00  0.00           C  
ATOM   1759  C   TYR A 689      22.419 183.536 -10.124  1.00  0.00           C  
ATOM   1760  O   TYR A 689      22.178 184.103 -11.196  1.00  0.00           O  
ATOM   1761  CB  TYR A 689      24.197 181.824  -9.958  1.00  0.00           C  
ATOM   1762  CG  TYR A 689      25.034 183.064  -9.763  1.00  0.00           C  
ATOM   1763  CD1 TYR A 689      25.479 183.443  -8.493  1.00  0.00           C  
ATOM   1764  CD2 TYR A 689      25.430 183.827 -10.851  1.00  0.00           C  
ATOM   1765  CE1 TYR A 689      26.308 184.544  -8.318  1.00  0.00           C  
ATOM   1766  CE2 TYR A 689      26.255 184.936 -10.688  1.00  0.00           C  
ATOM   1767  CZ  TYR A 689      26.699 185.291  -9.422  1.00  0.00           C  
ATOM   1768  OH  TYR A 689      27.548 186.378  -9.272  1.00  0.00           O  
ATOM   1769  N   PHE A 690      22.430 184.167  -8.957  1.00  0.00           N  
ATOM   1770  CA  PHE A 690      22.233 185.609  -8.873  1.00  0.00           C  
ATOM   1771  C   PHE A 690      22.957 186.060  -7.635  1.00  0.00           C  
ATOM   1772  O   PHE A 690      23.020 185.336  -6.633  1.00  0.00           O  
ATOM   1773  CB  PHE A 690      20.743 185.980  -8.770  1.00  0.00           C  
ATOM   1774  CG  PHE A 690      20.221 186.110  -7.356  1.00  0.00           C  
ATOM   1775  CD1 PHE A 690      20.500 187.233  -6.581  1.00  0.00           C  
ATOM   1776  CD2 PHE A 690      19.438 185.107  -6.806  1.00  0.00           C  
ATOM   1777  CE1 PHE A 690      19.994 187.347  -5.272  1.00  0.00           C  
ATOM   1778  CE2 PHE A 690      18.934 185.212  -5.517  1.00  0.00           C  
ATOM   1779  CZ  PHE A 690      19.213 186.336  -4.745  1.00  0.00           C  
ATOM   1780  N   GLN A 691      23.516 187.255  -7.698  1.00  0.00           N  
ATOM   1781  CA  GLN A 691      24.197 187.781  -6.537  1.00  0.00           C  
ATOM   1782  C   GLN A 691      24.282 189.280  -6.623  1.00  0.00           C  
ATOM   1783  O   GLN A 691      24.653 189.813  -7.665  1.00  0.00           O  
ATOM   1784  CB  GLN A 691      25.592 187.165  -6.414  1.00  0.00           C  
ATOM   1785  CG  GLN A 691      26.761 188.103  -6.592  1.00  0.00           C  
ATOM   1786  CD  GLN A 691      28.039 187.496  -6.039  1.00  0.00           C  
ATOM   1787  OE1 GLN A 691      28.251 187.460  -4.817  1.00  0.00           O  
ATOM   1788  NE2 GLN A 691      28.889 186.994  -6.931  1.00  0.00           N  
ATOM   1789  N   ILE A 692      23.874 189.971  -5.562  1.00  0.00           N  
ATOM   1790  CA  ILE A 692      24.018 191.415  -5.587  1.00  0.00           C  
ATOM   1791  C   ILE A 692      25.487 191.490  -5.227  1.00  0.00           C  
ATOM   1792  O   ILE A 692      25.869 191.427  -4.058  1.00  0.00           O  
ATOM   1793  CB  ILE A 692      23.173 192.167  -4.534  1.00  0.00           C  
ATOM   1794  CG1 ILE A 692      21.715 191.700  -4.561  1.00  0.00           C  
ATOM   1795  CG2 ILE A 692      23.182 193.646  -4.869  1.00  0.00           C  
ATOM   1796  CD1 ILE A 692      21.045 191.910  -5.884  1.00  0.00           C  
ATOM   1797  N   ALA A 693      26.298 191.565  -6.275  1.00  0.00           N  
ATOM   1798  CA  ALA A 693      27.746 191.606  -6.185  1.00  0.00           C  
ATOM   1799  C   ALA A 693      28.286 192.997  -5.909  1.00  0.00           C  
ATOM   1800  O   ALA A 693      27.556 193.986  -5.987  1.00  0.00           O  
ATOM   1801  CB  ALA A 693      28.341 191.079  -7.484  1.00  0.00           C  
ATOM   1802  N   ARG A 695      29.576 193.058  -5.597  1.00  0.00           N  
ATOM   1803  CA  ARG A 695      30.254 194.316  -5.343  1.00  0.00           C  
ATOM   1804  C   ARG A 695      31.473 194.282  -6.238  1.00  0.00           C  
ATOM   1805  O   ARG A 695      32.243 193.333  -6.192  1.00  0.00           O  
ATOM   1806  CB  ARG A 695      30.677 194.417  -3.881  1.00  0.00           C  
ATOM   1807  CG  ARG A 695      31.268 195.776  -3.506  1.00  0.00           C  
ATOM   1808  CD  ARG A 695      30.250 196.916  -3.641  1.00  0.00           C  
ATOM   1809  NE  ARG A 695      29.573 197.279  -2.394  1.00  0.00           N  
ATOM   1810  CZ  ARG A 695      30.044 198.158  -1.512  1.00  0.00           C  
ATOM   1811  NH1 ARG A 695      31.202 198.774  -1.725  1.00  0.00           N  
ATOM   1812  NH2 ARG A 695      29.351 198.432  -0.416  1.00  0.00           N  
ATOM   1813  N   CYS A 696      31.648 195.312  -7.055  1.00  0.00           N  
ATOM   1814  CA  CYS A 696      32.767 195.344  -7.981  1.00  0.00           C  
ATOM   1815  C   CYS A 696      33.712 196.512  -7.759  1.00  0.00           C  
ATOM   1816  O   CYS A 696      33.310 197.578  -7.305  1.00  0.00           O  
ATOM   1817  CB  CYS A 696      32.236 195.363  -9.411  1.00  0.00           C  
ATOM   1818  SG  CYS A 696      31.053 194.016  -9.755  1.00  0.00           S  
ATOM   1819  N   PHE A 697      34.976 196.295  -8.100  1.00  0.00           N  
ATOM   1820  CA  PHE A 697      36.009 197.294  -7.921  1.00  0.00           C  
ATOM   1821  C   PHE A 697      36.656 197.572  -9.266  1.00  0.00           C  
ATOM   1822  O   PHE A 697      36.503 196.799 -10.210  1.00  0.00           O  
ATOM   1823  CB  PHE A 697      37.027 196.765  -6.910  1.00  0.00           C  
ATOM   1824  CG  PHE A 697      36.406 196.333  -5.610  1.00  0.00           C  
ATOM   1825  CD1 PHE A 697      35.461 195.311  -5.581  1.00  0.00           C  
ATOM   1826  CD2 PHE A 697      36.703 196.996  -4.431  1.00  0.00           C  
ATOM   1827  CE1 PHE A 697      34.823 194.970  -4.402  1.00  0.00           C  
ATOM   1828  CE2 PHE A 697      36.074 196.661  -3.256  1.00  0.00           C  
ATOM   1829  CZ  PHE A 697      35.130 195.650  -3.237  1.00  0.00           C  
ATOM   1830  N   ARG A 698      37.358 198.694  -9.353  1.00  0.00           N  
ATOM   1831  CA  ARG A 698      38.036 199.094 -10.576  1.00  0.00           C  
ATOM   1832  C   ARG A 698      38.770 200.382 -10.290  1.00  0.00           C  
ATOM   1833  O   ARG A 698      38.154 201.414 -10.059  1.00  0.00           O  
ATOM   1834  CB  ARG A 698      37.025 199.292 -11.711  1.00  0.00           C  
ATOM   1835  CG  ARG A 698      37.591 199.989 -12.953  1.00  0.00           C  
ATOM   1836  CD  ARG A 698      36.726 199.708 -14.182  1.00  0.00           C  
ATOM   1837  NE  ARG A 698      35.328 200.076 -13.968  1.00  0.00           N  
ATOM   1838  CZ  ARG A 698      34.843 201.314 -14.065  1.00  0.00           C  
ATOM   1839  NH1 ARG A 698      35.640 202.330 -14.385  1.00  0.00           N  
ATOM   1840  NH2 ARG A 698      33.554 201.536 -13.824  1.00  0.00           N  
ATOM   1841  N   ASP A 699      40.093 200.302 -10.291  1.00  0.00           N  
ATOM   1842  CA  ASP A 699      40.923 201.456 -10.017  1.00  0.00           C  
ATOM   1843  C   ASP A 699      41.127 202.280 -11.267  1.00  0.00           C  
ATOM   1844  O   ASP A 699      42.236 202.403 -11.778  1.00  0.00           O  
ATOM   1845  CB  ASP A 699      42.275 201.017  -9.460  1.00  0.00           C  
ATOM   1846  CG  ASP A 699      43.124 202.185  -9.009  1.00  0.00           C  
ATOM   1847  OD1 ASP A 699      44.157 201.955  -8.340  1.00  0.00           O  
ATOM   1848  OD2 ASP A 699      42.761 203.335  -9.327  1.00  0.00           O  
ATOM   1849  N   GLU A 700      40.038 202.840 -11.767  1.00  0.00           N  
ATOM   1850  CA  GLU A 700      40.118 203.675 -12.944  1.00  0.00           C  
ATOM   1851  C   GLU A 700      39.294 204.928 -12.757  1.00  0.00           C  
ATOM   1852  O   GLU A 700      38.289 204.928 -12.055  1.00  0.00           O  
ATOM   1853  CB  GLU A 700      39.668 202.906 -14.179  1.00  0.00           C  
ATOM   1854  CG  GLU A 700      40.706 201.893 -14.602  1.00  0.00           C  
ATOM   1855  CD  GLU A 700      40.434 201.307 -15.955  1.00  0.00           C  
ATOM   1856  OE1 GLU A 700      40.392 202.081 -16.935  1.00  0.00           O  
ATOM   1857  OE2 GLU A 700      40.267 200.071 -16.037  1.00  0.00           O  
ATOM   1858  N   ASP A 703      39.757 206.004 -13.376  1.00  0.00           N  
ATOM   1859  CA  ASP A 703      39.109 207.305 -13.302  1.00  0.00           C  
ATOM   1860  C   ASP A 703      37.640 207.249 -12.960  1.00  0.00           C  
ATOM   1861  O   ASP A 703      36.832 206.707 -13.707  1.00  0.00           O  
ATOM   1862  CB  ASP A 703      39.278 208.037 -14.629  1.00  0.00           C  
ATOM   1863  CG  ASP A 703      38.646 207.291 -15.774  1.00  0.00           C  
ATOM   1864  OD1 ASP A 703      38.567 207.863 -16.890  1.00  0.00           O  
ATOM   1865  OD2 ASP A 703      38.220 206.125 -15.588  1.00  0.00           O  
ATOM   1866  N   LEU A 713      37.298 207.833 -11.819  1.00  0.00           N  
ATOM   1867  CA  LEU A 713      35.920 207.879 -11.371  1.00  0.00           C  
ATOM   1868  C   LEU A 713      35.388 209.019 -12.217  1.00  0.00           C  
ATOM   1869  O   LEU A 713      34.616 209.842 -11.757  1.00  0.00           O  
ATOM   1870  CB  LEU A 713      35.833 208.209  -9.872  1.00  0.00           C  
ATOM   1871  CG  LEU A 713      36.780 207.569  -8.872  1.00  0.00           C  
ATOM   1872  CD1 LEU A 713      36.764 206.097  -9.162  1.00  0.00           C  
ATOM   1873  CD2 LEU A 713      38.161 208.195  -8.982  1.00  0.00           C  
ATOM   1874  N   ARG A 714      35.857 209.083 -13.460  1.00  0.00           N  
ATOM   1875  CA  ARG A 714      35.467 210.153 -14.356  1.00  0.00           C  
ATOM   1876  C   ARG A 714      33.980 210.494 -14.355  1.00  0.00           C  
ATOM   1877  O   ARG A 714      33.611 211.552 -13.847  1.00  0.00           O  
ATOM   1878  CB  ARG A 714      35.937 209.866 -15.780  1.00  0.00           C  
ATOM   1879  CG  ARG A 714      37.433 210.205 -15.968  1.00  0.00           C  
ATOM   1880  CD  ARG A 714      37.807 211.637 -15.536  1.00  0.00           C  
ATOM   1881  NE  ARG A 714      38.140 211.756 -14.122  1.00  0.00           N  
ATOM   1882  CZ  ARG A 714      37.355 212.340 -13.221  1.00  0.00           C  
ATOM   1883  NH1 ARG A 714      36.170 212.863 -13.577  1.00  0.00           N  
ATOM   1884  NH2 ARG A 714      37.781 212.421 -11.960  1.00  0.00           N  
ATOM   1885  N   ALA A 715      33.119 209.635 -14.912  1.00  0.00           N  
ATOM   1886  CA  ALA A 715      31.683 209.906 -14.938  1.00  0.00           C  
ATOM   1887  C   ALA A 715      31.284 209.753 -13.476  1.00  0.00           C  
ATOM   1888  O   ALA A 715      32.130 209.879 -12.604  1.00  0.00           O  
ATOM   1889  CB  ALA A 715      30.985 208.899 -15.813  1.00  0.00           C  
ATOM   1890  N   ASP A 716      30.026 209.474 -13.175  1.00  0.00           N  
ATOM   1891  CA  ASP A 716      29.738 209.361 -11.753  1.00  0.00           C  
ATOM   1892  C   ASP A 716      30.222 208.033 -11.166  1.00  0.00           C  
ATOM   1893  O   ASP A 716      29.483 207.351 -10.467  1.00  0.00           O  
ATOM   1894  CB  ASP A 716      28.256 209.540 -11.449  1.00  0.00           C  
ATOM   1895  CG  ASP A 716      28.016 209.692  -9.982  1.00  0.00           C  
ATOM   1896  OD1 ASP A 716      26.860 209.593  -9.546  1.00  0.00           O  
ATOM   1897  OD2 ASP A 716      29.024 209.912  -9.236  1.00  0.00           O  
ATOM   1898  N   ARG A 718      31.494 207.704 -11.384  1.00  0.00           N  
ATOM   1899  CA  ARG A 718      32.075 206.448 -10.902  1.00  0.00           C  
ATOM   1900  C   ARG A 718      32.521 206.469  -9.445  1.00  0.00           C  
ATOM   1901  O   ARG A 718      32.814 207.522  -8.875  1.00  0.00           O  
ATOM   1902  CB  ARG A 718      33.286 206.080 -11.741  1.00  0.00           C  
ATOM   1903  CG  ARG A 718      33.042 206.054 -13.236  1.00  0.00           C  
ATOM   1904  CD  ARG A 718      32.099 204.961 -13.635  1.00  0.00           C  
ATOM   1905  NE  ARG A 718      32.034 204.806 -15.077  1.00  0.00           N  
ATOM   1906  CZ  ARG A 718      33.101 204.806 -15.875  1.00  0.00           C  
ATOM   1907  NH1 ARG A 718      34.341 204.965 -15.386  1.00  0.00           N  
ATOM   1908  NH2 ARG A 718      32.922 204.624 -17.180  1.00  0.00           N  
ATOM   1909  N   GLN A 723      32.575 205.296  -8.832  1.00  0.00           N  
ATOM   1910  CA  GLN A 723      33.006 205.107  -7.448  1.00  0.00           C  
ATOM   1911  C   GLN A 723      34.109 204.015  -7.483  1.00  0.00           C  
ATOM   1912  O   GLN A 723      33.960 203.034  -8.209  1.00  0.00           O  
ATOM   1913  CB  GLN A 723      31.827 204.615  -6.614  1.00  0.00           C  
ATOM   1914  CG  GLN A 723      30.816 205.631  -6.197  1.00  0.00           C  
ATOM   1915  CD  GLN A 723      31.332 206.524  -5.107  1.00  0.00           C  
ATOM   1916  OE1 GLN A 723      31.928 206.073  -4.128  1.00  0.00           O  
ATOM   1917  NE2 GLN A 723      31.090 207.819  -5.259  1.00  0.00           N  
ATOM   1918  N   PRO A 724      35.191 204.143  -6.682  1.00  0.00           N  
ATOM   1919  CA  PRO A 724      36.227 203.107  -6.744  1.00  0.00           C  
ATOM   1920  C   PRO A 724      35.634 201.715  -6.816  1.00  0.00           C  
ATOM   1921  O   PRO A 724      36.187 200.816  -7.464  1.00  0.00           O  
ATOM   1922  CB  PRO A 724      37.016 203.319  -5.457  1.00  0.00           C  
ATOM   1923  CG  PRO A 724      36.841 204.752  -5.187  1.00  0.00           C  
ATOM   1924  CD  PRO A 724      35.361 204.932  -5.455  1.00  0.00           C  
ATOM   1925  N   ASP A 725      34.496 201.546  -6.150  1.00  0.00           N  
ATOM   1926  CA  ASP A 725      33.828 200.254  -6.134  1.00  0.00           C  
ATOM   1927  C   ASP A 725      32.309 200.382  -6.091  1.00  0.00           C  
ATOM   1928  O   ASP A 725      31.760 201.078  -5.239  1.00  0.00           O  
ATOM   1929  CB  ASP A 725      34.316 199.433  -4.942  1.00  0.00           C  
ATOM   1930  CG  ASP A 725      33.620 199.808  -3.651  1.00  0.00           C  
ATOM   1931  OD1 ASP A 725      32.395 199.595  -3.572  1.00  0.00           O  
ATOM   1932  OD2 ASP A 725      34.286 200.305  -2.713  1.00  0.00           O  
ATOM   1933  N   PHE A 726      31.637 199.688  -7.002  1.00  0.00           N  
ATOM   1934  CA  PHE A 726      30.188 199.732  -7.077  1.00  0.00           C  
ATOM   1935  C   PHE A 726      29.488 198.404  -6.815  1.00  0.00           C  
ATOM   1936  O   PHE A 726      30.107 197.417  -6.429  1.00  0.00           O  
ATOM   1937  CB  PHE A 726      29.757 200.246  -8.435  1.00  0.00           C  
ATOM   1938  CG  PHE A 726      30.391 199.524  -9.570  1.00  0.00           C  
ATOM   1939  CD1 PHE A 726      31.768 199.597  -9.764  1.00  0.00           C  
ATOM   1940  CD2 PHE A 726      29.619 198.753 -10.441  1.00  0.00           C  
ATOM   1941  CE1 PHE A 726      32.374 198.920 -10.815  1.00  0.00           C  
ATOM   1942  CE2 PHE A 726      30.213 198.072 -11.496  1.00  0.00           C  
ATOM   1943  CZ  PHE A 726      31.599 198.153 -11.682  1.00  0.00           C  
ATOM   1944  N   THR A 728      28.183 198.402  -7.059  1.00  0.00           N  
ATOM   1945  CA  THR A 728      27.325 197.254  -6.823  1.00  0.00           C  
ATOM   1946  C   THR A 728      26.532 196.860  -8.051  1.00  0.00           C  
ATOM   1947  O   THR A 728      25.986 197.714  -8.748  1.00  0.00           O  
ATOM   1948  CB  THR A 728      26.308 197.577  -5.734  1.00  0.00           C  
ATOM   1949  OG1 THR A 728      26.993 197.822  -4.505  1.00  0.00           O  
ATOM   1950  CG2 THR A 728      25.331 196.437  -5.557  1.00  0.00           C  
ATOM   1951  N   GLN A 730      26.444 195.563  -8.316  1.00  0.00           N  
ATOM   1952  CA  GLN A 730      25.669 195.099  -9.460  1.00  0.00           C  
ATOM   1953  C   GLN A 730      24.763 193.963  -9.064  1.00  0.00           C  
ATOM   1954  O   GLN A 730      24.921 193.355  -8.003  1.00  0.00           O  
ATOM   1955  CB  GLN A 730      26.536 194.520 -10.567  1.00  0.00           C  
ATOM   1956  CG  GLN A 730      27.721 195.290 -11.016  1.00  0.00           C  
ATOM   1957  CD  GLN A 730      28.528 194.448 -11.982  1.00  0.00           C  
ATOM   1958  OE1 GLN A 730      28.707 193.250 -11.759  1.00  0.00           O  
ATOM   1959  NE2 GLN A 730      29.024 195.059 -13.050  1.00  0.00           N  
ATOM   1960  N   LEU A 731      23.816 193.687  -9.946  1.00  0.00           N  
ATOM   1961  CA  LEU A 731      22.929 192.558  -9.787  1.00  0.00           C  
ATOM   1962  C   LEU A 731      23.595 191.694 -10.840  1.00  0.00           C  
ATOM   1963  O   LEU A 731      23.678 192.102 -12.007  1.00  0.00           O  
ATOM   1964  CB  LEU A 731      21.519 192.881 -10.240  1.00  0.00           C  
ATOM   1965  CG  LEU A 731      20.696 191.610 -10.425  1.00  0.00           C  
ATOM   1966  CD1 LEU A 731      20.240 191.081  -9.073  1.00  0.00           C  
ATOM   1967  CD2 LEU A 731      19.505 191.902 -11.299  1.00  0.00           C  
ATOM   1968  N   ASP A 732      24.108 190.535 -10.433  1.00  0.00           N  
ATOM   1969  CA  ASP A 732      24.797 189.642 -11.356  1.00  0.00           C  
ATOM   1970  C   ASP A 732      23.963 188.383 -11.417  1.00  0.00           C  
ATOM   1971  O   ASP A 732      23.649 187.772 -10.393  1.00  0.00           O  
ATOM   1972  CB  ASP A 732      26.214 189.370 -10.845  1.00  0.00           C  
ATOM   1973  CG  ASP A 732      27.126 188.765 -11.903  1.00  0.00           C  
ATOM   1974  OD1 ASP A 732      27.007 187.550 -12.158  1.00  0.00           O  
ATOM   1975  OD2 ASP A 732      27.966 189.502 -12.476  1.00  0.00           O  
ATOM   1976  N   LEU A 733      23.606 188.001 -12.633  1.00  0.00           N  
ATOM   1977  CA  LEU A 733      22.749 186.856 -12.847  1.00  0.00           C  
ATOM   1978  C   LEU A 733      23.212 186.055 -14.060  1.00  0.00           C  
ATOM   1979  O   LEU A 733      23.431 186.606 -15.140  1.00  0.00           O  
ATOM   1980  CB  LEU A 733      21.334 187.410 -12.988  1.00  0.00           C  
ATOM   1981  CG  LEU A 733      20.080 186.848 -13.634  1.00  0.00           C  
ATOM   1982  CD1 LEU A 733      18.878 187.624 -13.062  1.00  0.00           C  
ATOM   1983  CD2 LEU A 733      20.150 186.997 -15.143  1.00  0.00           C  
ATOM   1984  N   GLU A 734      23.399 184.752 -13.848  1.00  0.00           N  
ATOM   1985  CA  GLU A 734      23.856 183.836 -14.892  1.00  0.00           C  
ATOM   1986  C   GLU A 734      22.845 182.705 -15.035  1.00  0.00           C  
ATOM   1987  O   GLU A 734      22.281 182.241 -14.045  1.00  0.00           O  
ATOM   1988  CB  GLU A 734      25.236 183.277 -14.531  1.00  0.00           C  
ATOM   1989  CG  GLU A 734      25.964 182.638 -15.695  1.00  0.00           C  
ATOM   1990  CD  GLU A 734      26.154 183.605 -16.835  1.00  0.00           C  
ATOM   1991  OE1 GLU A 734      25.301 184.496 -16.975  1.00  0.00           O  
ATOM   1992  OE2 GLU A 734      27.136 183.484 -17.598  1.00  0.00           O  
ATOM   1993  N   MET A 735      22.600 182.275 -16.266  1.00  0.00           N  
ATOM   1994  CA  MET A 735      21.629 181.213 -16.510  1.00  0.00           C  
ATOM   1995  C   MET A 735      22.147 180.157 -17.480  1.00  0.00           C  
ATOM   1996  O   MET A 735      22.947 180.452 -18.374  1.00  0.00           O  
ATOM   1997  CB  MET A 735      20.323 181.811 -17.056  1.00  0.00           C  
ATOM   1998  CG  MET A 735      19.444 182.479 -15.994  1.00  0.00           C  
ATOM   1999  SD  MET A 735      18.039 183.408 -16.657  1.00  0.00           S  
ATOM   2000  CE  MET A 735      16.875 182.090 -17.078  1.00  0.00           C  
ATOM   2001  N   SER A 736      21.682 178.926 -17.288  1.00  0.00           N  
ATOM   2002  CA  SER A 736      22.058 177.794 -18.129  1.00  0.00           C  
ATOM   2003  C   SER A 736      20.893 177.414 -19.046  1.00  0.00           C  
ATOM   2004  O   SER A 736      19.733 177.583 -18.681  1.00  0.00           O  
ATOM   2005  CB  SER A 736      22.409 176.581 -17.255  1.00  0.00           C  
ATOM   2006  OG  SER A 736      23.512 176.831 -16.396  1.00  0.00           O  
ATOM   2007  N   PHE A 737      21.216 176.871 -20.216  1.00  0.00           N  
ATOM   2008  CA  PHE A 737      20.215 176.449 -21.189  1.00  0.00           C  
ATOM   2009  C   PHE A 737      19.256 177.569 -21.464  1.00  0.00           C  
ATOM   2010  O   PHE A 737      18.035 177.422 -21.330  1.00  0.00           O  
ATOM   2011  CB  PHE A 737      19.442 175.230 -20.696  1.00  0.00           C  
ATOM   2012  CG  PHE A 737      20.323 174.114 -20.247  1.00  0.00           C  
ATOM   2013  CD1 PHE A 737      20.268 173.660 -18.935  1.00  0.00           C  
ATOM   2014  CD2 PHE A 737      21.276 173.567 -21.107  1.00  0.00           C  
ATOM   2015  CE1 PHE A 737      21.156 172.680 -18.476  1.00  0.00           C  
ATOM   2016  CE2 PHE A 737      22.169 172.586 -20.654  1.00  0.00           C  
ATOM   2017  CZ  PHE A 737      22.109 172.143 -19.334  1.00  0.00           C  
ATOM   2018  N   VAL A 738      19.831 178.704 -21.836  1.00  0.00           N  
ATOM   2019  CA  VAL A 738      19.056 179.879 -22.161  1.00  0.00           C  
ATOM   2020  C   VAL A 738      19.501 180.395 -23.505  1.00  0.00           C  
ATOM   2021  O   VAL A 738      20.667 180.264 -23.893  1.00  0.00           O  
ATOM   2022  CB  VAL A 738      19.240 181.028 -21.118  1.00  0.00           C  
ATOM   2023  CG1 VAL A 738      18.537 180.674 -19.812  1.00  0.00           C  
ATOM   2024  CG2 VAL A 738      20.718 181.296 -20.872  1.00  0.00           C  
ATOM   2025  N   GLU A 789      18.540 180.950 -24.227  1.00  0.00           N  
ATOM   2026  CA  GLU A 789      18.804 181.568 -25.510  1.00  0.00           C  
ATOM   2027  C   GLU A 789      18.532 183.019 -25.138  1.00  0.00           C  
ATOM   2028  O   GLU A 789      17.730 183.257 -24.216  1.00  0.00           O  
ATOM   2029  CB  GLU A 789      17.818 181.052 -26.561  1.00  0.00           C  
ATOM   2030  CG  GLU A 789      18.512 180.313 -27.701  1.00  0.00           C  
ATOM   2031  CD  GLU A 789      17.551 179.814 -28.776  1.00  0.00           C  
ATOM   2032  OE1 GLU A 789      16.363 179.543 -28.462  1.00  0.00           O  
ATOM   2033  OE2 GLU A 789      18.006 179.673 -29.935  1.00  0.00           O  
ATOM   2034  N   VAL A 790      19.195 183.973 -25.802  1.00  0.00           N  
ATOM   2035  CA  VAL A 790      18.995 185.400 -25.488  1.00  0.00           C  
ATOM   2036  C   VAL A 790      17.579 185.743 -25.025  1.00  0.00           C  
ATOM   2037  O   VAL A 790      17.380 186.360 -23.976  1.00  0.00           O  
ATOM   2038  CB  VAL A 790      19.303 186.325 -26.693  1.00  0.00           C  
ATOM   2039  CG1 VAL A 790      18.951 187.765 -26.349  1.00  0.00           C  
ATOM   2040  CG2 VAL A 790      20.777 186.237 -27.065  1.00  0.00           C  
ATOM   2041  N   GLU A 791      16.596 185.347 -25.818  1.00  0.00           N  
ATOM   2042  CA  GLU A 791      15.216 185.613 -25.487  1.00  0.00           C  
ATOM   2043  C   GLU A 791      14.944 185.239 -24.050  1.00  0.00           C  
ATOM   2044  O   GLU A 791      14.335 185.995 -23.295  1.00  0.00           O  
ATOM   2045  CB  GLU A 791      14.294 184.802 -26.377  1.00  0.00           C  
ATOM   2046  CG  GLU A 791      12.858 185.248 -26.268  1.00  0.00           C  
ATOM   2047  CD  GLU A 791      12.668 186.645 -26.818  1.00  0.00           C  
ATOM   2048  OE1 GLU A 791      11.704 187.317 -26.395  1.00  0.00           O  
ATOM   2049  OE2 GLU A 791      13.481 187.068 -27.676  1.00  0.00           O  
ATOM   2050  N   ASP A 792      15.401 184.054 -23.672  1.00  0.00           N  
ATOM   2051  CA  ASP A 792      15.198 183.560 -22.318  1.00  0.00           C  
ATOM   2052  C   ASP A 792      15.726 184.498 -21.239  1.00  0.00           C  
ATOM   2053  O   ASP A 792      15.075 184.712 -20.215  1.00  0.00           O  
ATOM   2054  CB  ASP A 792      15.824 182.168 -22.188  1.00  0.00           C  
ATOM   2055  CG  ASP A 792      14.851 181.066 -22.564  1.00  0.00           C  
ATOM   2056  OD1 ASP A 792      13.752 181.049 -21.968  1.00  0.00           O  
ATOM   2057  OD2 ASP A 792      15.176 180.235 -23.440  1.00  0.00           O  
ATOM   2058  N   VAL A 793      16.899 185.064 -21.496  1.00  0.00           N  
ATOM   2059  CA  VAL A 793      17.548 185.984 -20.575  1.00  0.00           C  
ATOM   2060  C   VAL A 793      16.787 187.308 -20.512  1.00  0.00           C  
ATOM   2061  O   VAL A 793      16.492 187.807 -19.423  1.00  0.00           O  
ATOM   2062  CB  VAL A 793      18.989 186.245 -21.028  1.00  0.00           C  
ATOM   2063  CG1 VAL A 793      19.846 186.646 -19.860  1.00  0.00           C  
ATOM   2064  CG2 VAL A 793      19.542 184.999 -21.698  1.00  0.00           C  
ATOM   2065  N   LEU A 794      16.449 187.869 -21.671  1.00  0.00           N  
ATOM   2066  CA  LEU A 794      15.721 189.135 -21.695  1.00  0.00           C  
ATOM   2067  C   LEU A 794      14.391 189.009 -20.965  1.00  0.00           C  
ATOM   2068  O   LEU A 794      14.152 189.714 -19.991  1.00  0.00           O  
ATOM   2069  CB  LEU A 794      15.440 189.607 -23.124  1.00  0.00           C  
ATOM   2070  CG  LEU A 794      16.529 189.861 -24.171  1.00  0.00           C  
ATOM   2071  CD1 LEU A 794      15.855 190.520 -25.364  1.00  0.00           C  
ATOM   2072  CD2 LEU A 794      17.648 190.752 -23.644  1.00  0.00           C  
ATOM   2073  N   GLU A 795      13.530 188.107 -21.427  1.00  0.00           N  
ATOM   2074  CA  GLU A 795      12.223 187.923 -20.810  1.00  0.00           C  
ATOM   2075  C   GLU A 795      12.239 187.817 -19.286  1.00  0.00           C  
ATOM   2076  O   GLU A 795      11.286 188.227 -18.613  1.00  0.00           O  
ATOM   2077  CB  GLU A 795      11.541 186.693 -21.399  1.00  0.00           C  
ATOM   2078  CG  GLU A 795      10.135 186.437 -20.850  1.00  0.00           C  
ATOM   2079  CD  GLU A 795      10.121 185.620 -19.554  1.00  0.00           C  
ATOM   2080  OE1 GLU A 795       9.014 185.380 -19.022  1.00  0.00           O  
ATOM   2081  OE2 GLU A 795      11.202 185.207 -19.069  1.00  0.00           O  
ATOM   2082  N   LEU A 796      13.311 187.258 -18.737  1.00  0.00           N  
ATOM   2083  CA  LEU A 796      13.404 187.115 -17.296  1.00  0.00           C  
ATOM   2084  C   LEU A 796      13.718 188.465 -16.688  1.00  0.00           C  
ATOM   2085  O   LEU A 796      13.100 188.877 -15.698  1.00  0.00           O  
ATOM   2086  CB  LEU A 796      14.504 186.141 -16.920  1.00  0.00           C  
ATOM   2087  CG  LEU A 796      14.637 186.065 -15.401  1.00  0.00           C  
ATOM   2088  CD1 LEU A 796      14.440 184.632 -14.963  1.00  0.00           C  
ATOM   2089  CD2 LEU A 796      15.997 186.616 -14.973  1.00  0.00           C  
ATOM   2090  N   ASN A 797      14.707 189.136 -17.269  1.00  0.00           N  
ATOM   2091  CA  ASN A 797      15.089 190.451 -16.800  1.00  0.00           C  
ATOM   2092  C   ASN A 797      13.916 191.417 -16.940  1.00  0.00           C  
ATOM   2093  O   ASN A 797      13.647 192.189 -16.025  1.00  0.00           O  
ATOM   2094  CB  ASN A 797      16.291 190.944 -17.583  1.00  0.00           C  
ATOM   2095  CG  ASN A 797      17.573 190.466 -16.993  1.00  0.00           C  
ATOM   2096  OD1 ASN A 797      17.942 190.880 -15.900  1.00  0.00           O  
ATOM   2097  ND2 ASN A 797      18.258 189.575 -17.692  1.00  0.00           N  
ATOM   2098  N   GLU A 798      13.225 191.387 -18.079  1.00  0.00           N  
ATOM   2099  CA  GLU A 798      12.077 192.260 -18.263  1.00  0.00           C  
ATOM   2100  C   GLU A 798      11.200 192.028 -17.038  1.00  0.00           C  
ATOM   2101  O   GLU A 798      11.152 192.853 -16.132  1.00  0.00           O  
ATOM   2102  CB  GLU A 798      11.329 191.886 -19.543  1.00  0.00           C  
ATOM   2103  CG  GLU A 798      11.317 192.969 -20.605  1.00  0.00           C  
ATOM   2104  CD  GLU A 798      11.144 192.401 -22.000  1.00  0.00           C  
ATOM   2105  OE1 GLU A 798      10.264 191.527 -22.173  1.00  0.00           O  
ATOM   2106  OE2 GLU A 798      11.880 192.828 -22.924  1.00  0.00           O  
ATOM   2107  N   ARG A 799      10.538 190.880 -16.996  1.00  0.00           N  
ATOM   2108  CA  ARG A 799       9.675 190.536 -15.880  1.00  0.00           C  
ATOM   2109  C   ARG A 799      10.262 190.862 -14.503  1.00  0.00           C  
ATOM   2110  O   ARG A 799       9.536 191.289 -13.614  1.00  0.00           O  
ATOM   2111  CB  ARG A 799       9.316 189.050 -15.957  1.00  0.00           C  
ATOM   2112  CG  ARG A 799       8.309 188.730 -17.049  1.00  0.00           C  
ATOM   2113  CD  ARG A 799       8.258 187.241 -17.392  1.00  0.00           C  
ATOM   2114  NE  ARG A 799       7.955 186.417 -16.229  1.00  0.00           N  
ATOM   2115  CZ  ARG A 799       8.817 185.582 -15.656  1.00  0.00           C  
ATOM   2116  NH1 ARG A 799      10.046 185.448 -16.140  1.00  0.00           N  
ATOM   2117  NH2 ARG A 799       8.457 184.888 -14.586  1.00  0.00           N  
ATOM   2118  N   LEU A 800      11.566 190.652 -14.322  1.00  0.00           N  
ATOM   2119  CA  LEU A 800      12.229 190.920 -13.034  1.00  0.00           C  
ATOM   2120  C   LEU A 800      12.112 192.414 -12.781  1.00  0.00           C  
ATOM   2121  O   LEU A 800      11.563 192.850 -11.765  1.00  0.00           O  
ATOM   2122  CB  LEU A 800      13.731 190.536 -13.083  1.00  0.00           C  
ATOM   2123  CG  LEU A 800      14.530 190.174 -11.808  1.00  0.00           C  
ATOM   2124  CD1 LEU A 800      15.990 190.590 -11.949  1.00  0.00           C  
ATOM   2125  CD2 LEU A 800      13.940 190.858 -10.605  1.00  0.00           C  
ATOM   2126  N   MET A 801      12.642 193.187 -13.727  1.00  0.00           N  
ATOM   2127  CA  MET A 801      12.612 194.636 -13.654  1.00  0.00           C  
ATOM   2128  C   MET A 801      11.210 195.036 -13.286  1.00  0.00           C  
ATOM   2129  O   MET A 801      11.008 195.725 -12.289  1.00  0.00           O  
ATOM   2130  CB  MET A 801      12.988 195.256 -14.992  1.00  0.00           C  
ATOM   2131  CG  MET A 801      13.388 196.708 -14.879  1.00  0.00           C  
ATOM   2132  SD  MET A 801      14.673 196.947 -13.626  1.00  0.00           S  
ATOM   2133  CE  MET A 801      16.179 197.079 -14.647  1.00  0.00           C  
ATOM   2134  N   ALA A 802      10.248 194.588 -14.086  1.00  0.00           N  
ATOM   2135  CA  ALA A 802       8.839 194.870 -13.833  1.00  0.00           C  
ATOM   2136  C   ALA A 802       8.592 194.724 -12.336  1.00  0.00           C  
ATOM   2137  O   ALA A 802       8.193 195.667 -11.660  1.00  0.00           O  
ATOM   2138  CB  ALA A 802       7.951 193.888 -14.610  1.00  0.00           C  
ATOM   2139  N   HIS A 803       8.849 193.536 -11.816  1.00  0.00           N  
ATOM   2140  CA  HIS A 803       8.663 193.300 -10.401  1.00  0.00           C  
ATOM   2141  C   HIS A 803       9.338 194.436  -9.600  1.00  0.00           C  
ATOM   2142  O   HIS A 803       8.650 195.250  -8.985  1.00  0.00           O  
ATOM   2143  CB  HIS A 803       9.240 191.931 -10.012  1.00  0.00           C  
ATOM   2144  CG  HIS A 803       8.978 191.552  -8.589  1.00  0.00           C  
ATOM   2145  ND1 HIS A 803       7.766 191.059  -8.162  1.00  0.00           N  
ATOM   2146  CD2 HIS A 803       9.759 191.643  -7.485  1.00  0.00           C  
ATOM   2147  CE1 HIS A 803       7.810 190.862  -6.856  1.00  0.00           C  
ATOM   2148  NE2 HIS A 803       9.006 191.208  -6.419  1.00  0.00           N  
ATOM   2149  N   VAL A 807      10.664 194.519  -9.629  1.00  0.00           N  
ATOM   2150  CA  VAL A 807      11.357 195.568  -8.879  1.00  0.00           C  
ATOM   2151  C   VAL A 807      10.648 196.923  -8.862  1.00  0.00           C  
ATOM   2152  O   VAL A 807      10.553 197.569  -7.820  1.00  0.00           O  
ATOM   2153  CB  VAL A 807      12.779 195.838  -9.409  1.00  0.00           C  
ATOM   2154  CG1 VAL A 807      13.447 196.915  -8.532  1.00  0.00           C  
ATOM   2155  CG2 VAL A 807      13.601 194.555  -9.418  1.00  0.00           C  
ATOM   2156  N   PHE A 808      10.159 197.366 -10.013  1.00  0.00           N  
ATOM   2157  CA  PHE A 808       9.487 198.661 -10.081  1.00  0.00           C  
ATOM   2158  C   PHE A 808       8.152 198.704  -9.349  1.00  0.00           C  
ATOM   2159  O   PHE A 808       7.910 199.565  -8.502  1.00  0.00           O  
ATOM   2160  CB  PHE A 808       9.298 199.095 -11.546  1.00  0.00           C  
ATOM   2161  CG  PHE A 808      10.463 199.871 -12.088  1.00  0.00           C  
ATOM   2162  CD1 PHE A 808      11.654 199.229 -12.406  1.00  0.00           C  
ATOM   2163  CD2 PHE A 808      10.404 201.257 -12.190  1.00  0.00           C  
ATOM   2164  CE1 PHE A 808      12.770 199.961 -12.806  1.00  0.00           C  
ATOM   2165  CE2 PHE A 808      11.514 201.993 -12.589  1.00  0.00           C  
ATOM   2166  CZ  PHE A 808      12.695 201.351 -12.897  1.00  0.00           C  
ATOM   2167  N   ARG A 809       7.282 197.767  -9.682  1.00  0.00           N  
ATOM   2168  CA  ARG A 809       5.967 197.698  -9.077  1.00  0.00           C  
ATOM   2169  C   ARG A 809       6.105 197.506  -7.579  1.00  0.00           C  
ATOM   2170  O   ARG A 809       5.258 197.928  -6.805  1.00  0.00           O  
ATOM   2171  CB  ARG A 809       5.223 196.533  -9.712  1.00  0.00           C  
ATOM   2172  CG  ARG A 809       3.798 196.276  -9.281  1.00  0.00           C  
ATOM   2173  CD  ARG A 809       3.282 195.130 -10.136  1.00  0.00           C  
ATOM   2174  NE  ARG A 809       4.399 194.501 -10.844  1.00  0.00           N  
ATOM   2175  CZ  ARG A 809       4.307 193.411 -11.596  1.00  0.00           C  
ATOM   2176  NH1 ARG A 809       3.133 192.812 -11.747  1.00  0.00           N  
ATOM   2177  NH2 ARG A 809       5.392 192.920 -12.191  1.00  0.00           N  
ATOM   2178  N   GLU A 810       7.201 196.895  -7.169  1.00  0.00           N  
ATOM   2179  CA  GLU A 810       7.415 196.620  -5.769  1.00  0.00           C  
ATOM   2180  C   GLU A 810       8.066 197.717  -4.963  1.00  0.00           C  
ATOM   2181  O   GLU A 810       7.771 197.867  -3.780  1.00  0.00           O  
ATOM   2182  CB  GLU A 810       8.209 195.329  -5.640  1.00  0.00           C  
ATOM   2183  CG  GLU A 810       7.395 194.144  -6.084  1.00  0.00           C  
ATOM   2184  CD  GLU A 810       6.173 193.972  -5.213  1.00  0.00           C  
ATOM   2185  OE1 GLU A 810       5.076 193.715  -5.755  1.00  0.00           O  
ATOM   2186  OE2 GLU A 810       6.323 194.095  -3.978  1.00  0.00           O  
ATOM   2187  N   ALA A 811       8.949 198.489  -5.579  1.00  0.00           N  
ATOM   2188  CA  ALA A 811       9.610 199.546  -4.828  1.00  0.00           C  
ATOM   2189  C   ALA A 811       9.057 200.932  -5.142  1.00  0.00           C  
ATOM   2190  O   ALA A 811       8.944 201.771  -4.244  1.00  0.00           O  
ATOM   2191  CB  ALA A 811      11.099 199.517  -5.083  1.00  0.00           C  
ATOM   2192  N   LEU A 812       8.726 201.174  -6.412  1.00  0.00           N  
ATOM   2193  CA  LEU A 812       8.186 202.464  -6.819  1.00  0.00           C  
ATOM   2194  C   LEU A 812       6.690 202.388  -7.069  1.00  0.00           C  
ATOM   2195  O   LEU A 812       6.036 203.406  -7.280  1.00  0.00           O  
ATOM   2196  CB  LEU A 812       8.874 202.988  -8.088  1.00  0.00           C  
ATOM   2197  CG  LEU A 812      10.370 203.338  -8.063  1.00  0.00           C  
ATOM   2198  CD1 LEU A 812      10.765 204.052  -9.367  1.00  0.00           C  
ATOM   2199  CD2 LEU A 812      10.679 204.237  -6.870  1.00  0.00           C  
ATOM   2200  N   GLY A 813       6.133 201.191  -7.045  1.00  0.00           N  
ATOM   2201  CA  GLY A 813       4.713 201.094  -7.296  1.00  0.00           C  
ATOM   2202  C   GLY A 813       4.437 201.638  -8.681  1.00  0.00           C  
ATOM   2203  O   GLY A 813       3.381 202.195  -8.959  1.00  0.00           O  
ATOM   2204  N   VAL A 814       5.427 201.509  -9.551  1.00  0.00           N  
ATOM   2205  CA  VAL A 814       5.285 201.925 -10.937  1.00  0.00           C  
ATOM   2206  C   VAL A 814       4.942 200.625 -11.672  1.00  0.00           C  
ATOM   2207  O   VAL A 814       5.152 199.541 -11.141  1.00  0.00           O  
ATOM   2208  CB  VAL A 814       6.608 202.465 -11.487  1.00  0.00           C  
ATOM   2209  CG1 VAL A 814       6.511 202.679 -12.987  1.00  0.00           C  
ATOM   2210  CG2 VAL A 814       6.964 203.755 -10.782  1.00  0.00           C  
ATOM   2211  N   GLU A 815       4.394 200.717 -12.872  1.00  0.00           N  
ATOM   2212  CA  GLU A 815       4.071 199.519 -13.629  1.00  0.00           C  
ATOM   2213  C   GLU A 815       4.557 199.706 -15.036  1.00  0.00           C  
ATOM   2214  O   GLU A 815       3.841 200.248 -15.873  1.00  0.00           O  
ATOM   2215  CB  GLU A 815       2.574 199.278 -13.635  1.00  0.00           C  
ATOM   2216  CG  GLU A 815       2.070 198.615 -12.371  1.00  0.00           C  
ATOM   2217  CD  GLU A 815       1.768 197.140 -12.556  1.00  0.00           C  
ATOM   2218  OE1 GLU A 815       1.243 196.535 -11.600  1.00  0.00           O  
ATOM   2219  OE2 GLU A 815       2.047 196.588 -13.645  1.00  0.00           O  
ATOM   2220  N   LEU A 903       5.785 199.267 -15.287  1.00  0.00           N  
ATOM   2221  CA  LEU A 903       6.379 199.399 -16.610  1.00  0.00           C  
ATOM   2222  C   LEU A 903       5.593 198.569 -17.597  1.00  0.00           C  
ATOM   2223  O   LEU A 903       5.385 197.376 -17.376  1.00  0.00           O  
ATOM   2224  CB  LEU A 903       7.808 198.892 -16.598  1.00  0.00           C  
ATOM   2225  CG  LEU A 903       8.656 199.312 -15.412  1.00  0.00           C  
ATOM   2226  CD1 LEU A 903       9.818 198.364 -15.303  1.00  0.00           C  
ATOM   2227  CD2 LEU A 903       9.122 200.746 -15.571  1.00  0.00           C  
ATOM   2228  N   PRO A 904       5.125 199.180 -18.696  1.00  0.00           N  
ATOM   2229  CA  PRO A 904       4.382 198.311 -19.606  1.00  0.00           C  
ATOM   2230  C   PRO A 904       5.372 197.350 -20.259  1.00  0.00           C  
ATOM   2231  O   PRO A 904       6.563 197.669 -20.414  1.00  0.00           O  
ATOM   2232  CB  PRO A 904       3.736 199.297 -20.588  1.00  0.00           C  
ATOM   2233  CG  PRO A 904       4.704 200.429 -20.617  1.00  0.00           C  
ATOM   2234  CD  PRO A 904       5.099 200.576 -19.160  1.00  0.00           C  
ATOM   2235  N   LEU A 905       4.884 196.172 -20.626  1.00  0.00           N  
ATOM   2236  CA  LEU A 905       5.746 195.172 -21.227  1.00  0.00           C  
ATOM   2237  C   LEU A 905       5.285 194.771 -22.617  1.00  0.00           C  
ATOM   2238  O   LEU A 905       4.118 194.934 -22.957  1.00  0.00           O  
ATOM   2239  CB  LEU A 905       5.825 193.951 -20.305  1.00  0.00           C  
ATOM   2240  CG  LEU A 905       7.083 193.733 -19.446  1.00  0.00           C  
ATOM   2241  CD1 LEU A 905       7.952 194.980 -19.358  1.00  0.00           C  
ATOM   2242  CD2 LEU A 905       6.641 193.292 -18.064  1.00  0.00           C  
ATOM   2243  N   PRO A 906       6.203 194.241 -23.442  1.00  0.00           N  
ATOM   2244  CA  PRO A 906       7.624 194.005 -23.152  1.00  0.00           C  
ATOM   2245  C   PRO A 906       8.433 195.279 -23.385  1.00  0.00           C  
ATOM   2246  O   PRO A 906       7.928 196.249 -23.943  1.00  0.00           O  
ATOM   2247  CB  PRO A 906       8.018 192.926 -24.165  1.00  0.00           C  
ATOM   2248  CG  PRO A 906       6.712 192.549 -24.886  1.00  0.00           C  
ATOM   2249  CD  PRO A 906       5.874 193.774 -24.793  1.00  0.00           C  
ATOM   2250  N   PHE A 907       9.683 195.299 -22.948  1.00  0.00           N  
ATOM   2251  CA  PHE A 907      10.474 196.477 -23.213  1.00  0.00           C  
ATOM   2252  C   PHE A 907      10.670 196.434 -24.711  1.00  0.00           C  
ATOM   2253  O   PHE A 907      10.539 195.387 -25.334  1.00  0.00           O  
ATOM   2254  CB  PHE A 907      11.844 196.420 -22.535  1.00  0.00           C  
ATOM   2255  CG  PHE A 907      11.796 196.486 -21.038  1.00  0.00           C  
ATOM   2256  CD1 PHE A 907      10.708 197.036 -20.380  1.00  0.00           C  
ATOM   2257  CD2 PHE A 907      12.867 196.035 -20.289  1.00  0.00           C  
ATOM   2258  CE1 PHE A 907      10.686 197.136 -18.994  1.00  0.00           C  
ATOM   2259  CE2 PHE A 907      12.859 196.132 -18.900  1.00  0.00           C  
ATOM   2260  CZ  PHE A 907      11.766 196.684 -18.251  1.00  0.00           C  
ATOM   2261  N   PRO A 908      10.935 197.583 -25.320  1.00  0.00           N  
ATOM   2262  CA  PRO A 908      11.141 197.566 -26.765  1.00  0.00           C  
ATOM   2263  C   PRO A 908      12.570 197.135 -26.994  1.00  0.00           C  
ATOM   2264  O   PRO A 908      13.387 197.201 -26.069  1.00  0.00           O  
ATOM   2265  CB  PRO A 908      10.931 199.024 -27.150  1.00  0.00           C  
ATOM   2266  CG  PRO A 908       9.932 199.482 -26.136  1.00  0.00           C  
ATOM   2267  CD  PRO A 908      10.519 198.924 -24.879  1.00  0.00           C  
ATOM   2268  N   ARG A 909      12.868 196.704 -28.216  1.00  0.00           N  
ATOM   2269  CA  ARG A 909      14.226 196.308 -28.568  1.00  0.00           C  
ATOM   2270  C   ARG A 909      14.662 197.073 -29.812  1.00  0.00           C  
ATOM   2271  O   ARG A 909      13.829 197.559 -30.572  1.00  0.00           O  
ATOM   2272  CB  ARG A 909      14.288 194.810 -28.844  1.00  0.00           C  
ATOM   2273  CG  ARG A 909      13.778 193.964 -27.718  1.00  0.00           C  
ATOM   2274  CD  ARG A 909      12.764 192.988 -28.248  1.00  0.00           C  
ATOM   2275  NE  ARG A 909      13.222 191.606 -28.123  1.00  0.00           N  
ATOM   2276  CZ  ARG A 909      13.060 190.866 -27.033  1.00  0.00           C  
ATOM   2277  NH1 ARG A 909      12.447 191.378 -25.967  1.00  0.00           N  
ATOM   2278  NH2 ARG A 909      13.502 189.614 -27.017  1.00  0.00           N  
ATOM   2279  N   LEU A 910      15.963 197.183 -30.020  1.00  0.00           N  
ATOM   2280  CA  LEU A 910      16.469 197.879 -31.190  1.00  0.00           C  
ATOM   2281  C   LEU A 910      17.845 197.342 -31.465  1.00  0.00           C  
ATOM   2282  O   LEU A 910      18.656 197.209 -30.545  1.00  0.00           O  
ATOM   2283  CB  LEU A 910      16.584 199.384 -30.948  1.00  0.00           C  
ATOM   2284  CG  LEU A 910      15.379 200.327 -31.013  1.00  0.00           C  
ATOM   2285  CD1 LEU A 910      15.705 201.565 -30.192  1.00  0.00           C  
ATOM   2286  CD2 LEU A 910      15.066 200.725 -32.451  1.00  0.00           C  
ATOM   2287  N   SER A 911      18.118 197.026 -32.721  1.00  0.00           N  
ATOM   2288  CA  SER A 911      19.434 196.530 -33.056  1.00  0.00           C  
ATOM   2289  C   SER A 911      20.391 197.688 -32.835  1.00  0.00           C  
ATOM   2290  O   SER A 911      19.992 198.855 -32.853  1.00  0.00           O  
ATOM   2291  CB  SER A 911      19.497 196.115 -34.517  1.00  0.00           C  
ATOM   2292  OG  SER A 911      19.243 197.213 -35.379  1.00  0.00           O  
ATOM   2293  N   TYR A 912      21.651 197.361 -32.597  1.00  0.00           N  
ATOM   2294  CA  TYR A 912      22.648 198.384 -32.421  1.00  0.00           C  
ATOM   2295  C   TYR A 912      22.569 199.197 -33.711  1.00  0.00           C  
ATOM   2296  O   TYR A 912      22.679 200.422 -33.693  1.00  0.00           O  
ATOM   2297  CB  TYR A 912      24.012 197.730 -32.269  1.00  0.00           C  
ATOM   2298  CG  TYR A 912      25.184 198.668 -32.389  1.00  0.00           C  
ATOM   2299  CD1 TYR A 912      25.600 199.449 -31.308  1.00  0.00           C  
ATOM   2300  CD2 TYR A 912      25.906 198.747 -33.569  1.00  0.00           C  
ATOM   2301  CE1 TYR A 912      26.714 200.280 -31.408  1.00  0.00           C  
ATOM   2302  CE2 TYR A 912      27.014 199.568 -33.677  1.00  0.00           C  
ATOM   2303  CZ  TYR A 912      27.423 200.330 -32.599  1.00  0.00           C  
ATOM   2304  OH  TYR A 912      28.562 201.113 -32.728  1.00  0.00           O  
ATOM   2305  N   GLU A 913      22.339 198.508 -34.830  1.00  0.00           N  
ATOM   2306  CA  GLU A 913      22.251 199.187 -36.124  1.00  0.00           C  
ATOM   2307  C   GLU A 913      21.154 200.243 -36.116  1.00  0.00           C  
ATOM   2308  O   GLU A 913      21.333 201.329 -36.659  1.00  0.00           O  
ATOM   2309  CB  GLU A 913      22.013 198.187 -37.271  1.00  0.00           C  
ATOM   2310  CG  GLU A 913      22.095 198.821 -38.670  1.00  0.00           C  
ATOM   2311  CD  GLU A 913      22.347 197.807 -39.779  1.00  0.00           C  
ATOM   2312  OE1 GLU A 913      21.583 196.818 -39.865  1.00  0.00           O  
ATOM   2313  OE2 GLU A 913      23.304 198.002 -40.566  1.00  0.00           O  
ATOM   2314  N   GLU A 914      20.023 199.936 -35.493  1.00  0.00           N  
ATOM   2315  CA  GLU A 914      18.934 200.899 -35.428  1.00  0.00           C  
ATOM   2316  C   GLU A 914      19.181 201.969 -34.375  1.00  0.00           C  
ATOM   2317  O   GLU A 914      18.990 203.152 -34.628  1.00  0.00           O  
ATOM   2318  CB  GLU A 914      17.626 200.194 -35.135  1.00  0.00           C  
ATOM   2319  CG  GLU A 914      16.737 200.142 -36.327  1.00  0.00           C  
ATOM   2320  CD  GLU A 914      15.417 199.530 -35.993  1.00  0.00           C  
ATOM   2321  OE1 GLU A 914      15.394 198.303 -35.743  1.00  0.00           O  
ATOM   2322  OE2 GLU A 914      14.412 200.281 -35.961  1.00  0.00           O  
ATOM   2323  N   ALA A 915      19.585 201.556 -33.183  1.00  0.00           N  
ATOM   2324  CA  ALA A 915      19.873 202.531 -32.153  1.00  0.00           C  
ATOM   2325  C   ALA A 915      20.845 203.532 -32.770  1.00  0.00           C  
ATOM   2326  O   ALA A 915      20.604 204.729 -32.761  1.00  0.00           O  
ATOM   2327  CB  ALA A 915      20.509 201.861 -30.948  1.00  0.00           C  
ATOM   2328  N   MET A 916      21.939 203.040 -33.328  1.00  0.00           N  
ATOM   2329  CA  MET A 916      22.908 203.935 -33.931  1.00  0.00           C  
ATOM   2330  C   MET A 916      22.289 204.865 -34.954  1.00  0.00           C  
ATOM   2331  O   MET A 916      22.515 206.072 -34.916  1.00  0.00           O  
ATOM   2332  CB  MET A 916      24.054 203.148 -34.572  1.00  0.00           C  
ATOM   2333  CG  MET A 916      25.037 202.630 -33.556  1.00  0.00           C  
ATOM   2334  SD  MET A 916      25.451 203.909 -32.355  1.00  0.00           S  
ATOM   2335  CE  MET A 916      26.324 205.102 -33.356  1.00  0.00           C  
ATOM   2336  N   GLU A 917      21.509 204.312 -35.872  1.00  0.00           N  
ATOM   2337  CA  GLU A 917      20.893 205.145 -36.889  1.00  0.00           C  
ATOM   2338  C   GLU A 917      19.927 206.158 -36.310  1.00  0.00           C  
ATOM   2339  O   GLU A 917      20.208 207.353 -36.272  1.00  0.00           O  
ATOM   2340  CB  GLU A 917      20.180 204.287 -37.927  1.00  0.00           C  
ATOM   2341  CG  GLU A 917      21.120 203.745 -38.978  1.00  0.00           C  
ATOM   2342  CD  GLU A 917      21.862 204.849 -39.726  1.00  0.00           C  
ATOM   2343  OE1 GLU A 917      22.749 205.500 -39.118  1.00  0.00           O  
ATOM   2344  OE2 GLU A 917      21.551 205.067 -40.924  1.00  0.00           O  
ATOM   2345  N   ARG A 918      18.794 205.665 -35.846  1.00  0.00           N  
ATOM   2346  CA  ARG A 918      17.765 206.506 -35.280  1.00  0.00           C  
ATOM   2347  C   ARG A 918      18.194 207.460 -34.167  1.00  0.00           C  
ATOM   2348  O   ARG A 918      17.576 208.500 -33.969  1.00  0.00           O  
ATOM   2349  CB  ARG A 918      16.615 205.616 -34.818  1.00  0.00           C  
ATOM   2350  CG  ARG A 918      15.943 204.901 -35.978  1.00  0.00           C  
ATOM   2351  CD  ARG A 918      14.903 203.928 -35.505  1.00  0.00           C  
ATOM   2352  NE  ARG A 918      14.083 204.514 -34.452  1.00  0.00           N  
ATOM   2353  CZ  ARG A 918      13.123 203.853 -33.812  1.00  0.00           C  
ATOM   2354  NH1 ARG A 918      12.865 202.585 -34.129  1.00  0.00           N  
ATOM   2355  NH2 ARG A 918      12.439 204.443 -32.842  1.00  0.00           N  
ATOM   2356  N   TYR A 919      19.257 207.139 -33.446  1.00  0.00           N  
ATOM   2357  CA  TYR A 919      19.676 208.022 -32.361  1.00  0.00           C  
ATOM   2358  C   TYR A 919      21.164 208.300 -32.263  1.00  0.00           C  
ATOM   2359  O   TYR A 919      21.576 209.160 -31.492  1.00  0.00           O  
ATOM   2360  CB  TYR A 919      19.207 207.463 -31.028  1.00  0.00           C  
ATOM   2361  CG  TYR A 919      17.743 207.158 -30.985  1.00  0.00           C  
ATOM   2362  CD1 TYR A 919      17.216 206.078 -31.681  1.00  0.00           C  
ATOM   2363  CD2 TYR A 919      16.881 207.953 -30.245  1.00  0.00           C  
ATOM   2364  CE1 TYR A 919      15.856 205.792 -31.637  1.00  0.00           C  
ATOM   2365  CE2 TYR A 919      15.522 207.676 -30.189  1.00  0.00           C  
ATOM   2366  CZ  TYR A 919      15.016 206.595 -30.886  1.00  0.00           C  
ATOM   2367  OH  TYR A 919      13.679 206.303 -30.811  1.00  0.00           O  
ATOM   2368  N   GLY A 920      21.958 207.570 -33.040  1.00  0.00           N  
ATOM   2369  CA  GLY A 920      23.400 207.739 -33.026  1.00  0.00           C  
ATOM   2370  C   GLY A 920      23.964 207.394 -31.666  1.00  0.00           C  
ATOM   2371  O   GLY A 920      24.876 208.048 -31.168  1.00  0.00           O  
ATOM   2372  N   SER A 921      23.425 206.346 -31.061  1.00  0.00           N  
ATOM   2373  CA  SER A 921      23.867 205.937 -29.737  1.00  0.00           C  
ATOM   2374  C   SER A 921      23.230 204.612 -29.359  1.00  0.00           C  
ATOM   2375  O   SER A 921      22.093 204.342 -29.743  1.00  0.00           O  
ATOM   2376  CB  SER A 921      23.479 207.012 -28.719  1.00  0.00           C  
ATOM   2377  OG  SER A 921      23.262 206.450 -27.436  1.00  0.00           O  
ATOM   2378  N   ASP A 922      23.956 203.786 -28.607  1.00  0.00           N  
ATOM   2379  CA  ASP A 922      23.425 202.484 -28.205  1.00  0.00           C  
ATOM   2380  C   ASP A 922      22.777 202.481 -26.829  1.00  0.00           C  
ATOM   2381  O   ASP A 922      22.572 201.426 -26.243  1.00  0.00           O  
ATOM   2382  CB  ASP A 922      24.517 201.425 -28.274  1.00  0.00           C  
ATOM   2383  CG  ASP A 922      25.708 201.793 -27.453  1.00  0.00           C  
ATOM   2384  OD1 ASP A 922      26.813 201.261 -27.725  1.00  0.00           O  
ATOM   2385  OD2 ASP A 922      25.537 202.618 -26.528  1.00  0.00           O  
ATOM   2386  N   LYS A 923      22.493 203.667 -26.303  1.00  0.00           N  
ATOM   2387  CA  LYS A 923      21.791 203.790 -25.034  1.00  0.00           C  
ATOM   2388  C   LYS A 923      20.759 204.873 -25.276  1.00  0.00           C  
ATOM   2389  O   LYS A 923      20.719 205.882 -24.575  1.00  0.00           O  
ATOM   2390  CB  LYS A 923      22.723 204.192 -23.898  1.00  0.00           C  
ATOM   2391  CG  LYS A 923      23.970 204.884 -24.327  1.00  0.00           C  
ATOM   2392  CD  LYS A 923      24.732 205.343 -23.098  1.00  0.00           C  
ATOM   2393  CE  LYS A 923      25.957 206.183 -23.453  1.00  0.00           C  
ATOM   2394  NZ  LYS A 923      25.626 207.421 -24.237  1.00  0.00           N  
ATOM   2395  N   PRO A 924      19.901 204.674 -26.291  1.00  0.00           N  
ATOM   2396  CA  PRO A 924      18.876 205.662 -26.615  1.00  0.00           C  
ATOM   2397  C   PRO A 924      18.122 206.267 -25.432  1.00  0.00           C  
ATOM   2398  O   PRO A 924      17.797 205.581 -24.465  1.00  0.00           O  
ATOM   2399  CB  PRO A 924      17.955 204.889 -27.558  1.00  0.00           C  
ATOM   2400  CG  PRO A 924      18.907 204.014 -28.288  1.00  0.00           C  
ATOM   2401  CD  PRO A 924      19.752 203.483 -27.151  1.00  0.00           C  
ATOM   2402  N   ASP A 925      17.853 207.564 -25.521  1.00  0.00           N  
ATOM   2403  CA  ASP A 925      17.092 208.233 -24.487  1.00  0.00           C  
ATOM   2404  C   ASP A 925      15.722 208.344 -25.123  1.00  0.00           C  
ATOM   2405  O   ASP A 925      15.395 209.335 -25.748  1.00  0.00           O  
ATOM   2406  CB  ASP A 925      17.632 209.623 -24.228  1.00  0.00           C  
ATOM   2407  CG  ASP A 925      17.043 210.235 -22.988  1.00  0.00           C  
ATOM   2408  OD1 ASP A 925      15.840 209.980 -22.713  1.00  0.00           O  
ATOM   2409  OD2 ASP A 925      17.786 210.965 -22.296  1.00  0.00           O  
ATOM   2410  N   LEU A 926      14.913 207.320 -24.983  1.00  0.00           N  
ATOM   2411  CA  LEU A 926      13.622 207.364 -25.619  1.00  0.00           C  
ATOM   2412  C   LEU A 926      12.579 208.222 -24.954  1.00  0.00           C  
ATOM   2413  O   LEU A 926      11.399 208.050 -25.233  1.00  0.00           O  
ATOM   2414  CB  LEU A 926      13.066 205.949 -25.800  1.00  0.00           C  
ATOM   2415  CG  LEU A 926      13.949 204.935 -26.528  1.00  0.00           C  
ATOM   2416  CD1 LEU A 926      13.056 203.810 -26.967  1.00  0.00           C  
ATOM   2417  CD2 LEU A 926      14.639 205.550 -27.734  1.00  0.00           C  
ATOM   2418  N   ARG A 927      12.970 209.158 -24.095  1.00  0.00           N  
ATOM   2419  CA  ARG A 927      11.947 209.997 -23.439  1.00  0.00           C  
ATOM   2420  C   ARG A 927      11.367 211.018 -24.390  1.00  0.00           C  
ATOM   2421  O   ARG A 927      10.429 211.732 -24.044  1.00  0.00           O  
ATOM   2422  CB  ARG A 927      12.514 210.775 -22.250  1.00  0.00           C  
ATOM   2423  CG  ARG A 927      12.633 209.998 -20.959  1.00  0.00           C  
ATOM   2424  CD  ARG A 927      14.088 209.962 -20.562  1.00  0.00           C  
ATOM   2425  NE  ARG A 927      14.423 210.875 -19.474  1.00  0.00           N  
ATOM   2426  CZ  ARG A 927      15.610 211.458 -19.352  1.00  0.00           C  
ATOM   2427  NH1 ARG A 927      16.547 211.229 -20.257  1.00  0.00           N  
ATOM   2428  NH2 ARG A 927      15.880 212.240 -18.317  1.00  0.00           N  
ATOM   2429  N   PHE A 928      11.921 211.080 -25.592  1.00  0.00           N  
ATOM   2430  CA  PHE A 928      11.481 212.062 -26.561  1.00  0.00           C  
ATOM   2431  C   PHE A 928      12.085 211.690 -27.899  1.00  0.00           C  
ATOM   2432  O   PHE A 928      13.155 211.084 -27.953  1.00  0.00           O  
ATOM   2433  CB  PHE A 928      12.023 213.416 -26.140  1.00  0.00           C  
ATOM   2434  CG  PHE A 928      13.503 213.553 -26.359  1.00  0.00           C  
ATOM   2435  CD1 PHE A 928      13.996 214.092 -27.546  1.00  0.00           C  
ATOM   2436  CD2 PHE A 928      14.397 213.086 -25.412  1.00  0.00           C  
ATOM   2437  CE1 PHE A 928      15.359 214.164 -27.793  1.00  0.00           C  
ATOM   2438  CE2 PHE A 928      15.770 213.148 -25.643  1.00  0.00           C  
ATOM   2439  CZ  PHE A 928      16.252 213.691 -26.839  1.00  0.00           C  
ATOM   2440  N   GLY A 929      11.451 212.098 -28.983  1.00  0.00           N  
ATOM   2441  CA  GLY A 929      12.008 211.725 -30.258  1.00  0.00           C  
ATOM   2442  C   GLY A 929      12.491 212.773 -31.238  1.00  0.00           C  
ATOM   2443  O   GLY A 929      11.695 213.374 -31.970  1.00  0.00           O  
ATOM   2444  N   LEU A 930      13.785 213.033 -31.254  1.00  0.00           N  
ATOM   2445  CA  LEU A 930      14.282 213.946 -32.257  1.00  0.00           C  
ATOM   2446  C   LEU A 930      15.225 212.992 -32.947  1.00  0.00           C  
ATOM   2447  O   LEU A 930      16.432 212.985 -32.701  1.00  0.00           O  
ATOM   2448  CB  LEU A 930      15.007 215.137 -31.632  1.00  0.00           C  
ATOM   2449  CG  LEU A 930      14.050 216.040 -30.846  1.00  0.00           C  
ATOM   2450  CD1 LEU A 930      14.822 217.175 -30.216  1.00  0.00           C  
ATOM   2451  CD2 LEU A 930      12.962 216.572 -31.762  1.00  0.00           C  
ATOM   2452  N   GLU A 931      14.660 212.138 -33.788  1.00  0.00           N  
ATOM   2453  CA  GLU A 931      15.487 211.159 -34.464  1.00  0.00           C  
ATOM   2454  C   GLU A 931      16.324 211.677 -35.607  1.00  0.00           C  
ATOM   2455  O   GLU A 931      15.956 212.629 -36.289  1.00  0.00           O  
ATOM   2456  CB  GLU A 931      14.640 210.005 -34.971  1.00  0.00           C  
ATOM   2457  CG  GLU A 931      14.033 209.166 -33.895  1.00  0.00           C  
ATOM   2458  CD  GLU A 931      13.243 208.028 -34.484  1.00  0.00           C  
ATOM   2459  OE1 GLU A 931      12.200 207.681 -33.898  1.00  0.00           O  
ATOM   2460  OE2 GLU A 931      13.663 207.484 -35.534  1.00  0.00           O  
ATOM   2461  N   LEU A 932      17.455 211.009 -35.809  1.00  0.00           N  
ATOM   2462  CA  LEU A 932      18.371 211.344 -36.878  1.00  0.00           C  
ATOM   2463  C   LEU A 932      17.815 210.777 -38.163  1.00  0.00           C  
ATOM   2464  O   LEU A 932      16.854 210.013 -38.159  1.00  0.00           O  
ATOM   2465  CB  LEU A 932      19.746 210.742 -36.606  1.00  0.00           C  
ATOM   2466  CG  LEU A 932      20.226 210.989 -35.180  1.00  0.00           C  
ATOM   2467  CD1 LEU A 932      21.725 210.777 -35.072  1.00  0.00           C  
ATOM   2468  CD2 LEU A 932      19.890 212.408 -34.795  1.00  0.00           C  
ATOM   2469  N   LYS A 933      18.408 211.170 -39.274  1.00  0.00           N  
ATOM   2470  CA  LYS A 933      17.973 210.662 -40.560  1.00  0.00           C  
ATOM   2471  C   LYS A 933      19.159 210.687 -41.487  1.00  0.00           C  
ATOM   2472  O   LYS A 933      19.985 211.605 -41.451  1.00  0.00           O  
ATOM   2473  CB  LYS A 933      16.867 211.523 -41.158  1.00  0.00           C  
ATOM   2474  CG  LYS A 933      15.678 211.707 -40.265  1.00  0.00           C  
ATOM   2475  CD  LYS A 933      14.758 210.508 -40.217  1.00  0.00           C  
ATOM   2476  CE  LYS A 933      13.498 210.926 -39.482  1.00  0.00           C  
ATOM   2477  NZ  LYS A 933      12.499 209.857 -39.230  1.00  0.00           N  
ATOM   2478  N   GLU A 934      19.270 209.651 -42.296  1.00  0.00           N  
ATOM   2479  CA  GLU A 934      20.346 209.640 -43.239  1.00  0.00           C  
ATOM   2480  C   GLU A 934      19.721 210.369 -44.379  1.00  0.00           C  
ATOM   2481  O   GLU A 934      18.509 210.295 -44.586  1.00  0.00           O  
ATOM   2482  CB  GLU A 934      20.717 208.235 -43.691  1.00  0.00           C  
ATOM   2483  CG  GLU A 934      21.889 208.263 -44.628  1.00  0.00           C  
ATOM   2484  CD  GLU A 934      23.133 208.794 -43.942  1.00  0.00           C  
ATOM   2485  OE1 GLU A 934      23.953 209.476 -44.596  1.00  0.00           O  
ATOM   2486  OE2 GLU A 934      23.300 208.515 -42.736  1.00  0.00           O  
ATOM   2487  N   VAL A 935      20.560 211.075 -45.111  1.00  0.00           N  
ATOM   2488  CA  VAL A 935      20.131 211.834 -46.260  1.00  0.00           C  
ATOM   2489  C   VAL A 935      21.318 211.805 -47.203  1.00  0.00           C  
ATOM   2490  O   VAL A 935      21.295 212.402 -48.284  1.00  0.00           O  
ATOM   2491  CB  VAL A 935      19.799 213.260 -45.839  1.00  0.00           C  
ATOM   2492  CG1 VAL A 935      18.326 213.367 -45.487  1.00  0.00           C  
ATOM   2493  CG2 VAL A 935      20.625 213.628 -44.612  1.00  0.00           C  
ATOM   2494  N   GLY A 936      22.351 211.077 -46.772  1.00  0.00           N  
ATOM   2495  CA  GLY A 936      23.562 210.932 -47.558  1.00  0.00           C  
ATOM   2496  C   GLY A 936      23.216 210.808 -49.021  1.00  0.00           C  
ATOM   2497  O   GLY A 936      23.765 211.518 -49.855  1.00  0.00           O  
ATOM   2498  N   PRO A 937      22.295 209.899 -49.363  1.00  0.00           N  
ATOM   2499  CA  PRO A 937      21.878 209.696 -50.751  1.00  0.00           C  
ATOM   2500  C   PRO A 937      21.236 210.916 -51.424  1.00  0.00           C  
ATOM   2501  O   PRO A 937      21.408 211.120 -52.623  1.00  0.00           O  
ATOM   2502  CB  PRO A 937      20.923 208.501 -50.656  1.00  0.00           C  
ATOM   2503  CG  PRO A 937      20.435 208.547 -49.231  1.00  0.00           C  
ATOM   2504  CD  PRO A 937      21.685 208.884 -48.487  1.00  0.00           C  
ATOM   2505  N   LEU A 938      20.508 211.724 -50.661  1.00  0.00           N  
ATOM   2506  CA  LEU A 938      19.862 212.899 -51.231  1.00  0.00           C  
ATOM   2507  C   LEU A 938      20.856 213.837 -51.874  1.00  0.00           C  
ATOM   2508  O   LEU A 938      20.476 214.718 -52.646  1.00  0.00           O  
ATOM   2509  CB  LEU A 938      19.096 213.674 -50.165  1.00  0.00           C  
ATOM   2510  CG  LEU A 938      17.991 212.877 -49.496  1.00  0.00           C  
ATOM   2511  CD1 LEU A 938      17.365 213.729 -48.435  1.00  0.00           C  
ATOM   2512  CD2 LEU A 938      16.953 212.450 -50.519  1.00  0.00           C  
ATOM   2513  N   PHE A 939      22.134 213.659 -51.570  1.00  0.00           N  
ATOM   2514  CA  PHE A 939      23.130 214.552 -52.141  1.00  0.00           C  
ATOM   2515  C   PHE A 939      24.117 213.937 -53.125  1.00  0.00           C  
ATOM   2516  O   PHE A 939      25.151 214.540 -53.375  1.00  0.00           O  
ATOM   2517  CB  PHE A 939      23.928 215.245 -51.017  1.00  0.00           C  
ATOM   2518  CG  PHE A 939      23.072 215.957 -50.014  1.00  0.00           C  
ATOM   2519  CD1 PHE A 939      22.625 215.308 -48.870  1.00  0.00           C  
ATOM   2520  CD2 PHE A 939      22.641 217.250 -50.254  1.00  0.00           C  
ATOM   2521  CE1 PHE A 939      21.750 215.943 -47.973  1.00  0.00           C  
ATOM   2522  CE2 PHE A 939      21.771 217.897 -49.372  1.00  0.00           C  
ATOM   2523  CZ  PHE A 939      21.319 217.238 -48.230  1.00  0.00           C  
ATOM   2524  N   ARG A 940      23.839 212.776 -53.708  1.00  0.00           N  
ATOM   2525  CA  ARG A 940      24.856 212.232 -54.606  1.00  0.00           C  
ATOM   2526  C   ARG A 940      24.933 212.949 -55.946  1.00  0.00           C  
ATOM   2527  O   ARG A 940      25.890 212.773 -56.703  1.00  0.00           O  
ATOM   2528  CB  ARG A 940      24.705 210.703 -54.774  1.00  0.00           C  
ATOM   2529  CG  ARG A 940      24.221 210.196 -56.121  1.00  0.00           C  
ATOM   2530  CD  ARG A 940      22.931 209.420 -55.934  1.00  0.00           C  
ATOM   2531  NE  ARG A 940      22.510 208.714 -57.143  1.00  0.00           N  
ATOM   2532  CZ  ARG A 940      21.253 208.371 -57.406  1.00  0.00           C  
ATOM   2533  NH1 ARG A 940      20.284 208.673 -56.549  1.00  0.00           N  
ATOM   2534  NH2 ARG A 940      20.974 207.714 -58.526  1.00  0.00           N  
ATOM   2535  N   GLN A 941      23.941 213.782 -56.235  1.00  0.00           N  
ATOM   2536  CA  GLN A 941      23.953 214.538 -57.482  1.00  0.00           C  
ATOM   2537  C   GLN A 941      24.374 215.973 -57.189  1.00  0.00           C  
ATOM   2538  O   GLN A 941      24.621 216.767 -58.092  1.00  0.00           O  
ATOM   2539  CB  GLN A 941      22.568 214.515 -58.123  1.00  0.00           C  
ATOM   2540  CG  GLN A 941      22.099 213.122 -58.510  1.00  0.00           C  
ATOM   2541  CD  GLN A 941      21.359 213.122 -59.826  1.00  0.00           C  
ATOM   2542  OE1 GLN A 941      20.910 212.081 -60.303  1.00  0.00           O  
ATOM   2543  NE2 GLN A 941      21.232 214.297 -60.428  1.00  0.00           N  
ATOM   2544  N   SER A 942      24.474 216.273 -55.900  1.00  0.00           N  
ATOM   2545  CA  SER A 942      24.832 217.595 -55.407  1.00  0.00           C  
ATOM   2546  C   SER A 942      26.255 218.075 -55.645  1.00  0.00           C  
ATOM   2547  O   SER A 942      27.199 217.288 -55.716  1.00  0.00           O  
ATOM   2548  CB  SER A 942      24.540 217.681 -53.910  1.00  0.00           C  
ATOM   2549  OG  SER A 942      25.249 218.754 -53.326  1.00  0.00           O  
ATOM   2550  N   GLY A 943      26.387 219.394 -55.747  1.00  0.00           N  
ATOM   2551  CA  GLY A 943      27.682 220.013 -55.954  1.00  0.00           C  
ATOM   2552  C   GLY A 943      28.307 220.406 -54.631  1.00  0.00           C  
ATOM   2553  O   GLY A 943      29.452 220.849 -54.575  1.00  0.00           O  
ATOM   2554  N   PHE A 944      27.545 220.263 -53.554  1.00  0.00           N  
ATOM   2555  CA  PHE A 944      28.077 220.586 -52.242  1.00  0.00           C  
ATOM   2556  C   PHE A 944      29.009 219.436 -51.836  1.00  0.00           C  
ATOM   2557  O   PHE A 944      28.591 218.445 -51.242  1.00  0.00           O  
ATOM   2558  CB  PHE A 944      26.943 220.774 -51.229  1.00  0.00           C  
ATOM   2559  CG  PHE A 944      27.421 221.147 -49.858  1.00  0.00           C  
ATOM   2560  CD1 PHE A 944      28.527 221.975 -49.700  1.00  0.00           C  
ATOM   2561  CD2 PHE A 944      26.786 220.658 -48.728  1.00  0.00           C  
ATOM   2562  CE1 PHE A 944      28.995 222.307 -48.436  1.00  0.00           C  
ATOM   2563  CE2 PHE A 944      27.241 220.981 -47.464  1.00  0.00           C  
ATOM   2564  CZ  PHE A 944      28.352 221.809 -47.315  1.00  0.00           C  
ATOM   2565  N   ARG A 945      30.279 219.585 -52.198  1.00  0.00           N  
ATOM   2566  CA  ARG A 945      31.324 218.596 -51.925  1.00  0.00           C  
ATOM   2567  C   ARG A 945      31.179 217.825 -50.627  1.00  0.00           C  
ATOM   2568  O   ARG A 945      31.287 216.602 -50.604  1.00  0.00           O  
ATOM   2569  CB  ARG A 945      32.700 219.272 -51.933  1.00  0.00           C  
ATOM   2570  CG  ARG A 945      33.080 219.839 -53.281  1.00  0.00           C  
ATOM   2571  CD  ARG A 945      34.024 218.927 -54.044  1.00  0.00           C  
ATOM   2572  NE  ARG A 945      35.424 219.227 -53.745  1.00  0.00           N  
ATOM   2573  CZ  ARG A 945      36.202 218.515 -52.934  1.00  0.00           C  
ATOM   2574  NH1 ARG A 945      35.727 217.436 -52.321  1.00  0.00           N  
ATOM   2575  NH2 ARG A 945      37.465 218.882 -52.744  1.00  0.00           N  
ATOM   2576  N   VAL A 946      30.954 218.542 -49.538  1.00  0.00           N  
ATOM   2577  CA  VAL A 946      30.839 217.882 -48.254  1.00  0.00           C  
ATOM   2578  C   VAL A 946      29.755 216.813 -48.217  1.00  0.00           C  
ATOM   2579  O   VAL A 946      30.049 215.629 -48.091  1.00  0.00           O  
ATOM   2580  CB  VAL A 946      30.623 218.911 -47.130  1.00  0.00           C  
ATOM   2581  CG1 VAL A 946      30.241 218.200 -45.840  1.00  0.00           C  
ATOM   2582  CG2 VAL A 946      31.908 219.698 -46.918  1.00  0.00           C  
ATOM   2583  N   PHE A 947      28.504 217.218 -48.333  1.00  0.00           N  
ATOM   2584  CA  PHE A 947      27.426 216.252 -48.301  1.00  0.00           C  
ATOM   2585  C   PHE A 947      27.535 215.131 -49.324  1.00  0.00           C  
ATOM   2586  O   PHE A 947      27.103 214.006 -49.055  1.00  0.00           O  
ATOM   2587  CB  PHE A 947      26.086 216.955 -48.479  1.00  0.00           C  
ATOM   2588  CG  PHE A 947      25.634 217.688 -47.269  1.00  0.00           C  
ATOM   2589  CD1 PHE A 947      26.514 217.936 -46.218  1.00  0.00           C  
ATOM   2590  CD2 PHE A 947      24.327 218.130 -47.173  1.00  0.00           C  
ATOM   2591  CE1 PHE A 947      26.092 218.607 -45.088  1.00  0.00           C  
ATOM   2592  CE2 PHE A 947      23.892 218.802 -46.047  1.00  0.00           C  
ATOM   2593  CZ  PHE A 947      24.776 219.046 -44.997  1.00  0.00           C  
ATOM   2594  N   GLN A 948      28.106 215.402 -50.492  1.00  0.00           N  
ATOM   2595  CA  GLN A 948      28.173 214.338 -51.481  1.00  0.00           C  
ATOM   2596  C   GLN A 948      29.308 213.359 -51.339  1.00  0.00           C  
ATOM   2597  O   GLN A 948      29.137 212.170 -51.613  1.00  0.00           O  
ATOM   2598  CB  GLN A 948      28.200 214.885 -52.897  1.00  0.00           C  
ATOM   2599  CG  GLN A 948      27.953 213.764 -53.900  1.00  0.00           C  
ATOM   2600  CD  GLN A 948      29.183 213.383 -54.708  1.00  0.00           C  
ATOM   2601  OE1 GLN A 948      30.317 213.732 -54.356  1.00  0.00           O  
ATOM   2602  NE2 GLN A 948      28.961 212.652 -55.800  1.00  0.00           N  
ATOM   2603  N   GLU A 949      30.469 213.858 -50.935  1.00  0.00           N  
ATOM   2604  CA  GLU A 949      31.638 213.008 -50.764  1.00  0.00           C  
ATOM   2605  C   GLU A 949      31.684 212.471 -49.330  1.00  0.00           C  
ATOM   2606  O   GLU A 949      32.743 212.085 -48.830  1.00  0.00           O  
ATOM   2607  CB  GLU A 949      32.915 213.803 -51.089  1.00  0.00           C  
ATOM   2608  CG  GLU A 949      33.030 214.223 -52.557  1.00  0.00           C  
ATOM   2609  CD  GLU A 949      34.426 214.728 -52.926  1.00  0.00           C  
ATOM   2610  OE1 GLU A 949      34.677 215.002 -54.125  1.00  0.00           O  
ATOM   2611  OE2 GLU A 949      35.272 214.848 -52.012  1.00  0.00           O  
ATOM   2612  N   ALA A 950      30.524 212.440 -48.678  1.00  0.00           N  
ATOM   2613  CA  ALA A 950      30.445 211.968 -47.302  1.00  0.00           C  
ATOM   2614  C   ALA A 950      29.832 210.586 -47.193  1.00  0.00           C  
ATOM   2615  O   ALA A 950      28.771 210.325 -47.754  1.00  0.00           O  
ATOM   2616  CB  ALA A 950      29.646 212.960 -46.449  1.00  0.00           C  
ATOM   2617  N   GLU A 951      30.499 209.704 -46.454  1.00  0.00           N  
ATOM   2618  CA  GLU A 951      29.984 208.358 -46.280  1.00  0.00           C  
ATOM   2619  C   GLU A 951      28.570 208.449 -45.750  1.00  0.00           C  
ATOM   2620  O   GLU A 951      27.688 207.699 -46.167  1.00  0.00           O  
ATOM   2621  CB  GLU A 951      30.821 207.561 -45.293  1.00  0.00           C  
ATOM   2622  CG  GLU A 951      30.189 206.217 -44.978  1.00  0.00           C  
ATOM   2623  CD  GLU A 951      31.001 205.397 -44.004  1.00  0.00           C  
ATOM   2624  OE1 GLU A 951      30.548 204.291 -43.639  1.00  0.00           O  
ATOM   2625  OE2 GLU A 951      32.092 205.859 -43.607  1.00  0.00           O  
ATOM   2626  N   SER A 957      28.361 209.374 -44.821  1.00  0.00           N  
ATOM   2627  CA  SER A 957      27.042 209.572 -44.246  1.00  0.00           C  
ATOM   2628  C   SER A 957      26.782 211.035 -43.979  1.00  0.00           C  
ATOM   2629  O   SER A 957      27.705 211.825 -43.807  1.00  0.00           O  
ATOM   2630  CB  SER A 957      26.900 208.808 -42.933  1.00  0.00           C  
ATOM   2631  OG  SER A 957      25.625 209.038 -42.364  1.00  0.00           O  
ATOM   2632  N   VAL A 958      25.503 211.379 -43.969  1.00  0.00           N  
ATOM   2633  CA  VAL A 958      25.058 212.721 -43.682  1.00  0.00           C  
ATOM   2634  C   VAL A 958      23.825 212.514 -42.817  1.00  0.00           C  
ATOM   2635  O   VAL A 958      22.760 212.118 -43.305  1.00  0.00           O  
ATOM   2636  CB  VAL A 958      24.671 213.511 -44.962  1.00  0.00           C  
ATOM   2637  CG1 VAL A 958      24.648 215.009 -44.652  1.00  0.00           C  
ATOM   2638  CG2 VAL A 958      25.650 213.223 -46.085  1.00  0.00           C  
ATOM   2639  N   LYS A 959      23.989 212.741 -41.520  1.00  0.00           N  
ATOM   2640  CA  LYS A 959      22.884 212.584 -40.586  1.00  0.00           C  
ATOM   2641  C   LYS A 959      22.207 213.936 -40.433  1.00  0.00           C  
ATOM   2642  O   LYS A 959      22.862 214.971 -40.255  1.00  0.00           O  
ATOM   2643  CB  LYS A 959      23.392 212.040 -39.242  1.00  0.00           C  
ATOM   2644  CG  LYS A 959      24.120 210.673 -39.346  1.00  0.00           C  
ATOM   2645  CD  LYS A 959      23.302 209.484 -38.789  1.00  0.00           C  
ATOM   2646  CE  LYS A 959      22.446 208.788 -39.849  1.00  0.00           C  
ATOM   2647  NZ  LYS A 959      21.248 208.116 -39.253  1.00  0.00           N  
ATOM   2648  N   ALA A 960      20.885 213.899 -40.534  1.00  0.00           N  
ATOM   2649  CA  ALA A 960      20.059 215.081 -40.467  1.00  0.00           C  
ATOM   2650  C   ALA A 960      19.138 215.095 -39.265  1.00  0.00           C  
ATOM   2651  O   ALA A 960      18.395 214.141 -39.035  1.00  0.00           O  
ATOM   2652  CB  ALA A 960      19.239 215.164 -41.720  1.00  0.00           C  
ATOM   2653  N   LEU A 961      19.185 216.182 -38.501  1.00  0.00           N  
ATOM   2654  CA  LEU A 961      18.315 216.334 -37.340  1.00  0.00           C  
ATOM   2655  C   LEU A 961      17.671 217.700 -37.392  1.00  0.00           C  
ATOM   2656  O   LEU A 961      18.354 218.711 -37.454  1.00  0.00           O  
ATOM   2657  CB  LEU A 961      19.089 216.205 -36.025  1.00  0.00           C  
ATOM   2658  CG  LEU A 961      18.336 216.730 -34.788  1.00  0.00           C  
ATOM   2659  CD1 LEU A 961      16.994 216.010 -34.606  1.00  0.00           C  
ATOM   2660  CD2 LEU A 961      19.210 216.544 -33.568  1.00  0.00           C  
ATOM   2661  N   ALA A 962      16.350 217.732 -37.373  1.00  0.00           N  
ATOM   2662  CA  ALA A 962      15.645 219.002 -37.408  1.00  0.00           C  
ATOM   2663  C   ALA A 962      15.081 219.281 -36.022  1.00  0.00           C  
ATOM   2664  O   ALA A 962      14.393 218.440 -35.446  1.00  0.00           O  
ATOM   2665  CB  ALA A 962      14.513 218.952 -38.438  1.00  0.00           C  
ATOM   2666  N   LEU A 963      15.396 220.451 -35.481  1.00  0.00           N  
ATOM   2667  CA  LEU A 963      14.889 220.849 -34.172  1.00  0.00           C  
ATOM   2668  C   LEU A 963      13.703 221.799 -34.374  1.00  0.00           C  
ATOM   2669  O   LEU A 963      13.716 222.645 -35.268  1.00  0.00           O  
ATOM   2670  CB  LEU A 963      15.994 221.535 -33.367  1.00  0.00           C  
ATOM   2671  CG  LEU A 963      17.210 220.630 -33.174  1.00  0.00           C  
ATOM   2672  CD1 LEU A 963      18.344 221.403 -32.514  1.00  0.00           C  
ATOM   2673  CD2 LEU A 963      16.798 219.419 -32.353  1.00  0.00           C  
ATOM   2674  N   PRO A 964      12.660 221.670 -33.547  1.00  0.00           N  
ATOM   2675  CA  PRO A 964      11.488 222.534 -33.681  1.00  0.00           C  
ATOM   2676  C   PRO A 964      11.740 223.907 -33.067  1.00  0.00           C  
ATOM   2677  O   PRO A 964      11.122 224.264 -32.052  1.00  0.00           O  
ATOM   2678  CB  PRO A 964      10.429 221.765 -32.919  1.00  0.00           C  
ATOM   2679  CG  PRO A 964      11.215 221.303 -31.741  1.00  0.00           C  
ATOM   2680  CD  PRO A 964      12.524 220.807 -32.364  1.00  0.00           C  
ATOM   2681  N   LYS A 973      12.627 224.682 -33.690  1.00  0.00           N  
ATOM   2682  CA  LYS A 973      12.956 225.990 -33.160  1.00  0.00           C  
ATOM   2683  C   LYS A 973      14.033 226.663 -33.983  1.00  0.00           C  
ATOM   2684  O   LYS A 973      15.044 226.046 -34.295  1.00  0.00           O  
ATOM   2685  CB  LYS A 973      13.437 225.812 -31.718  1.00  0.00           C  
ATOM   2686  CG  LYS A 973      14.103 226.993 -31.056  1.00  0.00           C  
ATOM   2687  CD  LYS A 973      14.287 226.677 -29.575  1.00  0.00           C  
ATOM   2688  CE  LYS A 973      14.629 227.895 -28.722  1.00  0.00           C  
ATOM   2689  NZ  LYS A 973      15.978 228.452 -29.019  1.00  0.00           N  
ATOM   2690  N   ALA A 974      13.824 227.923 -34.355  1.00  0.00           N  
ATOM   2691  CA  ALA A 974      14.865 228.616 -35.095  1.00  0.00           C  
ATOM   2692  C   ALA A 974      15.856 228.838 -33.988  1.00  0.00           C  
ATOM   2693  O   ALA A 974      15.528 229.449 -32.977  1.00  0.00           O  
ATOM   2694  CB  ALA A 974      14.381 229.925 -35.621  1.00  0.00           C  
ATOM   2695  N   LEU A 975      17.057 228.312 -34.156  1.00  0.00           N  
ATOM   2696  CA  LEU A 975      18.058 228.456 -33.124  1.00  0.00           C  
ATOM   2697  C   LEU A 975      18.892 229.706 -33.267  1.00  0.00           C  
ATOM   2698  O   LEU A 975      19.175 230.169 -34.376  1.00  0.00           O  
ATOM   2699  CB  LEU A 975      18.963 227.228 -33.096  1.00  0.00           C  
ATOM   2700  CG  LEU A 975      18.232 225.927 -32.764  1.00  0.00           C  
ATOM   2701  CD1 LEU A 975      19.240 224.792 -32.816  1.00  0.00           C  
ATOM   2702  CD2 LEU A 975      17.554 226.022 -31.384  1.00  0.00           C  
ATOM   2703  N   SER A 976      19.276 230.242 -32.115  1.00  0.00           N  
ATOM   2704  CA  SER A 976      20.095 231.441 -32.020  1.00  0.00           C  
ATOM   2705  C   SER A 976      21.463 231.115 -32.582  1.00  0.00           C  
ATOM   2706  O   SER A 976      21.846 229.951 -32.639  1.00  0.00           O  
ATOM   2707  CB  SER A 976      20.261 231.831 -30.557  1.00  0.00           C  
ATOM   2708  OG  SER A 976      21.281 231.049 -29.956  1.00  0.00           O  
ATOM   2709  N   ARG A 977      22.213 232.127 -32.992  1.00  0.00           N  
ATOM   2710  CA  ARG A 977      23.547 231.857 -33.509  1.00  0.00           C  
ATOM   2711  C   ARG A 977      24.298 231.215 -32.339  1.00  0.00           C  
ATOM   2712  O   ARG A 977      25.036 230.236 -32.502  1.00  0.00           O  
ATOM   2713  CB  ARG A 977      24.236 233.157 -33.966  1.00  0.00           C  
ATOM   2714  CG  ARG A 977      23.576 233.821 -35.187  1.00  0.00           C  
ATOM   2715  CD  ARG A 977      22.638 234.988 -34.819  1.00  0.00           C  
ATOM   2716  NE  ARG A 977      21.655 234.657 -33.783  1.00  0.00           N  
ATOM   2717  CZ  ARG A 977      20.515 235.322 -33.594  1.00  0.00           C  
ATOM   2718  NH1 ARG A 977      20.213 236.353 -34.383  1.00  0.00           N  
ATOM   2719  NH2 ARG A 977      19.686 234.973 -32.614  1.00  0.00           N  
ATOM   2720  N   LYS A 978      24.053 231.760 -31.152  1.00  0.00           N  
ATOM   2721  CA  LYS A 978      24.660 231.290 -29.915  1.00  0.00           C  
ATOM   2722  C   LYS A 978      24.468 229.790 -29.735  1.00  0.00           C  
ATOM   2723  O   LYS A 978      25.440 229.039 -29.597  1.00  0.00           O  
ATOM   2724  CB  LYS A 978      24.024 232.022 -28.735  1.00  0.00           C  
ATOM   2725  CG  LYS A 978      24.987 232.848 -27.896  1.00  0.00           C  
ATOM   2726  CD  LYS A 978      25.803 231.989 -26.931  1.00  0.00           C  
ATOM   2727  CE  LYS A 978      26.619 232.875 -25.980  1.00  0.00           C  
ATOM   2728  NZ  LYS A 978      27.461 232.116 -24.997  1.00  0.00           N  
ATOM   2729  N   GLU A 979      23.202 229.374 -29.725  1.00  0.00           N  
ATOM   2730  CA  GLU A 979      22.821 227.972 -29.553  1.00  0.00           C  
ATOM   2731  C   GLU A 979      23.441 227.088 -30.613  1.00  0.00           C  
ATOM   2732  O   GLU A 979      24.074 226.074 -30.305  1.00  0.00           O  
ATOM   2733  CB  GLU A 979      21.309 227.827 -29.630  1.00  0.00           C  
ATOM   2734  CG  GLU A 979      20.594 228.522 -28.518  1.00  0.00           C  
ATOM   2735  CD  GLU A 979      19.114 228.586 -28.753  1.00  0.00           C  
ATOM   2736  OE1 GLU A 979      18.715 228.950 -29.883  1.00  0.00           O  
ATOM   2737  OE2 GLU A 979      18.355 228.282 -27.806  1.00  0.00           O  
ATOM   2738  N   VAL A 980      23.234 227.469 -31.867  1.00  0.00           N  
ATOM   2739  CA  VAL A 980      23.778 226.712 -32.968  1.00  0.00           C  
ATOM   2740  C   VAL A 980      25.283 226.535 -32.771  1.00  0.00           C  
ATOM   2741  O   VAL A 980      25.839 225.484 -33.094  1.00  0.00           O  
ATOM   2742  CB  VAL A 980      23.474 227.424 -34.303  1.00  0.00           C  
ATOM   2743  CG1 VAL A 980      24.160 226.717 -35.457  1.00  0.00           C  
ATOM   2744  CG2 VAL A 980      21.966 227.462 -34.531  1.00  0.00           C  
ATOM   2745  N   ALA A 981      25.940 227.552 -32.215  1.00  0.00           N  
ATOM   2746  CA  ALA A 981      27.389 227.490 -31.987  1.00  0.00           C  
ATOM   2747  C   ALA A 981      27.735 226.483 -30.898  1.00  0.00           C  
ATOM   2748  O   ALA A 981      28.801 225.871 -30.912  1.00  0.00           O  
ATOM   2749  CB  ALA A 981      27.914 228.862 -31.607  1.00  0.00           C  
ATOM   2750  N   GLU A 982      26.824 226.331 -29.947  1.00  0.00           N  
ATOM   2751  CA  GLU A 982      27.006 225.406 -28.845  1.00  0.00           C  
ATOM   2752  C   GLU A 982      26.807 224.002 -29.406  1.00  0.00           C  
ATOM   2753  O   GLU A 982      27.718 223.175 -29.350  1.00  0.00           O  
ATOM   2754  CB  GLU A 982      25.987 225.741 -27.755  1.00  0.00           C  
ATOM   2755  CG  GLU A 982      25.744 224.697 -26.691  1.00  0.00           C  
ATOM   2756  CD  GLU A 982      24.602 225.117 -25.775  1.00  0.00           C  
ATOM   2757  OE1 GLU A 982      23.623 225.708 -26.287  1.00  0.00           O  
ATOM   2758  OE2 GLU A 982      24.673 224.858 -24.553  1.00  0.00           O  
ATOM   2759  N   LEU A 983      25.632 223.742 -29.976  1.00  0.00           N  
ATOM   2760  CA  LEU A 983      25.362 222.437 -30.557  1.00  0.00           C  
ATOM   2761  C   LEU A 983      26.524 222.022 -31.431  1.00  0.00           C  
ATOM   2762  O   LEU A 983      26.762 220.826 -31.625  1.00  0.00           O  
ATOM   2763  CB  LEU A 983      24.110 222.462 -31.422  1.00  0.00           C  
ATOM   2764  CG  LEU A 983      22.795 222.566 -30.680  1.00  0.00           C  
ATOM   2765  CD1 LEU A 983      21.676 222.321 -31.655  1.00  0.00           C  
ATOM   2766  CD2 LEU A 983      22.751 221.541 -29.559  1.00  0.00           C  
ATOM   2767  N   GLU A 984      27.248 223.005 -31.965  1.00  0.00           N  
ATOM   2768  CA  GLU A 984      28.370 222.684 -32.823  1.00  0.00           C  
ATOM   2769  C   GLU A 984      29.562 222.139 -32.055  1.00  0.00           C  
ATOM   2770  O   GLU A 984      30.217 221.213 -32.518  1.00  0.00           O  
ATOM   2771  CB  GLU A 984      28.804 223.890 -33.648  1.00  0.00           C  
ATOM   2772  CG  GLU A 984      29.803 223.503 -34.755  1.00  0.00           C  
ATOM   2773  CD  GLU A 984      30.203 224.659 -35.677  1.00  0.00           C  
ATOM   2774  OE1 GLU A 984      30.917 224.394 -36.670  1.00  0.00           O  
ATOM   2775  OE2 GLU A 984      29.812 225.820 -35.415  1.00  0.00           O  
ATOM   2776  N   GLU A 985      29.865 222.702 -30.892  1.00  0.00           N  
ATOM   2777  CA  GLU A 985      30.995 222.193 -30.118  1.00  0.00           C  
ATOM   2778  C   GLU A 985      30.714 220.768 -29.647  1.00  0.00           C  
ATOM   2779  O   GLU A 985      31.628 219.996 -29.357  1.00  0.00           O  
ATOM   2780  CB  GLU A 985      31.286 223.103 -28.912  1.00  0.00           C  
ATOM   2781  CG  GLU A 985      31.805 222.353 -27.669  1.00  0.00           C  
ATOM   2782  CD  GLU A 985      33.319 222.453 -27.433  1.00  0.00           C  
ATOM   2783  OE1 GLU A 985      34.120 221.923 -28.245  1.00  0.00           O  
ATOM   2784  OE2 GLU A 985      33.696 223.063 -26.405  1.00  0.00           O  
ATOM   2785  N   VAL A 986      29.437 220.437 -29.539  1.00  0.00           N  
ATOM   2786  CA  VAL A 986      29.050 219.098 -29.124  1.00  0.00           C  
ATOM   2787  C   VAL A 986      29.531 218.179 -30.235  1.00  0.00           C  
ATOM   2788  O   VAL A 986      30.269 217.212 -30.009  1.00  0.00           O  
ATOM   2789  CB  VAL A 986      27.520 218.972 -29.015  1.00  0.00           C  
ATOM   2790  CG1 VAL A 986      27.077 217.578 -29.410  1.00  0.00           C  
ATOM   2791  CG2 VAL A 986      27.076 219.265 -27.610  1.00  0.00           C  
ATOM   2792  N   ALA A 987      29.096 218.524 -31.443  1.00  0.00           N  
ATOM   2793  CA  ALA A 987      29.420 217.792 -32.649  1.00  0.00           C  
ATOM   2794  C   ALA A 987      30.906 217.572 -32.787  1.00  0.00           C  
ATOM   2795  O   ALA A 987      31.326 216.454 -33.028  1.00  0.00           O  
ATOM   2796  CB  ALA A 987      28.897 218.543 -33.855  1.00  0.00           C  
ATOM   2797  N   LYS A 988      31.686 218.644 -32.660  1.00  0.00           N  
ATOM   2798  CA  LYS A 988      33.136 218.567 -32.771  1.00  0.00           C  
ATOM   2799  C   LYS A 988      33.715 217.750 -31.616  1.00  0.00           C  
ATOM   2800  O   LYS A 988      34.682 217.003 -31.789  1.00  0.00           O  
ATOM   2801  CB  LYS A 988      33.733 219.974 -32.767  1.00  0.00           C  
ATOM   2802  CG  LYS A 988      33.298 220.877 -33.912  1.00  0.00           C  
ATOM   2803  CD  LYS A 988      33.823 222.301 -33.674  1.00  0.00           C  
ATOM   2804  CE  LYS A 988      33.688 223.195 -34.904  1.00  0.00           C  
ATOM   2805  NZ  LYS A 988      34.654 222.829 -36.002  1.00  0.00           N  
ATOM   2806  N   ARG A 989      33.110 217.881 -30.439  1.00  0.00           N  
ATOM   2807  CA  ARG A 989      33.565 217.133 -29.275  1.00  0.00           C  
ATOM   2808  C   ARG A 989      33.382 215.647 -29.534  1.00  0.00           C  
ATOM   2809  O   ARG A 989      34.129 214.818 -29.043  1.00  0.00           O  
ATOM   2810  CB  ARG A 989      32.826 217.577 -28.022  1.00  0.00           C  
ATOM   2811  CG  ARG A 989      33.668 218.543 -27.182  1.00  0.00           C  
ATOM   2812  CD  ARG A 989      35.007 217.852 -26.785  1.00  0.00           C  
ATOM   2813  NE  ARG A 989      36.144 218.106 -27.672  1.00  0.00           N  
ATOM   2814  CZ  ARG A 989      37.244 217.351 -27.696  1.00  0.00           C  
ATOM   2815  NH1 ARG A 989      37.369 216.279 -26.888  1.00  0.00           N  
ATOM   2816  NH2 ARG A 989      38.227 217.678 -28.537  1.00  0.00           N  
ATOM   2817  N   HIS A 990      32.364 215.285 -30.292  1.00  0.00           N  
ATOM   2818  CA  HIS A 990      32.210 213.894 -30.643  1.00  0.00           C  
ATOM   2819  C   HIS A 990      32.990 214.175 -31.912  1.00  0.00           C  
ATOM   2820  O   HIS A 990      33.096 215.321 -32.306  1.00  0.00           O  
ATOM   2821  CB  HIS A 990      30.729 213.563 -30.779  1.00  0.00           C  
ATOM   2822  CG  HIS A 990      30.068 213.397 -29.417  1.00  0.00           C  
ATOM   2823  ND1 HIS A 990      29.774 214.432 -28.593  1.00  0.00           N  
ATOM   2824  CD2 HIS A 990      29.874 212.273 -28.689  1.00  0.00           C  
ATOM   2825  CE1 HIS A 990      29.433 214.004 -27.403  1.00  0.00           C  
ATOM   2826  NE2 HIS A 990      29.484 212.668 -27.424  1.00  0.00           N  
ATOM   2827  N   LYS A 991      33.521 213.179 -32.573  1.00  0.00           N  
ATOM   2828  CA  LYS A 991      34.378 213.641 -33.660  1.00  0.00           C  
ATOM   2829  C   LYS A 991      33.803 214.061 -34.997  1.00  0.00           C  
ATOM   2830  O   LYS A 991      33.596 213.257 -35.884  1.00  0.00           O  
ATOM   2831  CB  LYS A 991      35.555 212.641 -33.773  1.00  0.00           C  
ATOM   2832  CG  LYS A 991      36.157 212.410 -32.351  1.00  0.00           C  
ATOM   2833  CD  LYS A 991      35.726 211.088 -31.709  1.00  0.00           C  
ATOM   2834  CE  LYS A 991      36.619 210.746 -30.502  1.00  0.00           C  
ATOM   2835  NZ  LYS A 991      36.241 209.471 -29.794  1.00  0.00           N  
ATOM   2836  N   ALA A 992      33.592 215.357 -35.166  1.00  0.00           N  
ATOM   2837  CA  ALA A 992      32.988 215.851 -36.411  1.00  0.00           C  
ATOM   2838  C   ALA A 992      33.539 217.145 -37.003  1.00  0.00           C  
ATOM   2839  O   ALA A 992      33.503 218.202 -36.373  1.00  0.00           O  
ATOM   2840  CB  ALA A 992      31.490 215.987 -36.232  1.00  0.00           C  
ATOM   2841  N   GLN A 993      34.005 217.055 -38.244  1.00  0.00           N  
ATOM   2842  CA  GLN A 993      34.550 218.194 -38.955  1.00  0.00           C  
ATOM   2843  C   GLN A 993      33.719 219.461 -38.729  1.00  0.00           C  
ATOM   2844  O   GLN A 993      34.232 220.579 -38.844  1.00  0.00           O  
ATOM   2845  CB  GLN A 993      34.607 217.889 -40.460  1.00  0.00           C  
ATOM   2846  CG  GLN A 993      33.238 217.751 -41.127  1.00  0.00           C  
ATOM   2847  CD  GLN A 993      33.340 217.624 -42.634  1.00  0.00           C  
ATOM   2848  OE1 GLN A 993      33.874 218.507 -43.306  1.00  0.00           O  
ATOM   2849  NE2 GLN A 993      32.830 216.522 -43.175  1.00  0.00           N  
ATOM   2850  N   GLY A 994      32.438 219.302 -38.416  1.00  0.00           N  
ATOM   2851  CA  GLY A 994      31.618 220.479 -38.208  1.00  0.00           C  
ATOM   2852  C   GLY A 994      30.154 220.131 -38.182  1.00  0.00           C  
ATOM   2853  O   GLY A 994      29.792 218.967 -38.378  1.00  0.00           O  
ATOM   2854  N   LEU A 995      29.312 221.144 -37.979  1.00  0.00           N  
ATOM   2855  CA  LEU A 995      27.874 220.930 -37.871  1.00  0.00           C  
ATOM   2856  C   LEU A 995      27.035 221.896 -38.685  1.00  0.00           C  
ATOM   2857  O   LEU A 995      26.618 222.931 -38.186  1.00  0.00           O  
ATOM   2858  CB  LEU A 995      27.464 221.040 -36.403  1.00  0.00           C  
ATOM   2859  CG  LEU A 995      26.100 220.547 -35.932  1.00  0.00           C  
ATOM   2860  CD1 LEU A 995      25.514 221.579 -34.989  1.00  0.00           C  
ATOM   2861  CD2 LEU A 995      25.170 220.326 -37.097  1.00  0.00           C  
ATOM   2862  N   ALA A 996      26.758 221.541 -39.927  1.00  0.00           N  
ATOM   2863  CA  ALA A 996      25.954 222.387 -40.783  1.00  0.00           C  
ATOM   2864  C   ALA A 996      24.578 222.637 -40.197  1.00  0.00           C  
ATOM   2865  O   ALA A 996      24.097 221.885 -39.362  1.00  0.00           O  
ATOM   2866  CB  ALA A 996      25.813 221.750 -42.166  1.00  0.00           C  
ATOM   2867  N   TRP A 997      23.961 223.725 -40.639  1.00  0.00           N  
ATOM   2868  CA  TRP A 997      22.608 224.089 -40.231  1.00  0.00           C  
ATOM   2869  C   TRP A 997      22.006 224.925 -41.356  1.00  0.00           C  
ATOM   2870  O   TRP A 997      22.668 225.213 -42.359  1.00  0.00           O  
ATOM   2871  CB  TRP A 997      22.598 224.884 -38.916  1.00  0.00           C  
ATOM   2872  CG  TRP A 997      23.410 226.140 -38.956  1.00  0.00           C  
ATOM   2873  CD1 TRP A 997      24.738 226.263 -38.668  1.00  0.00           C  
ATOM   2874  CD2 TRP A 997      22.975 227.432 -39.394  1.00  0.00           C  
ATOM   2875  NE1 TRP A 997      25.163 227.552 -38.907  1.00  0.00           N  
ATOM   2876  CE2 TRP A 997      24.098 228.288 -39.353  1.00  0.00           C  
ATOM   2877  CE3 TRP A 997      21.744 227.948 -39.821  1.00  0.00           C  
ATOM   2878  CZ2 TRP A 997      24.030 229.632 -39.725  1.00  0.00           C  
ATOM   2879  CZ3 TRP A 997      21.675 229.288 -40.191  1.00  0.00           C  
ATOM   2880  CH2 TRP A 997      22.812 230.114 -40.140  1.00  0.00           C  
ATOM   2881  N   ALA A 998      20.743 225.294 -41.187  1.00  0.00           N  
ATOM   2882  CA  ALA A 998      20.016 226.100 -42.156  1.00  0.00           C  
ATOM   2883  C   ALA A 998      18.643 226.341 -41.559  1.00  0.00           C  
ATOM   2884  O   ALA A 998      18.207 225.587 -40.689  1.00  0.00           O  
ATOM   2885  CB  ALA A 998      19.894 225.366 -43.479  1.00  0.00           C  
ATOM   2886  N   ARG A 999      17.965 227.396 -42.006  1.00  0.00           N  
ATOM   2887  CA  ARG A 999      16.640 227.699 -41.482  1.00  0.00           C  
ATOM   2888  C   ARG A 999      15.583 227.274 -42.458  1.00  0.00           C  
ATOM   2889  O   ARG A 999      15.727 227.472 -43.666  1.00  0.00           O  
ATOM   2890  CB  ARG A 999      16.472 229.193 -41.211  1.00  0.00           C  
ATOM   2891  CG  ARG A 999      17.444 229.752 -40.208  1.00  0.00           C  
ATOM   2892  CD  ARG A 999      16.948 231.058 -39.627  1.00  0.00           C  
ATOM   2893  NE  ARG A 999      17.968 231.667 -38.784  1.00  0.00           N  
ATOM   2894  CZ  ARG A 999      19.071 232.251 -39.253  1.00  0.00           C  
ATOM   2895  NH1 ARG A 999      19.293 232.312 -40.567  1.00  0.00           N  
ATOM   2896  NH2 ARG A 999      19.965 232.762 -38.411  1.00  0.00           N  
ATOM   2897  N   VAL A1000      14.518 226.685 -41.934  1.00  0.00           N  
ATOM   2898  CA  VAL A1000      13.429 226.263 -42.783  1.00  0.00           C  
ATOM   2899  C   VAL A1000      12.354 227.360 -42.707  1.00  0.00           C  
ATOM   2900  O   VAL A1000      11.803 227.647 -41.639  1.00  0.00           O  
ATOM   2901  CB  VAL A1000      12.864 224.902 -42.312  1.00  0.00           C  
ATOM   2902  CG1 VAL A1000      11.838 224.380 -43.308  1.00  0.00           C  
ATOM   2903  CG2 VAL A1000      13.999 223.903 -42.159  1.00  0.00           C  
ATOM   2904  N   GLU A1001      12.105 228.010 -43.840  1.00  0.00           N  
ATOM   2905  CA  GLU A1001      11.091 229.054 -43.925  1.00  0.00           C  
ATOM   2906  C   GLU A1001      10.138 228.439 -44.937  1.00  0.00           C  
ATOM   2907  O   GLU A1001      10.424 227.354 -45.443  1.00  0.00           O  
ATOM   2908  CB  GLU A1001      11.701 230.347 -44.484  1.00  0.00           C  
ATOM   2909  CG  GLU A1001      13.106 230.682 -43.965  1.00  0.00           C  
ATOM   2910  CD  GLU A1001      13.121 231.552 -42.708  1.00  0.00           C  
ATOM   2911  OE1 GLU A1001      12.399 231.235 -41.735  1.00  0.00           O  
ATOM   2912  OE2 GLU A1001      13.879 232.549 -42.690  1.00  0.00           O  
ATOM   2913  N   GLU A1002       9.020 229.095 -45.238  1.00  0.00           N  
ATOM   2914  CA  GLU A1002       8.103 228.527 -46.225  1.00  0.00           C  
ATOM   2915  C   GLU A1002       8.823 228.494 -47.569  1.00  0.00           C  
ATOM   2916  O   GLU A1002       9.733 229.285 -47.821  1.00  0.00           O  
ATOM   2917  CB  GLU A1002       6.815 229.348 -46.363  1.00  0.00           C  
ATOM   2918  CG  GLU A1002       5.997 229.486 -45.086  1.00  0.00           C  
ATOM   2919  CD  GLU A1002       6.455 230.657 -44.228  1.00  0.00           C  
ATOM   2920  OE1 GLU A1002       7.682 230.799 -44.000  1.00  0.00           O  
ATOM   2921  OE2 GLU A1002       5.583 231.436 -43.775  1.00  0.00           O  
ATOM   2922  N   GLY A1003       8.427 227.554 -48.419  1.00  0.00           N  
ATOM   2923  CA  GLY A1003       9.033 227.417 -49.735  1.00  0.00           C  
ATOM   2924  C   GLY A1003      10.552 227.410 -49.878  1.00  0.00           C  
ATOM   2925  O   GLY A1003      11.059 227.767 -50.945  1.00  0.00           O  
ATOM   2926  N   GLY A1004      11.286 227.010 -48.839  1.00  0.00           N  
ATOM   2927  CA  GLY A1004      12.739 226.969 -48.947  1.00  0.00           C  
ATOM   2928  C   GLY A1004      13.524 227.041 -47.651  1.00  0.00           C  
ATOM   2929  O   GLY A1004      12.981 226.852 -46.563  1.00  0.00           O  
ATOM   2930  N   PHE A1005      14.820 227.301 -47.778  1.00  0.00           N  
ATOM   2931  CA  PHE A1005      15.692 227.422 -46.618  1.00  0.00           C  
ATOM   2932  C   PHE A1005      16.498 228.705 -46.729  1.00  0.00           C  
ATOM   2933  O   PHE A1005      16.648 229.275 -47.812  1.00  0.00           O  
ATOM   2934  CB  PHE A1005      16.665 226.239 -46.518  1.00  0.00           C  
ATOM   2935  CG  PHE A1005      16.065 224.942 -46.917  1.00  0.00           C  
ATOM   2936  CD1 PHE A1005      16.258 224.446 -48.198  1.00  0.00           C  
ATOM   2937  CD2 PHE A1005      15.247 224.247 -46.041  1.00  0.00           C  
ATOM   2938  CE1 PHE A1005      15.638 223.276 -48.615  1.00  0.00           C  
ATOM   2939  CE2 PHE A1005      14.614 223.073 -46.434  1.00  0.00           C  
ATOM   2940  CZ  PHE A1005      14.810 222.584 -47.729  1.00  0.00           C  
ATOM   2941  N   SER A1006      17.013 229.144 -45.590  1.00  0.00           N  
ATOM   2942  CA  SER A1006      17.832 230.343 -45.505  1.00  0.00           C  
ATOM   2943  C   SER A1006      18.796 230.080 -44.370  1.00  0.00           C  
ATOM   2944  O   SER A1006      18.461 229.386 -43.413  1.00  0.00           O  
ATOM   2945  CB  SER A1006      16.982 231.564 -45.167  1.00  0.00           C  
ATOM   2946  OG  SER A1006      16.409 231.461 -43.876  1.00  0.00           O  
ATOM   2947  N   GLY A1007      19.993 230.628 -44.477  1.00  0.00           N  
ATOM   2948  CA  GLY A1007      20.968 230.418 -43.431  1.00  0.00           C  
ATOM   2949  C   GLY A1007      21.908 229.276 -43.742  1.00  0.00           C  
ATOM   2950  O   GLY A1007      21.754 228.552 -44.729  1.00  0.00           O  
ATOM   2951  N   GLY A1008      22.896 229.128 -42.876  1.00  0.00           N  
ATOM   2952  CA  GLY A1008      23.878 228.081 -43.027  1.00  0.00           C  
ATOM   2953  C   GLY A1008      24.066 227.555 -44.430  1.00  0.00           C  
ATOM   2954  O   GLY A1008      24.431 228.275 -45.356  1.00  0.00           O  
ATOM   2955  N   VAL A1009      23.747 226.280 -44.581  1.00  0.00           N  
ATOM   2956  CA  VAL A1009      23.933 225.566 -45.832  1.00  0.00           C  
ATOM   2957  C   VAL A1009      22.727 225.514 -46.798  1.00  0.00           C  
ATOM   2958  O   VAL A1009      22.758 224.813 -47.809  1.00  0.00           O  
ATOM   2959  CB  VAL A1009      24.469 224.145 -45.460  1.00  0.00           C  
ATOM   2960  CG1 VAL A1009      23.384 223.336 -44.767  1.00  0.00           C  
ATOM   2961  CG2 VAL A1009      25.047 223.456 -46.667  1.00  0.00           C  
ATOM   2962  N   ALA A1010      21.696 226.309 -46.518  1.00  0.00           N  
ATOM   2963  CA  ALA A1010      20.482 226.331 -47.345  1.00  0.00           C  
ATOM   2964  C   ALA A1010      20.693 226.328 -48.858  1.00  0.00           C  
ATOM   2965  O   ALA A1010      19.941 225.689 -49.594  1.00  0.00           O  
ATOM   2966  CB  ALA A1010      19.606 227.502 -46.959  1.00  0.00           C  
ATOM   2967  N   LYS A1011      21.704 227.044 -49.330  1.00  0.00           N  
ATOM   2968  CA  LYS A1011      21.987 227.099 -50.766  1.00  0.00           C  
ATOM   2969  C   LYS A1011      21.853 225.706 -51.383  1.00  0.00           C  
ATOM   2970  O   LYS A1011      21.079 225.496 -52.329  1.00  0.00           O  
ATOM   2971  CB  LYS A1011      23.411 227.632 -50.988  1.00  0.00           C  
ATOM   2972  CG  LYS A1011      23.919 227.649 -52.427  1.00  0.00           C  
ATOM   2973  CD  LYS A1011      25.360 228.166 -52.457  1.00  0.00           C  
ATOM   2974  CE  LYS A1011      25.895 228.294 -53.870  1.00  0.00           C  
ATOM   2975  NZ  LYS A1011      27.138 229.108 -53.902  1.00  0.00           N  
ATOM   2976  N   PHE A1012      22.581 224.744 -50.821  1.00  0.00           N  
ATOM   2977  CA  PHE A1012      22.558 223.389 -51.356  1.00  0.00           C  
ATOM   2978  C   PHE A1012      21.405 222.521 -50.891  1.00  0.00           C  
ATOM   2979  O   PHE A1012      21.205 221.438 -51.430  1.00  0.00           O  
ATOM   2980  CB  PHE A1012      23.853 222.668 -51.027  1.00  0.00           C  
ATOM   2981  CG  PHE A1012      25.051 223.550 -51.043  1.00  0.00           C  
ATOM   2982  CD1 PHE A1012      25.499 224.141 -49.870  1.00  0.00           C  
ATOM   2983  CD2 PHE A1012      25.749 223.781 -52.228  1.00  0.00           C  
ATOM   2984  CE1 PHE A1012      26.630 224.951 -49.874  1.00  0.00           C  
ATOM   2985  CE2 PHE A1012      26.875 224.584 -52.245  1.00  0.00           C  
ATOM   2986  CZ  PHE A1012      27.322 225.173 -51.066  1.00  0.00           C  
ATOM   2987  N   LEU A1014      20.662 222.956 -49.882  1.00  0.00           N  
ATOM   2988  CA  LEU A1014      19.551 222.134 -49.454  1.00  0.00           C  
ATOM   2989  C   LEU A1014      18.449 222.365 -50.464  1.00  0.00           C  
ATOM   2990  O   LEU A1014      17.669 221.467 -50.789  1.00  0.00           O  
ATOM   2991  CB  LEU A1014      19.029 222.531 -48.074  1.00  0.00           C  
ATOM   2992  CG  LEU A1014      19.962 222.630 -46.872  1.00  0.00           C  
ATOM   2993  CD1 LEU A1014      19.114 222.743 -45.603  1.00  0.00           C  
ATOM   2994  CD2 LEU A1014      20.867 221.411 -46.797  1.00  0.00           C  
ATOM   2995  N   GLU A1025      18.405 223.582 -50.987  1.00  0.00           N  
ATOM   2996  CA  GLU A1025      17.354 223.942 -51.920  1.00  0.00           C  
ATOM   2997  C   GLU A1025      17.005 222.876 -52.957  1.00  0.00           C  
ATOM   2998  O   GLU A1025      15.876 222.389 -52.985  1.00  0.00           O  
ATOM   2999  CB  GLU A1025      17.684 225.271 -52.608  1.00  0.00           C  
ATOM   3000  CG  GLU A1025      16.468 225.931 -53.268  1.00  0.00           C  
ATOM   3001  CD  GLU A1025      15.242 226.022 -52.338  1.00  0.00           C  
ATOM   3002  OE1 GLU A1025      14.190 225.417 -52.675  1.00  0.00           O  
ATOM   3003  OE2 GLU A1025      15.329 226.697 -51.279  1.00  0.00           O  
ATOM   3004  N   PRO A1026      17.970 222.471 -53.797  1.00  0.00           N  
ATOM   3005  CA  PRO A1026      17.694 221.455 -54.820  1.00  0.00           C  
ATOM   3006  C   PRO A1026      17.076 220.148 -54.328  1.00  0.00           C  
ATOM   3007  O   PRO A1026      16.375 219.469 -55.078  1.00  0.00           O  
ATOM   3008  CB  PRO A1026      19.058 221.241 -55.470  1.00  0.00           C  
ATOM   3009  CG  PRO A1026      20.002 221.488 -54.341  1.00  0.00           C  
ATOM   3010  CD  PRO A1026      19.417 222.720 -53.689  1.00  0.00           C  
ATOM   3011  N   VAL A1032      17.336 219.791 -53.076  1.00  0.00           N  
ATOM   3012  CA  VAL A1032      16.783 218.562 -52.521  1.00  0.00           C  
ATOM   3013  C   VAL A1032      15.680 218.884 -51.525  1.00  0.00           C  
ATOM   3014  O   VAL A1032      15.236 218.002 -50.792  1.00  0.00           O  
ATOM   3015  CB  VAL A1032      17.862 217.758 -51.778  1.00  0.00           C  
ATOM   3016  CG1 VAL A1032      18.956 217.331 -52.732  1.00  0.00           C  
ATOM   3017  CG2 VAL A1032      18.451 218.610 -50.673  1.00  0.00           C  
ATOM   3018  N   ARG A1033      15.228 220.137 -51.509  1.00  0.00           N  
ATOM   3019  CA  ARG A1033      14.209 220.561 -50.548  1.00  0.00           C  
ATOM   3020  C   ARG A1033      13.064 219.612 -50.291  1.00  0.00           C  
ATOM   3021  O   ARG A1033      12.900 219.115 -49.184  1.00  0.00           O  
ATOM   3022  CB  ARG A1033      13.601 221.912 -50.913  1.00  0.00           C  
ATOM   3023  CG  ARG A1033      12.429 222.289 -49.987  1.00  0.00           C  
ATOM   3024  CD  ARG A1033      12.197 223.785 -49.952  1.00  0.00           C  
ATOM   3025  NE  ARG A1033      12.098 224.304 -51.311  1.00  0.00           N  
ATOM   3026  CZ  ARG A1033      11.062 224.099 -52.118  1.00  0.00           C  
ATOM   3027  NH1 ARG A1033      10.023 223.395 -51.691  1.00  0.00           N  
ATOM   3028  NH2 ARG A1033      11.089 224.560 -53.364  1.00  0.00           N  
ATOM   3029  N   GLU A1035      12.255 219.374 -51.307  1.00  0.00           N  
ATOM   3030  CA  GLU A1035      11.123 218.491 -51.133  1.00  0.00           C  
ATOM   3031  C   GLU A1035      11.480 217.153 -50.489  1.00  0.00           C  
ATOM   3032  O   GLU A1035      10.855 216.739 -49.513  1.00  0.00           O  
ATOM   3033  CB  GLU A1035      10.435 218.271 -52.470  1.00  0.00           C  
ATOM   3034  CG  GLU A1035       9.039 218.809 -52.478  1.00  0.00           C  
ATOM   3035  CD  GLU A1035       8.179 218.140 -51.430  1.00  0.00           C  
ATOM   3036  OE1 GLU A1035       6.981 218.488 -51.340  1.00  0.00           O  
ATOM   3037  OE2 GLU A1035       8.693 217.265 -50.695  1.00  0.00           O  
ATOM   3038  N   ALA A1036      12.490 216.479 -51.020  1.00  0.00           N  
ATOM   3039  CA  ALA A1036      12.882 215.195 -50.457  1.00  0.00           C  
ATOM   3040  C   ALA A1036      13.350 215.367 -49.025  1.00  0.00           C  
ATOM   3041  O   ALA A1036      12.924 214.641 -48.130  1.00  0.00           O  
ATOM   3042  CB  ALA A1036      13.983 214.562 -51.293  1.00  0.00           C  
ATOM   3043  N   LEU A1037      14.227 216.336 -48.808  1.00  0.00           N  
ATOM   3044  CA  LEU A1037      14.748 216.576 -47.471  1.00  0.00           C  
ATOM   3045  C   LEU A1037      13.658 216.939 -46.469  1.00  0.00           C  
ATOM   3046  O   LEU A1037      13.795 216.675 -45.287  1.00  0.00           O  
ATOM   3047  CB  LEU A1037      15.824 217.668 -47.510  1.00  0.00           C  
ATOM   3048  CG  LEU A1037      16.560 218.013 -46.212  1.00  0.00           C  
ATOM   3049  CD1 LEU A1037      17.148 216.755 -45.591  1.00  0.00           C  
ATOM   3050  CD2 LEU A1037      17.664 219.036 -46.510  1.00  0.00           C  
ATOM   3051  N   LEU A1038      12.571 217.545 -46.924  1.00  0.00           N  
ATOM   3052  CA  LEU A1038      11.510 217.885 -45.983  1.00  0.00           C  
ATOM   3053  C   LEU A1038      10.766 216.639 -45.565  1.00  0.00           C  
ATOM   3054  O   LEU A1038      10.394 216.494 -44.399  1.00  0.00           O  
ATOM   3055  CB  LEU A1038      10.512 218.899 -46.567  1.00  0.00           C  
ATOM   3056  CG  LEU A1038      10.824 220.392 -46.385  1.00  0.00           C  
ATOM   3057  CD1 LEU A1038      11.243 220.676 -44.948  1.00  0.00           C  
ATOM   3058  CD2 LEU A1038      11.936 220.789 -47.320  1.00  0.00           C  
ATOM   3059  N   GLN A1039      10.552 215.734 -46.515  1.00  0.00           N  
ATOM   3060  CA  GLN A1039       9.845 214.488 -46.228  1.00  0.00           C  
ATOM   3061  C   GLN A1039      10.644 213.638 -45.234  1.00  0.00           C  
ATOM   3062  O   GLN A1039      10.084 213.099 -44.280  1.00  0.00           O  
ATOM   3063  CB  GLN A1039       9.576 213.726 -47.536  1.00  0.00           C  
ATOM   3064  CG  GLN A1039       8.157 213.977 -48.111  1.00  0.00           C  
ATOM   3065  CD  GLN A1039       8.006 213.658 -49.611  1.00  0.00           C  
ATOM   3066  OE1 GLN A1039       8.460 212.609 -50.091  1.00  0.00           O  
ATOM   3067  NE2 GLN A1039       7.346 214.563 -50.348  1.00  0.00           N  
ATOM   3068  N   ALA A1052      11.953 213.544 -45.442  1.00  0.00           N  
ATOM   3069  CA  ALA A1052      12.805 212.782 -44.542  1.00  0.00           C  
ATOM   3070  C   ALA A1052      12.797 213.356 -43.119  1.00  0.00           C  
ATOM   3071  O   ALA A1052      12.438 212.670 -42.170  1.00  0.00           O  
ATOM   3072  CB  ALA A1052      14.226 212.750 -45.079  1.00  0.00           C  
ATOM   3073  N   THR A1053      13.176 214.622 -42.973  1.00  0.00           N  
ATOM   3074  CA  THR A1053      13.248 215.264 -41.656  1.00  0.00           C  
ATOM   3075  C   THR A1053      11.924 215.742 -41.051  1.00  0.00           C  
ATOM   3076  O   THR A1053      11.882 216.164 -39.889  1.00  0.00           O  
ATOM   3077  CB  THR A1053      14.190 216.468 -41.692  1.00  0.00           C  
ATOM   3078  OG1 THR A1053      13.478 217.618 -42.178  1.00  0.00           O  
ATOM   3079  CG2 THR A1053      15.384 216.171 -42.609  1.00  0.00           C  
ATOM   3080  N   GLU A1054      10.854 215.694 -41.837  1.00  0.00           N  
ATOM   3081  CA  GLU A1054       9.549 216.118 -41.358  1.00  0.00           C  
ATOM   3082  C   GLU A1054       9.576 217.511 -40.743  1.00  0.00           C  
ATOM   3083  O   GLU A1054       8.842 217.804 -39.783  1.00  0.00           O  
ATOM   3084  CB  GLU A1054       9.046 215.131 -40.326  1.00  0.00           C  
ATOM   3085  CG  GLU A1054       7.812 214.406 -40.784  1.00  0.00           C  
ATOM   3086  CD  GLU A1054       7.292 213.454 -39.743  1.00  0.00           C  
ATOM   3087  OE1 GLU A1054       6.230 212.841 -39.983  1.00  0.00           O  
ATOM   3088  OE2 GLU A1054       7.954 213.320 -38.688  1.00  0.00           O  
ATOM   3089  N   ALA A1055      10.415 218.372 -41.314  1.00  0.00           N  
ATOM   3090  CA  ALA A1055      10.590 219.733 -40.830  1.00  0.00           C  
ATOM   3091  C   ALA A1055       9.591 220.719 -41.381  1.00  0.00           C  
ATOM   3092  O   ALA A1055       9.315 220.746 -42.573  1.00  0.00           O  
ATOM   3093  CB  ALA A1055      11.980 220.205 -41.150  1.00  0.00           C  
ATOM   3094  N   ARG A1056       9.065 221.548 -40.489  1.00  0.00           N  
ATOM   3095  CA  ARG A1056       8.108 222.590 -40.850  1.00  0.00           C  
ATOM   3096  C   ARG A1056       8.824 223.941 -40.938  1.00  0.00           C  
ATOM   3097  O   ARG A1056      10.005 224.060 -40.592  1.00  0.00           O  
ATOM   3098  CB  ARG A1056       7.025 222.679 -39.795  1.00  0.00           C  
ATOM   3099  CG  ARG A1056       6.126 221.503 -39.770  1.00  0.00           C  
ATOM   3100  CD  ARG A1056       5.248 221.543 -38.557  1.00  0.00           C  
ATOM   3101  NE  ARG A1056       3.872 221.308 -38.952  1.00  0.00           N  
ATOM   3102  CZ  ARG A1056       2.877 221.067 -38.106  1.00  0.00           C  
ATOM   3103  NH1 ARG A1056       3.106 221.023 -36.800  1.00  0.00           N  
ATOM   3104  NH2 ARG A1056       1.648 220.874 -38.574  1.00  0.00           N  
ATOM   3105  N   PRO A1057       8.127 224.978 -41.419  1.00  0.00           N  
ATOM   3106  CA  PRO A1057       8.899 226.212 -41.453  1.00  0.00           C  
ATOM   3107  C   PRO A1057       9.114 226.691 -40.027  1.00  0.00           C  
ATOM   3108  O   PRO A1057       8.256 226.490 -39.154  1.00  0.00           O  
ATOM   3109  CB  PRO A1057       8.017 227.149 -42.272  1.00  0.00           C  
ATOM   3110  CG  PRO A1057       7.304 226.201 -43.199  1.00  0.00           C  
ATOM   3111  CD  PRO A1057       6.916 225.099 -42.245  1.00  0.00           C  
ATOM   3112  N   GLY A1058      10.268 227.310 -39.798  1.00  0.00           N  
ATOM   3113  CA  GLY A1058      10.589 227.803 -38.476  1.00  0.00           C  
ATOM   3114  C   GLY A1058      11.575 226.895 -37.787  1.00  0.00           C  
ATOM   3115  O   GLY A1058      12.142 227.237 -36.753  1.00  0.00           O  
ATOM   3116  N   ASP A1059      11.770 225.715 -38.357  1.00  0.00           N  
ATOM   3117  CA  ASP A1059      12.704 224.753 -37.784  1.00  0.00           C  
ATOM   3118  C   ASP A1059      14.099 225.076 -38.237  1.00  0.00           C  
ATOM   3119  O   ASP A1059      14.298 225.813 -39.202  1.00  0.00           O  
ATOM   3120  CB  ASP A1059      12.406 223.332 -38.259  1.00  0.00           C  
ATOM   3121  CG  ASP A1059      11.081 222.822 -37.786  1.00  0.00           C  
ATOM   3122  OD1 ASP A1059      10.504 223.423 -36.854  1.00  0.00           O  
ATOM   3123  OD2 ASP A1059      10.624 221.802 -38.342  1.00  0.00           O  
ATOM   3124  N   THR A1061      15.067 224.503 -37.545  1.00  0.00           N  
ATOM   3125  CA  THR A1061      16.452 224.680 -37.925  1.00  0.00           C  
ATOM   3126  C   THR A1061      16.940 223.292 -38.319  1.00  0.00           C  
ATOM   3127  O   THR A1061      16.720 222.331 -37.585  1.00  0.00           O  
ATOM   3128  CB  THR A1061      17.320 225.157 -36.746  1.00  0.00           C  
ATOM   3129  OG1 THR A1061      16.675 226.242 -36.068  1.00  0.00           O  
ATOM   3130  CG2 THR A1061      18.677 225.613 -37.250  1.00  0.00           C  
ATOM   3131  N   LEU A1105      17.567 223.159 -39.478  1.00  0.00           N  
ATOM   3132  CA  LEU A1105      18.089 221.853 -39.832  1.00  0.00           C  
ATOM   3133  C   LEU A1105      19.543 221.822 -39.427  1.00  0.00           C  
ATOM   3134  O   LEU A1105      20.279 222.783 -39.655  1.00  0.00           O  
ATOM   3135  CB  LEU A1105      17.968 221.560 -41.329  1.00  0.00           C  
ATOM   3136  CG  LEU A1105      16.622 220.994 -41.813  1.00  0.00           C  
ATOM   3137  CD1 LEU A1105      16.743 220.649 -43.287  1.00  0.00           C  
ATOM   3138  CD2 LEU A1105      16.230 219.755 -41.018  1.00  0.00           C  
ATOM   3139  N   LEU A1106      19.941 220.722 -38.797  1.00  0.00           N  
ATOM   3140  CA  LEU A1106      21.316 220.499 -38.354  1.00  0.00           C  
ATOM   3141  C   LEU A1106      21.835 219.291 -39.117  1.00  0.00           C  
ATOM   3142  O   LEU A1106      21.116 218.316 -39.303  1.00  0.00           O  
ATOM   3143  CB  LEU A1106      21.341 220.205 -36.855  1.00  0.00           C  
ATOM   3144  CG  LEU A1106      21.755 221.334 -35.911  1.00  0.00           C  
ATOM   3145  CD1 LEU A1106      21.461 222.710 -36.509  1.00  0.00           C  
ATOM   3146  CD2 LEU A1106      21.023 221.130 -34.597  1.00  0.00           C  
ATOM   3147  N   PHE A1107      23.079 219.347 -39.559  1.00  0.00           N  
ATOM   3148  CA  PHE A1107      23.633 218.225 -40.294  1.00  0.00           C  
ATOM   3149  C   PHE A1107      25.048 217.926 -39.882  1.00  0.00           C  
ATOM   3150  O   PHE A1107      25.850 218.838 -39.735  1.00  0.00           O  
ATOM   3151  CB  PHE A1107      23.692 218.497 -41.804  1.00  0.00           C  
ATOM   3152  CG  PHE A1107      22.393 218.947 -42.424  1.00  0.00           C  
ATOM   3153  CD1 PHE A1107      22.080 220.301 -42.529  1.00  0.00           C  
ATOM   3154  CD2 PHE A1107      21.524 218.019 -42.979  1.00  0.00           C  
ATOM   3155  CE1 PHE A1107      20.928 220.721 -43.189  1.00  0.00           C  
ATOM   3156  CE2 PHE A1107      20.366 218.425 -43.642  1.00  0.00           C  
ATOM   3157  CZ  PHE A1107      20.065 219.777 -43.749  1.00  0.00           C  
ATOM   3158  N   VAL A1109      25.361 216.649 -39.678  1.00  0.00           N  
ATOM   3159  CA  VAL A1109      26.755 216.256 -39.417  1.00  0.00           C  
ATOM   3160  C   VAL A1109      27.003 215.303 -40.571  1.00  0.00           C  
ATOM   3161  O   VAL A1109      26.141 214.490 -40.908  1.00  0.00           O  
ATOM   3162  CB  VAL A1109      26.996 215.483 -38.115  1.00  0.00           C  
ATOM   3163  CG1 VAL A1109      28.453 215.017 -38.081  1.00  0.00           C  
ATOM   3164  CG2 VAL A1109      26.723 216.372 -36.921  1.00  0.00           C  
ATOM   3165  N   ALA A1110      28.158 215.426 -41.201  1.00  0.00           N  
ATOM   3166  CA  ALA A1110      28.464 214.576 -42.326  1.00  0.00           C  
ATOM   3167  C   ALA A1110      29.887 214.063 -42.204  1.00  0.00           C  
ATOM   3168  O   ALA A1110      30.811 214.815 -41.882  1.00  0.00           O  
ATOM   3169  CB  ALA A1110      28.274 215.353 -43.630  1.00  0.00           C  
ATOM   3170  N   GLY A1112      30.045 212.771 -42.465  1.00  0.00           N  
ATOM   3171  CA  GLY A1112      31.344 212.129 -42.387  1.00  0.00           C  
ATOM   3172  C   GLY A1112      31.132 210.634 -42.210  1.00  0.00           C  
ATOM   3173  O   GLY A1112      30.121 210.098 -42.693  1.00  0.00           O  
ATOM   3174  N   PRO A1113      32.052 209.926 -41.530  1.00  0.00           N  
ATOM   3175  CA  PRO A1113      31.907 208.487 -41.324  1.00  0.00           C  
ATOM   3176  C   PRO A1113      30.635 208.133 -40.583  1.00  0.00           C  
ATOM   3177  O   PRO A1113      30.347 208.673 -39.512  1.00  0.00           O  
ATOM   3178  CB  PRO A1113      33.148 208.132 -40.539  1.00  0.00           C  
ATOM   3179  CG  PRO A1113      34.159 209.055 -41.131  1.00  0.00           C  
ATOM   3180  CD  PRO A1113      33.405 210.362 -41.151  1.00  0.00           C  
ATOM   3181  N   ARG A1114      29.895 207.194 -41.165  1.00  0.00           N  
ATOM   3182  CA  ARG A1114      28.626 206.743 -40.625  1.00  0.00           C  
ATOM   3183  C   ARG A1114      28.564 206.728 -39.095  1.00  0.00           C  
ATOM   3184  O   ARG A1114      27.547 207.113 -38.519  1.00  0.00           O  
ATOM   3185  CB  ARG A1114      28.272 205.372 -41.219  1.00  0.00           C  
ATOM   3186  CG  ARG A1114      27.805 204.332 -40.215  1.00  0.00           C  
ATOM   3187  CD  ARG A1114      27.215 203.113 -40.915  1.00  0.00           C  
ATOM   3188  NE  ARG A1114      28.015 201.895 -40.748  1.00  0.00           N  
ATOM   3189  CZ  ARG A1114      27.674 200.696 -41.224  1.00  0.00           C  
ATOM   3190  NH1 ARG A1114      26.544 200.538 -41.913  1.00  0.00           N  
ATOM   3191  NH2 ARG A1114      28.458 199.645 -40.987  1.00  0.00           N  
ATOM   3192  N   LYS A1115      29.633 206.321 -38.422  1.00  0.00           N  
ATOM   3193  CA  LYS A1115      29.562 206.289 -36.967  1.00  0.00           C  
ATOM   3194  C   LYS A1115      29.835 207.650 -36.355  1.00  0.00           C  
ATOM   3195  O   LYS A1115      29.129 208.089 -35.440  1.00  0.00           O  
ATOM   3196  CB  LYS A1115      30.527 205.253 -36.387  1.00  0.00           C  
ATOM   3197  CG  LYS A1115      29.995 204.642 -35.098  1.00  0.00           C  
ATOM   3198  CD  LYS A1115      30.917 203.578 -34.537  1.00  0.00           C  
ATOM   3199  CE  LYS A1115      32.171 204.191 -33.933  1.00  0.00           C  
ATOM   3200  NZ  LYS A1115      31.819 205.198 -32.885  1.00  0.00           N  
ATOM   3201  N   VAL A1116      30.869 208.312 -36.856  1.00  0.00           N  
ATOM   3202  CA  VAL A1116      31.209 209.630 -36.375  1.00  0.00           C  
ATOM   3203  C   VAL A1116      29.982 210.501 -36.653  1.00  0.00           C  
ATOM   3204  O   VAL A1116      29.522 211.250 -35.790  1.00  0.00           O  
ATOM   3205  CB  VAL A1116      32.407 210.170 -37.135  1.00  0.00           C  
ATOM   3206  CG1 VAL A1116      32.337 211.638 -37.168  1.00  0.00           C  
ATOM   3207  CG2 VAL A1116      33.697 209.711 -36.488  1.00  0.00           C  
ATOM   3208  N   ALA A1117      29.442 210.373 -37.861  1.00  0.00           N  
ATOM   3209  CA  ALA A1117      28.269 211.135 -38.260  1.00  0.00           C  
ATOM   3210  C   ALA A1117      27.188 211.046 -37.210  1.00  0.00           C  
ATOM   3211  O   ALA A1117      26.776 212.058 -36.652  1.00  0.00           O  
ATOM   3212  CB  ALA A1117      27.727 210.614 -39.593  1.00  0.00           C  
ATOM   3213  N   ALA A1118      26.754 209.821 -36.931  1.00  0.00           N  
ATOM   3214  CA  ALA A1118      25.681 209.585 -35.981  1.00  0.00           C  
ATOM   3215  C   ALA A1118      25.978 209.783 -34.507  1.00  0.00           C  
ATOM   3216  O   ALA A1118      25.101 210.223 -33.768  1.00  0.00           O  
ATOM   3217  CB  ALA A1118      25.097 208.214 -36.197  1.00  0.00           C  
ATOM   3218  N   THR A1124      27.174 209.456 -34.039  1.00  0.00           N  
ATOM   3219  CA  THR A1124      27.401 209.674 -32.618  1.00  0.00           C  
ATOM   3220  C   THR A1124      27.410 211.166 -32.336  1.00  0.00           C  
ATOM   3221  O   THR A1124      26.963 211.600 -31.277  1.00  0.00           O  
ATOM   3222  CB  THR A1124      28.708 209.005 -32.109  1.00  0.00           C  
ATOM   3223  OG1 THR A1124      29.782 209.235 -33.029  1.00  0.00           O  
ATOM   3224  CG2 THR A1124      28.482 207.512 -31.931  1.00  0.00           C  
ATOM   3225  N   ALA A1125      27.877 211.945 -33.312  1.00  0.00           N  
ATOM   3226  CA  ALA A1125      27.939 213.402 -33.193  1.00  0.00           C  
ATOM   3227  C   ALA A1125      26.565 214.049 -33.337  1.00  0.00           C  
ATOM   3228  O   ALA A1125      26.164 214.829 -32.482  1.00  0.00           O  
ATOM   3229  CB  ALA A1125      28.884 213.975 -34.233  1.00  0.00           C  
ATOM   3230  N   LEU A1126      25.842 213.742 -34.411  1.00  0.00           N  
ATOM   3231  CA  LEU A1126      24.527 214.341 -34.578  1.00  0.00           C  
ATOM   3232  C   LEU A1126      23.734 213.886 -33.367  1.00  0.00           C  
ATOM   3233  O   LEU A1126      22.825 214.580 -32.895  1.00  0.00           O  
ATOM   3234  CB  LEU A1126      23.835 213.852 -35.859  1.00  0.00           C  
ATOM   3235  CG  LEU A1126      22.902 214.817 -36.624  1.00  0.00           C  
ATOM   3236  CD1 LEU A1126      21.627 214.095 -37.031  1.00  0.00           C  
ATOM   3237  CD2 LEU A1126      22.559 216.016 -35.769  1.00  0.00           C  
ATOM   3238  N   GLY A1127      24.107 212.718 -32.855  1.00  0.00           N  
ATOM   3239  CA  GLY A1127      23.425 212.158 -31.705  1.00  0.00           C  
ATOM   3240  C   GLY A1127      23.648 212.907 -30.410  1.00  0.00           C  
ATOM   3241  O   GLY A1127      22.707 213.136 -29.646  1.00  0.00           O  
ATOM   3242  N   ALA A1128      24.896 213.273 -30.146  1.00  0.00           N  
ATOM   3243  CA  ALA A1128      25.230 214.010 -28.926  1.00  0.00           C  
ATOM   3244  C   ALA A1128      24.420 215.285 -28.982  1.00  0.00           C  
ATOM   3245  O   ALA A1128      23.737 215.662 -28.029  1.00  0.00           O  
ATOM   3246  CB  ALA A1128      26.706 214.343 -28.904  1.00  0.00           C  
ATOM   3247  N   VAL A1129      24.514 215.936 -30.135  1.00  0.00           N  
ATOM   3248  CA  VAL A1129      23.803 217.165 -30.416  1.00  0.00           C  
ATOM   3249  C   VAL A1129      22.339 216.988 -30.042  1.00  0.00           C  
ATOM   3250  O   VAL A1129      21.765 217.790 -29.305  1.00  0.00           O  
ATOM   3251  CB  VAL A1129      23.924 217.492 -31.911  1.00  0.00           C  
ATOM   3252  CG1 VAL A1129      23.025 218.644 -32.271  1.00  0.00           C  
ATOM   3253  CG2 VAL A1129      25.367 217.828 -32.246  1.00  0.00           C  
ATOM   3254  N   ARG A1130      21.749 215.916 -30.551  1.00  0.00           N  
ATOM   3255  CA  ARG A1130      20.355 215.617 -30.282  1.00  0.00           C  
ATOM   3256  C   ARG A1130      20.074 215.652 -28.787  1.00  0.00           C  
ATOM   3257  O   ARG A1130      18.985 216.026 -28.352  1.00  0.00           O  
ATOM   3258  CB  ARG A1130      19.995 214.235 -30.823  1.00  0.00           C  
ATOM   3259  CG  ARG A1130      18.502 213.925 -30.816  1.00  0.00           C  
ATOM   3260  CD  ARG A1130      18.238 212.412 -30.828  1.00  0.00           C  
ATOM   3261  NE  ARG A1130      18.113 211.835 -29.484  1.00  0.00           N  
ATOM   3262  CZ  ARG A1130      16.961 211.450 -28.939  1.00  0.00           C  
ATOM   3263  NH1 ARG A1130      15.824 211.565 -29.613  1.00  0.00           N  
ATOM   3264  NH2 ARG A1130      16.941 210.969 -27.708  1.00  0.00           N  
ATOM   3265  N   LEU A1131      21.058 215.255 -27.996  1.00  0.00           N  
ATOM   3266  CA  LEU A1131      20.875 215.237 -26.559  1.00  0.00           C  
ATOM   3267  C   LEU A1131      20.924 216.599 -25.888  1.00  0.00           C  
ATOM   3268  O   LEU A1131      20.139 216.869 -24.988  1.00  0.00           O  
ATOM   3269  CB  LEU A1131      21.877 214.267 -25.929  1.00  0.00           C  
ATOM   3270  CG  LEU A1131      21.307 212.851 -26.042  1.00  0.00           C  
ATOM   3271  CD1 LEU A1131      22.235 211.827 -25.407  1.00  0.00           C  
ATOM   3272  CD2 LEU A1131      19.927 212.839 -25.363  1.00  0.00           C  
ATOM   3273  N   ARG A1132      21.849 217.450 -26.319  1.00  0.00           N  
ATOM   3274  CA  ARG A1132      21.967 218.796 -25.767  1.00  0.00           C  
ATOM   3275  C   ARG A1132      20.689 219.526 -26.155  1.00  0.00           C  
ATOM   3276  O   ARG A1132      20.072 220.234 -25.350  1.00  0.00           O  
ATOM   3277  CB  ARG A1132      23.160 219.533 -26.386  1.00  0.00           C  
ATOM   3278  CG  ARG A1132      23.157 221.045 -26.133  1.00  0.00           C  
ATOM   3279  CD  ARG A1132      23.275 221.304 -24.652  1.00  0.00           C  
ATOM   3280  NE  ARG A1132      24.372 220.508 -24.119  1.00  0.00           N  
ATOM   3281  CZ  ARG A1132      25.655 220.770 -24.334  1.00  0.00           C  
ATOM   3282  NH1 ARG A1132      26.003 221.824 -25.066  1.00  0.00           N  
ATOM   3283  NH2 ARG A1132      26.587 219.959 -23.846  1.00  0.00           N  
ATOM   3284  N   ALA A1133      20.309 219.325 -27.413  1.00  0.00           N  
ATOM   3285  CA  ALA A1133      19.128 219.938 -27.984  1.00  0.00           C  
ATOM   3286  C   ALA A1133      17.884 219.627 -27.175  1.00  0.00           C  
ATOM   3287  O   ALA A1133      16.950 220.423 -27.160  1.00  0.00           O  
ATOM   3288  CB  ALA A1133      18.954 219.483 -29.432  1.00  0.00           C  
ATOM   3289  N   ALA A1134      17.852 218.479 -26.505  1.00  0.00           N  
ATOM   3290  CA  ALA A1134      16.678 218.158 -25.702  1.00  0.00           C  
ATOM   3291  C   ALA A1134      16.692 219.155 -24.560  1.00  0.00           C  
ATOM   3292  O   ALA A1134      15.651 219.642 -24.115  1.00  0.00           O  
ATOM   3293  CB  ALA A1134      16.751 216.748 -25.170  1.00  0.00           C  
ATOM   3294  N   ASP A1135      17.886 219.463 -24.078  1.00  0.00           N  
ATOM   3295  CA  ASP A1135      17.984 220.444 -23.023  1.00  0.00           C  
ATOM   3296  C   ASP A1135      17.553 221.753 -23.645  1.00  0.00           C  
ATOM   3297  O   ASP A1135      16.416 222.175 -23.455  1.00  0.00           O  
ATOM   3298  CB  ASP A1135      19.409 220.550 -22.488  1.00  0.00           C  
ATOM   3299  CG  ASP A1135      19.763 219.389 -21.593  1.00  0.00           C  
ATOM   3300  OD1 ASP A1135      18.828 218.860 -20.947  1.00  0.00           O  
ATOM   3301  OD2 ASP A1135      20.956 219.007 -21.524  1.00  0.00           O  
ATOM   3302  N   LEU A1136      18.445 222.369 -24.417  1.00  0.00           N  
ATOM   3303  CA  LEU A1136      18.144 223.636 -25.068  1.00  0.00           C  
ATOM   3304  C   LEU A1136      16.663 223.802 -25.376  1.00  0.00           C  
ATOM   3305  O   LEU A1136      16.040 224.780 -24.957  1.00  0.00           O  
ATOM   3306  CB  LEU A1136      18.902 223.778 -26.379  1.00  0.00           C  
ATOM   3307  CG  LEU A1136      20.418 223.789 -26.372  1.00  0.00           C  
ATOM   3308  CD1 LEU A1136      20.873 224.711 -27.493  1.00  0.00           C  
ATOM   3309  CD2 LEU A1136      20.955 224.264 -25.019  1.00  0.00           C  
ATOM   3310  N   LEU A1137      16.093 222.850 -26.107  1.00  0.00           N  
ATOM   3311  CA  LEU A1137      14.694 222.958 -26.470  1.00  0.00           C  
ATOM   3312  C   LEU A1137      13.724 223.040 -25.309  1.00  0.00           C  
ATOM   3313  O   LEU A1137      12.656 223.643 -25.438  1.00  0.00           O  
ATOM   3314  CB  LEU A1137      14.298 221.828 -27.397  1.00  0.00           C  
ATOM   3315  CG  LEU A1137      14.452 222.347 -28.819  1.00  0.00           C  
ATOM   3316  CD1 LEU A1137      15.794 221.971 -29.401  1.00  0.00           C  
ATOM   3317  CD2 LEU A1137      13.356 221.780 -29.629  1.00  0.00           C  
ATOM   3318  N   GLY A1138      14.091 222.443 -24.180  1.00  0.00           N  
ATOM   3319  CA  GLY A1138      13.233 222.483 -23.012  1.00  0.00           C  
ATOM   3320  C   GLY A1138      12.572 221.157 -22.710  1.00  0.00           C  
ATOM   3321  O   GLY A1138      11.987 220.993 -21.646  1.00  0.00           O  
ATOM   3322  N   LEU A1139      12.667 220.211 -23.642  1.00  0.00           N  
ATOM   3323  CA  LEU A1139      12.062 218.888 -23.481  1.00  0.00           C  
ATOM   3324  C   LEU A1139      11.988 218.412 -22.035  1.00  0.00           C  
ATOM   3325  O   LEU A1139      12.976 217.921 -21.483  1.00  0.00           O  
ATOM   3326  CB  LEU A1139      12.830 217.840 -24.295  1.00  0.00           C  
ATOM   3327  CG  LEU A1139      12.556 217.731 -25.796  1.00  0.00           C  
ATOM   3328  CD1 LEU A1139      11.240 216.987 -26.051  1.00  0.00           C  
ATOM   3329  CD2 LEU A1139      12.535 219.131 -26.397  1.00  0.00           C  
ATOM   3330  N   LYS A1140      10.815 218.558 -21.421  1.00  0.00           N  
ATOM   3331  CA  LYS A1140      10.624 218.095 -20.048  1.00  0.00           C  
ATOM   3332  C   LYS A1140      10.675 216.560 -20.086  1.00  0.00           C  
ATOM   3333  O   LYS A1140       9.638 215.901 -20.134  1.00  0.00           O  
ATOM   3334  CB  LYS A1140       9.262 218.561 -19.494  1.00  0.00           C  
ATOM   3335  CG  LYS A1140       9.042 220.067 -19.549  1.00  0.00           C  
ATOM   3336  CD  LYS A1140      10.138 220.826 -18.805  1.00  0.00           C  
ATOM   3337  CE  LYS A1140      10.369 222.220 -19.403  1.00  0.00           C  
ATOM   3338  NZ  LYS A1140      11.536 222.932 -18.804  1.00  0.00           N  
ATOM   3339  N   ARG A1141      11.888 216.005 -20.080  1.00  0.00           N  
ATOM   3340  CA  ARG A1141      12.090 214.559 -20.125  1.00  0.00           C  
ATOM   3341  C   ARG A1141      11.670 213.854 -18.846  1.00  0.00           C  
ATOM   3342  O   ARG A1141      12.382 213.919 -17.852  1.00  0.00           O  
ATOM   3343  CB  ARG A1141      13.561 214.251 -20.391  1.00  0.00           C  
ATOM   3344  CG  ARG A1141      13.992 214.551 -21.797  1.00  0.00           C  
ATOM   3345  CD  ARG A1141      15.328 215.263 -21.816  1.00  0.00           C  
ATOM   3346  NE  ARG A1141      16.424 214.417 -22.267  1.00  0.00           N  
ATOM   3347  CZ  ARG A1141      17.672 214.848 -22.414  1.00  0.00           C  
ATOM   3348  NH1 ARG A1141      17.965 216.112 -22.139  1.00  0.00           N  
ATOM   3349  NH2 ARG A1141      18.626 214.024 -22.840  1.00  0.00           N  
ATOM   3350  N   GLU A1142      10.528 213.168 -18.867  1.00  0.00           N  
ATOM   3351  CA  GLU A1142      10.074 212.454 -17.675  1.00  0.00           C  
ATOM   3352  C   GLU A1142       9.704 210.989 -17.889  1.00  0.00           C  
ATOM   3353  O   GLU A1142       9.581 210.516 -19.027  1.00  0.00           O  
ATOM   3354  CB  GLU A1142       8.885 213.166 -17.019  1.00  0.00           C  
ATOM   3355  CG  GLU A1142       9.256 214.449 -16.303  1.00  0.00           C  
ATOM   3356  CD  GLU A1142      10.603 214.347 -15.600  1.00  0.00           C  
ATOM   3357  OE1 GLU A1142      10.858 213.309 -14.949  1.00  0.00           O  
ATOM   3358  OE2 GLU A1142      11.406 215.306 -15.694  1.00  0.00           O  
ATOM   3359  N   GLY A1143       9.539 210.275 -16.773  1.00  0.00           N  
ATOM   3360  CA  GLY A1143       9.169 208.869 -16.817  1.00  0.00           C  
ATOM   3361  C   GLY A1143      10.353 207.939 -16.948  1.00  0.00           C  
ATOM   3362  O   GLY A1143      11.502 208.344 -16.768  1.00  0.00           O  
ATOM   3363  N   PHE A1153      10.067 206.680 -17.263  1.00  0.00           N  
ATOM   3364  CA  PHE A1153      11.116 205.677 -17.436  1.00  0.00           C  
ATOM   3365  C   PHE A1153      10.975 204.965 -18.771  1.00  0.00           C  
ATOM   3366  O   PHE A1153       9.916 204.435 -19.093  1.00  0.00           O  
ATOM   3367  CB  PHE A1153      11.040 204.634 -16.331  1.00  0.00           C  
ATOM   3368  CG  PHE A1153      11.084 205.203 -14.966  1.00  0.00           C  
ATOM   3369  CD1 PHE A1153       9.967 205.141 -14.146  1.00  0.00           C  
ATOM   3370  CD2 PHE A1153      12.243 205.786 -14.488  1.00  0.00           C  
ATOM   3371  CE1 PHE A1153      10.009 205.654 -12.861  1.00  0.00           C  
ATOM   3372  CE2 PHE A1153      12.295 206.303 -13.201  1.00  0.00           C  
ATOM   3373  CZ  PHE A1153      11.184 206.238 -12.386  1.00  0.00           C  
ATOM   3374  N   ARG A1154      12.041 204.959 -19.550  1.00  0.00           N  
ATOM   3375  CA  ARG A1154      11.984 204.276 -20.823  1.00  0.00           C  
ATOM   3376  C   ARG A1154      13.032 203.206 -20.863  1.00  0.00           C  
ATOM   3377  O   ARG A1154      14.233 203.479 -20.812  1.00  0.00           O  
ATOM   3378  CB  ARG A1154      12.162 205.248 -21.987  1.00  0.00           C  
ATOM   3379  CG  ARG A1154      11.166 206.382 -21.922  1.00  0.00           C  
ATOM   3380  CD  ARG A1154       9.736 205.861 -21.698  1.00  0.00           C  
ATOM   3381  NE  ARG A1154       9.169 205.329 -22.928  1.00  0.00           N  
ATOM   3382  CZ  ARG A1154       9.048 206.042 -24.043  1.00  0.00           C  
ATOM   3383  NH1 ARG A1154       9.454 207.303 -24.060  1.00  0.00           N  
ATOM   3384  NH2 ARG A1154       8.533 205.502 -25.143  1.00  0.00           N  
ATOM   3385  N   PHE A1155      12.556 201.970 -20.901  1.00  0.00           N  
ATOM   3386  CA  PHE A1155      13.428 200.817 -20.966  1.00  0.00           C  
ATOM   3387  C   PHE A1155      13.478 200.337 -22.404  1.00  0.00           C  
ATOM   3388  O   PHE A1155      12.513 200.472 -23.151  1.00  0.00           O  
ATOM   3389  CB  PHE A1155      12.880 199.670 -20.113  1.00  0.00           C  
ATOM   3390  CG  PHE A1155      13.236 199.754 -18.658  1.00  0.00           C  
ATOM   3391  CD1 PHE A1155      12.245 199.916 -17.702  1.00  0.00           C  
ATOM   3392  CD2 PHE A1155      14.562 199.644 -18.237  1.00  0.00           C  
ATOM   3393  CE1 PHE A1155      12.568 199.967 -16.344  1.00  0.00           C  
ATOM   3394  CE2 PHE A1155      14.895 199.695 -16.876  1.00  0.00           C  
ATOM   3395  CZ  PHE A1155      13.895 199.857 -15.930  1.00  0.00           C  
ATOM   3396  N   LEU A1156      14.615 199.804 -22.809  1.00  0.00           N  
ATOM   3397  CA  LEU A1156      14.699 199.225 -24.127  1.00  0.00           C  
ATOM   3398  C   LEU A1156      15.938 198.365 -24.186  1.00  0.00           C  
ATOM   3399  O   LEU A1156      16.970 198.643 -23.560  1.00  0.00           O  
ATOM   3400  CB  LEU A1156      14.708 200.269 -25.249  1.00  0.00           C  
ATOM   3401  CG  LEU A1156      16.059 200.836 -25.657  1.00  0.00           C  
ATOM   3402  CD1 LEU A1156      16.019 201.559 -26.994  1.00  0.00           C  
ATOM   3403  CD2 LEU A1156      16.469 201.759 -24.564  1.00  0.00           C  
ATOM   3404  N   TRP A1157      15.793 197.275 -24.915  1.00  0.00           N  
ATOM   3405  CA  TRP A1157      16.872 196.343 -25.100  1.00  0.00           C  
ATOM   3406  C   TRP A1157      17.594 196.756 -26.349  1.00  0.00           C  
ATOM   3407  O   TRP A1157      16.985 197.077 -27.368  1.00  0.00           O  
ATOM   3408  CB  TRP A1157      16.337 194.924 -25.297  1.00  0.00           C  
ATOM   3409  CG  TRP A1157      15.790 194.314 -24.073  1.00  0.00           C  
ATOM   3410  CD1 TRP A1157      14.487 194.036 -23.810  1.00  0.00           C  
ATOM   3411  CD2 TRP A1157      16.538 193.871 -22.940  1.00  0.00           C  
ATOM   3412  NE1 TRP A1157      14.369 193.442 -22.586  1.00  0.00           N  
ATOM   3413  CE2 TRP A1157      15.613 193.323 -22.025  1.00  0.00           C  
ATOM   3414  CE3 TRP A1157      17.904 193.879 -22.609  1.00  0.00           C  
ATOM   3415  CZ2 TRP A1157      16.005 192.779 -20.791  1.00  0.00           C  
ATOM   3416  CZ3 TRP A1157      18.302 193.338 -21.383  1.00  0.00           C  
ATOM   3417  CH2 TRP A1157      17.349 192.793 -20.487  1.00  0.00           C  
ATOM   3418  N   VAL A1158      18.904 196.765 -26.264  1.00  0.00           N  
ATOM   3419  CA  VAL A1158      19.679 197.074 -27.427  1.00  0.00           C  
ATOM   3420  C   VAL A1158      20.297 195.727 -27.742  1.00  0.00           C  
ATOM   3421  O   VAL A1158      21.202 195.252 -27.063  1.00  0.00           O  
ATOM   3422  CB  VAL A1158      20.696 198.158 -27.120  1.00  0.00           C  
ATOM   3423  CG1 VAL A1158      21.710 198.252 -28.221  1.00  0.00           C  
ATOM   3424  CG2 VAL A1158      19.957 199.476 -26.979  1.00  0.00           C  
ATOM   3425  N   VAL A1159      19.727 195.092 -28.755  1.00  0.00           N  
ATOM   3426  CA  VAL A1159      20.160 193.792 -29.191  1.00  0.00           C  
ATOM   3427  C   VAL A1159      20.897 193.883 -30.503  1.00  0.00           C  
ATOM   3428  O   VAL A1159      20.941 194.931 -31.144  1.00  0.00           O  
ATOM   3429  CB  VAL A1159      18.973 192.839 -29.372  1.00  0.00           C  
ATOM   3430  CG1 VAL A1159      18.196 192.722 -28.066  1.00  0.00           C  
ATOM   3431  CG2 VAL A1159      18.075 193.333 -30.488  1.00  0.00           C  
ATOM   3432  N   ASP A1160      21.469 192.746 -30.880  1.00  0.00           N  
ATOM   3433  CA  ASP A1160      22.243 192.564 -32.099  1.00  0.00           C  
ATOM   3434  C   ASP A1160      23.434 193.461 -32.317  1.00  0.00           C  
ATOM   3435  O   ASP A1160      23.566 194.038 -33.388  1.00  0.00           O  
ATOM   3436  CB  ASP A1160      21.344 192.632 -33.327  1.00  0.00           C  
ATOM   3437  CG  ASP A1160      20.341 191.515 -33.363  1.00  0.00           C  
ATOM   3438  OD1 ASP A1160      20.723 190.401 -32.965  1.00  0.00           O  
ATOM   3439  OD2 ASP A1160      19.191 191.744 -33.798  1.00  0.00           O  
ATOM   3440  N   PHE A1161      24.296 193.585 -31.314  1.00  0.00           N  
ATOM   3441  CA  PHE A1161      25.497 194.383 -31.497  1.00  0.00           C  
ATOM   3442  C   PHE A1161      26.403 193.508 -32.336  1.00  0.00           C  
ATOM   3443  O   PHE A1161      26.218 192.294 -32.401  1.00  0.00           O  
ATOM   3444  CB  PHE A1161      26.278 194.595 -30.204  1.00  0.00           C  
ATOM   3445  CG  PHE A1161      25.631 195.493 -29.207  1.00  0.00           C  
ATOM   3446  CD1 PHE A1161      24.644 195.012 -28.349  1.00  0.00           C  
ATOM   3447  CD2 PHE A1161      26.099 196.791 -29.038  1.00  0.00           C  
ATOM   3448  CE1 PHE A1161      24.147 195.816 -27.324  1.00  0.00           C  
ATOM   3449  CE2 PHE A1161      25.612 197.594 -28.026  1.00  0.00           C  
ATOM   3450  CZ  PHE A1161      24.637 197.112 -27.163  1.00  0.00           C  
ATOM   3451  N   PRO A1162      27.412 194.107 -32.979  1.00  0.00           N  
ATOM   3452  CA  PRO A1162      28.315 193.278 -33.777  1.00  0.00           C  
ATOM   3453  C   PRO A1162      29.253 192.598 -32.773  1.00  0.00           C  
ATOM   3454  O   PRO A1162      29.495 193.125 -31.687  1.00  0.00           O  
ATOM   3455  CB  PRO A1162      29.033 194.302 -34.650  1.00  0.00           C  
ATOM   3456  CG  PRO A1162      29.128 195.487 -33.739  1.00  0.00           C  
ATOM   3457  CD  PRO A1162      27.723 195.538 -33.151  1.00  0.00           C  
ATOM   3458  N   LEU A1163      29.768 191.428 -33.129  1.00  0.00           N  
ATOM   3459  CA  LEU A1163      30.661 190.712 -32.234  1.00  0.00           C  
ATOM   3460  C   LEU A1163      31.976 191.448 -32.093  1.00  0.00           C  
ATOM   3461  O   LEU A1163      32.495 191.594 -30.993  1.00  0.00           O  
ATOM   3462  CB  LEU A1163      30.917 189.295 -32.740  1.00  0.00           C  
ATOM   3463  CG  LEU A1163      31.760 188.427 -31.803  1.00  0.00           C  
ATOM   3464  CD1 LEU A1163      31.029 188.213 -30.496  1.00  0.00           C  
ATOM   3465  CD2 LEU A1163      32.033 187.093 -32.460  1.00  0.00           C  
ATOM   3466  N   LEU A1189      32.525 191.910 -33.202  1.00  0.00           N  
ATOM   3467  CA  LEU A1189      33.772 192.624 -33.095  1.00  0.00           C  
ATOM   3468  C   LEU A1189      33.579 194.040 -33.554  1.00  0.00           C  
ATOM   3469  O   LEU A1189      32.554 194.413 -34.117  1.00  0.00           O  
ATOM   3470  CB  LEU A1189      34.866 191.995 -33.957  1.00  0.00           C  
ATOM   3471  CG  LEU A1189      34.954 190.476 -34.005  1.00  0.00           C  
ATOM   3472  CD1 LEU A1189      36.100 190.118 -34.915  1.00  0.00           C  
ATOM   3473  CD2 LEU A1189      35.151 189.886 -32.620  1.00  0.00           C  
ATOM   3474  N   GLU A1190      34.570 194.858 -33.259  1.00  0.00           N  
ATOM   3475  CA  GLU A1190      34.535 196.234 -33.720  1.00  0.00           C  
ATOM   3476  C   GLU A1190      35.929 196.555 -34.198  1.00  0.00           C  
ATOM   3477  O   GLU A1190      36.784 195.677 -34.152  1.00  0.00           O  
ATOM   3478  CB  GLU A1190      34.048 197.197 -32.637  1.00  0.00           C  
ATOM   3479  CG  GLU A1190      34.756 197.106 -31.322  1.00  0.00           C  
ATOM   3480  CD  GLU A1190      34.542 198.350 -30.530  1.00  0.00           C  
ATOM   3481  OE1 GLU A1190      33.425 198.924 -30.560  1.00  0.00           O  
ATOM   3482  OE2 GLU A1190      35.500 198.778 -29.858  1.00  0.00           O  
ATOM   3483  N   TRP A1321      36.171 197.811 -34.529  1.00  0.00           N  
ATOM   3484  CA  TRP A1321      37.438 198.023 -35.130  1.00  0.00           C  
ATOM   3485  C   TRP A1321      38.458 199.096 -34.907  1.00  0.00           C  
ATOM   3486  O   TRP A1321      39.655 198.781 -34.778  1.00  0.00           O  
ATOM   3487  CB  TRP A1321      37.266 198.034 -36.640  1.00  0.00           C  
ATOM   3488  CG  TRP A1321      38.156 197.146 -37.453  1.00  0.00           C  
ATOM   3489  CD1 TRP A1321      37.739 196.067 -38.145  1.00  0.00           C  
ATOM   3490  CD2 TRP A1321      39.561 197.327 -37.771  1.00  0.00           C  
ATOM   3491  NE1 TRP A1321      38.778 195.552 -38.894  1.00  0.00           N  
ATOM   3492  CE2 TRP A1321      39.898 196.300 -38.702  1.00  0.00           C  
ATOM   3493  CE3 TRP A1321      40.541 198.240 -37.396  1.00  0.00           C  
ATOM   3494  CZ2 TRP A1321      41.172 196.166 -39.224  1.00  0.00           C  
ATOM   3495  CZ3 TRP A1321      41.841 198.105 -37.924  1.00  0.00           C  
ATOM   3496  CH2 TRP A1321      42.113 197.055 -38.853  1.00  0.00           C  
ATOM   3497  N   ASP A1322      38.013 200.343 -34.867  1.00  0.00           N  
ATOM   3498  CA  ASP A1322      39.146 201.221 -34.868  1.00  0.00           C  
ATOM   3499  C   ASP A1322      40.140 201.485 -33.796  1.00  0.00           C  
ATOM   3500  O   ASP A1322      39.894 201.975 -32.691  1.00  0.00           O  
ATOM   3501  CB  ASP A1322      38.809 202.494 -35.672  1.00  0.00           C  
ATOM   3502  CG  ASP A1322      37.774 203.266 -35.101  1.00  0.00           C  
ATOM   3503  OD1 ASP A1322      36.648 203.281 -35.648  1.00  0.00           O  
ATOM   3504  OD2 ASP A1322      38.126 203.945 -34.139  1.00  0.00           O  
ATOM   3505  N   GLU A1385      41.336 201.096 -34.185  1.00  0.00           N  
ATOM   3506  CA  GLU A1385      42.569 201.223 -33.413  1.00  0.00           C  
ATOM   3507  C   GLU A1385      43.735 201.073 -34.396  1.00  0.00           C  
ATOM   3508  O   GLU A1385      43.853 200.035 -35.039  1.00  0.00           O  
ATOM   3509  CB  GLU A1385      42.696 200.147 -32.327  1.00  0.00           C  
ATOM   3510  CG  GLU A1385      41.995 200.481 -31.016  1.00  0.00           C  
ATOM   3511  CD  GLU A1385      40.670 199.809 -30.855  1.00  0.00           C  
ATOM   3512  OE1 GLU A1385      40.645 198.572 -30.697  1.00  0.00           O  
ATOM   3513  OE2 GLU A1385      39.630 200.502 -30.857  1.00  0.00           O  
ATOM   3514  N   GLU A1386      44.582 202.095 -34.541  1.00  0.00           N  
ATOM   3515  CA  GLU A1386      45.713 202.011 -35.468  1.00  0.00           C  
ATOM   3516  C   GLU A1386      46.492 200.687 -35.373  1.00  0.00           C  
ATOM   3517  O   GLU A1386      47.382 200.411 -36.180  1.00  0.00           O  
ATOM   3518  CB  GLU A1386      46.629 203.237 -35.298  1.00  0.00           C  
ATOM   3519  CG  GLU A1386      47.510 203.312 -34.059  1.00  0.00           C  
ATOM   3520  CD  GLU A1386      48.745 202.492 -34.218  1.00  0.00           C  
ATOM   3521  OE1 GLU A1386      48.846 201.416 -33.582  1.00  0.00           O  
ATOM   3522  OE2 GLU A1386      49.635 202.905 -34.997  1.00  0.00           O  
ATOM   3523  N   GLU A1387      46.155 199.876 -34.370  1.00  0.00           N  
ATOM   3524  CA  GLU A1387      46.746 198.542 -34.199  1.00  0.00           C  
ATOM   3525  C   GLU A1387      45.604 197.841 -34.890  1.00  0.00           C  
ATOM   3526  O   GLU A1387      44.541 197.702 -34.313  1.00  0.00           O  
ATOM   3527  CB  GLU A1387      46.807 198.137 -32.729  1.00  0.00           C  
ATOM   3528  CG  GLU A1387      48.125 197.492 -32.288  1.00  0.00           C  
ATOM   3529  CD  GLU A1387      49.016 197.203 -33.466  1.00  0.00           C  
ATOM   3530  OE1 GLU A1387      48.677 196.314 -34.290  1.00  0.00           O  
ATOM   3531  OE2 GLU A1387      50.074 197.866 -33.592  1.00  0.00           O  
ATOM   3532  N   GLU A1388      45.841 197.464 -36.142  1.00  0.00           N  
ATOM   3533  CA  GLU A1388      44.791 196.868 -36.963  1.00  0.00           C  
ATOM   3534  C   GLU A1388      44.209 195.461 -36.802  1.00  0.00           C  
ATOM   3535  O   GLU A1388      44.029 194.762 -37.792  1.00  0.00           O  
ATOM   3536  CB  GLU A1388      45.127 196.964 -38.432  1.00  0.00           C  
ATOM   3537  CG  GLU A1388      46.159 197.993 -38.760  1.00  0.00           C  
ATOM   3538  CD  GLU A1388      46.605 197.813 -40.150  1.00  0.00           C  
ATOM   3539  OE1 GLU A1388      45.948 198.344 -41.072  1.00  0.00           O  
ATOM   3540  OE2 GLU A1388      47.600 197.086 -40.354  1.00  0.00           O  
ATOM   3541  N   ALA A1389      43.821 195.030 -35.626  1.00  0.00           N  
ATOM   3542  CA  ALA A1389      43.191 193.726 -35.646  1.00  0.00           C  
ATOM   3543  C   ALA A1389      41.785 193.932 -35.222  1.00  0.00           C  
ATOM   3544  O   ALA A1389      41.349 195.059 -35.042  1.00  0.00           O  
ATOM   3545  CB  ALA A1389      43.905 192.754 -34.734  1.00  0.00           C  
ATOM   3546  N   TRP A1390      41.059 192.838 -35.154  1.00  0.00           N  
ATOM   3547  CA  TRP A1390      39.708 192.980 -34.709  1.00  0.00           C  
ATOM   3548  C   TRP A1390      39.754 192.923 -33.213  1.00  0.00           C  
ATOM   3549  O   TRP A1390      40.477 192.106 -32.619  1.00  0.00           O  
ATOM   3550  CB  TRP A1390      38.789 191.920 -35.280  1.00  0.00           C  
ATOM   3551  CG  TRP A1390      38.005 192.468 -36.373  1.00  0.00           C  
ATOM   3552  CD1 TRP A1390      37.002 193.378 -36.291  1.00  0.00           C  
ATOM   3553  CD2 TRP A1390      38.138 192.122 -37.750  1.00  0.00           C  
ATOM   3554  NE1 TRP A1390      36.480 193.613 -37.552  1.00  0.00           N  
ATOM   3555  CE2 TRP A1390      37.163 192.861 -38.458  1.00  0.00           C  
ATOM   3556  CE3 TRP A1390      38.987 191.262 -38.439  1.00  0.00           C  
ATOM   3557  CZ2 TRP A1390      37.024 192.747 -39.836  1.00  0.00           C  
ATOM   3558  CZ3 TRP A1390      38.855 191.139 -39.822  1.00  0.00           C  
ATOM   3559  CH2 TRP A1390      37.859 191.900 -40.497  1.00  0.00           C  
ATOM   3560  N   THR A1391      39.024 193.850 -32.618  1.00  0.00           N  
ATOM   3561  CA  THR A1391      38.906 193.977 -31.198  1.00  0.00           C  
ATOM   3562  C   THR A1391      37.564 193.388 -30.888  1.00  0.00           C  
ATOM   3563  O   THR A1391      36.636 193.486 -31.692  1.00  0.00           O  
ATOM   3564  CB  THR A1391      38.910 195.451 -30.793  1.00  0.00           C  
ATOM   3565  OG1 THR A1391      40.210 196.026 -31.027  1.00  0.00           O  
ATOM   3566  CG2 THR A1391      38.512 195.601 -29.339  1.00  0.00           C  
ATOM   3567  N   TYR A1392      37.477 192.720 -29.749  1.00  0.00           N  
ATOM   3568  CA  TYR A1392      36.221 192.113 -29.361  1.00  0.00           C  
ATOM   3569  C   TYR A1392      35.435 193.217 -28.689  1.00  0.00           C  
ATOM   3570  O   TYR A1392      35.882 193.784 -27.694  1.00  0.00           O  
ATOM   3571  CB  TYR A1392      36.443 190.944 -28.409  1.00  0.00           C  
ATOM   3572  CG  TYR A1392      37.353 191.250 -27.256  1.00  0.00           C  
ATOM   3573  CD1 TYR A1392      36.918 191.126 -25.946  1.00  0.00           C  
ATOM   3574  CD2 TYR A1392      38.675 191.636 -27.462  1.00  0.00           C  
ATOM   3575  CE1 TYR A1392      37.763 191.372 -24.869  1.00  0.00           C  
ATOM   3576  CE2 TYR A1392      39.538 191.887 -26.397  1.00  0.00           C  
ATOM   3577  CZ  TYR A1392      39.074 191.750 -25.097  1.00  0.00           C  
ATOM   3578  OH  TYR A1392      39.913 191.972 -24.019  1.00  0.00           O  
ATOM   3579  N   MET A1393      34.282 193.545 -29.256  1.00  0.00           N  
ATOM   3580  CA  MET A1393      33.428 194.595 -28.725  1.00  0.00           C  
ATOM   3581  C   MET A1393      33.200 194.485 -27.235  1.00  0.00           C  
ATOM   3582  O   MET A1393      33.537 195.407 -26.490  1.00  0.00           O  
ATOM   3583  CB  MET A1393      32.056 194.576 -29.407  1.00  0.00           C  
ATOM   3584  CG  MET A1393      31.075 195.634 -28.925  1.00  0.00           C  
ATOM   3585  SD  MET A1393      30.437 196.529 -30.362  1.00  0.00           S  
ATOM   3586  CE  MET A1393      29.010 197.376 -29.598  1.00  0.00           C  
ATOM   3587  N   HIS A1418      32.631 193.361 -26.802  1.00  0.00           N  
ATOM   3588  CA  HIS A1418      32.317 193.153 -25.390  1.00  0.00           C  
ATOM   3589  C   HIS A1418      33.262 192.334 -24.555  1.00  0.00           C  
ATOM   3590  O   HIS A1418      34.127 192.861 -23.849  1.00  0.00           O  
ATOM   3591  CB  HIS A1418      30.936 192.554 -25.292  1.00  0.00           C  
ATOM   3592  CG  HIS A1418      29.884 193.425 -25.896  1.00  0.00           C  
ATOM   3593  ND1 HIS A1418      29.041 193.025 -26.869  1.00  0.00           N  
ATOM   3594  CD2 HIS A1418      29.552 194.714 -25.601  1.00  0.00           C  
ATOM   3595  CE1 HIS A1418      28.208 193.974 -27.178  1.00  0.00           C  
ATOM   3596  NE2 HIS A1418      28.487 195.035 -26.421  1.00  0.00           N  
ATOM   3597  N   HIS A1420      33.018 191.033 -24.550  1.00  0.00           N  
ATOM   3598  CA  HIS A1420      33.880 190.131 -23.819  1.00  0.00           C  
ATOM   3599  C   HIS A1420      34.234 189.034 -24.773  1.00  0.00           C  
ATOM   3600  O   HIS A1420      33.448 188.665 -25.662  1.00  0.00           O  
ATOM   3601  CB  HIS A1420      33.169 189.542 -22.630  1.00  0.00           C  
ATOM   3602  CG  HIS A1420      34.133 188.864 -21.666  1.00  0.00           C  
ATOM   3603  ND1 HIS A1420      34.908 189.542 -20.800  1.00  0.00           N  
ATOM   3604  CD2 HIS A1420      34.445 187.567 -21.531  1.00  0.00           C  
ATOM   3605  CE1 HIS A1420      35.681 188.741 -20.123  1.00  0.00           C  
ATOM   3606  NE2 HIS A1420      35.423 187.487 -20.548  1.00  0.00           N  
ATOM   3607  N   PRO A1421      35.457 188.458 -24.598  1.00  0.00           N  
ATOM   3608  CA  PRO A1421      35.961 187.383 -25.450  1.00  0.00           C  
ATOM   3609  C   PRO A1421      35.164 186.086 -25.306  1.00  0.00           C  
ATOM   3610  O   PRO A1421      35.262 185.205 -26.162  1.00  0.00           O  
ATOM   3611  CB  PRO A1421      37.429 187.270 -25.085  1.00  0.00           C  
ATOM   3612  CG  PRO A1421      37.618 188.030 -23.858  1.00  0.00           C  
ATOM   3613  CD  PRO A1421      36.434 188.864 -23.574  1.00  0.00           C  
ATOM   3614  N   PHE A1422      34.354 185.954 -24.257  1.00  0.00           N  
ATOM   3615  CA  PHE A1422      33.572 184.728 -24.098  1.00  0.00           C  
ATOM   3616  C   PHE A1422      32.191 184.948 -24.636  1.00  0.00           C  
ATOM   3617  O   PHE A1422      31.315 184.096 -24.493  1.00  0.00           O  
ATOM   3618  CB  PHE A1422      33.484 184.328 -22.630  1.00  0.00           C  
ATOM   3619  CG  PHE A1422      34.779 183.828 -22.071  1.00  0.00           C  
ATOM   3620  CD1 PHE A1422      35.252 184.305 -20.864  1.00  0.00           C  
ATOM   3621  CD2 PHE A1422      35.552 182.912 -22.779  1.00  0.00           C  
ATOM   3622  CE1 PHE A1422      36.474 183.889 -20.365  1.00  0.00           C  
ATOM   3623  CE2 PHE A1422      36.774 182.485 -22.294  1.00  0.00           C  
ATOM   3624  CZ  PHE A1422      37.241 182.974 -21.085  1.00  0.00           C  
ATOM   3625  N   THR A1423      32.012 186.108 -25.259  1.00  0.00           N  
ATOM   3626  CA  THR A1423      30.747 186.514 -25.857  1.00  0.00           C  
ATOM   3627  C   THR A1423      30.488 185.635 -27.074  1.00  0.00           C  
ATOM   3628  O   THR A1423      31.282 185.607 -28.020  1.00  0.00           O  
ATOM   3629  CB  THR A1423      30.816 187.998 -26.264  1.00  0.00           C  
ATOM   3630  OG1 THR A1423      31.063 188.801 -25.101  1.00  0.00           O  
ATOM   3631  CG2 THR A1423      29.528 188.434 -26.900  1.00  0.00           C  
ATOM   3632  N   SER A1424      29.377 184.913 -27.047  1.00  0.00           N  
ATOM   3633  CA  SER A1424      29.060 184.015 -28.140  1.00  0.00           C  
ATOM   3634  C   SER A1424      28.610 184.669 -29.428  1.00  0.00           C  
ATOM   3635  O   SER A1424      27.755 185.546 -29.420  1.00  0.00           O  
ATOM   3636  CB  SER A1424      27.991 183.008 -27.718  1.00  0.00           C  
ATOM   3637  OG  SER A1424      27.632 182.190 -28.819  1.00  0.00           O  
ATOM   3638  N   PRO A1425      29.197 184.259 -30.565  1.00  0.00           N  
ATOM   3639  CA  PRO A1425      28.758 184.868 -31.824  1.00  0.00           C  
ATOM   3640  C   PRO A1425      27.344 184.326 -32.053  1.00  0.00           C  
ATOM   3641  O   PRO A1425      26.905 183.453 -31.310  1.00  0.00           O  
ATOM   3642  CB  PRO A1425      29.774 184.334 -32.839  1.00  0.00           C  
ATOM   3643  CG  PRO A1425      30.132 182.979 -32.278  1.00  0.00           C  
ATOM   3644  CD  PRO A1425      30.254 183.252 -30.794  1.00  0.00           C  
ATOM   3645  N   HIS A1426      26.617 184.829 -33.042  1.00  0.00           N  
ATOM   3646  CA  HIS A1426      25.272 184.307 -33.281  1.00  0.00           C  
ATOM   3647  C   HIS A1426      25.446 183.012 -34.064  1.00  0.00           C  
ATOM   3648  O   HIS A1426      26.263 182.954 -34.975  1.00  0.00           O  
ATOM   3649  CB  HIS A1426      24.441 185.305 -34.094  1.00  0.00           C  
ATOM   3650  CG  HIS A1426      23.046 184.839 -34.386  1.00  0.00           C  
ATOM   3651  ND1 HIS A1426      22.778 183.663 -35.054  1.00  0.00           N  
ATOM   3652  CD2 HIS A1426      21.841 185.389 -34.096  1.00  0.00           C  
ATOM   3653  CE1 HIS A1426      21.471 183.506 -35.159  1.00  0.00           C  
ATOM   3654  NE2 HIS A1426      20.880 184.539 -34.586  1.00  0.00           N  
ATOM   3655  N   PRO A1427      24.694 181.955 -33.722  1.00  0.00           N  
ATOM   3656  CA  PRO A1427      24.868 180.710 -34.472  1.00  0.00           C  
ATOM   3657  C   PRO A1427      24.855 180.845 -36.001  1.00  0.00           C  
ATOM   3658  O   PRO A1427      25.612 180.156 -36.698  1.00  0.00           O  
ATOM   3659  CB  PRO A1427      23.747 179.814 -33.929  1.00  0.00           C  
ATOM   3660  CG  PRO A1427      22.742 180.772 -33.408  1.00  0.00           C  
ATOM   3661  CD  PRO A1427      23.599 181.824 -32.752  1.00  0.00           C  
ATOM   3662  N   GLU A1428      24.002 181.719 -36.527  1.00  0.00           N  
ATOM   3663  CA  GLU A1428      23.949 181.924 -37.972  1.00  0.00           C  
ATOM   3664  C   GLU A1428      25.300 182.451 -38.428  1.00  0.00           C  
ATOM   3665  O   GLU A1428      26.067 181.748 -39.066  1.00  0.00           O  
ATOM   3666  CB  GLU A1428      22.873 182.938 -38.334  1.00  0.00           C  
ATOM   3667  CG  GLU A1428      21.453 182.422 -38.174  1.00  0.00           C  
ATOM   3668  CD  GLU A1428      20.411 183.440 -38.641  1.00  0.00           C  
ATOM   3669  OE1 GLU A1428      19.840 184.192 -37.814  1.00  0.00           O  
ATOM   3670  OE2 GLU A1428      20.168 183.499 -39.862  1.00  0.00           O  
ATOM   3671  N   ASP A1429      25.583 183.695 -38.075  1.00  0.00           N  
ATOM   3672  CA  ASP A1429      26.837 184.355 -38.422  1.00  0.00           C  
ATOM   3673  C   ASP A1429      28.099 183.500 -38.264  1.00  0.00           C  
ATOM   3674  O   ASP A1429      29.192 183.909 -38.673  1.00  0.00           O  
ATOM   3675  CB  ASP A1429      26.986 185.614 -37.569  1.00  0.00           C  
ATOM   3676  CG  ASP A1429      25.872 186.602 -37.803  1.00  0.00           C  
ATOM   3677  OD1 ASP A1429      24.738 186.148 -38.087  1.00  0.00           O  
ATOM   3678  OD2 ASP A1429      26.133 187.822 -37.695  1.00  0.00           O  
ATOM   3679  N   LEU A1430      27.956 182.321 -37.673  1.00  0.00           N  
ATOM   3680  CA  LEU A1430      29.098 181.444 -37.449  1.00  0.00           C  
ATOM   3681  C   LEU A1430      30.033 181.276 -38.658  1.00  0.00           C  
ATOM   3682  O   LEU A1430      31.250 181.433 -38.534  1.00  0.00           O  
ATOM   3683  CB  LEU A1430      28.599 180.095 -36.940  1.00  0.00           C  
ATOM   3684  CG  LEU A1430      29.418 179.500 -35.793  1.00  0.00           C  
ATOM   3685  CD1 LEU A1430      30.102 180.590 -34.961  1.00  0.00           C  
ATOM   3686  CD2 LEU A1430      28.477 178.665 -34.934  1.00  0.00           C  
ATOM   3687  N   PRO A1431      29.489 180.917 -39.832  1.00  0.00           N  
ATOM   3688  CA  PRO A1431      30.427 180.788 -40.952  1.00  0.00           C  
ATOM   3689  C   PRO A1431      31.088 182.119 -41.334  1.00  0.00           C  
ATOM   3690  O   PRO A1431      32.011 182.153 -42.143  1.00  0.00           O  
ATOM   3691  CB  PRO A1431      29.560 180.211 -42.086  1.00  0.00           C  
ATOM   3692  CG  PRO A1431      28.119 180.298 -41.575  1.00  0.00           C  
ATOM   3693  CD  PRO A1431      28.251 180.163 -40.098  1.00  0.00           C  
ATOM   3694  N   LEU A1432      30.629 183.212 -40.732  1.00  0.00           N  
ATOM   3695  CA  LEU A1432      31.180 184.531 -41.041  1.00  0.00           C  
ATOM   3696  C   LEU A1432      32.448 184.871 -40.293  1.00  0.00           C  
ATOM   3697  O   LEU A1432      33.202 185.728 -40.732  1.00  0.00           O  
ATOM   3698  CB  LEU A1432      30.144 185.619 -40.768  1.00  0.00           C  
ATOM   3699  CG  LEU A1432      28.911 185.521 -41.658  1.00  0.00           C  
ATOM   3700  CD1 LEU A1432      27.787 186.358 -41.078  1.00  0.00           C  
ATOM   3701  CD2 LEU A1432      29.278 185.963 -43.068  1.00  0.00           C  
ATOM   3702  N   LEU A1433      32.679 184.215 -39.160  1.00  0.00           N  
ATOM   3703  CA  LEU A1433      33.874 184.485 -38.367  1.00  0.00           C  
ATOM   3704  C   LEU A1433      35.133 184.603 -39.213  1.00  0.00           C  
ATOM   3705  O   LEU A1433      35.928 185.531 -39.046  1.00  0.00           O  
ATOM   3706  CB  LEU A1433      34.071 183.396 -37.316  1.00  0.00           C  
ATOM   3707  CG  LEU A1433      33.568 183.787 -35.929  1.00  0.00           C  
ATOM   3708  CD1 LEU A1433      32.122 184.236 -36.000  1.00  0.00           C  
ATOM   3709  CD2 LEU A1433      33.713 182.608 -34.999  1.00  0.00           C  
ATOM   3710  N   GLU A1434      35.300 183.664 -40.137  1.00  0.00           N  
ATOM   3711  CA  GLU A1434      36.471 183.644 -41.008  1.00  0.00           C  
ATOM   3712  C   GLU A1434      36.398 184.531 -42.243  1.00  0.00           C  
ATOM   3713  O   GLU A1434      37.310 185.313 -42.508  1.00  0.00           O  
ATOM   3714  CB  GLU A1434      36.768 182.213 -41.465  1.00  0.00           C  
ATOM   3715  CG  GLU A1434      37.611 181.403 -40.499  1.00  0.00           C  
ATOM   3716  CD  GLU A1434      36.864 181.030 -39.245  1.00  0.00           C  
ATOM   3717  OE1 GLU A1434      35.773 180.441 -39.371  1.00  0.00           O  
ATOM   3718  OE2 GLU A1434      37.370 181.318 -38.140  1.00  0.00           O  
ATOM   3719  N   LYS A1435      35.317 184.404 -43.003  1.00  0.00           N  
ATOM   3720  CA  LYS A1435      35.180 185.165 -44.233  1.00  0.00           C  
ATOM   3721  C   LYS A1435      34.728 186.615 -44.127  1.00  0.00           C  
ATOM   3722  O   LYS A1435      35.048 187.423 -45.000  1.00  0.00           O  
ATOM   3723  CB  LYS A1435      34.274 184.401 -45.197  1.00  0.00           C  
ATOM   3724  CG  LYS A1435      32.979 183.944 -44.585  1.00  0.00           C  
ATOM   3725  CD  LYS A1435      32.407 182.769 -45.356  1.00  0.00           C  
ATOM   3726  CE  LYS A1435      32.173 183.108 -46.819  1.00  0.00           C  
ATOM   3727  NZ  LYS A1435      31.568 181.959 -47.544  1.00  0.00           N  
ATOM   3728  N   ASP A1436      33.999 186.958 -43.069  1.00  0.00           N  
ATOM   3729  CA  ASP A1436      33.525 188.334 -42.896  1.00  0.00           C  
ATOM   3730  C   ASP A1436      33.351 188.673 -41.413  1.00  0.00           C  
ATOM   3731  O   ASP A1436      32.229 188.737 -40.900  1.00  0.00           O  
ATOM   3732  CB  ASP A1436      32.196 188.522 -43.629  1.00  0.00           C  
ATOM   3733  CG  ASP A1436      31.924 189.967 -43.974  1.00  0.00           C  
ATOM   3734  OD1 ASP A1436      32.523 190.850 -43.322  1.00  0.00           O  
ATOM   3735  OD2 ASP A1436      31.109 190.219 -44.889  1.00  0.00           O  
ATOM   3736  N   PRO A1437      34.469 188.906 -40.710  1.00  0.00           N  
ATOM   3737  CA  PRO A1437      34.494 189.236 -39.281  1.00  0.00           C  
ATOM   3738  C   PRO A1437      33.534 190.356 -38.919  1.00  0.00           C  
ATOM   3739  O   PRO A1437      33.098 190.479 -37.776  1.00  0.00           O  
ATOM   3740  CB  PRO A1437      35.945 189.639 -39.050  1.00  0.00           C  
ATOM   3741  CG  PRO A1437      36.685 188.826 -40.070  1.00  0.00           C  
ATOM   3742  CD  PRO A1437      35.821 188.999 -41.284  1.00  0.00           C  
ATOM   3743  N   GLY A1438      33.207 191.174 -39.908  1.00  0.00           N  
ATOM   3744  CA  GLY A1438      32.313 192.289 -39.673  1.00  0.00           C  
ATOM   3745  C   GLY A1438      30.865 191.948 -39.398  1.00  0.00           C  
ATOM   3746  O   GLY A1438      30.422 191.978 -38.256  1.00  0.00           O  
ATOM   3747  N   ARG A1443      30.124 191.610 -40.444  1.00  0.00           N  
ATOM   3748  CA  ARG A1443      28.701 191.314 -40.308  1.00  0.00           C  
ATOM   3749  C   ARG A1443      28.337 190.236 -39.279  1.00  0.00           C  
ATOM   3750  O   ARG A1443      27.202 189.759 -39.248  1.00  0.00           O  
ATOM   3751  CB  ARG A1443      28.106 190.951 -41.682  1.00  0.00           C  
ATOM   3752  CG  ARG A1443      26.570 190.931 -41.723  1.00  0.00           C  
ATOM   3753  CD  ARG A1443      25.931 192.317 -41.946  1.00  0.00           C  
ATOM   3754  NE  ARG A1443      25.430 192.458 -43.315  1.00  0.00           N  
ATOM   3755  CZ  ARG A1443      24.687 193.470 -43.759  1.00  0.00           C  
ATOM   3756  NH1 ARG A1443      24.336 194.465 -42.949  1.00  0.00           N  
ATOM   3757  NH2 ARG A1443      24.292 193.479 -45.026  1.00  0.00           N  
ATOM   3758  N   VAL A1444      29.280 189.861 -38.422  1.00  0.00           N  
ATOM   3759  CA  VAL A1444      29.007 188.838 -37.421  1.00  0.00           C  
ATOM   3760  C   VAL A1444      28.418 189.424 -36.156  1.00  0.00           C  
ATOM   3761  O   VAL A1444      29.108 190.090 -35.384  1.00  0.00           O  
ATOM   3762  CB  VAL A1444      30.273 188.074 -37.047  1.00  0.00           C  
ATOM   3763  CG1 VAL A1444      29.939 186.985 -36.027  1.00  0.00           C  
ATOM   3764  CG2 VAL A1444      30.886 187.489 -38.290  1.00  0.00           C  
ATOM   3765  N   ARG A1448      27.138 189.168 -35.941  1.00  0.00           N  
ATOM   3766  CA  ARG A1448      26.488 189.687 -34.762  1.00  0.00           C  
ATOM   3767  C   ARG A1448      26.702 188.800 -33.550  1.00  0.00           C  
ATOM   3768  O   ARG A1448      26.763 187.571 -33.657  1.00  0.00           O  
ATOM   3769  CB  ARG A1448      24.991 189.878 -35.011  1.00  0.00           C  
ATOM   3770  CG  ARG A1448      24.298 188.668 -35.556  1.00  0.00           C  
ATOM   3771  CD  ARG A1448      23.805 188.940 -36.958  1.00  0.00           C  
ATOM   3772  NE  ARG A1448      23.143 187.764 -37.500  1.00  0.00           N  
ATOM   3773  CZ  ARG A1448      21.950 187.341 -37.112  1.00  0.00           C  
ATOM   3774  NH1 ARG A1448      21.279 188.010 -36.180  1.00  0.00           N  
ATOM   3775  NH2 ARG A1448      21.442 186.242 -37.649  1.00  0.00           N  
ATOM   3776  N   ALA A1456      26.821 189.455 -32.397  1.00  0.00           N  
ATOM   3777  CA  ALA A1456      27.009 188.784 -31.122  1.00  0.00           C  
ATOM   3778  C   ALA A1456      25.633 188.462 -30.564  1.00  0.00           C  
ATOM   3779  O   ALA A1456      24.620 188.968 -31.060  1.00  0.00           O  
ATOM   3780  CB  ALA A1456      27.758 189.701 -30.157  1.00  0.00           C  
ATOM   3781  N   LEU A1457      25.596 187.603 -29.551  1.00  0.00           N  
ATOM   3782  CA  LEU A1457      24.340 187.268 -28.904  1.00  0.00           C  
ATOM   3783  C   LEU A1457      24.418 188.000 -27.576  1.00  0.00           C  
ATOM   3784  O   LEU A1457      24.188 187.414 -26.517  1.00  0.00           O  
ATOM   3785  CB  LEU A1457      24.201 185.764 -28.652  1.00  0.00           C  
ATOM   3786  CG  LEU A1457      24.079 184.745 -29.789  1.00  0.00           C  
ATOM   3787  CD1 LEU A1457      23.692 183.413 -29.181  1.00  0.00           C  
ATOM   3788  CD2 LEU A1457      23.030 185.152 -30.802  1.00  0.00           C  
ATOM   3789  N   ALA A1458      24.783 189.280 -27.647  1.00  0.00           N  
ATOM   3790  CA  ALA A1458      24.900 190.131 -26.472  1.00  0.00           C  
ATOM   3791  C   ALA A1458      23.770 191.149 -26.511  1.00  0.00           C  
ATOM   3792  O   ALA A1458      23.075 191.267 -27.527  1.00  0.00           O  
ATOM   3793  CB  ALA A1458      26.227 190.828 -26.472  1.00  0.00           C  
ATOM   3794  N   TYR A1459      23.616 191.901 -25.421  1.00  0.00           N  
ATOM   3795  CA  TYR A1459      22.541 192.882 -25.292  1.00  0.00           C  
ATOM   3796  C   TYR A1459      22.680 193.816 -24.087  1.00  0.00           C  
ATOM   3797  O   TYR A1459      23.053 193.393 -22.993  1.00  0.00           O  
ATOM   3798  CB  TYR A1459      21.236 192.124 -25.158  1.00  0.00           C  
ATOM   3799  CG  TYR A1459      21.428 190.906 -24.305  1.00  0.00           C  
ATOM   3800  CD1 TYR A1459      21.643 191.022 -22.934  1.00  0.00           C  
ATOM   3801  CD2 TYR A1459      21.500 189.633 -24.879  1.00  0.00           C  
ATOM   3802  CE1 TYR A1459      21.933 189.900 -22.149  1.00  0.00           C  
ATOM   3803  CE2 TYR A1459      21.785 188.508 -24.101  1.00  0.00           C  
ATOM   3804  CZ  TYR A1459      22.000 188.654 -22.741  1.00  0.00           C  
ATOM   3805  OH  TYR A1459      22.266 187.560 -21.966  1.00  0.00           O  
ATOM   3806  N   ASP A1460      22.368 195.092 -24.297  1.00  0.00           N  
ATOM   3807  CA  ASP A1460      22.399 196.085 -23.229  1.00  0.00           C  
ATOM   3808  C   ASP A1460      20.950 196.293 -22.831  1.00  0.00           C  
ATOM   3809  O   ASP A1460      20.025 196.028 -23.609  1.00  0.00           O  
ATOM   3810  CB  ASP A1460      22.922 197.434 -23.726  1.00  0.00           C  
ATOM   3811  CG  ASP A1460      24.440 197.525 -23.754  1.00  0.00           C  
ATOM   3812  OD1 ASP A1460      25.115 196.488 -23.913  1.00  0.00           O  
ATOM   3813  OD2 ASP A1460      24.958 198.663 -23.642  1.00  0.00           O  
ATOM   3814  N   LEU A1461      20.753 196.757 -21.607  1.00  0.00           N  
ATOM   3815  CA  LEU A1461      19.422 197.081 -21.119  1.00  0.00           C  
ATOM   3816  C   LEU A1461      19.597 198.546 -20.807  1.00  0.00           C  
ATOM   3817  O   LEU A1461      20.373 198.897 -19.924  1.00  0.00           O  
ATOM   3818  CB  LEU A1461      19.092 196.345 -19.834  1.00  0.00           C  
ATOM   3819  CG  LEU A1461      17.847 196.912 -19.155  1.00  0.00           C  
ATOM   3820  CD1 LEU A1461      16.674 196.957 -20.117  1.00  0.00           C  
ATOM   3821  CD2 LEU A1461      17.504 196.053 -17.957  1.00  0.00           C  
ATOM   3822  N   VAL A1462      18.928 199.417 -21.545  1.00  0.00           N  
ATOM   3823  CA  VAL A1462      19.109 200.821 -21.252  1.00  0.00           C  
ATOM   3824  C   VAL A1462      17.838 201.508 -20.777  1.00  0.00           C  
ATOM   3825  O   VAL A1462      16.723 201.208 -21.227  1.00  0.00           O  
ATOM   3826  CB  VAL A1462      19.783 201.578 -22.453  1.00  0.00           C  
ATOM   3827  CG1 VAL A1462      20.399 200.573 -23.416  1.00  0.00           C  
ATOM   3828  CG2 VAL A1462      18.816 202.470 -23.146  1.00  0.00           C  
ATOM   3829  N   LEU A1463      18.051 202.398 -19.807  1.00  0.00           N  
ATOM   3830  CA  LEU A1463      17.004 203.189 -19.182  1.00  0.00           C  
ATOM   3831  C   LEU A1463      17.338 204.677 -19.293  1.00  0.00           C  
ATOM   3832  O   LEU A1463      18.387 205.127 -18.819  1.00  0.00           O  
ATOM   3833  CB  LEU A1463      16.865 202.827 -17.703  1.00  0.00           C  
ATOM   3834  CG  LEU A1463      15.855 203.716 -16.980  1.00  0.00           C  
ATOM   3835  CD1 LEU A1463      14.499 203.375 -17.520  1.00  0.00           C  
ATOM   3836  CD2 LEU A1463      15.887 203.523 -15.471  1.00  0.00           C  
ATOM   3837  N   ASN A1464      16.432 205.427 -19.921  1.00  0.00           N  
ATOM   3838  CA  ASN A1464      16.582 206.862 -20.101  1.00  0.00           C  
ATOM   3839  C   ASN A1464      17.925 207.259 -20.646  1.00  0.00           C  
ATOM   3840  O   ASN A1464      18.562 208.214 -20.170  1.00  0.00           O  
ATOM   3841  CB  ASN A1464      16.317 207.561 -18.788  1.00  0.00           C  
ATOM   3842  CG  ASN A1464      14.963 207.237 -18.279  1.00  0.00           C  
ATOM   3843  OD1 ASN A1464      14.056 206.942 -19.074  1.00  0.00           O  
ATOM   3844  ND2 ASN A1464      14.787 207.283 -16.962  1.00  0.00           N  
ATOM   3845  N   GLY A1693      18.336 206.530 -21.675  1.00  0.00           N  
ATOM   3846  CA  GLY A1693      19.611 206.802 -22.295  1.00  0.00           C  
ATOM   3847  C   GLY A1693      20.757 206.382 -21.395  1.00  0.00           C  
ATOM   3848  O   GLY A1693      21.873 206.883 -21.516  1.00  0.00           O  
ATOM   3849  N   VAL A1700      20.497 205.463 -20.477  1.00  0.00           N  
ATOM   3850  CA  VAL A1700      21.562 205.021 -19.589  1.00  0.00           C  
ATOM   3851  C   VAL A1700      21.718 203.516 -19.624  1.00  0.00           C  
ATOM   3852  O   VAL A1700      20.745 202.772 -19.488  1.00  0.00           O  
ATOM   3853  CB  VAL A1700      21.307 205.436 -18.128  1.00  0.00           C  
ATOM   3854  CG1 VAL A1700      22.503 205.053 -17.276  1.00  0.00           C  
ATOM   3855  CG2 VAL A1700      21.042 206.922 -18.040  1.00  0.00           C  
ATOM   3856  N   GLU A1701      22.950 203.066 -19.807  1.00  0.00           N  
ATOM   3857  CA  GLU A1701      23.200 201.643 -19.837  1.00  0.00           C  
ATOM   3858  C   GLU A1701      23.157 201.194 -18.395  1.00  0.00           C  
ATOM   3859  O   GLU A1701      24.012 201.587 -17.595  1.00  0.00           O  
ATOM   3860  CB  GLU A1701      24.573 201.343 -20.412  1.00  0.00           C  
ATOM   3861  CG  GLU A1701      24.721 199.893 -20.848  1.00  0.00           C  
ATOM   3862  CD  GLU A1701      26.136 199.379 -20.703  1.00  0.00           C  
ATOM   3863  OE1 GLU A1701      26.398 198.682 -19.697  1.00  0.00           O  
ATOM   3864  OE2 GLU A1701      26.984 199.679 -21.582  1.00  0.00           O  
ATOM   3865  N   VAL A1702      22.150 200.397 -18.061  1.00  0.00           N  
ATOM   3866  CA  VAL A1702      21.994 199.901 -16.704  1.00  0.00           C  
ATOM   3867  C   VAL A1702      22.150 198.381 -16.640  1.00  0.00           C  
ATOM   3868  O   VAL A1702      22.158 197.788 -15.563  1.00  0.00           O  
ATOM   3869  CB  VAL A1702      20.625 200.314 -16.134  1.00  0.00           C  
ATOM   3870  CG1 VAL A1702      20.537 201.825 -16.117  1.00  0.00           C  
ATOM   3871  CG2 VAL A1702      19.483 199.709 -16.960  1.00  0.00           C  
ATOM   3872  N   GLY A1703      22.280 197.766 -17.810  1.00  0.00           N  
ATOM   3873  CA  GLY A1703      22.446 196.333 -17.893  1.00  0.00           C  
ATOM   3874  C   GLY A1703      23.223 195.948 -19.134  1.00  0.00           C  
ATOM   3875  O   GLY A1703      23.099 196.583 -20.181  1.00  0.00           O  
ATOM   3876  N   GLY A1704      24.043 194.912 -18.997  1.00  0.00           N  
ATOM   3877  CA  GLY A1704      24.828 194.386 -20.104  1.00  0.00           C  
ATOM   3878  C   GLY A1704      24.633 192.879 -20.050  1.00  0.00           C  
ATOM   3879  O   GLY A1704      23.874 192.411 -19.212  1.00  0.00           O  
ATOM   3880  N   GLY A1705      25.288 192.114 -20.918  1.00  0.00           N  
ATOM   3881  CA  GLY A1705      25.118 190.666 -20.876  1.00  0.00           C  
ATOM   3882  C   GLY A1705      25.116 189.945 -22.212  1.00  0.00           C  
ATOM   3883  O   GLY A1705      24.832 190.530 -23.258  1.00  0.00           O  
ATOM   3884  N   SER A1706      25.436 188.655 -22.177  1.00  0.00           N  
ATOM   3885  CA  SER A1706      25.484 187.858 -23.402  1.00  0.00           C  
ATOM   3886  C   SER A1706      25.373 186.369 -23.168  1.00  0.00           C  
ATOM   3887  O   SER A1706      25.495 185.881 -22.039  1.00  0.00           O  
ATOM   3888  CB  SER A1706      26.786 188.142 -24.171  1.00  0.00           C  
ATOM   3889  OG  SER A1706      27.907 188.079 -23.307  1.00  0.00           O  
ATOM   3890  N   ILE A1707      25.102 185.654 -24.247  1.00  0.00           N  
ATOM   3891  CA  ILE A1707      25.042 184.214 -24.171  1.00  0.00           C  
ATOM   3892  C   ILE A1707      26.534 183.923 -24.343  1.00  0.00           C  
ATOM   3893  O   ILE A1707      27.213 184.615 -25.110  1.00  0.00           O  
ATOM   3894  CB  ILE A1707      24.248 183.642 -25.329  1.00  0.00           C  
ATOM   3895  CG1 ILE A1707      22.819 184.197 -25.305  1.00  0.00           C  
ATOM   3896  CG2 ILE A1707      24.258 182.139 -25.246  1.00  0.00           C  
ATOM   3897  CD1 ILE A1707      21.971 183.711 -24.146  1.00  0.00           C  
ATOM   3898  N   ARG A1708      27.058 182.929 -23.636  1.00  0.00           N  
ATOM   3899  CA  ARG A1708      28.487 182.651 -23.711  1.00  0.00           C  
ATOM   3900  C   ARG A1708      28.904 181.412 -24.492  1.00  0.00           C  
ATOM   3901  O   ARG A1708      28.085 180.542 -24.783  1.00  0.00           O  
ATOM   3902  CB  ARG A1708      29.047 182.528 -22.299  1.00  0.00           C  
ATOM   3903  CG  ARG A1708      28.125 182.994 -21.200  1.00  0.00           C  
ATOM   3904  CD  ARG A1708      28.331 184.466 -20.930  1.00  0.00           C  
ATOM   3905  NE  ARG A1708      27.550 184.960 -19.796  1.00  0.00           N  
ATOM   3906  CZ  ARG A1708      27.550 186.231 -19.402  1.00  0.00           C  
ATOM   3907  NH1 ARG A1708      28.287 187.129 -20.053  1.00  0.00           N  
ATOM   3908  NH2 ARG A1708      26.823 186.608 -18.357  1.00  0.00           N  
ATOM   3909  N   ILE A1709      30.196 181.329 -24.800  1.00  0.00           N  
ATOM   3910  CA  ILE A1709      30.742 180.180 -25.518  1.00  0.00           C  
ATOM   3911  C   ILE A1709      30.925 179.072 -24.490  1.00  0.00           C  
ATOM   3912  O   ILE A1709      31.624 179.272 -23.503  1.00  0.00           O  
ATOM   3913  CB  ILE A1709      32.142 180.448 -26.095  1.00  0.00           C  
ATOM   3914  CG1 ILE A1709      32.310 181.919 -26.479  1.00  0.00           C  
ATOM   3915  CG2 ILE A1709      32.355 179.558 -27.300  1.00  0.00           C  
ATOM   3916  CD1 ILE A1709      31.536 182.327 -27.697  1.00  0.00           C  
ATOM   3917  N   HIS A1710      30.303 177.916 -24.708  1.00  0.00           N  
ATOM   3918  CA  HIS A1710      30.441 176.795 -23.778  1.00  0.00           C  
ATOM   3919  C   HIS A1710      31.217 175.658 -24.446  1.00  0.00           C  
ATOM   3920  O   HIS A1710      31.585 174.668 -23.802  1.00  0.00           O  
ATOM   3921  CB  HIS A1710      29.067 176.315 -23.315  1.00  0.00           C  
ATOM   3922  CG  HIS A1710      28.207 175.813 -24.424  1.00  0.00           C  
ATOM   3923  ND1 HIS A1710      28.278 176.317 -25.702  1.00  0.00           N  
ATOM   3924  CD2 HIS A1710      27.221 174.885 -24.437  1.00  0.00           C  
ATOM   3925  CE1 HIS A1710      27.372 175.726 -26.459  1.00  0.00           C  
ATOM   3926  NE2 HIS A1710      26.716 174.853 -25.714  1.00  0.00           N  
ATOM   3927  N   ASP A1711      31.472 175.841 -25.739  1.00  0.00           N  
ATOM   3928  CA  ASP A1711      32.220 174.906 -26.570  1.00  0.00           C  
ATOM   3929  C   ASP A1711      33.621 175.485 -26.760  1.00  0.00           C  
ATOM   3930  O   ASP A1711      33.785 176.528 -27.392  1.00  0.00           O  
ATOM   3931  CB  ASP A1711      31.543 174.763 -27.936  1.00  0.00           C  
ATOM   3932  CG  ASP A1711      32.395 173.990 -28.945  1.00  0.00           C  
ATOM   3933  OD1 ASP A1711      33.633 174.191 -28.978  1.00  0.00           O  
ATOM   3934  OD2 ASP A1711      31.813 173.197 -29.717  1.00  0.00           O  
ATOM   3935  N   PRO A1712      34.650 174.788 -26.261  1.00  0.00           N  
ATOM   3936  CA  PRO A1712      36.060 175.183 -26.333  1.00  0.00           C  
ATOM   3937  C   PRO A1712      36.530 175.503 -27.734  1.00  0.00           C  
ATOM   3938  O   PRO A1712      37.266 176.465 -27.946  1.00  0.00           O  
ATOM   3939  CB  PRO A1712      36.792 173.970 -25.773  1.00  0.00           C  
ATOM   3940  CG  PRO A1712      35.749 173.271 -24.959  1.00  0.00           C  
ATOM   3941  CD  PRO A1712      34.537 173.394 -25.819  1.00  0.00           C  
ATOM   3942  N   ARG A1713      36.117 174.677 -28.687  1.00  0.00           N  
ATOM   3943  CA  ARG A1713      36.513 174.872 -30.067  1.00  0.00           C  
ATOM   3944  C   ARG A1713      36.050 176.227 -30.588  1.00  0.00           C  
ATOM   3945  O   ARG A1713      36.831 176.965 -31.187  1.00  0.00           O  
ATOM   3946  CB  ARG A1713      35.957 173.741 -30.935  1.00  0.00           C  
ATOM   3947  CG  ARG A1713      36.471 172.361 -30.549  1.00  0.00           C  
ATOM   3948  CD  ARG A1713      36.145 171.334 -31.628  1.00  0.00           C  
ATOM   3949  NE  ARG A1713      36.671 170.015 -31.292  1.00  0.00           N  
ATOM   3950  CZ  ARG A1713      36.387 168.912 -31.971  1.00  0.00           C  
ATOM   3951  NH1 ARG A1713      35.583 168.991 -33.033  1.00  0.00           N  
ATOM   3952  NH2 ARG A1713      36.876 167.738 -31.563  1.00  0.00           N  
ATOM   3953  N   LEU A1714      34.787 176.573 -30.351  1.00  0.00           N  
ATOM   3954  CA  LEU A1714      34.294 177.857 -30.828  1.00  0.00           C  
ATOM   3955  C   LEU A1714      35.134 178.959 -30.198  1.00  0.00           C  
ATOM   3956  O   LEU A1714      35.745 179.755 -30.905  1.00  0.00           O  
ATOM   3957  CB  LEU A1714      32.824 178.054 -30.461  1.00  0.00           C  
ATOM   3958  CG  LEU A1714      32.000 178.822 -31.497  1.00  0.00           C  
ATOM   3959  CD1 LEU A1714      30.695 179.204 -30.845  1.00  0.00           C  
ATOM   3960  CD2 LEU A1714      32.730 180.070 -31.998  1.00  0.00           C  
ATOM   3961  N   GLN A1715      35.172 178.998 -28.870  1.00  0.00           N  
ATOM   3962  CA  GLN A1715      35.955 180.006 -28.183  1.00  0.00           C  
ATOM   3963  C   GLN A1715      37.318 180.097 -28.846  1.00  0.00           C  
ATOM   3964  O   GLN A1715      37.906 181.169 -28.974  1.00  0.00           O  
ATOM   3965  CB  GLN A1715      36.161 179.621 -26.732  1.00  0.00           C  
ATOM   3966  CG  GLN A1715      37.001 180.636 -25.983  1.00  0.00           C  
ATOM   3967  CD  GLN A1715      36.210 181.887 -25.704  1.00  0.00           C  
ATOM   3968  OE1 GLN A1715      35.103 181.805 -25.174  1.00  0.00           O  
ATOM   3969  NE2 GLN A1715      36.759 183.047 -26.052  1.00  0.00           N  
ATOM   3970  N   ALA A1716      37.814 178.936 -29.256  1.00  0.00           N  
ATOM   3971  CA  ALA A1716      39.107 178.817 -29.906  1.00  0.00           C  
ATOM   3972  C   ALA A1716      39.083 179.608 -31.201  1.00  0.00           C  
ATOM   3973  O   ALA A1716      39.961 180.437 -31.453  1.00  0.00           O  
ATOM   3974  CB  ALA A1716      39.405 177.354 -30.191  1.00  0.00           C  
ATOM   3975  N   ARG A1717      38.065 179.358 -32.018  1.00  0.00           N  
ATOM   3976  CA  ARG A1717      37.947 180.048 -33.288  1.00  0.00           C  
ATOM   3977  C   ARG A1717      37.817 181.545 -33.074  1.00  0.00           C  
ATOM   3978  O   ARG A1717      38.337 182.331 -33.862  1.00  0.00           O  
ATOM   3979  CB  ARG A1717      36.738 179.548 -34.081  1.00  0.00           C  
ATOM   3980  CG  ARG A1717      37.024 179.527 -35.571  1.00  0.00           C  
ATOM   3981  CD  ARG A1717      35.817 179.844 -36.440  1.00  0.00           C  
ATOM   3982  NE  ARG A1717      34.715 178.894 -36.329  1.00  0.00           N  
ATOM   3983  CZ  ARG A1717      33.793 178.720 -37.280  1.00  0.00           C  
ATOM   3984  NH1 ARG A1717      33.849 179.421 -38.409  1.00  0.00           N  
ATOM   3985  NH2 ARG A1717      32.797 177.861 -37.102  1.00  0.00           N  
ATOM   3986  N   VAL A1718      37.116 181.936 -32.010  1.00  0.00           N  
ATOM   3987  CA  VAL A1718      36.916 183.349 -31.709  1.00  0.00           C  
ATOM   3988  C   VAL A1718      38.221 183.998 -31.292  1.00  0.00           C  
ATOM   3989  O   VAL A1718      38.449 185.184 -31.559  1.00  0.00           O  
ATOM   3990  CB  VAL A1718      35.904 183.569 -30.575  1.00  0.00           C  
ATOM   3991  CG1 VAL A1718      35.731 185.060 -30.326  1.00  0.00           C  
ATOM   3992  CG2 VAL A1718      34.585 182.946 -30.929  1.00  0.00           C  
ATOM   3993  N   PHE A1719      39.071 183.225 -30.619  1.00  0.00           N  
ATOM   3994  CA  PHE A1719      40.364 183.734 -30.179  1.00  0.00           C  
ATOM   3995  C   PHE A1719      41.244 183.987 -31.393  1.00  0.00           C  
ATOM   3996  O   PHE A1719      42.089 184.885 -31.380  1.00  0.00           O  
ATOM   3997  CB  PHE A1719      41.054 182.732 -29.251  1.00  0.00           C  
ATOM   3998  CG  PHE A1719      40.731 182.923 -27.802  1.00  0.00           C  
ATOM   3999  CD1 PHE A1719      39.852 182.069 -27.152  1.00  0.00           C  
ATOM   4000  CD2 PHE A1719      41.316 183.956 -27.083  1.00  0.00           C  
ATOM   4001  CE1 PHE A1719      39.562 182.238 -25.808  1.00  0.00           C  
ATOM   4002  CE2 PHE A1719      41.032 184.137 -25.736  1.00  0.00           C  
ATOM   4003  CZ  PHE A1719      40.153 183.276 -25.097  1.00  0.00           C  
ATOM   4004  N   ARG A1720      41.041 183.186 -32.436  1.00  0.00           N  
ATOM   4005  CA  ARG A1720      41.813 183.330 -33.657  1.00  0.00           C  
ATOM   4006  C   ARG A1720      41.606 184.697 -34.285  1.00  0.00           C  
ATOM   4007  O   ARG A1720      42.555 185.306 -34.773  1.00  0.00           O  
ATOM   4008  CB  ARG A1720      41.441 182.257 -34.646  1.00  0.00           C  
ATOM   4009  CG  ARG A1720      42.542 181.361 -34.882  1.00  0.00           C  
ATOM   4010  CD  ARG A1720      41.991 180.497 -35.829  1.00  0.00           C  
ATOM   4011  NE  ARG A1720      43.022 179.658 -36.230  1.00  0.00           N  
ATOM   4012  CZ  ARG A1720      42.825 178.515 -36.783  1.00  0.00           C  
ATOM   4013  NH1 ARG A1720      41.408 178.112 -36.887  1.00  0.00           N  
ATOM   4014  NH2 ARG A1720      44.152 178.105 -37.253  1.00  0.00           N  
ATOM   4015  N   LEU A1721      40.369 185.185 -34.266  1.00  0.00           N  
ATOM   4016  CA  LEU A1721      40.078 186.499 -34.828  1.00  0.00           C  
ATOM   4017  C   LEU A1721      40.695 187.605 -33.998  1.00  0.00           C  
ATOM   4018  O   LEU A1721      41.208 188.584 -34.537  1.00  0.00           O  
ATOM   4019  CB  LEU A1721      38.571 186.752 -34.921  1.00  0.00           C  
ATOM   4020  CG  LEU A1721      37.893 186.327 -36.220  1.00  0.00           C  
ATOM   4021  CD1 LEU A1721      38.665 186.921 -37.405  1.00  0.00           C  
ATOM   4022  CD2 LEU A1721      37.840 184.802 -36.301  1.00  0.00           C  
ATOM   4023  N   LEU A1722      40.642 187.448 -32.682  1.00  0.00           N  
ATOM   4024  CA  LEU A1722      41.178 188.455 -31.783  1.00  0.00           C  
ATOM   4025  C   LEU A1722      42.693 188.364 -31.597  1.00  0.00           C  
ATOM   4026  O   LEU A1722      43.227 188.816 -30.586  1.00  0.00           O  
ATOM   4027  CB  LEU A1722      40.460 188.366 -30.428  1.00  0.00           C  
ATOM   4028  CG  LEU A1722      38.948 188.653 -30.438  1.00  0.00           C  
ATOM   4029  CD1 LEU A1722      38.357 188.397 -29.054  1.00  0.00           C  
ATOM   4030  CD2 LEU A1722      38.707 190.094 -30.871  1.00  0.00           C  
ATOM   4031  N   GLY A1723      43.381 187.790 -32.582  1.00  0.00           N  
ATOM   4032  CA  GLY A1723      44.831 187.664 -32.516  1.00  0.00           C  
ATOM   4033  C   GLY A1723      45.357 187.241 -31.156  1.00  0.00           C  
ATOM   4034  O   GLY A1723      46.417 187.695 -30.713  1.00  0.00           O  
ATOM   4035  N   ILE A1724      44.618 186.351 -30.500  1.00  0.00           N  
ATOM   4036  CA  ILE A1724      44.982 185.868 -29.174  1.00  0.00           C  
ATOM   4037  C   ILE A1724      45.595 184.474 -29.142  1.00  0.00           C  
ATOM   4038  O   ILE A1724      44.986 183.496 -29.586  1.00  0.00           O  
ATOM   4039  CB  ILE A1724      43.764 185.877 -28.247  1.00  0.00           C  
ATOM   4040  CG1 ILE A1724      43.271 187.314 -28.078  1.00  0.00           C  
ATOM   4041  CG2 ILE A1724      44.125 185.255 -26.911  1.00  0.00           C  
ATOM   4042  CD1 ILE A1724      42.139 187.461 -27.099  1.00  0.00           C  
ATOM   4043  N   GLY A1725      46.799 184.393 -28.584  1.00  0.00           N  
ATOM   4044  CA  GLY A1725      47.487 183.120 -28.494  1.00  0.00           C  
ATOM   4045  C   GLY A1725      47.266 182.345 -27.208  1.00  0.00           C  
ATOM   4046  O   GLY A1725      46.590 182.802 -26.282  1.00  0.00           O  
ATOM   4047  N   GLU A1726      47.851 181.150 -27.171  1.00  0.00           N  
ATOM   4048  CA  GLU A1726      47.767 180.256 -26.027  1.00  0.00           C  
ATOM   4049  C   GLU A1726      48.426 180.945 -24.846  1.00  0.00           C  
ATOM   4050  O   GLU A1726      48.054 180.736 -23.697  1.00  0.00           O  
ATOM   4051  CB  GLU A1726      48.507 178.956 -26.336  1.00  0.00           C  
ATOM   4052  CG  GLU A1726      48.124 178.339 -27.667  1.00  0.00           C  
ATOM   4053  CD  GLU A1726      46.740 177.732 -27.647  1.00  0.00           C  
ATOM   4054  OE1 GLU A1726      46.029 177.808 -28.674  1.00  0.00           O  
ATOM   4055  OE2 GLU A1726      46.367 177.161 -26.605  1.00  0.00           O  
ATOM   4056  N   GLU A1727      49.415 181.775 -25.144  1.00  0.00           N  
ATOM   4057  CA  GLU A1727      50.127 182.501 -24.110  1.00  0.00           C  
ATOM   4058  C   GLU A1727      49.126 183.293 -23.276  1.00  0.00           C  
ATOM   4059  O   GLU A1727      48.783 182.900 -22.160  1.00  0.00           O  
ATOM   4060  CB  GLU A1727      51.142 183.449 -24.749  1.00  0.00           C  
ATOM   4061  CG  GLU A1727      52.244 183.913 -23.811  1.00  0.00           C  
ATOM   4062  CD  GLU A1727      53.136 182.774 -23.348  1.00  0.00           C  
ATOM   4063  OE1 GLU A1727      52.697 181.982 -22.481  1.00  0.00           O  
ATOM   4064  OE2 GLU A1727      54.274 182.673 -23.862  1.00  0.00           O  
ATOM   4065  N   GLU A1728      48.650 184.402 -23.833  1.00  0.00           N  
ATOM   4066  CA  GLU A1728      47.682 185.266 -23.155  1.00  0.00           C  
ATOM   4067  C   GLU A1728      46.403 184.524 -22.789  1.00  0.00           C  
ATOM   4068  O   GLU A1728      45.789 184.784 -21.749  1.00  0.00           O  
ATOM   4069  CB  GLU A1728      47.344 186.461 -24.049  1.00  0.00           C  
ATOM   4070  CG  GLU A1728      47.237 186.098 -25.524  1.00  0.00           C  
ATOM   4071  CD  GLU A1728      47.126 187.311 -26.433  1.00  0.00           C  
ATOM   4072  OE1 GLU A1728      47.277 187.141 -27.664  1.00  0.00           O  
ATOM   4073  OE2 GLU A1728      46.883 188.427 -25.925  1.00  0.00           O  
ATOM   4074  N   GLN A1729      46.002 183.605 -23.658  1.00  0.00           N  
ATOM   4075  CA  GLN A1729      44.804 182.826 -23.423  1.00  0.00           C  
ATOM   4076  C   GLN A1729      44.971 182.169 -22.053  1.00  0.00           C  
ATOM   4077  O   GLN A1729      44.197 182.426 -21.133  1.00  0.00           O  
ATOM   4078  CB  GLN A1729      44.658 181.794 -24.539  1.00  0.00           C  
ATOM   4079  CG  GLN A1729      43.236 181.361 -24.843  1.00  0.00           C  
ATOM   4080  CD  GLN A1729      43.103 180.801 -26.251  1.00  0.00           C  
ATOM   4081  OE1 GLN A1729      42.244 179.959 -26.527  1.00  0.00           O  
ATOM   4082  NE2 GLN A1729      43.954 181.272 -27.151  1.00  0.00           N  
ATOM   4083  N   ARG A1747      46.011 181.357 -21.901  1.00  0.00           N  
ATOM   4084  CA  ARG A1747      46.266 180.678 -20.633  1.00  0.00           C  
ATOM   4085  C   ARG A1747      46.370 181.688 -19.503  1.00  0.00           C  
ATOM   4086  O   ARG A1747      45.645 181.618 -18.509  1.00  0.00           O  
ATOM   4087  CB  ARG A1747      47.565 179.865 -20.728  1.00  0.00           C  
ATOM   4088  CG  ARG A1747      47.474 178.658 -21.671  1.00  0.00           C  
ATOM   4089  CD  ARG A1747      46.320 178.786 -22.691  1.00  0.00           C  
ATOM   4090  NE  ARG A1747      45.965 177.509 -23.308  1.00  0.00           N  
ATOM   4091  CZ  ARG A1747      45.089 177.380 -24.303  1.00  0.00           C  
ATOM   4092  NH1 ARG A1747      44.483 178.457 -24.792  1.00  0.00           N  
ATOM   4093  NH2 ARG A1747      44.812 176.178 -24.804  1.00  0.00           N  
ATOM   4094  N   GLU A1751      47.266 182.649 -19.692  1.00  0.00           N  
ATOM   4095  CA  GLU A1751      47.537 183.683 -18.700  1.00  0.00           C  
ATOM   4096  C   GLU A1751      46.386 184.619 -18.365  1.00  0.00           C  
ATOM   4097  O   GLU A1751      46.487 185.419 -17.432  1.00  0.00           O  
ATOM   4098  CB  GLU A1751      48.741 184.523 -19.133  1.00  0.00           C  
ATOM   4099  CG  GLU A1751      49.763 184.728 -18.026  1.00  0.00           C  
ATOM   4100  CD  GLU A1751      50.328 186.138 -18.006  1.00  0.00           C  
ATOM   4101  OE1 GLU A1751      50.793 186.613 -19.068  1.00  0.00           O  
ATOM   4102  OE2 GLU A1751      50.309 186.773 -16.925  1.00  0.00           O  
ATOM   4103  N   LYS A1752      45.303 184.550 -19.124  1.00  0.00           N  
ATOM   4104  CA  LYS A1752      44.183 185.414 -18.827  1.00  0.00           C  
ATOM   4105  C   LYS A1752      42.941 184.618 -18.469  1.00  0.00           C  
ATOM   4106  O   LYS A1752      42.230 184.967 -17.535  1.00  0.00           O  
ATOM   4107  CB  LYS A1752      43.906 186.361 -20.002  1.00  0.00           C  
ATOM   4108  CG  LYS A1752      44.479 187.786 -19.824  1.00  0.00           C  
ATOM   4109  CD  LYS A1752      43.371 188.849 -19.872  1.00  0.00           C  
ATOM   4110  CE  LYS A1752      43.324 189.699 -18.594  1.00  0.00           C  
ATOM   4111  NZ  LYS A1752      41.973 190.292 -18.331  1.00  0.00           N  
ATOM   4112  N   PHE A1753      42.699 183.530 -19.188  1.00  0.00           N  
ATOM   4113  CA  PHE A1753      41.523 182.701 -18.945  1.00  0.00           C  
ATOM   4114  C   PHE A1753      41.864 181.241 -18.616  1.00  0.00           C  
ATOM   4115  O   PHE A1753      40.995 180.367 -18.664  1.00  0.00           O  
ATOM   4116  CB  PHE A1753      40.620 182.743 -20.179  1.00  0.00           C  
ATOM   4117  CG  PHE A1753      40.440 184.118 -20.747  1.00  0.00           C  
ATOM   4118  CD1 PHE A1753      39.694 185.073 -20.066  1.00  0.00           C  
ATOM   4119  CD2 PHE A1753      41.042 184.471 -21.952  1.00  0.00           C  
ATOM   4120  CE1 PHE A1753      39.553 186.356 -20.579  1.00  0.00           C  
ATOM   4121  CE2 PHE A1753      40.902 185.757 -22.469  1.00  0.00           C  
ATOM   4122  CZ  PHE A1753      40.159 186.698 -21.783  1.00  0.00           C  
ATOM   4123  N   GLY A1757      43.127 180.990 -18.283  1.00  0.00           N  
ATOM   4124  CA  GLY A1757      43.583 179.651 -17.962  1.00  0.00           C  
ATOM   4125  C   GLY A1757      42.563 178.678 -17.402  1.00  0.00           C  
ATOM   4126  O   GLY A1757      41.963 177.892 -18.135  1.00  0.00           O  
ATOM   4127  N   PHE A1758      42.368 178.723 -16.091  1.00  0.00           N  
ATOM   4128  CA  PHE A1758      41.437 177.814 -15.424  1.00  0.00           C  
ATOM   4129  C   PHE A1758      40.057 177.743 -16.047  1.00  0.00           C  
ATOM   4130  O   PHE A1758      39.389 176.722 -15.953  1.00  0.00           O  
ATOM   4131  CB  PHE A1758      41.305 178.201 -13.956  1.00  0.00           C  
ATOM   4132  CG  PHE A1758      41.107 179.662 -13.749  1.00  0.00           C  
ATOM   4133  CD1 PHE A1758      39.829 180.189 -13.578  1.00  0.00           C  
ATOM   4134  CD2 PHE A1758      42.202 180.520 -13.741  1.00  0.00           C  
ATOM   4135  CE1 PHE A1758      39.646 181.550 -13.405  1.00  0.00           C  
ATOM   4136  CE2 PHE A1758      42.031 181.883 -13.570  1.00  0.00           C  
ATOM   4137  CZ  PHE A1758      40.751 182.400 -13.398  1.00  0.00           C  
ATOM   4138  N   PHE A1759      39.622 178.817 -16.687  1.00  0.00           N  
ATOM   4139  CA  PHE A1759      38.309 178.776 -17.266  1.00  0.00           C  
ATOM   4140  C   PHE A1759      38.220 178.041 -18.603  1.00  0.00           C  
ATOM   4141  O   PHE A1759      37.282 177.262 -18.786  1.00  0.00           O  
ATOM   4142  CB  PHE A1759      37.699 180.179 -17.368  1.00  0.00           C  
ATOM   4143  CG  PHE A1759      36.264 180.148 -17.783  1.00  0.00           C  
ATOM   4144  CD1 PHE A1759      35.289 179.669 -16.920  1.00  0.00           C  
ATOM   4145  CD2 PHE A1759      35.913 180.442 -19.089  1.00  0.00           C  
ATOM   4146  CE1 PHE A1759      33.980 179.468 -17.358  1.00  0.00           C  
ATOM   4147  CE2 PHE A1759      34.618 180.249 -19.544  1.00  0.00           C  
ATOM   4148  CZ  PHE A1759      33.642 179.755 -18.677  1.00  0.00           C  
ATOM   4149  N   LEU A1760      39.145 178.273 -19.541  1.00  0.00           N  
ATOM   4150  CA  LEU A1760      39.074 177.533 -20.812  1.00  0.00           C  
ATOM   4151  C   LEU A1760      39.196 176.056 -20.416  1.00  0.00           C  
ATOM   4152  O   LEU A1760      38.625 175.155 -21.052  1.00  0.00           O  
ATOM   4153  CB  LEU A1760      40.235 177.847 -21.761  1.00  0.00           C  
ATOM   4154  CG  LEU A1760      40.577 179.155 -22.494  1.00  0.00           C  
ATOM   4155  CD1 LEU A1760      39.330 179.949 -22.842  1.00  0.00           C  
ATOM   4156  CD2 LEU A1760      41.519 179.976 -21.639  1.00  0.00           C  
ATOM   4157  N   GLU A1761      39.976 175.831 -19.360  1.00  0.00           N  
ATOM   4158  CA  GLU A1761      40.203 174.509 -18.810  1.00  0.00           C  
ATOM   4159  C   GLU A1761      38.847 173.901 -18.493  1.00  0.00           C  
ATOM   4160  O   GLU A1761      38.452 172.903 -19.082  1.00  0.00           O  
ATOM   4161  CB  GLU A1761      41.066 174.645 -17.550  1.00  0.00           C  
ATOM   4162  CG  GLU A1761      40.965 173.527 -16.524  1.00  0.00           C  
ATOM   4163  CD  GLU A1761      41.404 172.183 -17.058  1.00  0.00           C  
ATOM   4164  OE1 GLU A1761      41.864 171.344 -16.248  1.00  0.00           O  
ATOM   4165  OE2 GLU A1761      41.280 171.955 -18.280  1.00  0.00           O  
ATOM   4166  N   ALA A1765      38.128 174.532 -17.574  1.00  0.00           N  
ATOM   4167  CA  ALA A1765      36.805 174.072 -17.163  1.00  0.00           C  
ATOM   4168  C   ALA A1765      35.907 173.768 -18.348  1.00  0.00           C  
ATOM   4169  O   ALA A1765      35.096 172.846 -18.308  1.00  0.00           O  
ATOM   4170  CB  ALA A1765      36.140 175.113 -16.288  1.00  0.00           C  
ATOM   4171  N   LEU A1767      36.038 174.553 -19.406  1.00  0.00           N  
ATOM   4172  CA  LEU A1767      35.219 174.345 -20.593  1.00  0.00           C  
ATOM   4173  C   LEU A1767      35.359 172.916 -21.131  1.00  0.00           C  
ATOM   4174  O   LEU A1767      34.570 172.456 -21.959  1.00  0.00           O  
ATOM   4175  CB  LEU A1767      35.624 175.364 -21.665  1.00  0.00           C  
ATOM   4176  CG  LEU A1767      34.759 176.620 -21.844  1.00  0.00           C  
ATOM   4177  CD1 LEU A1767      35.594 177.803 -22.307  1.00  0.00           C  
ATOM   4178  CD2 LEU A1767      33.683 176.322 -22.857  1.00  0.00           C  
ATOM   4179  N   GLU A1768      36.367 172.213 -20.635  1.00  0.00           N  
ATOM   4180  CA  GLU A1768      36.651 170.850 -21.063  1.00  0.00           C  
ATOM   4181  C   GLU A1768      35.881 169.775 -20.330  1.00  0.00           C  
ATOM   4182  O   GLU A1768      35.843 168.628 -20.763  1.00  0.00           O  
ATOM   4183  CB  GLU A1768      38.127 170.563 -20.883  1.00  0.00           C  
ATOM   4184  CG  GLU A1768      38.863 170.358 -22.169  1.00  0.00           C  
ATOM   4185  CD  GLU A1768      40.051 171.274 -22.266  1.00  0.00           C  
ATOM   4186  OE1 GLU A1768      40.846 171.298 -21.296  1.00  0.00           O  
ATOM   4187  OE2 GLU A1768      40.187 171.968 -23.305  1.00  0.00           O  
ATOM   4188  N   TYR A1770      35.272 170.141 -19.214  1.00  0.00           N  
ATOM   4189  CA  TYR A1770      34.550 169.163 -18.426  1.00  0.00           C  
ATOM   4190  C   TYR A1770      33.046 169.187 -18.575  1.00  0.00           C  
ATOM   4191  O   TYR A1770      32.329 168.671 -17.731  1.00  0.00           O  
ATOM   4192  CB  TYR A1770      34.948 169.300 -16.957  1.00  0.00           C  
ATOM   4193  CG  TYR A1770      36.449 169.161 -16.729  1.00  0.00           C  
ATOM   4194  CD1 TYR A1770      37.317 170.238 -16.945  1.00  0.00           C  
ATOM   4195  CD2 TYR A1770      36.995 167.954 -16.283  1.00  0.00           C  
ATOM   4196  CE1 TYR A1770      38.677 170.110 -16.720  1.00  0.00           C  
ATOM   4197  CE2 TYR A1770      38.357 167.815 -16.059  1.00  0.00           C  
ATOM   4198  CZ  TYR A1770      39.193 168.892 -16.269  1.00  0.00           C  
ATOM   4199  OH  TYR A1770      40.544 168.751 -16.020  1.00  0.00           O  
ATOM   4200  N   GLY A1771      32.566 169.785 -19.656  1.00  0.00           N  
ATOM   4201  CA  GLY A1771      31.134 169.819 -19.881  1.00  0.00           C  
ATOM   4202  C   GLY A1771      30.401 171.058 -19.410  1.00  0.00           C  
ATOM   4203  O   GLY A1771      29.618 171.011 -18.448  1.00  0.00           O  
ATOM   4204  N   ALA A1772      30.660 172.170 -20.092  1.00  0.00           N  
ATOM   4205  CA  ALA A1772      30.015 173.440 -19.780  1.00  0.00           C  
ATOM   4206  C   ALA A1772      28.706 173.491 -20.564  1.00  0.00           C  
ATOM   4207  O   ALA A1772      28.692 173.228 -21.763  1.00  0.00           O  
ATOM   4208  CB  ALA A1772      30.925 174.599 -20.189  1.00  0.00           C  
ATOM   4209  N   PRO A1773      27.589 173.814 -19.900  1.00  0.00           N  
ATOM   4210  CA  PRO A1773      26.306 173.876 -20.607  1.00  0.00           C  
ATOM   4211  C   PRO A1773      26.132 175.176 -21.376  1.00  0.00           C  
ATOM   4212  O   PRO A1773      26.888 176.126 -21.181  1.00  0.00           O  
ATOM   4213  CB  PRO A1773      25.302 173.754 -19.477  1.00  0.00           C  
ATOM   4214  CG  PRO A1773      25.988 174.527 -18.382  1.00  0.00           C  
ATOM   4215  CD  PRO A1773      27.401 173.999 -18.453  1.00  0.00           C  
ATOM   4216  N   PRO A1774      25.142 175.236 -22.281  1.00  0.00           N  
ATOM   4217  CA  PRO A1774      25.035 176.523 -22.966  1.00  0.00           C  
ATOM   4218  C   PRO A1774      24.521 177.503 -21.905  1.00  0.00           C  
ATOM   4219  O   PRO A1774      23.539 177.218 -21.203  1.00  0.00           O  
ATOM   4220  CB  PRO A1774      24.035 176.234 -24.088  1.00  0.00           C  
ATOM   4221  CG  PRO A1774      23.114 175.209 -23.470  1.00  0.00           C  
ATOM   4222  CD  PRO A1774      24.066 174.308 -22.693  1.00  0.00           C  
ATOM   4223  N   HIS A1775      25.205 178.634 -21.753  1.00  0.00           N  
ATOM   4224  CA  HIS A1775      24.794 179.594 -20.745  1.00  0.00           C  
ATOM   4225  C   HIS A1775      25.103 181.039 -21.098  1.00  0.00           C  
ATOM   4226  O   HIS A1775      25.598 181.349 -22.190  1.00  0.00           O  
ATOM   4227  CB  HIS A1775      25.427 179.243 -19.393  1.00  0.00           C  
ATOM   4228  CG  HIS A1775      26.902 179.454 -19.345  1.00  0.00           C  
ATOM   4229  ND1 HIS A1775      27.769 178.834 -20.216  1.00  0.00           N  
ATOM   4230  CD2 HIS A1775      27.660 180.243 -18.551  1.00  0.00           C  
ATOM   4231  CE1 HIS A1775      29.001 179.236 -19.962  1.00  0.00           C  
ATOM   4232  NE2 HIS A1775      28.964 180.092 -18.955  1.00  0.00           N  
ATOM   4233  N   GLY A1776      24.802 181.910 -20.140  1.00  0.00           N  
ATOM   4234  CA  GLY A1776      24.997 183.334 -20.299  1.00  0.00           C  
ATOM   4235  C   GLY A1776      23.974 183.992 -19.401  1.00  0.00           C  
ATOM   4236  O   GLY A1776      22.974 183.366 -19.024  1.00  0.00           O  
ATOM   4237  N   GLY A1777      24.222 185.249 -19.050  1.00  0.00           N  
ATOM   4238  CA  GLY A1777      23.308 185.955 -18.180  1.00  0.00           C  
ATOM   4239  C   GLY A1777      23.313 187.445 -18.422  1.00  0.00           C  
ATOM   4240  O   GLY A1777      23.257 187.906 -19.560  1.00  0.00           O  
ATOM   4241  N   ILE A1778      23.417 188.209 -17.342  1.00  0.00           N  
ATOM   4242  CA  ILE A1778      23.369 189.664 -17.431  1.00  0.00           C  
ATOM   4243  C   ILE A1778      23.698 190.285 -16.088  1.00  0.00           C  
ATOM   4244  O   ILE A1778      23.409 189.706 -15.042  1.00  0.00           O  
ATOM   4245  CB  ILE A1778      21.946 190.104 -17.802  1.00  0.00           C  
ATOM   4246  CG1 ILE A1778      21.829 191.624 -17.884  1.00  0.00           C  
ATOM   4247  CG2 ILE A1778      20.990 189.619 -16.732  1.00  0.00           C  
ATOM   4248  CD1 ILE A1778      20.521 192.085 -18.477  1.00  0.00           C  
ATOM   4249  N   ALA A1779      24.295 191.468 -16.124  1.00  0.00           N  
ATOM   4250  CA  ALA A1779      24.621 192.191 -14.903  1.00  0.00           C  
ATOM   4251  C   ALA A1779      23.892 193.535 -14.958  1.00  0.00           C  
ATOM   4252  O   ALA A1779      23.733 194.125 -16.029  1.00  0.00           O  
ATOM   4253  CB  ALA A1779      26.124 192.417 -14.797  1.00  0.00           C  
ATOM   4254  N   TRP A1782      23.408 193.997 -13.813  1.00  0.00           N  
ATOM   4255  CA  TRP A1782      22.733 195.284 -13.730  1.00  0.00           C  
ATOM   4256  C   TRP A1782      23.639 196.145 -12.882  1.00  0.00           C  
ATOM   4257  O   TRP A1782      24.084 195.698 -11.833  1.00  0.00           O  
ATOM   4258  CB  TRP A1782      21.434 195.186 -12.951  1.00  0.00           C  
ATOM   4259  CG  TRP A1782      20.307 194.491 -13.577  1.00  0.00           C  
ATOM   4260  CD1 TRP A1782      20.323 193.708 -14.687  1.00  0.00           C  
ATOM   4261  CD2 TRP A1782      18.964 194.468 -13.078  1.00  0.00           C  
ATOM   4262  NE1 TRP A1782      19.060 193.190 -14.909  1.00  0.00           N  
ATOM   4263  CE2 TRP A1782      18.212 193.642 -13.930  1.00  0.00           C  
ATOM   4264  CE3 TRP A1782      18.330 195.065 -11.981  1.00  0.00           C  
ATOM   4265  CZ2 TRP A1782      16.851 193.396 -13.726  1.00  0.00           C  
ATOM   4266  CZ3 TRP A1782      16.985 194.824 -11.775  1.00  0.00           C  
ATOM   4267  CH2 TRP A1782      16.256 193.992 -12.644  1.00  0.00           C  
ATOM   4268  N   GLY A1783      23.921 197.365 -13.313  1.00  0.00           N  
ATOM   4269  CA  GLY A1783      24.726 198.242 -12.479  1.00  0.00           C  
ATOM   4270  C   GLY A1783      23.703 198.843 -11.526  1.00  0.00           C  
ATOM   4271  O   GLY A1783      23.128 199.893 -11.822  1.00  0.00           O  
ATOM   4272  N   LEU A1784      23.457 198.172 -10.400  1.00  0.00           N  
ATOM   4273  CA  LEU A1784      22.444 198.608  -9.448  1.00  0.00           C  
ATOM   4274  C   LEU A1784      22.498 200.076  -9.043  1.00  0.00           C  
ATOM   4275  O   LEU A1784      21.461 200.733  -8.938  1.00  0.00           O  
ATOM   4276  CB  LEU A1784      22.470 197.723  -8.199  1.00  0.00           C  
ATOM   4277  CG  LEU A1784      21.073 197.544  -7.581  1.00  0.00           C  
ATOM   4278  CD1 LEU A1784      20.149 196.916  -8.624  1.00  0.00           C  
ATOM   4279  CD2 LEU A1784      21.122 196.671  -6.335  1.00  0.00           C  
ATOM   4280  N   ASP A1785      23.695 200.604  -8.830  1.00  0.00           N  
ATOM   4281  CA  ASP A1785      23.827 202.000  -8.440  1.00  0.00           C  
ATOM   4282  C   ASP A1785      23.147 202.965  -9.400  1.00  0.00           C  
ATOM   4283  O   ASP A1785      22.295 203.754  -8.981  1.00  0.00           O  
ATOM   4284  CB  ASP A1785      25.295 202.347  -8.295  1.00  0.00           C  
ATOM   4285  CG  ASP A1785      25.995 201.407  -7.355  1.00  0.00           C  
ATOM   4286  OD1 ASP A1785      25.571 201.338  -6.180  1.00  0.00           O  
ATOM   4287  OD2 ASP A1785      26.950 200.726  -7.797  1.00  0.00           O  
ATOM   4288  N   ARG A1786      23.498 202.910 -10.680  1.00  0.00           N  
ATOM   4289  CA  ARG A1786      22.858 203.805 -11.616  1.00  0.00           C  
ATOM   4290  C   ARG A1786      21.359 203.511 -11.718  1.00  0.00           C  
ATOM   4291  O   ARG A1786      20.563 204.434 -11.888  1.00  0.00           O  
ATOM   4292  CB  ARG A1786      23.484 203.692 -12.997  1.00  0.00           C  
ATOM   4293  CG  ARG A1786      23.027 204.818 -13.934  1.00  0.00           C  
ATOM   4294  CD  ARG A1786      23.624 206.135 -13.475  1.00  0.00           C  
ATOM   4295  NE  ARG A1786      25.056 205.944 -13.266  1.00  0.00           N  
ATOM   4296  CZ  ARG A1786      25.892 206.848 -12.764  1.00  0.00           C  
ATOM   4297  NH1 ARG A1786      25.455 208.054 -12.402  1.00  0.00           N  
ATOM   4298  NH2 ARG A1786      27.179 206.529 -12.611  1.00  0.00           N  
ATOM   4299  N   LEU A1787      20.970 202.238 -11.627  1.00  0.00           N  
ATOM   4300  CA  LEU A1787      19.557 201.883 -11.713  1.00  0.00           C  
ATOM   4301  C   LEU A1787      18.828 202.556 -10.565  1.00  0.00           C  
ATOM   4302  O   LEU A1787      17.689 202.987 -10.704  1.00  0.00           O  
ATOM   4303  CB  LEU A1787      19.377 200.360 -11.646  1.00  0.00           C  
ATOM   4304  CG  LEU A1787      18.045 199.579 -11.566  1.00  0.00           C  
ATOM   4305  CD1 LEU A1787      17.480 199.718 -10.179  1.00  0.00           C  
ATOM   4306  CD2 LEU A1787      17.059 200.022 -12.629  1.00  0.00           C  
ATOM   4307  N   LEU A1788      19.478 202.659  -9.418  1.00  0.00           N  
ATOM   4308  CA  LEU A1788      18.820 203.308  -8.300  1.00  0.00           C  
ATOM   4309  C   LEU A1788      18.822 204.821  -8.451  1.00  0.00           C  
ATOM   4310  O   LEU A1788      17.827 205.469  -8.125  1.00  0.00           O  
ATOM   4311  CB  LEU A1788      19.478 202.921  -6.987  1.00  0.00           C  
ATOM   4312  CG  LEU A1788      19.042 201.577  -6.422  1.00  0.00           C  
ATOM   4313  CD1 LEU A1788      19.950 201.317  -5.267  1.00  0.00           C  
ATOM   4314  CD2 LEU A1788      17.583 201.562  -5.976  1.00  0.00           C  
ATOM   4315  N   ALA A1789      19.925 205.395  -8.923  1.00  0.00           N  
ATOM   4316  CA  ALA A1789      19.935 206.832  -9.110  1.00  0.00           C  
ATOM   4317  C   ALA A1789      18.718 207.179  -9.980  1.00  0.00           C  
ATOM   4318  O   ALA A1789      17.920 208.040  -9.623  1.00  0.00           O  
ATOM   4319  CB  ALA A1789      21.224 207.277  -9.790  1.00  0.00           C  
ATOM   4320  N   LEU A1790      18.559 206.475 -11.098  1.00  0.00           N  
ATOM   4321  CA  LEU A1790      17.448 206.741 -11.998  1.00  0.00           C  
ATOM   4322  C   LEU A1790      16.059 206.511 -11.415  1.00  0.00           C  
ATOM   4323  O   LEU A1790      15.153 207.310 -11.648  1.00  0.00           O  
ATOM   4324  CB  LEU A1790      17.576 205.932 -13.291  1.00  0.00           C  
ATOM   4325  CG  LEU A1790      18.883 206.058 -14.073  1.00  0.00           C  
ATOM   4326  CD1 LEU A1790      18.617 205.706 -15.529  1.00  0.00           C  
ATOM   4327  CD2 LEU A1790      19.436 207.471 -13.977  1.00  0.00           C  
ATOM   4328  N   MET A1791      15.849 205.435 -10.673  1.00  0.00           N  
ATOM   4329  CA  MET A1791      14.510 205.244 -10.143  1.00  0.00           C  
ATOM   4330  C   MET A1791      14.301 206.354  -9.153  1.00  0.00           C  
ATOM   4331  O   MET A1791      13.192 206.849  -8.956  1.00  0.00           O  
ATOM   4332  CB  MET A1791      14.378 203.921  -9.404  1.00  0.00           C  
ATOM   4333  CG  MET A1791      14.774 202.697 -10.187  1.00  0.00           C  
ATOM   4334  SD  MET A1791      14.706 201.318  -9.070  1.00  0.00           S  
ATOM   4335  CE  MET A1791      12.959 200.936  -9.086  1.00  0.00           C  
ATOM   4336  N   THR A1792      15.404 206.754  -8.546  1.00  0.00           N  
ATOM   4337  CA  THR A1792      15.387 207.776  -7.522  1.00  0.00           C  
ATOM   4338  C   THR A1792      15.357 209.211  -8.047  1.00  0.00           C  
ATOM   4339  O   THR A1792      14.819 210.109  -7.398  1.00  0.00           O  
ATOM   4340  CB  THR A1792      16.606 207.584  -6.587  1.00  0.00           C  
ATOM   4341  OG1 THR A1792      16.170 207.586  -5.222  1.00  0.00           O  
ATOM   4342  CG2 THR A1792      17.619 208.675  -6.801  1.00  0.00           C  
ATOM   4343  N   GLY A1793      15.926 209.433  -9.220  1.00  0.00           N  
ATOM   4344  CA  GLY A1793      15.948 210.779  -9.749  1.00  0.00           C  
ATOM   4345  C   GLY A1793      17.266 211.440  -9.399  1.00  0.00           C  
ATOM   4346  O   GLY A1793      17.582 212.508  -9.902  1.00  0.00           O  
ATOM   4347  N   SER A1794      18.050 210.819  -8.528  1.00  0.00           N  
ATOM   4348  CA  SER A1794      19.332 211.411  -8.191  1.00  0.00           C  
ATOM   4349  C   SER A1794      20.160 211.553  -9.458  1.00  0.00           C  
ATOM   4350  O   SER A1794      20.095 210.730 -10.365  1.00  0.00           O  
ATOM   4351  CB  SER A1794      20.093 210.565  -7.165  1.00  0.00           C  
ATOM   4352  OG  SER A1794      19.397 210.528  -5.922  1.00  0.00           O  
ATOM   4353  N   PRO A1795      20.950 212.619  -9.536  1.00  0.00           N  
ATOM   4354  CA  PRO A1795      21.790 212.868 -10.704  1.00  0.00           C  
ATOM   4355  C   PRO A1795      23.103 212.109 -10.544  1.00  0.00           C  
ATOM   4356  O   PRO A1795      23.887 211.961 -11.479  1.00  0.00           O  
ATOM   4357  CB  PRO A1795      21.975 214.367 -10.642  1.00  0.00           C  
ATOM   4358  CG  PRO A1795      22.173 214.569  -9.147  1.00  0.00           C  
ATOM   4359  CD  PRO A1795      21.110 213.683  -8.527  1.00  0.00           C  
ATOM   4360  N   SER A1796      23.327 211.629  -9.332  1.00  0.00           N  
ATOM   4361  CA  SER A1796      24.536 210.891  -9.005  1.00  0.00           C  
ATOM   4362  C   SER A1796      24.161 209.592  -8.318  1.00  0.00           C  
ATOM   4363  O   SER A1796      23.087 209.491  -7.720  1.00  0.00           O  
ATOM   4364  CB  SER A1796      25.408 211.703  -8.053  1.00  0.00           C  
ATOM   4365  OG  SER A1796      26.540 210.958  -7.646  1.00  0.00           O  
ATOM   4366  N   ILE A1797      25.028 208.591  -8.401  1.00  0.00           N  
ATOM   4367  CA  ILE A1797      24.725 207.353  -7.733  1.00  0.00           C  
ATOM   4368  C   ILE A1797      25.035 207.522  -6.258  1.00  0.00           C  
ATOM   4369  O   ILE A1797      24.658 206.689  -5.440  1.00  0.00           O  
ATOM   4370  CB  ILE A1797      25.534 206.199  -8.298  1.00  0.00           C  
ATOM   4371  CG1 ILE A1797      26.988 206.623  -8.466  1.00  0.00           C  
ATOM   4372  CG2 ILE A1797      24.907 205.723  -9.605  1.00  0.00           C  
ATOM   4373  CD1 ILE A1797      27.923 205.465  -8.717  1.00  0.00           C  
ATOM   4374  N   ARG A1798      25.716 208.613  -5.922  1.00  0.00           N  
ATOM   4375  CA  ARG A1798      26.060 208.881  -4.532  1.00  0.00           C  
ATOM   4376  C   ARG A1798      24.838 209.065  -3.648  1.00  0.00           C  
ATOM   4377  O   ARG A1798      24.897 208.813  -2.451  1.00  0.00           O  
ATOM   4378  CB  ARG A1798      26.904 210.141  -4.396  1.00  0.00           C  
ATOM   4379  CG  ARG A1798      28.168 210.168  -5.177  1.00  0.00           C  
ATOM   4380  CD  ARG A1798      29.013 211.270  -4.630  1.00  0.00           C  
ATOM   4381  NE  ARG A1798      29.976 211.746  -5.612  1.00  0.00           N  
ATOM   4382  CZ  ARG A1798      29.723 212.693  -6.515  1.00  0.00           C  
ATOM   4383  NH1 ARG A1798      28.528 213.280  -6.571  1.00  0.00           N  
ATOM   4384  NH2 ARG A1798      30.674 213.069  -7.361  1.00  0.00           N  
ATOM   4385  N   GLU A1799      23.744 209.538  -4.228  1.00  0.00           N  
ATOM   4386  CA  GLU A1799      22.526 209.760  -3.465  1.00  0.00           C  
ATOM   4387  C   GLU A1799      21.865 208.453  -3.098  1.00  0.00           C  
ATOM   4388  O   GLU A1799      20.886 208.441  -2.336  1.00  0.00           O  
ATOM   4389  CB  GLU A1799      21.525 210.597  -4.259  1.00  0.00           C  
ATOM   4390  CG  GLU A1799      22.011 211.968  -4.592  1.00  0.00           C  
ATOM   4391  CD  GLU A1799      22.352 212.748  -3.350  1.00  0.00           C  
ATOM   4392  OE1 GLU A1799      21.411 213.049  -2.577  1.00  0.00           O  
ATOM   4393  OE2 GLU A1799      23.556 213.047  -3.145  1.00  0.00           O  
ATOM   4394  N   VAL A1800      22.375 207.360  -3.664  1.00  0.00           N  
ATOM   4395  CA  VAL A1800      21.830 206.044  -3.372  1.00  0.00           C  
ATOM   4396  C   VAL A1800      22.904 205.092  -2.847  1.00  0.00           C  
ATOM   4397  O   VAL A1800      22.900 203.909  -3.152  1.00  0.00           O  
ATOM   4398  CB  VAL A1800      21.147 205.432  -4.621  1.00  0.00           C  
ATOM   4399  CG1 VAL A1800      19.875 206.183  -4.945  1.00  0.00           C  
ATOM   4400  CG2 VAL A1800      22.080 205.488  -5.802  1.00  0.00           C  
ATOM   4401  N   ILE A1801      23.813 205.614  -2.040  1.00  0.00           N  
ATOM   4402  CA  ILE A1801      24.892 204.819  -1.475  1.00  0.00           C  
ATOM   4403  C   ILE A1801      25.186 205.349  -0.079  1.00  0.00           C  
ATOM   4404  O   ILE A1801      25.838 206.367   0.081  1.00  0.00           O  
ATOM   4405  CB  ILE A1801      26.143 204.930  -2.355  1.00  0.00           C  
ATOM   4406  CG1 ILE A1801      25.941 204.118  -3.637  1.00  0.00           C  
ATOM   4407  CG2 ILE A1801      27.367 204.465  -1.597  1.00  0.00           C  
ATOM   4408  CD1 ILE A1801      27.029 204.324  -4.676  1.00  0.00           C  
ATOM   4409  N   ALA A1802      24.694 204.657   0.936  1.00  0.00           N  
ATOM   4410  CA  ALA A1802      24.889 205.104   2.308  1.00  0.00           C  
ATOM   4411  C   ALA A1802      26.159 205.943   2.536  1.00  0.00           C  
ATOM   4412  O   ALA A1802      26.078 207.033   3.097  1.00  0.00           O  
ATOM   4413  CB  ALA A1802      24.856 203.899   3.260  1.00  0.00           C  
ATOM   4414  N   PHE A1803      27.322 205.459   2.101  1.00  0.00           N  
ATOM   4415  CA  PHE A1803      28.569 206.200   2.311  1.00  0.00           C  
ATOM   4416  C   PHE A1803      29.487 206.238   1.097  1.00  0.00           C  
ATOM   4417  O   PHE A1803      30.580 205.668   1.119  1.00  0.00           O  
ATOM   4418  CB  PHE A1803      29.349 205.598   3.478  1.00  0.00           C  
ATOM   4419  CG  PHE A1803      28.615 205.632   4.776  1.00  0.00           C  
ATOM   4420  CD1 PHE A1803      27.758 204.607   5.137  1.00  0.00           C  
ATOM   4421  CD2 PHE A1803      28.757 206.714   5.635  1.00  0.00           C  
ATOM   4422  CE1 PHE A1803      27.052 204.661   6.337  1.00  0.00           C  
ATOM   4423  CE2 PHE A1803      28.052 206.776   6.841  1.00  0.00           C  
ATOM   4424  CZ  PHE A1803      27.198 205.749   7.191  1.00  0.00           C  
ATOM   4425  N   PRO A1804      29.083 206.936   0.032  1.00  0.00           N  
ATOM   4426  CA  PRO A1804      29.956 206.972  -1.139  1.00  0.00           C  
ATOM   4427  C   PRO A1804      31.229 207.768  -0.880  1.00  0.00           C  
ATOM   4428  O   PRO A1804      31.381 208.384   0.169  1.00  0.00           O  
ATOM   4429  CB  PRO A1804      29.078 207.638  -2.176  1.00  0.00           C  
ATOM   4430  CG  PRO A1804      28.407 208.705  -1.348  1.00  0.00           C  
ATOM   4431  CD  PRO A1804      28.035 207.969  -0.066  1.00  0.00           C  
ATOM   4432  N   LYS A1805      32.129 207.741  -1.857  1.00  0.00           N  
ATOM   4433  CA  LYS A1805      33.402 208.462  -1.818  1.00  0.00           C  
ATOM   4434  C   LYS A1805      33.231 209.745  -2.637  1.00  0.00           C  
ATOM   4435  O   LYS A1805      32.329 209.825  -3.472  1.00  0.00           O  
ATOM   4436  CB  LYS A1805      34.494 207.621  -2.475  1.00  0.00           C  
ATOM   4437  CG  LYS A1805      34.790 206.318  -1.793  1.00  0.00           C  
ATOM   4438  CD  LYS A1805      36.072 206.415  -0.995  1.00  0.00           C  
ATOM   4439  CE  LYS A1805      36.302 205.139  -0.244  1.00  0.00           C  
ATOM   4440  NZ  LYS A1805      34.983 204.630   0.245  1.00  0.00           N  
ATOM   4441  N   ASN A1806      34.088 210.742  -2.427  1.00  0.00           N  
ATOM   4442  CA  ASN A1806      33.958 211.970  -3.212  1.00  0.00           C  
ATOM   4443  C   ASN A1806      34.546 211.702  -4.591  1.00  0.00           C  
ATOM   4444  O   ASN A1806      35.135 210.646  -4.810  1.00  0.00           O  
ATOM   4445  CB  ASN A1806      34.676 213.162  -2.546  1.00  0.00           C  
ATOM   4446  CG  ASN A1806      36.199 213.052  -2.581  1.00  0.00           C  
ATOM   4447  OD1 ASN A1806      36.784 212.574  -3.551  1.00  0.00           O  
ATOM   4448  ND2 ASN A1806      36.847 213.533  -1.524  1.00  0.00           N  
ATOM   4449  N   LYS A1807      34.389 212.647  -5.514  1.00  0.00           N  
ATOM   4450  CA  LYS A1807      34.909 212.501  -6.877  1.00  0.00           C  
ATOM   4451  C   LYS A1807      36.318 211.905  -7.007  1.00  0.00           C  
ATOM   4452  O   LYS A1807      36.616 211.263  -8.010  1.00  0.00           O  
ATOM   4453  CB  LYS A1807      34.864 213.852  -7.610  1.00  0.00           C  
ATOM   4454  CG  LYS A1807      33.487 214.250  -8.158  1.00  0.00           C  
ATOM   4455  CD  LYS A1807      33.190 215.723  -7.888  1.00  0.00           C  
ATOM   4456  CE  LYS A1807      31.745 216.088  -8.233  1.00  0.00           C  
ATOM   4457  NZ  LYS A1807      31.323 217.406  -7.647  1.00  0.00           N  
ATOM   4458  N   GLU A1808      37.189 212.117  -6.026  1.00  0.00           N  
ATOM   4459  CA  GLU A1808      38.540 211.558  -6.114  1.00  0.00           C  
ATOM   4460  C   GLU A1808      38.602 210.207  -5.415  1.00  0.00           C  
ATOM   4461  O   GLU A1808      39.685 209.650  -5.204  1.00  0.00           O  
ATOM   4462  CB  GLU A1808      39.567 212.481  -5.456  1.00  0.00           C  
ATOM   4463  CG  GLU A1808      39.593 213.882  -5.991  1.00  0.00           C  
ATOM   4464  CD  GLU A1808      40.507 214.768  -5.175  1.00  0.00           C  
ATOM   4465  OE1 GLU A1808      41.744 214.626  -5.297  1.00  0.00           O  
ATOM   4466  OE2 GLU A1808      39.988 215.597  -4.394  1.00  0.00           O  
ATOM   4467  N   GLY A1809      37.441 209.682  -5.054  1.00  0.00           N  
ATOM   4468  CA  GLY A1809      37.423 208.419  -4.363  1.00  0.00           C  
ATOM   4469  C   GLY A1809      37.957 208.566  -2.952  1.00  0.00           C  
ATOM   4470  O   GLY A1809      38.285 207.579  -2.303  1.00  0.00           O  
ATOM   4471  N   LYS A1810      38.082 209.787  -2.455  1.00  0.00           N  
ATOM   4472  CA  LYS A1810      38.545 209.916  -1.081  1.00  0.00           C  
ATOM   4473  C   LYS A1810      37.275 209.900  -0.235  1.00  0.00           C  
ATOM   4474  O   LYS A1810      36.181 210.201  -0.728  1.00  0.00           O  
ATOM   4475  CB  LYS A1810      39.341 211.207  -0.874  1.00  0.00           C  
ATOM   4476  CG  LYS A1810      40.593 211.302  -1.735  1.00  0.00           C  
ATOM   4477  CD  LYS A1810      41.715 211.997  -0.980  1.00  0.00           C  
ATOM   4478  CE  LYS A1810      42.836 212.441  -1.911  1.00  0.00           C  
ATOM   4479  NZ  LYS A1810      43.863 213.244  -1.175  1.00  0.00           N  
ATOM   4480  N   ASP A1811      37.422 209.509   1.023  1.00  0.00           N  
ATOM   4481  CA  ASP A1811      36.299 209.418   1.942  1.00  0.00           C  
ATOM   4482  C   ASP A1811      36.448 210.489   3.017  1.00  0.00           C  
ATOM   4483  O   ASP A1811      37.093 210.269   4.040  1.00  0.00           O  
ATOM   4484  CB  ASP A1811      36.274 208.019   2.561  1.00  0.00           C  
ATOM   4485  CG  ASP A1811      35.325 207.906   3.731  1.00  0.00           C  
ATOM   4486  OD1 ASP A1811      35.360 206.844   4.393  1.00  0.00           O  
ATOM   4487  OD2 ASP A1811      34.553 208.859   3.991  1.00  0.00           O  
ATOM   4488  N   PRO A1812      35.840 211.666   2.792  1.00  0.00           N  
ATOM   4489  CA  PRO A1812      35.879 212.807   3.710  1.00  0.00           C  
ATOM   4490  C   PRO A1812      35.502 212.395   5.118  1.00  0.00           C  
ATOM   4491  O   PRO A1812      36.254 212.618   6.064  1.00  0.00           O  
ATOM   4492  CB  PRO A1812      34.856 213.773   3.109  1.00  0.00           C  
ATOM   4493  CG  PRO A1812      34.881 213.436   1.658  1.00  0.00           C  
ATOM   4494  CD  PRO A1812      34.912 211.935   1.681  1.00  0.00           C  
ATOM   4495  N   LEU A1813      34.324 211.796   5.250  1.00  0.00           N  
ATOM   4496  CA  LEU A1813      33.870 211.365   6.553  1.00  0.00           C  
ATOM   4497  C   LEU A1813      34.922 210.556   7.289  1.00  0.00           C  
ATOM   4498  O   LEU A1813      35.146 210.765   8.478  1.00  0.00           O  
ATOM   4499  CB  LEU A1813      32.607 210.512   6.450  1.00  0.00           C  
ATOM   4500  CG  LEU A1813      32.285 209.771   7.759  1.00  0.00           C  
ATOM   4501  CD1 LEU A1813      32.104 210.797   8.863  1.00  0.00           C  
ATOM   4502  CD2 LEU A1813      31.038 208.895   7.608  1.00  0.00           C  
ATOM   4503  N   THR A1814      35.595 209.645   6.595  1.00  0.00           N  
ATOM   4504  CA  THR A1814      36.553 208.801   7.295  1.00  0.00           C  
ATOM   4505  C   THR A1814      38.041 209.089   7.193  1.00  0.00           C  
ATOM   4506  O   THR A1814      38.807 208.680   8.058  1.00  0.00           O  
ATOM   4507  CB  THR A1814      36.299 207.338   6.943  1.00  0.00           C  
ATOM   4508  OG1 THR A1814      36.105 206.607   8.157  1.00  0.00           O  
ATOM   4509  CG2 THR A1814      37.454 206.750   6.159  1.00  0.00           C  
ATOM   4510  N   GLY A1815      38.457 209.784   6.146  1.00  0.00           N  
ATOM   4511  CA  GLY A1815      39.864 210.096   6.002  1.00  0.00           C  
ATOM   4512  C   GLY A1815      40.610 208.978   5.321  1.00  0.00           C  
ATOM   4513  O   GLY A1815      41.736 208.648   5.693  1.00  0.00           O  
ATOM   4514  N   ALA A1816      39.966 208.387   4.323  1.00  0.00           N  
ATOM   4515  CA  ALA A1816      40.564 207.297   3.576  1.00  0.00           C  
ATOM   4516  C   ALA A1816      40.529 207.680   2.105  1.00  0.00           C  
ATOM   4517  O   ALA A1816      39.613 208.382   1.661  1.00  0.00           O  
ATOM   4518  CB  ALA A1816      39.782 206.014   3.804  1.00  0.00           C  
ATOM   4519  N   PRO A1817      41.558 207.281   1.338  1.00  0.00           N  
ATOM   4520  CA  PRO A1817      42.719 206.493   1.757  1.00  0.00           C  
ATOM   4521  C   PRO A1817      43.520 207.254   2.799  1.00  0.00           C  
ATOM   4522  O   PRO A1817      43.199 208.387   3.118  1.00  0.00           O  
ATOM   4523  CB  PRO A1817      43.497 206.322   0.455  1.00  0.00           C  
ATOM   4524  CG  PRO A1817      43.213 207.610  -0.246  1.00  0.00           C  
ATOM   4525  CD  PRO A1817      41.714 207.709  -0.060  1.00  0.00           C  
ATOM   4526  N   SER A1818      44.563 206.624   3.322  1.00  0.00           N  
ATOM   4527  CA  SER A1818      45.412 207.260   4.316  1.00  0.00           C  
ATOM   4528  C   SER A1818      46.763 206.569   4.342  1.00  0.00           C  
ATOM   4529  O   SER A1818      46.985 205.583   3.643  1.00  0.00           O  
ATOM   4530  CB  SER A1818      44.789 207.163   5.708  1.00  0.00           C  
ATOM   4531  OG  SER A1818      45.295 206.034   6.403  1.00  0.00           O  
ATOM   4532  N   PRO A1819      47.695 207.098   5.142  1.00  0.00           N  
ATOM   4533  CA  PRO A1819      49.026 206.504   5.246  1.00  0.00           C  
ATOM   4534  C   PRO A1819      48.976 205.477   6.362  1.00  0.00           C  
ATOM   4535  O   PRO A1819      47.999 205.416   7.107  1.00  0.00           O  
ATOM   4536  CB  PRO A1819      49.905 207.693   5.617  1.00  0.00           C  
ATOM   4537  CG  PRO A1819      49.067 208.918   5.215  1.00  0.00           C  
ATOM   4538  CD  PRO A1819      47.713 208.483   5.634  1.00  0.00           C  
ATOM   4539  N   VAL A1820      50.017 204.663   6.467  1.00  0.00           N  
ATOM   4540  CA  VAL A1820      50.083 203.664   7.522  1.00  0.00           C  
ATOM   4541  C   VAL A1820      51.446 203.771   8.179  1.00  0.00           C  
ATOM   4542  O   VAL A1820      52.322 204.486   7.688  1.00  0.00           O  
ATOM   4543  CB  VAL A1820      49.919 202.241   6.975  1.00  0.00           C  
ATOM   4544  CG1 VAL A1820      48.453 201.914   6.815  1.00  0.00           C  
ATOM   4545  CG2 VAL A1820      50.642 202.114   5.650  1.00  0.00           C  
ATOM   4546  N   PRO A1821      51.640 203.081   9.313  1.00  0.00           N  
ATOM   4547  CA  PRO A1821      52.940 203.150   9.974  1.00  0.00           C  
ATOM   4548  C   PRO A1821      53.954 202.615   8.976  1.00  0.00           C  
ATOM   4549  O   PRO A1821      53.622 201.745   8.167  1.00  0.00           O  
ATOM   4550  CB  PRO A1821      52.769 202.214  11.170  1.00  0.00           C  
ATOM   4551  CG  PRO A1821      51.309 202.291  11.462  1.00  0.00           C  
ATOM   4552  CD  PRO A1821      50.707 202.241  10.082  1.00  0.00           C  
ATOM   4553  N   GLU A1822      55.176 203.131   9.016  1.00  0.00           N  
ATOM   4554  CA  GLU A1822      56.202 202.656   8.100  1.00  0.00           C  
ATOM   4555  C   GLU A1822      56.384 201.149   8.294  1.00  0.00           C  
ATOM   4556  O   GLU A1822      56.531 200.399   7.328  1.00  0.00           O  
ATOM   4557  CB  GLU A1822      57.533 203.370   8.356  1.00  0.00           C  
ATOM   4558  CG  GLU A1822      58.096 203.158   9.754  1.00  0.00           C  
ATOM   4559  CD  GLU A1822      59.598 203.397   9.834  1.00  0.00           C  
ATOM   4560  OE1 GLU A1822      60.155 203.256  10.940  1.00  0.00           O  
ATOM   4561  OE2 GLU A1822      60.229 203.724   8.803  1.00  0.00           O  
ATOM   4562  N   GLU A1830      56.348 200.698   9.542  1.00  0.00           N  
ATOM   4563  CA  GLU A1830      56.537 199.286   9.783  1.00  0.00           C  
ATOM   4564  C   GLU A1830      55.333 198.408   9.485  1.00  0.00           C  
ATOM   4565  O   GLU A1830      55.487 197.200   9.309  1.00  0.00           O  
ATOM   4566  CB  GLU A1830      57.036 199.047  11.205  1.00  0.00           C  
ATOM   4567  CG  GLU A1830      58.285 198.199  11.215  1.00  0.00           C  
ATOM   4568  CD  GLU A1830      59.422 198.832  10.428  1.00  0.00           C  
ATOM   4569  OE1 GLU A1830      60.341 198.099  10.062  1.00  0.00           O  
ATOM   4570  OE2 GLU A1830      59.422 200.057  10.172  1.00  0.00           O  
ATOM   4571  N   GLN A1831      54.140 198.991   9.414  1.00  0.00           N  
ATOM   4572  CA  GLN A1831      52.951 198.194   9.096  1.00  0.00           C  
ATOM   4573  C   GLN A1831      53.006 197.811   7.613  1.00  0.00           C  
ATOM   4574  O   GLN A1831      52.459 196.782   7.208  1.00  0.00           O  
ATOM   4575  CB  GLN A1831      51.656 198.973   9.353  1.00  0.00           C  
ATOM   4576  CG  GLN A1831      50.432 198.065   9.536  1.00  0.00           C  
ATOM   4577  CD  GLN A1831      49.126 198.679   9.044  1.00  0.00           C  
ATOM   4578  OE1 GLN A1831      48.845 199.857   9.276  1.00  0.00           O  
ATOM   4579  NE2 GLN A1831      48.314 197.868   8.374  1.00  0.00           N  
ATOM   4580  N   LEU A1832      53.668 198.653   6.818  1.00  0.00           N  
ATOM   4581  CA  LEU A1832      53.824 198.441   5.382  1.00  0.00           C  
ATOM   4582  C   LEU A1832      54.980 197.469   5.187  1.00  0.00           C  
ATOM   4583  O   LEU A1832      54.950 196.612   4.306  1.00  0.00           O  
ATOM   4584  CB  LEU A1832      54.159 199.764   4.693  1.00  0.00           C  
ATOM   4585  CG  LEU A1832      53.605 200.142   3.314  1.00  0.00           C  
ATOM   4586  CD1 LEU A1832      54.673 200.955   2.609  1.00  0.00           C  
ATOM   4587  CD2 LEU A1832      53.246 198.927   2.477  1.00  0.00           C  
ATOM   4588  N   ARG A1833      56.004 197.625   6.019  1.00  0.00           N  
ATOM   4589  CA  ARG A1833      57.180 196.768   5.969  1.00  0.00           C  
ATOM   4590  C   ARG A1833      56.765 195.317   6.221  1.00  0.00           C  
ATOM   4591  O   ARG A1833      57.210 194.396   5.539  1.00  0.00           O  
ATOM   4592  CB  ARG A1833      58.188 197.200   7.029  1.00  0.00           C  
ATOM   4593  CG  ARG A1833      59.501 196.429   6.952  1.00  0.00           C  
ATOM   4594  CD  ARG A1833      60.347 196.771   8.168  1.00  0.00           C  
ATOM   4595  NE  ARG A1833      61.739 196.323   8.143  1.00  0.00           N  
ATOM   4596  CZ  ARG A1833      62.553 196.290   9.207  1.00  0.00           C  
ATOM   4597  NH1 ARG A1833      62.145 196.675  10.423  1.00  0.00           N  
ATOM   4598  NH2 ARG A1833      63.800 195.865   9.058  1.00  0.00           N  
ATOM   4599  N   GLU A1834      55.912 195.131   7.218  1.00  0.00           N  
ATOM   4600  CA  GLU A1834      55.395 193.821   7.579  1.00  0.00           C  
ATOM   4601  C   GLU A1834      54.840 193.169   6.321  1.00  0.00           C  
ATOM   4602  O   GLU A1834      54.757 191.945   6.220  1.00  0.00           O  
ATOM   4603  CB  GLU A1834      54.281 194.002   8.604  1.00  0.00           C  
ATOM   4604  CG  GLU A1834      53.727 192.743   9.210  1.00  0.00           C  
ATOM   4605  CD  GLU A1834      52.654 193.068  10.227  1.00  0.00           C  
ATOM   4606  OE1 GLU A1834      52.533 192.334  11.229  1.00  0.00           O  
ATOM   4607  OE2 GLU A1834      51.928 194.067  10.022  1.00  0.00           O  
ATOM   4608  N   LEU A1835      54.459 194.011   5.369  1.00  0.00           N  
ATOM   4609  CA  LEU A1835      53.901 193.560   4.109  1.00  0.00           C  
ATOM   4610  C   LEU A1835      54.995 193.407   3.076  1.00  0.00           C  
ATOM   4611  O   LEU A1835      54.774 192.829   2.007  1.00  0.00           O  
ATOM   4612  CB  LEU A1835      52.853 194.552   3.623  1.00  0.00           C  
ATOM   4613  CG  LEU A1835      51.573 194.410   4.436  1.00  0.00           C  
ATOM   4614  CD1 LEU A1835      50.652 195.573   4.174  1.00  0.00           C  
ATOM   4615  CD2 LEU A1835      50.905 193.090   4.080  1.00  0.00           C  
ATOM   4616  N   GLY A1836      56.172 193.936   3.398  1.00  0.00           N  
ATOM   4617  CA  GLY A1836      57.307 193.824   2.504  1.00  0.00           C  
ATOM   4618  C   GLY A1836      57.330 194.729   1.292  1.00  0.00           C  
ATOM   4619  O   GLY A1836      57.846 194.343   0.243  1.00  0.00           O  
ATOM   4620  N   LEU A1837      56.770 195.926   1.415  1.00  0.00           N  
ATOM   4621  CA  LEU A1837      56.784 196.867   0.303  1.00  0.00           C  
ATOM   4622  C   LEU A1837      57.394 198.180   0.755  1.00  0.00           C  
ATOM   4623  O   LEU A1837      57.640 198.389   1.947  1.00  0.00           O  
ATOM   4624  CB  LEU A1837      55.375 197.106  -0.246  1.00  0.00           C  
ATOM   4625  CG  LEU A1837      54.817 196.018  -1.169  1.00  0.00           C  
ATOM   4626  CD1 LEU A1837      53.496 196.491  -1.745  1.00  0.00           C  
ATOM   4627  CD2 LEU A1837      55.793 195.723  -2.302  1.00  0.00           C  
ATOM   4628  N   MET A1838      57.635 199.065  -0.202  1.00  0.00           N  
ATOM   4629  CA  MET A1838      58.237 200.346   0.101  1.00  0.00           C  
ATOM   4630  C   MET A1838      57.710 201.410  -0.827  1.00  0.00           C  
ATOM   4631  O   MET A1838      57.617 201.206  -2.035  1.00  0.00           O  
ATOM   4632  CB  MET A1838      59.748 200.243  -0.047  1.00  0.00           C  
ATOM   4633  CG  MET A1838      60.497 201.516   0.232  1.00  0.00           C  
ATOM   4634  SD  MET A1838      62.258 201.170   0.308  1.00  0.00           S  
ATOM   4635  CE  MET A1838      62.464 200.836   2.096  1.00  0.00           C  
ATOM   4636  N   VAL A1839      57.367 202.552  -0.249  1.00  0.00           N  
ATOM   4637  CA  VAL A1839      56.850 203.663  -1.026  1.00  0.00           C  
ATOM   4638  C   VAL A1839      57.966 204.246  -1.867  1.00  0.00           C  
ATOM   4639  O   VAL A1839      58.814 204.988  -1.370  1.00  0.00           O  
ATOM   4640  CB  VAL A1839      56.323 204.768  -0.130  1.00  0.00           C  
ATOM   4641  CG1 VAL A1839      55.594 205.794  -0.967  1.00  0.00           C  
ATOM   4642  CG2 VAL A1839      55.429 204.178   0.932  1.00  0.00           C  
ATOM   4643  N   VAL A1840      57.957 203.929  -3.151  1.00  0.00           N  
ATOM   4644  CA  VAL A1840      58.997 204.429  -4.017  1.00  0.00           C  
ATOM   4645  C   VAL A1840      58.525 205.386  -5.085  1.00  0.00           C  
ATOM   4646  O   VAL A1840      57.488 205.190  -5.724  1.00  0.00           O  
ATOM   4647  CB  VAL A1840      59.724 203.280  -4.681  1.00  0.00           C  
ATOM   4648  CG1 VAL A1840      60.169 202.308  -3.615  1.00  0.00           C  
ATOM   4649  CG2 VAL A1840      58.821 202.611  -5.707  1.00  0.00           C  
ATOM   4650  N   ARG A1841      59.318 206.434  -5.257  1.00  0.00           N  
ATOM   4651  CA  ARG A1841      59.075 207.466  -6.245  1.00  0.00           C  
ATOM   4652  C   ARG A1841      60.315 208.361  -6.273  1.00  0.00           C  
ATOM   4653  O   ARG A1841      61.073 208.333  -7.246  1.00  0.00           O  
ATOM   4654  CB  ARG A1841      57.809 208.268  -5.903  1.00  0.00           C  
ATOM   4655  CG  ARG A1841      56.627 207.976  -6.809  1.00  0.00           C  
ATOM   4656  CD  ARG A1841      56.889 208.472  -8.224  1.00  0.00           C  
ATOM   4657  NE  ARG A1841      55.836 208.067  -9.152  1.00  0.00           N  
ATOM   4658  CZ  ARG A1841      55.545 206.803  -9.451  1.00  0.00           C  
ATOM   4659  NH1 ARG A1841      56.227 205.810  -8.896  1.00  0.00           N  
ATOM   4660  NH2 ARG A1841      54.572 206.529 -10.309  1.00  0.00           N  
ATOM   4661  N   PRO A1842      60.565 209.139  -5.197  1.00  0.00           N  
ATOM   4662  CA  PRO A1842      61.750 210.007  -5.204  1.00  0.00           C  
ATOM   4663  C   PRO A1842      63.065 209.236  -5.369  1.00  0.00           C  
ATOM   4664  O   PRO A1842      63.033 207.985  -5.335  1.00  0.00           O  
ATOM   4665  CB  PRO A1842      61.665 210.714  -3.852  1.00  0.00           C  
ATOM   4666  CG  PRO A1842      60.190 210.754  -3.583  1.00  0.00           C  
ATOM   4667  CD  PRO A1842      59.783 209.355  -3.965  1.00  0.00           C  
ATOM   4668  OXT PRO A1842      64.116 209.896  -5.522  1.00  0.00           O  
TER
END
