# Supplementary material for: Backbone Brackets and Arginine Tweezers delineate Class I and Class II aminoacyl tRNA synthetases
Source: PLoS Comput Biol. 2018 Apr 16;14(4):e1006101. doi: 10.1371/journal.pcbi.1006101 (PMC5919687; doi:10.1371/journal.pcbi.1006101)
Supplement: S12 File — All structures of Class II aaRS with residues renumbered according to the MSA. (GZ) [file pcbi.1006101.s024.tar.gz › 1efw_B_renum.pdb]

ATOM      1  N   MET B 157      15.119 171.950 -26.695  1.00  0.00           N  
ATOM      2  CA  MET B 157      15.640 173.344 -26.746  1.00  0.00           C  
ATOM      3  C   MET B 157      15.204 174.214 -25.567  1.00  0.00           C  
ATOM      4  O   MET B 157      15.716 175.313 -25.397  1.00  0.00           O  
ATOM      5  CB  MET B 157      15.238 173.989 -28.068  1.00  0.00           C  
ATOM      6  CG  MET B 157      16.436 174.362 -28.889  1.00  0.00           C  
ATOM      7  SD  MET B 157      17.410 175.551 -27.959  1.00  0.00           S  
ATOM      8  CE  MET B 157      17.685 176.773 -29.202  1.00  0.00           C  
ATOM      9  N   ARG B 158      14.258 173.728 -24.768  1.00  0.00           N  
ATOM     10  CA  ARG B 158      13.801 174.447 -23.576  1.00  0.00           C  
ATOM     11  C   ARG B 158      13.274 173.353 -22.657  1.00  0.00           C  
ATOM     12  O   ARG B 158      12.266 172.699 -22.967  1.00  0.00           O  
ATOM     13  CB  ARG B 158      12.678 175.462 -23.894  1.00  0.00           C  
ATOM     14  CG  ARG B 158      12.918 176.923 -23.410  1.00  0.00           C  
ATOM     15  CD  ARG B 158      12.865 177.149 -21.880  1.00  0.00           C  
ATOM     16  NE  ARG B 158      13.902 178.109 -21.479  1.00  0.00           N  
ATOM     17  CZ  ARG B 158      14.552 178.116 -20.315  1.00  0.00           C  
ATOM     18  NH1 ARG B 158      14.273 177.217 -19.385  1.00  0.00           N  
ATOM     19  NH2 ARG B 158      15.539 178.982 -20.119  1.00  0.00           N  
ATOM     20  N   ARG B 159      13.978 173.129 -21.548  1.00  0.00           N  
ATOM     21  CA  ARG B 159      13.557 172.111 -20.603  1.00  0.00           C  
ATOM     22  C   ARG B 159      12.066 172.302 -20.344  1.00  0.00           C  
ATOM     23  O   ARG B 159      11.527 173.409 -20.409  1.00  0.00           O  
ATOM     24  CB  ARG B 159      14.337 172.231 -19.296  1.00  0.00           C  
ATOM     25  CG  ARG B 159      14.348 173.644 -18.784  1.00  0.00           C  
ATOM     26  CD  ARG B 159      14.688 173.731 -17.316  1.00  0.00           C  
ATOM     27  NE  ARG B 159      16.120 173.698 -17.097  1.00  0.00           N  
ATOM     28  CZ  ARG B 159      16.735 174.410 -16.164  1.00  0.00           C  
ATOM     29  NH1 ARG B 159      16.027 175.205 -15.371  1.00  0.00           N  
ATOM     30  NH2 ARG B 159      18.054 174.329 -16.030  1.00  0.00           N  
ATOM     31  N   THR B 160      11.410 171.200 -20.052  1.00  0.00           N  
ATOM     32  CA  THR B 160      10.000 171.197 -19.795  1.00  0.00           C  
ATOM     33  C   THR B 160       9.905 170.872 -18.327  1.00  0.00           C  
ATOM     34  O   THR B 160       8.881 171.085 -17.678  1.00  0.00           O  
ATOM     35  CB  THR B 160       9.387 170.106 -20.602  1.00  0.00           C  
ATOM     36  OG1 THR B 160       9.953 168.862 -20.178  1.00  0.00           O  
ATOM     37  CG2 THR B 160       9.722 170.306 -22.079  1.00  0.00           C  
ATOM     38  N   HIS B 161      11.011 170.341 -17.823  1.00  0.00           N  
ATOM     39  CA  HIS B 161      11.160 169.945 -16.423  1.00  0.00           C  
ATOM     40  C   HIS B 161      12.655 169.895 -16.100  1.00  0.00           C  
ATOM     41  O   HIS B 161      13.509 170.159 -16.968  1.00  0.00           O  
ATOM     42  CB  HIS B 161      10.577 168.546 -16.173  1.00  0.00           C  
ATOM     43  CG  HIS B 161       9.200 168.353 -16.727  1.00  0.00           C  
ATOM     44  ND1 HIS B 161       8.927 168.422 -18.073  1.00  0.00           N  
ATOM     45  CD2 HIS B 161       8.017 168.119 -16.111  1.00  0.00           C  
ATOM     46  CE1 HIS B 161       7.634 168.243 -18.269  1.00  0.00           C  
ATOM     47  NE2 HIS B 161       7.055 168.056 -17.091  1.00  0.00           N  
ATOM     48  N   TYR B 162      12.957 169.569 -14.846  1.00  0.00           N  
ATOM     49  CA  TYR B 162      14.332 169.431 -14.394  1.00  0.00           C  
ATOM     50  C   TYR B 162      14.565 167.926 -14.426  1.00  0.00           C  
ATOM     51  O   TYR B 162      13.706 167.152 -13.998  1.00  0.00           O  
ATOM     52  CB  TYR B 162      14.501 169.947 -12.953  1.00  0.00           C  
ATOM     53  CG  TYR B 162      14.849 171.429 -12.814  1.00  0.00           C  
ATOM     54  CD1 TYR B 162      13.998 172.317 -12.139  1.00  0.00           C  
ATOM     55  CD2 TYR B 162      16.037 171.937 -13.344  1.00  0.00           C  
ATOM     56  CE1 TYR B 162      14.325 173.672 -12.002  1.00  0.00           C  
ATOM     57  CE2 TYR B 162      16.373 173.288 -13.215  1.00  0.00           C  
ATOM     58  CZ  TYR B 162      15.520 174.151 -12.546  1.00  0.00           C  
ATOM     59  OH  TYR B 162      15.872 175.484 -12.441  1.00  0.00           O  
ATOM     60  N   ALA B 163      15.708 167.507 -14.948  1.00  0.00           N  
ATOM     61  CA  ALA B 163      16.035 166.095 -15.016  1.00  0.00           C  
ATOM     62  C   ALA B 163      15.528 165.383 -13.778  1.00  0.00           C  
ATOM     63  O   ALA B 163      14.707 164.490 -13.859  1.00  0.00           O  
ATOM     64  CB  ALA B 163      17.541 165.920 -15.130  1.00  0.00           C  
ATOM     65  N   GLY B 164      16.000 165.806 -12.617  1.00  0.00           N  
ATOM     66  CA  GLY B 164      15.584 165.153 -11.391  1.00  0.00           C  
ATOM     67  C   GLY B 164      14.209 165.461 -10.826  1.00  0.00           C  
ATOM     68  O   GLY B 164      13.931 165.114  -9.682  1.00  0.00           O  
ATOM     69  N   SER B 165      13.331 166.076 -11.606  1.00  0.00           N  
ATOM     70  CA  SER B 165      12.013 166.415 -11.085  1.00  0.00           C  
ATOM     71  C   SER B 165      10.878 165.472 -11.478  1.00  0.00           C  
ATOM     72  O   SER B 165       9.888 165.356 -10.751  1.00  0.00           O  
ATOM     73  CB  SER B 165      11.665 167.838 -11.502  1.00  0.00           C  
ATOM     74  OG  SER B 165      12.703 168.722 -11.109  1.00  0.00           O  
ATOM     75  N   LEU B 166      11.028 164.797 -12.619  1.00  0.00           N  
ATOM     76  CA  LEU B 166      10.007 163.884 -13.128  1.00  0.00           C  
ATOM     77  C   LEU B 166       9.538 162.934 -12.045  1.00  0.00           C  
ATOM     78  O   LEU B 166      10.274 162.605 -11.112  1.00  0.00           O  
ATOM     79  CB  LEU B 166      10.535 163.098 -14.329  1.00  0.00           C  
ATOM     80  CG  LEU B 166      11.075 163.995 -15.447  1.00  0.00           C  
ATOM     81  CD1 LEU B 166      12.370 164.579 -14.967  1.00  0.00           C  
ATOM     82  CD2 LEU B 166      11.322 163.244 -16.749  1.00  0.00           C  
ATOM     83  N   ARG B 167       8.298 162.488 -12.175  1.00  0.00           N  
ATOM     84  CA  ARG B 167       7.740 161.613 -11.168  1.00  0.00           C  
ATOM     85  C   ARG B 167       6.561 160.791 -11.656  1.00  0.00           C  
ATOM     86  O   ARG B 167       6.077 160.969 -12.776  1.00  0.00           O  
ATOM     87  CB  ARG B 167       7.315 162.456  -9.970  1.00  0.00           C  
ATOM     88  CG  ARG B 167       7.760 161.897  -8.650  1.00  0.00           C  
ATOM     89  CD  ARG B 167       8.498 162.938  -7.820  1.00  0.00           C  
ATOM     90  NE  ARG B 167       9.666 163.471  -8.514  1.00  0.00           N  
ATOM     91  CZ  ARG B 167      10.734 163.977  -7.896  1.00  0.00           C  
ATOM     92  NH1 ARG B 167      10.786 164.014  -6.567  1.00  0.00           N  
ATOM     93  NH2 ARG B 167      11.754 164.452  -8.605  1.00  0.00           N  
ATOM     94  N   GLU B 168       6.115 159.887 -10.789  1.00  0.00           N  
ATOM     95  CA  GLU B 168       4.991 159.004 -11.064  1.00  0.00           C  
ATOM     96  C   GLU B 168       3.947 159.736 -11.899  1.00  0.00           C  
ATOM     97  O   GLU B 168       3.360 159.186 -12.836  1.00  0.00           O  
ATOM     98  CB  GLU B 168       4.361 158.560  -9.743  1.00  0.00           C  
ATOM     99  CG  GLU B 168       3.213 157.577  -9.906  1.00  0.00           C  
ATOM    100  CD  GLU B 168       3.689 156.166 -10.171  1.00  0.00           C  
ATOM    101  OE1 GLU B 168       4.231 155.543  -9.231  1.00  0.00           O  
ATOM    102  OE2 GLU B 168       3.528 155.684 -11.315  1.00  0.00           O  
ATOM    103  N   THR B 169       3.744 160.995 -11.538  1.00  0.00           N  
ATOM    104  CA  THR B 169       2.783 161.876 -12.187  1.00  0.00           C  
ATOM    105  C   THR B 169       2.947 162.047 -13.698  1.00  0.00           C  
ATOM    106  O   THR B 169       2.061 161.663 -14.466  1.00  0.00           O  
ATOM    107  CB  THR B 169       2.836 163.283 -11.558  1.00  0.00           C  
ATOM    108  OG1 THR B 169       3.710 163.263 -10.418  1.00  0.00           O  
ATOM    109  CG2 THR B 169       1.436 163.734 -11.138  1.00  0.00           C  
ATOM    110  N   HIS B 170       4.079 162.613 -14.116  1.00  0.00           N  
ATOM    111  CA  HIS B 170       4.333 162.905 -15.528  1.00  0.00           C  
ATOM    112  C   HIS B 170       4.254 161.805 -16.558  1.00  0.00           C  
ATOM    113  O   HIS B 170       4.368 162.089 -17.756  1.00  0.00           O  
ATOM    114  CB  HIS B 170       5.687 163.591 -15.702  1.00  0.00           C  
ATOM    115  CG  HIS B 170       5.938 164.683 -14.717  1.00  0.00           C  
ATOM    116  ND1 HIS B 170       6.495 164.445 -13.476  1.00  0.00           N  
ATOM    117  CD2 HIS B 170       5.652 166.005 -14.754  1.00  0.00           C  
ATOM    118  CE1 HIS B 170       6.536 165.575 -12.796  1.00  0.00           C  
ATOM    119  NE2 HIS B 170       6.028 166.535 -13.548  1.00  0.00           N  
ATOM    120  N   VAL B 171       4.074 160.564 -16.118  1.00  0.00           N  
ATOM    121  CA  VAL B 171       3.991 159.456 -17.063  1.00  0.00           C  
ATOM    122  C   VAL B 171       3.076 159.826 -18.232  1.00  0.00           C  
ATOM    123  O   VAL B 171       2.009 160.408 -18.044  1.00  0.00           O  
ATOM    124  CB  VAL B 171       3.450 158.185 -16.389  1.00  0.00           C  
ATOM    125  CG1 VAL B 171       3.415 157.045 -17.389  1.00  0.00           C  
ATOM    126  CG2 VAL B 171       4.320 157.819 -15.193  1.00  0.00           C  
ATOM    127  N   GLY B 172       3.512 159.504 -19.441  1.00  0.00           N  
ATOM    128  CA  GLY B 172       2.718 159.804 -20.612  1.00  0.00           C  
ATOM    129  C   GLY B 172       3.139 161.081 -21.299  1.00  0.00           C  
ATOM    130  O   GLY B 172       2.922 161.251 -22.500  1.00  0.00           O  
ATOM    131  N   GLU B 173       3.759 161.981 -20.550  1.00  0.00           N  
ATOM    132  CA  GLU B 173       4.182 163.251 -21.117  1.00  0.00           C  
ATOM    133  C   GLU B 173       5.500 163.214 -21.853  1.00  0.00           C  
ATOM    134  O   GLU B 173       6.496 162.723 -21.327  1.00  0.00           O  
ATOM    135  CB  GLU B 173       4.290 164.288 -20.018  1.00  0.00           C  
ATOM    136  CG  GLU B 173       2.985 164.611 -19.357  1.00  0.00           C  
ATOM    137  CD  GLU B 173       3.196 165.435 -18.118  1.00  0.00           C  
ATOM    138  OE1 GLU B 173       4.137 166.265 -18.118  1.00  0.00           O  
ATOM    139  OE2 GLU B 173       2.422 165.257 -17.152  1.00  0.00           O  
ATOM    140  N   GLU B 174       5.512 163.721 -23.078  1.00  0.00           N  
ATOM    141  CA  GLU B 174       6.769 163.777 -23.800  1.00  0.00           C  
ATOM    142  C   GLU B 174       7.462 164.938 -23.106  1.00  0.00           C  
ATOM    143  O   GLU B 174       6.802 165.898 -22.700  1.00  0.00           O  
ATOM    144  CB  GLU B 174       6.550 164.063 -25.291  1.00  0.00           C  
ATOM    145  CG  GLU B 174       6.000 162.855 -26.055  1.00  0.00           C  
ATOM    146  CD  GLU B 174       6.114 162.986 -27.569  1.00  0.00           C  
ATOM    147  OE1 GLU B 174       7.246 163.204 -28.059  1.00  0.00           O  
ATOM    148  OE2 GLU B 174       5.076 162.857 -28.265  1.00  0.00           O  
ATOM    149  N   VAL B 175       8.774 164.846 -22.925  1.00  0.00           N  
ATOM    150  CA  VAL B 175       9.487 165.917 -22.243  1.00  0.00           C  
ATOM    151  C   VAL B 175      10.743 166.333 -22.973  1.00  0.00           C  
ATOM    152  O   VAL B 175      11.132 165.736 -23.976  1.00  0.00           O  
ATOM    153  CB  VAL B 175       9.880 165.517 -20.789  1.00  0.00           C  
ATOM    154  CG1 VAL B 175       8.641 165.086 -20.002  1.00  0.00           C  
ATOM    155  CG2 VAL B 175      10.922 164.409 -20.813  1.00  0.00           C  
ATOM    156  N   VAL B 176      11.374 167.376 -22.457  1.00  0.00           N  
ATOM    157  CA  VAL B 176      12.603 167.886 -23.031  1.00  0.00           C  
ATOM    158  C   VAL B 176      13.509 168.179 -21.854  1.00  0.00           C  
ATOM    159  O   VAL B 176      13.222 169.049 -21.039  1.00  0.00           O  
ATOM    160  CB  VAL B 176      12.332 169.149 -23.865  1.00  0.00           C  
ATOM    161  CG1 VAL B 176      13.528 170.089 -23.812  1.00  0.00           C  
ATOM    162  CG2 VAL B 176      12.046 168.748 -25.307  1.00  0.00           C  
ATOM    163  N   LEU B 177      14.599 167.425 -21.768  1.00  0.00           N  
ATOM    164  CA  LEU B 177      15.531 167.555 -20.658  1.00  0.00           C  
ATOM    165  C   LEU B 177      16.914 168.076 -21.010  1.00  0.00           C  
ATOM    166  O   LEU B 177      17.395 167.943 -22.137  1.00  0.00           O  
ATOM    167  CB  LEU B 177      15.672 166.210 -19.941  1.00  0.00           C  
ATOM    168  CG  LEU B 177      14.386 165.547 -19.435  1.00  0.00           C  
ATOM    169  CD1 LEU B 177      14.745 164.283 -18.675  1.00  0.00           C  
ATOM    170  CD2 LEU B 177      13.613 166.499 -18.533  1.00  0.00           C  
ATOM    171  N   GLU B 178      17.554 168.692 -20.030  1.00  0.00           N  
ATOM    172  CA  GLU B 178      18.883 169.218 -20.242  1.00  0.00           C  
ATOM    173  C   GLU B 178      19.592 168.975 -18.950  1.00  0.00           C  
ATOM    174  O   GLU B 178      19.041 169.211 -17.876  1.00  0.00           O  
ATOM    175  CB  GLU B 178      18.826 170.706 -20.585  1.00  0.00           C  
ATOM    176  CG  GLU B 178      17.871 170.967 -21.739  1.00  0.00           C  
ATOM    177  CD  GLU B 178      18.015 172.335 -22.360  1.00  0.00           C  
ATOM    178  OE1 GLU B 178      19.051 172.583 -23.010  1.00  0.00           O  
ATOM    179  OE2 GLU B 178      17.088 173.157 -22.208  1.00  0.00           O  
ATOM    180  N   GLY B 179      20.800 168.444 -19.075  1.00  0.00           N  
ATOM    181  CA  GLY B 179      21.611 168.135 -17.918  1.00  0.00           C  
ATOM    182  C   GLY B 179      22.871 167.360 -18.257  1.00  0.00           C  
ATOM    183  O   GLY B 179      23.232 167.161 -19.429  1.00  0.00           O  
ATOM    184  N   TRP B 180      23.548 166.920 -17.204  1.00  0.00           N  
ATOM    185  CA  TRP B 180      24.781 166.165 -17.350  1.00  0.00           C  
ATOM    186  C   TRP B 180      24.518 164.667 -17.269  1.00  0.00           C  
ATOM    187  O   TRP B 180      23.581 164.204 -16.584  1.00  0.00           O  
ATOM    188  CB  TRP B 180      25.784 166.579 -16.263  1.00  0.00           C  
ATOM    189  CG  TRP B 180      26.253 167.988 -16.411  1.00  0.00           C  
ATOM    190  CD1 TRP B 180      27.408 168.405 -16.998  1.00  0.00           C  
ATOM    191  CD2 TRP B 180      25.516 169.170 -16.099  1.00  0.00           C  
ATOM    192  NE1 TRP B 180      27.436 169.772 -17.084  1.00  0.00           N  
ATOM    193  CE2 TRP B 180      26.281 170.268 -16.539  1.00  0.00           C  
ATOM    194  CE3 TRP B 180      24.274 169.405 -15.497  1.00  0.00           C  
ATOM    195  CZ2 TRP B 180      25.844 171.592 -16.400  1.00  0.00           C  
ATOM    196  CZ3 TRP B 180      23.839 170.720 -15.358  1.00  0.00           C  
ATOM    197  CH2 TRP B 180      24.623 171.797 -15.809  1.00  0.00           C  
ATOM    198  N   VAL B 181      25.349 163.927 -18.002  1.00  0.00           N  
ATOM    199  CA  VAL B 181      25.302 162.466 -18.040  1.00  0.00           C  
ATOM    200  C   VAL B 181      26.011 162.045 -16.760  1.00  0.00           C  
ATOM    201  O   VAL B 181      27.217 162.272 -16.623  1.00  0.00           O  
ATOM    202  CB  VAL B 181      26.107 161.923 -19.249  1.00  0.00           C  
ATOM    203  CG1 VAL B 181      26.132 160.403 -19.228  1.00  0.00           C  
ATOM    204  CG2 VAL B 181      25.508 162.442 -20.556  1.00  0.00           C  
ATOM    205  N   ASN B 182      25.277 161.454 -15.821  1.00  0.00           N  
ATOM    206  CA  ASN B 182      25.876 161.042 -14.561  1.00  0.00           C  
ATOM    207  C   ASN B 182      26.589 159.706 -14.759  1.00  0.00           C  
ATOM    208  O   ASN B 182      27.729 159.515 -14.316  1.00  0.00           O  
ATOM    209  CB  ASN B 182      24.793 160.898 -13.503  1.00  0.00           C  
ATOM    210  CG  ASN B 182      25.354 160.792 -12.102  1.00  0.00           C  
ATOM    211  OD1 ASN B 182      26.077 161.672 -11.646  1.00  0.00           O  
ATOM    212  ND2 ASN B 182      25.008 159.718 -11.404  1.00  0.00           N  
ATOM    213  N   ARG B 183      25.901 158.790 -15.432  1.00  0.00           N  
ATOM    214  CA  ARG B 183      26.432 157.469 -15.702  1.00  0.00           C  
ATOM    215  C   ARG B 183      25.850 156.955 -16.999  1.00  0.00           C  
ATOM    216  O   ARG B 183      24.762 157.354 -17.413  1.00  0.00           O  
ATOM    217  CB  ARG B 183      26.057 156.509 -14.576  1.00  0.00           C  
ATOM    218  CG  ARG B 183      26.521 156.978 -13.203  1.00  0.00           C  
ATOM    219  CD  ARG B 183      25.846 156.219 -12.060  1.00  0.00           C  
ATOM    220  NE  ARG B 183      24.952 155.164 -12.540  1.00  0.00           N  
ATOM    221  CZ  ARG B 183      24.516 154.143 -11.799  1.00  0.00           C  
ATOM    222  NH1 ARG B 183      24.882 154.025 -10.541  1.00  0.00           N  
ATOM    223  NH2 ARG B 183      23.717 153.219 -12.312  1.00  0.00           N  
ATOM    224  N   ARG B 184      26.594 156.081 -17.659  1.00  0.00           N  
ATOM    225  CA  ARG B 184      26.108 155.482 -18.891  1.00  0.00           C  
ATOM    226  C   ARG B 184      26.194 153.985 -18.663  1.00  0.00           C  
ATOM    227  O   ARG B 184      27.145 153.500 -18.055  1.00  0.00           O  
ATOM    228  CB  ARG B 184      26.963 155.872 -20.104  1.00  0.00           C  
ATOM    229  CG  ARG B 184      28.138 154.951 -20.375  1.00  0.00           C  
ATOM    230  CD  ARG B 184      28.491 154.911 -21.853  1.00  0.00           C  
ATOM    231  NE  ARG B 184      29.879 154.509 -22.119  1.00  0.00           N  
ATOM    232  CZ  ARG B 184      30.850 154.316 -21.212  1.00  0.00           C  
ATOM    233  NH1 ARG B 184      30.641 154.463 -19.902  1.00  0.00           N  
ATOM    234  NH2 ARG B 184      32.076 154.001 -21.636  1.00  0.00           N  
ATOM    235  N   ARG B 185      25.196 153.257 -19.138  1.00  0.00           N  
ATOM    236  CA  ARG B 185      25.179 151.811 -18.978  1.00  0.00           C  
ATOM    237  C   ARG B 185      24.655 151.158 -20.249  1.00  0.00           C  
ATOM    238  O   ARG B 185      23.459 150.896 -20.407  1.00  0.00           O  
ATOM    239  CB  ARG B 185      24.329 151.424 -17.776  1.00  0.00           C  
ATOM    240  CG  ARG B 185      24.979 151.737 -16.441  1.00  0.00           C  
ATOM    241  CD  ARG B 185      23.996 151.405 -15.360  1.00  0.00           C  
ATOM    242  NE  ARG B 185      22.689 151.893 -15.779  1.00  0.00           N  
ATOM    243  CZ  ARG B 185      22.043 152.912 -15.212  1.00  0.00           C  
ATOM    244  NH1 ARG B 185      22.558 153.558 -14.183  1.00  0.00           N  
ATOM    245  NH2 ARG B 185      20.889 153.332 -15.710  1.00  0.00           N  
ATOM    246  N   ASP B 186      25.594 150.915 -21.155  1.00  0.00           N  
ATOM    247  CA  ASP B 186      25.329 150.320 -22.455  1.00  0.00           C  
ATOM    248  C   ASP B 186      25.215 148.795 -22.392  1.00  0.00           C  
ATOM    249  O   ASP B 186      26.219 148.076 -22.337  1.00  0.00           O  
ATOM    250  CB  ASP B 186      26.444 150.741 -23.422  1.00  0.00           C  
ATOM    251  CG  ASP B 186      26.234 150.226 -24.821  1.00  0.00           C  
ATOM    252  OD1 ASP B 186      25.063 150.140 -25.243  1.00  0.00           O  
ATOM    253  OD2 ASP B 186      27.239 149.928 -25.505  1.00  0.00           O  
ATOM    254  N   LEU B 195      23.976 148.315 -22.373  1.00  0.00           N  
ATOM    255  CA  LEU B 195      23.702 146.889 -22.359  1.00  0.00           C  
ATOM    256  C   LEU B 195      23.585 146.505 -23.834  1.00  0.00           C  
ATOM    257  O   LEU B 195      22.722 145.717 -24.221  1.00  0.00           O  
ATOM    258  CB  LEU B 195      22.386 146.586 -21.634  1.00  0.00           C  
ATOM    259  CG  LEU B 195      22.328 146.616 -20.104  1.00  0.00           C  
ATOM    260  CD1 LEU B 195      23.016 145.399 -19.516  1.00  0.00           C  
ATOM    261  CD2 LEU B 195      22.965 147.885 -19.600  1.00  0.00           C  
ATOM    262  N   GLY B 196      24.449 147.100 -24.653  1.00  0.00           N  
ATOM    263  CA  GLY B 196      24.467 146.811 -26.076  1.00  0.00           C  
ATOM    264  C   GLY B 196      23.306 147.302 -26.913  1.00  0.00           C  
ATOM    265  O   GLY B 196      23.330 148.419 -27.432  1.00  0.00           O  
ATOM    266  N   GLY B 197      22.301 146.450 -27.074  1.00  0.00           N  
ATOM    267  CA  GLY B 197      21.142 146.817 -27.863  1.00  0.00           C  
ATOM    268  C   GLY B 197      20.111 147.457 -26.963  1.00  0.00           C  
ATOM    269  O   GLY B 197      18.907 147.299 -27.152  1.00  0.00           O  
ATOM    270  N   LEU B 198      20.591 148.185 -25.965  1.00  0.00           N  
ATOM    271  CA  LEU B 198      19.706 148.859 -25.027  1.00  0.00           C  
ATOM    272  C   LEU B 198      20.534 149.755 -24.146  1.00  0.00           C  
ATOM    273  O   LEU B 198      21.185 149.269 -23.224  1.00  0.00           O  
ATOM    274  CB  LEU B 198      18.983 147.850 -24.140  1.00  0.00           C  
ATOM    275  CG  LEU B 198      17.837 148.507 -23.377  1.00  0.00           C  
ATOM    276  CD1 LEU B 198      16.784 148.895 -24.394  1.00  0.00           C  
ATOM    277  CD2 LEU B 198      17.250 147.576 -22.332  1.00  0.00           C  
ATOM    278  N   ILE B 199      20.512 151.059 -24.410  1.00  0.00           N  
ATOM    279  CA  ILE B 199      21.300 151.965 -23.589  1.00  0.00           C  
ATOM    280  C   ILE B 199      20.459 152.656 -22.522  1.00  0.00           C  
ATOM    281  O   ILE B 199      19.283 152.965 -22.722  1.00  0.00           O  
ATOM    282  CB  ILE B 199      22.033 153.016 -24.448  1.00  0.00           C  
ATOM    283  CG1 ILE B 199      22.793 152.318 -25.579  1.00  0.00           C  
ATOM    284  CG2 ILE B 199      23.029 153.789 -23.591  1.00  0.00           C  
ATOM    285  CD1 ILE B 199      23.638 153.238 -26.438  1.00  0.00           C  
ATOM    286  N   PHE B 200      21.083 152.849 -21.370  1.00  0.00           N  
ATOM    287  CA  PHE B 200      20.462 153.505 -20.243  1.00  0.00           C  
ATOM    288  C   PHE B 200      21.417 154.608 -19.836  1.00  0.00           C  
ATOM    289  O   PHE B 200      22.637 154.420 -19.840  1.00  0.00           O  
ATOM    290  CB  PHE B 200      20.302 152.553 -19.067  1.00  0.00           C  
ATOM    291  CG  PHE B 200      19.250 151.506 -19.258  1.00  0.00           C  
ATOM    292  CD1 PHE B 200      19.597 150.159 -19.308  1.00  0.00           C  
ATOM    293  CD2 PHE B 200      17.904 151.853 -19.294  1.00  0.00           C  
ATOM    294  CE1 PHE B 200      18.620 149.173 -19.378  1.00  0.00           C  
ATOM    295  CE2 PHE B 200      16.914 150.870 -19.364  1.00  0.00           C  
ATOM    296  CZ  PHE B 200      17.277 149.527 -19.405  1.00  0.00           C  
ATOM    297  N   LEU B 201      20.853 155.761 -19.487  1.00  0.00           N  
ATOM    298  CA  LEU B 201      21.628 156.914 -19.067  1.00  0.00           C  
ATOM    299  C   LEU B 201      21.014 157.511 -17.812  1.00  0.00           C  
ATOM    300  O   LEU B 201      19.799 157.649 -17.717  1.00  0.00           O  
ATOM    301  CB  LEU B 201      21.630 157.964 -20.180  1.00  0.00           C  
ATOM    302  CG  LEU B 201      22.302 157.504 -21.471  1.00  0.00           C  
ATOM    303  CD1 LEU B 201      22.360 158.606 -22.533  1.00  0.00           C  
ATOM    304  CD2 LEU B 201      23.702 157.054 -21.104  1.00  0.00           C  
ATOM    305  N   ASP B 202      21.842 157.810 -16.822  1.00  0.00           N  
ATOM    306  CA  ASP B 202      21.330 158.470 -15.631  1.00  0.00           C  
ATOM    307  C   ASP B 202      21.651 159.923 -15.925  1.00  0.00           C  
ATOM    308  O   ASP B 202      22.807 160.357 -15.831  1.00  0.00           O  
ATOM    309  CB  ASP B 202      22.023 157.987 -14.353  1.00  0.00           C  
ATOM    310  CG  ASP B 202      21.467 156.668 -13.874  1.00  0.00           C  
ATOM    311  OD1 ASP B 202      21.698 156.283 -12.702  1.00  0.00           O  
ATOM    312  OD2 ASP B 202      20.781 156.015 -14.691  1.00  0.00           O  
ATOM    313  N   LEU B 203      20.617 160.640 -16.361  1.00  0.00           N  
ATOM    314  CA  LEU B 203      20.726 162.048 -16.710  1.00  0.00           C  
ATOM    315  C   LEU B 203      20.608 162.876 -15.446  1.00  0.00           C  
ATOM    316  O   LEU B 203      19.779 162.581 -14.574  1.00  0.00           O  
ATOM    317  CB  LEU B 203      19.620 162.441 -17.688  1.00  0.00           C  
ATOM    318  CG  LEU B 203      19.803 163.638 -18.639  1.00  0.00           C  
ATOM    319  CD1 LEU B 203      18.634 164.586 -18.424  1.00  0.00           C  
ATOM    320  CD2 LEU B 203      21.146 164.346 -18.424  1.00  0.00           C  
ATOM    321  N   ARG B 205      21.423 163.923 -15.367  1.00  0.00           N  
ATOM    322  CA  ARG B 205      21.452 164.773 -14.188  1.00  0.00           C  
ATOM    323  C   ARG B 205      21.289 166.324 -14.305  1.00  0.00           C  
ATOM    324  O   ARG B 205      21.660 166.965 -15.311  1.00  0.00           O  
ATOM    325  CB  ARG B 205      22.758 164.459 -13.441  1.00  0.00           C  
ATOM    326  CG  ARG B 205      22.850 164.917 -12.004  1.00  0.00           C  
ATOM    327  CD  ARG B 205      24.110 165.717 -11.787  1.00  0.00           C  
ATOM    328  NE  ARG B 205      25.267 165.076 -12.361  1.00  0.00           N  
ATOM    329  CZ  ARG B 205      26.405 165.711 -12.573  1.00  0.00           C  
ATOM    330  NH1 ARG B 205      26.537 167.013 -12.256  1.00  0.00           N  
ATOM    331  NH2 ARG B 205      27.408 165.037 -13.118  1.00  0.00           N  
ATOM    332  N   ASP B 206      20.685 166.909 -13.269  1.00  0.00           N  
ATOM    333  CA  ASP B 206      20.560 168.359 -13.097  1.00  0.00           C  
ATOM    334  C   ASP B 206      20.289 168.636 -11.602  1.00  0.00           C  
ATOM    335  O   ASP B 206      19.814 167.763 -10.891  1.00  0.00           O  
ATOM    336  CB  ASP B 206      19.565 169.039 -14.078  1.00  0.00           C  
ATOM    337  CG  ASP B 206      18.135 168.729 -13.804  1.00  0.00           C  
ATOM    338  OD1 ASP B 206      17.773 168.192 -12.740  1.00  0.00           O  
ATOM    339  OD2 ASP B 206      17.347 169.071 -14.718  1.00  0.00           O  
ATOM    340  N   ARG B 207      20.671 169.823 -11.128  1.00  0.00           N  
ATOM    341  CA  ARG B 207      20.550 170.227  -9.716  1.00  0.00           C  
ATOM    342  C   ARG B 207      19.400 169.676  -8.878  1.00  0.00           C  
ATOM    343  O   ARG B 207      19.421 169.783  -7.648  1.00  0.00           O  
ATOM    344  CB  ARG B 207      20.554 171.761  -9.603  1.00  0.00           C  
ATOM    345  CG  ARG B 207      19.563 172.508 -10.484  1.00  0.00           C  
ATOM    346  CD  ARG B 207      18.379 173.085  -9.697  1.00  0.00           C  
ATOM    347  NE  ARG B 207      18.619 174.458  -9.312  1.00  0.00           N  
ATOM    348  CZ  ARG B 207      17.662 175.367  -9.212  1.00  0.00           C  
ATOM    349  NH1 ARG B 207      16.377 175.060  -9.472  1.00  0.00           N  
ATOM    350  NH2 ARG B 207      18.018 176.590  -8.835  1.00  0.00           N  
ATOM    351  N   GLU B 208      18.435 169.040  -9.524  1.00  0.00           N  
ATOM    352  CA  GLU B 208      17.278 168.490  -8.839  1.00  0.00           C  
ATOM    353  C   GLU B 208      17.340 166.968  -8.794  1.00  0.00           C  
ATOM    354  O   GLU B 208      16.376 166.326  -8.371  1.00  0.00           O  
ATOM    355  CB  GLU B 208      15.999 168.935  -9.542  1.00  0.00           C  
ATOM    356  CG  GLU B 208      15.708 170.440  -9.434  1.00  0.00           C  
ATOM    357  CD  GLU B 208      15.385 170.836  -8.038  1.00  0.00           C  
ATOM    358  OE1 GLU B 208      16.128 171.657  -7.455  1.00  0.00           O  
ATOM    359  OE2 GLU B 208      14.374 170.315  -7.507  1.00  0.00           O  
ATOM    360  N   GLY B 209      18.464 166.384  -9.211  1.00  0.00           N  
ATOM    361  CA  GLY B 209      18.583 164.936  -9.181  1.00  0.00           C  
ATOM    362  C   GLY B 209      18.757 164.241 -10.521  1.00  0.00           C  
ATOM    363  O   GLY B 209      18.915 164.874 -11.575  1.00  0.00           O  
ATOM    364  N   LEU B 210      18.745 162.913 -10.467  1.00  0.00           N  
ATOM    365  CA  LEU B 210      18.909 162.083 -11.650  1.00  0.00           C  
ATOM    366  C   LEU B 210      17.587 161.556 -12.159  1.00  0.00           C  
ATOM    367  O   LEU B 210      16.629 161.372 -11.403  1.00  0.00           O  
ATOM    368  CB  LEU B 210      19.769 160.859 -11.342  1.00  0.00           C  
ATOM    369  CG  LEU B 210      21.057 160.985 -10.548  1.00  0.00           C  
ATOM    370  CD1 LEU B 210      21.549 159.587 -10.211  1.00  0.00           C  
ATOM    371  CD2 LEU B 210      22.089 161.752 -11.349  1.00  0.00           C  
ATOM    372  N   VAL B 211      17.546 161.303 -13.454  1.00  0.00           N  
ATOM    373  CA  VAL B 211      16.368 160.716 -14.054  1.00  0.00           C  
ATOM    374  C   VAL B 211      16.983 159.805 -15.077  1.00  0.00           C  
ATOM    375  O   VAL B 211      18.004 160.142 -15.682  1.00  0.00           O  
ATOM    376  CB  VAL B 211      15.474 161.725 -14.772  1.00  0.00           C  
ATOM    377  CG1 VAL B 211      16.118 162.159 -16.076  1.00  0.00           C  
ATOM    378  CG2 VAL B 211      14.119 161.103 -15.024  1.00  0.00           C  
ATOM    379  N   GLN B 212      16.368 158.649 -15.267  1.00  0.00           N  
ATOM    380  CA  GLN B 212      16.883 157.678 -16.205  1.00  0.00           C  
ATOM    381  C   GLN B 212      16.334 157.826 -17.606  1.00  0.00           C  
ATOM    382  O   GLN B 212      15.125 157.922 -17.807  1.00  0.00           O  
ATOM    383  CB  GLN B 212      16.565 156.282 -15.707  1.00  0.00           C  
ATOM    384  CG  GLN B 212      17.182 155.182 -16.528  1.00  0.00           C  
ATOM    385  CD  GLN B 212      16.733 153.827 -16.053  1.00  0.00           C  
ATOM    386  OE1 GLN B 212      17.472 153.122 -15.362  1.00  0.00           O  
ATOM    387  NE2 GLN B 212      15.525 153.437 -16.444  1.00  0.00           N  
ATOM    388  N   LEU B 213      17.238 157.844 -18.575  1.00  0.00           N  
ATOM    389  CA  LEU B 213      16.844 157.925 -19.972  1.00  0.00           C  
ATOM    390  C   LEU B 213      17.115 156.526 -20.507  1.00  0.00           C  
ATOM    391  O   LEU B 213      18.158 155.927 -20.226  1.00  0.00           O  
ATOM    392  CB  LEU B 213      17.692 158.936 -20.750  1.00  0.00           C  
ATOM    393  CG  LEU B 213      18.281 160.124 -19.997  1.00  0.00           C  
ATOM    394  CD1 LEU B 213      18.760 161.148 -21.012  1.00  0.00           C  
ATOM    395  CD2 LEU B 213      17.243 160.736 -19.079  1.00  0.00           C  
ATOM    396  N   VAL B 214      16.150 156.013 -21.253  1.00  0.00           N  
ATOM    397  CA  VAL B 214      16.233 154.701 -21.857  1.00  0.00           C  
ATOM    398  C   VAL B 214      16.298 154.908 -23.358  1.00  0.00           C  
ATOM    399  O   VAL B 214      15.500 155.656 -23.926  1.00  0.00           O  
ATOM    400  CB  VAL B 214      14.976 153.844 -21.515  1.00  0.00           C  
ATOM    401  CG1 VAL B 214      14.919 152.594 -22.395  1.00  0.00           C  
ATOM    402  CG2 VAL B 214      14.998 153.453 -20.044  1.00  0.00           C  
ATOM    403  N   ALA B 215      17.266 154.263 -23.996  1.00  0.00           N  
ATOM    404  CA  ALA B 215      17.404 154.367 -25.438  1.00  0.00           C  
ATOM    405  C   ALA B 215      17.216 152.979 -25.993  1.00  0.00           C  
ATOM    406  O   ALA B 215      17.554 151.985 -25.343  1.00  0.00           O  
ATOM    407  CB  ALA B 215      18.780 154.895 -25.816  1.00  0.00           C  
ATOM    408  N   HIS B 216      16.652 152.917 -27.189  1.00  0.00           N  
ATOM    409  CA  HIS B 216      16.437 151.645 -27.860  1.00  0.00           C  
ATOM    410  C   HIS B 216      17.113 151.796 -29.200  1.00  0.00           C  
ATOM    411  O   HIS B 216      17.286 152.909 -29.698  1.00  0.00           O  
ATOM    412  CB  HIS B 216      14.943 151.348 -28.017  1.00  0.00           C  
ATOM    413  CG  HIS B 216      14.226 151.231 -26.710  1.00  0.00           C  
ATOM    414  ND1 HIS B 216      14.497 150.225 -25.808  1.00  0.00           N  
ATOM    415  CD2 HIS B 216      13.335 152.051 -26.102  1.00  0.00           C  
ATOM    416  CE1 HIS B 216      13.812 150.435 -24.697  1.00  0.00           C  
ATOM    417  NE2 HIS B 216      13.099 151.537 -24.849  1.00  0.00           N  
ATOM    418  N   PRO B 217      17.520 150.678 -29.799  1.00  0.00           N  
ATOM    419  CA  PRO B 217      18.197 150.710 -31.097  1.00  0.00           C  
ATOM    420  C   PRO B 217      17.268 151.282 -32.163  1.00  0.00           C  
ATOM    421  O   PRO B 217      17.705 151.907 -33.132  1.00  0.00           O  
ATOM    422  CB  PRO B 217      18.537 149.240 -31.339  1.00  0.00           C  
ATOM    423  CG  PRO B 217      18.456 148.606 -29.938  1.00  0.00           C  
ATOM    424  CD  PRO B 217      17.272 149.295 -29.365  1.00  0.00           C  
ATOM    425  N   ALA B 218      15.975 151.057 -31.957  1.00  0.00           N  
ATOM    426  CA  ALA B 218      14.934 151.523 -32.863  1.00  0.00           C  
ATOM    427  C   ALA B 218      14.879 153.051 -32.930  1.00  0.00           C  
ATOM    428  O   ALA B 218      14.730 153.628 -34.004  1.00  0.00           O  
ATOM    429  CB  ALA B 218      13.588 150.968 -32.406  1.00  0.00           C  
ATOM    430  N   SER B 219      15.001 153.696 -31.771  1.00  0.00           N  
ATOM    431  CA  SER B 219      14.961 155.157 -31.667  1.00  0.00           C  
ATOM    432  C   SER B 219      16.210 155.853 -32.172  1.00  0.00           C  
ATOM    433  O   SER B 219      17.328 155.373 -31.967  1.00  0.00           O  
ATOM    434  CB  SER B 219      14.760 155.589 -30.217  1.00  0.00           C  
ATOM    435  OG  SER B 219      15.720 156.575 -29.868  1.00  0.00           O  
ATOM    436  N   PRO B 220      16.035 157.024 -32.804  1.00  0.00           N  
ATOM    437  CA  PRO B 220      17.128 157.837 -33.353  1.00  0.00           C  
ATOM    438  C   PRO B 220      18.071 158.374 -32.271  1.00  0.00           C  
ATOM    439  O   PRO B 220      19.171 158.848 -32.572  1.00  0.00           O  
ATOM    440  CB  PRO B 220      16.392 158.942 -34.104  1.00  0.00           C  
ATOM    441  CG  PRO B 220      15.118 159.085 -33.326  1.00  0.00           C  
ATOM    442  CD  PRO B 220      14.730 157.655 -33.059  1.00  0.00           C  
ATOM    443  N   ALA B 221      17.632 158.293 -31.016  1.00  0.00           N  
ATOM    444  CA  ALA B 221      18.440 158.740 -29.883  1.00  0.00           C  
ATOM    445  C   ALA B 221      19.666 157.832 -29.769  1.00  0.00           C  
ATOM    446  O   ALA B 221      20.805 158.302 -29.683  1.00  0.00           O  
ATOM    447  CB  ALA B 221      17.629 158.666 -28.600  1.00  0.00           C  
ATOM    448  N   TYR B 222      19.398 156.525 -29.782  1.00  0.00           N  
ATOM    449  CA  TYR B 222      20.403 155.460 -29.680  1.00  0.00           C  
ATOM    450  C   TYR B 222      21.770 155.753 -30.289  1.00  0.00           C  
ATOM    451  O   TYR B 222      22.795 155.522 -29.652  1.00  0.00           O  
ATOM    452  CB  TYR B 222      19.866 154.170 -30.311  1.00  0.00           C  
ATOM    453  CG  TYR B 222      20.791 152.985 -30.124  1.00  0.00           C  
ATOM    454  CD1 TYR B 222      20.757 152.230 -28.948  1.00  0.00           C  
ATOM    455  CD2 TYR B 222      21.744 152.651 -31.098  1.00  0.00           C  
ATOM    456  CE1 TYR B 222      21.652 151.170 -28.742  1.00  0.00           C  
ATOM    457  CE2 TYR B 222      22.641 151.598 -30.902  1.00  0.00           C  
ATOM    458  CZ  TYR B 222      22.591 150.866 -29.721  1.00  0.00           C  
ATOM    459  OH  TYR B 222      23.493 149.846 -29.513  1.00  0.00           O  
ATOM    460  N   ALA B 223      21.785 156.226 -31.529  1.00  0.00           N  
ATOM    461  CA  ALA B 223      23.042 156.527 -32.197  1.00  0.00           C  
ATOM    462  C   ALA B 223      23.927 157.317 -31.252  1.00  0.00           C  
ATOM    463  O   ALA B 223      24.942 156.817 -30.759  1.00  0.00           O  
ATOM    464  CB  ALA B 223      22.789 157.327 -33.459  1.00  0.00           C  
ATOM    465  N   THR B 224      23.518 158.554 -30.999  1.00  0.00           N  
ATOM    466  CA  THR B 224      24.243 159.453 -30.113  1.00  0.00           C  
ATOM    467  C   THR B 224      24.275 158.888 -28.690  1.00  0.00           C  
ATOM    468  O   THR B 224      25.271 159.032 -27.975  1.00  0.00           O  
ATOM    469  CB  THR B 224      23.564 160.830 -30.098  1.00  0.00           C  
ATOM    470  OG1 THR B 224      23.331 161.254 -31.448  1.00  0.00           O  
ATOM    471  CG2 THR B 224      24.433 161.851 -29.379  1.00  0.00           C  
ATOM    472  N   ALA B 225      23.175 158.247 -28.298  1.00  0.00           N  
ATOM    473  CA  ALA B 225      23.032 157.649 -26.977  1.00  0.00           C  
ATOM    474  C   ALA B 225      24.140 156.658 -26.673  1.00  0.00           C  
ATOM    475  O   ALA B 225      24.138 156.026 -25.617  1.00  0.00           O  
ATOM    476  CB  ALA B 225      21.694 156.946 -26.876  1.00  0.00           C  
ATOM    477  N   GLU B 226      25.092 156.524 -27.589  1.00  0.00           N  
ATOM    478  CA  GLU B 226      26.171 155.569 -27.399  1.00  0.00           C  
ATOM    479  C   GLU B 226      27.577 156.159 -27.462  1.00  0.00           C  
ATOM    480  O   GLU B 226      28.543 155.479 -27.123  1.00  0.00           O  
ATOM    481  CB  GLU B 226      26.022 154.439 -28.424  1.00  0.00           C  
ATOM    482  CG  GLU B 226      26.878 153.201 -28.148  1.00  0.00           C  
ATOM    483  CD  GLU B 226      26.454 151.989 -28.984  1.00  0.00           C  
ATOM    484  OE1 GLU B 226      26.046 152.186 -30.153  1.00  0.00           O  
ATOM    485  OE2 GLU B 226      26.538 150.841 -28.478  1.00  0.00           O  
ATOM    486  N   ARG B 227      27.712 157.411 -27.888  1.00  0.00           N  
ATOM    487  CA  ARG B 227      29.041 158.008 -27.938  1.00  0.00           C  
ATOM    488  C   ARG B 227      29.213 158.951 -26.757  1.00  0.00           C  
ATOM    489  O   ARG B 227      30.267 159.554 -26.546  1.00  0.00           O  
ATOM    490  CB  ARG B 227      29.256 158.753 -29.257  1.00  0.00           C  
ATOM    491  CG  ARG B 227      28.634 160.129 -29.373  1.00  0.00           C  
ATOM    492  CD  ARG B 227      29.184 160.798 -30.625  1.00  0.00           C  
ATOM    493  NE  ARG B 227      28.368 161.917 -31.073  1.00  0.00           N  
ATOM    494  CZ  ARG B 227      28.443 163.147 -30.582  1.00  0.00           C  
ATOM    495  NH1 ARG B 227      29.311 163.432 -29.616  1.00  0.00           N  
ATOM    496  NH2 ARG B 227      27.646 164.095 -31.063  1.00  0.00           N  
ATOM    497  N   VAL B 228      28.150 159.044 -25.975  1.00  0.00           N  
ATOM    498  CA  VAL B 228      28.112 159.898 -24.807  1.00  0.00           C  
ATOM    499  C   VAL B 228      28.812 159.240 -23.605  1.00  0.00           C  
ATOM    500  O   VAL B 228      28.596 158.068 -23.309  1.00  0.00           O  
ATOM    501  CB  VAL B 228      26.610 160.252 -24.460  1.00  0.00           C  
ATOM    502  CG1 VAL B 228      25.965 159.158 -23.611  1.00  0.00           C  
ATOM    503  CG2 VAL B 228      26.535 161.595 -23.774  1.00  0.00           C  
ATOM    504  N   ARG B 229      29.687 159.985 -22.940  1.00  0.00           N  
ATOM    505  CA  ARG B 229      30.358 159.481 -21.741  1.00  0.00           C  
ATOM    506  C   ARG B 229      29.870 160.353 -20.574  1.00  0.00           C  
ATOM    507  O   ARG B 229      29.072 161.271 -20.775  1.00  0.00           O  
ATOM    508  CB  ARG B 229      31.883 159.565 -21.888  1.00  0.00           C  
ATOM    509  CG  ARG B 229      32.495 158.477 -22.772  1.00  0.00           C  
ATOM    510  CD  ARG B 229      32.092 157.080 -22.315  1.00  0.00           C  
ATOM    511  NE  ARG B 229      31.154 156.482 -23.253  1.00  0.00           N  
ATOM    512  CZ  ARG B 229      31.471 156.143 -24.497  1.00  0.00           C  
ATOM    513  NH1 ARG B 229      32.706 156.347 -24.937  1.00  0.00           N  
ATOM    514  NH2 ARG B 229      30.556 155.610 -25.301  1.00  0.00           N  
ATOM    515  N   PRO B 230      30.320 160.083 -19.341  1.00  0.00           N  
ATOM    516  CA  PRO B 230      29.806 160.957 -18.283  1.00  0.00           C  
ATOM    517  C   PRO B 230      30.284 162.398 -18.395  1.00  0.00           C  
ATOM    518  O   PRO B 230      31.303 162.680 -19.028  1.00  0.00           O  
ATOM    519  CB  PRO B 230      30.302 160.288 -17.001  1.00  0.00           C  
ATOM    520  CG  PRO B 230      30.399 158.853 -17.386  1.00  0.00           C  
ATOM    521  CD  PRO B 230      31.024 158.930 -18.761  1.00  0.00           C  
ATOM    522  N   GLU B 231      29.532 163.295 -17.764  1.00  0.00           N  
ATOM    523  CA  GLU B 231      29.825 164.723 -17.743  1.00  0.00           C  
ATOM    524  C   GLU B 231      29.595 165.376 -19.091  1.00  0.00           C  
ATOM    525  O   GLU B 231      29.982 166.512 -19.335  1.00  0.00           O  
ATOM    526  CB  GLU B 231      31.248 164.963 -17.250  1.00  0.00           C  
ATOM    527  CG  GLU B 231      31.482 164.407 -15.859  1.00  0.00           C  
ATOM    528  CD  GLU B 231      30.375 164.767 -14.876  1.00  0.00           C  
ATOM    529  OE1 GLU B 231      29.242 164.256 -15.017  1.00  0.00           O  
ATOM    530  OE2 GLU B 231      30.643 165.565 -13.957  1.00  0.00           O  
ATOM    531  N   TRP B 232      28.953 164.628 -19.968  1.00  0.00           N  
ATOM    532  CA  TRP B 232      28.613 165.130 -21.267  1.00  0.00           C  
ATOM    533  C   TRP B 232      27.333 165.882 -20.993  1.00  0.00           C  
ATOM    534  O   TRP B 232      26.582 165.511 -20.090  1.00  0.00           O  
ATOM    535  CB  TRP B 232      28.409 163.954 -22.224  1.00  0.00           C  
ATOM    536  CG  TRP B 232      29.708 163.563 -22.833  1.00  0.00           C  
ATOM    537  CD1 TRP B 232      30.927 163.552 -22.212  1.00  0.00           C  
ATOM    538  CD2 TRP B 232      29.958 163.263 -24.209  1.00  0.00           C  
ATOM    539  NE1 TRP B 232      31.919 163.280 -23.119  1.00  0.00           N  
ATOM    540  CE2 TRP B 232      31.352 163.097 -24.353  1.00  0.00           C  
ATOM    541  CE3 TRP B 232      29.139 163.124 -25.335  1.00  0.00           C  
ATOM    542  CZ2 TRP B 232      31.946 162.802 -25.579  1.00  0.00           C  
ATOM    543  CZ3 TRP B 232      29.730 162.831 -26.552  1.00  0.00           C  
ATOM    544  CH2 TRP B 232      31.123 162.673 -26.663  1.00  0.00           C  
ATOM    545  N   VAL B 233      27.099 166.963 -21.723  1.00  0.00           N  
ATOM    546  CA  VAL B 233      25.887 167.733 -21.509  1.00  0.00           C  
ATOM    547  C   VAL B 233      25.016 167.457 -22.704  1.00  0.00           C  
ATOM    548  O   VAL B 233      25.419 167.678 -23.850  1.00  0.00           O  
ATOM    549  CB  VAL B 233      26.192 169.238 -21.375  1.00  0.00           C  
ATOM    550  CG1 VAL B 233      24.903 170.006 -21.132  1.00  0.00           C  
ATOM    551  CG2 VAL B 233      27.177 169.474 -20.214  1.00  0.00           C  
ATOM    552  N   VAL B 234      23.818 166.953 -22.432  1.00  0.00           N  
ATOM    553  CA  VAL B 234      22.912 166.590 -23.510  1.00  0.00           C  
ATOM    554  C   VAL B 234      21.460 167.055 -23.352  1.00  0.00           C  
ATOM    555  O   VAL B 234      21.020 167.398 -22.255  1.00  0.00           O  
ATOM    556  CB  VAL B 234      22.945 165.046 -23.712  1.00  0.00           C  
ATOM    557  CG1 VAL B 234      24.357 164.611 -24.046  1.00  0.00           C  
ATOM    558  CG2 VAL B 234      22.455 164.332 -22.453  1.00  0.00           C  
ATOM    559  N   ARG B 235      20.731 167.062 -24.469  1.00  0.00           N  
ATOM    560  CA  ARG B 235      19.335 167.465 -24.487  1.00  0.00           C  
ATOM    561  C   ARG B 235      18.459 166.250 -24.789  1.00  0.00           C  
ATOM    562  O   ARG B 235      18.204 165.912 -25.947  1.00  0.00           O  
ATOM    563  CB  ARG B 235      19.111 168.562 -25.533  1.00  0.00           C  
ATOM    564  CG  ARG B 235      17.739 169.213 -25.451  1.00  0.00           C  
ATOM    565  CD  ARG B 235      17.642 170.392 -26.396  1.00  0.00           C  
ATOM    566  NE  ARG B 235      18.568 171.454 -26.016  1.00  0.00           N  
ATOM    567  CZ  ARG B 235      19.409 172.047 -26.855  1.00  0.00           C  
ATOM    568  NH1 ARG B 235      19.442 171.688 -28.128  1.00  0.00           N  
ATOM    569  NH2 ARG B 235      20.237 172.986 -26.420  1.00  0.00           N  
ATOM    570  N   ALA B 236      17.997 165.608 -23.723  1.00  0.00           N  
ATOM    571  CA  ALA B 236      17.165 164.425 -23.822  1.00  0.00           C  
ATOM    572  C   ALA B 236      15.718 164.732 -24.155  1.00  0.00           C  
ATOM    573  O   ALA B 236      14.987 165.291 -23.339  1.00  0.00           O  
ATOM    574  CB  ALA B 236      17.228 163.654 -22.522  1.00  0.00           C  
ATOM    575  N   LYS B 237      15.301 164.353 -25.356  1.00  0.00           N  
ATOM    576  CA  LYS B 237      13.921 164.563 -25.784  1.00  0.00           C  
ATOM    577  C   LYS B 237      13.318 163.175 -25.858  1.00  0.00           C  
ATOM    578  O   LYS B 237      13.603 162.424 -26.791  1.00  0.00           O  
ATOM    579  CB  LYS B 237      13.891 165.207 -27.167  1.00  0.00           C  
ATOM    580  CG  LYS B 237      12.579 165.880 -27.548  1.00  0.00           C  
ATOM    581  CD  LYS B 237      12.817 166.792 -28.757  1.00  0.00           C  
ATOM    582  CE  LYS B 237      14.067 167.685 -28.541  1.00  0.00           C  
ATOM    583  NZ  LYS B 237      14.449 168.540 -29.710  1.00  0.00           N  
ATOM    584  N   GLY B 238      12.503 162.825 -24.869  1.00  0.00           N  
ATOM    585  CA  GLY B 238      11.898 161.505 -24.863  1.00  0.00           C  
ATOM    586  C   GLY B 238      10.404 161.477 -24.611  1.00  0.00           C  
ATOM    587  O   GLY B 238       9.639 162.206 -25.245  1.00  0.00           O  
ATOM    588  N   LEU B 239       9.992 160.626 -23.676  1.00  0.00           N  
ATOM    589  CA  LEU B 239       8.585 160.461 -23.317  1.00  0.00           C  
ATOM    590  C   LEU B 239       8.501 159.665 -22.015  1.00  0.00           C  
ATOM    591  O   LEU B 239       8.823 158.485 -22.004  1.00  0.00           O  
ATOM    592  CB  LEU B 239       7.868 159.705 -24.436  1.00  0.00           C  
ATOM    593  CG  LEU B 239       6.514 159.108 -24.070  1.00  0.00           C  
ATOM    594  CD1 LEU B 239       5.575 160.219 -23.654  1.00  0.00           C  
ATOM    595  CD2 LEU B 239       5.958 158.340 -25.258  1.00  0.00           C  
ATOM    596  N   VAL B 240       8.070 160.287 -20.923  1.00  0.00           N  
ATOM    597  CA  VAL B 240       8.011 159.556 -19.656  1.00  0.00           C  
ATOM    598  C   VAL B 240       7.154 158.283 -19.666  1.00  0.00           C  
ATOM    599  O   VAL B 240       6.018 158.272 -20.146  1.00  0.00           O  
ATOM    600  CB  VAL B 240       7.534 160.455 -18.479  1.00  0.00           C  
ATOM    601  CG1 VAL B 240       7.510 159.639 -17.182  1.00  0.00           C  
ATOM    602  CG2 VAL B 240       8.461 161.656 -18.320  1.00  0.00           C  
ATOM    603  N   ARG B 241       7.732 157.210 -19.128  1.00  0.00           N  
ATOM    604  CA  ARG B 241       7.076 155.906 -19.020  1.00  0.00           C  
ATOM    605  C   ARG B 241       7.293 155.451 -17.575  1.00  0.00           C  
ATOM    606  O   ARG B 241       8.159 155.989 -16.885  1.00  0.00           O  
ATOM    607  CB  ARG B 241       7.732 154.889 -19.966  1.00  0.00           C  
ATOM    608  CG  ARG B 241       7.865 155.320 -21.430  1.00  0.00           C  
ATOM    609  CD  ARG B 241       6.507 155.615 -22.070  1.00  0.00           C  
ATOM    610  NE  ARG B 241       6.601 155.859 -23.511  1.00  0.00           N  
ATOM    611  CZ  ARG B 241       6.816 154.917 -24.428  1.00  0.00           C  
ATOM    612  NH1 ARG B 241       6.961 153.647 -24.069  1.00  0.00           N  
ATOM    613  NH2 ARG B 241       6.883 155.247 -25.712  1.00  0.00           N  
ATOM    614  N   LEU B 242       6.519 154.473 -17.109  1.00  0.00           N  
ATOM    615  CA  LEU B 242       6.688 153.979 -15.741  1.00  0.00           C  
ATOM    616  C   LEU B 242       7.740 152.864 -15.755  1.00  0.00           C  
ATOM    617  O   LEU B 242       7.729 151.996 -16.627  1.00  0.00           O  
ATOM    618  CB  LEU B 242       5.360 153.442 -15.182  1.00  0.00           C  
ATOM    619  CG  LEU B 242       5.152 153.477 -13.659  1.00  0.00           C  
ATOM    620  CD1 LEU B 242       3.850 152.775 -13.336  1.00  0.00           C  
ATOM    621  CD2 LEU B 242       6.307 152.802 -12.916  1.00  0.00           C  
ATOM    622  N   ARG B 243       8.656 152.894 -14.796  1.00  0.00           N  
ATOM    623  CA  ARG B 243       9.702 151.883 -14.720  1.00  0.00           C  
ATOM    624  C   ARG B 243       9.150 150.526 -14.312  1.00  0.00           C  
ATOM    625  O   ARG B 243       8.248 150.445 -13.478  1.00  0.00           O  
ATOM    626  CB  ARG B 243      10.769 152.301 -13.708  1.00  0.00           C  
ATOM    627  CG  ARG B 243      11.906 153.123 -14.275  1.00  0.00           C  
ATOM    628  CD  ARG B 243      12.707 153.747 -13.144  1.00  0.00           C  
ATOM    629  NE  ARG B 243      14.097 153.299 -13.092  1.00  0.00           N  
ATOM    630  CZ  ARG B 243      15.115 154.093 -12.786  1.00  0.00           C  
ATOM    631  NH1 ARG B 243      14.897 155.370 -12.513  1.00  0.00           N  
ATOM    632  NH2 ARG B 243      16.350 153.618 -12.748  1.00  0.00           N  
ATOM    633  N   PRO B 244       9.683 149.440 -14.902  1.00  0.00           N  
ATOM    634  CA  PRO B 244       9.244 148.077 -14.586  1.00  0.00           C  
ATOM    635  C   PRO B 244       9.937 147.717 -13.290  1.00  0.00           C  
ATOM    636  O   PRO B 244       9.408 147.012 -12.443  1.00  0.00           O  
ATOM    637  CB  PRO B 244       9.791 147.249 -15.746  1.00  0.00           C  
ATOM    638  CG  PRO B 244      10.092 148.264 -16.827  1.00  0.00           C  
ATOM    639  CD  PRO B 244      10.610 149.426 -16.043  1.00  0.00           C  
ATOM    640  N   GLU B 245      11.152 148.213 -13.149  1.00  0.00           N  
ATOM    641  CA  GLU B 245      11.901 147.948 -11.947  1.00  0.00           C  
ATOM    642  C   GLU B 245      12.187 149.250 -11.219  1.00  0.00           C  
ATOM    643  O   GLU B 245      13.239 149.866 -11.394  1.00  0.00           O  
ATOM    644  CB  GLU B 245      13.188 147.195 -12.289  1.00  0.00           C  
ATOM    645  CG  GLU B 245      13.102 145.711 -11.958  1.00  0.00           C  
ATOM    646  CD  GLU B 245      13.165 145.441 -10.463  1.00  0.00           C  
ATOM    647  OE1 GLU B 245      12.577 146.225  -9.680  1.00  0.00           O  
ATOM    648  OE2 GLU B 245      13.798 144.435 -10.073  1.00  0.00           O  
ATOM    649  N   PRO B 246      11.231 149.694 -10.393  1.00  0.00           N  
ATOM    650  CA  PRO B 246      11.368 150.932  -9.628  1.00  0.00           C  
ATOM    651  C   PRO B 246      12.628 150.946  -8.792  1.00  0.00           C  
ATOM    652  O   PRO B 246      12.910 150.001  -8.060  1.00  0.00           O  
ATOM    653  CB  PRO B 246      10.101 150.951  -8.780  1.00  0.00           C  
ATOM    654  CG  PRO B 246       9.099 150.311  -9.696  1.00  0.00           C  
ATOM    655  CD  PRO B 246       9.890 149.115 -10.203  1.00  0.00           C  
ATOM    656  N   ASN B 247      13.387 152.023  -8.915  1.00  0.00           N  
ATOM    657  CA  ASN B 247      14.616 152.162  -8.164  1.00  0.00           C  
ATOM    658  C   ASN B 247      14.305 152.943  -6.893  1.00  0.00           C  
ATOM    659  O   ASN B 247      14.288 154.173  -6.891  1.00  0.00           O  
ATOM    660  CB  ASN B 247      15.657 152.879  -9.020  1.00  0.00           C  
ATOM    661  CG  ASN B 247      16.924 153.194  -8.262  1.00  0.00           C  
ATOM    662  OD1 ASN B 247      16.922 153.249  -7.031  1.00  0.00           O  
ATOM    663  ND2 ASN B 247      18.021 153.381  -8.988  1.00  0.00           N  
ATOM    664  N   PRO B 248      14.083 152.224  -5.783  1.00  0.00           N  
ATOM    665  CA  PRO B 248      13.763 152.833  -4.487  1.00  0.00           C  
ATOM    666  C   PRO B 248      14.733 153.930  -4.048  1.00  0.00           C  
ATOM    667  O   PRO B 248      14.413 154.738  -3.175  1.00  0.00           O  
ATOM    668  CB  PRO B 248      13.790 151.634  -3.535  1.00  0.00           C  
ATOM    669  CG  PRO B 248      14.910 150.806  -4.112  1.00  0.00           C  
ATOM    670  CD  PRO B 248      14.553 150.837  -5.596  1.00  0.00           C  
ATOM    671  N   ARG B 249      15.912 153.963  -4.659  1.00  0.00           N  
ATOM    672  CA  ARG B 249      16.926 154.938  -4.277  1.00  0.00           C  
ATOM    673  C   ARG B 249      16.919 156.277  -4.994  1.00  0.00           C  
ATOM    674  O   ARG B 249      17.739 157.143  -4.680  1.00  0.00           O  
ATOM    675  CB  ARG B 249      18.317 154.333  -4.412  1.00  0.00           C  
ATOM    676  CG  ARG B 249      18.612 153.231  -3.429  1.00  0.00           C  
ATOM    677  CD  ARG B 249      19.947 152.611  -3.751  1.00  0.00           C  
ATOM    678  NE  ARG B 249      20.005 152.098  -5.124  1.00  0.00           N  
ATOM    679  CZ  ARG B 249      19.255 151.103  -5.594  1.00  0.00           C  
ATOM    680  NH1 ARG B 249      18.372 150.499  -4.804  1.00  0.00           N  
ATOM    681  NH2 ARG B 249      19.404 150.698  -6.851  1.00  0.00           N  
ATOM    682  N   LEU B 250      16.023 156.458  -5.957  1.00  0.00           N  
ATOM    683  CA  LEU B 250      15.965 157.733  -6.657  1.00  0.00           C  
ATOM    684  C   LEU B 250      14.581 158.346  -6.547  1.00  0.00           C  
ATOM    685  O   LEU B 250      13.575 157.641  -6.447  1.00  0.00           O  
ATOM    686  CB  LEU B 250      16.342 157.569  -8.134  1.00  0.00           C  
ATOM    687  CG  LEU B 250      17.696 156.955  -8.513  1.00  0.00           C  
ATOM    688  CD1 LEU B 250      18.017 157.340  -9.950  1.00  0.00           C  
ATOM    689  CD2 LEU B 250      18.800 157.446  -7.588  1.00  0.00           C  
ATOM    690  N   ALA B 251      14.551 159.675  -6.551  1.00  0.00           N  
ATOM    691  CA  ALA B 251      13.311 160.447  -6.474  1.00  0.00           C  
ATOM    692  C   ALA B 251      12.494 160.111  -7.712  1.00  0.00           C  
ATOM    693  O   ALA B 251      11.264 160.007  -7.665  1.00  0.00           O  
ATOM    694  CB  ALA B 251      13.635 161.943  -6.452  1.00  0.00           C  
ATOM    695  N   THR B 252      13.214 159.937  -8.816  1.00  0.00           N  
ATOM    696  CA  THR B 252      12.635 159.604 -10.105  1.00  0.00           C  
ATOM    697  C   THR B 252      12.533 158.084 -10.267  1.00  0.00           C  
ATOM    698  O   THR B 252      12.189 157.584 -11.342  1.00  0.00           O  
ATOM    699  CB  THR B 252      13.510 160.188 -11.234  1.00  0.00           C  
ATOM    700  OG1 THR B 252      14.856 159.716 -11.095  1.00  0.00           O  
ATOM    701  CG2 THR B 252      13.521 161.715 -11.160  1.00  0.00           C  
ATOM    702  N   GLY B 253      12.814 157.369  -9.178  1.00  0.00           N  
ATOM    703  CA  GLY B 253      12.787 155.913  -9.161  1.00  0.00           C  
ATOM    704  C   GLY B 253      11.710 155.152  -9.926  1.00  0.00           C  
ATOM    705  O   GLY B 253      11.993 154.096 -10.497  1.00  0.00           O  
ATOM    706  N   ARG B 254      10.484 155.667  -9.941  1.00  0.00           N  
ATOM    707  CA  ARG B 254       9.387 154.996 -10.626  1.00  0.00           C  
ATOM    708  C   ARG B 254       9.297 155.252 -12.112  1.00  0.00           C  
ATOM    709  O   ARG B 254       8.368 154.771 -12.758  1.00  0.00           O  
ATOM    710  CB  ARG B 254       8.059 155.393 -10.005  1.00  0.00           C  
ATOM    711  CG  ARG B 254       7.747 154.706  -8.705  1.00  0.00           C  
ATOM    712  CD  ARG B 254       7.215 155.704  -7.699  1.00  0.00           C  
ATOM    713  NE  ARG B 254       6.277 155.117  -6.744  1.00  0.00           N  
ATOM    714  CZ  ARG B 254       6.476 153.981  -6.079  1.00  0.00           C  
ATOM    715  NH1 ARG B 254       7.592 153.282  -6.261  1.00  0.00           N  
ATOM    716  NH2 ARG B 254       5.560 153.549  -5.220  1.00  0.00           N  
ATOM    717  N   VAL B 255      10.228 156.011 -12.672  1.00  0.00           N  
ATOM    718  CA  VAL B 255      10.140 156.262 -14.097  1.00  0.00           C  
ATOM    719  C   VAL B 255      11.460 156.497 -14.784  1.00  0.00           C  
ATOM    720  O   VAL B 255      12.515 156.626 -14.165  1.00  0.00           O  
ATOM    721  CB  VAL B 255       9.203 157.470 -14.428  1.00  0.00           C  
ATOM    722  CG1 VAL B 255       7.810 157.241 -13.866  1.00  0.00           C  
ATOM    723  CG2 VAL B 255       9.781 158.756 -13.873  1.00  0.00           C  
ATOM    724  N   GLU B 256      11.363 156.551 -16.098  1.00  0.00           N  
ATOM    725  CA  GLU B 256      12.495 156.769 -16.954  1.00  0.00           C  
ATOM    726  C   GLU B 256      11.887 157.420 -18.176  1.00  0.00           C  
ATOM    727  O   GLU B 256      10.659 157.452 -18.333  1.00  0.00           O  
ATOM    728  CB  GLU B 256      13.113 155.434 -17.328  1.00  0.00           C  
ATOM    729  CG  GLU B 256      12.107 154.486 -17.951  1.00  0.00           C  
ATOM    730  CD  GLU B 256      12.568 153.052 -17.915  1.00  0.00           C  
ATOM    731  OE1 GLU B 256      12.886 152.574 -16.807  1.00  0.00           O  
ATOM    732  OE2 GLU B 256      12.606 152.402 -18.986  1.00  0.00           O  
ATOM    733  N   VAL B 257      12.744 157.944 -19.036  1.00  0.00           N  
ATOM    734  CA  VAL B 257      12.278 158.597 -20.236  1.00  0.00           C  
ATOM    735  C   VAL B 257      12.814 157.813 -21.420  1.00  0.00           C  
ATOM    736  O   VAL B 257      14.021 157.591 -21.543  1.00  0.00           O  
ATOM    737  CB  VAL B 257      12.770 160.049 -20.280  1.00  0.00           C  
ATOM    738  CG1 VAL B 257      12.274 160.727 -21.538  1.00  0.00           C  
ATOM    739  CG2 VAL B 257      12.283 160.784 -19.049  1.00  0.00           C  
ATOM    740  N   GLU B 258      11.906 157.391 -22.288  1.00  0.00           N  
ATOM    741  CA  GLU B 258      12.275 156.612 -23.450  1.00  0.00           C  
ATOM    742  C   GLU B 258      12.792 157.491 -24.575  1.00  0.00           C  
ATOM    743  O   GLU B 258      12.046 157.886 -25.464  1.00  0.00           O  
ATOM    744  CB  GLU B 258      11.070 155.829 -23.920  1.00  0.00           C  
ATOM    745  CG  GLU B 258      11.437 154.626 -24.729  1.00  0.00           C  
ATOM    746  CD  GLU B 258      10.277 154.146 -25.531  1.00  0.00           C  
ATOM    747  OE1 GLU B 258       9.219 153.891 -24.921  1.00  0.00           O  
ATOM    748  OE2 GLU B 258      10.424 154.037 -26.767  1.00  0.00           O  
ATOM    749  N   LEU B 259      14.091 157.759 -24.543  1.00  0.00           N  
ATOM    750  CA  LEU B 259      14.722 158.636 -25.516  1.00  0.00           C  
ATOM    751  C   LEU B 259      14.257 158.541 -26.960  1.00  0.00           C  
ATOM    752  O   LEU B 259      14.630 157.627 -27.698  1.00  0.00           O  
ATOM    753  CB  LEU B 259      16.245 158.491 -25.438  1.00  0.00           C  
ATOM    754  CG  LEU B 259      16.805 158.847 -24.056  1.00  0.00           C  
ATOM    755  CD1 LEU B 259      18.319 159.032 -24.126  1.00  0.00           C  
ATOM    756  CD2 LEU B 259      16.149 160.125 -23.565  1.00  0.00           C  
ATOM    757  N   SER B 261      13.425 159.507 -27.345  1.00  0.00           N  
ATOM    758  CA  SER B 261      12.919 159.598 -28.708  1.00  0.00           C  
ATOM    759  C   SER B 261      13.975 160.400 -29.460  1.00  0.00           C  
ATOM    760  O   SER B 261      14.013 160.432 -30.689  1.00  0.00           O  
ATOM    761  CB  SER B 261      11.568 160.335 -28.754  1.00  0.00           C  
ATOM    762  OG  SER B 261      11.711 161.721 -28.495  1.00  0.00           O  
ATOM    763  N   ALA B 262      14.845 161.044 -28.696  1.00  0.00           N  
ATOM    764  CA  ALA B 262      15.908 161.837 -29.284  1.00  0.00           C  
ATOM    765  C   ALA B 262      16.933 162.256 -28.232  1.00  0.00           C  
ATOM    766  O   ALA B 262      16.617 162.370 -27.046  1.00  0.00           O  
ATOM    767  CB  ALA B 262      15.316 163.060 -29.966  1.00  0.00           C  
ATOM    768  N   LEU B 263      18.166 162.472 -28.676  1.00  0.00           N  
ATOM    769  CA  LEU B 263      19.229 162.879 -27.778  1.00  0.00           C  
ATOM    770  C   LEU B 263      20.237 163.671 -28.558  1.00  0.00           C  
ATOM    771  O   LEU B 263      20.633 163.276 -29.656  1.00  0.00           O  
ATOM    772  CB  LEU B 263      19.936 161.673 -27.179  1.00  0.00           C  
ATOM    773  CG  LEU B 263      20.891 162.062 -26.050  1.00  0.00           C  
ATOM    774  CD1 LEU B 263      20.079 162.299 -24.778  1.00  0.00           C  
ATOM    775  CD2 LEU B 263      21.929 160.967 -25.826  1.00  0.00           C  
ATOM    776  N   GLU B 264      20.653 164.796 -27.998  1.00  0.00           N  
ATOM    777  CA  GLU B 264      21.639 165.625 -28.667  1.00  0.00           C  
ATOM    778  C   GLU B 264      22.698 166.018 -27.653  1.00  0.00           C  
ATOM    779  O   GLU B 264      22.424 166.169 -26.462  1.00  0.00           O  
ATOM    780  CB  GLU B 264      20.978 166.863 -29.277  1.00  0.00           C  
ATOM    781  CG  GLU B 264      21.957 167.888 -29.812  1.00  0.00           C  
ATOM    782  CD  GLU B 264      21.268 169.082 -30.446  1.00  0.00           C  
ATOM    783  OE1 GLU B 264      20.297 169.603 -29.852  1.00  0.00           O  
ATOM    784  OE2 GLU B 264      21.710 169.504 -31.538  1.00  0.00           O  
ATOM    785  N   VAL B 266      23.920 166.160 -28.137  1.00  0.00           N  
ATOM    786  CA  VAL B 266      25.044 166.504 -27.288  1.00  0.00           C  
ATOM    787  C   VAL B 266      25.326 167.988 -27.381  1.00  0.00           C  
ATOM    788  O   VAL B 266      25.717 168.485 -28.444  1.00  0.00           O  
ATOM    789  CB  VAL B 266      26.296 165.714 -27.731  1.00  0.00           C  
ATOM    790  CG1 VAL B 266      27.504 166.135 -26.928  1.00  0.00           C  
ATOM    791  CG2 VAL B 266      26.038 164.231 -27.567  1.00  0.00           C  
ATOM    792  N   LEU B 267      25.130 168.706 -26.285  1.00  0.00           N  
ATOM    793  CA  LEU B 267      25.398 170.133 -26.313  1.00  0.00           C  
ATOM    794  C   LEU B 267      26.851 170.315 -25.898  1.00  0.00           C  
ATOM    795  O   LEU B 267      27.507 171.272 -26.303  1.00  0.00           O  
ATOM    796  CB  LEU B 267      24.461 170.855 -25.349  1.00  0.00           C  
ATOM    797  CG  LEU B 267      23.073 170.208 -25.351  1.00  0.00           C  
ATOM    798  CD1 LEU B 267      22.377 170.488 -24.028  1.00  0.00           C  
ATOM    799  CD2 LEU B 267      22.257 170.696 -26.555  1.00  0.00           C  
ATOM    800  N   ALA B 268      27.366 169.375 -25.113  1.00  0.00           N  
ATOM    801  CA  ALA B 268      28.744 169.467 -24.660  1.00  0.00           C  
ATOM    802  C   ALA B 268      29.353 168.119 -24.342  1.00  0.00           C  
ATOM    803  O   ALA B 268      28.667 167.216 -23.856  1.00  0.00           O  
ATOM    804  CB  ALA B 268      28.820 170.342 -23.435  1.00  0.00           C  
ATOM    805  N   GLU B 269      30.648 167.994 -24.617  1.00  0.00           N  
ATOM    806  CA  GLU B 269      31.374 166.778 -24.325  1.00  0.00           C  
ATOM    807  C   GLU B 269      32.291 167.100 -23.177  1.00  0.00           C  
ATOM    808  O   GLU B 269      32.672 168.248 -22.979  1.00  0.00           O  
ATOM    809  CB  GLU B 269      32.196 166.347 -25.522  1.00  0.00           C  
ATOM    810  CG  GLU B 269      31.362 165.833 -26.656  1.00  0.00           C  
ATOM    811  CD  GLU B 269      32.208 165.375 -27.812  1.00  0.00           C  
ATOM    812  OE1 GLU B 269      31.628 164.921 -28.821  1.00  0.00           O  
ATOM    813  OE2 GLU B 269      33.454 165.471 -27.710  1.00  0.00           O  
ATOM    814  N   ALA B 270      32.657 166.082 -22.421  1.00  0.00           N  
ATOM    815  CA  ALA B 270      33.532 166.288 -21.285  1.00  0.00           C  
ATOM    816  C   ALA B 270      34.647 165.261 -21.258  1.00  0.00           C  
ATOM    817  O   ALA B 270      34.514 164.164 -21.807  1.00  0.00           O  
ATOM    818  CB  ALA B 270      32.734 166.207 -20.003  1.00  0.00           C  
ATOM    819  N   LYS B 271      35.760 165.633 -20.638  1.00  0.00           N  
ATOM    820  CA  LYS B 271      36.860 164.712 -20.514  1.00  0.00           C  
ATOM    821  C   LYS B 271      36.667 164.112 -19.131  1.00  0.00           C  
ATOM    822  O   LYS B 271      35.580 164.226 -18.562  1.00  0.00           O  
ATOM    823  CB  LYS B 271      38.205 165.429 -20.678  1.00  0.00           C  
ATOM    824  CG  LYS B 271      38.614 166.402 -19.611  1.00  0.00           C  
ATOM    825  CD  LYS B 271      39.899 167.077 -20.072  1.00  0.00           C  
ATOM    826  CE  LYS B 271      40.568 167.857 -18.958  1.00  0.00           C  
ATOM    827  NZ  LYS B 271      41.735 168.651 -19.435  1.00  0.00           N  
ATOM    828  N   THR B 272      37.680 163.470 -18.566  1.00  0.00           N  
ATOM    829  CA  THR B 272      37.446 162.864 -17.271  1.00  0.00           C  
ATOM    830  C   THR B 272      37.737 163.669 -16.032  1.00  0.00           C  
ATOM    831  O   THR B 272      38.854 164.129 -15.803  1.00  0.00           O  
ATOM    832  CB  THR B 272      38.151 161.522 -17.157  1.00  0.00           C  
ATOM    833  OG1 THR B 272      37.768 160.703 -18.270  1.00  0.00           O  
ATOM    834  CG2 THR B 272      37.722 160.814 -15.870  1.00  0.00           C  
ATOM    835  N   PRO B 273      36.701 163.842 -15.211  1.00  0.00           N  
ATOM    836  CA  PRO B 273      36.724 164.575 -13.945  1.00  0.00           C  
ATOM    837  C   PRO B 273      37.843 164.102 -13.025  1.00  0.00           C  
ATOM    838  O   PRO B 273      38.026 162.898 -12.802  1.00  0.00           O  
ATOM    839  CB  PRO B 273      35.340 164.298 -13.354  1.00  0.00           C  
ATOM    840  CG  PRO B 273      34.858 163.038 -14.101  1.00  0.00           C  
ATOM    841  CD  PRO B 273      35.360 163.296 -15.485  1.00  0.00           C  
ATOM    842  N   PRO B 274      38.632 165.046 -12.501  1.00  0.00           N  
ATOM    843  CA  PRO B 274      39.736 164.734 -11.596  1.00  0.00           C  
ATOM    844  C   PRO B 274      39.333 163.903 -10.381  1.00  0.00           C  
ATOM    845  O   PRO B 274      40.171 163.287  -9.741  1.00  0.00           O  
ATOM    846  CB  PRO B 274      40.264 166.110 -11.238  1.00  0.00           C  
ATOM    847  CG  PRO B 274      40.178 166.798 -12.567  1.00  0.00           C  
ATOM    848  CD  PRO B 274      38.790 166.403 -13.054  1.00  0.00           C  
ATOM    849  N   PHE B 275      38.054 163.888 -10.060  1.00  0.00           N  
ATOM    850  CA  PHE B 275      37.571 163.077  -8.957  1.00  0.00           C  
ATOM    851  C   PHE B 275      36.158 162.713  -9.338  1.00  0.00           C  
ATOM    852  O   PHE B 275      35.593 163.319 -10.241  1.00  0.00           O  
ATOM    853  CB  PHE B 275      37.614 163.856  -7.638  1.00  0.00           C  
ATOM    854  CG  PHE B 275      37.325 165.305  -7.791  1.00  0.00           C  
ATOM    855  CD1 PHE B 275      36.013 165.764  -7.938  1.00  0.00           C  
ATOM    856  CD2 PHE B 275      38.367 166.217  -7.863  1.00  0.00           C  
ATOM    857  CE1 PHE B 275      35.755 167.119  -8.159  1.00  0.00           C  
ATOM    858  CE2 PHE B 275      38.118 167.571  -8.083  1.00  0.00           C  
ATOM    859  CZ  PHE B 275      36.819 168.017  -8.233  1.00  0.00           C  
ATOM    860  N   PRO B 276      35.574 161.697  -8.690  1.00  0.00           N  
ATOM    861  CA  PRO B 276      34.196 161.311  -9.033  1.00  0.00           C  
ATOM    862  C   PRO B 276      33.226 162.396  -8.565  1.00  0.00           C  
ATOM    863  O   PRO B 276      33.513 163.136  -7.608  1.00  0.00           O  
ATOM    864  CB  PRO B 276      34.003 159.985  -8.294  1.00  0.00           C  
ATOM    865  CG  PRO B 276      34.813 160.192  -7.064  1.00  0.00           C  
ATOM    866  CD  PRO B 276      36.087 160.874  -7.581  1.00  0.00           C  
ATOM    867  N   VAL B 277      32.076 162.459  -9.227  1.00  0.00           N  
ATOM    868  CA  VAL B 277      31.099 163.484  -8.939  1.00  0.00           C  
ATOM    869  C   VAL B 277      29.651 162.977  -9.007  1.00  0.00           C  
ATOM    870  O   VAL B 277      28.695 163.734  -8.789  1.00  0.00           O  
ATOM    871  CB  VAL B 277      31.367 164.645  -9.939  1.00  0.00           C  
ATOM    872  CG1 VAL B 277      30.093 165.098 -10.628  1.00  0.00           C  
ATOM    873  CG2 VAL B 277      32.057 165.787  -9.220  1.00  0.00           C  
ATOM    874  N   ASP B 278      29.500 161.682  -9.265  1.00  0.00           N  
ATOM    875  CA  ASP B 278      28.178 161.059  -9.409  1.00  0.00           C  
ATOM    876  C   ASP B 278      27.673 160.280  -8.200  1.00  0.00           C  
ATOM    877  O   ASP B 278      26.501 159.891  -8.153  1.00  0.00           O  
ATOM    878  CB  ASP B 278      28.190 160.114 -10.612  1.00  0.00           C  
ATOM    879  CG  ASP B 278      29.205 158.992 -10.458  1.00  0.00           C  
ATOM    880  OD1 ASP B 278      28.824 157.835 -10.705  1.00  0.00           O  
ATOM    881  OD2 ASP B 278      30.384 159.252 -10.101  1.00  0.00           O  
ATOM    882  N   ALA B 279      28.556 160.061  -7.230  1.00  0.00           N  
ATOM    883  CA  ALA B 279      28.231 159.300  -6.033  1.00  0.00           C  
ATOM    884  C   ALA B 279      27.016 159.785  -5.234  1.00  0.00           C  
ATOM    885  O   ALA B 279      26.062 159.038  -5.039  1.00  0.00           O  
ATOM    886  CB  ALA B 279      29.456 159.229  -5.138  1.00  0.00           C  
ATOM    887  N   GLY B 281      27.050 161.028  -4.769  1.00  0.00           N  
ATOM    888  CA  GLY B 281      25.944 161.550  -3.986  1.00  0.00           C  
ATOM    889  C   GLY B 281      24.618 161.643  -4.720  1.00  0.00           C  
ATOM    890  O   GLY B 281      23.551 161.584  -4.101  1.00  0.00           O  
ATOM    891  N   TRP B 282      24.667 161.800  -6.039  1.00  0.00           N  
ATOM    892  CA  TRP B 282      23.443 161.901  -6.814  1.00  0.00           C  
ATOM    893  C   TRP B 282      22.709 160.574  -6.877  1.00  0.00           C  
ATOM    894  O   TRP B 282      21.645 160.466  -7.486  1.00  0.00           O  
ATOM    895  CB  TRP B 282      23.744 162.417  -8.214  1.00  0.00           C  
ATOM    896  CG  TRP B 282      24.275 163.769  -8.140  1.00  0.00           C  
ATOM    897  CD1 TRP B 282      25.588 164.132  -8.079  1.00  0.00           C  
ATOM    898  CD2 TRP B 282      23.516 164.958  -7.929  1.00  0.00           C  
ATOM    899  NE1 TRP B 282      25.696 165.478  -7.828  1.00  0.00           N  
ATOM    900  CE2 TRP B 282      24.435 166.010  -7.732  1.00  0.00           C  
ATOM    901  CE3 TRP B 282      22.142 165.238  -7.879  1.00  0.00           C  
ATOM    902  CZ2 TRP B 282      24.022 167.322  -7.485  1.00  0.00           C  
ATOM    903  CZ3 TRP B 282      21.737 166.537  -7.634  1.00  0.00           C  
ATOM    904  CH2 TRP B 282      22.671 167.561  -7.441  1.00  0.00           C  
ATOM    905  N   ARG B 283      23.288 159.560  -6.242  1.00  0.00           N  
ATOM    906  CA  ARG B 283      22.672 158.244  -6.184  1.00  0.00           C  
ATOM    907  C   ARG B 283      22.292 157.996  -4.739  1.00  0.00           C  
ATOM    908  O   ARG B 283      21.512 157.106  -4.435  1.00  0.00           O  
ATOM    909  CB  ARG B 283      23.638 157.174  -6.663  1.00  0.00           C  
ATOM    910  CG  ARG B 283      24.061 157.380  -8.080  1.00  0.00           C  
ATOM    911  CD  ARG B 283      24.320 156.064  -8.716  1.00  0.00           C  
ATOM    912  NE  ARG B 283      25.582 156.068  -9.431  1.00  0.00           N  
ATOM    913  CZ  ARG B 283      26.767 156.147  -8.841  1.00  0.00           C  
ATOM    914  NH1 ARG B 283      26.842 156.231  -7.523  1.00  0.00           N  
ATOM    915  NH2 ARG B 283      27.875 156.131  -9.568  1.00  0.00           N  
ATOM    916  N   GLY B 291      22.837 158.821  -3.855  1.00  0.00           N  
ATOM    917  CA  GLY B 291      22.556 158.690  -2.440  1.00  0.00           C  
ATOM    918  C   GLY B 291      23.691 157.958  -1.765  1.00  0.00           C  
ATOM    919  O   GLY B 291      23.618 157.594  -0.595  1.00  0.00           O  
ATOM    920  N   GLU B 292      24.766 157.764  -2.512  1.00  0.00           N  
ATOM    921  CA  GLU B 292      25.930 157.044  -2.013  1.00  0.00           C  
ATOM    922  C   GLU B 292      26.986 157.881  -1.280  1.00  0.00           C  
ATOM    923  O   GLU B 292      27.429 158.912  -1.790  1.00  0.00           O  
ATOM    924  CB  GLU B 292      26.588 156.328  -3.187  1.00  0.00           C  
ATOM    925  CG  GLU B 292      25.620 155.509  -4.014  1.00  0.00           C  
ATOM    926  CD  GLU B 292      26.272 154.986  -5.270  1.00  0.00           C  
ATOM    927  OE1 GLU B 292      27.525 154.956  -5.291  1.00  0.00           O  
ATOM    928  OE2 GLU B 292      25.550 154.605  -6.226  1.00  0.00           O  
ATOM    929  N   GLU B 293      27.382 157.431  -0.088  1.00  0.00           N  
ATOM    930  CA  GLU B 293      28.420 158.106   0.690  1.00  0.00           C  
ATOM    931  C   GLU B 293      29.495 158.477  -0.328  1.00  0.00           C  
ATOM    932  O   GLU B 293      29.693 157.755  -1.305  1.00  0.00           O  
ATOM    933  CB  GLU B 293      29.013 157.144   1.736  1.00  0.00           C  
ATOM    934  CG  GLU B 293      30.468 157.473   2.189  1.00  0.00           C  
ATOM    935  CD  GLU B 293      31.366 156.222   2.351  1.00  0.00           C  
ATOM    936  OE1 GLU B 293      31.012 155.319   3.153  1.00  0.00           O  
ATOM    937  OE2 GLU B 293      32.426 156.150   1.675  1.00  0.00           O  
ATOM    938  N   GLU B 296      30.187 159.590  -0.119  1.00  0.00           N  
ATOM    939  CA  GLU B 296      31.213 159.993  -1.066  1.00  0.00           C  
ATOM    940  C   GLU B 296      32.623 159.996  -0.538  1.00  0.00           C  
ATOM    941  O   GLU B 296      32.900 160.452   0.563  1.00  0.00           O  
ATOM    942  CB  GLU B 296      30.907 161.371  -1.629  1.00  0.00           C  
ATOM    943  CG  GLU B 296      29.931 161.342  -2.767  1.00  0.00           C  
ATOM    944  CD  GLU B 296      29.932 162.631  -3.556  1.00  0.00           C  
ATOM    945  OE1 GLU B 296      29.816 162.556  -4.799  1.00  0.00           O  
ATOM    946  OE2 GLU B 296      30.040 163.714  -2.930  1.00  0.00           O  
ATOM    947  N   LYS B 297      33.526 159.482  -1.350  1.00  0.00           N  
ATOM    948  CA  LYS B 297      34.934 159.441  -0.989  1.00  0.00           C  
ATOM    949  C   LYS B 297      35.391 160.896  -0.892  1.00  0.00           C  
ATOM    950  O   LYS B 297      35.190 161.664  -1.834  1.00  0.00           O  
ATOM    951  CB  LYS B 297      35.729 158.729  -2.094  1.00  0.00           C  
ATOM    952  CG  LYS B 297      35.655 159.440  -3.461  1.00  0.00           C  
ATOM    953  CD  LYS B 297      34.245 159.433  -4.083  1.00  0.00           C  
ATOM    954  CE  LYS B 297      33.894 158.073  -4.711  1.00  0.00           C  
ATOM    955  NZ  LYS B 297      32.693 158.115  -5.611  1.00  0.00           N  
ATOM    956  N   GLU B 298      35.988 161.302   0.222  1.00  0.00           N  
ATOM    957  CA  GLU B 298      36.446 162.685   0.286  1.00  0.00           C  
ATOM    958  C   GLU B 298      37.759 162.881  -0.471  1.00  0.00           C  
ATOM    959  O   GLU B 298      38.826 162.523   0.018  1.00  0.00           O  
ATOM    960  CB  GLU B 298      36.582 163.167   1.741  1.00  0.00           C  
ATOM    961  CG  GLU B 298      35.334 163.928   2.253  1.00  0.00           C  
ATOM    962  CD  GLU B 298      34.958 165.157   1.390  1.00  0.00           C  
ATOM    963  OE1 GLU B 298      35.670 166.184   1.460  1.00  0.00           O  
ATOM    964  OE2 GLU B 298      33.951 165.089   0.645  1.00  0.00           O  
ATOM    965  N   ALA B 303      37.663 163.444  -1.675  1.00  0.00           N  
ATOM    966  CA  ALA B 303      38.832 163.700  -2.514  1.00  0.00           C  
ATOM    967  C   ALA B 303      39.824 164.644  -1.824  1.00  0.00           C  
ATOM    968  O   ALA B 303      39.623 165.023  -0.679  1.00  0.00           O  
ATOM    969  CB  ALA B 303      38.386 164.284  -3.846  1.00  0.00           C  
ATOM    970  N   SER B 305      40.897 165.023  -2.507  1.00  0.00           N  
ATOM    971  CA  SER B 305      41.870 165.924  -1.890  1.00  0.00           C  
ATOM    972  C   SER B 305      41.395 167.373  -1.898  1.00  0.00           C  
ATOM    973  O   SER B 305      41.296 167.992  -2.965  1.00  0.00           O  
ATOM    974  CB  SER B 305      43.211 165.859  -2.615  1.00  0.00           C  
ATOM    975  OG  SER B 305      44.043 166.947  -2.234  1.00  0.00           O  
ATOM    976  N   GLU B 306      41.114 167.925  -0.718  1.00  0.00           N  
ATOM    977  CA  GLU B 306      40.653 169.312  -0.632  1.00  0.00           C  
ATOM    978  C   GLU B 306      41.347 170.162  -1.702  1.00  0.00           C  
ATOM    979  O   GLU B 306      40.684 170.788  -2.533  1.00  0.00           O  
ATOM    980  CB  GLU B 306      40.909 169.880   0.776  1.00  0.00           C  
ATOM    981  CG  GLU B 306      39.652 169.989   1.643  1.00  0.00           C  
ATOM    982  CD  GLU B 306      39.190 171.426   1.838  1.00  0.00           C  
ATOM    983  OE1 GLU B 306      38.037 171.630   2.285  1.00  0.00           O  
ATOM    984  OE2 GLU B 306      39.985 172.347   1.553  1.00  0.00           O  
ATOM    985  N   GLU B 307      42.676 170.150  -1.716  1.00  0.00           N  
ATOM    986  CA  GLU B 307      43.411 170.937  -2.699  1.00  0.00           C  
ATOM    987  C   GLU B 307      42.990 170.647  -4.140  1.00  0.00           C  
ATOM    988  O   GLU B 307      42.977 171.542  -4.981  1.00  0.00           O  
ATOM    989  CB  GLU B 307      44.902 170.680  -2.574  1.00  0.00           C  
ATOM    990  CG  GLU B 307      45.731 171.602  -3.428  1.00  0.00           C  
ATOM    991  CD  GLU B 307      45.927 172.943  -2.772  1.00  0.00           C  
ATOM    992  OE1 GLU B 307      45.373 173.140  -1.662  1.00  0.00           O  
ATOM    993  OE2 GLU B 307      46.636 173.793  -3.364  1.00  0.00           O  
ATOM    994  N   LEU B 308      42.668 169.392  -4.427  1.00  0.00           N  
ATOM    995  CA  LEU B 308      42.262 169.014  -5.771  1.00  0.00           C  
ATOM    996  C   LEU B 308      40.872 169.593  -6.001  1.00  0.00           C  
ATOM    997  O   LEU B 308      40.565 170.100  -7.091  1.00  0.00           O  
ATOM    998  CB  LEU B 308      42.228 167.484  -5.894  1.00  0.00           C  
ATOM    999  CG  LEU B 308      42.630 166.824  -7.224  1.00  0.00           C  
ATOM   1000  CD1 LEU B 308      41.458 166.058  -7.814  1.00  0.00           C  
ATOM   1001  CD2 LEU B 308      43.145 167.884  -8.197  1.00  0.00           C  
ATOM   1002  N   ARG B 309      40.050 169.512  -4.951  1.00  0.00           N  
ATOM   1003  CA  ARG B 309      38.676 170.009  -4.958  1.00  0.00           C  
ATOM   1004  C   ARG B 309      38.641 171.529  -5.187  1.00  0.00           C  
ATOM   1005  O   ARG B 309      37.762 172.046  -5.866  1.00  0.00           O  
ATOM   1006  CB  ARG B 309      37.992 169.688  -3.627  1.00  0.00           C  
ATOM   1007  CG  ARG B 309      37.902 168.210  -3.240  1.00  0.00           C  
ATOM   1008  CD  ARG B 309      37.262 168.107  -1.847  1.00  0.00           C  
ATOM   1009  NE  ARG B 309      35.933 168.749  -1.820  1.00  0.00           N  
ATOM   1010  CZ  ARG B 309      35.333 169.246  -0.737  1.00  0.00           C  
ATOM   1011  NH1 ARG B 309      35.919 169.202   0.449  1.00  0.00           N  
ATOM   1012  NH2 ARG B 309      34.135 169.786  -0.845  1.00  0.00           N  
ATOM   1013  N   LEU B 310      39.596 172.238  -4.602  1.00  0.00           N  
ATOM   1014  CA  LEU B 310      39.668 173.679  -4.766  1.00  0.00           C  
ATOM   1015  C   LEU B 310      40.142 174.011  -6.175  1.00  0.00           C  
ATOM   1016  O   LEU B 310      39.478 174.757  -6.899  1.00  0.00           O  
ATOM   1017  CB  LEU B 310      40.589 174.278  -3.700  1.00  0.00           C  
ATOM   1018  CG  LEU B 310      39.876 174.642  -2.378  1.00  0.00           C  
ATOM   1019  CD1 LEU B 310      38.699 173.709  -2.085  1.00  0.00           C  
ATOM   1020  CD2 LEU B 310      40.897 174.606  -1.253  1.00  0.00           C  
ATOM   1021  N   LYS B 311      41.275 173.439  -6.573  1.00  0.00           N  
ATOM   1022  CA  LYS B 311      41.800 173.649  -7.921  1.00  0.00           C  
ATOM   1023  C   LYS B 311      40.716 173.405  -8.983  1.00  0.00           C  
ATOM   1024  O   LYS B 311      40.682 174.097  -9.989  1.00  0.00           O  
ATOM   1025  CB  LYS B 311      42.991 172.717  -8.189  1.00  0.00           C  
ATOM   1026  CG  LYS B 311      43.385 172.652  -9.666  1.00  0.00           C  
ATOM   1027  CD  LYS B 311      44.647 171.825  -9.907  1.00  0.00           C  
ATOM   1028  CE  LYS B 311      45.916 172.619  -9.624  1.00  0.00           C  
ATOM   1029  NZ  LYS B 311      46.010 173.807 -10.531  1.00  0.00           N  
ATOM   1030  N   TYR B 312      39.839 172.424  -8.759  1.00  0.00           N  
ATOM   1031  CA  TYR B 312      38.757 172.111  -9.703  1.00  0.00           C  
ATOM   1032  C   TYR B 312      37.388 172.242  -9.038  1.00  0.00           C  
ATOM   1033  O   TYR B 312      36.506 171.403  -9.221  1.00  0.00           O  
ATOM   1034  CB  TYR B 312      38.898 170.688 -10.253  1.00  0.00           C  
ATOM   1035  CG  TYR B 312      40.126 170.468 -11.098  1.00  0.00           C  
ATOM   1036  CD1 TYR B 312      41.333 170.071 -10.521  1.00  0.00           C  
ATOM   1037  CD2 TYR B 312      40.099 170.713 -12.468  1.00  0.00           C  
ATOM   1038  CE1 TYR B 312      42.486 169.932 -11.290  1.00  0.00           C  
ATOM   1039  CE2 TYR B 312      41.246 170.578 -13.247  1.00  0.00           C  
ATOM   1040  CZ  TYR B 312      42.439 170.191 -12.651  1.00  0.00           C  
ATOM   1041  OH  TYR B 312      43.587 170.106 -13.410  1.00  0.00           O  
ATOM   1042  N   ARG B 313      37.213 173.324  -8.286  1.00  0.00           N  
ATOM   1043  CA  ARG B 313      35.974 173.580  -7.563  1.00  0.00           C  
ATOM   1044  C   ARG B 313      34.712 173.643  -8.415  1.00  0.00           C  
ATOM   1045  O   ARG B 313      33.616 173.405  -7.896  1.00  0.00           O  
ATOM   1046  CB  ARG B 313      36.108 174.853  -6.727  1.00  0.00           C  
ATOM   1047  CG  ARG B 313      34.886 175.130  -5.869  1.00  0.00           C  
ATOM   1048  CD  ARG B 313      34.647 174.074  -4.825  1.00  0.00           C  
ATOM   1049  NE  ARG B 313      34.568 174.724  -3.527  1.00  0.00           N  
ATOM   1050  CZ  ARG B 313      34.743 174.122  -2.361  1.00  0.00           C  
ATOM   1051  NH1 ARG B 313      35.006 172.822  -2.310  1.00  0.00           N  
ATOM   1052  NH2 ARG B 313      34.684 174.838  -1.246  1.00  0.00           N  
ATOM   1053  N   TYR B 314      34.833 173.968  -9.703  1.00  0.00           N  
ATOM   1054  CA  TYR B 314      33.626 173.969 -10.514  1.00  0.00           C  
ATOM   1055  C   TYR B 314      33.212 172.513 -10.712  1.00  0.00           C  
ATOM   1056  O   TYR B 314      32.027 172.204 -10.825  1.00  0.00           O  
ATOM   1057  CB  TYR B 314      33.839 174.668 -11.852  1.00  0.00           C  
ATOM   1058  CG  TYR B 314      35.135 174.351 -12.513  1.00  0.00           C  
ATOM   1059  CD1 TYR B 314      35.266 173.238 -13.345  1.00  0.00           C  
ATOM   1060  CD2 TYR B 314      36.243 175.158 -12.305  1.00  0.00           C  
ATOM   1061  CE1 TYR B 314      36.477 172.937 -13.957  1.00  0.00           C  
ATOM   1062  CE2 TYR B 314      37.454 174.872 -12.908  1.00  0.00           C  
ATOM   1063  CZ  TYR B 314      37.570 173.762 -13.736  1.00  0.00           C  
ATOM   1064  OH  TYR B 314      38.775 173.506 -14.360  1.00  0.00           O  
ATOM   1065  N   LEU B 315      34.179 171.602 -10.743  1.00  0.00           N  
ATOM   1066  CA  LEU B 315      33.809 170.209 -10.864  1.00  0.00           C  
ATOM   1067  C   LEU B 315      33.280 169.777  -9.500  1.00  0.00           C  
ATOM   1068  O   LEU B 315      32.196 169.200  -9.394  1.00  0.00           O  
ATOM   1069  CB  LEU B 315      35.008 169.379 -11.316  1.00  0.00           C  
ATOM   1070  CG  LEU B 315      35.118 169.579 -12.832  1.00  0.00           C  
ATOM   1071  CD1 LEU B 315      36.530 169.406 -13.304  1.00  0.00           C  
ATOM   1072  CD2 LEU B 315      34.168 168.612 -13.527  1.00  0.00           C  
ATOM   1073  N   ASP B 316      34.005 170.119  -8.445  1.00  0.00           N  
ATOM   1074  CA  ASP B 316      33.562 169.742  -7.117  1.00  0.00           C  
ATOM   1075  C   ASP B 316      32.151 170.209  -6.767  1.00  0.00           C  
ATOM   1076  O   ASP B 316      31.402 169.483  -6.105  1.00  0.00           O  
ATOM   1077  CB  ASP B 316      34.515 170.267  -6.058  1.00  0.00           C  
ATOM   1078  CG  ASP B 316      34.323 169.560  -4.737  1.00  0.00           C  
ATOM   1079  OD1 ASP B 316      34.409 168.303  -4.726  1.00  0.00           O  
ATOM   1080  OD2 ASP B 316      34.079 170.243  -3.718  1.00  0.00           O  
ATOM   1081  N   LEU B 317      31.791 171.420  -7.198  1.00  0.00           N  
ATOM   1082  CA  LEU B 317      30.473 171.968  -6.901  1.00  0.00           C  
ATOM   1083  C   LEU B 317      29.359 171.238  -7.640  1.00  0.00           C  
ATOM   1084  O   LEU B 317      28.186 171.565  -7.464  1.00  0.00           O  
ATOM   1085  CB  LEU B 317      30.424 173.459  -7.230  1.00  0.00           C  
ATOM   1086  CG  LEU B 317      31.217 174.435  -6.349  1.00  0.00           C  
ATOM   1087  CD1 LEU B 317      31.189 175.816  -6.970  1.00  0.00           C  
ATOM   1088  CD2 LEU B 317      30.630 174.475  -4.964  1.00  0.00           C  
ATOM   1089  N   ARG B 318      29.718 170.254  -8.467  1.00  0.00           N  
ATOM   1090  CA  ARG B 318      28.704 169.483  -9.178  1.00  0.00           C  
ATOM   1091  C   ARG B 318      28.159 168.419  -8.250  1.00  0.00           C  
ATOM   1092  O   ARG B 318      27.119 167.807  -8.513  1.00  0.00           O  
ATOM   1093  CB  ARG B 318      29.286 168.808 -10.399  1.00  0.00           C  
ATOM   1094  CG  ARG B 318      29.570 169.735 -11.532  1.00  0.00           C  
ATOM   1095  CD  ARG B 318      29.990 168.939 -12.739  1.00  0.00           C  
ATOM   1096  NE  ARG B 318      30.422 169.813 -13.820  1.00  0.00           N  
ATOM   1097  CZ  ARG B 318      30.829 169.387 -15.009  1.00  0.00           C  
ATOM   1098  NH1 ARG B 318      30.860 168.091 -15.270  1.00  0.00           N  
ATOM   1099  NH2 ARG B 318      31.205 170.261 -15.932  1.00  0.00           N  
ATOM   1100  N   ARG B 319      28.894 168.202  -7.166  1.00  0.00           N  
ATOM   1101  CA  ARG B 319      28.529 167.233  -6.140  1.00  0.00           C  
ATOM   1102  C   ARG B 319      27.272 167.668  -5.405  1.00  0.00           C  
ATOM   1103  O   ARG B 319      27.171 168.809  -4.950  1.00  0.00           O  
ATOM   1104  CB  ARG B 319      29.658 167.099  -5.120  1.00  0.00           C  
ATOM   1105  CG  ARG B 319      30.628 165.956  -5.344  1.00  0.00           C  
ATOM   1106  CD  ARG B 319      31.346 165.691  -4.032  1.00  0.00           C  
ATOM   1107  NE  ARG B 319      32.266 166.761  -3.677  1.00  0.00           N  
ATOM   1108  CZ  ARG B 319      32.504 167.184  -2.434  1.00  0.00           C  
ATOM   1109  NH1 ARG B 319      31.886 166.639  -1.386  1.00  0.00           N  
ATOM   1110  NH2 ARG B 319      33.379 168.163  -2.245  1.00  0.00           N  
ATOM   1111  N   ARG B 320      26.324 166.756  -5.259  1.00  0.00           N  
ATOM   1112  CA  ARG B 320      25.091 167.089  -4.569  1.00  0.00           C  
ATOM   1113  C   ARG B 320      25.270 167.736  -3.195  1.00  0.00           C  
ATOM   1114  O   ARG B 320      24.670 168.758  -2.928  1.00  0.00           O  
ATOM   1115  CB  ARG B 320      24.206 165.854  -4.441  1.00  0.00           C  
ATOM   1116  CG  ARG B 320      23.054 166.073  -3.509  1.00  0.00           C  
ATOM   1117  CD  ARG B 320      22.315 164.792  -3.259  1.00  0.00           C  
ATOM   1118  NE  ARG B 320      21.165 164.667  -4.140  1.00  0.00           N  
ATOM   1119  CZ  ARG B 320      20.244 163.715  -4.030  1.00  0.00           C  
ATOM   1120  NH1 ARG B 320      20.347 162.794  -3.073  1.00  0.00           N  
ATOM   1121  NH2 ARG B 320      19.207 163.699  -4.866  1.00  0.00           N  
ATOM   1122  N   ARG B 321      26.085 167.159  -2.317  1.00  0.00           N  
ATOM   1123  CA  ARG B 321      26.259 167.757  -0.989  1.00  0.00           C  
ATOM   1124  C   ARG B 321      26.637 169.211  -1.160  1.00  0.00           C  
ATOM   1125  O   ARG B 321      25.940 170.106  -0.674  1.00  0.00           O  
ATOM   1126  CB  ARG B 321      27.361 167.076  -0.175  1.00  0.00           C  
ATOM   1127  CG  ARG B 321      27.224 167.346   1.329  1.00  0.00           C  
ATOM   1128  CD  ARG B 321      28.450 166.903   2.137  1.00  0.00           C  
ATOM   1129  NE  ARG B 321      29.372 168.010   2.425  1.00  0.00           N  
ATOM   1130  CZ  ARG B 321      29.199 168.921   3.389  1.00  0.00           C  
ATOM   1131  NH1 ARG B 321      28.132 168.871   4.183  1.00  0.00           N  
ATOM   1132  NH2 ARG B 321      30.097 169.889   3.556  1.00  0.00           N  
ATOM   1133  N   MET B 322      27.751 169.440  -1.850  1.00  0.00           N  
ATOM   1134  CA  MET B 322      28.217 170.792  -2.105  1.00  0.00           C  
ATOM   1135  C   MET B 322      27.076 171.738  -2.447  1.00  0.00           C  
ATOM   1136  O   MET B 322      26.979 172.842  -1.897  1.00  0.00           O  
ATOM   1137  CB  MET B 322      29.230 170.788  -3.243  1.00  0.00           C  
ATOM   1138  CG  MET B 322      30.518 170.189  -2.813  1.00  0.00           C  
ATOM   1139  SD  MET B 322      30.820 170.799  -1.155  1.00  0.00           S  
ATOM   1140  CE  MET B 322      32.206 171.887  -1.433  1.00  0.00           C  
ATOM   1141  N   GLN B 323      26.219 171.303  -3.359  1.00  0.00           N  
ATOM   1142  CA  GLN B 323      25.092 172.113  -3.768  1.00  0.00           C  
ATOM   1143  C   GLN B 323      24.098 172.193  -2.650  1.00  0.00           C  
ATOM   1144  O   GLN B 323      23.708 173.274  -2.247  1.00  0.00           O  
ATOM   1145  CB  GLN B 323      24.415 171.510  -4.981  1.00  0.00           C  
ATOM   1146  CG  GLN B 323      25.380 171.086  -6.038  1.00  0.00           C  
ATOM   1147  CD  GLN B 323      24.834 171.327  -7.410  1.00  0.00           C  
ATOM   1148  OE1 GLN B 323      23.669 171.019  -7.689  1.00  0.00           O  
ATOM   1149  NE2 GLN B 323      25.669 171.880  -8.290  1.00  0.00           N  
ATOM   1150  N   GLU B 324      23.676 171.027  -2.169  1.00  0.00           N  
ATOM   1151  CA  GLU B 324      22.717 170.923  -1.074  1.00  0.00           C  
ATOM   1152  C   GLU B 324      23.106 171.990  -0.056  1.00  0.00           C  
ATOM   1153  O   GLU B 324      22.242 172.644   0.529  1.00  0.00           O  
ATOM   1154  CB  GLU B 324      22.790 169.525  -0.445  1.00  0.00           C  
ATOM   1155  CG  GLU B 324      21.445 168.800  -0.346  1.00  0.00           C  
ATOM   1156  CD  GLU B 324      21.518 167.325  -0.757  1.00  0.00           C  
ATOM   1157  OE1 GLU B 324      22.545 166.670  -0.466  1.00  0.00           O  
ATOM   1158  OE2 GLU B 324      20.543 166.819  -1.361  1.00  0.00           O  
ATOM   1159  N   ASN B 325      24.418 172.168   0.116  1.00  0.00           N  
ATOM   1160  CA  ASN B 325      24.989 173.162   1.021  1.00  0.00           C  
ATOM   1161  C   ASN B 325      24.708 174.565   0.519  1.00  0.00           C  
ATOM   1162  O   ASN B 325      23.933 175.309   1.120  1.00  0.00           O  
ATOM   1163  CB  ASN B 325      26.503 173.003   1.116  1.00  0.00           C  
ATOM   1164  CG  ASN B 325      26.916 171.951   2.103  1.00  0.00           C  
ATOM   1165  OD1 ASN B 325      28.089 171.861   2.466  1.00  0.00           O  
ATOM   1166  ND2 ASN B 325      25.961 171.143   2.546  1.00  0.00           N  
ATOM   1167  N   LEU B 332      25.362 174.925  -0.582  1.00  0.00           N  
ATOM   1168  CA  LEU B 332      25.188 176.242  -1.168  1.00  0.00           C  
ATOM   1169  C   LEU B 332      23.716 176.642  -1.235  1.00  0.00           C  
ATOM   1170  O   LEU B 332      23.380 177.809  -1.033  1.00  0.00           O  
ATOM   1171  CB  LEU B 332      25.835 176.305  -2.561  1.00  0.00           C  
ATOM   1172  CG  LEU B 332      27.372 176.318  -2.574  1.00  0.00           C  
ATOM   1173  CD1 LEU B 332      27.904 176.867  -3.900  1.00  0.00           C  
ATOM   1174  CD2 LEU B 332      27.863 177.196  -1.444  1.00  0.00           C  
ATOM   1175  N   ARG B 333      22.834 175.680  -1.489  1.00  0.00           N  
ATOM   1176  CA  ARG B 333      21.396 175.965  -1.563  1.00  0.00           C  
ATOM   1177  C   ARG B 333      20.841 176.282  -0.172  1.00  0.00           C  
ATOM   1178  O   ARG B 333      19.835 176.968  -0.048  1.00  0.00           O  
ATOM   1179  CB  ARG B 333      20.619 174.766  -2.134  1.00  0.00           C  
ATOM   1180  CG  ARG B 333      21.096 174.215  -3.478  1.00  0.00           C  
ATOM   1181  CD  ARG B 333      20.561 175.039  -4.618  1.00  0.00           C  
ATOM   1182  NE  ARG B 333      19.741 174.316  -5.606  1.00  0.00           N  
ATOM   1183  CZ  ARG B 333      18.620 173.646  -5.347  1.00  0.00           C  
ATOM   1184  NH1 ARG B 333      18.153 173.564  -4.110  1.00  0.00           N  
ATOM   1185  NH2 ARG B 333      17.934 173.108  -6.348  1.00  0.00           N  
ATOM   1186  N   LEU B 334      21.471 175.756   0.873  1.00  0.00           N  
ATOM   1187  CA  LEU B 334      21.003 176.026   2.227  1.00  0.00           C  
ATOM   1188  C   LEU B 334      21.459 177.434   2.577  1.00  0.00           C  
ATOM   1189  O   LEU B 334      20.732 178.192   3.225  1.00  0.00           O  
ATOM   1190  CB  LEU B 334      21.590 175.040   3.243  1.00  0.00           C  
ATOM   1191  CG  LEU B 334      21.211 175.366   4.694  1.00  0.00           C  
ATOM   1192  CD1 LEU B 334      19.976 174.584   5.098  1.00  0.00           C  
ATOM   1193  CD2 LEU B 334      22.359 175.016   5.607  1.00  0.00           C  
ATOM   1194  N   ARG B 335      22.667 177.785   2.156  1.00  0.00           N  
ATOM   1195  CA  ARG B 335      23.160 179.112   2.436  1.00  0.00           C  
ATOM   1196  C   ARG B 335      22.055 180.011   1.901  1.00  0.00           C  
ATOM   1197  O   ARG B 335      21.500 180.833   2.638  1.00  0.00           O  
ATOM   1198  CB  ARG B 335      24.467 179.356   1.694  1.00  0.00           C  
ATOM   1199  CG  ARG B 335      25.357 180.402   2.322  1.00  0.00           C  
ATOM   1200  CD  ARG B 335      26.573 180.620   1.450  1.00  0.00           C  
ATOM   1201  NE  ARG B 335      27.425 181.720   1.889  1.00  0.00           N  
ATOM   1202  CZ  ARG B 335      28.223 181.684   2.953  1.00  0.00           C  
ATOM   1203  NH1 ARG B 335      28.277 180.595   3.702  1.00  0.00           N  
ATOM   1204  NH2 ARG B 335      28.989 182.731   3.255  1.00  0.00           N  
ATOM   1205  N   HIS B 336      21.709 179.822   0.627  1.00  0.00           N  
ATOM   1206  CA  HIS B 336      20.651 180.614  -0.008  1.00  0.00           C  
ATOM   1207  C   HIS B 336      19.462 180.696   0.935  1.00  0.00           C  
ATOM   1208  O   HIS B 336      19.159 181.763   1.453  1.00  0.00           O  
ATOM   1209  CB  HIS B 336      20.223 179.959  -1.321  1.00  0.00           C  
ATOM   1210  CG  HIS B 336      19.062 180.628  -1.996  1.00  0.00           C  
ATOM   1211  ND1 HIS B 336      19.215 181.450  -3.095  1.00  0.00           N  
ATOM   1212  CD2 HIS B 336      17.728 180.523  -1.785  1.00  0.00           C  
ATOM   1213  CE1 HIS B 336      18.024 181.810  -3.538  1.00  0.00           C  
ATOM   1214  NE2 HIS B 336      17.104 181.261  -2.761  1.00  0.00           N  
ATOM   1215  N   ARG B 337      18.819 179.552   1.161  1.00  0.00           N  
ATOM   1216  CA  ARG B 337      17.662 179.441   2.036  1.00  0.00           C  
ATOM   1217  C   ARG B 337      17.924 180.193   3.350  1.00  0.00           C  
ATOM   1218  O   ARG B 337      17.087 180.987   3.806  1.00  0.00           O  
ATOM   1219  CB  ARG B 337      17.361 177.959   2.313  1.00  0.00           C  
ATOM   1220  CG  ARG B 337      15.887 177.521   2.188  1.00  0.00           C  
ATOM   1221  CD  ARG B 337      15.693 175.988   2.400  1.00  0.00           C  
ATOM   1222  NE  ARG B 337      16.512 175.170   1.496  1.00  0.00           N  
ATOM   1223  CZ  ARG B 337      17.603 174.497   1.865  1.00  0.00           C  
ATOM   1224  NH1 ARG B 337      18.012 174.532   3.129  1.00  0.00           N  
ATOM   1225  NH2 ARG B 337      18.298 173.801   0.969  1.00  0.00           N  
ATOM   1226  N   VAL B 338      19.085 179.981   3.958  1.00  0.00           N  
ATOM   1227  CA  VAL B 338      19.356 180.682   5.201  1.00  0.00           C  
ATOM   1228  C   VAL B 338      19.323 182.198   5.009  1.00  0.00           C  
ATOM   1229  O   VAL B 338      18.523 182.878   5.635  1.00  0.00           O  
ATOM   1230  CB  VAL B 338      20.706 180.234   5.821  1.00  0.00           C  
ATOM   1231  CG1 VAL B 338      21.194 181.256   6.845  1.00  0.00           C  
ATOM   1232  CG2 VAL B 338      20.518 178.894   6.513  1.00  0.00           C  
ATOM   1233  N   ILE B 339      20.167 182.727   4.132  1.00  0.00           N  
ATOM   1234  CA  ILE B 339      20.186 184.169   3.919  1.00  0.00           C  
ATOM   1235  C   ILE B 339      18.829 184.726   3.485  1.00  0.00           C  
ATOM   1236  O   ILE B 339      18.356 185.719   4.036  1.00  0.00           O  
ATOM   1237  CB  ILE B 339      21.278 184.576   2.895  1.00  0.00           C  
ATOM   1238  CG1 ILE B 339      22.650 184.404   3.540  1.00  0.00           C  
ATOM   1239  CG2 ILE B 339      21.109 186.030   2.469  1.00  0.00           C  
ATOM   1240  CD1 ILE B 339      23.821 184.655   2.604  1.00  0.00           C  
ATOM   1241  N   LYS B 340      18.200 184.098   2.505  1.00  0.00           N  
ATOM   1242  CA  LYS B 340      16.909 184.577   2.049  1.00  0.00           C  
ATOM   1243  C   LYS B 340      15.938 184.655   3.221  1.00  0.00           C  
ATOM   1244  O   LYS B 340      15.088 185.538   3.273  1.00  0.00           O  
ATOM   1245  CB  LYS B 340      16.359 183.654   0.953  1.00  0.00           C  
ATOM   1246  CG  LYS B 340      14.868 183.762   0.702  1.00  0.00           C  
ATOM   1247  CD  LYS B 340      14.458 185.097   0.127  1.00  0.00           C  
ATOM   1248  CE  LYS B 340      12.948 185.141  -0.017  1.00  0.00           C  
ATOM   1249  NZ  LYS B 340      12.446 186.377  -0.677  1.00  0.00           N  
ATOM   1250  N   ALA B 341      16.073 183.745   4.177  1.00  0.00           N  
ATOM   1251  CA  ALA B 341      15.171 183.726   5.326  1.00  0.00           C  
ATOM   1252  C   ALA B 341      15.501 184.816   6.319  1.00  0.00           C  
ATOM   1253  O   ALA B 341      14.693 185.137   7.190  1.00  0.00           O  
ATOM   1254  CB  ALA B 341      15.218 182.365   6.015  1.00  0.00           C  
ATOM   1255  N   ILE B 342      16.692 185.385   6.203  1.00  0.00           N  
ATOM   1256  CA  ILE B 342      17.077 186.451   7.114  1.00  0.00           C  
ATOM   1257  C   ILE B 342      16.445 187.727   6.587  1.00  0.00           C  
ATOM   1258  O   ILE B 342      15.894 188.535   7.338  1.00  0.00           O  
ATOM   1259  CB  ILE B 342      18.588 186.624   7.160  1.00  0.00           C  
ATOM   1260  CG1 ILE B 342      19.234 185.345   7.696  1.00  0.00           C  
ATOM   1261  CG2 ILE B 342      18.943 187.822   8.021  1.00  0.00           C  
ATOM   1262  CD1 ILE B 342      20.660 185.545   8.198  1.00  0.00           C  
ATOM   1263  N   TRP B 343      16.537 187.894   5.275  1.00  0.00           N  
ATOM   1264  CA  TRP B 343      15.962 189.035   4.623  1.00  0.00           C  
ATOM   1265  C   TRP B 343      14.494 189.027   4.942  1.00  0.00           C  
ATOM   1266  O   TRP B 343      13.945 190.025   5.402  1.00  0.00           O  
ATOM   1267  CB  TRP B 343      16.133 188.928   3.130  1.00  0.00           C  
ATOM   1268  CG  TRP B 343      17.347 189.554   2.660  1.00  0.00           C  
ATOM   1269  CD1 TRP B 343      18.572 188.980   2.529  1.00  0.00           C  
ATOM   1270  CD2 TRP B 343      17.470 190.891   2.195  1.00  0.00           C  
ATOM   1271  NE1 TRP B 343      19.461 189.882   1.994  1.00  0.00           N  
ATOM   1272  CE2 TRP B 343      18.805 191.067   1.778  1.00  0.00           C  
ATOM   1273  CE3 TRP B 343      16.578 191.963   2.083  1.00  0.00           C  
ATOM   1274  CZ2 TRP B 343      19.271 192.278   1.255  1.00  0.00           C  
ATOM   1275  CZ3 TRP B 343      17.040 193.156   1.569  1.00  0.00           C  
ATOM   1276  CH2 TRP B 343      18.376 193.303   1.159  1.00  0.00           C  
ATOM   1277  N   ASP B 344      13.862 187.888   4.703  1.00  0.00           N  
ATOM   1278  CA  ASP B 344      12.439 187.760   4.947  1.00  0.00           C  
ATOM   1279  C   ASP B 344      12.030 188.178   6.345  1.00  0.00           C  
ATOM   1280  O   ASP B 344      11.059 188.927   6.527  1.00  0.00           O  
ATOM   1281  CB  ASP B 344      11.998 186.334   4.667  1.00  0.00           C  
ATOM   1282  CG  ASP B 344      11.896 186.056   3.188  1.00  0.00           C  
ATOM   1283  OD1 ASP B 344      12.583 186.753   2.409  1.00  0.00           O  
ATOM   1284  OD2 ASP B 344      11.134 185.145   2.806  1.00  0.00           O  
ATOM   1285  N   PHE B 345      12.777 187.716   7.335  1.00  0.00           N  
ATOM   1286  CA  PHE B 345      12.458 188.057   8.707  1.00  0.00           C  
ATOM   1287  C   PHE B 345      12.839 189.506   9.043  1.00  0.00           C  
ATOM   1288  O   PHE B 345      11.978 190.307   9.401  1.00  0.00           O  
ATOM   1289  CB  PHE B 345      13.182 187.100   9.639  1.00  0.00           C  
ATOM   1290  CG  PHE B 345      12.783 187.237  11.067  1.00  0.00           C  
ATOM   1291  CD1 PHE B 345      11.613 186.650  11.532  1.00  0.00           C  
ATOM   1292  CD2 PHE B 345      13.580 187.957  11.949  1.00  0.00           C  
ATOM   1293  CE1 PHE B 345      11.238 186.775  12.862  1.00  0.00           C  
ATOM   1294  CE2 PHE B 345      13.221 188.092  13.281  1.00  0.00           C  
ATOM   1295  CZ  PHE B 345      12.046 187.499  13.745  1.00  0.00           C  
ATOM   1296  N   LEU B 347      14.122 189.839   8.923  1.00  0.00           N  
ATOM   1297  CA  LEU B 347      14.584 191.190   9.237  1.00  0.00           C  
ATOM   1298  C   LEU B 347      13.779 192.301   8.541  1.00  0.00           C  
ATOM   1299  O   LEU B 347      13.666 193.431   9.047  1.00  0.00           O  
ATOM   1300  CB  LEU B 347      16.074 191.324   8.918  1.00  0.00           C  
ATOM   1301  CG  LEU B 347      17.003 190.557   9.857  1.00  0.00           C  
ATOM   1302  CD1 LEU B 347      18.385 191.186   9.776  1.00  0.00           C  
ATOM   1303  CD2 LEU B 347      16.494 190.611  11.311  1.00  0.00           C  
ATOM   1304  N   ASP B 348      13.228 191.965   7.381  1.00  0.00           N  
ATOM   1305  CA  ASP B 348      12.392 192.877   6.600  1.00  0.00           C  
ATOM   1306  C   ASP B 348      11.162 193.064   7.472  1.00  0.00           C  
ATOM   1307  O   ASP B 348      10.947 194.111   8.074  1.00  0.00           O  
ATOM   1308  CB  ASP B 348      11.989 192.183   5.289  1.00  0.00           C  
ATOM   1309  CG  ASP B 348      11.433 193.131   4.245  1.00  0.00           C  
ATOM   1310  OD1 ASP B 348      10.335 192.845   3.718  1.00  0.00           O  
ATOM   1311  OD2 ASP B 348      12.100 194.132   3.925  1.00  0.00           O  
ATOM   1312  N   ARG B 349      10.371 192.005   7.528  1.00  0.00           N  
ATOM   1313  CA  ARG B 349       9.163 191.960   8.313  1.00  0.00           C  
ATOM   1314  C   ARG B 349       9.374 192.678   9.637  1.00  0.00           C  
ATOM   1315  O   ARG B 349       8.485 193.363  10.114  1.00  0.00           O  
ATOM   1316  CB  ARG B 349       8.801 190.507   8.572  1.00  0.00           C  
ATOM   1317  CG  ARG B 349       7.365 190.139   8.283  1.00  0.00           C  
ATOM   1318  CD  ARG B 349       7.017 188.888   9.065  1.00  0.00           C  
ATOM   1319  NE  ARG B 349       7.414 189.078  10.463  1.00  0.00           N  
ATOM   1320  CZ  ARG B 349       8.276 188.306  11.125  1.00  0.00           C  
ATOM   1321  NH1 ARG B 349       8.841 187.259  10.530  1.00  0.00           N  
ATOM   1322  NH2 ARG B 349       8.604 188.606  12.377  1.00  0.00           N  
ATOM   1323  N   GLU B 352      10.558 192.529  10.221  1.00  0.00           N  
ATOM   1324  CA  GLU B 352      10.870 193.165  11.502  1.00  0.00           C  
ATOM   1325  C   GLU B 352      11.355 194.625  11.415  1.00  0.00           C  
ATOM   1326  O   GLU B 352      11.814 195.212  12.411  1.00  0.00           O  
ATOM   1327  CB  GLU B 352      11.871 192.307  12.286  1.00  0.00           C  
ATOM   1328  CG  GLU B 352      11.269 191.015  12.823  1.00  0.00           C  
ATOM   1329  CD  GLU B 352      10.448 191.227  14.079  1.00  0.00           C  
ATOM   1330  OE1 GLU B 352      10.984 191.806  15.044  1.00  0.00           O  
ATOM   1331  OE2 GLU B 352       9.273 190.807  14.108  1.00  0.00           O  
ATOM   1332  N   GLY B 361      11.260 195.203  10.224  1.00  0.00           N  
ATOM   1333  CA  GLY B 361      11.612 196.601  10.059  1.00  0.00           C  
ATOM   1334  C   GLY B 361      13.012 197.080   9.723  1.00  0.00           C  
ATOM   1335  O   GLY B 361      13.208 198.269   9.491  1.00  0.00           O  
ATOM   1336  N   PHE B 362      13.991 196.187   9.697  1.00  0.00           N  
ATOM   1337  CA  PHE B 362      15.359 196.591   9.387  1.00  0.00           C  
ATOM   1338  C   PHE B 362      15.512 197.085   7.951  1.00  0.00           C  
ATOM   1339  O   PHE B 362      14.776 196.664   7.058  1.00  0.00           O  
ATOM   1340  CB  PHE B 362      16.315 195.418   9.632  1.00  0.00           C  
ATOM   1341  CG  PHE B 362      16.318 194.941  11.046  1.00  0.00           C  
ATOM   1342  CD1 PHE B 362      15.188 194.312  11.583  1.00  0.00           C  
ATOM   1343  CD2 PHE B 362      17.437 195.150  11.867  1.00  0.00           C  
ATOM   1344  CE1 PHE B 362      15.170 193.903  12.923  1.00  0.00           C  
ATOM   1345  CE2 PHE B 362      17.429 194.744  13.209  1.00  0.00           C  
ATOM   1346  CZ  PHE B 362      16.303 194.124  13.740  1.00  0.00           C  
ATOM   1347  N   VAL B 363      16.458 197.988   7.730  1.00  0.00           N  
ATOM   1348  CA  VAL B 363      16.714 198.470   6.384  1.00  0.00           C  
ATOM   1349  C   VAL B 363      18.045 197.832   5.979  1.00  0.00           C  
ATOM   1350  O   VAL B 363      19.037 197.998   6.682  1.00  0.00           O  
ATOM   1351  CB  VAL B 363      16.861 199.998   6.383  1.00  0.00           C  
ATOM   1352  CG1 VAL B 363      17.127 200.497   4.982  1.00  0.00           C  
ATOM   1353  CG2 VAL B 363      15.612 200.644   6.956  1.00  0.00           C  
ATOM   1354  N   GLN B 364      18.088 197.067   4.895  1.00  0.00           N  
ATOM   1355  CA  GLN B 364      19.373 196.478   4.507  1.00  0.00           C  
ATOM   1356  C   GLN B 364      20.225 197.642   4.034  1.00  0.00           C  
ATOM   1357  O   GLN B 364      19.783 198.466   3.237  1.00  0.00           O  
ATOM   1358  CB  GLN B 364      19.209 195.454   3.378  1.00  0.00           C  
ATOM   1359  CG  GLN B 364      20.491 194.732   2.969  1.00  0.00           C  
ATOM   1360  CD  GLN B 364      21.220 195.401   1.818  1.00  0.00           C  
ATOM   1361  OE1 GLN B 364      22.346 195.841   1.968  1.00  0.00           O  
ATOM   1362  NE2 GLN B 364      20.582 195.472   0.664  1.00  0.00           N  
ATOM   1363  N   VAL B 365      21.448 197.723   4.531  1.00  0.00           N  
ATOM   1364  CA  VAL B 365      22.302 198.827   4.148  1.00  0.00           C  
ATOM   1365  C   VAL B 365      23.716 198.349   3.920  1.00  0.00           C  
ATOM   1366  O   VAL B 365      24.367 197.793   4.803  1.00  0.00           O  
ATOM   1367  CB  VAL B 365      22.294 199.927   5.227  1.00  0.00           C  
ATOM   1368  CG1 VAL B 365      22.983 201.198   4.701  1.00  0.00           C  
ATOM   1369  CG2 VAL B 365      20.863 200.196   5.656  1.00  0.00           C  
ATOM   1370  N   GLU B 366      24.173 198.596   2.706  1.00  0.00           N  
ATOM   1371  CA  GLU B 366      25.483 198.212   2.265  1.00  0.00           C  
ATOM   1372  C   GLU B 366      26.513 199.242   2.623  1.00  0.00           C  
ATOM   1373  O   GLU B 366      26.457 200.394   2.226  1.00  0.00           O  
ATOM   1374  CB  GLU B 366      25.430 198.009   0.786  1.00  0.00           C  
ATOM   1375  CG  GLU B 366      24.249 197.177   0.437  1.00  0.00           C  
ATOM   1376  CD  GLU B 366      23.963 197.220  -1.017  1.00  0.00           C  
ATOM   1377  OE1 GLU B 366      24.922 197.057  -1.802  1.00  0.00           O  
ATOM   1378  OE2 GLU B 366      22.791 197.405  -1.385  1.00  0.00           O  
ATOM   1379  N   THR B 368      27.476 198.762   3.376  1.00  0.00           N  
ATOM   1380  CA  THR B 368      28.566 199.524   3.897  1.00  0.00           C  
ATOM   1381  C   THR B 368      29.820 199.485   3.035  1.00  0.00           C  
ATOM   1382  O   THR B 368      30.092 198.504   2.360  1.00  0.00           O  
ATOM   1383  CB  THR B 368      28.824 198.993   5.278  1.00  0.00           C  
ATOM   1384  OG1 THR B 368      28.318 199.945   6.212  1.00  0.00           O  
ATOM   1385  CG2 THR B 368      30.302 198.674   5.500  1.00  0.00           C  
ATOM   1386  N   PRO B 370      30.622 200.553   3.082  1.00  0.00           N  
ATOM   1387  CA  PRO B 370      31.863 200.673   2.303  1.00  0.00           C  
ATOM   1388  C   PRO B 370      32.791 199.455   2.387  1.00  0.00           C  
ATOM   1389  O   PRO B 370      32.818 198.763   3.408  1.00  0.00           O  
ATOM   1390  CB  PRO B 370      32.537 201.911   2.908  1.00  0.00           C  
ATOM   1391  CG  PRO B 370      31.427 202.639   3.612  1.00  0.00           C  
ATOM   1392  CD  PRO B 370      30.597 201.546   4.167  1.00  0.00           C  
ATOM   1393  N   PHE B 371      33.550 199.189   1.321  1.00  0.00           N  
ATOM   1394  CA  PHE B 371      34.520 198.085   1.339  1.00  0.00           C  
ATOM   1395  C   PHE B 371      35.929 198.618   1.449  1.00  0.00           C  
ATOM   1396  O   PHE B 371      36.827 197.922   1.913  1.00  0.00           O  
ATOM   1397  CB  PHE B 371      34.419 197.223   0.098  1.00  0.00           C  
ATOM   1398  CG  PHE B 371      33.407 196.156   0.221  1.00  0.00           C  
ATOM   1399  CD1 PHE B 371      32.301 196.138  -0.603  1.00  0.00           C  
ATOM   1400  CD2 PHE B 371      33.512 195.213   1.228  1.00  0.00           C  
ATOM   1401  CE1 PHE B 371      31.306 195.201  -0.429  1.00  0.00           C  
ATOM   1402  CE2 PHE B 371      32.519 194.263   1.414  1.00  0.00           C  
ATOM   1403  CZ  PHE B 371      31.413 194.263   0.585  1.00  0.00           C  
ATOM   1404  N   LEU B 372      36.107 199.861   1.013  1.00  0.00           N  
ATOM   1405  CA  LEU B 372      37.389 200.544   1.070  1.00  0.00           C  
ATOM   1406  C   LEU B 372      37.271 201.584   2.186  1.00  0.00           C  
ATOM   1407  O   LEU B 372      36.527 202.554   2.052  1.00  0.00           O  
ATOM   1408  CB  LEU B 372      37.670 201.239  -0.260  1.00  0.00           C  
ATOM   1409  CG  LEU B 372      37.611 200.356  -1.509  1.00  0.00           C  
ATOM   1410  CD1 LEU B 372      37.527 201.222  -2.754  1.00  0.00           C  
ATOM   1411  CD2 LEU B 372      38.830 199.453  -1.569  1.00  0.00           C  
ATOM   1412  N   THR B 373      38.012 201.380   3.283  1.00  0.00           N  
ATOM   1413  CA  THR B 373      37.923 202.305   4.422  1.00  0.00           C  
ATOM   1414  C   THR B 373      39.317 202.829   4.778  1.00  0.00           C  
ATOM   1415  O   THR B 373      40.287 202.699   4.056  1.00  0.00           O  
ATOM   1416  CB  THR B 373      37.324 201.586   5.631  1.00  0.00           C  
ATOM   1417  OG1 THR B 373      37.223 202.480   6.728  1.00  0.00           O  
ATOM   1418  CG2 THR B 373      38.159 200.389   6.089  1.00  0.00           C  
ATOM   1419  N   LYS B 374      39.330 203.411   5.984  1.00  0.00           N  
ATOM   1420  CA  LYS B 374      40.525 203.988   6.566  1.00  0.00           C  
ATOM   1421  C   LYS B 374      41.209 202.900   7.391  1.00  0.00           C  
ATOM   1422  O   LYS B 374      40.546 202.038   7.976  1.00  0.00           O  
ATOM   1423  CB  LYS B 374      40.119 205.152   7.459  1.00  0.00           C  
ATOM   1424  CG  LYS B 374      41.152 206.252   7.580  1.00  0.00           C  
ATOM   1425  CD  LYS B 374      42.331 205.847   8.448  1.00  0.00           C  
ATOM   1426  CE  LYS B 374      43.250 207.032   8.666  1.00  0.00           C  
ATOM   1427  NZ  LYS B 374      42.478 208.208   9.154  1.00  0.00           N  
ATOM   1428  N   SER B 375      42.534 202.933   7.438  1.00  0.00           N  
ATOM   1429  CA  SER B 375      43.267 201.927   8.187  1.00  0.00           C  
ATOM   1430  C   SER B 375      43.649 202.440   9.568  1.00  0.00           C  
ATOM   1431  O   SER B 375      44.292 203.481   9.695  1.00  0.00           O  
ATOM   1432  CB  SER B 375      44.520 201.520   7.418  1.00  0.00           C  
ATOM   1433  OG  SER B 375      45.113 200.378   8.004  1.00  0.00           O  
ATOM   1434  N   THR B 376      43.256 201.700  10.600  1.00  0.00           N  
ATOM   1435  CA  THR B 376      43.555 202.081  11.978  1.00  0.00           C  
ATOM   1436  C   THR B 376      44.683 201.254  12.590  1.00  0.00           C  
ATOM   1437  O   THR B 376      44.827 200.069  12.290  1.00  0.00           O  
ATOM   1438  CB  THR B 376      42.322 201.913  12.877  1.00  0.00           C  
ATOM   1439  OG1 THR B 376      41.734 200.628  12.629  1.00  0.00           O  
ATOM   1440  CG2 THR B 376      41.306 203.012  12.612  1.00  0.00           C  
ATOM   1441  N   PRO B 377      45.488 201.870  13.476  1.00  0.00           N  
ATOM   1442  CA  PRO B 377      46.605 201.185  14.134  1.00  0.00           C  
ATOM   1443  C   PRO B 377      46.108 200.031  15.003  1.00  0.00           C  
ATOM   1444  O   PRO B 377      46.597 198.906  14.911  1.00  0.00           O  
ATOM   1445  CB  PRO B 377      47.241 202.290  14.976  1.00  0.00           C  
ATOM   1446  CG  PRO B 377      46.862 203.556  14.248  1.00  0.00           C  
ATOM   1447  CD  PRO B 377      45.434 203.285  13.884  1.00  0.00           C  
ATOM   1448  N   GLU B 479      45.130 200.324  15.853  1.00  0.00           N  
ATOM   1449  CA  GLU B 479      44.577 199.312  16.739  1.00  0.00           C  
ATOM   1450  C   GLU B 479      43.854 198.231  15.943  1.00  0.00           C  
ATOM   1451  O   GLU B 479      43.705 198.337  14.720  1.00  0.00           O  
ATOM   1452  CB  GLU B 479      43.623 199.963  17.754  1.00  0.00           C  
ATOM   1453  CG  GLU B 479      42.433 200.719  17.145  1.00  0.00           C  
ATOM   1454  CD  GLU B 479      41.378 199.795  16.540  1.00  0.00           C  
ATOM   1455  OE1 GLU B 479      40.827 198.947  17.277  1.00  0.00           O  
ATOM   1456  OE2 GLU B 479      41.097 199.917  15.328  1.00  0.00           O  
ATOM   1457  N   GLY B 488      43.416 197.189  16.646  1.00  0.00           N  
ATOM   1458  CA  GLY B 488      42.709 196.093  16.006  1.00  0.00           C  
ATOM   1459  C   GLY B 488      43.615 195.131  15.255  1.00  0.00           C  
ATOM   1460  O   GLY B 488      44.837 195.322  15.189  1.00  0.00           O  
ATOM   1461  N   ALA B 495      43.016 194.087  14.686  1.00  0.00           N  
ATOM   1462  CA  ALA B 495      43.775 193.101  13.929  1.00  0.00           C  
ATOM   1463  C   ALA B 495      44.409 193.789  12.726  1.00  0.00           C  
ATOM   1464  O   ALA B 495      44.186 194.979  12.493  1.00  0.00           O  
ATOM   1465  CB  ALA B 495      42.859 191.968  13.471  1.00  0.00           C  
ATOM   1466  N   ARG B 496      45.195 193.040  11.962  1.00  0.00           N  
ATOM   1467  CA  ARG B 496      45.851 193.603  10.792  1.00  0.00           C  
ATOM   1468  C   ARG B 496      44.827 193.736   9.663  1.00  0.00           C  
ATOM   1469  O   ARG B 496      44.017 192.833   9.436  1.00  0.00           O  
ATOM   1470  CB  ARG B 496      47.010 192.700  10.359  1.00  0.00           C  
ATOM   1471  CG  ARG B 496      48.085 193.389   9.527  1.00  0.00           C  
ATOM   1472  CD  ARG B 496      49.235 192.441   9.183  1.00  0.00           C  
ATOM   1473  NE  ARG B 496      49.809 191.810  10.370  1.00  0.00           N  
ATOM   1474  CZ  ARG B 496      49.419 190.636  10.864  1.00  0.00           C  
ATOM   1475  NH1 ARG B 496      48.452 189.950  10.275  1.00  0.00           N  
ATOM   1476  NH2 ARG B 496      49.987 190.151  11.960  1.00  0.00           N  
ATOM   1477  N   ASP B 497      44.846 194.879   8.979  1.00  0.00           N  
ATOM   1478  CA  ASP B 497      43.927 195.127   7.868  1.00  0.00           C  
ATOM   1479  C   ASP B 497      44.551 194.665   6.564  1.00  0.00           C  
ATOM   1480  O   ASP B 497      45.773 194.610   6.434  1.00  0.00           O  
ATOM   1481  CB  ASP B 497      43.645 196.622   7.674  1.00  0.00           C  
ATOM   1482  CG  ASP B 497      43.078 197.296   8.899  1.00  0.00           C  
ATOM   1483  OD1 ASP B 497      42.080 196.795   9.459  1.00  0.00           O  
ATOM   1484  OD2 ASP B 497      43.626 198.354   9.286  1.00  0.00           O  
ATOM   1485  N   PHE B 498      43.697 194.347   5.596  1.00  0.00           N  
ATOM   1486  CA  PHE B 498      44.135 193.965   4.254  1.00  0.00           C  
ATOM   1487  C   PHE B 498      44.135 195.324   3.535  1.00  0.00           C  
ATOM   1488  O   PHE B 498      43.081 195.896   3.298  1.00  0.00           O  
ATOM   1489  CB  PHE B 498      43.114 193.027   3.583  1.00  0.00           C  
ATOM   1490  CG  PHE B 498      43.350 191.559   3.832  1.00  0.00           C  
ATOM   1491  CD1 PHE B 498      42.436 190.805   4.558  1.00  0.00           C  
ATOM   1492  CD2 PHE B 498      44.455 190.915   3.294  1.00  0.00           C  
ATOM   1493  CE1 PHE B 498      42.622 189.431   4.739  1.00  0.00           C  
ATOM   1494  CE2 PHE B 498      44.643 189.546   3.473  1.00  0.00           C  
ATOM   1495  CZ  PHE B 498      43.724 188.808   4.195  1.00  0.00           C  
ATOM   1496  N   LEU B 499      45.304 195.846   3.192  1.00  0.00           N  
ATOM   1497  CA  LEU B 499      45.369 197.159   2.553  1.00  0.00           C  
ATOM   1498  C   LEU B 499      45.155 197.165   1.050  1.00  0.00           C  
ATOM   1499  O   LEU B 499      45.197 196.118   0.400  1.00  0.00           O  
ATOM   1500  CB  LEU B 499      46.704 197.830   2.881  1.00  0.00           C  
ATOM   1501  CG  LEU B 499      47.059 197.692   4.360  1.00  0.00           C  
ATOM   1502  CD1 LEU B 499      48.315 198.488   4.661  1.00  0.00           C  
ATOM   1503  CD2 LEU B 499      45.894 198.172   5.211  1.00  0.00           C  
ATOM   1504  N   VAL B 500      44.896 198.357   0.513  1.00  0.00           N  
ATOM   1505  CA  VAL B 500      44.687 198.538  -0.921  1.00  0.00           C  
ATOM   1506  C   VAL B 500      45.336 199.852  -1.319  1.00  0.00           C  
ATOM   1507  O   VAL B 500      44.826 200.921  -1.001  1.00  0.00           O  
ATOM   1508  CB  VAL B 500      43.196 198.615  -1.302  1.00  0.00           C  
ATOM   1509  CG1 VAL B 500      43.053 198.488  -2.804  1.00  0.00           C  
ATOM   1510  CG2 VAL B 500      42.415 197.525  -0.608  1.00  0.00           C  
ATOM   1511  N   PRO B 501      46.471 199.790  -2.030  1.00  0.00           N  
ATOM   1512  CA  PRO B 501      47.196 200.985  -2.469  1.00  0.00           C  
ATOM   1513  C   PRO B 501      46.348 202.003  -3.228  1.00  0.00           C  
ATOM   1514  O   PRO B 501      45.564 201.638  -4.112  1.00  0.00           O  
ATOM   1515  CB  PRO B 501      48.305 200.409  -3.342  1.00  0.00           C  
ATOM   1516  CG  PRO B 501      48.549 199.076  -2.733  1.00  0.00           C  
ATOM   1517  CD  PRO B 501      47.157 198.571  -2.493  1.00  0.00           C  
ATOM   1518  N   TYR B 502      46.511 203.279  -2.870  1.00  0.00           N  
ATOM   1519  CA  TYR B 502      45.796 204.368  -3.534  1.00  0.00           C  
ATOM   1520  C   TYR B 502      46.714 204.732  -4.685  1.00  0.00           C  
ATOM   1521  O   TYR B 502      47.836 205.209  -4.485  1.00  0.00           O  
ATOM   1522  CB  TYR B 502      45.619 205.569  -2.595  1.00  0.00           C  
ATOM   1523  CG  TYR B 502      44.698 206.665  -3.114  1.00  0.00           C  
ATOM   1524  CD1 TYR B 502      43.402 206.375  -3.542  1.00  0.00           C  
ATOM   1525  CD2 TYR B 502      45.107 208.001  -3.132  1.00  0.00           C  
ATOM   1526  CE1 TYR B 502      42.538 207.388  -3.973  1.00  0.00           C  
ATOM   1527  CE2 TYR B 502      44.246 209.016  -3.554  1.00  0.00           C  
ATOM   1528  CZ  TYR B 502      42.968 208.704  -3.973  1.00  0.00           C  
ATOM   1529  OH  TYR B 502      42.114 209.710  -4.379  1.00  0.00           O  
ATOM   1530  N   ARG B 503      46.245 204.472  -5.893  1.00  0.00           N  
ATOM   1531  CA  ARG B 503      47.040 204.742  -7.074  1.00  0.00           C  
ATOM   1532  C   ARG B 503      47.582 206.169  -7.158  1.00  0.00           C  
ATOM   1533  O   ARG B 503      48.794 206.379  -7.260  1.00  0.00           O  
ATOM   1534  CB  ARG B 503      46.213 204.421  -8.317  1.00  0.00           C  
ATOM   1535  CG  ARG B 503      46.987 204.461  -9.609  1.00  0.00           C  
ATOM   1536  CD  ARG B 503      46.283 203.631 -10.644  1.00  0.00           C  
ATOM   1537  NE  ARG B 503      44.887 204.022 -10.830  1.00  0.00           N  
ATOM   1538  CZ  ARG B 503      44.490 205.035 -11.595  1.00  0.00           C  
ATOM   1539  NH1 ARG B 503      45.388 205.763 -12.243  1.00  0.00           N  
ATOM   1540  NH2 ARG B 503      43.198 205.307 -11.735  1.00  0.00           N  
ATOM   1541  N   HIS B 550      46.680 207.143  -7.095  1.00  0.00           N  
ATOM   1542  CA  HIS B 550      47.037 208.554  -7.218  1.00  0.00           C  
ATOM   1543  C   HIS B 550      47.961 209.163  -6.177  1.00  0.00           C  
ATOM   1544  O   HIS B 550      48.583 210.186  -6.449  1.00  0.00           O  
ATOM   1545  CB  HIS B 550      45.766 209.387  -7.310  1.00  0.00           C  
ATOM   1546  CG  HIS B 550      44.692 208.740  -8.123  1.00  0.00           C  
ATOM   1547  ND1 HIS B 550      43.927 207.698  -7.644  1.00  0.00           N  
ATOM   1548  CD2 HIS B 550      44.278 208.957  -9.395  1.00  0.00           C  
ATOM   1549  CE1 HIS B 550      43.086 207.304  -8.583  1.00  0.00           C  
ATOM   1550  NE2 HIS B 550      43.279 208.050  -9.654  1.00  0.00           N  
ATOM   1551  N   GLU B 650      48.059 208.565  -4.995  1.00  0.00           N  
ATOM   1552  CA  GLU B 650      48.945 209.116  -3.972  1.00  0.00           C  
ATOM   1553  C   GLU B 650      49.767 208.025  -3.274  1.00  0.00           C  
ATOM   1554  O   GLU B 650      49.508 207.688  -2.117  1.00  0.00           O  
ATOM   1555  CB  GLU B 650      48.128 209.920  -2.938  1.00  0.00           C  
ATOM   1556  CG  GLU B 650      48.949 210.962  -2.138  1.00  0.00           C  
ATOM   1557  CD  GLU B 650      48.082 211.933  -1.318  1.00  0.00           C  
ATOM   1558  OE1 GLU B 650      47.053 212.419  -1.849  1.00  0.00           O  
ATOM   1559  OE2 GLU B 650      48.435 212.226  -0.149  1.00  0.00           O  
ATOM   1560  N   PRO B 651      50.766 207.454  -3.973  1.00  0.00           N  
ATOM   1561  CA  PRO B 651      51.591 206.407  -3.360  1.00  0.00           C  
ATOM   1562  C   PRO B 651      51.936 206.722  -1.899  1.00  0.00           C  
ATOM   1563  O   PRO B 651      52.390 207.818  -1.575  1.00  0.00           O  
ATOM   1564  CB  PRO B 651      52.815 206.364  -4.273  1.00  0.00           C  
ATOM   1565  CG  PRO B 651      52.203 206.600  -5.627  1.00  0.00           C  
ATOM   1566  CD  PRO B 651      51.210 207.733  -5.354  1.00  0.00           C  
ATOM   1567  N   GLY B 652      51.704 205.746  -1.029  1.00  0.00           N  
ATOM   1568  CA  GLY B 652      51.958 205.915   0.389  1.00  0.00           C  
ATOM   1569  C   GLY B 652      50.617 205.848   1.094  1.00  0.00           C  
ATOM   1570  O   GLY B 652      50.521 205.513   2.280  1.00  0.00           O  
ATOM   1571  N   LEU B 653      49.569 206.163   0.337  1.00  0.00           N  
ATOM   1572  CA  LEU B 653      48.205 206.161   0.846  1.00  0.00           C  
ATOM   1573  C   LEU B 653      47.501 204.821   0.654  1.00  0.00           C  
ATOM   1574  O   LEU B 653      47.651 204.159  -0.382  1.00  0.00           O  
ATOM   1575  CB  LEU B 653      47.407 207.274   0.178  1.00  0.00           C  
ATOM   1576  CG  LEU B 653      47.241 208.490   1.084  1.00  0.00           C  
ATOM   1577  CD1 LEU B 653      48.586 208.951   1.628  1.00  0.00           C  
ATOM   1578  CD2 LEU B 653      46.561 209.584   0.297  1.00  0.00           C  
ATOM   1579  N   PHE B 654      46.711 204.440   1.654  1.00  0.00           N  
ATOM   1580  CA  PHE B 654      46.017 203.166   1.630  1.00  0.00           C  
ATOM   1581  C   PHE B 654      44.568 203.130   2.054  1.00  0.00           C  
ATOM   1582  O   PHE B 654      44.087 203.932   2.843  1.00  0.00           O  
ATOM   1583  CB  PHE B 654      46.763 202.158   2.499  1.00  0.00           C  
ATOM   1584  CG  PHE B 654      48.095 201.779   1.967  1.00  0.00           C  
ATOM   1585  CD1 PHE B 654      48.197 200.934   0.871  1.00  0.00           C  
ATOM   1586  CD2 PHE B 654      49.255 202.278   2.548  1.00  0.00           C  
ATOM   1587  CE1 PHE B 654      49.437 200.588   0.360  1.00  0.00           C  
ATOM   1588  CE2 PHE B 654      50.498 201.940   2.047  1.00  0.00           C  
ATOM   1589  CZ  PHE B 654      50.594 201.094   0.949  1.00  0.00           C  
ATOM   1590  N   TYR B 655      43.897 202.125   1.523  1.00  0.00           N  
ATOM   1591  CA  TYR B 655      42.513 201.842   1.821  1.00  0.00           C  
ATOM   1592  C   TYR B 655      42.602 200.622   2.711  1.00  0.00           C  
ATOM   1593  O   TYR B 655      43.645 199.982   2.801  1.00  0.00           O  
ATOM   1594  CB  TYR B 655      41.771 201.466   0.549  1.00  0.00           C  
ATOM   1595  CG  TYR B 655      41.196 202.626  -0.203  1.00  0.00           C  
ATOM   1596  CD1 TYR B 655      40.209 203.417   0.369  1.00  0.00           C  
ATOM   1597  CD2 TYR B 655      41.577 202.887  -1.517  1.00  0.00           C  
ATOM   1598  CE1 TYR B 655      39.606 204.425  -0.344  1.00  0.00           C  
ATOM   1599  CE2 TYR B 655      40.976 203.900  -2.243  1.00  0.00           C  
ATOM   1600  CZ  TYR B 655      39.990 204.659  -1.646  1.00  0.00           C  
ATOM   1601  OH  TYR B 655      39.360 205.637  -2.358  1.00  0.00           O  
ATOM   1602  N   ALA B 656      41.519 200.288   3.377  1.00  0.00           N  
ATOM   1603  CA  ALA B 656      41.555 199.110   4.216  1.00  0.00           C  
ATOM   1604  C   ALA B 656      40.229 198.398   4.067  1.00  0.00           C  
ATOM   1605  O   ALA B 656      39.168 199.022   4.172  1.00  0.00           O  
ATOM   1606  CB  ALA B 656      41.799 199.500   5.668  1.00  0.00           C  
ATOM   1607  N   LEU B 657      40.280 197.104   3.783  1.00  0.00           N  
ATOM   1608  CA  LEU B 657      39.051 196.342   3.651  1.00  0.00           C  
ATOM   1609  C   LEU B 657      38.455 196.304   5.056  1.00  0.00           C  
ATOM   1610  O   LEU B 657      39.180 196.266   6.053  1.00  0.00           O  
ATOM   1611  CB  LEU B 657      39.370 194.948   3.116  1.00  0.00           C  
ATOM   1612  CG  LEU B 657      39.872 194.981   1.658  1.00  0.00           C  
ATOM   1613  CD1 LEU B 657      40.537 193.684   1.279  1.00  0.00           C  
ATOM   1614  CD2 LEU B 657      38.706 195.271   0.732  1.00  0.00           C  
ATOM   1615  N   PRO B 658      37.127 196.329   5.160  1.00  0.00           N  
ATOM   1616  CA  PRO B 658      36.488 196.312   6.476  1.00  0.00           C  
ATOM   1617  C   PRO B 658      36.740 195.102   7.350  1.00  0.00           C  
ATOM   1618  O   PRO B 658      36.669 193.962   6.893  1.00  0.00           O  
ATOM   1619  CB  PRO B 658      35.014 196.446   6.134  1.00  0.00           C  
ATOM   1620  CG  PRO B 658      34.923 195.643   4.887  1.00  0.00           C  
ATOM   1621  CD  PRO B 658      36.123 196.148   4.102  1.00  0.00           C  
ATOM   1622  N   GLN B 659      37.036 195.359   8.616  1.00  0.00           N  
ATOM   1623  CA  GLN B 659      37.237 194.285   9.570  1.00  0.00           C  
ATOM   1624  C   GLN B 659      35.804 193.925   9.924  1.00  0.00           C  
ATOM   1625  O   GLN B 659      35.381 192.771   9.853  1.00  0.00           O  
ATOM   1626  CB  GLN B 659      37.973 194.813  10.795  1.00  0.00           C  
ATOM   1627  CG  GLN B 659      39.403 195.235  10.502  1.00  0.00           C  
ATOM   1628  CD  GLN B 659      40.401 194.150  10.849  1.00  0.00           C  
ATOM   1629  OE1 GLN B 659      40.025 193.010  11.109  1.00  0.00           O  
ATOM   1630  NE2 GLN B 659      41.680 194.500  10.853  1.00  0.00           N  
ATOM   1631  N   SER B 660      35.053 194.962  10.270  1.00  0.00           N  
ATOM   1632  CA  SER B 660      33.644 194.848  10.631  1.00  0.00           C  
ATOM   1633  C   SER B 660      32.927 196.128  10.219  1.00  0.00           C  
ATOM   1634  O   SER B 660      33.496 197.223  10.291  1.00  0.00           O  
ATOM   1635  CB  SER B 660      33.489 194.667  12.143  1.00  0.00           C  
ATOM   1636  OG  SER B 660      32.144 194.878  12.543  1.00  0.00           O  
ATOM   1637  N   PRO B 661      31.676 196.009   9.762  1.00  0.00           N  
ATOM   1638  CA  PRO B 661      30.920 197.198   9.358  1.00  0.00           C  
ATOM   1639  C   PRO B 661      30.437 198.000  10.574  1.00  0.00           C  
ATOM   1640  O   PRO B 661      29.464 198.736  10.483  1.00  0.00           O  
ATOM   1641  CB  PRO B 661      29.761 196.611   8.563  1.00  0.00           C  
ATOM   1642  CG  PRO B 661      29.571 195.257   9.191  1.00  0.00           C  
ATOM   1643  CD  PRO B 661      30.985 194.775   9.355  1.00  0.00           C  
ATOM   1644  N   GLN B 662      31.134 197.858  11.703  1.00  0.00           N  
ATOM   1645  CA  GLN B 662      30.792 198.534  12.965  1.00  0.00           C  
ATOM   1646  C   GLN B 662      30.613 200.048  12.959  1.00  0.00           C  
ATOM   1647  O   GLN B 662      29.487 200.546  13.103  1.00  0.00           O  
ATOM   1648  CB  GLN B 662      31.820 198.192  14.051  1.00  0.00           C  
ATOM   1649  CG  GLN B 662      33.279 198.304  13.574  1.00  0.00           C  
ATOM   1650  CD  GLN B 662      34.292 198.286  14.732  1.00  0.00           C  
ATOM   1651  OE1 GLN B 662      34.400 199.266  15.484  1.00  0.00           O  
ATOM   1652  NE2 GLN B 662      35.026 197.172  14.885  1.00  0.00           N  
ATOM   1653  N   LEU B 663      31.707 200.793  12.823  1.00  0.00           N  
ATOM   1654  CA  LEU B 663      31.563 202.238  12.857  1.00  0.00           C  
ATOM   1655  C   LEU B 663      30.459 202.748  11.940  1.00  0.00           C  
ATOM   1656  O   LEU B 663      29.708 203.653  12.309  1.00  0.00           O  
ATOM   1657  CB  LEU B 663      32.898 202.923  12.566  1.00  0.00           C  
ATOM   1658  CG  LEU B 663      33.763 202.907  13.836  1.00  0.00           C  
ATOM   1659  CD1 LEU B 663      34.915 203.898  13.736  1.00  0.00           C  
ATOM   1660  CD2 LEU B 663      32.886 203.268  15.016  1.00  0.00           C  
ATOM   1661  N   PHE B 664      30.322 202.150  10.764  1.00  0.00           N  
ATOM   1662  CA  PHE B 664      29.274 202.593   9.866  1.00  0.00           C  
ATOM   1663  C   PHE B 664      27.894 202.265  10.403  1.00  0.00           C  
ATOM   1664  O   PHE B 664      27.017 203.120  10.411  1.00  0.00           O  
ATOM   1665  CB  PHE B 664      29.442 201.982   8.471  1.00  0.00           C  
ATOM   1666  CG  PHE B 664      30.700 202.405   7.776  1.00  0.00           C  
ATOM   1667  CD1 PHE B 664      31.704 201.482   7.506  1.00  0.00           C  
ATOM   1668  CD2 PHE B 664      30.905 203.741   7.434  1.00  0.00           C  
ATOM   1669  CE1 PHE B 664      32.897 201.880   6.910  1.00  0.00           C  
ATOM   1670  CE2 PHE B 664      32.101 204.150   6.835  1.00  0.00           C  
ATOM   1671  CZ  PHE B 664      33.098 203.216   6.575  1.00  0.00           C  
ATOM   1672  N   LYS B 665      27.687 201.038  10.862  1.00  0.00           N  
ATOM   1673  CA  LYS B 665      26.365 200.658  11.359  1.00  0.00           C  
ATOM   1674  C   LYS B 665      25.864 201.612  12.437  1.00  0.00           C  
ATOM   1675  O   LYS B 665      24.708 202.035  12.410  1.00  0.00           O  
ATOM   1676  CB  LYS B 665      26.369 199.217  11.891  1.00  0.00           C  
ATOM   1677  CG  LYS B 665      27.232 198.990  13.119  1.00  0.00           C  
ATOM   1678  CD  LYS B 665      27.590 197.509  13.316  1.00  0.00           C  
ATOM   1679  CE  LYS B 665      26.389 196.651  13.675  1.00  0.00           C  
ATOM   1680  NZ  LYS B 665      26.807 195.258  14.038  1.00  0.00           N  
ATOM   1681  N   GLN B 666      26.733 201.969  13.376  1.00  0.00           N  
ATOM   1682  CA  GLN B 666      26.332 202.876  14.443  1.00  0.00           C  
ATOM   1683  C   GLN B 666      25.928 204.238  13.889  1.00  0.00           C  
ATOM   1684  O   GLN B 666      24.960 204.842  14.359  1.00  0.00           O  
ATOM   1685  CB  GLN B 666      27.463 203.036  15.446  1.00  0.00           C  
ATOM   1686  CG  GLN B 666      28.147 201.730  15.776  1.00  0.00           C  
ATOM   1687  CD  GLN B 666      28.824 201.774  17.125  1.00  0.00           C  
ATOM   1688  OE1 GLN B 666      28.197 201.531  18.154  1.00  0.00           O  
ATOM   1689  NE2 GLN B 666      30.109 202.098  17.131  1.00  0.00           N  
ATOM   1690  N   MET B 667      26.677 204.729  12.902  1.00  0.00           N  
ATOM   1691  CA  MET B 667      26.355 206.012  12.279  1.00  0.00           C  
ATOM   1692  C   MET B 667      24.944 205.911  11.683  1.00  0.00           C  
ATOM   1693  O   MET B 667      24.183 206.875  11.674  1.00  0.00           O  
ATOM   1694  CB  MET B 667      27.381 206.361  11.188  1.00  0.00           C  
ATOM   1695  CG  MET B 667      28.652 207.041  11.707  1.00  0.00           C  
ATOM   1696  SD  MET B 667      29.936 207.200  10.438  1.00  0.00           S  
ATOM   1697  CE  MET B 667      30.764 208.623  10.969  1.00  0.00           C  
ATOM   1698  N   LEU B 668      24.600 204.729  11.191  1.00  0.00           N  
ATOM   1699  CA  LEU B 668      23.280 204.512  10.621  1.00  0.00           C  
ATOM   1700  C   LEU B 668      22.201 204.621  11.712  1.00  0.00           C  
ATOM   1701  O   LEU B 668      21.017 204.852  11.425  1.00  0.00           O  
ATOM   1702  CB  LEU B 668      23.218 203.141   9.928  1.00  0.00           C  
ATOM   1703  CG  LEU B 668      23.145 203.155   8.394  1.00  0.00           C  
ATOM   1704  CD1 LEU B 668      24.269 203.981   7.838  1.00  0.00           C  
ATOM   1705  CD2 LEU B 668      23.236 201.736   7.870  1.00  0.00           C  
ATOM   1706  N   MET B 669      22.612 204.449  12.965  1.00  0.00           N  
ATOM   1707  CA  MET B 669      21.684 204.553  14.093  1.00  0.00           C  
ATOM   1708  C   MET B 669      21.495 206.035  14.307  1.00  0.00           C  
ATOM   1709  O   MET B 669      20.375 206.560  14.275  1.00  0.00           O  
ATOM   1710  CB  MET B 669      22.293 203.912  15.343  1.00  0.00           C  
ATOM   1711  CG  MET B 669      22.280 202.406  15.309  1.00  0.00           C  
ATOM   1712  SD  MET B 669      20.657 201.728  14.891  1.00  0.00           S  
ATOM   1713  CE  MET B 669      20.775 201.648  13.064  1.00  0.00           C  
ATOM   1714  N   VAL B 670      22.650 206.657  14.530  1.00  0.00           N  
ATOM   1715  CA  VAL B 670      22.866 208.079  14.724  1.00  0.00           C  
ATOM   1716  C   VAL B 670      22.147 208.829  13.616  1.00  0.00           C  
ATOM   1717  O   VAL B 670      21.580 209.895  13.829  1.00  0.00           O  
ATOM   1718  CB  VAL B 670      24.366 208.378  14.579  1.00  0.00           C  
ATOM   1719  CG1 VAL B 670      24.590 209.812  14.177  1.00  0.00           C  
ATOM   1720  CG2 VAL B 670      25.082 208.043  15.843  1.00  0.00           C  
ATOM   1721  N   ALA B 671      22.205 208.268  12.420  1.00  0.00           N  
ATOM   1722  CA  ALA B 671      21.582 208.878  11.265  1.00  0.00           C  
ATOM   1723  C   ALA B 671      20.080 208.710  11.280  1.00  0.00           C  
ATOM   1724  O   ALA B 671      19.390 209.187  10.394  1.00  0.00           O  
ATOM   1725  CB  ALA B 671      22.174 208.284   9.986  1.00  0.00           C  
ATOM   1726  N   GLY B 685      19.570 207.992  12.265  1.00  0.00           N  
ATOM   1727  CA  GLY B 685      18.135 207.848  12.349  1.00  0.00           C  
ATOM   1728  C   GLY B 685      17.382 206.716  11.697  1.00  0.00           C  
ATOM   1729  O   GLY B 685      16.160 206.727  11.725  1.00  0.00           O  
ATOM   1730  N   LEU B 686      18.054 205.754  11.083  1.00  0.00           N  
ATOM   1731  CA  LEU B 686      17.306 204.617  10.536  1.00  0.00           C  
ATOM   1732  C   LEU B 686      17.022 203.863  11.828  1.00  0.00           C  
ATOM   1733  O   LEU B 686      17.806 203.945  12.772  1.00  0.00           O  
ATOM   1734  CB  LEU B 686      18.186 203.851   9.575  1.00  0.00           C  
ATOM   1735  CG  LEU B 686      18.376 204.845   8.423  1.00  0.00           C  
ATOM   1736  CD1 LEU B 686      19.682 204.606   7.691  1.00  0.00           C  
ATOM   1737  CD2 LEU B 686      17.163 204.753   7.503  1.00  0.00           C  
ATOM   1738  N   ASP B 687      15.906 203.173  11.934  1.00  0.00           N  
ATOM   1739  CA  ASP B 687      15.646 202.552  13.222  1.00  0.00           C  
ATOM   1740  C   ASP B 687      16.490 201.315  13.479  1.00  0.00           C  
ATOM   1741  O   ASP B 687      17.144 201.174  14.523  1.00  0.00           O  
ATOM   1742  CB  ASP B 687      14.180 202.163  13.346  1.00  0.00           C  
ATOM   1743  CG  ASP B 687      13.848 201.693  14.731  1.00  0.00           C  
ATOM   1744  OD1 ASP B 687      12.721 201.237  14.987  1.00  0.00           O  
ATOM   1745  OD2 ASP B 687      14.746 201.789  15.586  1.00  0.00           O  
ATOM   1746  N   ARG B 688      16.441 200.419  12.502  1.00  0.00           N  
ATOM   1747  CA  ARG B 688      17.133 199.173  12.551  1.00  0.00           C  
ATOM   1748  C   ARG B 688      17.651 198.859  11.134  1.00  0.00           C  
ATOM   1749  O   ARG B 688      16.933 199.012  10.128  1.00  0.00           O  
ATOM   1750  CB  ARG B 688      16.149 198.122  13.072  1.00  0.00           C  
ATOM   1751  CG  ARG B 688      14.944 197.889  12.189  1.00  0.00           C  
ATOM   1752  CD  ARG B 688      13.598 198.131  12.871  1.00  0.00           C  
ATOM   1753  NE  ARG B 688      13.174 197.131  13.862  1.00  0.00           N  
ATOM   1754  CZ  ARG B 688      13.378 197.259  15.175  1.00  0.00           C  
ATOM   1755  NH1 ARG B 688      14.008 198.331  15.633  1.00  0.00           N  
ATOM   1756  NH2 ARG B 688      12.915 196.355  16.042  1.00  0.00           N  
ATOM   1757  N   TYR B 689      18.912 198.428  11.073  1.00  0.00           N  
ATOM   1758  CA  TYR B 689      19.605 198.098   9.822  1.00  0.00           C  
ATOM   1759  C   TYR B 689      20.244 196.697   9.910  1.00  0.00           C  
ATOM   1760  O   TYR B 689      20.546 196.219  11.012  1.00  0.00           O  
ATOM   1761  CB  TYR B 689      20.699 199.151   9.580  1.00  0.00           C  
ATOM   1762  CG  TYR B 689      22.079 198.569   9.358  1.00  0.00           C  
ATOM   1763  CD1 TYR B 689      22.590 198.419   8.067  1.00  0.00           C  
ATOM   1764  CD2 TYR B 689      22.832 198.077  10.426  1.00  0.00           C  
ATOM   1765  CE1 TYR B 689      23.798 197.781   7.840  1.00  0.00           C  
ATOM   1766  CE2 TYR B 689      24.048 197.438  10.208  1.00  0.00           C  
ATOM   1767  CZ  TYR B 689      24.522 197.288   8.910  1.00  0.00           C  
ATOM   1768  OH  TYR B 689      25.698 196.610   8.670  1.00  0.00           O  
ATOM   1769  N   PHE B 690      20.440 196.052   8.755  1.00  0.00           N  
ATOM   1770  CA  PHE B 690      21.091 194.736   8.677  1.00  0.00           C  
ATOM   1771  C   PHE B 690      21.886 194.645   7.390  1.00  0.00           C  
ATOM   1772  O   PHE B 690      21.639 195.399   6.434  1.00  0.00           O  
ATOM   1773  CB  PHE B 690      20.086 193.578   8.744  1.00  0.00           C  
ATOM   1774  CG  PHE B 690      19.448 193.211   7.421  1.00  0.00           C  
ATOM   1775  CD1 PHE B 690      19.954 192.174   6.647  1.00  0.00           C  
ATOM   1776  CD2 PHE B 690      18.285 193.838   7.002  1.00  0.00           C  
ATOM   1777  CE1 PHE B 690      19.298 191.767   5.475  1.00  0.00           C  
ATOM   1778  CE2 PHE B 690      17.638 193.442   5.845  1.00  0.00           C  
ATOM   1779  CZ  PHE B 690      18.140 192.400   5.081  1.00  0.00           C  
ATOM   1780  N   GLN B 691      22.825 193.707   7.355  1.00  0.00           N  
ATOM   1781  CA  GLN B 691      23.696 193.543   6.195  1.00  0.00           C  
ATOM   1782  C   GLN B 691      24.332 192.156   6.251  1.00  0.00           C  
ATOM   1783  O   GLN B 691      24.631 191.639   7.322  1.00  0.00           O  
ATOM   1784  CB  GLN B 691      24.814 194.608   6.245  1.00  0.00           C  
ATOM   1785  CG  GLN B 691      25.596 194.844   4.951  1.00  0.00           C  
ATOM   1786  CD  GLN B 691      26.755 195.852   5.126  1.00  0.00           C  
ATOM   1787  OE1 GLN B 691      27.344 196.323   4.143  1.00  0.00           O  
ATOM   1788  NE2 GLN B 691      27.093 196.168   6.383  1.00  0.00           N  
ATOM   1789  N   ILE B 692      24.507 191.527   5.102  1.00  0.00           N  
ATOM   1790  CA  ILE B 692      25.194 190.259   5.091  1.00  0.00           C  
ATOM   1791  C   ILE B 692      26.500 190.800   4.561  1.00  0.00           C  
ATOM   1792  O   ILE B 692      26.719 190.846   3.355  1.00  0.00           O  
ATOM   1793  CB  ILE B 692      24.584 189.249   4.098  1.00  0.00           C  
ATOM   1794  CG1 ILE B 692      23.096 189.084   4.372  1.00  0.00           C  
ATOM   1795  CG2 ILE B 692      25.256 187.886   4.276  1.00  0.00           C  
ATOM   1796  CD1 ILE B 692      22.791 188.694   5.795  1.00  0.00           C  
ATOM   1797  N   ALA B 693      27.341 191.262   5.478  1.00  0.00           N  
ATOM   1798  CA  ALA B 693      28.623 191.860   5.120  1.00  0.00           C  
ATOM   1799  C   ALA B 693      29.766 190.875   4.876  1.00  0.00           C  
ATOM   1800  O   ALA B 693      29.696 189.694   5.238  1.00  0.00           O  
ATOM   1801  CB  ALA B 693      29.042 192.862   6.189  1.00  0.00           C  
ATOM   1802  N   ARG B 695      30.816 191.392   4.243  1.00  0.00           N  
ATOM   1803  CA  ARG B 695      32.006 190.626   3.956  1.00  0.00           C  
ATOM   1804  C   ARG B 695      33.120 191.297   4.748  1.00  0.00           C  
ATOM   1805  O   ARG B 695      33.620 192.359   4.381  1.00  0.00           O  
ATOM   1806  CB  ARG B 695      32.321 190.655   2.457  1.00  0.00           C  
ATOM   1807  CG  ARG B 695      33.531 189.789   2.061  1.00  0.00           C  
ATOM   1808  CD  ARG B 695      33.283 188.326   2.428  1.00  0.00           C  
ATOM   1809  NE  ARG B 695      32.108 187.845   1.720  1.00  0.00           N  
ATOM   1810  CZ  ARG B 695      32.145 187.231   0.546  1.00  0.00           C  
ATOM   1811  NH1 ARG B 695      33.307 186.994  -0.040  1.00  0.00           N  
ATOM   1812  NH2 ARG B 695      31.019 186.923  -0.085  1.00  0.00           N  
ATOM   1813  N   CYS B 696      33.497 190.675   5.851  1.00  0.00           N  
ATOM   1814  CA  CYS B 696      34.547 191.218   6.683  1.00  0.00           C  
ATOM   1815  C   CYS B 696      35.920 190.684   6.258  1.00  0.00           C  
ATOM   1816  O   CYS B 696      36.027 189.594   5.702  1.00  0.00           O  
ATOM   1817  CB  CYS B 696      34.228 190.874   8.126  1.00  0.00           C  
ATOM   1818  SG  CYS B 696      32.554 191.365   8.562  1.00  0.00           S  
ATOM   1819  N   PHE B 697      36.966 191.465   6.505  1.00  0.00           N  
ATOM   1820  CA  PHE B 697      38.317 191.072   6.122  1.00  0.00           C  
ATOM   1821  C   PHE B 697      39.341 191.166   7.231  1.00  0.00           C  
ATOM   1822  O   PHE B 697      39.512 192.211   7.857  1.00  0.00           O  
ATOM   1823  CB  PHE B 697      38.814 191.923   4.964  1.00  0.00           C  
ATOM   1824  CG  PHE B 697      37.989 191.808   3.735  1.00  0.00           C  
ATOM   1825  CD1 PHE B 697      36.785 192.499   3.618  1.00  0.00           C  
ATOM   1826  CD2 PHE B 697      38.401 190.987   2.697  1.00  0.00           C  
ATOM   1827  CE1 PHE B 697      36.003 192.376   2.469  1.00  0.00           C  
ATOM   1828  CE2 PHE B 697      37.637 190.853   1.552  1.00  0.00           C  
ATOM   1829  CZ  PHE B 697      36.431 191.545   1.433  1.00  0.00           C  
ATOM   1830  N   ARG B 698      40.050 190.072   7.452  1.00  0.00           N  
ATOM   1831  CA  ARG B 698      41.054 190.073   8.484  1.00  0.00           C  
ATOM   1832  C   ARG B 698      42.297 189.359   8.006  1.00  0.00           C  
ATOM   1833  O   ARG B 698      42.226 188.196   7.607  1.00  0.00           O  
ATOM   1834  CB  ARG B 698      40.511 189.399   9.729  1.00  0.00           C  
ATOM   1835  CG  ARG B 698      40.966 190.085  10.978  1.00  0.00           C  
ATOM   1836  CD  ARG B 698      41.448 189.090  11.990  1.00  0.00           C  
ATOM   1837  NE  ARG B 698      40.357 188.337  12.594  1.00  0.00           N  
ATOM   1838  CZ  ARG B 698      40.538 187.256  13.347  1.00  0.00           C  
ATOM   1839  NH1 ARG B 698      41.768 186.802  13.576  1.00  0.00           N  
ATOM   1840  NH2 ARG B 698      39.492 186.643  13.889  1.00  0.00           N  
ATOM   1841  N   ASP B 699      43.436 190.053   8.041  1.00  0.00           N  
ATOM   1842  CA  ASP B 699      44.698 189.469   7.592  1.00  0.00           C  
ATOM   1843  C   ASP B 699      45.471 188.842   8.751  1.00  0.00           C  
ATOM   1844  O   ASP B 699      46.622 189.189   8.996  1.00  0.00           O  
ATOM   1845  CB  ASP B 699      45.563 190.515   6.891  1.00  0.00           C  
ATOM   1846  CG  ASP B 699      46.842 189.928   6.330  1.00  0.00           C  
ATOM   1847  OD1 ASP B 699      47.546 190.623   5.557  1.00  0.00           O  
ATOM   1848  OD2 ASP B 699      47.172 188.763   6.652  1.00  0.00           O  
ATOM   1849  N   GLU B 700      44.842 187.917   9.469  1.00  0.00           N  
ATOM   1850  CA  GLU B 700      45.485 187.224  10.575  1.00  0.00           C  
ATOM   1851  C   GLU B 700      45.595 185.842   9.998  1.00  0.00           C  
ATOM   1852  O   GLU B 700      45.031 185.615   8.933  1.00  0.00           O  
ATOM   1853  CB  GLU B 700      44.581 187.239  11.808  1.00  0.00           C  
ATOM   1854  CG  GLU B 700      44.475 188.616  12.450  1.00  0.00           C  
ATOM   1855  CD  GLU B 700      45.788 189.329  12.477  1.00  0.00           C  
ATOM   1856  OE1 GLU B 700      46.759 188.811  13.075  1.00  0.00           O  
ATOM   1857  OE2 GLU B 700      45.877 190.428  11.889  1.00  0.00           O  
ATOM   1858  N   ASP B 703      46.329 184.923  10.626  1.00  0.00           N  
ATOM   1859  CA  ASP B 703      46.314 183.634   9.948  1.00  0.00           C  
ATOM   1860  C   ASP B 703      45.261 182.622  10.302  1.00  0.00           C  
ATOM   1861  O   ASP B 703      44.807 182.441  11.444  1.00  0.00           O  
ATOM   1862  CB  ASP B 703      47.720 182.986   9.777  1.00  0.00           C  
ATOM   1863  CG  ASP B 703      48.390 182.718  11.061  1.00  0.00           C  
ATOM   1864  OD1 ASP B 703      48.557 181.523  11.357  1.00  0.00           O  
ATOM   1865  OD2 ASP B 703      48.814 183.665  11.752  1.00  0.00           O  
ATOM   1866  N   LEU B 713      44.770 182.081   9.202  1.00  0.00           N  
ATOM   1867  CA  LEU B 713      43.744 181.090   9.079  1.00  0.00           C  
ATOM   1868  C   LEU B 713      44.040 179.856   9.953  1.00  0.00           C  
ATOM   1869  O   LEU B 713      43.579 178.741   9.666  1.00  0.00           O  
ATOM   1870  CB  LEU B 713      43.632 180.748   7.596  1.00  0.00           C  
ATOM   1871  CG  LEU B 713      43.673 181.982   6.687  1.00  0.00           C  
ATOM   1872  CD1 LEU B 713      42.797 183.042   7.326  1.00  0.00           C  
ATOM   1873  CD2 LEU B 713      45.101 182.506   6.497  1.00  0.00           C  
ATOM   1874  N   ARG B 714      44.820 180.063  11.018  1.00  0.00           N  
ATOM   1875  CA  ARG B 714      45.294 179.022  11.928  1.00  0.00           C  
ATOM   1876  C   ARG B 714      44.102 178.133  12.256  1.00  0.00           C  
ATOM   1877  O   ARG B 714      44.204 176.911  12.198  1.00  0.00           O  
ATOM   1878  CB  ARG B 714      45.785 179.679  13.210  1.00  0.00           C  
ATOM   1879  CG  ARG B 714      46.980 180.571  13.016  1.00  0.00           C  
ATOM   1880  CD  ARG B 714      48.265 179.972  13.583  1.00  0.00           C  
ATOM   1881  NE  ARG B 714      48.570 178.604  13.178  1.00  0.00           N  
ATOM   1882  CZ  ARG B 714      48.615 178.178  11.920  1.00  0.00           C  
ATOM   1883  NH1 ARG B 714      48.368 179.013  10.897  1.00  0.00           N  
ATOM   1884  NH2 ARG B 714      48.909 176.898  11.698  1.00  0.00           N  
ATOM   1885  N   ALA B 715      42.972 178.740  12.608  1.00  0.00           N  
ATOM   1886  CA  ALA B 715      41.774 177.962  12.914  1.00  0.00           C  
ATOM   1887  C   ALA B 715      41.172 177.650  11.554  1.00  0.00           C  
ATOM   1888  O   ALA B 715      41.901 177.600  10.582  1.00  0.00           O  
ATOM   1889  CB  ALA B 715      40.830 178.785  13.738  1.00  0.00           C  
ATOM   1890  N   ASP B 716      39.866 177.436  11.474  1.00  0.00           N  
ATOM   1891  CA  ASP B 716      39.282 177.185  10.159  1.00  0.00           C  
ATOM   1892  C   ASP B 716      38.883 178.570   9.661  1.00  0.00           C  
ATOM   1893  O   ASP B 716      37.710 178.933   9.698  1.00  0.00           O  
ATOM   1894  CB  ASP B 716      38.047 176.304  10.261  1.00  0.00           C  
ATOM   1895  CG  ASP B 716      37.406 176.108   8.941  1.00  0.00           C  
ATOM   1896  OD1 ASP B 716      36.264 175.621   8.903  1.00  0.00           O  
ATOM   1897  OD2 ASP B 716      38.054 176.449   7.919  1.00  0.00           O  
ATOM   1898  N   ARG B 718      39.856 179.353   9.213  1.00  0.00           N  
ATOM   1899  CA  ARG B 718      39.549 180.703   8.778  1.00  0.00           C  
ATOM   1900  C   ARG B 718      39.921 181.074   7.358  1.00  0.00           C  
ATOM   1901  O   ARG B 718      40.879 180.564   6.787  1.00  0.00           O  
ATOM   1902  CB  ARG B 718      40.214 181.706   9.722  1.00  0.00           C  
ATOM   1903  CG  ARG B 718      39.642 181.741  11.131  1.00  0.00           C  
ATOM   1904  CD  ARG B 718      40.514 182.612  12.032  1.00  0.00           C  
ATOM   1905  NE  ARG B 718      39.891 182.929  13.315  1.00  0.00           N  
ATOM   1906  CZ  ARG B 718      40.567 183.073  14.453  1.00  0.00           C  
ATOM   1907  NH1 ARG B 718      41.890 182.919  14.464  1.00  0.00           N  
ATOM   1908  NH2 ARG B 718      39.923 183.378  15.576  1.00  0.00           N  
ATOM   1909  N   GLN B 723      39.138 181.980   6.792  1.00  0.00           N  
ATOM   1910  CA  GLN B 723      39.392 182.487   5.456  1.00  0.00           C  
ATOM   1911  C   GLN B 723      39.894 183.898   5.695  1.00  0.00           C  
ATOM   1912  O   GLN B 723      39.590 184.503   6.725  1.00  0.00           O  
ATOM   1913  CB  GLN B 723      38.107 182.559   4.640  1.00  0.00           C  
ATOM   1914  CG  GLN B 723      37.425 181.237   4.419  1.00  0.00           C  
ATOM   1915  CD  GLN B 723      38.271 180.273   3.613  1.00  0.00           C  
ATOM   1916  OE1 GLN B 723      38.713 180.590   2.506  1.00  0.00           O  
ATOM   1917  NE2 GLN B 723      38.496 179.080   4.164  1.00  0.00           N  
ATOM   1918  N   PRO B 724      40.681 184.441   4.763  1.00  0.00           N  
ATOM   1919  CA  PRO B 724      41.189 185.800   4.934  1.00  0.00           C  
ATOM   1920  C   PRO B 724      39.980 186.723   4.971  1.00  0.00           C  
ATOM   1921  O   PRO B 724      40.053 187.845   5.472  1.00  0.00           O  
ATOM   1922  CB  PRO B 724      42.019 186.019   3.678  1.00  0.00           C  
ATOM   1923  CG  PRO B 724      42.438 184.638   3.297  1.00  0.00           C  
ATOM   1924  CD  PRO B 724      41.170 183.863   3.507  1.00  0.00           C  
ATOM   1925  N   ASP B 725      38.869 186.238   4.422  1.00  0.00           N  
ATOM   1926  CA  ASP B 725      37.649 187.012   4.418  1.00  0.00           C  
ATOM   1927  C   ASP B 725      36.374 186.181   4.581  1.00  0.00           C  
ATOM   1928  O   ASP B 725      36.062 185.295   3.786  1.00  0.00           O  
ATOM   1929  CB  ASP B 725      37.598 187.896   3.169  1.00  0.00           C  
ATOM   1930  CG  ASP B 725      37.306 187.126   1.909  1.00  0.00           C  
ATOM   1931  OD1 ASP B 725      36.113 186.845   1.645  1.00  0.00           O  
ATOM   1932  OD2 ASP B 725      38.269 186.806   1.179  1.00  0.00           O  
ATOM   1933  N   PHE B 726      35.646 186.501   5.646  1.00  0.00           N  
ATOM   1934  CA  PHE B 726      34.399 185.842   6.011  1.00  0.00           C  
ATOM   1935  C   PHE B 726      33.153 186.686   5.749  1.00  0.00           C  
ATOM   1936  O   PHE B 726      33.212 187.785   5.200  1.00  0.00           O  
ATOM   1937  CB  PHE B 726      34.432 185.453   7.492  1.00  0.00           C  
ATOM   1938  CG  PHE B 726      34.922 186.552   8.392  1.00  0.00           C  
ATOM   1939  CD1 PHE B 726      36.206 187.066   8.237  1.00  0.00           C  
ATOM   1940  CD2 PHE B 726      34.095 187.098   9.365  1.00  0.00           C  
ATOM   1941  CE1 PHE B 726      36.661 188.105   9.025  1.00  0.00           C  
ATOM   1942  CE2 PHE B 726      34.539 188.144  10.168  1.00  0.00           C  
ATOM   1943  CZ  PHE B 726      35.827 188.650   9.995  1.00  0.00           C  
ATOM   1944  N   THR B 728      32.032 186.136   6.203  1.00  0.00           N  
ATOM   1945  CA  THR B 728      30.706 186.690   6.047  1.00  0.00           C  
ATOM   1946  C   THR B 728      29.978 186.725   7.377  1.00  0.00           C  
ATOM   1947  O   THR B 728      29.879 185.707   8.062  1.00  0.00           O  
ATOM   1948  CB  THR B 728      29.903 185.796   5.112  1.00  0.00           C  
ATOM   1949  OG1 THR B 728      30.431 185.903   3.785  1.00  0.00           O  
ATOM   1950  CG2 THR B 728      28.420 186.153   5.157  1.00  0.00           C  
ATOM   1951  N   GLN B 730      29.457 187.894   7.733  1.00  0.00           N  
ATOM   1952  CA  GLN B 730      28.708 188.037   8.976  1.00  0.00           C  
ATOM   1953  C   GLN B 730      27.373 188.656   8.687  1.00  0.00           C  
ATOM   1954  O   GLN B 730      27.266 189.481   7.779  1.00  0.00           O  
ATOM   1955  CB  GLN B 730      29.376 188.989   9.958  1.00  0.00           C  
ATOM   1956  CG  GLN B 730      30.862 189.067   9.929  1.00  0.00           C  
ATOM   1957  CD  GLN B 730      31.360 189.767  11.156  1.00  0.00           C  
ATOM   1958  OE1 GLN B 730      30.931 190.881  11.470  1.00  0.00           O  
ATOM   1959  NE2 GLN B 730      32.260 189.117  11.875  1.00  0.00           N  
ATOM   1960  N   LEU B 731      26.358 188.244   9.445  1.00  0.00           N  
ATOM   1961  CA  LEU B 731      25.056 188.869   9.322  1.00  0.00           C  
ATOM   1962  C   LEU B 731      25.323 190.014  10.279  1.00  0.00           C  
ATOM   1963  O   LEU B 731      25.595 189.786  11.460  1.00  0.00           O  
ATOM   1964  CB  LEU B 731      23.920 188.017   9.887  1.00  0.00           C  
ATOM   1965  CG  LEU B 731      22.663 188.827  10.255  1.00  0.00           C  
ATOM   1966  CD1 LEU B 731      22.029 189.347   8.995  1.00  0.00           C  
ATOM   1967  CD2 LEU B 731      21.656 187.977  11.011  1.00  0.00           C  
ATOM   1968  N   ASP B 732      25.312 191.235   9.755  1.00  0.00           N  
ATOM   1969  CA  ASP B 732      25.548 192.416  10.569  1.00  0.00           C  
ATOM   1970  C   ASP B 732      24.203 193.046  10.883  1.00  0.00           C  
ATOM   1971  O   ASP B 732      23.336 193.142  10.012  1.00  0.00           O  
ATOM   1972  CB  ASP B 732      26.401 193.412   9.823  1.00  0.00           C  
ATOM   1973  CG  ASP B 732      26.931 194.471  10.730  1.00  0.00           C  
ATOM   1974  OD1 ASP B 732      27.045 195.646  10.305  1.00  0.00           O  
ATOM   1975  OD2 ASP B 732      27.240 194.109  11.887  1.00  0.00           O  
ATOM   1976  N   LEU B 733      24.037 193.530  12.106  1.00  0.00           N  
ATOM   1977  CA  LEU B 733      22.729 194.059  12.494  1.00  0.00           C  
ATOM   1978  C   LEU B 733      22.753 195.068  13.654  1.00  0.00           C  
ATOM   1979  O   LEU B 733      23.345 194.811  14.702  1.00  0.00           O  
ATOM   1980  CB  LEU B 733      21.886 192.842  12.858  1.00  0.00           C  
ATOM   1981  CG  LEU B 733      20.504 192.784  13.470  1.00  0.00           C  
ATOM   1982  CD1 LEU B 733      20.228 191.322  13.754  1.00  0.00           C  
ATOM   1983  CD2 LEU B 733      20.411 193.580  14.758  1.00  0.00           C  
ATOM   1984  N   GLU B 734      22.123 196.223  13.484  1.00  0.00           N  
ATOM   1985  CA  GLU B 734      22.102 197.186  14.590  1.00  0.00           C  
ATOM   1986  C   GLU B 734      20.698 197.698  14.849  1.00  0.00           C  
ATOM   1987  O   GLU B 734      19.872 197.788  13.945  1.00  0.00           O  
ATOM   1988  CB  GLU B 734      23.024 198.378  14.334  1.00  0.00           C  
ATOM   1989  CG  GLU B 734      23.347 199.164  15.607  1.00  0.00           C  
ATOM   1990  CD  GLU B 734      24.468 198.540  16.443  1.00  0.00           C  
ATOM   1991  OE1 GLU B 734      25.079 197.552  15.975  1.00  0.00           O  
ATOM   1992  OE2 GLU B 734      24.750 199.044  17.558  1.00  0.00           O  
ATOM   1993  N   MET B 735      20.428 198.021  16.101  1.00  0.00           N  
ATOM   1994  CA  MET B 735      19.118 198.519  16.478  1.00  0.00           C  
ATOM   1995  C   MET B 735      19.253 199.758  17.343  1.00  0.00           C  
ATOM   1996  O   MET B 735      20.312 200.003  17.940  1.00  0.00           O  
ATOM   1997  CB  MET B 735      18.340 197.446  17.235  1.00  0.00           C  
ATOM   1998  CG  MET B 735      17.942 196.257  16.372  1.00  0.00           C  
ATOM   1999  SD  MET B 735      17.257 194.872  17.300  1.00  0.00           S  
ATOM   2000  CE  MET B 735      15.526 195.391  17.461  1.00  0.00           C  
ATOM   2001  N   SER B 736      18.194 200.561  17.375  1.00  0.00           N  
ATOM   2002  CA  SER B 736      18.173 201.772  18.192  1.00  0.00           C  
ATOM   2003  C   SER B 736      17.082 201.593  19.245  1.00  0.00           C  
ATOM   2004  O   SER B 736      16.206 200.739  19.102  1.00  0.00           O  
ATOM   2005  CB  SER B 736      17.861 203.009  17.341  1.00  0.00           C  
ATOM   2006  OG  SER B 736      18.941 203.371  16.504  1.00  0.00           O  
ATOM   2007  N   PHE B 737      17.142 202.403  20.296  1.00  0.00           N  
ATOM   2008  CA  PHE B 737      16.166 202.356  21.382  1.00  0.00           C  
ATOM   2009  C   PHE B 737      15.924 200.948  21.860  1.00  0.00           C  
ATOM   2010  O   PHE B 737      14.783 200.507  22.036  1.00  0.00           O  
ATOM   2011  CB  PHE B 737      14.861 203.020  20.953  1.00  0.00           C  
ATOM   2012  CG  PHE B 737      15.047 204.429  20.524  1.00  0.00           C  
ATOM   2013  CD1 PHE B 737      14.921 204.785  19.190  1.00  0.00           C  
ATOM   2014  CD2 PHE B 737      15.441 205.392  21.449  1.00  0.00           C  
ATOM   2015  CE1 PHE B 737      15.189 206.084  18.782  1.00  0.00           C  
ATOM   2016  CE2 PHE B 737      15.712 206.691  21.052  1.00  0.00           C  
ATOM   2017  CZ  PHE B 737      15.587 207.037  19.716  1.00  0.00           C  
ATOM   2018  N   VAL B 738      17.039 200.258  22.069  1.00  0.00           N  
ATOM   2019  CA  VAL B 738      17.045 198.888  22.542  1.00  0.00           C  
ATOM   2020  C   VAL B 738      17.923 198.724  23.751  1.00  0.00           C  
ATOM   2021  O   VAL B 738      18.684 199.611  24.137  1.00  0.00           O  
ATOM   2022  CB  VAL B 738      17.602 197.886  21.501  1.00  0.00           C  
ATOM   2023  CG1 VAL B 738      16.527 197.488  20.521  1.00  0.00           C  
ATOM   2024  CG2 VAL B 738      18.805 198.486  20.786  1.00  0.00           C  
ATOM   2025  N   GLU B 789      17.800 197.533  24.314  1.00  0.00           N  
ATOM   2026  CA  GLU B 789      18.556 197.078  25.465  1.00  0.00           C  
ATOM   2027  C   GLU B 789      18.834 195.611  25.206  1.00  0.00           C  
ATOM   2028  O   GLU B 789      18.135 194.963  24.430  1.00  0.00           O  
ATOM   2029  CB  GLU B 789      17.726 197.183  26.716  1.00  0.00           C  
ATOM   2030  CG  GLU B 789      17.202 198.532  26.989  1.00  0.00           C  
ATOM   2031  CD  GLU B 789      16.461 198.527  28.289  1.00  0.00           C  
ATOM   2032  OE1 GLU B 789      15.566 197.663  28.443  1.00  0.00           O  
ATOM   2033  OE2 GLU B 789      16.777 199.367  29.162  1.00  0.00           O  
ATOM   2034  N   VAL B 790      19.834 195.072  25.869  1.00  0.00           N  
ATOM   2035  CA  VAL B 790      20.142 193.686  25.651  1.00  0.00           C  
ATOM   2036  C   VAL B 790      18.940 192.781  25.399  1.00  0.00           C  
ATOM   2037  O   VAL B 790      18.926 192.051  24.412  1.00  0.00           O  
ATOM   2038  CB  VAL B 790      20.931 193.116  26.801  1.00  0.00           C  
ATOM   2039  CG1 VAL B 790      21.095 191.614  26.600  1.00  0.00           C  
ATOM   2040  CG2 VAL B 790      22.287 193.807  26.887  1.00  0.00           C  
ATOM   2041  N   GLU B 791      17.928 192.814  26.260  1.00  0.00           N  
ATOM   2042  CA  GLU B 791      16.790 191.929  26.039  1.00  0.00           C  
ATOM   2043  C   GLU B 791      16.168 192.049  24.643  1.00  0.00           C  
ATOM   2044  O   GLU B 791      15.802 191.046  24.025  1.00  0.00           O  
ATOM   2045  CB  GLU B 791      15.718 192.149  27.095  1.00  0.00           C  
ATOM   2046  CG  GLU B 791      14.705 191.012  27.102  1.00  0.00           C  
ATOM   2047  CD  GLU B 791      14.769 190.173  28.363  1.00  0.00           C  
ATOM   2048  OE1 GLU B 791      15.653 190.441  29.209  1.00  0.00           O  
ATOM   2049  OE2 GLU B 791      13.925 189.254  28.516  1.00  0.00           O  
ATOM   2050  N   ASP B 792      16.060 193.280  24.151  1.00  0.00           N  
ATOM   2051  CA  ASP B 792      15.490 193.548  22.827  1.00  0.00           C  
ATOM   2052  C   ASP B 792      16.331 192.889  21.761  1.00  0.00           C  
ATOM   2053  O   ASP B 792      15.812 192.231  20.856  1.00  0.00           O  
ATOM   2054  CB  ASP B 792      15.455 195.048  22.537  1.00  0.00           C  
ATOM   2055  CG  ASP B 792      14.568 195.801  23.487  1.00  0.00           C  
ATOM   2056  OD1 ASP B 792      13.339 195.538  23.484  1.00  0.00           O  
ATOM   2057  OD2 ASP B 792      15.105 196.648  24.240  1.00  0.00           O  
ATOM   2058  N   VAL B 793      17.635 193.100  21.857  1.00  0.00           N  
ATOM   2059  CA  VAL B 793      18.545 192.511  20.903  1.00  0.00           C  
ATOM   2060  C   VAL B 793      18.454 190.988  20.958  1.00  0.00           C  
ATOM   2061  O   VAL B 793      18.386 190.323  19.918  1.00  0.00           O  
ATOM   2062  CB  VAL B 793      19.992 192.938  21.190  1.00  0.00           C  
ATOM   2063  CG1 VAL B 793      20.946 192.201  20.265  1.00  0.00           C  
ATOM   2064  CG2 VAL B 793      20.132 194.429  21.009  1.00  0.00           C  
ATOM   2065  N   LEU B 794      18.428 190.438  22.172  1.00  0.00           N  
ATOM   2066  CA  LEU B 794      18.367 188.990  22.333  1.00  0.00           C  
ATOM   2067  C   LEU B 794      17.063 188.358  21.877  1.00  0.00           C  
ATOM   2068  O   LEU B 794      17.088 187.287  21.280  1.00  0.00           O  
ATOM   2069  CB  LEU B 794      18.627 188.583  23.783  1.00  0.00           C  
ATOM   2070  CG  LEU B 794      19.957 188.933  24.450  1.00  0.00           C  
ATOM   2071  CD1 LEU B 794      20.136 188.000  25.621  1.00  0.00           C  
ATOM   2072  CD2 LEU B 794      21.134 188.783  23.493  1.00  0.00           C  
ATOM   2073  N   GLU B 795      15.928 189.000  22.148  1.00  0.00           N  
ATOM   2074  CA  GLU B 795      14.656 188.423  21.733  1.00  0.00           C  
ATOM   2075  C   GLU B 795      14.542 188.351  20.224  1.00  0.00           C  
ATOM   2076  O   GLU B 795      14.025 187.379  19.678  1.00  0.00           O  
ATOM   2077  CB  GLU B 795      13.471 189.219  22.294  1.00  0.00           C  
ATOM   2078  CG  GLU B 795      12.147 188.991  21.553  1.00  0.00           C  
ATOM   2079  CD  GLU B 795      11.909 190.001  20.415  1.00  0.00           C  
ATOM   2080  OE1 GLU B 795      10.848 189.912  19.754  1.00  0.00           O  
ATOM   2081  OE2 GLU B 795      12.772 190.885  20.183  1.00  0.00           O  
ATOM   2082  N   LEU B 796      15.031 189.380  19.549  1.00  0.00           N  
ATOM   2083  CA  LEU B 796      14.937 189.422  18.101  1.00  0.00           C  
ATOM   2084  C   LEU B 796      15.860 188.408  17.443  1.00  0.00           C  
ATOM   2085  O   LEU B 796      15.436 187.673  16.540  1.00  0.00           O  
ATOM   2086  CB  LEU B 796      15.249 190.829  17.605  1.00  0.00           C  
ATOM   2087  CG  LEU B 796      15.160 190.994  16.094  1.00  0.00           C  
ATOM   2088  CD1 LEU B 796      14.430 192.286  15.765  1.00  0.00           C  
ATOM   2089  CD2 LEU B 796      16.560 190.963  15.501  1.00  0.00           C  
ATOM   2090  N   ASN B 797      17.117 188.363  17.886  1.00  0.00           N  
ATOM   2091  CA  ASN B 797      18.046 187.414  17.311  1.00  0.00           C  
ATOM   2092  C   ASN B 797      17.531 185.983  17.470  1.00  0.00           C  
ATOM   2093  O   ASN B 797      17.429 185.278  16.472  1.00  0.00           O  
ATOM   2094  CB  ASN B 797      19.423 187.591  17.926  1.00  0.00           C  
ATOM   2095  CG  ASN B 797      20.236 188.655  17.209  1.00  0.00           C  
ATOM   2096  OD1 ASN B 797      20.890 188.390  16.195  1.00  0.00           O  
ATOM   2097  ND2 ASN B 797      20.178 189.875  17.718  1.00  0.00           N  
ATOM   2098  N   GLU B 798      17.179 185.548  18.687  1.00  0.00           N  
ATOM   2099  CA  GLU B 798      16.664 184.178  18.859  1.00  0.00           C  
ATOM   2100  C   GLU B 798      15.537 183.986  17.851  1.00  0.00           C  
ATOM   2101  O   GLU B 798      15.549 183.062  17.037  1.00  0.00           O  
ATOM   2102  CB  GLU B 798      16.044 183.921  20.239  1.00  0.00           C  
ATOM   2103  CG  GLU B 798      16.774 184.414  21.471  1.00  0.00           C  
ATOM   2104  CD  GLU B 798      15.971 184.125  22.735  1.00  0.00           C  
ATOM   2105  OE1 GLU B 798      14.725 184.268  22.685  1.00  0.00           O  
ATOM   2106  OE2 GLU B 798      16.582 183.764  23.770  1.00  0.00           O  
ATOM   2107  N   ARG B 799      14.545 184.864  17.932  1.00  0.00           N  
ATOM   2108  CA  ARG B 799      13.408 184.795  17.029  1.00  0.00           C  
ATOM   2109  C   ARG B 799      13.890 184.683  15.584  1.00  0.00           C  
ATOM   2110  O   ARG B 799      13.292 183.967  14.777  1.00  0.00           O  
ATOM   2111  CB  ARG B 799      12.509 186.030  17.209  1.00  0.00           C  
ATOM   2112  CG  ARG B 799      11.617 185.966  18.447  1.00  0.00           C  
ATOM   2113  CD  ARG B 799      10.768 187.215  18.624  1.00  0.00           C  
ATOM   2114  NE  ARG B 799       9.999 187.516  17.417  1.00  0.00           N  
ATOM   2115  CZ  ARG B 799      10.043 188.676  16.756  1.00  0.00           C  
ATOM   2116  NH1 ARG B 799      10.819 189.672  17.179  1.00  0.00           N  
ATOM   2117  NH2 ARG B 799       9.324 188.834  15.652  1.00  0.00           N  
ATOM   2118  N   LEU B 800      14.976 185.386  15.273  1.00  0.00           N  
ATOM   2119  CA  LEU B 800      15.553 185.365  13.937  1.00  0.00           C  
ATOM   2120  C   LEU B 800      16.034 183.942  13.660  1.00  0.00           C  
ATOM   2121  O   LEU B 800      15.609 183.295  12.698  1.00  0.00           O  
ATOM   2122  CB  LEU B 800      16.747 186.323  13.864  1.00  0.00           C  
ATOM   2123  CG  LEU B 800      17.029 187.076  12.562  1.00  0.00           C  
ATOM   2124  CD1 LEU B 800      18.508 187.356  12.485  1.00  0.00           C  
ATOM   2125  CD2 LEU B 800      16.604 186.280  11.346  1.00  0.00           C  
ATOM   2126  N   MET B 801      16.932 183.473  14.524  1.00  0.00           N  
ATOM   2127  CA  MET B 801      17.521 182.146  14.429  1.00  0.00           C  
ATOM   2128  C   MET B 801      16.433 181.078  14.273  1.00  0.00           C  
ATOM   2129  O   MET B 801      16.478 180.268  13.347  1.00  0.00           O  
ATOM   2130  CB  MET B 801      18.357 181.873  15.684  1.00  0.00           C  
ATOM   2131  CG  MET B 801      19.405 180.791  15.511  1.00  0.00           C  
ATOM   2132  SD  MET B 801      20.484 181.144  14.116  1.00  0.00           S  
ATOM   2133  CE  MET B 801      21.957 181.732  14.966  1.00  0.00           C  
ATOM   2134  N   ALA B 802      15.458 181.090  15.178  1.00  0.00           N  
ATOM   2135  CA  ALA B 802      14.361 180.127  15.144  1.00  0.00           C  
ATOM   2136  C   ALA B 802      13.631 180.152  13.801  1.00  0.00           C  
ATOM   2137  O   ALA B 802      13.029 179.159  13.395  1.00  0.00           O  
ATOM   2138  CB  ALA B 802      13.392 180.410  16.274  1.00  0.00           C  
ATOM   2139  N   HIS B 803      13.675 181.292  13.119  1.00  0.00           N  
ATOM   2140  CA  HIS B 803      13.034 181.414  11.818  1.00  0.00           C  
ATOM   2141  C   HIS B 803      13.946 180.840  10.728  1.00  0.00           C  
ATOM   2142  O   HIS B 803      13.471 180.313   9.722  1.00  0.00           O  
ATOM   2143  CB  HIS B 803      12.702 182.878  11.505  1.00  0.00           C  
ATOM   2144  CG  HIS B 803      12.179 183.085  10.119  1.00  0.00           C  
ATOM   2145  ND1 HIS B 803      10.913 182.697   9.738  1.00  0.00           N  
ATOM   2146  CD2 HIS B 803      12.784 183.544   8.997  1.00  0.00           C  
ATOM   2147  CE1 HIS B 803      10.764 182.902   8.440  1.00  0.00           C  
ATOM   2148  NE2 HIS B 803      11.885 183.414   7.967  1.00  0.00           N  
ATOM   2149  N   VAL B 807      15.256 180.954  10.914  1.00  0.00           N  
ATOM   2150  CA  VAL B 807      16.174 180.399   9.931  1.00  0.00           C  
ATOM   2151  C   VAL B 807      16.250 178.885  10.110  1.00  0.00           C  
ATOM   2152  O   VAL B 807      16.075 178.136   9.152  1.00  0.00           O  
ATOM   2153  CB  VAL B 807      17.580 180.992  10.060  1.00  0.00           C  
ATOM   2154  CG1 VAL B 807      18.576 180.136   9.289  1.00  0.00           C  
ATOM   2155  CG2 VAL B 807      17.585 182.407   9.511  1.00  0.00           C  
ATOM   2156  N   PHE B 808      16.486 178.432  11.338  1.00  0.00           N  
ATOM   2157  CA  PHE B 808      16.562 176.997  11.592  1.00  0.00           C  
ATOM   2158  C   PHE B 808      15.266 176.283  11.236  1.00  0.00           C  
ATOM   2159  O   PHE B 808      15.149 175.080  11.440  1.00  0.00           O  
ATOM   2160  CB  PHE B 808      16.941 176.706  13.057  1.00  0.00           C  
ATOM   2161  CG  PHE B 808      18.425 176.518  13.264  1.00  0.00           C  
ATOM   2162  CD1 PHE B 808      19.298 177.602  13.159  1.00  0.00           C  
ATOM   2163  CD2 PHE B 808      18.960 175.248  13.482  1.00  0.00           C  
ATOM   2164  CE1 PHE B 808      20.671 177.418  13.258  1.00  0.00           C  
ATOM   2165  CE2 PHE B 808      20.331 175.063  13.582  1.00  0.00           C  
ATOM   2166  CZ  PHE B 808      21.188 176.146  13.470  1.00  0.00           C  
ATOM   2167  N   ARG B 809      14.299 177.009  10.684  1.00  0.00           N  
ATOM   2168  CA  ARG B 809      13.028 176.394  10.323  1.00  0.00           C  
ATOM   2169  C   ARG B 809      12.701 176.505   8.845  1.00  0.00           C  
ATOM   2170  O   ARG B 809      12.027 175.657   8.271  1.00  0.00           O  
ATOM   2171  CB  ARG B 809      11.904 177.004  11.158  1.00  0.00           C  
ATOM   2172  CG  ARG B 809      10.495 176.550  10.772  1.00  0.00           C  
ATOM   2173  CD  ARG B 809       9.489 176.913  11.858  1.00  0.00           C  
ATOM   2174  NE  ARG B 809       9.826 178.164  12.544  1.00  0.00           N  
ATOM   2175  CZ  ARG B 809       9.757 179.373  11.984  1.00  0.00           C  
ATOM   2176  NH1 ARG B 809       9.351 179.506  10.721  1.00  0.00           N  
ATOM   2177  NH2 ARG B 809      10.116 180.450  12.676  1.00  0.00           N  
ATOM   2178  N   GLU B 810      13.178 177.565   8.226  1.00  0.00           N  
ATOM   2179  CA  GLU B 810      12.926 177.773   6.816  1.00  0.00           C  
ATOM   2180  C   GLU B 810      14.043 177.126   6.049  1.00  0.00           C  
ATOM   2181  O   GLU B 810      13.917 176.777   4.877  1.00  0.00           O  
ATOM   2182  CB  GLU B 810      12.882 179.273   6.524  1.00  0.00           C  
ATOM   2183  CG  GLU B 810      11.565 179.897   6.880  1.00  0.00           C  
ATOM   2184  CD  GLU B 810      10.472 179.443   5.938  1.00  0.00           C  
ATOM   2185  OE1 GLU B 810       9.436 178.927   6.417  1.00  0.00           O  
ATOM   2186  OE2 GLU B 810      10.659 179.610   4.711  1.00  0.00           O  
ATOM   2187  N   ALA B 811      15.152 176.970   6.737  1.00  0.00           N  
ATOM   2188  CA  ALA B 811      16.309 176.385   6.117  1.00  0.00           C  
ATOM   2189  C   ALA B 811      16.366 174.889   6.364  1.00  0.00           C  
ATOM   2190  O   ALA B 811      16.330 174.104   5.416  1.00  0.00           O  
ATOM   2191  CB  ALA B 811      17.556 177.055   6.647  1.00  0.00           C  
ATOM   2192  N   LEU B 812      16.425 174.508   7.640  1.00  0.00           N  
ATOM   2193  CA  LEU B 812      16.521 173.108   8.031  1.00  0.00           C  
ATOM   2194  C   LEU B 812      15.220 172.440   8.408  1.00  0.00           C  
ATOM   2195  O   LEU B 812      15.177 171.219   8.566  1.00  0.00           O  
ATOM   2196  CB  LEU B 812      17.449 172.956   9.223  1.00  0.00           C  
ATOM   2197  CG  LEU B 812      18.915 173.327   9.106  1.00  0.00           C  
ATOM   2198  CD1 LEU B 812      19.444 173.615  10.501  1.00  0.00           C  
ATOM   2199  CD2 LEU B 812      19.688 172.207   8.430  1.00  0.00           C  
ATOM   2200  N   GLY B 813      14.169 173.226   8.585  1.00  0.00           N  
ATOM   2201  CA  GLY B 813      12.906 172.640   8.984  1.00  0.00           C  
ATOM   2202  C   GLY B 813      13.041 172.096  10.391  1.00  0.00           C  
ATOM   2203  O   GLY B 813      12.282 171.230  10.817  1.00  0.00           O  
ATOM   2204  N   VAL B 814      14.042 172.604  11.102  1.00  0.00           N  
ATOM   2205  CA  VAL B 814      14.315 172.216  12.481  1.00  0.00           C  
ATOM   2206  C   VAL B 814      13.368 173.096  13.302  1.00  0.00           C  
ATOM   2207  O   VAL B 814      12.543 173.789  12.725  1.00  0.00           O  
ATOM   2208  CB  VAL B 814      15.822 172.486  12.818  1.00  0.00           C  
ATOM   2209  CG1 VAL B 814      16.153 172.117  14.250  1.00  0.00           C  
ATOM   2210  CG2 VAL B 814      16.690 171.681  11.882  1.00  0.00           C  
ATOM   2211  N   GLU B 815      13.455 173.066  14.625  1.00  0.00           N  
ATOM   2212  CA  GLU B 815      12.569 173.896  15.434  1.00  0.00           C  
ATOM   2213  C   GLU B 815      13.196 174.311  16.743  1.00  0.00           C  
ATOM   2214  O   GLU B 815      12.983 173.679  17.774  1.00  0.00           O  
ATOM   2215  CB  GLU B 815      11.258 173.164  15.712  1.00  0.00           C  
ATOM   2216  CG  GLU B 815      10.217 173.371  14.641  1.00  0.00           C  
ATOM   2217  CD  GLU B 815       9.510 174.707  14.765  1.00  0.00           C  
ATOM   2218  OE1 GLU B 815       9.008 175.208  13.737  1.00  0.00           O  
ATOM   2219  OE2 GLU B 815       9.443 175.253  15.890  1.00  0.00           O  
ATOM   2220  N   LEU B 903      13.967 175.385  16.710  1.00  0.00           N  
ATOM   2221  CA  LEU B 903      14.600 175.829  17.924  1.00  0.00           C  
ATOM   2222  C   LEU B 903      13.578 176.226  18.963  1.00  0.00           C  
ATOM   2223  O   LEU B 903      12.663 177.001  18.699  1.00  0.00           O  
ATOM   2224  CB  LEU B 903      15.508 177.010  17.648  1.00  0.00           C  
ATOM   2225  CG  LEU B 903      16.609 176.714  16.652  1.00  0.00           C  
ATOM   2226  CD1 LEU B 903      17.375 177.993  16.397  1.00  0.00           C  
ATOM   2227  CD2 LEU B 903      17.514 175.620  17.188  1.00  0.00           C  
ATOM   2228  N   PRO B 904      13.692 175.653  20.157  1.00  0.00           N  
ATOM   2229  CA  PRO B 904      12.736 176.026  21.192  1.00  0.00           C  
ATOM   2230  C   PRO B 904      13.182 177.359  21.782  1.00  0.00           C  
ATOM   2231  O   PRO B 904      14.366 177.580  22.024  1.00  0.00           O  
ATOM   2232  CB  PRO B 904      12.832 174.871  22.183  1.00  0.00           C  
ATOM   2233  CG  PRO B 904      14.234 174.361  21.985  1.00  0.00           C  
ATOM   2234  CD  PRO B 904      14.365 174.389  20.495  1.00  0.00           C  
ATOM   2235  N   LEU B 905      12.232 178.257  21.978  1.00  0.00           N  
ATOM   2236  CA  LEU B 905      12.520 179.582  22.533  1.00  0.00           C  
ATOM   2237  C   LEU B 905      11.929 179.605  23.935  1.00  0.00           C  
ATOM   2238  O   LEU B 905      10.909 178.977  24.203  1.00  0.00           O  
ATOM   2239  CB  LEU B 905      11.904 180.662  21.655  1.00  0.00           C  
ATOM   2240  CG  LEU B 905      12.709 181.338  20.529  1.00  0.00           C  
ATOM   2241  CD1 LEU B 905      13.963 180.577  20.166  1.00  0.00           C  
ATOM   2242  CD2 LEU B 905      11.806 181.468  19.317  1.00  0.00           C  
ATOM   2243  N   PRO B 906      12.519 180.402  24.850  1.00  0.00           N  
ATOM   2244  CA  PRO B 906      13.750 181.202  24.720  1.00  0.00           C  
ATOM   2245  C   PRO B 906      15.002 180.364  24.663  1.00  0.00           C  
ATOM   2246  O   PRO B 906      15.021 179.262  25.183  1.00  0.00           O  
ATOM   2247  CB  PRO B 906      13.753 182.024  26.016  1.00  0.00           C  
ATOM   2248  CG  PRO B 906      12.349 181.929  26.528  1.00  0.00           C  
ATOM   2249  CD  PRO B 906      11.920 180.545  26.172  1.00  0.00           C  
ATOM   2250  N   PHE B 907      16.059 180.867  24.042  1.00  0.00           N  
ATOM   2251  CA  PHE B 907      17.311 180.121  24.051  1.00  0.00           C  
ATOM   2252  C   PHE B 907      17.687 180.246  25.523  1.00  0.00           C  
ATOM   2253  O   PHE B 907      17.297 181.209  26.174  1.00  0.00           O  
ATOM   2254  CB  PHE B 907      18.397 180.823  23.220  1.00  0.00           C  
ATOM   2255  CG  PHE B 907      18.264 180.640  21.730  1.00  0.00           C  
ATOM   2256  CD1 PHE B 907      17.257 179.856  21.185  1.00  0.00           C  
ATOM   2257  CD2 PHE B 907      19.164 181.263  20.870  1.00  0.00           C  
ATOM   2258  CE1 PHE B 907      17.149 179.698  19.811  1.00  0.00           C  
ATOM   2259  CE2 PHE B 907      19.064 181.112  19.492  1.00  0.00           C  
ATOM   2260  CZ  PHE B 907      18.055 180.328  18.961  1.00  0.00           C  
ATOM   2261  N   PRO B 908      18.413 179.274  26.084  1.00  0.00           N  
ATOM   2262  CA  PRO B 908      18.736 179.486  27.498  1.00  0.00           C  
ATOM   2263  C   PRO B 908      19.758 180.635  27.603  1.00  0.00           C  
ATOM   2264  O   PRO B 908      20.385 181.000  26.607  1.00  0.00           O  
ATOM   2265  CB  PRO B 908      19.317 178.140  27.910  1.00  0.00           C  
ATOM   2266  CG  PRO B 908      20.013 177.683  26.635  1.00  0.00           C  
ATOM   2267  CD  PRO B 908      18.956 177.992  25.595  1.00  0.00           C  
ATOM   2268  N   ARG B 909      19.916 181.218  28.787  1.00  0.00           N  
ATOM   2269  CA  ARG B 909      20.883 182.308  28.971  1.00  0.00           C  
ATOM   2270  C   ARG B 909      21.814 181.916  30.099  1.00  0.00           C  
ATOM   2271  O   ARG B 909      21.404 181.274  31.057  1.00  0.00           O  
ATOM   2272  CB  ARG B 909      20.183 183.634  29.339  1.00  0.00           C  
ATOM   2273  CG  ARG B 909      19.938 184.608  28.183  1.00  0.00           C  
ATOM   2274  CD  ARG B 909      18.494 184.735  27.739  1.00  0.00           C  
ATOM   2275  NE  ARG B 909      17.929 186.039  28.105  1.00  0.00           N  
ATOM   2276  CZ  ARG B 909      16.997 186.646  27.380  1.00  0.00           C  
ATOM   2277  NH1 ARG B 909      16.576 186.043  26.282  1.00  0.00           N  
ATOM   2278  NH2 ARG B 909      16.480 187.818  27.742  1.00  0.00           N  
ATOM   2279  N   LEU B 910      23.062 182.328  30.006  1.00  0.00           N  
ATOM   2280  CA  LEU B 910      24.028 181.985  31.027  1.00  0.00           C  
ATOM   2281  C   LEU B 910      24.985 183.170  31.123  1.00  0.00           C  
ATOM   2282  O   LEU B 910      25.293 183.809  30.115  1.00  0.00           O  
ATOM   2283  CB  LEU B 910      24.750 180.719  30.573  1.00  0.00           C  
ATOM   2284  CG  LEU B 910      25.015 179.537  31.501  1.00  0.00           C  
ATOM   2285  CD1 LEU B 910      26.128 179.932  32.438  1.00  0.00           C  
ATOM   2286  CD2 LEU B 910      23.753 179.107  32.261  1.00  0.00           C  
ATOM   2287  N   SER B 911      25.450 183.489  32.320  1.00  0.00           N  
ATOM   2288  CA  SER B 911      26.352 184.619  32.455  1.00  0.00           C  
ATOM   2289  C   SER B 911      27.795 184.190  32.316  1.00  0.00           C  
ATOM   2290  O   SER B 911      28.146 183.071  32.680  1.00  0.00           O  
ATOM   2291  CB  SER B 911      26.143 185.303  33.803  1.00  0.00           C  
ATOM   2292  OG  SER B 911      26.247 184.385  34.868  1.00  0.00           O  
ATOM   2293  N   TYR B 912      28.638 185.072  31.789  1.00  0.00           N  
ATOM   2294  CA  TYR B 912      30.044 184.728  31.641  1.00  0.00           C  
ATOM   2295  C   TYR B 912      30.577 184.089  32.908  1.00  0.00           C  
ATOM   2296  O   TYR B 912      31.559 183.356  32.858  1.00  0.00           O  
ATOM   2297  CB  TYR B 912      30.910 185.950  31.343  1.00  0.00           C  
ATOM   2298  CG  TYR B 912      32.386 185.607  31.316  1.00  0.00           C  
ATOM   2299  CD1 TYR B 912      32.910 184.794  30.311  1.00  0.00           C  
ATOM   2300  CD2 TYR B 912      33.261 186.101  32.290  1.00  0.00           C  
ATOM   2301  CE1 TYR B 912      34.275 184.484  30.270  1.00  0.00           C  
ATOM   2302  CE2 TYR B 912      34.629 185.795  32.261  1.00  0.00           C  
ATOM   2303  CZ  TYR B 912      35.127 184.991  31.246  1.00  0.00           C  
ATOM   2304  OH  TYR B 912      36.472 184.705  31.186  1.00  0.00           O  
ATOM   2305  N   GLU B 913      29.948 184.380  34.044  1.00  0.00           N  
ATOM   2306  CA  GLU B 913      30.405 183.809  35.310  1.00  0.00           C  
ATOM   2307  C   GLU B 913      29.886 182.402  35.476  1.00  0.00           C  
ATOM   2308  O   GLU B 913      30.662 181.468  35.631  1.00  0.00           O  
ATOM   2309  CB  GLU B 913      29.955 184.653  36.509  1.00  0.00           C  
ATOM   2310  CG  GLU B 913      30.639 184.267  37.816  1.00  0.00           C  
ATOM   2311  CD  GLU B 913      30.297 185.195  38.966  1.00  0.00           C  
ATOM   2312  OE1 GLU B 913      29.108 185.273  39.346  1.00  0.00           O  
ATOM   2313  OE2 GLU B 913      31.226 185.848  39.491  1.00  0.00           O  
ATOM   2314  N   GLU B 914      28.574 182.241  35.445  1.00  0.00           N  
ATOM   2315  CA  GLU B 914      28.035 180.909  35.595  1.00  0.00           C  
ATOM   2316  C   GLU B 914      28.495 180.032  34.440  1.00  0.00           C  
ATOM   2317  O   GLU B 914      28.427 178.805  34.513  1.00  0.00           O  
ATOM   2318  CB  GLU B 914      26.515 180.937  35.654  1.00  0.00           C  
ATOM   2319  CG  GLU B 914      25.925 179.550  35.564  1.00  0.00           C  
ATOM   2320  CD  GLU B 914      24.525 179.475  36.114  1.00  0.00           C  
ATOM   2321  OE1 GLU B 914      23.890 180.541  36.242  1.00  0.00           O  
ATOM   2322  OE2 GLU B 914      24.051 178.355  36.416  1.00  0.00           O  
ATOM   2323  N   ALA B 915      28.969 180.660  33.371  1.00  0.00           N  
ATOM   2324  CA  ALA B 915      29.437 179.905  32.212  1.00  0.00           C  
ATOM   2325  C   ALA B 915      30.838 179.392  32.485  1.00  0.00           C  
ATOM   2326  O   ALA B 915      31.145 178.227  32.289  1.00  0.00           O  
ATOM   2327  CB  ALA B 915      29.446 180.791  30.977  1.00  0.00           C  
ATOM   2328  N   MET B 916      31.674 180.301  32.950  1.00  0.00           N  
ATOM   2329  CA  MET B 916      33.054 180.020  33.254  1.00  0.00           C  
ATOM   2330  C   MET B 916      33.178 179.061  34.432  1.00  0.00           C  
ATOM   2331  O   MET B 916      33.941 178.095  34.380  1.00  0.00           O  
ATOM   2332  CB  MET B 916      33.765 181.335  33.583  1.00  0.00           C  
ATOM   2333  CG  MET B 916      35.177 181.393  33.100  1.00  0.00           C  
ATOM   2334  SD  MET B 916      35.171 181.082  31.359  1.00  0.00           S  
ATOM   2335  CE  MET B 916      36.862 181.467  30.951  1.00  0.00           C  
ATOM   2336  N   GLU B 917      32.431 179.322  35.498  1.00  0.00           N  
ATOM   2337  CA  GLU B 917      32.527 178.470  36.669  1.00  0.00           C  
ATOM   2338  C   GLU B 917      31.976 177.069  36.418  1.00  0.00           C  
ATOM   2339  O   GLU B 917      32.583 176.088  36.833  1.00  0.00           O  
ATOM   2340  CB  GLU B 917      31.851 179.140  37.888  1.00  0.00           C  
ATOM   2341  CG  GLU B 917      30.337 179.033  37.956  1.00  0.00           C  
ATOM   2342  CD  GLU B 917      29.738 179.842  39.110  1.00  0.00           C  
ATOM   2343  OE1 GLU B 917      30.250 179.746  40.252  1.00  0.00           O  
ATOM   2344  OE2 GLU B 917      28.745 180.568  38.874  1.00  0.00           O  
ATOM   2345  N   ARG B 918      30.857 176.959  35.714  1.00  0.00           N  
ATOM   2346  CA  ARG B 918      30.267 175.642  35.453  1.00  0.00           C  
ATOM   2347  C   ARG B 918      30.716 174.920  34.189  1.00  0.00           C  
ATOM   2348  O   ARG B 918      30.330 173.779  33.978  1.00  0.00           O  
ATOM   2349  CB  ARG B 918      28.747 175.737  35.380  1.00  0.00           C  
ATOM   2350  CG  ARG B 918      28.085 176.423  36.539  1.00  0.00           C  
ATOM   2351  CD  ARG B 918      26.593 176.462  36.303  1.00  0.00           C  
ATOM   2352  NE  ARG B 918      26.192 175.568  35.220  1.00  0.00           N  
ATOM   2353  CZ  ARG B 918      24.927 175.266  34.945  1.00  0.00           C  
ATOM   2354  NH1 ARG B 918      23.949 175.787  35.680  1.00  0.00           N  
ATOM   2355  NH2 ARG B 918      24.633 174.456  33.935  1.00  0.00           N  
ATOM   2356  N   TYR B 919      31.497 175.572  33.339  1.00  0.00           N  
ATOM   2357  CA  TYR B 919      31.927 174.932  32.109  1.00  0.00           C  
ATOM   2358  C   TYR B 919      33.365 175.265  31.723  1.00  0.00           C  
ATOM   2359  O   TYR B 919      33.933 174.638  30.831  1.00  0.00           O  
ATOM   2360  CB  TYR B 919      30.980 175.301  30.956  1.00  0.00           C  
ATOM   2361  CG  TYR B 919      29.593 174.703  31.052  1.00  0.00           C  
ATOM   2362  CD1 TYR B 919      28.541 175.401  31.646  1.00  0.00           C  
ATOM   2363  CD2 TYR B 919      29.332 173.438  30.561  1.00  0.00           C  
ATOM   2364  CE1 TYR B 919      27.250 174.841  31.750  1.00  0.00           C  
ATOM   2365  CE2 TYR B 919      28.054 172.864  30.658  1.00  0.00           C  
ATOM   2366  CZ  TYR B 919      27.022 173.566  31.248  1.00  0.00           C  
ATOM   2367  OH  TYR B 919      25.776 172.985  31.324  1.00  0.00           O  
ATOM   2368  N   GLY B 920      33.949 176.251  32.391  1.00  0.00           N  
ATOM   2369  CA  GLY B 920      35.321 176.629  32.100  1.00  0.00           C  
ATOM   2370  C   GLY B 920      35.562 177.208  30.717  1.00  0.00           C  
ATOM   2371  O   GLY B 920      36.671 177.125  30.174  1.00  0.00           O  
ATOM   2372  N   SER B 921      34.511 177.783  30.142  1.00  0.00           N  
ATOM   2373  CA  SER B 921      34.575 178.418  28.823  1.00  0.00           C  
ATOM   2374  C   SER B 921      33.315 179.239  28.702  1.00  0.00           C  
ATOM   2375  O   SER B 921      32.306 178.931  29.345  1.00  0.00           O  
ATOM   2376  CB  SER B 921      34.579 177.394  27.688  1.00  0.00           C  
ATOM   2377  OG  SER B 921      33.327 177.396  27.019  1.00  0.00           O  
ATOM   2378  N   ASP B 922      33.368 180.273  27.872  1.00  0.00           N  
ATOM   2379  CA  ASP B 922      32.211 181.132  27.667  1.00  0.00           C  
ATOM   2380  C   ASP B 922      31.491 180.723  26.380  1.00  0.00           C  
ATOM   2381  O   ASP B 922      30.696 181.478  25.826  1.00  0.00           O  
ATOM   2382  CB  ASP B 922      32.670 182.582  27.621  1.00  0.00           C  
ATOM   2383  CG  ASP B 922      33.750 182.799  26.603  1.00  0.00           C  
ATOM   2384  OD1 ASP B 922      34.550 183.749  26.749  1.00  0.00           O  
ATOM   2385  OD2 ASP B 922      33.797 182.009  25.642  1.00  0.00           O  
ATOM   2386  N   LYS B 923      31.793 179.512  25.912  1.00  0.00           N  
ATOM   2387  CA  LYS B 923      31.151 178.957  24.725  1.00  0.00           C  
ATOM   2388  C   LYS B 923      30.600 177.585  25.092  1.00  0.00           C  
ATOM   2389  O   LYS B 923      30.682 176.648  24.308  1.00  0.00           O  
ATOM   2390  CB  LYS B 923      32.146 178.806  23.570  1.00  0.00           C  
ATOM   2391  CG  LYS B 923      33.465 179.532  23.763  1.00  0.00           C  
ATOM   2392  CD  LYS B 923      34.231 179.659  22.447  1.00  0.00           C  
ATOM   2393  CE  LYS B 923      34.674 178.315  21.885  1.00  0.00           C  
ATOM   2394  NZ  LYS B 923      34.920 178.398  20.411  1.00  0.00           N  
ATOM   2395  N   PRO B 924      30.020 177.454  26.293  1.00  0.00           N  
ATOM   2396  CA  PRO B 924      29.463 176.184  26.755  1.00  0.00           C  
ATOM   2397  C   PRO B 924      28.897 175.233  25.711  1.00  0.00           C  
ATOM   2398  O   PRO B 924      27.941 175.578  25.013  1.00  0.00           O  
ATOM   2399  CB  PRO B 924      28.382 176.626  27.725  1.00  0.00           C  
ATOM   2400  CG  PRO B 924      29.010 177.797  28.370  1.00  0.00           C  
ATOM   2401  CD  PRO B 924      29.585 178.547  27.183  1.00  0.00           C  
ATOM   2402  N   ASP B 925      29.482 174.042  25.587  1.00  0.00           N  
ATOM   2403  CA  ASP B 925      28.902 173.077  24.666  1.00  0.00           C  
ATOM   2404  C   ASP B 925      27.850 172.369  25.517  1.00  0.00           C  
ATOM   2405  O   ASP B 925      28.178 171.499  26.321  1.00  0.00           O  
ATOM   2406  CB  ASP B 925      29.904 172.039  24.179  1.00  0.00           C  
ATOM   2407  CG  ASP B 925      29.270 171.057  23.189  1.00  0.00           C  
ATOM   2408  OD1 ASP B 925      28.089 170.692  23.400  1.00  0.00           O  
ATOM   2409  OD2 ASP B 925      29.933 170.648  22.208  1.00  0.00           O  
ATOM   2410  N   LEU B 926      26.589 172.733  25.346  1.00  0.00           N  
ATOM   2411  CA  LEU B 926      25.561 172.125  26.163  1.00  0.00           C  
ATOM   2412  C   LEU B 926      24.940 170.833  25.643  1.00  0.00           C  
ATOM   2413  O   LEU B 926      23.795 170.528  25.985  1.00  0.00           O  
ATOM   2414  CB  LEU B 926      24.466 173.159  26.458  1.00  0.00           C  
ATOM   2415  CG  LEU B 926      24.971 174.476  27.074  1.00  0.00           C  
ATOM   2416  CD1 LEU B 926      23.807 175.429  27.287  1.00  0.00           C  
ATOM   2417  CD2 LEU B 926      25.676 174.191  28.397  1.00  0.00           C  
ATOM   2418  N   ARG B 927      25.662 170.071  24.821  1.00  0.00           N  
ATOM   2419  CA  ARG B 927      25.097 168.803  24.350  1.00  0.00           C  
ATOM   2420  C   ARG B 927      25.232 167.777  25.472  1.00  0.00           C  
ATOM   2421  O   ARG B 927      24.377 166.898  25.628  1.00  0.00           O  
ATOM   2422  CB  ARG B 927      25.820 168.262  23.110  1.00  0.00           C  
ATOM   2423  CG  ARG B 927      25.357 168.856  21.796  1.00  0.00           C  
ATOM   2424  CD  ARG B 927      26.073 170.156  21.520  1.00  0.00           C  
ATOM   2425  NE  ARG B 927      27.463 169.930  21.132  1.00  0.00           N  
ATOM   2426  CZ  ARG B 927      27.829 169.255  20.045  1.00  0.00           C  
ATOM   2427  NH1 ARG B 927      26.896 168.743  19.249  1.00  0.00           N  
ATOM   2428  NH2 ARG B 927      29.120 169.103  19.751  1.00  0.00           N  
ATOM   2429  N   PHE B 928      26.304 167.912  26.258  1.00  0.00           N  
ATOM   2430  CA  PHE B 928      26.592 166.992  27.361  1.00  0.00           C  
ATOM   2431  C   PHE B 928      26.772 167.650  28.725  1.00  0.00           C  
ATOM   2432  O   PHE B 928      27.144 168.823  28.823  1.00  0.00           O  
ATOM   2433  CB  PHE B 928      27.854 166.193  27.046  1.00  0.00           C  
ATOM   2434  CG  PHE B 928      29.121 167.020  27.025  1.00  0.00           C  
ATOM   2435  CD1 PHE B 928      30.020 166.972  28.087  1.00  0.00           C  
ATOM   2436  CD2 PHE B 928      29.442 167.804  25.918  1.00  0.00           C  
ATOM   2437  CE1 PHE B 928      31.222 167.688  28.048  1.00  0.00           C  
ATOM   2438  CE2 PHE B 928      30.647 168.526  25.869  1.00  0.00           C  
ATOM   2439  CZ  PHE B 928      31.534 168.464  26.935  1.00  0.00           C  
ATOM   2440  N   GLY B 929      26.525 166.869  29.775  1.00  0.00           N  
ATOM   2441  CA  GLY B 929      26.675 167.355  31.139  1.00  0.00           C  
ATOM   2442  C   GLY B 929      28.136 167.451  31.549  1.00  0.00           C  
ATOM   2443  O   GLY B 929      28.939 168.030  30.827  1.00  0.00           O  
ATOM   2444  N   LEU B 930      28.496 166.883  32.696  1.00  0.00           N  
ATOM   2445  CA  LEU B 930      29.879 166.939  33.164  1.00  0.00           C  
ATOM   2446  C   LEU B 930      30.281 168.371  33.493  1.00  0.00           C  
ATOM   2447  O   LEU B 930      31.248 168.896  32.934  1.00  0.00           O  
ATOM   2448  CB  LEU B 930      30.848 166.392  32.106  1.00  0.00           C  
ATOM   2449  CG  LEU B 930      30.801 164.927  31.671  1.00  0.00           C  
ATOM   2450  CD1 LEU B 930      31.918 164.711  30.652  1.00  0.00           C  
ATOM   2451  CD2 LEU B 930      30.970 163.994  32.874  1.00  0.00           C  
ATOM   2452  N   GLU B 931      29.532 168.996  34.399  1.00  0.00           N  
ATOM   2453  CA  GLU B 931      29.812 170.367  34.813  1.00  0.00           C  
ATOM   2454  C   GLU B 931      30.858 170.465  35.913  1.00  0.00           C  
ATOM   2455  O   GLU B 931      30.793 169.741  36.904  1.00  0.00           O  
ATOM   2456  CB  GLU B 931      28.541 171.042  35.316  1.00  0.00           C  
ATOM   2457  CG  GLU B 931      27.483 171.221  34.276  1.00  0.00           C  
ATOM   2458  CD  GLU B 931      26.196 171.700  34.883  1.00  0.00           C  
ATOM   2459  OE1 GLU B 931      25.134 171.439  34.271  1.00  0.00           O  
ATOM   2460  OE2 GLU B 931      26.250 172.335  35.966  1.00  0.00           O  
ATOM   2461  N   LEU B 932      31.798 171.391  35.752  1.00  0.00           N  
ATOM   2462  CA  LEU B 932      32.851 171.597  36.741  1.00  0.00           C  
ATOM   2463  C   LEU B 932      32.253 171.840  38.133  1.00  0.00           C  
ATOM   2464  O   LEU B 932      31.036 171.865  38.289  1.00  0.00           O  
ATOM   2465  CB  LEU B 932      33.724 172.789  36.324  1.00  0.00           C  
ATOM   2466  CG  LEU B 932      33.962 172.982  34.815  1.00  0.00           C  
ATOM   2467  CD1 LEU B 932      35.318 173.646  34.621  1.00  0.00           C  
ATOM   2468  CD2 LEU B 932      33.936 171.644  34.061  1.00  0.00           C  
ATOM   2469  N   LYS B 933      33.102 172.004  39.143  1.00  0.00           N  
ATOM   2470  CA  LYS B 933      32.633 172.260  40.505  1.00  0.00           C  
ATOM   2471  C   LYS B 933      33.756 172.823  41.339  1.00  0.00           C  
ATOM   2472  O   LYS B 933      34.866 172.289  41.340  1.00  0.00           O  
ATOM   2473  CB  LYS B 933      32.170 170.987  41.189  1.00  0.00           C  
ATOM   2474  CG  LYS B 933      31.135 170.198  40.458  1.00  0.00           C  
ATOM   2475  CD  LYS B 933      29.739 170.520  40.909  1.00  0.00           C  
ATOM   2476  CE  LYS B 933      28.880 169.275  40.729  1.00  0.00           C  
ATOM   2477  NZ  LYS B 933      29.146 168.608  39.404  1.00  0.00           N  
ATOM   2478  N   GLU B 934      33.489 173.900  42.062  1.00  0.00           N  
ATOM   2479  CA  GLU B 934      34.543 174.450  42.893  1.00  0.00           C  
ATOM   2480  C   GLU B 934      34.554 173.691  44.201  1.00  0.00           C  
ATOM   2481  O   GLU B 934      33.501 173.411  44.793  1.00  0.00           O  
ATOM   2482  CB  GLU B 934      34.342 175.929  43.184  1.00  0.00           C  
ATOM   2483  CG  GLU B 934      35.415 176.455  44.116  1.00  0.00           C  
ATOM   2484  CD  GLU B 934      36.759 176.582  43.434  1.00  0.00           C  
ATOM   2485  OE1 GLU B 934      37.798 176.332  44.091  1.00  0.00           O  
ATOM   2486  OE2 GLU B 934      36.772 176.949  42.238  1.00  0.00           O  
ATOM   2487  N   VAL B 935      35.759 173.361  44.643  1.00  0.00           N  
ATOM   2488  CA  VAL B 935      35.930 172.623  45.872  1.00  0.00           C  
ATOM   2489  C   VAL B 935      37.065 173.258  46.650  1.00  0.00           C  
ATOM   2490  O   VAL B 935      37.245 172.973  47.835  1.00  0.00           O  
ATOM   2491  CB  VAL B 935      36.249 171.161  45.566  1.00  0.00           C  
ATOM   2492  CG1 VAL B 935      35.110 170.552  44.765  1.00  0.00           C  
ATOM   2493  CG2 VAL B 935      37.543 171.076  44.775  1.00  0.00           C  
ATOM   2494  N   GLY B 936      37.821 174.125  45.978  1.00  0.00           N  
ATOM   2495  CA  GLY B 936      38.933 174.805  46.621  1.00  0.00           C  
ATOM   2496  C   GLY B 936      38.783 174.859  48.128  1.00  0.00           C  
ATOM   2497  O   GLY B 936      39.690 174.466  48.855  1.00  0.00           O  
ATOM   2498  N   PRO B 937      37.638 175.347  48.632  1.00  0.00           N  
ATOM   2499  CA  PRO B 937      37.430 175.419  50.079  1.00  0.00           C  
ATOM   2500  C   PRO B 937      37.728 174.099  50.795  1.00  0.00           C  
ATOM   2501  O   PRO B 937      38.556 174.059  51.711  1.00  0.00           O  
ATOM   2502  CB  PRO B 937      35.965 175.822  50.187  1.00  0.00           C  
ATOM   2503  CG  PRO B 937      35.822 176.742  49.035  1.00  0.00           C  
ATOM   2504  CD  PRO B 937      36.520 175.994  47.922  1.00  0.00           C  
ATOM   2505  N   LEU B 938      37.060 173.028  50.372  1.00  0.00           N  
ATOM   2506  CA  LEU B 938      37.254 171.719  50.983  1.00  0.00           C  
ATOM   2507  C   LEU B 938      38.703 171.413  51.348  1.00  0.00           C  
ATOM   2508  O   LEU B 938      38.964 170.748  52.341  1.00  0.00           O  
ATOM   2509  CB  LEU B 938      36.766 170.612  50.049  1.00  0.00           C  
ATOM   2510  CG  LEU B 938      35.308 170.568  49.612  1.00  0.00           C  
ATOM   2511  CD1 LEU B 938      35.029 169.186  49.035  1.00  0.00           C  
ATOM   2512  CD2 LEU B 938      34.391 170.844  50.792  1.00  0.00           C  
ATOM   2513  N   PHE B 939      39.644 171.922  50.559  1.00  0.00           N  
ATOM   2514  CA  PHE B 939      41.047 171.604  50.787  1.00  0.00           C  
ATOM   2515  C   PHE B 939      42.014 172.519  51.489  1.00  0.00           C  
ATOM   2516  O   PHE B 939      43.229 172.364  51.336  1.00  0.00           O  
ATOM   2517  CB  PHE B 939      41.694 171.163  49.478  1.00  0.00           C  
ATOM   2518  CG  PHE B 939      40.925 170.103  48.758  1.00  0.00           C  
ATOM   2519  CD1 PHE B 939      39.789 170.431  48.032  1.00  0.00           C  
ATOM   2520  CD2 PHE B 939      41.324 168.776  48.815  1.00  0.00           C  
ATOM   2521  CE1 PHE B 939      39.059 169.451  47.367  1.00  0.00           C  
ATOM   2522  CE2 PHE B 939      40.602 167.785  48.153  1.00  0.00           C  
ATOM   2523  CZ  PHE B 939      39.469 168.122  47.429  1.00  0.00           C  
ATOM   2524  N   ARG B 940      41.508 173.468  52.245  1.00  0.00           N  
ATOM   2525  CA  ARG B 940      42.418 174.278  52.984  1.00  0.00           C  
ATOM   2526  C   ARG B 940      42.529 173.951  54.384  1.00  0.00           C  
ATOM   2527  O   ARG B 940      42.503 174.810  55.265  1.00  0.00           O  
ATOM   2528  CB  ARG B 940      42.045 175.672  52.840  1.00  0.00           C  
ATOM   2529  CG  ARG B 940      42.907 175.907  51.632  1.00  0.00           C  
ATOM   2530  CD  ARG B 940      42.649 176.627  50.165  1.00  0.00           C  
ATOM   2531  NE  ARG B 940      41.631 177.286  49.170  1.00  0.00           N  
ATOM   2532  CZ  ARG B 940      40.985 178.517  48.865  1.00  0.00           C  
ATOM   2533  NH1 ARG B 940      40.958 179.794  49.350  1.00  0.00           N  
ATOM   2534  NH2 ARG B 940      39.896 178.322  48.051  1.00  0.00           N  
ATOM   2535  N   GLN B 941      42.640 172.656  54.551  1.00  0.00           N  
ATOM   2536  CA  GLN B 941      42.727 172.003  55.821  1.00  0.00           C  
ATOM   2537  C   GLN B 941      43.395 170.711  55.400  1.00  0.00           C  
ATOM   2538  O   GLN B 941      44.183 170.131  56.141  1.00  0.00           O  
ATOM   2539  CB  GLN B 941      41.314 171.715  56.344  1.00  0.00           C  
ATOM   2540  CG  GLN B 941      40.413 172.944  56.452  1.00  0.00           C  
ATOM   2541  CD  GLN B 941      40.708 173.788  57.678  1.00  0.00           C  
ATOM   2542  OE1 GLN B 941      40.200 173.513  58.768  1.00  0.00           O  
ATOM   2543  NE2 GLN B 941      41.540 174.816  57.510  1.00  0.00           N  
ATOM   2544  N   SER B 942      43.082 170.282  54.178  1.00  0.00           N  
ATOM   2545  CA  SER B 942      43.643 169.053  53.627  1.00  0.00           C  
ATOM   2546  C   SER B 942      45.156 169.039  53.702  1.00  0.00           C  
ATOM   2547  O   SER B 942      45.775 167.991  53.547  1.00  0.00           O  
ATOM   2548  CB  SER B 942      43.237 168.858  52.166  1.00  0.00           C  
ATOM   2549  OG  SER B 942      43.806 167.660  51.654  1.00  0.00           O  
ATOM   2550  N   GLY B 943      45.757 170.200  53.923  1.00  0.00           N  
ATOM   2551  CA  GLY B 943      47.198 170.240  54.018  1.00  0.00           C  
ATOM   2552  C   GLY B 943      47.886 169.799  52.744  1.00  0.00           C  
ATOM   2553  O   GLY B 943      49.111 169.712  52.712  1.00  0.00           O  
ATOM   2554  N   PHE B 944      47.124 169.492  51.698  1.00  0.00           N  
ATOM   2555  CA  PHE B 944      47.757 169.108  50.439  1.00  0.00           C  
ATOM   2556  C   PHE B 944      48.205 170.408  49.793  1.00  0.00           C  
ATOM   2557  O   PHE B 944      47.558 170.912  48.880  1.00  0.00           O  
ATOM   2558  CB  PHE B 944      46.784 168.377  49.501  1.00  0.00           C  
ATOM   2559  CG  PHE B 944      47.320 168.173  48.094  1.00  0.00           C  
ATOM   2560  CD1 PHE B 944      48.635 168.523  47.759  1.00  0.00           C  
ATOM   2561  CD2 PHE B 944      46.498 167.658  47.096  1.00  0.00           C  
ATOM   2562  CE1 PHE B 944      49.114 168.372  46.458  1.00  0.00           C  
ATOM   2563  CE2 PHE B 944      46.970 167.502  45.792  1.00  0.00           C  
ATOM   2564  CZ  PHE B 944      48.277 167.859  45.472  1.00  0.00           C  
ATOM   2565  N   ARG B 945      49.308 170.948  50.295  1.00  0.00           N  
ATOM   2566  CA  ARG B 945      49.887 172.188  49.799  1.00  0.00           C  
ATOM   2567  C   ARG B 945      49.196 172.747  48.549  1.00  0.00           C  
ATOM   2568  O   ARG B 945      48.605 173.828  48.588  1.00  0.00           O  
ATOM   2569  CB  ARG B 945      51.373 171.965  49.520  1.00  0.00           C  
ATOM   2570  CG  ARG B 945      52.108 171.230  50.650  1.00  0.00           C  
ATOM   2571  CD  ARG B 945      52.282 172.084  51.910  1.00  0.00           C  
ATOM   2572  NE  ARG B 945      53.072 173.283  51.640  1.00  0.00           N  
ATOM   2573  CZ  ARG B 945      52.562 174.449  51.253  1.00  0.00           C  
ATOM   2574  NH1 ARG B 945      51.251 174.590  51.095  1.00  0.00           N  
ATOM   2575  NH2 ARG B 945      53.371 175.471  51.006  1.00  0.00           N  
ATOM   2576  N   VAL B 946      49.260 172.016  47.440  1.00  0.00           N  
ATOM   2577  CA  VAL B 946      48.627 172.489  46.213  1.00  0.00           C  
ATOM   2578  C   VAL B 946      47.150 172.861  46.395  1.00  0.00           C  
ATOM   2579  O   VAL B 946      46.799 174.032  46.333  1.00  0.00           O  
ATOM   2580  CB  VAL B 946      48.797 171.453  45.071  1.00  0.00           C  
ATOM   2581  CG1 VAL B 946      47.567 171.420  44.170  1.00  0.00           C  
ATOM   2582  CG2 VAL B 946      50.014 171.824  44.246  1.00  0.00           C  
ATOM   2583  N   PHE B 947      46.296 171.875  46.636  1.00  0.00           N  
ATOM   2584  CA  PHE B 947      44.867 172.121  46.810  1.00  0.00           C  
ATOM   2585  C   PHE B 947      44.489 173.158  47.874  1.00  0.00           C  
ATOM   2586  O   PHE B 947      43.304 173.442  48.055  1.00  0.00           O  
ATOM   2587  CB  PHE B 947      44.145 170.807  47.139  1.00  0.00           C  
ATOM   2588  CG  PHE B 947      43.782 169.980  45.933  1.00  0.00           C  
ATOM   2589  CD1 PHE B 947      44.502 170.085  44.745  1.00  0.00           C  
ATOM   2590  CD2 PHE B 947      42.715 169.086  45.994  1.00  0.00           C  
ATOM   2591  CE1 PHE B 947      44.159 169.317  43.636  1.00  0.00           C  
ATOM   2592  CE2 PHE B 947      42.364 168.311  44.894  1.00  0.00           C  
ATOM   2593  CZ  PHE B 947      43.085 168.426  43.713  1.00  0.00           C  
ATOM   2594  N   GLN B 948      45.461 173.728  48.578  1.00  0.00           N  
ATOM   2595  CA  GLN B 948      45.119 174.697  49.609  1.00  0.00           C  
ATOM   2596  C   GLN B 948      45.707 176.076  49.360  1.00  0.00           C  
ATOM   2597  O   GLN B 948      45.082 177.066  49.595  1.00  0.00           O  
ATOM   2598  CB  GLN B 948      45.565 174.203  50.983  1.00  0.00           C  
ATOM   2599  CG  GLN B 948      47.058 174.202  51.156  1.00  0.00           C  
ATOM   2600  CD  GLN B 948      47.486 174.684  52.522  1.00  0.00           C  
ATOM   2601  OE1 GLN B 948      47.071 174.137  53.548  1.00  0.00           O  
ATOM   2602  NE2 GLN B 948      48.328 175.715  52.545  1.00  0.00           N  
ATOM   2603  N   GLU B 949      46.919 176.174  48.868  1.00  0.00           N  
ATOM   2604  CA  GLU B 949      47.451 177.509  48.647  1.00  0.00           C  
ATOM   2605  C   GLU B 949      46.897 178.079  47.349  1.00  0.00           C  
ATOM   2606  O   GLU B 949      47.220 179.206  46.956  1.00  0.00           O  
ATOM   2607  CB  GLU B 949      48.967 177.455  48.566  1.00  0.00           C  
ATOM   2608  CG  GLU B 949      49.646 176.880  49.782  1.00  0.00           C  
ATOM   2609  CD  GLU B 949      51.039 177.451  49.949  1.00  0.00           C  
ATOM   2610  OE1 GLU B 949      51.765 177.539  48.931  1.00  0.00           O  
ATOM   2611  OE2 GLU B 949      51.406 177.813  51.091  1.00  0.00           O  
ATOM   2612  N   ALA B 950      46.059 177.287  46.689  1.00  0.00           N  
ATOM   2613  CA  ALA B 950      45.483 177.676  45.411  1.00  0.00           C  
ATOM   2614  C   ALA B 950      44.241 178.550  45.510  1.00  0.00           C  
ATOM   2615  O   ALA B 950      43.410 178.385  46.406  1.00  0.00           O  
ATOM   2616  CB  ALA B 950      45.178 176.430  44.590  1.00  0.00           C  
ATOM   2617  N   GLU B 951      44.123 179.489  44.579  1.00  0.00           N  
ATOM   2618  CA  GLU B 951      42.969 180.362  44.575  1.00  0.00           C  
ATOM   2619  C   GLU B 951      41.719 179.510  44.460  1.00  0.00           C  
ATOM   2620  O   GLU B 951      40.738 179.715  45.176  1.00  0.00           O  
ATOM   2621  CB  GLU B 951      43.019 181.325  43.396  1.00  0.00           C  
ATOM   2622  CG  GLU B 951      41.881 182.331  43.418  1.00  0.00           C  
ATOM   2623  CD  GLU B 951      41.796 183.135  42.146  1.00  0.00           C  
ATOM   2624  OE1 GLU B 951      42.846 183.666  41.714  1.00  0.00           O  
ATOM   2625  OE2 GLU B 951      40.678 183.236  41.587  1.00  0.00           O  
ATOM   2626  N   SER B 957      41.757 178.557  43.538  1.00  0.00           N  
ATOM   2627  CA  SER B 957      40.625 177.679  43.348  1.00  0.00           C  
ATOM   2628  C   SER B 957      41.092 176.324  42.886  1.00  0.00           C  
ATOM   2629  O   SER B 957      42.181 176.171  42.333  1.00  0.00           O  
ATOM   2630  CB  SER B 957      39.645 178.249  42.316  1.00  0.00           C  
ATOM   2631  OG  SER B 957      40.008 177.907  40.990  1.00  0.00           O  
ATOM   2632  N   VAL B 958      40.256 175.331  43.135  1.00  0.00           N  
ATOM   2633  CA  VAL B 958      40.559 173.990  42.722  1.00  0.00           C  
ATOM   2634  C   VAL B 958      39.300 173.540  42.015  1.00  0.00           C  
ATOM   2635  O   VAL B 958      38.211 173.521  42.594  1.00  0.00           O  
ATOM   2636  CB  VAL B 958      40.888 173.089  43.938  1.00  0.00           C  
ATOM   2637  CG1 VAL B 958      41.214 171.695  43.473  1.00  0.00           C  
ATOM   2638  CG2 VAL B 958      42.077 173.660  44.709  1.00  0.00           C  
ATOM   2639  N   LYS B 959      39.448 173.222  40.736  1.00  0.00           N  
ATOM   2640  CA  LYS B 959      38.328 172.780  39.926  1.00  0.00           C  
ATOM   2641  C   LYS B 959      38.186 171.275  39.903  1.00  0.00           C  
ATOM   2642  O   LYS B 959      39.143 170.558  39.638  1.00  0.00           O  
ATOM   2643  CB  LYS B 959      38.466 173.299  38.494  1.00  0.00           C  
ATOM   2644  CG  LYS B 959      37.946 174.706  38.318  1.00  0.00           C  
ATOM   2645  CD  LYS B 959      36.560 174.856  38.950  1.00  0.00           C  
ATOM   2646  CE  LYS B 959      36.216 176.321  39.102  1.00  0.00           C  
ATOM   2647  NZ  LYS B 959      37.418 177.070  39.581  1.00  0.00           N  
ATOM   2648  N   ALA B 960      36.976 170.805  40.171  1.00  0.00           N  
ATOM   2649  CA  ALA B 960      36.707 169.384  40.184  1.00  0.00           C  
ATOM   2650  C   ALA B 960      35.787 168.963  39.061  1.00  0.00           C  
ATOM   2651  O   ALA B 960      34.742 169.563  38.842  1.00  0.00           O  
ATOM   2652  CB  ALA B 960      36.103 168.986  41.516  1.00  0.00           C  
ATOM   2653  N   LEU B 961      36.192 167.912  38.360  1.00  0.00           N  
ATOM   2654  CA  LEU B 961      35.422 167.338  37.259  1.00  0.00           C  
ATOM   2655  C   LEU B 961      35.219 165.872  37.594  1.00  0.00           C  
ATOM   2656  O   LEU B 961      36.130 165.232  38.107  1.00  0.00           O  
ATOM   2657  CB  LEU B 961      36.199 167.465  35.956  1.00  0.00           C  
ATOM   2658  CG  LEU B 961      35.562 166.883  34.705  1.00  0.00           C  
ATOM   2659  CD1 LEU B 961      34.042 167.072  34.708  1.00  0.00           C  
ATOM   2660  CD2 LEU B 961      36.207 167.567  33.515  1.00  0.00           C  
ATOM   2661  N   ALA B 962      34.043 165.331  37.304  1.00  0.00           N  
ATOM   2662  CA  ALA B 962      33.794 163.934  37.634  1.00  0.00           C  
ATOM   2663  C   ALA B 962      33.340 163.069  36.462  1.00  0.00           C  
ATOM   2664  O   ALA B 962      32.143 162.984  36.158  1.00  0.00           O  
ATOM   2665  CB  ALA B 962      32.788 163.852  38.771  1.00  0.00           C  
ATOM   2666  N   LEU B 963      34.306 162.411  35.818  1.00  0.00           N  
ATOM   2667  CA  LEU B 963      34.033 161.534  34.673  1.00  0.00           C  
ATOM   2668  C   LEU B 963      33.353 160.220  35.075  1.00  0.00           C  
ATOM   2669  O   LEU B 963      33.651 159.652  36.123  1.00  0.00           O  
ATOM   2670  CB  LEU B 963      35.338 161.261  33.924  1.00  0.00           C  
ATOM   2671  CG  LEU B 963      35.859 162.537  33.251  1.00  0.00           C  
ATOM   2672  CD1 LEU B 963      37.188 162.336  32.545  1.00  0.00           C  
ATOM   2673  CD2 LEU B 963      34.805 162.974  32.261  1.00  0.00           C  
ATOM   2674  N   PRO B 964      32.430 159.726  34.237  1.00  0.00           N  
ATOM   2675  CA  PRO B 964      31.668 158.493  34.437  1.00  0.00           C  
ATOM   2676  C   PRO B 964      32.457 157.235  34.053  1.00  0.00           C  
ATOM   2677  O   PRO B 964      31.895 156.141  33.985  1.00  0.00           O  
ATOM   2678  CB  PRO B 964      30.485 158.696  33.519  1.00  0.00           C  
ATOM   2679  CG  PRO B 964      31.169 159.269  32.323  1.00  0.00           C  
ATOM   2680  CD  PRO B 964      32.071 160.332  32.945  1.00  0.00           C  
ATOM   2681  N   LYS B 973      33.751 157.399  33.792  1.00  0.00           N  
ATOM   2682  CA  LYS B 973      34.614 156.287  33.412  1.00  0.00           C  
ATOM   2683  C   LYS B 973      35.748 156.101  34.417  1.00  0.00           C  
ATOM   2684  O   LYS B 973      35.788 156.763  35.457  1.00  0.00           O  
ATOM   2685  CB  LYS B 973      35.186 156.534  32.006  1.00  0.00           C  
ATOM   2686  CG  LYS B 973      36.260 155.541  31.534  1.00  0.00           C  
ATOM   2687  CD  LYS B 973      36.460 155.610  30.024  1.00  0.00           C  
ATOM   2688  CE  LYS B 973      37.624 154.747  29.567  1.00  0.00           C  
ATOM   2689  NZ  LYS B 973      37.589 154.553  28.087  1.00  0.00           N  
ATOM   2690  N   ALA B 974      36.645 155.169  34.107  1.00  0.00           N  
ATOM   2691  CA  ALA B 974      37.821 154.883  34.919  1.00  0.00           C  
ATOM   2692  C   ALA B 974      38.951 155.040  33.921  1.00  0.00           C  
ATOM   2693  O   ALA B 974      39.238 154.139  33.134  1.00  0.00           O  
ATOM   2694  CB  ALA B 974      37.774 153.471  35.443  1.00  0.00           C  
ATOM   2695  N   LEU B 975      39.569 156.208  33.942  1.00  0.00           N  
ATOM   2696  CA  LEU B 975      40.644 156.522  33.019  1.00  0.00           C  
ATOM   2697  C   LEU B 975      41.791 155.520  32.993  1.00  0.00           C  
ATOM   2698  O   LEU B 975      41.892 154.654  33.859  1.00  0.00           O  
ATOM   2699  CB  LEU B 975      41.167 157.921  33.327  1.00  0.00           C  
ATOM   2700  CG  LEU B 975      40.120 158.995  33.036  1.00  0.00           C  
ATOM   2701  CD1 LEU B 975      40.506 160.313  33.685  1.00  0.00           C  
ATOM   2702  CD2 LEU B 975      39.988 159.142  31.531  1.00  0.00           C  
ATOM   2703  N   SER B 976      42.641 155.644  31.974  1.00  0.00           N  
ATOM   2704  CA  SER B 976      43.803 154.775  31.806  1.00  0.00           C  
ATOM   2705  C   SER B 976      45.017 155.618  32.167  1.00  0.00           C  
ATOM   2706  O   SER B 976      44.989 156.375  33.132  1.00  0.00           O  
ATOM   2707  CB  SER B 976      43.912 154.298  30.347  1.00  0.00           C  
ATOM   2708  OG  SER B 976      44.673 155.189  29.544  1.00  0.00           O  
ATOM   2709  N   ARG B 977      46.091 155.467  31.407  1.00  0.00           N  
ATOM   2710  CA  ARG B 977      47.286 156.265  31.624  1.00  0.00           C  
ATOM   2711  C   ARG B 977      47.291 157.200  30.439  1.00  0.00           C  
ATOM   2712  O   ARG B 977      47.523 158.397  30.574  1.00  0.00           O  
ATOM   2713  CB  ARG B 977      48.534 155.389  31.604  1.00  0.00           C  
ATOM   2714  CG  ARG B 977      48.626 154.463  32.790  1.00  0.00           C  
ATOM   2715  CD  ARG B 977      48.970 155.219  34.075  1.00  0.00           C  
ATOM   2716  NE  ARG B 977      48.182 156.436  34.270  1.00  0.00           N  
ATOM   2717  CZ  ARG B 977      48.153 157.128  35.407  1.00  0.00           C  
ATOM   2718  NH1 ARG B 977      48.862 156.721  36.454  1.00  0.00           N  
ATOM   2719  NH2 ARG B 977      47.427 158.232  35.498  1.00  0.00           N  
ATOM   2720  N   LYS B 978      47.011 156.617  29.276  1.00  0.00           N  
ATOM   2721  CA  LYS B 978      46.943 157.340  28.013  1.00  0.00           C  
ATOM   2722  C   LYS B 978      45.832 158.389  28.110  1.00  0.00           C  
ATOM   2723  O   LYS B 978      45.947 159.493  27.555  1.00  0.00           O  
ATOM   2724  CB  LYS B 978      46.628 156.364  26.868  1.00  0.00           C  
ATOM   2725  CG  LYS B 978      47.764 155.421  26.464  1.00  0.00           C  
ATOM   2726  CD  LYS B 978      48.538 155.956  25.255  1.00  0.00           C  
ATOM   2727  CE  LYS B 978      49.461 154.890  24.650  1.00  0.00           C  
ATOM   2728  NZ  LYS B 978      50.217 155.370  23.450  1.00  0.00           N  
ATOM   2729  N   GLU B 979      44.758 158.030  28.816  1.00  0.00           N  
ATOM   2730  CA  GLU B 979      43.620 158.922  28.995  1.00  0.00           C  
ATOM   2731  C   GLU B 979      44.039 160.063  29.906  1.00  0.00           C  
ATOM   2732  O   GLU B 979      44.162 161.205  29.465  1.00  0.00           O  
ATOM   2733  CB  GLU B 979      42.434 158.152  29.587  1.00  0.00           C  
ATOM   2734  CG  GLU B 979      42.031 156.944  28.738  1.00  0.00           C  
ATOM   2735  CD  GLU B 979      40.624 156.431  29.011  1.00  0.00           C  
ATOM   2736  OE1 GLU B 979      40.238 156.333  30.195  1.00  0.00           O  
ATOM   2737  OE2 GLU B 979      39.909 156.109  28.033  1.00  0.00           O  
ATOM   2738  N   VAL B 980      44.273 159.746  31.174  1.00  0.00           N  
ATOM   2739  CA  VAL B 980      44.707 160.745  32.139  1.00  0.00           C  
ATOM   2740  C   VAL B 980      45.907 161.505  31.556  1.00  0.00           C  
ATOM   2741  O   VAL B 980      46.230 162.611  31.993  1.00  0.00           O  
ATOM   2742  CB  VAL B 980      45.125 160.077  33.463  1.00  0.00           C  
ATOM   2743  CG1 VAL B 980      45.281 161.118  34.545  1.00  0.00           C  
ATOM   2744  CG2 VAL B 980      44.099 159.038  33.865  1.00  0.00           C  
ATOM   2745  N   ALA B 981      46.558 160.897  30.565  1.00  0.00           N  
ATOM   2746  CA  ALA B 981      47.716 161.488  29.898  1.00  0.00           C  
ATOM   2747  C   ALA B 981      47.306 162.735  29.140  1.00  0.00           C  
ATOM   2748  O   ALA B 981      47.800 163.831  29.410  1.00  0.00           O  
ATOM   2749  CB  ALA B 981      48.326 160.492  28.929  1.00  0.00           C  
ATOM   2750  N   GLU B 982      46.415 162.557  28.168  1.00  0.00           N  
ATOM   2751  CA  GLU B 982      45.933 163.682  27.384  1.00  0.00           C  
ATOM   2752  C   GLU B 982      45.516 164.752  28.363  1.00  0.00           C  
ATOM   2753  O   GLU B 982      46.243 165.720  28.575  1.00  0.00           O  
ATOM   2754  CB  GLU B 982      44.728 163.284  26.544  1.00  0.00           C  
ATOM   2755  CG  GLU B 982      45.074 162.626  25.240  1.00  0.00           C  
ATOM   2756  CD  GLU B 982      43.839 162.265  24.452  1.00  0.00           C  
ATOM   2757  OE1 GLU B 982      43.177 161.268  24.814  1.00  0.00           O  
ATOM   2758  OE2 GLU B 982      43.526 162.990  23.482  1.00  0.00           O  
ATOM   2759  N   LEU B 983      44.341 164.556  28.958  1.00  0.00           N  
ATOM   2760  CA  LEU B 983      43.805 165.486  29.930  1.00  0.00           C  
ATOM   2761  C   LEU B 983      44.963 166.294  30.507  1.00  0.00           C  
ATOM   2762  O   LEU B 983      45.048 167.502  30.299  1.00  0.00           O  
ATOM   2763  CB  LEU B 983      43.070 164.708  31.021  1.00  0.00           C  
ATOM   2764  CG  LEU B 983      42.075 163.652  30.523  1.00  0.00           C  
ATOM   2765  CD1 LEU B 983      41.228 163.191  31.685  1.00  0.00           C  
ATOM   2766  CD2 LEU B 983      41.183 164.218  29.425  1.00  0.00           C  
ATOM   2767  N   GLU B 984      45.877 165.611  31.186  1.00  0.00           N  
ATOM   2768  CA  GLU B 984      47.052 166.244  31.786  1.00  0.00           C  
ATOM   2769  C   GLU B 984      47.711 167.314  30.911  1.00  0.00           C  
ATOM   2770  O   GLU B 984      48.111 168.359  31.413  1.00  0.00           O  
ATOM   2771  CB  GLU B 984      48.099 165.176  32.129  1.00  0.00           C  
ATOM   2772  CG  GLU B 984      49.359 165.702  32.816  1.00  0.00           C  
ATOM   2773  CD  GLU B 984      49.308 165.561  34.330  1.00  0.00           C  
ATOM   2774  OE1 GLU B 984      49.110 164.424  34.816  1.00  0.00           O  
ATOM   2775  OE2 GLU B 984      49.476 166.580  35.037  1.00  0.00           O  
ATOM   2776  N   GLU B 985      47.841 167.049  29.613  1.00  0.00           N  
ATOM   2777  CA  GLU B 985      48.471 168.006  28.700  1.00  0.00           C  
ATOM   2778  C   GLU B 985      47.426 168.985  28.206  1.00  0.00           C  
ATOM   2779  O   GLU B 985      47.682 170.186  28.115  1.00  0.00           O  
ATOM   2780  CB  GLU B 985      49.099 167.298  27.494  1.00  0.00           C  
ATOM   2781  CG  GLU B 985      50.310 168.037  26.907  1.00  0.00           C  
ATOM   2782  CD  GLU B 985      50.266 168.175  25.388  1.00  0.00           C  
ATOM   2783  OE1 GLU B 985      50.051 167.157  24.689  1.00  0.00           O  
ATOM   2784  OE2 GLU B 985      50.463 169.307  24.893  1.00  0.00           O  
ATOM   2785  N   VAL B 986      46.256 168.460  27.858  1.00  0.00           N  
ATOM   2786  CA  VAL B 986      45.163 169.300  27.409  1.00  0.00           C  
ATOM   2787  C   VAL B 986      45.106 170.413  28.439  1.00  0.00           C  
ATOM   2788  O   VAL B 986      45.307 171.584  28.123  1.00  0.00           O  
ATOM   2789  CB  VAL B 986      43.846 168.493  27.384  1.00  0.00           C  
ATOM   2790  CG1 VAL B 986      42.675 169.332  27.878  1.00  0.00           C  
ATOM   2791  CG2 VAL B 986      43.587 168.008  25.972  1.00  0.00           C  
ATOM   2792  N   ALA B 987      44.879 170.019  29.685  1.00  0.00           N  
ATOM   2793  CA  ALA B 987      44.813 170.958  30.784  1.00  0.00           C  
ATOM   2794  C   ALA B 987      46.068 171.805  30.842  1.00  0.00           C  
ATOM   2795  O   ALA B 987      46.016 172.928  31.299  1.00  0.00           O  
ATOM   2796  CB  ALA B 987      44.635 170.219  32.093  1.00  0.00           C  
ATOM   2797  N   LYS B 988      47.197 171.272  30.393  1.00  0.00           N  
ATOM   2798  CA  LYS B 988      48.435 172.037  30.431  1.00  0.00           C  
ATOM   2799  C   LYS B 988      48.643 172.932  29.214  1.00  0.00           C  
ATOM   2800  O   LYS B 988      49.373 173.917  29.288  1.00  0.00           O  
ATOM   2801  CB  LYS B 988      49.638 171.110  30.616  1.00  0.00           C  
ATOM   2802  CG  LYS B 988      50.437 171.428  31.871  1.00  0.00           C  
ATOM   2803  CD  LYS B 988      51.771 170.709  31.891  1.00  0.00           C  
ATOM   2804  CE  LYS B 988      51.615 169.237  32.230  1.00  0.00           C  
ATOM   2805  NZ  LYS B 988      51.179 169.036  33.643  1.00  0.00           N  
ATOM   2806  N   ARG B 989      48.015 172.596  28.089  1.00  0.00           N  
ATOM   2807  CA  ARG B 989      48.136 173.438  26.901  1.00  0.00           C  
ATOM   2808  C   ARG B 989      47.492 174.751  27.302  1.00  0.00           C  
ATOM   2809  O   ARG B 989      47.861 175.828  26.845  1.00  0.00           O  
ATOM   2810  CB  ARG B 989      47.422 172.807  25.704  1.00  0.00           C  
ATOM   2811  CG  ARG B 989      48.116 171.577  25.086  1.00  0.00           C  
ATOM   2812  CD  ARG B 989      49.529 171.901  24.561  1.00  0.00           C  
ATOM   2813  NE  ARG B 989      50.562 171.894  25.595  1.00  0.00           N  
ATOM   2814  CZ  ARG B 989      51.101 172.992  26.122  1.00  0.00           C  
ATOM   2815  NH1 ARG B 989      50.708 174.211  25.718  1.00  0.00           N  
ATOM   2816  NH2 ARG B 989      52.044 172.860  27.059  1.00  0.00           N  
ATOM   2817  N   HIS B 990      46.513 174.639  28.185  1.00  0.00           N  
ATOM   2818  CA  HIS B 990      45.788 175.766  28.739  1.00  0.00           C  
ATOM   2819  C   HIS B 990      46.620 175.856  30.014  1.00  0.00           C  
ATOM   2820  O   HIS B 990      46.429 175.072  30.903  1.00  0.00           O  
ATOM   2821  CB  HIS B 990      44.345 175.336  28.984  1.00  0.00           C  
ATOM   2822  CG  HIS B 990      43.648 174.836  27.717  1.00  0.00           C  
ATOM   2823  ND1 HIS B 990      44.049 173.754  27.018  1.00  0.00           N  
ATOM   2824  CD2 HIS B 990      42.609 175.370  27.036  1.00  0.00           C  
ATOM   2825  CE1 HIS B 990      43.333 173.596  25.940  1.00  0.00           C  
ATOM   2826  NE2 HIS B 990      42.420 174.582  25.908  1.00  0.00           N  
ATOM   2827  N   LYS B 991      47.583 176.775  30.035  1.00  0.00           N  
ATOM   2828  CA  LYS B 991      48.407 177.021  31.220  1.00  0.00           C  
ATOM   2829  C   LYS B 991      48.058 176.652  32.681  1.00  0.00           C  
ATOM   2830  O   LYS B 991      48.233 177.459  33.606  1.00  0.00           O  
ATOM   2831  CB  LYS B 991      49.014 178.429  31.225  1.00  0.00           C  
ATOM   2832  CG  LYS B 991      48.156 179.577  30.708  1.00  0.00           C  
ATOM   2833  CD  LYS B 991      48.629 180.870  31.316  1.00  0.00           C  
ATOM   2834  CE  LYS B 991      48.575 181.982  30.299  1.00  0.00           C  
ATOM   2835  NZ  LYS B 991      49.181 183.246  30.838  1.00  0.00           N  
ATOM   2836  N   ALA B 992      47.692 175.399  32.910  1.00  0.00           N  
ATOM   2837  CA  ALA B 992      47.392 174.896  34.240  1.00  0.00           C  
ATOM   2838  C   ALA B 992      48.688 174.277  34.737  1.00  0.00           C  
ATOM   2839  O   ALA B 992      49.412 173.655  33.964  1.00  0.00           O  
ATOM   2840  CB  ALA B 992      46.295 173.833  34.180  1.00  0.00           C  
ATOM   2841  N   GLN B 993      48.989 174.473  36.016  1.00  0.00           N  
ATOM   2842  CA  GLN B 993      50.209 173.913  36.577  1.00  0.00           C  
ATOM   2843  C   GLN B 993      50.239 172.407  36.339  1.00  0.00           C  
ATOM   2844  O   GLN B 993      51.301 171.839  36.082  1.00  0.00           O  
ATOM   2845  CB  GLN B 993      50.317 174.216  38.085  1.00  0.00           C  
ATOM   2846  CG  GLN B 993      49.296 173.524  38.966  1.00  0.00           C  
ATOM   2847  CD  GLN B 993      49.422 173.946  40.423  1.00  0.00           C  
ATOM   2848  OE1 GLN B 993      50.493 173.863  41.038  1.00  0.00           O  
ATOM   2849  NE2 GLN B 993      48.310 174.394  40.991  1.00  0.00           N  
ATOM   2850  N   GLY B 994      49.065 171.779  36.415  1.00  0.00           N  
ATOM   2851  CA  GLY B 994      48.952 170.345  36.195  1.00  0.00           C  
ATOM   2852  C   GLY B 994      47.560 169.826  36.502  1.00  0.00           C  
ATOM   2853  O   GLY B 994      46.801 170.489  37.206  1.00  0.00           O  
ATOM   2854  N   LEU B 995      47.206 168.660  35.965  1.00  0.00           N  
ATOM   2855  CA  LEU B 995      45.891 168.069  36.221  1.00  0.00           C  
ATOM   2856  C   LEU B 995      46.066 167.135  37.422  1.00  0.00           C  
ATOM   2857  O   LEU B 995      47.193 166.818  37.795  1.00  0.00           O  
ATOM   2858  CB  LEU B 995      45.384 167.310  34.982  1.00  0.00           C  
ATOM   2859  CG  LEU B 995      44.068 166.507  35.024  1.00  0.00           C  
ATOM   2860  CD1 LEU B 995      43.066 167.147  35.941  1.00  0.00           C  
ATOM   2861  CD2 LEU B 995      43.491 166.405  33.631  1.00  0.00           C  
ATOM   2862  N   ALA B 996      44.968 166.710  38.037  1.00  0.00           N  
ATOM   2863  CA  ALA B 996      45.059 165.861  39.211  1.00  0.00           C  
ATOM   2864  C   ALA B 996      43.888 164.901  39.345  1.00  0.00           C  
ATOM   2865  O   ALA B 996      42.811 165.273  39.805  1.00  0.00           O  
ATOM   2866  CB  ALA B 996      45.167 166.726  40.453  1.00  0.00           C  
ATOM   2867  N   TRP B 997      44.125 163.647  38.977  1.00  0.00           N  
ATOM   2868  CA  TRP B 997      43.097 162.610  39.026  1.00  0.00           C  
ATOM   2869  C   TRP B 997      43.120 161.758  40.292  1.00  0.00           C  
ATOM   2870  O   TRP B 997      43.967 161.917  41.174  1.00  0.00           O  
ATOM   2871  CB  TRP B 997      43.261 161.667  37.844  1.00  0.00           C  
ATOM   2872  CG  TRP B 997      44.480 160.837  38.001  1.00  0.00           C  
ATOM   2873  CD1 TRP B 997      45.762 161.224  37.771  1.00  0.00           C  
ATOM   2874  CD2 TRP B 997      44.550 159.520  38.551  1.00  0.00           C  
ATOM   2875  NE1 TRP B 997      46.630 160.235  38.149  1.00  0.00           N  
ATOM   2876  CE2 TRP B 997      45.910 159.175  38.632  1.00  0.00           C  
ATOM   2877  CE3 TRP B 997      43.589 158.596  38.985  1.00  0.00           C  
ATOM   2878  CZ2 TRP B 997      46.343 157.947  39.136  1.00  0.00           C  
ATOM   2879  CZ3 TRP B 997      44.019 157.374  39.487  1.00  0.00           C  
ATOM   2880  CH2 TRP B 997      45.383 157.062  39.555  1.00  0.00           C  
ATOM   2881  N   ALA B 998      42.175 160.825  40.326  1.00  0.00           N  
ATOM   2882  CA  ALA B 998      41.971 159.868  41.406  1.00  0.00           C  
ATOM   2883  C   ALA B 998      40.663 159.160  41.034  1.00  0.00           C  
ATOM   2884  O   ALA B 998      39.793 159.766  40.409  1.00  0.00           O  
ATOM   2885  CB  ALA B 998      41.839 160.586  42.740  1.00  0.00           C  
ATOM   2886  N   ARG B 999      40.523 157.884  41.385  1.00  0.00           N  
ATOM   2887  CA  ARG B 999      39.304 157.151  41.038  1.00  0.00           C  
ATOM   2888  C   ARG B 999      38.381 156.908  42.226  1.00  0.00           C  
ATOM   2889  O   ARG B 999      38.792 156.985  43.381  1.00  0.00           O  
ATOM   2890  CB  ARG B 999      39.653 155.816  40.372  1.00  0.00           C  
ATOM   2891  CG  ARG B 999      40.499 155.965  39.105  1.00  0.00           C  
ATOM   2892  CD  ARG B 999      40.628 154.644  38.339  1.00  0.00           C  
ATOM   2893  NE  ARG B 999      42.006 154.349  37.942  1.00  0.00           N  
ATOM   2894  CZ  ARG B 999      42.989 154.070  38.797  1.00  0.00           C  
ATOM   2895  NH1 ARG B 999      42.748 154.050  40.104  1.00  0.00           N  
ATOM   2896  NH2 ARG B 999      44.211 153.803  38.349  1.00  0.00           N  
ATOM   2897  N   VAL B1000      37.125 156.608  41.936  1.00  0.00           N  
ATOM   2898  CA  VAL B1000      36.163 156.378  42.996  1.00  0.00           C  
ATOM   2899  C   VAL B1000      35.695 154.937  43.110  1.00  0.00           C  
ATOM   2900  O   VAL B1000      35.298 154.307  42.125  1.00  0.00           O  
ATOM   2901  CB  VAL B1000      34.952 157.292  42.825  1.00  0.00           C  
ATOM   2902  CG1 VAL B1000      35.339 158.721  43.166  1.00  0.00           C  
ATOM   2903  CG2 VAL B1000      34.464 157.218  41.407  1.00  0.00           C  
ATOM   2904  N   GLU B1001      35.764 154.432  44.339  1.00  0.00           N  
ATOM   2905  CA  GLU B1001      35.359 153.071  44.684  1.00  0.00           C  
ATOM   2906  C   GLU B1001      34.297 153.214  45.777  1.00  0.00           C  
ATOM   2907  O   GLU B1001      34.262 154.230  46.479  1.00  0.00           O  
ATOM   2908  CB  GLU B1001      36.551 152.281  45.257  1.00  0.00           C  
ATOM   2909  CG  GLU B1001      37.894 152.526  44.575  1.00  0.00           C  
ATOM   2910  CD  GLU B1001      37.983 151.897  43.203  1.00  0.00           C  
ATOM   2911  OE1 GLU B1001      38.983 152.169  42.499  1.00  0.00           O  
ATOM   2912  OE2 GLU B1001      37.062 151.132  42.835  1.00  0.00           O  
ATOM   2913  N   GLU B1002      33.432 152.215  45.920  1.00  0.00           N  
ATOM   2914  CA  GLU B1002      32.428 152.281  46.964  1.00  0.00           C  
ATOM   2915  C   GLU B1002      33.240 152.508  48.231  1.00  0.00           C  
ATOM   2916  O   GLU B1002      34.321 151.939  48.386  1.00  0.00           O  
ATOM   2917  CB  GLU B1002      31.650 150.966  47.067  1.00  0.00           C  
ATOM   2918  CG  GLU B1002      31.061 150.482  45.752  1.00  0.00           C  
ATOM   2919  CD  GLU B1002      32.038 149.639  44.949  1.00  0.00           C  
ATOM   2920  OE1 GLU B1002      33.171 150.107  44.697  1.00  0.00           O  
ATOM   2921  OE2 GLU B1002      31.669 148.504  44.569  1.00  0.00           O  
ATOM   2922  N   GLY B1003      32.744 153.366  49.114  1.00  0.00           N  
ATOM   2923  CA  GLY B1003      33.450 153.633  50.353  1.00  0.00           C  
ATOM   2924  C   GLY B1003      34.778 154.374  50.255  1.00  0.00           C  
ATOM   2925  O   GLY B1003      35.255 154.896  51.268  1.00  0.00           O  
ATOM   2926  N   GLY B1004      35.391 154.440  49.069  1.00  0.00           N  
ATOM   2927  CA  GLY B1004      36.670 155.137  48.973  1.00  0.00           C  
ATOM   2928  C   GLY B1004      37.307 155.533  47.648  1.00  0.00           C  
ATOM   2929  O   GLY B1004      36.954 155.030  46.575  1.00  0.00           O  
ATOM   2930  N   PHE B1005      38.277 156.441  47.732  1.00  0.00           N  
ATOM   2931  CA  PHE B1005      39.034 156.974  46.594  1.00  0.00           C  
ATOM   2932  C   PHE B1005      40.258 156.103  46.344  1.00  0.00           C  
ATOM   2933  O   PHE B1005      40.703 155.412  47.257  1.00  0.00           O  
ATOM   2934  CB  PHE B1005      39.571 158.369  46.903  1.00  0.00           C  
ATOM   2935  CG  PHE B1005      38.520 159.382  47.198  1.00  0.00           C  
ATOM   2936  CD1 PHE B1005      38.502 160.059  48.418  1.00  0.00           C  
ATOM   2937  CD2 PHE B1005      37.544 159.703  46.258  1.00  0.00           C  
ATOM   2938  CE1 PHE B1005      37.558 161.030  48.686  1.00  0.00           C  
ATOM   2939  CE2 PHE B1005      36.601 160.672  46.516  1.00  0.00           C  
ATOM   2940  CZ  PHE B1005      36.604 161.334  47.737  1.00  0.00           C  
ATOM   2941  N   SER B1006      40.838 156.173  45.143  1.00  0.00           N  
ATOM   2942  CA  SER B1006      42.022 155.371  44.834  1.00  0.00           C  
ATOM   2943  C   SER B1006      42.789 155.865  43.618  1.00  0.00           C  
ATOM   2944  O   SER B1006      42.539 155.449  42.478  1.00  0.00           O  
ATOM   2945  CB  SER B1006      41.637 153.911  44.627  1.00  0.00           C  
ATOM   2946  OG  SER B1006      42.153 153.372  43.422  1.00  0.00           O  
ATOM   2947  N   GLY B1007      43.753 156.742  43.858  1.00  0.00           N  
ATOM   2948  CA  GLY B1007      44.534 157.266  42.760  1.00  0.00           C  
ATOM   2949  C   GLY B1007      45.460 158.426  43.074  1.00  0.00           C  
ATOM   2950  O   GLY B1007      45.286 159.113  44.067  1.00  0.00           O  
ATOM   2951  N   GLY B1008      46.443 158.628  42.203  1.00  0.00           N  
ATOM   2952  CA  GLY B1008      47.428 159.685  42.360  1.00  0.00           C  
ATOM   2953  C   GLY B1008      47.299 160.746  43.446  1.00  0.00           C  
ATOM   2954  O   GLY B1008      48.257 161.017  44.177  1.00  0.00           O  
ATOM   2955  N   VAL B1009      46.123 161.356  43.556  1.00  0.00           N  
ATOM   2956  CA  VAL B1009      45.899 162.407  44.543  1.00  0.00           C  
ATOM   2957  C   VAL B1009      44.954 161.941  45.656  1.00  0.00           C  
ATOM   2958  O   VAL B1009      44.792 162.611  46.683  1.00  0.00           O  
ATOM   2959  CB  VAL B1009      45.338 163.666  43.839  1.00  0.00           C  
ATOM   2960  CG1 VAL B1009      43.838 163.795  44.082  1.00  0.00           C  
ATOM   2961  CG2 VAL B1009      46.100 164.887  44.292  1.00  0.00           C  
ATOM   2962  N   ALA B1010      44.346 160.780  45.432  1.00  0.00           N  
ATOM   2963  CA  ALA B1010      43.418 160.162  46.370  1.00  0.00           C  
ATOM   2964  C   ALA B1010      43.800 160.413  47.826  1.00  0.00           C  
ATOM   2965  O   ALA B1010      42.991 160.906  48.613  1.00  0.00           O  
ATOM   2966  CB  ALA B1010      43.341 158.660  46.107  1.00  0.00           C  
ATOM   2967  N   LYS B1011      45.028 160.053  48.184  1.00  0.00           N  
ATOM   2968  CA  LYS B1011      45.512 160.244  49.547  1.00  0.00           C  
ATOM   2969  C   LYS B1011      44.791 161.419  50.210  1.00  0.00           C  
ATOM   2970  O   LYS B1011      44.054 161.246  51.187  1.00  0.00           O  
ATOM   2971  CB  LYS B1011      47.031 160.499  49.518  1.00  0.00           C  
ATOM   2972  CG  LYS B1011      47.666 160.989  50.830  1.00  0.00           C  
ATOM   2973  CD  LYS B1011      49.158 161.294  50.636  1.00  0.00           C  
ATOM   2974  CE  LYS B1011      49.823 161.786  51.911  1.00  0.00           C  
ATOM   2975  NZ  LYS B1011      51.237 162.200  51.682  1.00  0.00           N  
ATOM   2976  N   PHE B1012      44.970 162.598  49.619  1.00  0.00           N  
ATOM   2977  CA  PHE B1012      44.418 163.849  50.126  1.00  0.00           C  
ATOM   2978  C   PHE B1012      42.913 164.075  50.101  1.00  0.00           C  
ATOM   2979  O   PHE B1012      42.436 165.026  50.707  1.00  0.00           O  
ATOM   2980  CB  PHE B1012      45.069 165.018  49.405  1.00  0.00           C  
ATOM   2981  CG  PHE B1012      46.560 164.936  49.346  1.00  0.00           C  
ATOM   2982  CD1 PHE B1012      47.198 164.471  48.197  1.00  0.00           C  
ATOM   2983  CD2 PHE B1012      47.332 165.352  50.426  1.00  0.00           C  
ATOM   2984  CE1 PHE B1012      48.594 164.424  48.121  1.00  0.00           C  
ATOM   2985  CE2 PHE B1012      48.721 165.312  50.368  1.00  0.00           C  
ATOM   2986  CZ  PHE B1012      49.355 164.849  49.210  1.00  0.00           C  
ATOM   2987  N   LEU B1014      42.163 163.227  49.409  1.00  0.00           N  
ATOM   2988  CA  LEU B1014      40.715 163.404  49.344  1.00  0.00           C  
ATOM   2989  C   LEU B1014      39.933 162.617  50.393  1.00  0.00           C  
ATOM   2990  O   LEU B1014      38.743 162.855  50.586  1.00  0.00           O  
ATOM   2991  CB  LEU B1014      40.172 163.001  47.973  1.00  0.00           C  
ATOM   2992  CG  LEU B1014      40.863 163.363  46.661  1.00  0.00           C  
ATOM   2993  CD1 LEU B1014      39.954 162.919  45.528  1.00  0.00           C  
ATOM   2994  CD2 LEU B1014      41.140 164.848  46.574  1.00  0.00           C  
ATOM   2995  N   GLU B1025      40.572 161.663  51.063  1.00  0.00           N  
ATOM   2996  CA  GLU B1025      39.831 160.900  52.057  1.00  0.00           C  
ATOM   2997  C   GLU B1025      39.363 161.748  53.242  1.00  0.00           C  
ATOM   2998  O   GLU B1025      38.254 161.541  53.742  1.00  0.00           O  
ATOM   2999  CB  GLU B1025      40.646 159.714  52.569  1.00  0.00           C  
ATOM   3000  CG  GLU B1025      40.097 158.368  52.131  1.00  0.00           C  
ATOM   3001  CD  GLU B1025      40.545 157.976  50.729  1.00  0.00           C  
ATOM   3002  OE1 GLU B1025      40.089 156.924  50.218  1.00  0.00           O  
ATOM   3003  OE2 GLU B1025      41.362 158.720  50.141  1.00  0.00           O  
ATOM   3004  N   PRO B1026      40.190 162.716  53.693  1.00  0.00           N  
ATOM   3005  CA  PRO B1026      39.810 163.564  54.831  1.00  0.00           C  
ATOM   3006  C   PRO B1026      38.345 164.076  54.844  1.00  0.00           C  
ATOM   3007  O   PRO B1026      37.839 164.493  55.885  1.00  0.00           O  
ATOM   3008  CB  PRO B1026      40.812 164.708  54.802  1.00  0.00           C  
ATOM   3009  CG  PRO B1026      41.871 164.331  53.829  1.00  0.00           C  
ATOM   3010  CD  PRO B1026      41.558 163.002  53.222  1.00  0.00           C  
ATOM   3011  N   VAL B1032      37.693 164.037  53.686  1.00  0.00           N  
ATOM   3012  CA  VAL B1032      36.330 164.497  53.565  1.00  0.00           C  
ATOM   3013  C   VAL B1032      35.763 163.967  52.280  1.00  0.00           C  
ATOM   3014  O   VAL B1032      35.706 164.660  51.281  1.00  0.00           O  
ATOM   3015  CB  VAL B1032      36.262 166.015  53.543  1.00  0.00           C  
ATOM   3016  CG1 VAL B1032      36.083 166.486  54.929  1.00  0.00           C  
ATOM   3017  CG2 VAL B1032      37.532 166.636  52.912  1.00  0.00           C  
ATOM   3018  N   ARG B1033      35.407 162.700  52.307  1.00  0.00           N  
ATOM   3019  CA  ARG B1033      34.840 162.082  51.124  1.00  0.00           C  
ATOM   3020  C   ARG B1033      33.471 162.639  50.753  1.00  0.00           C  
ATOM   3021  O   ARG B1033      33.271 163.077  49.630  1.00  0.00           O  
ATOM   3022  CB  ARG B1033      34.679 160.571  51.314  1.00  0.00           C  
ATOM   3023  CG  ARG B1033      35.953 159.777  51.170  1.00  0.00           C  
ATOM   3024  CD  ARG B1033      35.738 158.361  51.664  1.00  0.00           C  
ATOM   3025  NE  ARG B1033      34.388 157.877  51.429  1.00  0.00           N  
ATOM   3026  CZ  ARG B1033      33.874 157.692  50.223  1.00  0.00           C  
ATOM   3027  NH1 ARG B1033      34.605 157.955  49.123  1.00  0.00           N  
ATOM   3028  NH2 ARG B1033      32.623 157.241  50.135  1.00  0.00           N  
ATOM   3029  N   GLU B1035      32.530 162.618  51.692  1.00  0.00           N  
ATOM   3030  CA  GLU B1035      31.182 163.072  51.396  1.00  0.00           C  
ATOM   3031  C   GLU B1035      31.066 164.572  51.188  1.00  0.00           C  
ATOM   3032  O   GLU B1035      30.017 165.064  50.768  1.00  0.00           O  
ATOM   3033  CB  GLU B1035      30.206 162.579  52.464  1.00  0.00           C  
ATOM   3034  CG  GLU B1035      28.889 162.187  51.829  1.00  0.00           C  
ATOM   3035  CD  GLU B1035      27.980 161.411  52.725  1.00  0.00           C  
ATOM   3036  OE1 GLU B1035      27.015 160.816  52.187  1.00  0.00           O  
ATOM   3037  OE2 GLU B1035      28.191 161.390  53.958  1.00  0.00           O  
ATOM   3038  N   ALA B1036      32.132 165.313  51.465  1.00  0.00           N  
ATOM   3039  CA  ALA B1036      32.090 166.744  51.224  1.00  0.00           C  
ATOM   3040  C   ALA B1036      32.253 166.780  49.715  1.00  0.00           C  
ATOM   3041  O   ALA B1036      31.401 167.283  48.979  1.00  0.00           O  
ATOM   3042  CB  ALA B1036      33.266 167.431  51.905  1.00  0.00           C  
ATOM   3043  N   LEU B1037      33.355 166.181  49.281  1.00  0.00           N  
ATOM   3044  CA  LEU B1037      33.743 166.081  47.883  1.00  0.00           C  
ATOM   3045  C   LEU B1037      32.764 165.205  47.106  1.00  0.00           C  
ATOM   3046  O   LEU B1037      32.477 165.463  45.942  1.00  0.00           O  
ATOM   3047  CB  LEU B1037      35.169 165.515  47.828  1.00  0.00           C  
ATOM   3048  CG  LEU B1037      36.082 165.503  46.600  1.00  0.00           C  
ATOM   3049  CD1 LEU B1037      35.979 166.788  45.811  1.00  0.00           C  
ATOM   3050  CD2 LEU B1037      37.507 165.311  47.085  1.00  0.00           C  
ATOM   3051  N   LEU B1038      32.247 164.169  47.756  1.00  0.00           N  
ATOM   3052  CA  LEU B1038      31.290 163.273  47.111  1.00  0.00           C  
ATOM   3053  C   LEU B1038      29.954 163.983  47.015  1.00  0.00           C  
ATOM   3054  O   LEU B1038      29.057 163.557  46.288  1.00  0.00           O  
ATOM   3055  CB  LEU B1038      31.126 161.969  47.908  1.00  0.00           C  
ATOM   3056  CG  LEU B1038      31.685 160.671  47.305  1.00  0.00           C  
ATOM   3057  CD1 LEU B1038      30.947 160.321  46.019  1.00  0.00           C  
ATOM   3058  CD2 LEU B1038      33.166 160.836  47.045  1.00  0.00           C  
ATOM   3059  N   GLN B1039      29.815 165.066  47.767  1.00  0.00           N  
ATOM   3060  CA  GLN B1039      28.577 165.818  47.721  1.00  0.00           C  
ATOM   3061  C   GLN B1039      28.697 166.789  46.572  1.00  0.00           C  
ATOM   3062  O   GLN B1039      27.826 166.863  45.706  1.00  0.00           O  
ATOM   3063  CB  GLN B1039      28.337 166.588  49.018  1.00  0.00           C  
ATOM   3064  CG  GLN B1039      26.900 167.053  49.109  1.00  0.00           C  
ATOM   3065  CD  GLN B1039      25.942 165.955  48.668  1.00  0.00           C  
ATOM   3066  OE1 GLN B1039      25.609 165.049  49.438  1.00  0.00           O  
ATOM   3067  NE2 GLN B1039      25.520 166.017  47.409  1.00  0.00           N  
ATOM   3068  N   ALA B1052      29.803 167.525  46.577  1.00  0.00           N  
ATOM   3069  CA  ALA B1052      30.092 168.502  45.544  1.00  0.00           C  
ATOM   3070  C   ALA B1052      30.072 167.838  44.172  1.00  0.00           C  
ATOM   3071  O   ALA B1052      29.071 167.887  43.460  1.00  0.00           O  
ATOM   3072  CB  ALA B1052      31.452 169.131  45.802  1.00  0.00           C  
ATOM   3073  N   THR B1053      31.189 167.209  43.820  1.00  0.00           N  
ATOM   3074  CA  THR B1053      31.361 166.537  42.536  1.00  0.00           C  
ATOM   3075  C   THR B1053      30.194 165.635  42.186  1.00  0.00           C  
ATOM   3076  O   THR B1053      30.006 165.284  41.021  1.00  0.00           O  
ATOM   3077  CB  THR B1053      32.601 165.651  42.542  1.00  0.00           C  
ATOM   3078  OG1 THR B1053      32.255 164.363  43.069  1.00  0.00           O  
ATOM   3079  CG2 THR B1053      33.687 166.266  43.412  1.00  0.00           C  
ATOM   3080  N   GLU B1054      29.429 165.246  43.202  1.00  0.00           N  
ATOM   3081  CA  GLU B1054      28.285 164.363  43.013  1.00  0.00           C  
ATOM   3082  C   GLU B1054      28.716 163.162  42.178  1.00  0.00           C  
ATOM   3083  O   GLU B1054      27.928 162.585  41.429  1.00  0.00           O  
ATOM   3084  CB  GLU B1054      27.147 165.107  42.317  1.00  0.00           C  
ATOM   3085  CG  GLU B1054      25.821 164.377  42.379  1.00  0.00           C  
ATOM   3086  CD  GLU B1054      24.680 165.207  41.833  1.00  0.00           C  
ATOM   3087  OE1 GLU B1054      24.571 166.393  42.224  1.00  0.00           O  
ATOM   3088  OE2 GLU B1054      23.890 164.672  41.021  1.00  0.00           O  
ATOM   3089  N   ALA B1055      29.987 162.802  42.316  1.00  0.00           N  
ATOM   3090  CA  ALA B1055      30.550 161.674  41.596  1.00  0.00           C  
ATOM   3091  C   ALA B1055      30.026 160.394  42.217  1.00  0.00           C  
ATOM   3092  O   ALA B1055      29.374 160.423  43.264  1.00  0.00           O  
ATOM   3093  CB  ALA B1055      32.069 161.707  41.678  1.00  0.00           C  
ATOM   3094  N   ARG B1056      30.305 159.274  41.558  1.00  0.00           N  
ATOM   3095  CA  ARG B1056      29.885 157.956  42.039  1.00  0.00           C  
ATOM   3096  C   ARG B1056      31.015 156.960  41.845  1.00  0.00           C  
ATOM   3097  O   ARG B1056      31.876 157.146  40.988  1.00  0.00           O  
ATOM   3098  CB  ARG B1056      28.665 157.425  41.270  1.00  0.00           C  
ATOM   3099  CG  ARG B1056      27.401 158.252  41.383  1.00  0.00           C  
ATOM   3100  CD  ARG B1056      26.147 157.369  41.366  1.00  0.00           C  
ATOM   3101  NE  ARG B1056      24.992 158.079  40.809  1.00  0.00           N  
ATOM   3102  CZ  ARG B1056      23.720 157.744  41.010  1.00  0.00           C  
ATOM   3103  NH1 ARG B1056      23.414 156.699  41.772  1.00  0.00           N  
ATOM   3104  NH2 ARG B1056      22.752 158.447  40.434  1.00  0.00           N  
ATOM   3105  N   PRO B1057      31.025 155.883  42.645  1.00  0.00           N  
ATOM   3106  CA  PRO B1057      32.074 154.865  42.519  1.00  0.00           C  
ATOM   3107  C   PRO B1057      32.086 154.293  41.100  1.00  0.00           C  
ATOM   3108  O   PRO B1057      31.073 153.777  40.619  1.00  0.00           O  
ATOM   3109  CB  PRO B1057      31.675 153.835  43.572  1.00  0.00           C  
ATOM   3110  CG  PRO B1057      31.101 154.707  44.663  1.00  0.00           C  
ATOM   3111  CD  PRO B1057      30.230 155.676  43.870  1.00  0.00           C  
ATOM   3112  N   GLY B1058      33.234 154.402  40.437  1.00  0.00           N  
ATOM   3113  CA  GLY B1058      33.356 153.915  39.078  1.00  0.00           C  
ATOM   3114  C   GLY B1058      33.782 155.050  38.173  1.00  0.00           C  
ATOM   3115  O   GLY B1058      34.019 154.857  36.982  1.00  0.00           O  
ATOM   3116  N   ASP B1059      33.886 156.242  38.755  1.00  0.00           N  
ATOM   3117  CA  ASP B1059      34.279 157.448  38.026  1.00  0.00           C  
ATOM   3118  C   ASP B1059      35.749 157.770  38.190  1.00  0.00           C  
ATOM   3119  O   ASP B1059      36.551 156.961  38.669  1.00  0.00           O  
ATOM   3120  CB  ASP B1059      33.511 158.674  38.531  1.00  0.00           C  
ATOM   3121  CG  ASP B1059      32.024 158.560  38.333  1.00  0.00           C  
ATOM   3122  OD1 ASP B1059      31.582 158.313  37.191  1.00  0.00           O  
ATOM   3123  OD2 ASP B1059      31.292 158.735  39.327  1.00  0.00           O  
ATOM   3124  N   THR B1061      36.074 158.990  37.787  1.00  0.00           N  
ATOM   3125  CA  THR B1061      37.416 159.521  37.897  1.00  0.00           C  
ATOM   3126  C   THR B1061      37.234 161.000  38.183  1.00  0.00           C  
ATOM   3127  O   THR B1061      36.374 161.660  37.591  1.00  0.00           O  
ATOM   3128  CB  THR B1061      38.220 159.347  36.604  1.00  0.00           C  
ATOM   3129  OG1 THR B1061      38.342 157.952  36.299  1.00  0.00           O  
ATOM   3130  CG2 THR B1061      39.608 159.945  36.775  1.00  0.00           C  
ATOM   3131  N   LEU B1105      38.033 161.506  39.109  1.00  0.00           N  
ATOM   3132  CA  LEU B1105      37.968 162.895  39.496  1.00  0.00           C  
ATOM   3133  C   LEU B1105      39.156 163.685  38.993  1.00  0.00           C  
ATOM   3134  O   LEU B1105      40.253 163.547  39.531  1.00  0.00           O  
ATOM   3135  CB  LEU B1105      37.947 163.024  41.018  1.00  0.00           C  
ATOM   3136  CG  LEU B1105      36.663 162.943  41.834  1.00  0.00           C  
ATOM   3137  CD1 LEU B1105      36.957 163.347  43.279  1.00  0.00           C  
ATOM   3138  CD2 LEU B1105      35.635 163.883  41.238  1.00  0.00           C  
ATOM   3139  N   LEU B1106      38.974 164.510  37.969  1.00  0.00           N  
ATOM   3140  CA  LEU B1106      40.098 165.339  37.548  1.00  0.00           C  
ATOM   3141  C   LEU B1106      39.953 166.623  38.366  1.00  0.00           C  
ATOM   3142  O   LEU B1106      38.850 166.980  38.776  1.00  0.00           O  
ATOM   3143  CB  LEU B1106      40.053 165.657  36.046  1.00  0.00           C  
ATOM   3144  CG  LEU B1106      40.275 164.526  35.039  1.00  0.00           C  
ATOM   3145  CD1 LEU B1106      41.444 163.655  35.503  1.00  0.00           C  
ATOM   3146  CD2 LEU B1106      39.004 163.705  34.912  1.00  0.00           C  
ATOM   3147  N   PHE B1107      41.071 167.280  38.645  1.00  0.00           N  
ATOM   3148  CA  PHE B1107      41.069 168.532  39.390  1.00  0.00           C  
ATOM   3149  C   PHE B1107      42.175 169.392  38.806  1.00  0.00           C  
ATOM   3150  O   PHE B1107      43.242 168.888  38.471  1.00  0.00           O  
ATOM   3151  CB  PHE B1107      41.442 168.376  40.875  1.00  0.00           C  
ATOM   3152  CG  PHE B1107      40.585 167.426  41.671  1.00  0.00           C  
ATOM   3153  CD1 PHE B1107      40.594 166.059  41.411  1.00  0.00           C  
ATOM   3154  CD2 PHE B1107      39.881 167.887  42.781  1.00  0.00           C  
ATOM   3155  CE1 PHE B1107      39.923 165.161  42.255  1.00  0.00           C  
ATOM   3156  CE2 PHE B1107      39.204 166.999  43.634  1.00  0.00           C  
ATOM   3157  CZ  PHE B1107      39.225 165.636  43.374  1.00  0.00           C  
ATOM   3158  N   VAL B1109      41.927 170.688  38.673  1.00  0.00           N  
ATOM   3159  CA  VAL B1109      42.966 171.613  38.219  1.00  0.00           C  
ATOM   3160  C   VAL B1109      42.846 172.647  39.305  1.00  0.00           C  
ATOM   3161  O   VAL B1109      41.743 172.919  39.774  1.00  0.00           O  
ATOM   3162  CB  VAL B1109      42.661 172.307  36.881  1.00  0.00           C  
ATOM   3163  CG1 VAL B1109      43.884 173.124  36.450  1.00  0.00           C  
ATOM   3164  CG2 VAL B1109      42.272 171.284  35.822  1.00  0.00           C  
ATOM   3165  N   ALA B1110      43.953 173.213  39.740  1.00  0.00           N  
ATOM   3166  CA  ALA B1110      43.845 174.202  40.789  1.00  0.00           C  
ATOM   3167  C   ALA B1110      44.816 175.334  40.558  1.00  0.00           C  
ATOM   3168  O   ALA B1110      45.846 175.168  39.901  1.00  0.00           O  
ATOM   3169  CB  ALA B1110      44.084 173.564  42.143  1.00  0.00           C  
ATOM   3170  N   GLY B1112      44.462 176.489  41.107  1.00  0.00           N  
ATOM   3171  CA  GLY B1112      45.265 177.689  40.975  1.00  0.00           C  
ATOM   3172  C   GLY B1112      44.341 178.839  40.614  1.00  0.00           C  
ATOM   3173  O   GLY B1112      43.198 178.903  41.088  1.00  0.00           O  
ATOM   3174  N   PRO B1113      44.800 179.763  39.765  1.00  0.00           N  
ATOM   3175  CA  PRO B1113      43.973 180.898  39.367  1.00  0.00           C  
ATOM   3176  C   PRO B1113      42.636 180.420  38.829  1.00  0.00           C  
ATOM   3177  O   PRO B1113      42.573 179.582  37.927  1.00  0.00           O  
ATOM   3178  CB  PRO B1113      44.822 181.581  38.307  1.00  0.00           C  
ATOM   3179  CG  PRO B1113      46.211 181.289  38.762  1.00  0.00           C  
ATOM   3180  CD  PRO B1113      46.119 179.829  39.119  1.00  0.00           C  
ATOM   3181  N   ARG B1114      41.576 180.969  39.408  1.00  0.00           N  
ATOM   3182  CA  ARG B1114      40.198 180.653  39.054  1.00  0.00           C  
ATOM   3183  C   ARG B1114      39.988 180.468  37.553  1.00  0.00           C  
ATOM   3184  O   ARG B1114      39.432 179.455  37.113  1.00  0.00           O  
ATOM   3185  CB  ARG B1114      39.290 181.761  39.585  1.00  0.00           C  
ATOM   3186  CG  ARG B1114      37.952 181.262  40.057  1.00  0.00           C  
ATOM   3187  CD  ARG B1114      37.256 182.241  40.983  1.00  0.00           C  
ATOM   3188  NE  ARG B1114      36.329 181.534  41.864  1.00  0.00           N  
ATOM   3189  CZ  ARG B1114      36.609 181.181  43.117  1.00  0.00           C  
ATOM   3190  NH1 ARG B1114      37.792 181.475  43.645  1.00  0.00           N  
ATOM   3191  NH2 ARG B1114      35.706 180.532  43.842  1.00  0.00           N  
ATOM   3192  N   LYS B1115      40.429 181.450  36.772  1.00  0.00           N  
ATOM   3193  CA  LYS B1115      40.286 181.368  35.325  1.00  0.00           C  
ATOM   3194  C   LYS B1115      40.985 180.127  34.831  1.00  0.00           C  
ATOM   3195  O   LYS B1115      40.340 179.175  34.383  1.00  0.00           O  
ATOM   3196  CB  LYS B1115      40.885 182.601  34.649  1.00  0.00           C  
ATOM   3197  CG  LYS B1115      39.845 183.661  34.314  1.00  0.00           C  
ATOM   3198  CD  LYS B1115      38.940 183.186  33.182  1.00  0.00           C  
ATOM   3199  CE  LYS B1115      39.414 183.727  31.844  1.00  0.00           C  
ATOM   3200  NZ  LYS B1115      40.889 183.933  31.829  1.00  0.00           N  
ATOM   3201  N   VAL B1116      42.310 180.140  34.940  1.00  0.00           N  
ATOM   3202  CA  VAL B1116      43.129 179.015  34.513  1.00  0.00           C  
ATOM   3203  C   VAL B1116      42.497 177.694  34.933  1.00  0.00           C  
ATOM   3204  O   VAL B1116      42.201 176.843  34.098  1.00  0.00           O  
ATOM   3205  CB  VAL B1116      44.529 179.086  35.130  1.00  0.00           C  
ATOM   3206  CG1 VAL B1116      45.436 178.132  34.414  1.00  0.00           C  
ATOM   3207  CG2 VAL B1116      45.069 180.500  35.051  1.00  0.00           C  
ATOM   3208  N   ALA B1117      42.289 177.527  36.233  1.00  0.00           N  
ATOM   3209  CA  ALA B1117      41.693 176.299  36.737  1.00  0.00           C  
ATOM   3210  C   ALA B1117      40.524 175.977  35.845  1.00  0.00           C  
ATOM   3211  O   ALA B1117      40.596 175.092  34.993  1.00  0.00           O  
ATOM   3212  CB  ALA B1117      41.206 176.483  38.168  1.00  0.00           C  
ATOM   3213  N   ALA B1118      39.459 176.748  36.038  1.00  0.00           N  
ATOM   3214  CA  ALA B1118      38.218 176.591  35.305  1.00  0.00           C  
ATOM   3215  C   ALA B1118      38.390 176.453  33.800  1.00  0.00           C  
ATOM   3216  O   ALA B1118      37.805 175.555  33.198  1.00  0.00           O  
ATOM   3217  CB  ALA B1118      37.301 177.746  35.617  1.00  0.00           C  
ATOM   3218  N   THR B1124      39.176 177.329  33.183  1.00  0.00           N  
ATOM   3219  CA  THR B1124      39.345 177.246  31.743  1.00  0.00           C  
ATOM   3220  C   THR B1124      39.933 175.888  31.365  1.00  0.00           C  
ATOM   3221  O   THR B1124      39.323 175.134  30.601  1.00  0.00           O  
ATOM   3222  CB  THR B1124      40.237 178.396  31.214  1.00  0.00           C  
ATOM   3223  OG1 THR B1124      41.577 178.234  31.687  1.00  0.00           O  
ATOM   3224  CG2 THR B1124      39.702 179.736  31.699  1.00  0.00           C  
ATOM   3225  N   ALA B1125      41.100 175.571  31.924  1.00  0.00           N  
ATOM   3226  CA  ALA B1125      41.792 174.307  31.664  1.00  0.00           C  
ATOM   3227  C   ALA B1125      40.892 173.088  31.893  1.00  0.00           C  
ATOM   3228  O   ALA B1125      40.696 172.269  30.993  1.00  0.00           O  
ATOM   3229  CB  ALA B1125      43.019 174.211  32.548  1.00  0.00           C  
ATOM   3230  N   LEU B1126      40.350 172.965  33.098  1.00  0.00           N  
ATOM   3231  CA  LEU B1126      39.488 171.840  33.418  1.00  0.00           C  
ATOM   3232  C   LEU B1126      38.282 171.802  32.482  1.00  0.00           C  
ATOM   3233  O   LEU B1126      37.634 170.768  32.325  1.00  0.00           O  
ATOM   3234  CB  LEU B1126      39.053 171.928  34.888  1.00  0.00           C  
ATOM   3235  CG  LEU B1126      38.850 170.616  35.666  1.00  0.00           C  
ATOM   3236  CD1 LEU B1126      37.376 170.274  35.694  1.00  0.00           C  
ATOM   3237  CD2 LEU B1126      39.668 169.487  35.044  1.00  0.00           C  
ATOM   3238  N   GLY B1127      37.996 172.941  31.854  1.00  0.00           N  
ATOM   3239  CA  GLY B1127      36.882 173.038  30.920  1.00  0.00           C  
ATOM   3240  C   GLY B1127      37.289 172.461  29.579  1.00  0.00           C  
ATOM   3241  O   GLY B1127      36.460 171.964  28.817  1.00  0.00           O  
ATOM   3242  N   ALA B1128      38.588 172.558  29.298  1.00  0.00           N  
ATOM   3243  CA  ALA B1128      39.179 172.022  28.081  1.00  0.00           C  
ATOM   3244  C   ALA B1128      39.113 170.532  28.323  1.00  0.00           C  
ATOM   3245  O   ALA B1128      38.573 169.780  27.511  1.00  0.00           O  
ATOM   3246  CB  ALA B1128      40.627 172.468  27.949  1.00  0.00           C  
ATOM   3247  N   VAL B1129      39.666 170.120  29.459  1.00  0.00           N  
ATOM   3248  CA  VAL B1129      39.651 168.727  29.864  1.00  0.00           C  
ATOM   3249  C   VAL B1129      38.220 168.184  29.754  1.00  0.00           C  
ATOM   3250  O   VAL B1129      38.005 167.034  29.349  1.00  0.00           O  
ATOM   3251  CB  VAL B1129      40.119 168.578  31.325  1.00  0.00           C  
ATOM   3252  CG1 VAL B1129      39.905 167.138  31.802  1.00  0.00           C  
ATOM   3253  CG2 VAL B1129      41.573 168.987  31.445  1.00  0.00           C  
ATOM   3254  N   ARG B1130      37.246 169.010  30.127  1.00  0.00           N  
ATOM   3255  CA  ARG B1130      35.857 168.589  30.046  1.00  0.00           C  
ATOM   3256  C   ARG B1130      35.538 168.251  28.600  1.00  0.00           C  
ATOM   3257  O   ARG B1130      34.796 167.317  28.320  1.00  0.00           O  
ATOM   3258  CB  ARG B1130      34.917 169.700  30.518  1.00  0.00           C  
ATOM   3259  CG  ARG B1130      33.434 169.308  30.523  1.00  0.00           C  
ATOM   3260  CD  ARG B1130      32.549 170.521  30.755  1.00  0.00           C  
ATOM   3261  NE  ARG B1130      31.884 170.971  29.531  1.00  0.00           N  
ATOM   3262  CZ  ARG B1130      30.626 170.680  29.211  1.00  0.00           C  
ATOM   3263  NH1 ARG B1130      29.899 169.944  30.025  1.00  0.00           N  
ATOM   3264  NH2 ARG B1130      30.100 171.129  28.083  1.00  0.00           N  
ATOM   3265  N   LEU B1131      36.114 169.008  27.676  1.00  0.00           N  
ATOM   3266  CA  LEU B1131      35.856 168.775  26.266  1.00  0.00           C  
ATOM   3267  C   LEU B1131      36.481 167.492  25.736  1.00  0.00           C  
ATOM   3268  O   LEU B1131      35.768 166.658  25.175  1.00  0.00           O  
ATOM   3269  CB  LEU B1131      36.293 169.992  25.424  1.00  0.00           C  
ATOM   3270  CG  LEU B1131      35.380 171.236  25.460  1.00  0.00           C  
ATOM   3271  CD1 LEU B1131      35.981 172.324  24.604  1.00  0.00           C  
ATOM   3272  CD2 LEU B1131      33.983 170.894  24.956  1.00  0.00           C  
ATOM   3273  N   ARG B1132      37.789 167.313  25.906  1.00  0.00           N  
ATOM   3274  CA  ARG B1132      38.417 166.089  25.412  1.00  0.00           C  
ATOM   3275  C   ARG B1132      37.697 164.870  25.994  1.00  0.00           C  
ATOM   3276  O   ARG B1132      37.456 163.887  25.296  1.00  0.00           O  
ATOM   3277  CB  ARG B1132      39.891 166.034  25.794  1.00  0.00           C  
ATOM   3278  CG  ARG B1132      40.604 164.879  25.133  1.00  0.00           C  
ATOM   3279  CD  ARG B1132      40.795 165.139  23.650  1.00  0.00           C  
ATOM   3280  NE  ARG B1132      42.093 165.753  23.390  1.00  0.00           N  
ATOM   3281  CZ  ARG B1132      42.270 166.977  22.904  1.00  0.00           C  
ATOM   3282  NH1 ARG B1132      41.219 167.739  22.614  1.00  0.00           N  
ATOM   3283  NH2 ARG B1132      43.504 167.440  22.712  1.00  0.00           N  
ATOM   3284  N   ALA B1133      37.346 164.951  27.275  1.00  0.00           N  
ATOM   3285  CA  ALA B1133      36.633 163.871  27.952  1.00  0.00           C  
ATOM   3286  C   ALA B1133      35.438 163.416  27.121  1.00  0.00           C  
ATOM   3287  O   ALA B1133      35.270 162.230  26.856  1.00  0.00           O  
ATOM   3288  CB  ALA B1133      36.158 164.342  29.320  1.00  0.00           C  
ATOM   3289  N   ALA B1134      34.620 164.379  26.708  1.00  0.00           N  
ATOM   3290  CA  ALA B1134      33.423 164.122  25.913  1.00  0.00           C  
ATOM   3291  C   ALA B1134      33.660 163.178  24.739  1.00  0.00           C  
ATOM   3292  O   ALA B1134      32.726 162.540  24.241  1.00  0.00           O  
ATOM   3293  CB  ALA B1134      32.834 165.442  25.412  1.00  0.00           C  
ATOM   3294  N   ASP B1135      34.904 163.097  24.288  1.00  0.00           N  
ATOM   3295  CA  ASP B1135      35.235 162.205  23.185  1.00  0.00           C  
ATOM   3296  C   ASP B1135      35.888 160.960  23.759  1.00  0.00           C  
ATOM   3297  O   ASP B1135      35.494 159.844  23.431  1.00  0.00           O  
ATOM   3298  CB  ASP B1135      36.160 162.907  22.191  1.00  0.00           C  
ATOM   3299  CG  ASP B1135      35.486 164.096  21.519  1.00  0.00           C  
ATOM   3300  OD1 ASP B1135      34.333 163.935  21.047  1.00  0.00           O  
ATOM   3301  OD2 ASP B1135      36.101 165.186  21.460  1.00  0.00           O  
ATOM   3302  N   LEU B1136      36.867 161.160  24.638  1.00  0.00           N  
ATOM   3303  CA  LEU B1136      37.550 160.043  25.276  1.00  0.00           C  
ATOM   3304  C   LEU B1136      36.528 159.164  25.989  1.00  0.00           C  
ATOM   3305  O   LEU B1136      36.866 158.099  26.506  1.00  0.00           O  
ATOM   3306  CB  LEU B1136      38.589 160.528  26.291  1.00  0.00           C  
ATOM   3307  CG  LEU B1136      39.745 161.405  25.808  1.00  0.00           C  
ATOM   3308  CD1 LEU B1136      40.895 161.269  26.798  1.00  0.00           C  
ATOM   3309  CD2 LEU B1136      40.200 160.984  24.412  1.00  0.00           C  
ATOM   3310  N   LEU B1137      35.283 159.621  26.045  1.00  0.00           N  
ATOM   3311  CA  LEU B1137      34.247 158.825  26.667  1.00  0.00           C  
ATOM   3312  C   LEU B1137      33.228 158.569  25.587  1.00  0.00           C  
ATOM   3313  O   LEU B1137      32.150 158.021  25.845  1.00  0.00           O  
ATOM   3314  CB  LEU B1137      33.597 159.556  27.832  1.00  0.00           C  
ATOM   3315  CG  LEU B1137      34.504 160.122  28.919  1.00  0.00           C  
ATOM   3316  CD1 LEU B1137      33.707 160.141  30.202  1.00  0.00           C  
ATOM   3317  CD2 LEU B1137      35.761 159.279  29.101  1.00  0.00           C  
ATOM   3318  N   GLY B1138      33.591 158.978  24.372  1.00  0.00           N  
ATOM   3319  CA  GLY B1138      32.734 158.795  23.217  1.00  0.00           C  
ATOM   3320  C   GLY B1138      31.314 159.274  23.450  1.00  0.00           C  
ATOM   3321  O   GLY B1138      30.371 158.696  22.902  1.00  0.00           O  
ATOM   3322  N   LEU B1139      31.146 160.322  24.255  1.00  0.00           N  
ATOM   3323  CA  LEU B1139      29.808 160.818  24.517  1.00  0.00           C  
ATOM   3324  C   LEU B1139      29.120 161.160  23.228  1.00  0.00           C  
ATOM   3325  O   LEU B1139      29.693 161.815  22.349  1.00  0.00           O  
ATOM   3326  CB  LEU B1139      29.821 162.051  25.406  1.00  0.00           C  
ATOM   3327  CG  LEU B1139      30.121 161.770  26.869  1.00  0.00           C  
ATOM   3328  CD1 LEU B1139      31.621 161.783  27.057  1.00  0.00           C  
ATOM   3329  CD2 LEU B1139      29.464 162.818  27.753  1.00  0.00           C  
ATOM   3330  N   LYS B1140      27.870 160.725  23.135  1.00  0.00           N  
ATOM   3331  CA  LYS B1140      27.065 160.955  21.955  1.00  0.00           C  
ATOM   3332  C   LYS B1140      26.449 162.361  21.895  1.00  0.00           C  
ATOM   3333  O   LYS B1140      25.245 162.519  22.053  1.00  0.00           O  
ATOM   3334  CB  LYS B1140      25.975 159.879  21.877  1.00  0.00           C  
ATOM   3335  CG  LYS B1140      25.200 159.896  20.576  1.00  0.00           C  
ATOM   3336  CD  LYS B1140      26.160 160.018  19.392  1.00  0.00           C  
ATOM   3337  CE  LYS B1140      25.439 160.410  18.108  1.00  0.00           C  
ATOM   3338  NZ  LYS B1140      26.398 160.668  16.985  1.00  0.00           N  
ATOM   3339  N   ARG B1141      27.284 163.373  21.663  1.00  0.00           N  
ATOM   3340  CA  ARG B1141      26.818 164.758  21.567  1.00  0.00           C  
ATOM   3341  C   ARG B1141      25.837 164.914  20.431  1.00  0.00           C  
ATOM   3342  O   ARG B1141      26.208 164.843  19.263  1.00  0.00           O  
ATOM   3343  CB  ARG B1141      27.973 165.713  21.318  1.00  0.00           C  
ATOM   3344  CG  ARG B1141      28.853 165.958  22.493  1.00  0.00           C  
ATOM   3345  CD  ARG B1141      30.224 166.049  21.967  1.00  0.00           C  
ATOM   3346  NE  ARG B1141      31.083 166.907  22.753  1.00  0.00           N  
ATOM   3347  CZ  ARG B1141      32.361 167.082  22.461  1.00  0.00           C  
ATOM   3348  NH1 ARG B1141      32.885 166.451  21.416  1.00  0.00           N  
ATOM   3349  NH2 ARG B1141      33.110 167.886  23.198  1.00  0.00           N  
ATOM   3350  N   GLU B1142      24.591 165.188  20.789  1.00  0.00           N  
ATOM   3351  CA  GLU B1142      23.503 165.314  19.829  1.00  0.00           C  
ATOM   3352  C   GLU B1142      22.960 166.738  19.604  1.00  0.00           C  
ATOM   3353  O   GLU B1142      23.120 167.613  20.453  1.00  0.00           O  
ATOM   3354  CB  GLU B1142      22.363 164.404  20.307  1.00  0.00           C  
ATOM   3355  CG  GLU B1142      21.592 163.680  19.227  1.00  0.00           C  
ATOM   3356  CD  GLU B1142      22.437 162.654  18.498  1.00  0.00           C  
ATOM   3357  OE1 GLU B1142      23.260 163.057  17.645  1.00  0.00           O  
ATOM   3358  OE2 GLU B1142      22.282 161.446  18.788  1.00  0.00           O  
ATOM   3359  N   GLY B1143      22.332 166.936  18.440  1.00  0.00           N  
ATOM   3360  CA  GLY B1143      21.673 168.188  18.050  1.00  0.00           C  
ATOM   3361  C   GLY B1143      22.228 169.616  18.058  1.00  0.00           C  
ATOM   3362  O   GLY B1143      23.438 169.865  18.049  1.00  0.00           O  
ATOM   3363  N   PHE B1153      21.297 170.571  18.043  1.00  0.00           N  
ATOM   3364  CA  PHE B1153      21.614 172.003  18.051  1.00  0.00           C  
ATOM   3365  C   PHE B1153      21.299 172.598  19.408  1.00  0.00           C  
ATOM   3366  O   PHE B1153      20.137 172.710  19.798  1.00  0.00           O  
ATOM   3367  CB  PHE B1153      20.787 172.763  17.009  1.00  0.00           C  
ATOM   3368  CG  PHE B1153      21.122 172.414  15.597  1.00  0.00           C  
ATOM   3369  CD1 PHE B1153      20.166 171.835  14.764  1.00  0.00           C  
ATOM   3370  CD2 PHE B1153      22.396 172.659  15.096  1.00  0.00           C  
ATOM   3371  CE1 PHE B1153      20.470 171.503  13.456  1.00  0.00           C  
ATOM   3372  CE2 PHE B1153      22.716 172.331  13.786  1.00  0.00           C  
ATOM   3373  CZ  PHE B1153      21.750 171.751  12.961  1.00  0.00           C  
ATOM   3374  N   ARG B1154      22.330 172.986  20.135  1.00  0.00           N  
ATOM   3375  CA  ARG B1154      22.097 173.579  21.433  1.00  0.00           C  
ATOM   3376  C   ARG B1154      22.559 175.013  21.381  1.00  0.00           C  
ATOM   3377  O   ARG B1154      23.748 175.291  21.250  1.00  0.00           O  
ATOM   3378  CB  ARG B1154      22.833 172.784  22.511  1.00  0.00           C  
ATOM   3379  CG  ARG B1154      22.391 171.322  22.545  1.00  0.00           C  
ATOM   3380  CD  ARG B1154      20.873 171.246  22.600  1.00  0.00           C  
ATOM   3381  NE  ARG B1154      20.382 172.048  23.711  1.00  0.00           N  
ATOM   3382  CZ  ARG B1154      20.369 171.636  24.975  1.00  0.00           C  
ATOM   3383  NH1 ARG B1154      20.805 170.418  25.281  1.00  0.00           N  
ATOM   3384  NH2 ARG B1154      19.959 172.459  25.936  1.00  0.00           N  
ATOM   3385  N   PHE B1155      21.595 175.923  21.436  1.00  0.00           N  
ATOM   3386  CA  PHE B1155      21.897 177.342  21.397  1.00  0.00           C  
ATOM   3387  C   PHE B1155      21.984 177.889  22.812  1.00  0.00           C  
ATOM   3388  O   PHE B1155      21.265 177.444  23.713  1.00  0.00           O  
ATOM   3389  CB  PHE B1155      20.817 178.102  20.620  1.00  0.00           C  
ATOM   3390  CG  PHE B1155      21.048 178.146  19.130  1.00  0.00           C  
ATOM   3391  CD1 PHE B1155      20.225 177.441  18.256  1.00  0.00           C  
ATOM   3392  CD2 PHE B1155      22.076 178.922  18.600  1.00  0.00           C  
ATOM   3393  CE1 PHE B1155      20.423 177.512  16.874  1.00  0.00           C  
ATOM   3394  CE2 PHE B1155      22.283 179.001  17.218  1.00  0.00           C  
ATOM   3395  CZ  PHE B1155      21.449 178.289  16.353  1.00  0.00           C  
ATOM   3396  N   LEU B1156      22.859 178.867  23.006  1.00  0.00           N  
ATOM   3397  CA  LEU B1156      23.022 179.453  24.324  1.00  0.00           C  
ATOM   3398  C   LEU B1156      23.404 180.940  24.292  1.00  0.00           C  
ATOM   3399  O   LEU B1156      24.186 181.380  23.436  1.00  0.00           O  
ATOM   3400  CB  LEU B1156      24.080 178.663  25.099  1.00  0.00           C  
ATOM   3401  CG  LEU B1156      24.645 179.396  26.311  1.00  0.00           C  
ATOM   3402  CD1 LEU B1156      23.854 179.002  27.527  1.00  0.00           C  
ATOM   3403  CD2 LEU B1156      26.117 179.078  26.503  1.00  0.00           C  
ATOM   3404  N   TRP B1157      22.835 181.707  25.225  1.00  0.00           N  
ATOM   3405  CA  TRP B1157      23.139 183.138  25.366  1.00  0.00           C  
ATOM   3406  C   TRP B1157      24.108 183.296  26.533  1.00  0.00           C  
ATOM   3407  O   TRP B1157      23.848 182.818  27.638  1.00  0.00           O  
ATOM   3408  CB  TRP B1157      21.879 183.958  25.686  1.00  0.00           C  
ATOM   3409  CG  TRP B1157      21.104 184.382  24.496  1.00  0.00           C  
ATOM   3410  CD1 TRP B1157      19.783 184.120  24.225  1.00  0.00           C  
ATOM   3411  CD2 TRP B1157      21.623 185.058  23.353  1.00  0.00           C  
ATOM   3412  NE1 TRP B1157      19.462 184.580  22.970  1.00  0.00           N  
ATOM   3413  CE2 TRP B1157      20.574 185.157  22.412  1.00  0.00           C  
ATOM   3414  CE3 TRP B1157      22.875 185.580  23.024  1.00  0.00           C  
ATOM   3415  CZ2 TRP B1157      20.746 185.762  21.163  1.00  0.00           C  
ATOM   3416  CZ3 TRP B1157      23.044 186.179  21.789  1.00  0.00           C  
ATOM   3417  CH2 TRP B1157      21.988 186.262  20.869  1.00  0.00           C  
ATOM   3418  N   VAL B1158      25.222 183.961  26.288  1.00  0.00           N  
ATOM   3419  CA  VAL B1158      26.189 184.190  27.335  1.00  0.00           C  
ATOM   3420  C   VAL B1158      26.254 185.689  27.512  1.00  0.00           C  
ATOM   3421  O   VAL B1158      26.846 186.411  26.701  1.00  0.00           O  
ATOM   3422  CB  VAL B1158      27.547 183.651  26.944  1.00  0.00           C  
ATOM   3423  CG1 VAL B1158      28.565 183.977  28.028  1.00  0.00           C  
ATOM   3424  CG2 VAL B1158      27.429 182.144  26.706  1.00  0.00           C  
ATOM   3425  N   VAL B1159      25.643 186.153  28.593  1.00  0.00           N  
ATOM   3426  CA  VAL B1159      25.565 187.576  28.863  1.00  0.00           C  
ATOM   3427  C   VAL B1159      26.328 188.020  30.099  1.00  0.00           C  
ATOM   3428  O   VAL B1159      26.682 187.212  30.943  1.00  0.00           O  
ATOM   3429  CB  VAL B1159      24.107 187.959  29.041  1.00  0.00           C  
ATOM   3430  CG1 VAL B1159      23.304 187.543  27.807  1.00  0.00           C  
ATOM   3431  CG2 VAL B1159      23.566 187.258  30.263  1.00  0.00           C  
ATOM   3432  N   ASP B1160      26.557 189.322  30.190  1.00  0.00           N  
ATOM   3433  CA  ASP B1160      27.250 189.937  31.308  1.00  0.00           C  
ATOM   3434  C   ASP B1160      28.741 189.660  31.340  1.00  0.00           C  
ATOM   3435  O   ASP B1160      29.302 189.293  32.375  1.00  0.00           O  
ATOM   3436  CB  ASP B1160      26.603 189.527  32.634  1.00  0.00           C  
ATOM   3437  CG  ASP B1160      25.197 190.097  32.799  1.00  0.00           C  
ATOM   3438  OD1 ASP B1160      25.028 191.336  32.688  1.00  0.00           O  
ATOM   3439  OD2 ASP B1160      24.261 189.298  33.043  1.00  0.00           O  
ATOM   3440  N   PHE B1161      29.384 189.852  30.193  1.00  0.00           N  
ATOM   3441  CA  PHE B1161      30.824 189.659  30.088  1.00  0.00           C  
ATOM   3442  C   PHE B1161      31.518 190.778  30.824  1.00  0.00           C  
ATOM   3443  O   PHE B1161      31.040 191.903  30.847  1.00  0.00           O  
ATOM   3444  CB  PHE B1161      31.295 189.715  28.637  1.00  0.00           C  
ATOM   3445  CG  PHE B1161      31.153 188.430  27.903  1.00  0.00           C  
ATOM   3446  CD1 PHE B1161      29.928 188.053  27.363  1.00  0.00           C  
ATOM   3447  CD2 PHE B1161      32.249 187.581  27.757  1.00  0.00           C  
ATOM   3448  CE1 PHE B1161      29.790 186.841  26.683  1.00  0.00           C  
ATOM   3449  CE2 PHE B1161      32.127 186.365  27.079  1.00  0.00           C  
ATOM   3450  CZ  PHE B1161      30.891 185.992  26.537  1.00  0.00           C  
ATOM   3451  N   PRO B1162      32.656 190.489  31.451  1.00  0.00           N  
ATOM   3452  CA  PRO B1162      33.285 191.617  32.132  1.00  0.00           C  
ATOM   3453  C   PRO B1162      33.723 192.612  31.053  1.00  0.00           C  
ATOM   3454  O   PRO B1162      34.104 192.215  29.952  1.00  0.00           O  
ATOM   3455  CB  PRO B1162      34.455 190.965  32.877  1.00  0.00           C  
ATOM   3456  CG  PRO B1162      34.790 189.763  32.019  1.00  0.00           C  
ATOM   3457  CD  PRO B1162      33.423 189.245  31.635  1.00  0.00           C  
ATOM   3458  N   LEU B1163      33.642 193.900  31.365  1.00  0.00           N  
ATOM   3459  CA  LEU B1163      34.009 194.953  30.421  1.00  0.00           C  
ATOM   3460  C   LEU B1163      35.507 194.965  30.193  1.00  0.00           C  
ATOM   3461  O   LEU B1163      35.977 194.999  29.059  1.00  0.00           O  
ATOM   3462  CB  LEU B1163      33.565 196.318  30.959  1.00  0.00           C  
ATOM   3463  CG  LEU B1163      33.706 197.555  30.061  1.00  0.00           C  
ATOM   3464  CD1 LEU B1163      32.703 197.491  28.925  1.00  0.00           C  
ATOM   3465  CD2 LEU B1163      33.466 198.808  30.879  1.00  0.00           C  
ATOM   3466  N   LEU B1189      36.257 194.945  31.284  1.00  0.00           N  
ATOM   3467  CA  LEU B1189      37.703 194.950  31.188  1.00  0.00           C  
ATOM   3468  C   LEU B1189      38.247 193.585  31.572  1.00  0.00           C  
ATOM   3469  O   LEU B1189      37.704 192.911  32.448  1.00  0.00           O  
ATOM   3470  CB  LEU B1189      38.294 196.000  32.122  1.00  0.00           C  
ATOM   3471  CG  LEU B1189      37.606 197.361  32.203  1.00  0.00           C  
ATOM   3472  CD1 LEU B1189      38.380 198.232  33.179  1.00  0.00           C  
ATOM   3473  CD2 LEU B1189      37.532 198.014  30.833  1.00  0.00           C  
ATOM   3474  N   GLU B1190      39.308 193.172  30.888  1.00  0.00           N  
ATOM   3475  CA  GLU B1190      39.971 191.908  31.170  1.00  0.00           C  
ATOM   3476  C   GLU B1190      41.428 192.334  31.303  1.00  0.00           C  
ATOM   3477  O   GLU B1190      41.690 193.481  31.661  1.00  0.00           O  
ATOM   3478  CB  GLU B1190      39.761 190.901  30.025  1.00  0.00           C  
ATOM   3479  CG  GLU B1190      40.570 191.138  28.765  1.00  0.00           C  
ATOM   3480  CD  GLU B1190      40.328 190.065  27.718  1.00  0.00           C  
ATOM   3481  OE1 GLU B1190      40.219 188.875  28.100  1.00  0.00           O  
ATOM   3482  OE2 GLU B1190      40.257 190.409  26.516  1.00  0.00           O  
ATOM   3483  N   TRP B1321      42.385 191.455  31.032  1.00  0.00           N  
ATOM   3484  CA  TRP B1321      43.786 191.867  31.160  1.00  0.00           C  
ATOM   3485  C   TRP B1321      44.722 191.453  30.036  1.00  0.00           C  
ATOM   3486  O   TRP B1321      44.556 190.398  29.417  1.00  0.00           O  
ATOM   3487  CB  TRP B1321      44.382 191.357  32.479  1.00  0.00           C  
ATOM   3488  CG  TRP B1321      44.481 192.380  33.578  1.00  0.00           C  
ATOM   3489  CD1 TRP B1321      43.540 192.658  34.519  1.00  0.00           C  
ATOM   3490  CD2 TRP B1321      45.616 193.243  33.880  1.00  0.00           C  
ATOM   3491  NE1 TRP B1321      44.014 193.629  35.394  1.00  0.00           N  
ATOM   3492  CE2 TRP B1321      45.278 193.993  35.030  1.00  0.00           C  
ATOM   3493  CE3 TRP B1321      46.871 193.421  33.281  1.00  0.00           C  
ATOM   3494  CZ2 TRP B1321      46.165 194.929  35.593  1.00  0.00           C  
ATOM   3495  CZ3 TRP B1321      47.766 194.363  33.843  1.00  0.00           C  
ATOM   3496  CH2 TRP B1321      47.381 195.094  35.006  1.00  0.00           C  
ATOM   3497  N   ASP B1322      45.714 192.301  29.772  1.00  0.00           N  
ATOM   3498  CA  ASP B1322      46.737 192.067  28.746  1.00  0.00           C  
ATOM   3499  C   ASP B1322      48.041 192.482  29.401  1.00  0.00           C  
ATOM   3500  O   ASP B1322      48.459 193.643  29.307  1.00  0.00           O  
ATOM   3501  CB  ASP B1322      46.479 192.913  27.496  1.00  0.00           C  
ATOM   3502  CG  ASP B1322      46.341 192.070  26.250  1.00  0.00           C  
ATOM   3503  OD1 ASP B1322      47.265 191.281  25.944  1.00  0.00           O  
ATOM   3504  OD2 ASP B1322      45.301 192.179  25.558  1.00  0.00           O  
ATOM   3505  N   GLU B1385      48.673 191.528  30.082  1.00  0.00           N  
ATOM   3506  CA  GLU B1385      49.909 191.779  30.802  1.00  0.00           C  
ATOM   3507  C   GLU B1385      50.798 192.825  30.137  1.00  0.00           C  
ATOM   3508  O   GLU B1385      51.540 192.579  29.181  1.00  0.00           O  
ATOM   3509  CB  GLU B1385      50.694 190.493  31.057  1.00  0.00           C  
ATOM   3510  CG  GLU B1385      51.847 190.725  32.031  1.00  0.00           C  
ATOM   3511  CD  GLU B1385      51.416 191.553  33.222  1.00  0.00           C  
ATOM   3512  OE1 GLU B1385      51.040 190.978  34.273  1.00  0.00           O  
ATOM   3513  OE2 GLU B1385      51.440 192.804  33.120  1.00  0.00           O  
ATOM   3514  N   GLU B1386      50.668 194.025  30.663  1.00  0.00           N  
ATOM   3515  CA  GLU B1386      51.374 195.211  30.253  1.00  0.00           C  
ATOM   3516  C   GLU B1386      50.980 196.028  31.471  1.00  0.00           C  
ATOM   3517  O   GLU B1386      49.798 196.237  31.720  1.00  0.00           O  
ATOM   3518  CB  GLU B1386      50.825 195.768  28.926  1.00  0.00           C  
ATOM   3519  CG  GLU B1386      49.893 196.983  29.013  1.00  0.00           C  
ATOM   3520  CD  GLU B1386      49.802 197.687  27.696  1.00  0.00           C  
ATOM   3521  OE1 GLU B1386      49.191 198.770  27.654  1.00  0.00           O  
ATOM   3522  OE2 GLU B1386      50.343 197.178  26.680  1.00  0.00           O  
ATOM   3523  N   GLU B1387      51.985 196.423  32.253  1.00  0.00           N  
ATOM   3524  CA  GLU B1387      51.737 197.173  33.482  1.00  0.00           C  
ATOM   3525  C   GLU B1387      50.902 198.456  33.441  1.00  0.00           C  
ATOM   3526  O   GLU B1387      51.264 199.460  34.074  1.00  0.00           O  
ATOM   3527  CB  GLU B1387      53.040 197.457  34.228  1.00  0.00           C  
ATOM   3528  CG  GLU B1387      53.493 196.253  35.096  1.00  0.00           C  
ATOM   3529  CD  GLU B1387      52.420 195.777  36.047  1.00  0.00           C  
ATOM   3530  OE1 GLU B1387      51.413 195.189  35.584  1.00  0.00           O  
ATOM   3531  OE2 GLU B1387      52.573 195.985  37.273  1.00  0.00           O  
ATOM   3532  N   GLU B1388      49.744 198.415  32.787  1.00  0.00           N  
ATOM   3533  CA  GLU B1388      48.856 199.563  32.793  1.00  0.00           C  
ATOM   3534  C   GLU B1388      47.378 199.175  32.712  1.00  0.00           C  
ATOM   3535  O   GLU B1388      47.000 198.018  32.949  1.00  0.00           O  
ATOM   3536  CB  GLU B1388      49.254 200.559  31.710  1.00  0.00           C  
ATOM   3537  CG  GLU B1388      49.432 201.982  32.257  1.00  0.00           C  
ATOM   3538  CD  GLU B1388      49.991 201.987  33.657  1.00  0.00           C  
ATOM   3539  OE1 GLU B1388      51.205 201.737  33.847  1.00  0.00           O  
ATOM   3540  OE2 GLU B1388      49.208 202.234  34.603  1.00  0.00           O  
ATOM   3541  N   ALA B1389      46.536 200.162  32.434  1.00  0.00           N  
ATOM   3542  CA  ALA B1389      45.092 199.987  32.337  1.00  0.00           C  
ATOM   3543  C   ALA B1389      44.644 198.648  31.733  1.00  0.00           C  
ATOM   3544  O   ALA B1389      45.353 198.008  30.939  1.00  0.00           O  
ATOM   3545  CB  ALA B1389      44.481 201.145  31.556  1.00  0.00           C  
ATOM   3546  N   TRP B1390      43.448 198.223  32.116  1.00  0.00           N  
ATOM   3547  CA  TRP B1390      42.877 196.976  31.645  1.00  0.00           C  
ATOM   3548  C   TRP B1390      42.726 196.875  30.126  1.00  0.00           C  
ATOM   3549  O   TRP B1390      43.153 197.747  29.353  1.00  0.00           O  
ATOM   3550  CB  TRP B1390      41.501 196.753  32.263  1.00  0.00           C  
ATOM   3551  CG  TRP B1390      41.515 196.133  33.610  1.00  0.00           C  
ATOM   3552  CD1 TRP B1390      41.117 194.877  33.935  1.00  0.00           C  
ATOM   3553  CD2 TRP B1390      41.974 196.747  34.825  1.00  0.00           C  
ATOM   3554  NE1 TRP B1390      41.298 194.662  35.292  1.00  0.00           N  
ATOM   3555  CE2 TRP B1390      41.815 195.787  35.858  1.00  0.00           C  
ATOM   3556  CE3 TRP B1390      42.489 198.003  35.132  1.00  0.00           C  
ATOM   3557  CZ2 TRP B1390      42.174 196.064  37.174  1.00  0.00           C  
ATOM   3558  CZ3 TRP B1390      42.852 198.288  36.453  1.00  0.00           C  
ATOM   3559  CH2 TRP B1390      42.677 197.293  37.457  1.00  0.00           C  
ATOM   3560  N   THR B1391      42.116 195.765  29.721  1.00  0.00           N  
ATOM   3561  CA  THR B1391      41.864 195.442  28.330  1.00  0.00           C  
ATOM   3562  C   THR B1391      40.379 195.455  28.075  1.00  0.00           C  
ATOM   3563  O   THR B1391      39.580 195.141  28.950  1.00  0.00           O  
ATOM   3564  CB  THR B1391      42.346 194.025  27.978  1.00  0.00           C  
ATOM   3565  OG1 THR B1391      43.766 193.947  28.126  1.00  0.00           O  
ATOM   3566  CG2 THR B1391      41.967 193.678  26.544  1.00  0.00           C  
ATOM   3567  N   TYR B1392      40.013 195.818  26.860  1.00  0.00           N  
ATOM   3568  CA  TYR B1392      38.620 195.832  26.495  1.00  0.00           C  
ATOM   3569  C   TYR B1392      38.350 194.518  25.771  1.00  0.00           C  
ATOM   3570  O   TYR B1392      39.012 194.191  24.787  1.00  0.00           O  
ATOM   3571  CB  TYR B1392      38.322 197.049  25.609  1.00  0.00           C  
ATOM   3572  CG  TYR B1392      39.217 197.184  24.398  1.00  0.00           C  
ATOM   3573  CD1 TYR B1392      38.687 197.092  23.114  1.00  0.00           C  
ATOM   3574  CD2 TYR B1392      40.594 197.407  24.530  1.00  0.00           C  
ATOM   3575  CE1 TYR B1392      39.494 197.219  21.985  1.00  0.00           C  
ATOM   3576  CE2 TYR B1392      41.417 197.536  23.401  1.00  0.00           C  
ATOM   3577  CZ  TYR B1392      40.856 197.440  22.130  1.00  0.00           C  
ATOM   3578  OH  TYR B1392      41.648 197.562  21.006  1.00  0.00           O  
ATOM   3579  N   MET B1393      37.400 193.749  26.291  1.00  0.00           N  
ATOM   3580  CA  MET B1393      37.048 192.470  25.693  1.00  0.00           C  
ATOM   3581  C   MET B1393      36.361 192.663  24.351  1.00  0.00           C  
ATOM   3582  O   MET B1393      36.447 191.820  23.466  1.00  0.00           O  
ATOM   3583  CB  MET B1393      36.123 191.671  26.621  1.00  0.00           C  
ATOM   3584  CG  MET B1393      36.804 191.025  27.820  1.00  0.00           C  
ATOM   3585  SD  MET B1393      35.818 189.676  28.511  1.00  0.00           S  
ATOM   3586  CE  MET B1393      36.329 188.315  27.486  1.00  0.00           C  
ATOM   3587  N   HIS B1418      35.681 193.788  24.201  1.00  0.00           N  
ATOM   3588  CA  HIS B1418      34.950 194.092  22.978  1.00  0.00           C  
ATOM   3589  C   HIS B1418      35.400 195.493  22.599  1.00  0.00           C  
ATOM   3590  O   HIS B1418      36.194 196.084  23.326  1.00  0.00           O  
ATOM   3591  CB  HIS B1418      33.451 194.035  23.287  1.00  0.00           C  
ATOM   3592  CG  HIS B1418      33.129 193.167  24.469  1.00  0.00           C  
ATOM   3593  ND1 HIS B1418      33.177 191.787  24.420  1.00  0.00           N  
ATOM   3594  CD2 HIS B1418      32.871 193.484  25.761  1.00  0.00           C  
ATOM   3595  CE1 HIS B1418      32.969 191.295  25.629  1.00  0.00           C  
ATOM   3596  NE2 HIS B1418      32.782 192.303  26.461  1.00  0.00           N  
ATOM   3597  N   HIS B1420      34.925 196.030  21.478  1.00  0.00           N  
ATOM   3598  CA  HIS B1420      35.353 197.374  21.086  1.00  0.00           C  
ATOM   3599  C   HIS B1420      35.175 198.353  22.229  1.00  0.00           C  
ATOM   3600  O   HIS B1420      34.247 198.239  23.034  1.00  0.00           O  
ATOM   3601  CB  HIS B1420      34.602 197.875  19.843  1.00  0.00           C  
ATOM   3602  CG  HIS B1420      33.226 197.312  19.704  1.00  0.00           C  
ATOM   3603  ND1 HIS B1420      32.164 197.731  20.478  1.00  0.00           N  
ATOM   3604  CD2 HIS B1420      32.753 196.299  18.938  1.00  0.00           C  
ATOM   3605  CE1 HIS B1420      31.102 196.997  20.199  1.00  0.00           C  
ATOM   3606  NE2 HIS B1420      31.431 196.121  19.270  1.00  0.00           N  
ATOM   3607  N   PRO B1421      36.073 199.336  22.313  1.00  0.00           N  
ATOM   3608  CA  PRO B1421      36.017 200.342  23.370  1.00  0.00           C  
ATOM   3609  C   PRO B1421      34.653 201.013  23.391  1.00  0.00           C  
ATOM   3610  O   PRO B1421      34.333 201.777  24.295  1.00  0.00           O  
ATOM   3611  CB  PRO B1421      37.140 201.295  22.986  1.00  0.00           C  
ATOM   3612  CG  PRO B1421      37.098 201.244  21.488  1.00  0.00           C  
ATOM   3613  CD  PRO B1421      36.976 199.762  21.232  1.00  0.00           C  
ATOM   3614  N   PHE B1422      33.846 200.723  22.383  1.00  0.00           N  
ATOM   3615  CA  PHE B1422      32.522 201.300  22.313  1.00  0.00           C  
ATOM   3616  C   PHE B1422      31.519 200.495  23.093  1.00  0.00           C  
ATOM   3617  O   PHE B1422      30.369 200.900  23.211  1.00  0.00           O  
ATOM   3618  CB  PHE B1422      32.060 201.395  20.867  1.00  0.00           C  
ATOM   3619  CG  PHE B1422      32.787 202.426  20.078  1.00  0.00           C  
ATOM   3620  CD1 PHE B1422      32.564 202.561  18.721  1.00  0.00           C  
ATOM   3621  CD2 PHE B1422      33.703 203.269  20.691  1.00  0.00           C  
ATOM   3622  CE1 PHE B1422      33.243 203.519  17.987  1.00  0.00           C  
ATOM   3623  CE2 PHE B1422      34.387 204.232  19.964  1.00  0.00           C  
ATOM   3624  CZ  PHE B1422      34.157 204.357  18.608  1.00  0.00           C  
ATOM   3625  N   THR B1423      31.931 199.357  23.640  1.00  0.00           N  
ATOM   3626  CA  THR B1423      30.969 198.553  24.382  1.00  0.00           C  
ATOM   3627  C   THR B1423      30.565 199.242  25.668  1.00  0.00           C  
ATOM   3628  O   THR B1423      31.397 199.798  26.390  1.00  0.00           O  
ATOM   3629  CB  THR B1423      31.489 197.153  24.685  1.00  0.00           C  
ATOM   3630  OG1 THR B1423      31.938 196.547  23.467  1.00  0.00           O  
ATOM   3631  CG2 THR B1423      30.360 196.301  25.244  1.00  0.00           C  
ATOM   3632  N   SER B1424      29.271 199.189  25.944  1.00  0.00           N  
ATOM   3633  CA  SER B1424      28.708 199.847  27.105  1.00  0.00           C  
ATOM   3634  C   SER B1424      28.733 199.128  28.438  1.00  0.00           C  
ATOM   3635  O   SER B1424      28.438 197.935  28.533  1.00  0.00           O  
ATOM   3636  CB  SER B1424      27.257 200.255  26.812  1.00  0.00           C  
ATOM   3637  OG  SER B1424      26.428 200.052  27.950  1.00  0.00           O  
ATOM   3638  N   PRO B1425      29.132 199.851  29.490  1.00  0.00           N  
ATOM   3639  CA  PRO B1425      29.150 199.220  30.803  1.00  0.00           C  
ATOM   3640  C   PRO B1425      27.705 198.971  31.219  1.00  0.00           C  
ATOM   3641  O   PRO B1425      26.772 199.358  30.511  1.00  0.00           O  
ATOM   3642  CB  PRO B1425      29.849 200.255  31.693  1.00  0.00           C  
ATOM   3643  CG  PRO B1425      30.132 201.439  30.815  1.00  0.00           C  
ATOM   3644  CD  PRO B1425      30.110 200.947  29.419  1.00  0.00           C  
ATOM   3645  N   HIS B1426      27.518 198.312  32.354  1.00  0.00           N  
ATOM   3646  CA  HIS B1426      26.176 198.052  32.831  1.00  0.00           C  
ATOM   3647  C   HIS B1426      25.726 199.253  33.634  1.00  0.00           C  
ATOM   3648  O   HIS B1426      26.444 199.710  34.521  1.00  0.00           O  
ATOM   3649  CB  HIS B1426      26.134 196.836  33.743  1.00  0.00           C  
ATOM   3650  CG  HIS B1426      24.744 196.431  34.103  1.00  0.00           C  
ATOM   3651  ND1 HIS B1426      23.813 197.329  34.584  1.00  0.00           N  
ATOM   3652  CD2 HIS B1426      24.090 195.253  33.968  1.00  0.00           C  
ATOM   3653  CE1 HIS B1426      22.648 196.723  34.723  1.00  0.00           C  
ATOM   3654  NE2 HIS B1426      22.789 195.463  34.358  1.00  0.00           N  
ATOM   3655  N   PRO B1427      24.534 199.787  33.339  1.00  0.00           N  
ATOM   3656  CA  PRO B1427      24.121 200.946  34.133  1.00  0.00           C  
ATOM   3657  C   PRO B1427      24.300 200.687  35.634  1.00  0.00           C  
ATOM   3658  O   PRO B1427      24.528 201.610  36.408  1.00  0.00           O  
ATOM   3659  CB  PRO B1427      22.663 201.152  33.718  1.00  0.00           C  
ATOM   3660  CG  PRO B1427      22.235 199.789  33.220  1.00  0.00           C  
ATOM   3661  CD  PRO B1427      23.447 199.321  32.467  1.00  0.00           C  
ATOM   3662  N   GLU B1428      24.220 199.419  36.031  1.00  0.00           N  
ATOM   3663  CA  GLU B1428      24.388 199.024  37.431  1.00  0.00           C  
ATOM   3664  C   GLU B1428      25.839 199.212  37.868  1.00  0.00           C  
ATOM   3665  O   GLU B1428      26.131 200.037  38.724  1.00  0.00           O  
ATOM   3666  CB  GLU B1428      23.979 197.551  37.629  1.00  0.00           C  
ATOM   3667  CG  GLU B1428      22.557 197.292  38.193  1.00  0.00           C  
ATOM   3668  CD  GLU B1428      21.433 198.010  37.435  1.00  0.00           C  
ATOM   3669  OE1 GLU B1428      21.306 199.246  37.584  1.00  0.00           O  
ATOM   3670  OE2 GLU B1428      20.674 197.339  36.696  1.00  0.00           O  
ATOM   3671  N   ASP B1429      26.744 198.448  37.265  1.00  0.00           N  
ATOM   3672  CA  ASP B1429      28.175 198.514  37.583  1.00  0.00           C  
ATOM   3673  C   ASP B1429      28.854 199.857  37.295  1.00  0.00           C  
ATOM   3674  O   ASP B1429      30.030 200.033  37.612  1.00  0.00           O  
ATOM   3675  CB  ASP B1429      28.934 197.434  36.804  1.00  0.00           C  
ATOM   3676  CG  ASP B1429      28.574 196.035  37.241  1.00  0.00           C  
ATOM   3677  OD1 ASP B1429      27.386 195.798  37.553  1.00  0.00           O  
ATOM   3678  OD2 ASP B1429      29.480 195.172  37.258  1.00  0.00           O  
ATOM   3679  N   LEU B1430      28.128 200.801  36.706  1.00  0.00           N  
ATOM   3680  CA  LEU B1430      28.716 202.092  36.343  1.00  0.00           C  
ATOM   3681  C   LEU B1430      29.632 202.741  37.387  1.00  0.00           C  
ATOM   3682  O   LEU B1430      30.731 203.176  37.053  1.00  0.00           O  
ATOM   3683  CB  LEU B1430      27.609 203.068  35.920  1.00  0.00           C  
ATOM   3684  CG  LEU B1430      28.003 204.232  35.004  1.00  0.00           C  
ATOM   3685  CD1 LEU B1430      28.787 203.748  33.795  1.00  0.00           C  
ATOM   3686  CD2 LEU B1430      26.747 204.923  34.550  1.00  0.00           C  
ATOM   3687  N   PRO B1431      29.205 202.799  38.663  1.00  0.00           N  
ATOM   3688  CA  PRO B1431      30.016 203.408  39.727  1.00  0.00           C  
ATOM   3689  C   PRO B1431      31.182 202.563  40.228  1.00  0.00           C  
ATOM   3690  O   PRO B1431      31.869 202.952  41.167  1.00  0.00           O  
ATOM   3691  CB  PRO B1431      28.998 203.649  40.828  1.00  0.00           C  
ATOM   3692  CG  PRO B1431      28.158 202.416  40.722  1.00  0.00           C  
ATOM   3693  CD  PRO B1431      27.916 202.337  39.211  1.00  0.00           C  
ATOM   3694  N   LEU B1432      31.389 201.399  39.631  1.00  0.00           N  
ATOM   3695  CA  LEU B1432      32.497 200.549  40.041  1.00  0.00           C  
ATOM   3696  C   LEU B1432      33.586 200.709  38.997  1.00  0.00           C  
ATOM   3697  O   LEU B1432      34.618 200.040  39.045  1.00  0.00           O  
ATOM   3698  CB  LEU B1432      32.076 199.074  40.110  1.00  0.00           C  
ATOM   3699  CG  LEU B1432      30.940 198.616  41.040  1.00  0.00           C  
ATOM   3700  CD1 LEU B1432      31.150 199.201  42.434  1.00  0.00           C  
ATOM   3701  CD2 LEU B1432      29.589 199.046  40.487  1.00  0.00           C  
ATOM   3702  N   LEU B1433      33.344 201.609  38.052  1.00  0.00           N  
ATOM   3703  CA  LEU B1433      34.280 201.854  36.963  1.00  0.00           C  
ATOM   3704  C   LEU B1433      35.704 202.157  37.429  1.00  0.00           C  
ATOM   3705  O   LEU B1433      36.634 201.396  37.153  1.00  0.00           O  
ATOM   3706  CB  LEU B1433      33.762 203.000  36.095  1.00  0.00           C  
ATOM   3707  CG  LEU B1433      34.073 202.843  34.610  1.00  0.00           C  
ATOM   3708  CD1 LEU B1433      33.388 201.589  34.080  1.00  0.00           C  
ATOM   3709  CD2 LEU B1433      33.596 204.062  33.853  1.00  0.00           C  
ATOM   3710  N   GLU B1434      35.862 203.274  38.132  1.00  0.00           N  
ATOM   3711  CA  GLU B1434      37.161 203.695  38.636  1.00  0.00           C  
ATOM   3712  C   GLU B1434      37.562 202.965  39.918  1.00  0.00           C  
ATOM   3713  O   GLU B1434      38.701 203.082  40.371  1.00  0.00           O  
ATOM   3714  CB  GLU B1434      37.157 205.207  38.888  1.00  0.00           C  
ATOM   3715  CG  GLU B1434      37.436 206.076  37.659  1.00  0.00           C  
ATOM   3716  CD  GLU B1434      36.365 205.979  36.589  1.00  0.00           C  
ATOM   3717  OE1 GLU B1434      35.176 206.147  36.919  1.00  0.00           O  
ATOM   3718  OE2 GLU B1434      36.714 205.751  35.414  1.00  0.00           O  
ATOM   3719  N   LYS B1435      36.634 202.202  40.490  1.00  0.00           N  
ATOM   3720  CA  LYS B1435      36.898 201.472  41.729  1.00  0.00           C  
ATOM   3721  C   LYS B1435      37.207 199.975  41.573  1.00  0.00           C  
ATOM   3722  O   LYS B1435      38.229 199.497  42.077  1.00  0.00           O  
ATOM   3723  CB  LYS B1435      35.727 201.661  42.696  1.00  0.00           C  
ATOM   3724  CG  LYS B1435      35.593 203.074  43.236  1.00  0.00           C  
ATOM   3725  CD  LYS B1435      34.416 203.175  44.197  1.00  0.00           C  
ATOM   3726  CE  LYS B1435      34.492 204.435  45.062  1.00  0.00           C  
ATOM   3727  NZ  LYS B1435      34.398 205.718  44.295  1.00  0.00           N  
ATOM   3728  N   ASP B1436      36.331 199.235  40.896  1.00  0.00           N  
ATOM   3729  CA  ASP B1436      36.548 197.803  40.683  1.00  0.00           C  
ATOM   3730  C   ASP B1436      36.527 197.559  39.181  1.00  0.00           C  
ATOM   3731  O   ASP B1436      35.617 196.915  38.654  1.00  0.00           O  
ATOM   3732  CB  ASP B1436      35.447 196.981  41.369  1.00  0.00           C  
ATOM   3733  CG  ASP B1436      35.987 195.737  42.073  1.00  0.00           C  
ATOM   3734  OD1 ASP B1436      36.528 194.839  41.395  1.00  0.00           O  
ATOM   3735  OD2 ASP B1436      35.868 195.661  43.314  1.00  0.00           O  
ATOM   3736  N   PRO B1437      37.535 198.089  38.471  1.00  0.00           N  
ATOM   3737  CA  PRO B1437      37.687 197.968  37.021  1.00  0.00           C  
ATOM   3738  C   PRO B1437      37.509 196.546  36.533  1.00  0.00           C  
ATOM   3739  O   PRO B1437      36.769 196.288  35.584  1.00  0.00           O  
ATOM   3740  CB  PRO B1437      39.101 198.480  36.786  1.00  0.00           C  
ATOM   3741  CG  PRO B1437      39.235 199.534  37.837  1.00  0.00           C  
ATOM   3742  CD  PRO B1437      38.673 198.826  39.044  1.00  0.00           C  
ATOM   3743  N   GLY B1438      38.195 195.622  37.191  1.00  0.00           N  
ATOM   3744  CA  GLY B1438      38.099 194.230  36.800  1.00  0.00           C  
ATOM   3745  C   GLY B1438      36.714 193.646  37.009  1.00  0.00           C  
ATOM   3746  O   GLY B1438      36.332 192.698  36.331  1.00  0.00           O  
ATOM   3747  N   ARG B1443      35.955 194.229  37.932  1.00  0.00           N  
ATOM   3748  CA  ARG B1443      34.616 193.744  38.268  1.00  0.00           C  
ATOM   3749  C   ARG B1443      33.468 194.290  37.436  1.00  0.00           C  
ATOM   3750  O   ARG B1443      32.359 193.762  37.491  1.00  0.00           O  
ATOM   3751  CB  ARG B1443      34.325 194.020  39.747  1.00  0.00           C  
ATOM   3752  CG  ARG B1443      34.500 192.822  40.654  1.00  0.00           C  
ATOM   3753  CD  ARG B1443      33.181 192.107  40.841  1.00  0.00           C  
ATOM   3754  NE  ARG B1443      33.361 190.665  40.971  1.00  0.00           N  
ATOM   3755  CZ  ARG B1443      34.120 190.072  41.890  1.00  0.00           C  
ATOM   3756  NH1 ARG B1443      34.789 190.790  42.784  1.00  0.00           N  
ATOM   3757  NH2 ARG B1443      34.212 188.750  41.908  1.00  0.00           N  
ATOM   3758  N   VAL B1444      33.727 195.344  36.673  1.00  0.00           N  
ATOM   3759  CA  VAL B1444      32.692 195.960  35.847  1.00  0.00           C  
ATOM   3760  C   VAL B1444      32.168 195.017  34.778  1.00  0.00           C  
ATOM   3761  O   VAL B1444      32.945 194.487  33.989  1.00  0.00           O  
ATOM   3762  CB  VAL B1444      33.219 197.225  35.140  1.00  0.00           C  
ATOM   3763  CG1 VAL B1444      32.189 197.727  34.140  1.00  0.00           C  
ATOM   3764  CG2 VAL B1444      33.522 198.295  36.159  1.00  0.00           C  
ATOM   3765  N   ARG B1448      30.857 194.802  34.744  1.00  0.00           N  
ATOM   3766  CA  ARG B1448      30.302 193.941  33.716  1.00  0.00           C  
ATOM   3767  C   ARG B1448      29.707 194.802  32.604  1.00  0.00           C  
ATOM   3768  O   ARG B1448      29.012 195.797  32.849  1.00  0.00           O  
ATOM   3769  CB  ARG B1448      29.259 192.976  34.295  1.00  0.00           C  
ATOM   3770  CG  ARG B1448      28.039 193.635  34.861  1.00  0.00           C  
ATOM   3771  CD  ARG B1448      27.433 192.790  35.956  1.00  0.00           C  
ATOM   3772  NE  ARG B1448      26.527 193.604  36.760  1.00  0.00           N  
ATOM   3773  CZ  ARG B1448      25.251 193.825  36.468  1.00  0.00           C  
ATOM   3774  NH1 ARG B1448      24.714 193.275  35.390  1.00  0.00           N  
ATOM   3775  NH2 ARG B1448      24.517 194.616  37.242  1.00  0.00           N  
ATOM   3776  N   ALA B1456      30.028 194.405  31.378  1.00  0.00           N  
ATOM   3777  CA  ALA B1456      29.593 195.080  30.172  1.00  0.00           C  
ATOM   3778  C   ALA B1456      28.252 194.550  29.718  1.00  0.00           C  
ATOM   3779  O   ALA B1456      27.809 193.498  30.165  1.00  0.00           O  
ATOM   3780  CB  ALA B1456      30.620 194.864  29.082  1.00  0.00           C  
ATOM   3781  N   LEU B1457      27.602 195.300  28.837  1.00  0.00           N  
ATOM   3782  CA  LEU B1457      26.334 194.869  28.291  1.00  0.00           C  
ATOM   3783  C   LEU B1457      26.658 194.197  26.963  1.00  0.00           C  
ATOM   3784  O   LEU B1457      26.108 194.555  25.918  1.00  0.00           O  
ATOM   3785  CB  LEU B1457      25.394 196.043  28.046  1.00  0.00           C  
ATOM   3786  CG  LEU B1457      24.848 196.870  29.204  1.00  0.00           C  
ATOM   3787  CD1 LEU B1457      23.618 197.612  28.701  1.00  0.00           C  
ATOM   3788  CD2 LEU B1457      24.474 195.998  30.381  1.00  0.00           C  
ATOM   3789  N   ALA B1458      27.571 193.228  27.007  1.00  0.00           N  
ATOM   3790  CA  ALA B1458      27.976 192.488  25.812  1.00  0.00           C  
ATOM   3791  C   ALA B1458      27.395 191.065  25.858  1.00  0.00           C  
ATOM   3792  O   ALA B1458      27.059 190.570  26.937  1.00  0.00           O  
ATOM   3793  CB  ALA B1458      29.483 192.448  25.731  1.00  0.00           C  
ATOM   3794  N   TYR B1459      27.288 190.407  24.700  1.00  0.00           N  
ATOM   3795  CA  TYR B1459      26.712 189.060  24.646  1.00  0.00           C  
ATOM   3796  C   TYR B1459      27.110 188.179  23.434  1.00  0.00           C  
ATOM   3797  O   TYR B1459      27.225 188.666  22.305  1.00  0.00           O  
ATOM   3798  CB  TYR B1459      25.191 189.196  24.711  1.00  0.00           C  
ATOM   3799  CG  TYR B1459      24.684 190.316  23.841  1.00  0.00           C  
ATOM   3800  CD1 TYR B1459      24.744 190.226  22.452  1.00  0.00           C  
ATOM   3801  CD2 TYR B1459      24.193 191.492  24.406  1.00  0.00           C  
ATOM   3802  CE1 TYR B1459      24.332 191.287  21.643  1.00  0.00           C  
ATOM   3803  CE2 TYR B1459      23.776 192.558  23.609  1.00  0.00           C  
ATOM   3804  CZ  TYR B1459      23.847 192.451  22.233  1.00  0.00           C  
ATOM   3805  OH  TYR B1459      23.433 193.511  21.463  1.00  0.00           O  
ATOM   3806  N   ASP B1460      27.292 186.878  23.681  1.00  0.00           N  
ATOM   3807  CA  ASP B1460      27.672 185.922  22.640  1.00  0.00           C  
ATOM   3808  C   ASP B1460      26.616 184.853  22.382  1.00  0.00           C  
ATOM   3809  O   ASP B1460      26.014 184.324  23.311  1.00  0.00           O  
ATOM   3810  CB  ASP B1460      28.965 185.198  23.018  1.00  0.00           C  
ATOM   3811  CG  ASP B1460      30.169 186.097  22.992  1.00  0.00           C  
ATOM   3812  OD1 ASP B1460      30.072 187.176  22.377  1.00  0.00           O  
ATOM   3813  OD2 ASP B1460      31.213 185.720  23.573  1.00  0.00           O  
ATOM   3814  N   LEU B1461      26.387 184.518  21.122  1.00  0.00           N  
ATOM   3815  CA  LEU B1461      25.424 183.469  20.840  1.00  0.00           C  
ATOM   3816  C   LEU B1461      26.278 182.251  20.545  1.00  0.00           C  
ATOM   3817  O   LEU B1461      27.133 182.286  19.659  1.00  0.00           O  
ATOM   3818  CB  LEU B1461      24.567 183.810  19.626  1.00  0.00           C  
ATOM   3819  CG  LEU B1461      23.384 182.881  19.347  1.00  0.00           C  
ATOM   3820  CD1 LEU B1461      22.579 182.620  20.613  1.00  0.00           C  
ATOM   3821  CD2 LEU B1461      22.514 183.517  18.286  1.00  0.00           C  
ATOM   3822  N   VAL B1462      26.086 181.181  21.304  1.00  0.00           N  
ATOM   3823  CA  VAL B1462      26.888 180.001  21.063  1.00  0.00           C  
ATOM   3824  C   VAL B1462      26.026 178.845  20.583  1.00  0.00           C  
ATOM   3825  O   VAL B1462      24.862 178.687  21.004  1.00  0.00           O  
ATOM   3826  CB  VAL B1462      27.712 179.586  22.330  1.00  0.00           C  
ATOM   3827  CG1 VAL B1462      28.501 180.795  22.869  1.00  0.00           C  
ATOM   3828  CG2 VAL B1462      26.811 179.024  23.397  1.00  0.00           C  
ATOM   3829  N   LEU B1463      26.598 178.063  19.666  1.00  0.00           N  
ATOM   3830  CA  LEU B1463      25.919 176.909  19.109  1.00  0.00           C  
ATOM   3831  C   LEU B1463      26.797 175.690  19.308  1.00  0.00           C  
ATOM   3832  O   LEU B1463      27.777 175.495  18.595  1.00  0.00           O  
ATOM   3833  CB  LEU B1463      25.643 177.108  17.619  1.00  0.00           C  
ATOM   3834  CG  LEU B1463      24.838 175.952  17.021  1.00  0.00           C  
ATOM   3835  CD1 LEU B1463      23.637 175.618  17.908  1.00  0.00           C  
ATOM   3836  CD2 LEU B1463      24.395 176.320  15.620  1.00  0.00           C  
ATOM   3837  N   ASN B1464      26.442 174.867  20.284  1.00  0.00           N  
ATOM   3838  CA  ASN B1464      27.227 173.685  20.556  1.00  0.00           C  
ATOM   3839  C   ASN B1464      28.676 174.093  20.726  1.00  0.00           C  
ATOM   3840  O   ASN B1464      29.489 173.830  19.847  1.00  0.00           O  
ATOM   3841  CB  ASN B1464      27.166 172.705  19.391  1.00  0.00           C  
ATOM   3842  CG  ASN B1464      25.775 172.504  18.874  1.00  0.00           C  
ATOM   3843  OD1 ASN B1464      24.797 172.707  19.596  1.00  0.00           O  
ATOM   3844  ND2 ASN B1464      25.669 172.078  17.619  1.00  0.00           N  
ATOM   3845  N   GLY B1693      28.999 174.734  21.844  1.00  0.00           N  
ATOM   3846  CA  GLY B1693      30.369 175.139  22.080  1.00  0.00           C  
ATOM   3847  C   GLY B1693      31.013 176.054  21.047  1.00  0.00           C  
ATOM   3848  O   GLY B1693      32.211 176.343  21.144  1.00  0.00           O  
ATOM   3849  N   VAL B1700      30.259 176.506  20.047  1.00  0.00           N  
ATOM   3850  CA  VAL B1700      30.843 177.413  19.052  1.00  0.00           C  
ATOM   3851  C   VAL B1700      30.217 178.787  19.141  1.00  0.00           C  
ATOM   3852  O   VAL B1700      28.990 178.908  19.190  1.00  0.00           O  
ATOM   3853  CB  VAL B1700      30.618 176.969  17.605  1.00  0.00           C  
ATOM   3854  CG1 VAL B1700      31.716 177.539  16.733  1.00  0.00           C  
ATOM   3855  CG2 VAL B1700      30.545 175.477  17.511  1.00  0.00           C  
ATOM   3856  N   GLU B1701      31.064 179.812  19.146  1.00  0.00           N  
ATOM   3857  CA  GLU B1701      30.598 181.188  19.192  1.00  0.00           C  
ATOM   3858  C   GLU B1701      30.073 181.523  17.800  1.00  0.00           C  
ATOM   3859  O   GLU B1701      30.839 181.582  16.842  1.00  0.00           O  
ATOM   3860  CB  GLU B1701      31.747 182.117  19.536  1.00  0.00           C  
ATOM   3861  CG  GLU B1701      31.372 183.575  19.450  1.00  0.00           C  
ATOM   3862  CD  GLU B1701      32.536 184.504  19.757  1.00  0.00           C  
ATOM   3863  OE1 GLU B1701      32.312 185.734  19.771  1.00  0.00           O  
ATOM   3864  OE2 GLU B1701      33.669 184.015  19.983  1.00  0.00           O  
ATOM   3865  N   VAL B1702      28.768 181.736  17.689  1.00  0.00           N  
ATOM   3866  CA  VAL B1702      28.140 182.024  16.409  1.00  0.00           C  
ATOM   3867  C   VAL B1702      27.698 183.482  16.261  1.00  0.00           C  
ATOM   3868  O   VAL B1702      27.592 184.018  15.154  1.00  0.00           O  
ATOM   3869  CB  VAL B1702      26.933 181.090  16.217  1.00  0.00           C  
ATOM   3870  CG1 VAL B1702      27.412 179.651  16.016  1.00  0.00           C  
ATOM   3871  CG2 VAL B1702      26.033 181.148  17.439  1.00  0.00           C  
ATOM   3872  N   GLY B1703      27.439 184.114  17.399  1.00  0.00           N  
ATOM   3873  CA  GLY B1703      27.014 185.501  17.420  1.00  0.00           C  
ATOM   3874  C   GLY B1703      27.722 186.315  18.493  1.00  0.00           C  
ATOM   3875  O   GLY B1703      28.172 185.782  19.511  1.00  0.00           O  
ATOM   3876  N   GLY B1704      27.820 187.618  18.258  1.00  0.00           N  
ATOM   3877  CA  GLY B1704      28.469 188.508  19.202  1.00  0.00           C  
ATOM   3878  C   GLY B1704      27.950 189.916  19.024  1.00  0.00           C  
ATOM   3879  O   GLY B1704      27.581 190.306  17.922  1.00  0.00           O  
ATOM   3880  N   GLY B1705      27.912 190.678  20.109  1.00  0.00           N  
ATOM   3881  CA  GLY B1705      27.421 192.039  20.026  1.00  0.00           C  
ATOM   3882  C   GLY B1705      27.233 192.659  21.393  1.00  0.00           C  
ATOM   3883  O   GLY B1705      27.589 192.052  22.407  1.00  0.00           O  
ATOM   3884  N   SER B1706      26.662 193.862  21.426  1.00  0.00           N  
ATOM   3885  CA  SER B1706      26.446 194.562  22.686  1.00  0.00           C  
ATOM   3886  C   SER B1706      25.775 195.905  22.469  1.00  0.00           C  
ATOM   3887  O   SER B1706      25.805 196.462  21.368  1.00  0.00           O  
ATOM   3888  CB  SER B1706      27.784 194.829  23.372  1.00  0.00           C  
ATOM   3889  OG  SER B1706      28.479 195.865  22.686  1.00  0.00           O  
ATOM   3890  N   ILE B1707      25.163 196.409  23.536  1.00  0.00           N  
ATOM   3891  CA  ILE B1707      24.546 197.726  23.527  1.00  0.00           C  
ATOM   3892  C   ILE B1707      25.786 198.616  23.406  1.00  0.00           C  
ATOM   3893  O   ILE B1707      26.847 198.254  23.923  1.00  0.00           O  
ATOM   3894  CB  ILE B1707      23.837 198.022  24.874  1.00  0.00           C  
ATOM   3895  CG1 ILE B1707      22.678 197.046  25.087  1.00  0.00           C  
ATOM   3896  CG2 ILE B1707      23.382 199.465  24.912  1.00  0.00           C  
ATOM   3897  CD1 ILE B1707      21.706 196.972  23.946  1.00  0.00           C  
ATOM   3898  N   ARG B1708      25.672 199.752  22.724  1.00  0.00           N  
ATOM   3899  CA  ARG B1708      26.818 200.653  22.542  1.00  0.00           C  
ATOM   3900  C   ARG B1708      26.732 201.890  23.404  1.00  0.00           C  
ATOM   3901  O   ARG B1708      25.674 202.221  23.930  1.00  0.00           O  
ATOM   3902  CB  ARG B1708      26.887 201.145  21.105  1.00  0.00           C  
ATOM   3903  CG  ARG B1708      26.246 200.234  20.118  1.00  0.00           C  
ATOM   3904  CD  ARG B1708      27.193 199.124  19.813  1.00  0.00           C  
ATOM   3905  NE  ARG B1708      26.560 198.059  19.047  1.00  0.00           N  
ATOM   3906  CZ  ARG B1708      27.208 196.989  18.606  1.00  0.00           C  
ATOM   3907  NH1 ARG B1708      28.502 196.856  18.857  1.00  0.00           N  
ATOM   3908  NH2 ARG B1708      26.562 196.053  17.927  1.00  0.00           N  
ATOM   3909  N   ILE B1709      27.848 202.589  23.527  1.00  0.00           N  
ATOM   3910  CA  ILE B1709      27.848 203.843  24.266  1.00  0.00           C  
ATOM   3911  C   ILE B1709      27.393 204.951  23.301  1.00  0.00           C  
ATOM   3912  O   ILE B1709      27.893 205.028  22.169  1.00  0.00           O  
ATOM   3913  CB  ILE B1709      29.241 204.236  24.735  1.00  0.00           C  
ATOM   3914  CG1 ILE B1709      29.717 203.294  25.825  1.00  0.00           C  
ATOM   3915  CG2 ILE B1709      29.225 205.670  25.218  1.00  0.00           C  
ATOM   3916  CD1 ILE B1709      31.066 203.678  26.352  1.00  0.00           C  
ATOM   3917  N   HIS B1710      26.454 205.795  23.734  1.00  0.00           N  
ATOM   3918  CA  HIS B1710      25.983 206.913  22.909  1.00  0.00           C  
ATOM   3919  C   HIS B1710      26.308 208.243  23.589  1.00  0.00           C  
ATOM   3920  O   HIS B1710      26.312 209.295  22.956  1.00  0.00           O  
ATOM   3921  CB  HIS B1710      24.478 206.824  22.648  1.00  0.00           C  
ATOM   3922  CG  HIS B1710      23.650 206.689  23.888  1.00  0.00           C  
ATOM   3923  ND1 HIS B1710      23.775 205.625  24.754  1.00  0.00           N  
ATOM   3924  CD2 HIS B1710      22.661 207.467  24.389  1.00  0.00           C  
ATOM   3925  CE1 HIS B1710      22.900 205.749  25.735  1.00  0.00           C  
ATOM   3926  NE2 HIS B1710      22.210 206.860  25.538  1.00  0.00           N  
ATOM   3927  N   ASP B1711      26.581 208.179  24.885  1.00  0.00           N  
ATOM   3928  CA  ASP B1711      26.933 209.349  25.669  1.00  0.00           C  
ATOM   3929  C   ASP B1711      28.424 209.652  25.480  1.00  0.00           C  
ATOM   3930  O   ASP B1711      29.269 208.850  25.876  1.00  0.00           O  
ATOM   3931  CB  ASP B1711      26.666 209.064  27.142  1.00  0.00           C  
ATOM   3932  CG  ASP B1711      26.877 210.274  28.011  1.00  0.00           C  
ATOM   3933  OD1 ASP B1711      27.561 211.218  27.555  1.00  0.00           O  
ATOM   3934  OD2 ASP B1711      26.359 210.273  29.152  1.00  0.00           O  
ATOM   3935  N   PRO B1712      28.773 210.801  24.870  1.00  0.00           N  
ATOM   3936  CA  PRO B1712      30.190 211.138  24.665  1.00  0.00           C  
ATOM   3937  C   PRO B1712      30.987 211.169  25.960  1.00  0.00           C  
ATOM   3938  O   PRO B1712      32.168 210.849  25.995  1.00  0.00           O  
ATOM   3939  CB  PRO B1712      30.118 212.502  24.014  1.00  0.00           C  
ATOM   3940  CG  PRO B1712      28.875 212.407  23.197  1.00  0.00           C  
ATOM   3941  CD  PRO B1712      27.909 211.767  24.172  1.00  0.00           C  
ATOM   3942  N   ARG B1713      30.330 211.567  27.034  1.00  0.00           N  
ATOM   3943  CA  ARG B1713      30.994 211.601  28.318  1.00  0.00           C  
ATOM   3944  C   ARG B1713      31.345 210.200  28.788  1.00  0.00           C  
ATOM   3945  O   ARG B1713      32.483 209.962  29.170  1.00  0.00           O  
ATOM   3946  CB  ARG B1713      30.127 212.311  29.367  1.00  0.00           C  
ATOM   3947  CG  ARG B1713      30.258 213.830  29.359  1.00  0.00           C  
ATOM   3948  CD  ARG B1713      29.573 214.409  30.574  1.00  0.00           C  
ATOM   3949  NE  ARG B1713      28.439 215.245  30.206  1.00  0.00           N  
ATOM   3950  CZ  ARG B1713      28.527 216.552  29.983  1.00  0.00           C  
ATOM   3951  NH1 ARG B1713      29.700 217.162  30.103  1.00  0.00           N  
ATOM   3952  NH2 ARG B1713      27.452 217.245  29.618  1.00  0.00           N  
ATOM   3953  N   LEU B1714      30.393 209.268  28.752  1.00  0.00           N  
ATOM   3954  CA  LEU B1714      30.689 207.902  29.206  1.00  0.00           C  
ATOM   3955  C   LEU B1714      31.844 207.348  28.388  1.00  0.00           C  
ATOM   3956  O   LEU B1714      32.746 206.701  28.926  1.00  0.00           O  
ATOM   3957  CB  LEU B1714      29.486 206.962  29.037  1.00  0.00           C  
ATOM   3958  CG  LEU B1714      29.161 206.006  30.209  1.00  0.00           C  
ATOM   3959  CD1 LEU B1714      28.292 204.842  29.718  1.00  0.00           C  
ATOM   3960  CD2 LEU B1714      30.444 205.465  30.832  1.00  0.00           C  
ATOM   3961  N   GLN B1715      31.806 207.614  27.084  1.00  0.00           N  
ATOM   3962  CA  GLN B1715      32.847 207.148  26.190  1.00  0.00           C  
ATOM   3963  C   GLN B1715      34.154 207.766  26.623  1.00  0.00           C  
ATOM   3964  O   GLN B1715      35.226 207.206  26.409  1.00  0.00           O  
ATOM   3965  CB  GLN B1715      32.541 207.545  24.753  1.00  0.00           C  
ATOM   3966  CG  GLN B1715      33.495 206.922  23.748  1.00  0.00           C  
ATOM   3967  CD  GLN B1715      33.321 205.424  23.651  1.00  0.00           C  
ATOM   3968  OE1 GLN B1715      32.265 204.938  23.240  1.00  0.00           O  
ATOM   3969  NE2 GLN B1715      34.353 204.680  24.037  1.00  0.00           N  
ATOM   3970  N   ALA B1716      34.067 208.938  27.232  1.00  0.00           N  
ATOM   3971  CA  ALA B1716      35.272 209.596  27.698  1.00  0.00           C  
ATOM   3972  C   ALA B1716      35.722 208.956  29.003  1.00  0.00           C  
ATOM   3973  O   ALA B1716      36.917 208.889  29.270  1.00  0.00           O  
ATOM   3974  CB  ALA B1716      35.036 211.088  27.888  1.00  0.00           C  
ATOM   3975  N   ARG B1717      34.786 208.464  29.813  1.00  0.00           N  
ATOM   3976  CA  ARG B1717      35.195 207.832  31.066  1.00  0.00           C  
ATOM   3977  C   ARG B1717      35.840 206.494  30.747  1.00  0.00           C  
ATOM   3978  O   ARG B1717      36.824 206.109  31.373  1.00  0.00           O  
ATOM   3979  CB  ARG B1717      34.020 207.620  32.032  1.00  0.00           C  
ATOM   3980  CG  ARG B1717      34.305 208.227  33.409  1.00  0.00           C  
ATOM   3981  CD  ARG B1717      33.985 207.315  34.585  1.00  0.00           C  
ATOM   3982  NE  ARG B1717      32.554 207.172  34.822  1.00  0.00           N  
ATOM   3983  CZ  ARG B1717      32.019 206.445  35.804  1.00  0.00           C  
ATOM   3984  NH1 ARG B1717      32.799 205.786  36.651  1.00  0.00           N  
ATOM   3985  NH2 ARG B1717      30.697 206.370  35.940  1.00  0.00           N  
ATOM   3986  N   VAL B1718      35.295 205.790  29.763  1.00  0.00           N  
ATOM   3987  CA  VAL B1718      35.859 204.513  29.385  1.00  0.00           C  
ATOM   3988  C   VAL B1718      37.229 204.695  28.738  1.00  0.00           C  
ATOM   3989  O   VAL B1718      38.182 204.026  29.118  1.00  0.00           O  
ATOM   3990  CB  VAL B1718      34.916 203.763  28.441  1.00  0.00           C  
ATOM   3991  CG1 VAL B1718      35.642 202.577  27.812  1.00  0.00           C  
ATOM   3992  CG2 VAL B1718      33.693 203.295  29.220  1.00  0.00           C  
ATOM   3993  N   PHE B1719      37.333 205.607  27.776  1.00  0.00           N  
ATOM   3994  CA  PHE B1719      38.610 205.862  27.104  1.00  0.00           C  
ATOM   3995  C   PHE B1719      39.722 206.208  28.098  1.00  0.00           C  
ATOM   3996  O   PHE B1719      40.880 205.867  27.869  1.00  0.00           O  
ATOM   3997  CB  PHE B1719      38.474 207.001  26.083  1.00  0.00           C  
ATOM   3998  CG  PHE B1719      38.048 206.555  24.708  1.00  0.00           C  
ATOM   3999  CD1 PHE B1719      37.299 207.407  23.900  1.00  0.00           C  
ATOM   4000  CD2 PHE B1719      38.405 205.298  24.211  1.00  0.00           C  
ATOM   4001  CE1 PHE B1719      36.903 207.025  22.615  1.00  0.00           C  
ATOM   4002  CE2 PHE B1719      38.014 204.898  22.919  1.00  0.00           C  
ATOM   4003  CZ  PHE B1719      37.261 205.766  22.122  1.00  0.00           C  
ATOM   4004  N   ARG B1720      39.387 206.897  29.188  1.00  0.00           N  
ATOM   4005  CA  ARG B1720      40.407 207.231  30.182  1.00  0.00           C  
ATOM   4006  C   ARG B1720      40.858 205.914  30.774  1.00  0.00           C  
ATOM   4007  O   ARG B1720      42.026 205.529  30.690  1.00  0.00           O  
ATOM   4008  CB  ARG B1720      39.841 208.090  31.315  1.00  0.00           C  
ATOM   4009  CG  ARG B1720      39.337 209.445  30.903  1.00  0.00           C  
ATOM   4010  CD  ARG B1720      38.839 210.219  32.107  1.00  0.00           C  
ATOM   4011  NE  ARG B1720      37.898 211.257  31.701  1.00  0.00           N  
ATOM   4012  CZ  ARG B1720      36.709 211.451  32.268  1.00  0.00           C  
ATOM   4013  NH1 ARG B1720      36.311 210.681  33.276  1.00  0.00           N  
ATOM   4014  NH2 ARG B1720      35.906 212.405  31.814  1.00  0.00           N  
ATOM   4015  N   LEU B1721      39.889 205.233  31.373  1.00  0.00           N  
ATOM   4016  CA  LEU B1721      40.094 203.945  32.009  1.00  0.00           C  
ATOM   4017  C   LEU B1721      41.082 203.108  31.213  1.00  0.00           C  
ATOM   4018  O   LEU B1721      42.068 202.605  31.754  1.00  0.00           O  
ATOM   4019  CB  LEU B1721      38.754 203.212  32.114  1.00  0.00           C  
ATOM   4020  CG  LEU B1721      38.682 202.071  33.131  1.00  0.00           C  
ATOM   4021  CD1 LEU B1721      39.243 202.532  34.480  1.00  0.00           C  
ATOM   4022  CD2 LEU B1721      37.235 201.615  33.280  1.00  0.00           C  
ATOM   4023  N   LEU B1722      40.806 202.983  29.920  1.00  0.00           N  
ATOM   4024  CA  LEU B1722      41.635 202.212  29.005  1.00  0.00           C  
ATOM   4025  C   LEU B1722      43.029 202.802  28.847  1.00  0.00           C  
ATOM   4026  O   LEU B1722      44.000 202.074  28.643  1.00  0.00           O  
ATOM   4027  CB  LEU B1722      40.956 202.144  27.639  1.00  0.00           C  
ATOM   4028  CG  LEU B1722      39.843 201.128  27.368  1.00  0.00           C  
ATOM   4029  CD1 LEU B1722      38.811 201.144  28.475  1.00  0.00           C  
ATOM   4030  CD2 LEU B1722      39.203 201.445  26.021  1.00  0.00           C  
ATOM   4031  N   GLY B1723      43.123 204.124  28.939  1.00  0.00           N  
ATOM   4032  CA  GLY B1723      44.407 204.786  28.798  1.00  0.00           C  
ATOM   4033  C   GLY B1723      44.515 205.593  27.515  1.00  0.00           C  
ATOM   4034  O   GLY B1723      45.445 206.386  27.356  1.00  0.00           O  
ATOM   4035  N   ILE B1724      43.565 205.407  26.601  1.00  0.00           N  
ATOM   4036  CA  ILE B1724      43.587 206.130  25.335  1.00  0.00           C  
ATOM   4037  C   ILE B1724      43.421 207.628  25.511  1.00  0.00           C  
ATOM   4038  O   ILE B1724      42.315 208.114  25.739  1.00  0.00           O  
ATOM   4039  CB  ILE B1724      42.482 205.672  24.382  1.00  0.00           C  
ATOM   4040  CG1 ILE B1724      42.593 204.180  24.124  1.00  0.00           C  
ATOM   4041  CG2 ILE B1724      42.595 206.428  23.077  1.00  0.00           C  
ATOM   4042  CD1 ILE B1724      42.050 203.364  25.238  1.00  0.00           C  
ATOM   4043  N   GLY B1725      44.524 208.356  25.376  1.00  0.00           N  
ATOM   4044  CA  GLY B1725      44.486 209.799  25.521  1.00  0.00           C  
ATOM   4045  C   GLY B1725      43.901 210.524  24.323  1.00  0.00           C  
ATOM   4046  O   GLY B1725      43.691 209.933  23.266  1.00  0.00           O  
ATOM   4047  N   GLU B1726      43.649 211.817  24.493  1.00  0.00           N  
ATOM   4048  CA  GLU B1726      43.081 212.659  23.443  1.00  0.00           C  
ATOM   4049  C   GLU B1726      43.492 212.303  22.024  1.00  0.00           C  
ATOM   4050  O   GLU B1726      42.851 211.492  21.365  1.00  0.00           O  
ATOM   4051  CB  GLU B1726      43.430 214.133  23.685  1.00  0.00           C  
ATOM   4052  CG  GLU B1726      42.242 214.982  24.102  1.00  0.00           C  
ATOM   4053  CD  GLU B1726      41.071 214.891  23.126  1.00  0.00           C  
ATOM   4054  OE1 GLU B1726      39.995 215.440  23.449  1.00  0.00           O  
ATOM   4055  OE2 GLU B1726      41.221 214.278  22.043  1.00  0.00           O  
ATOM   4056  N   GLU B1727      44.567 212.937  21.567  1.00  0.00           N  
ATOM   4057  CA  GLU B1727      45.097 212.756  20.216  1.00  0.00           C  
ATOM   4058  C   GLU B1727      44.966 211.342  19.648  1.00  0.00           C  
ATOM   4059  O   GLU B1727      44.663 211.171  18.471  1.00  0.00           O  
ATOM   4060  CB  GLU B1727      46.565 213.214  20.177  1.00  0.00           C  
ATOM   4061  CG  GLU B1727      47.067 213.597  18.787  1.00  0.00           C  
ATOM   4062  CD  GLU B1727      48.083 212.610  18.229  1.00  0.00           C  
ATOM   4063  OE1 GLU B1727      49.185 212.490  18.810  1.00  0.00           O  
ATOM   4064  OE2 GLU B1727      47.782 211.953  17.209  1.00  0.00           O  
ATOM   4065  N   GLU B1728      45.192 210.332  20.479  1.00  0.00           N  
ATOM   4066  CA  GLU B1728      45.086 208.953  20.021  1.00  0.00           C  
ATOM   4067  C   GLU B1728      43.651 208.624  19.621  1.00  0.00           C  
ATOM   4068  O   GLU B1728      43.412 207.884  18.666  1.00  0.00           O  
ATOM   4069  CB  GLU B1728      45.537 207.999  21.120  1.00  0.00           C  
ATOM   4070  CG  GLU B1728      45.470 206.525  20.747  1.00  0.00           C  
ATOM   4071  CD  GLU B1728      45.769 205.637  21.938  1.00  0.00           C  
ATOM   4072  OE1 GLU B1728      46.742 205.945  22.663  1.00  0.00           O  
ATOM   4073  OE2 GLU B1728      45.038 204.642  22.150  1.00  0.00           O  
ATOM   4074  N   GLN B1729      42.696 209.169  20.364  1.00  0.00           N  
ATOM   4075  CA  GLN B1729      41.288 208.946  20.076  1.00  0.00           C  
ATOM   4076  C   GLN B1729      40.938 209.540  18.729  1.00  0.00           C  
ATOM   4077  O   GLN B1729      40.290 208.902  17.909  1.00  0.00           O  
ATOM   4078  CB  GLN B1729      40.418 209.604  21.135  1.00  0.00           C  
ATOM   4079  CG  GLN B1729      40.393 208.885  22.455  1.00  0.00           C  
ATOM   4080  CD  GLN B1729      39.672 209.687  23.505  1.00  0.00           C  
ATOM   4081  OE1 GLN B1729      38.703 210.386  23.200  1.00  0.00           O  
ATOM   4082  NE2 GLN B1729      40.127 209.590  24.751  1.00  0.00           N  
ATOM   4083  N   ARG B1747      41.359 210.779  18.511  1.00  0.00           N  
ATOM   4084  CA  ARG B1747      41.086 211.459  17.254  1.00  0.00           C  
ATOM   4085  C   ARG B1747      41.535 210.635  16.056  1.00  0.00           C  
ATOM   4086  O   ARG B1747      40.892 210.644  15.006  1.00  0.00           O  
ATOM   4087  CB  ARG B1747      41.802 212.806  17.212  1.00  0.00           C  
ATOM   4088  CG  ARG B1747      41.260 213.835  18.178  1.00  0.00           C  
ATOM   4089  CD  ARG B1747      41.957 215.171  17.974  1.00  0.00           C  
ATOM   4090  NE  ARG B1747      41.891 215.602  16.579  1.00  0.00           N  
ATOM   4091  CZ  ARG B1747      42.239 216.815  16.152  1.00  0.00           C  
ATOM   4092  NH1 ARG B1747      42.679 217.727  17.017  1.00  0.00           N  
ATOM   4093  NH2 ARG B1747      42.145 217.119  14.859  1.00  0.00           N  
ATOM   4094  N   GLU B1751      42.645 209.924  16.222  1.00  0.00           N  
ATOM   4095  CA  GLU B1751      43.214 209.108  15.155  1.00  0.00           C  
ATOM   4096  C   GLU B1751      42.458 207.814  14.904  1.00  0.00           C  
ATOM   4097  O   GLU B1751      42.211 207.438  13.762  1.00  0.00           O  
ATOM   4098  CB  GLU B1751      44.664 208.770  15.492  1.00  0.00           C  
ATOM   4099  CG  GLU B1751      45.637 208.969  14.347  1.00  0.00           C  
ATOM   4100  CD  GLU B1751      47.076 208.768  14.774  1.00  0.00           C  
ATOM   4101  OE1 GLU B1751      47.499 209.412  15.766  1.00  0.00           O  
ATOM   4102  OE2 GLU B1751      47.779 207.971  14.114  1.00  0.00           O  
ATOM   4103  N   LYS B1752      42.091 207.137  15.979  1.00  0.00           N  
ATOM   4104  CA  LYS B1752      41.404 205.871  15.862  1.00  0.00           C  
ATOM   4105  C   LYS B1752      39.894 205.929  15.862  1.00  0.00           C  
ATOM   4106  O   LYS B1752      39.243 205.086  15.257  1.00  0.00           O  
ATOM   4107  CB  LYS B1752      41.895 204.939  16.968  1.00  0.00           C  
ATOM   4108  CG  LYS B1752      43.399 204.717  16.889  1.00  0.00           C  
ATOM   4109  CD  LYS B1752      43.928 203.789  17.973  1.00  0.00           C  
ATOM   4110  CE  LYS B1752      45.402 203.469  17.727  1.00  0.00           C  
ATOM   4111  NZ  LYS B1752      45.985 202.595  18.783  1.00  0.00           N  
ATOM   4112  N   PHE B1753      39.325 206.930  16.516  1.00  0.00           N  
ATOM   4113  CA  PHE B1753      37.878 207.015  16.582  1.00  0.00           C  
ATOM   4114  C   PHE B1753      37.284 208.361  16.275  1.00  0.00           C  
ATOM   4115  O   PHE B1753      36.065 208.522  16.308  1.00  0.00           O  
ATOM   4116  CB  PHE B1753      37.422 206.558  17.952  1.00  0.00           C  
ATOM   4117  CG  PHE B1753      37.868 205.176  18.280  1.00  0.00           C  
ATOM   4118  CD1 PHE B1753      37.519 204.116  17.456  1.00  0.00           C  
ATOM   4119  CD2 PHE B1753      38.660 204.929  19.389  1.00  0.00           C  
ATOM   4120  CE1 PHE B1753      37.953 202.832  17.731  1.00  0.00           C  
ATOM   4121  CE2 PHE B1753      39.099 203.643  19.674  1.00  0.00           C  
ATOM   4122  CZ  PHE B1753      38.744 202.592  18.840  1.00  0.00           C  
ATOM   4123  N   GLY B1757      38.145 209.317  15.956  1.00  0.00           N  
ATOM   4124  CA  GLY B1757      37.697 210.660  15.640  1.00  0.00           C  
ATOM   4125  C   GLY B1757      36.302 210.839  15.054  1.00  0.00           C  
ATOM   4126  O   GLY B1757      35.325 211.011  15.782  1.00  0.00           O  
ATOM   4127  N   PHE B1758      36.196 210.788  13.735  1.00  0.00           N  
ATOM   4128  CA  PHE B1758      34.908 211.012  13.102  1.00  0.00           C  
ATOM   4129  C   PHE B1758      33.706 210.501  13.866  1.00  0.00           C  
ATOM   4130  O   PHE B1758      32.737 211.232  14.014  1.00  0.00           O  
ATOM   4131  CB  PHE B1758      34.894 210.459  11.679  1.00  0.00           C  
ATOM   4132  CG  PHE B1758      35.057 208.984  11.598  1.00  0.00           C  
ATOM   4133  CD1 PHE B1758      33.954 208.156  11.431  1.00  0.00           C  
ATOM   4134  CD2 PHE B1758      36.325 208.420  11.624  1.00  0.00           C  
ATOM   4135  CE1 PHE B1758      34.113 206.792  11.286  1.00  0.00           C  
ATOM   4136  CE2 PHE B1758      36.494 207.056  11.479  1.00  0.00           C  
ATOM   4137  CZ  PHE B1758      35.387 206.239  11.306  1.00  0.00           C  
ATOM   4138  N   PHE B1759      33.756 209.273  14.373  1.00  0.00           N  
ATOM   4139  CA  PHE B1759      32.603 208.744  15.098  1.00  0.00           C  
ATOM   4140  C   PHE B1759      32.372 209.424  16.434  1.00  0.00           C  
ATOM   4141  O   PHE B1759      31.231 209.695  16.830  1.00  0.00           O  
ATOM   4142  CB  PHE B1759      32.744 207.265  15.372  1.00  0.00           C  
ATOM   4143  CG  PHE B1759      31.532 206.693  16.009  1.00  0.00           C  
ATOM   4144  CD1 PHE B1759      30.370 206.526  15.265  1.00  0.00           C  
ATOM   4145  CD2 PHE B1759      31.520 206.385  17.363  1.00  0.00           C  
ATOM   4146  CE1 PHE B1759      29.207 206.067  15.860  1.00  0.00           C  
ATOM   4147  CE2 PHE B1759      30.361 205.924  17.976  1.00  0.00           C  
ATOM   4148  CZ  PHE B1759      29.200 205.760  17.222  1.00  0.00           C  
ATOM   4149  N   LEU B1760      33.474 209.659  17.134  1.00  0.00           N  
ATOM   4150  CA  LEU B1760      33.465 210.306  18.431  1.00  0.00           C  
ATOM   4151  C   LEU B1760      32.792 211.658  18.311  1.00  0.00           C  
ATOM   4152  O   LEU B1760      32.138 212.139  19.244  1.00  0.00           O  
ATOM   4153  CB  LEU B1760      34.895 210.493  18.889  1.00  0.00           C  
ATOM   4154  CG  LEU B1760      35.151 210.192  20.355  1.00  0.00           C  
ATOM   4155  CD1 LEU B1760      34.435 208.907  20.735  1.00  0.00           C  
ATOM   4156  CD2 LEU B1760      36.657 210.077  20.603  1.00  0.00           C  
ATOM   4157  N   GLU B1761      32.975 212.271  17.149  1.00  0.00           N  
ATOM   4158  CA  GLU B1761      32.388 213.564  16.867  1.00  0.00           C  
ATOM   4159  C   GLU B1761      30.890 213.348  16.694  1.00  0.00           C  
ATOM   4160  O   GLU B1761      30.078 213.985  17.364  1.00  0.00           O  
ATOM   4161  CB  GLU B1761      32.986 214.120  15.578  1.00  0.00           C  
ATOM   4162  CG  GLU B1761      33.207 215.604  15.597  1.00  0.00           C  
ATOM   4163  CD  GLU B1761      33.522 216.158  14.229  1.00  0.00           C  
ATOM   4164  OE1 GLU B1761      34.604 215.834  13.682  1.00  0.00           O  
ATOM   4165  OE2 GLU B1761      32.678 216.922  13.704  1.00  0.00           O  
ATOM   4166  N   ALA B1765      30.539 212.423  15.804  1.00  0.00           N  
ATOM   4167  CA  ALA B1765      29.142 212.106  15.524  1.00  0.00           C  
ATOM   4168  C   ALA B1765      28.316 211.909  16.789  1.00  0.00           C  
ATOM   4169  O   ALA B1765      27.144 212.263  16.812  1.00  0.00           O  
ATOM   4170  CB  ALA B1765      29.042 210.867  14.640  1.00  0.00           C  
ATOM   4171  N   LEU B1767      28.908 211.348  17.837  1.00  0.00           N  
ATOM   4172  CA  LEU B1767      28.152 211.156  19.063  1.00  0.00           C  
ATOM   4173  C   LEU B1767      27.559 212.473  19.560  1.00  0.00           C  
ATOM   4174  O   LEU B1767      26.451 212.508  20.126  1.00  0.00           O  
ATOM   4175  CB  LEU B1767      29.039 210.551  20.145  1.00  0.00           C  
ATOM   4176  CG  LEU B1767      29.134 209.031  20.058  1.00  0.00           C  
ATOM   4177  CD1 LEU B1767      29.822 208.507  21.309  1.00  0.00           C  
ATOM   4178  CD2 LEU B1767      27.727 208.415  19.931  1.00  0.00           C  
ATOM   4179  N   GLU B1768      28.311 213.548  19.312  1.00  0.00           N  
ATOM   4180  CA  GLU B1768      27.965 214.912  19.709  1.00  0.00           C  
ATOM   4181  C   GLU B1768      26.699 215.487  19.065  1.00  0.00           C  
ATOM   4182  O   GLU B1768      26.107 216.427  19.584  1.00  0.00           O  
ATOM   4183  CB  GLU B1768      29.146 215.827  19.400  1.00  0.00           C  
ATOM   4184  CG  GLU B1768      29.614 216.672  20.567  1.00  0.00           C  
ATOM   4185  CD  GLU B1768      31.106 216.510  20.840  1.00  0.00           C  
ATOM   4186  OE1 GLU B1768      31.920 216.960  20.007  1.00  0.00           O  
ATOM   4187  OE2 GLU B1768      31.472 215.924  21.887  1.00  0.00           O  
ATOM   4188  N   TYR B1770      26.284 214.937  17.932  1.00  0.00           N  
ATOM   4189  CA  TYR B1770      25.079 215.438  17.299  1.00  0.00           C  
ATOM   4190  C   TYR B1770      23.864 214.611  17.646  1.00  0.00           C  
ATOM   4191  O   TYR B1770      22.911 214.560  16.882  1.00  0.00           O  
ATOM   4192  CB  TYR B1770      25.215 215.513  15.778  1.00  0.00           C  
ATOM   4193  CG  TYR B1770      26.333 216.396  15.303  1.00  0.00           C  
ATOM   4194  CD1 TYR B1770      27.610 215.881  15.126  1.00  0.00           C  
ATOM   4195  CD2 TYR B1770      26.117 217.743  15.017  1.00  0.00           C  
ATOM   4196  CE1 TYR B1770      28.649 216.675  14.670  1.00  0.00           C  
ATOM   4197  CE2 TYR B1770      27.160 218.558  14.561  1.00  0.00           C  
ATOM   4198  CZ  TYR B1770      28.421 218.012  14.386  1.00  0.00           C  
ATOM   4199  OH  TYR B1770      29.454 218.778  13.908  1.00  0.00           O  
ATOM   4200  N   GLY B1771      23.904 213.951  18.793  1.00  0.00           N  
ATOM   4201  CA  GLY B1771      22.757 213.175  19.228  1.00  0.00           C  
ATOM   4202  C   GLY B1771      22.561 211.758  18.710  1.00  0.00           C  
ATOM   4203  O   GLY B1771      21.697 211.502  17.869  1.00  0.00           O  
ATOM   4204  N   ALA B1772      23.353 210.824  19.214  1.00  0.00           N  
ATOM   4205  CA  ALA B1772      23.195 209.450  18.807  1.00  0.00           C  
ATOM   4206  C   ALA B1772      22.193 208.860  19.768  1.00  0.00           C  
ATOM   4207  O   ALA B1772      22.185 209.215  20.934  1.00  0.00           O  
ATOM   4208  CB  ALA B1772      24.498 208.731  18.930  1.00  0.00           C  
ATOM   4209  N   PRO B1773      21.314 207.965  19.297  1.00  0.00           N  
ATOM   4210  CA  PRO B1773      20.378 207.427  20.280  1.00  0.00           C  
ATOM   4211  C   PRO B1773      20.968 206.166  20.859  1.00  0.00           C  
ATOM   4212  O   PRO B1773      21.897 205.591  20.301  1.00  0.00           O  
ATOM   4213  CB  PRO B1773      19.152 207.114  19.444  1.00  0.00           C  
ATOM   4214  CG  PRO B1773      19.784 206.572  18.190  1.00  0.00           C  
ATOM   4215  CD  PRO B1773      20.909 207.576  17.930  1.00  0.00           C  
ATOM   4216  N   PRO B1774      20.434 205.710  21.986  1.00  0.00           N  
ATOM   4217  CA  PRO B1774      21.076 204.485  22.435  1.00  0.00           C  
ATOM   4218  C   PRO B1774      20.736 203.387  21.401  1.00  0.00           C  
ATOM   4219  O   PRO B1774      19.579 203.243  20.958  1.00  0.00           O  
ATOM   4220  CB  PRO B1774      20.444 204.240  23.804  1.00  0.00           C  
ATOM   4221  CG  PRO B1774      19.214 205.200  23.879  1.00  0.00           C  
ATOM   4222  CD  PRO B1774      19.071 205.828  22.526  1.00  0.00           C  
ATOM   4223  N   HIS B1775      21.768 202.656  20.992  1.00  0.00           N  
ATOM   4224  CA  HIS B1775      21.639 201.574  20.029  1.00  0.00           C  
ATOM   4225  C   HIS B1775      22.551 200.474  20.513  1.00  0.00           C  
ATOM   4226  O   HIS B1775      23.217 200.609  21.538  1.00  0.00           O  
ATOM   4227  CB  HIS B1775      22.094 202.024  18.645  1.00  0.00           C  
ATOM   4228  CG  HIS B1775      23.490 202.552  18.620  1.00  0.00           C  
ATOM   4229  ND1 HIS B1775      24.078 203.131  19.724  1.00  0.00           N  
ATOM   4230  CD2 HIS B1775      24.404 202.638  17.624  1.00  0.00           C  
ATOM   4231  CE1 HIS B1775      25.289 203.551  19.406  1.00  0.00           C  
ATOM   4232  NE2 HIS B1775      25.511 203.264  18.139  1.00  0.00           N  
ATOM   4233  N   GLY B1776      22.578 199.390  19.753  1.00  0.00           N  
ATOM   4234  CA  GLY B1776      23.397 198.237  20.074  1.00  0.00           C  
ATOM   4235  C   GLY B1776      23.032 197.233  19.009  1.00  0.00           C  
ATOM   4236  O   GLY B1776      21.946 197.303  18.434  1.00  0.00           O  
ATOM   4237  N   GLY B1777      23.933 196.308  18.723  1.00  0.00           N  
ATOM   4238  CA  GLY B1777      23.635 195.326  17.704  1.00  0.00           C  
ATOM   4239  C   GLY B1777      24.143 193.935  17.992  1.00  0.00           C  
ATOM   4240  O   GLY B1777      24.085 193.434  19.114  1.00  0.00           O  
ATOM   4241  N   ILE B1778      24.664 193.315  16.945  1.00  0.00           N  
ATOM   4242  CA  ILE B1778      25.170 191.960  17.026  1.00  0.00           C  
ATOM   4243  C   ILE B1778      25.674 191.618  15.641  1.00  0.00           C  
ATOM   4244  O   ILE B1778      25.489 192.395  14.690  1.00  0.00           O  
ATOM   4245  CB  ILE B1778      24.037 190.995  17.376  1.00  0.00           C  
ATOM   4246  CG1 ILE B1778      24.594 189.615  17.714  1.00  0.00           C  
ATOM   4247  CG2 ILE B1778      23.046 190.937  16.213  1.00  0.00           C  
ATOM   4248  CD1 ILE B1778      23.504 188.579  18.085  1.00  0.00           C  
ATOM   4249  N   ALA B1779      26.299 190.450  15.535  1.00  0.00           N  
ATOM   4250  CA  ALA B1779      26.835 189.959  14.274  1.00  0.00           C  
ATOM   4251  C   ALA B1779      26.860 188.440  14.335  1.00  0.00           C  
ATOM   4252  O   ALA B1779      27.054 187.848  15.398  1.00  0.00           O  
ATOM   4253  CB  ALA B1779      28.247 190.493  14.045  1.00  0.00           C  
ATOM   4254  N   TRP B1782      26.658 187.809  13.190  1.00  0.00           N  
ATOM   4255  CA  TRP B1782      26.680 186.368  13.112  1.00  0.00           C  
ATOM   4256  C   TRP B1782      27.848 185.985  12.236  1.00  0.00           C  
ATOM   4257  O   TRP B1782      28.249 186.755  11.366  1.00  0.00           O  
ATOM   4258  CB  TRP B1782      25.395 185.857  12.479  1.00  0.00           C  
ATOM   4259  CG  TRP B1782      24.219 186.013  13.348  1.00  0.00           C  
ATOM   4260  CD1 TRP B1782      24.163 186.693  14.526  1.00  0.00           C  
ATOM   4261  CD2 TRP B1782      22.915 185.449  13.145  1.00  0.00           C  
ATOM   4262  NE1 TRP B1782      22.907 186.590  15.076  1.00  0.00           N  
ATOM   4263  CE2 TRP B1782      22.120 185.832  14.250  1.00  0.00           C  
ATOM   4264  CE3 TRP B1782      22.342 184.662  12.133  1.00  0.00           C  
ATOM   4265  CZ2 TRP B1782      20.780 185.446  14.383  1.00  0.00           C  
ATOM   4266  CZ3 TRP B1782      21.001 184.279  12.265  1.00  0.00           C  
ATOM   4267  CH2 TRP B1782      20.237 184.675  13.384  1.00  0.00           C  
ATOM   4268  N   GLY B1783      28.411 184.805  12.487  1.00  0.00           N  
ATOM   4269  CA  GLY B1783      29.494 184.315  11.655  1.00  0.00           C  
ATOM   4270  C   GLY B1783      28.724 183.388  10.735  1.00  0.00           C  
ATOM   4271  O   GLY B1783      28.786 182.167  10.856  1.00  0.00           O  
ATOM   4272  N   LEU B1784      27.950 183.983   9.836  1.00  0.00           N  
ATOM   4273  CA  LEU B1784      27.133 183.217   8.924  1.00  0.00           C  
ATOM   4274  C   LEU B1784      27.884 181.994   8.459  1.00  0.00           C  
ATOM   4275  O   LEU B1784      27.318 180.907   8.351  1.00  0.00           O  
ATOM   4276  CB  LEU B1784      26.751 184.056   7.714  1.00  0.00           C  
ATOM   4277  CG  LEU B1784      25.389 183.594   7.228  1.00  0.00           C  
ATOM   4278  CD1 LEU B1784      24.377 183.789   8.363  1.00  0.00           C  
ATOM   4279  CD2 LEU B1784      24.985 184.369   5.996  1.00  0.00           C  
ATOM   4280  N   ASP B1785      29.170 182.181   8.192  1.00  0.00           N  
ATOM   4281  CA  ASP B1785      29.998 181.098   7.724  1.00  0.00           C  
ATOM   4282  C   ASP B1785      30.029 179.950   8.724  1.00  0.00           C  
ATOM   4283  O   ASP B1785      29.635 178.834   8.396  1.00  0.00           O  
ATOM   4284  CB  ASP B1785      31.404 181.608   7.445  1.00  0.00           C  
ATOM   4285  CG  ASP B1785      31.468 182.464   6.197  1.00  0.00           C  
ATOM   4286  OD1 ASP B1785      30.938 182.035   5.142  1.00  0.00           O  
ATOM   4287  OD2 ASP B1785      32.060 183.563   6.264  1.00  0.00           O  
ATOM   4288  N   ARG B1786      30.484 180.219   9.940  1.00  0.00           N  
ATOM   4289  CA  ARG B1786      30.558 179.185  10.949  1.00  0.00           C  
ATOM   4290  C   ARG B1786      29.187 178.564  11.198  1.00  0.00           C  
ATOM   4291  O   ARG B1786      29.051 177.337  11.302  1.00  0.00           O  
ATOM   4292  CB  ARG B1786      31.111 179.779  12.245  1.00  0.00           C  
ATOM   4293  CG  ARG B1786      31.281 178.788  13.397  1.00  0.00           C  
ATOM   4294  CD  ARG B1786      32.278 177.696  13.044  1.00  0.00           C  
ATOM   4295  NE  ARG B1786      33.523 178.253  12.513  1.00  0.00           N  
ATOM   4296  CZ  ARG B1786      34.391 177.556  11.783  1.00  0.00           C  
ATOM   4297  NH1 ARG B1786      34.153 176.274  11.500  1.00  0.00           N  
ATOM   4298  NH2 ARG B1786      35.484 178.143  11.314  1.00  0.00           N  
ATOM   4299  N   LEU B1787      28.168 179.414  11.296  1.00  0.00           N  
ATOM   4300  CA  LEU B1787      26.811 178.954  11.565  1.00  0.00           C  
ATOM   4301  C   LEU B1787      26.346 178.065  10.437  1.00  0.00           C  
ATOM   4302  O   LEU B1787      25.563 177.130  10.644  1.00  0.00           O  
ATOM   4303  CB  LEU B1787      25.867 180.149  11.723  1.00  0.00           C  
ATOM   4304  CG  LEU B1787      24.499 179.956  12.393  1.00  0.00           C  
ATOM   4305  CD1 LEU B1787      23.424 179.715  11.359  1.00  0.00           C  
ATOM   4306  CD2 LEU B1787      24.573 178.814  13.397  1.00  0.00           C  
ATOM   4307  N   LEU B1788      26.835 178.351   9.236  1.00  0.00           N  
ATOM   4308  CA  LEU B1788      26.457 177.556   8.077  1.00  0.00           C  
ATOM   4309  C   LEU B1788      27.146 176.214   8.074  1.00  0.00           C  
ATOM   4310  O   LEU B1788      26.571 175.214   7.660  1.00  0.00           O  
ATOM   4311  CB  LEU B1788      26.771 178.307   6.799  1.00  0.00           C  
ATOM   4312  CG  LEU B1788      25.581 179.146   6.366  1.00  0.00           C  
ATOM   4313  CD1 LEU B1788      25.988 179.904   5.149  1.00  0.00           C  
ATOM   4314  CD2 LEU B1788      24.371 178.271   6.077  1.00  0.00           C  
ATOM   4315  N   ALA B1789      28.386 176.196   8.536  1.00  0.00           N  
ATOM   4316  CA  ALA B1789      29.104 174.950   8.608  1.00  0.00           C  
ATOM   4317  C   ALA B1789      28.338 174.129   9.633  1.00  0.00           C  
ATOM   4318  O   ALA B1789      27.891 173.016   9.346  1.00  0.00           O  
ATOM   4319  CB  ALA B1789      30.512 175.190   9.066  1.00  0.00           C  
ATOM   4320  N   LEU B1790      28.152 174.698  10.818  1.00  0.00           N  
ATOM   4321  CA  LEU B1790      27.439 173.996  11.866  1.00  0.00           C  
ATOM   4322  C   LEU B1790      26.041 173.544  11.507  1.00  0.00           C  
ATOM   4323  O   LEU B1790      25.603 172.499  11.952  1.00  0.00           O  
ATOM   4324  CB  LEU B1790      27.360 174.843  13.123  1.00  0.00           C  
ATOM   4325  CG  LEU B1790      28.619 174.826  13.973  1.00  0.00           C  
ATOM   4326  CD1 LEU B1790      28.313 175.458  15.316  1.00  0.00           C  
ATOM   4327  CD2 LEU B1790      29.082 173.385  14.166  1.00  0.00           C  
ATOM   4328  N   MET B1791      25.316 174.323  10.720  1.00  0.00           N  
ATOM   4329  CA  MET B1791      23.957 173.920  10.375  1.00  0.00           C  
ATOM   4330  C   MET B1791      24.001 172.757   9.417  1.00  0.00           C  
ATOM   4331  O   MET B1791      23.133 171.882   9.437  1.00  0.00           O  
ATOM   4332  CB  MET B1791      23.203 175.072   9.732  1.00  0.00           C  
ATOM   4333  CG  MET B1791      22.830 176.146  10.707  1.00  0.00           C  
ATOM   4334  SD  MET B1791      21.829 177.356   9.896  1.00  0.00           S  
ATOM   4335  CE  MET B1791      20.569 176.283   9.075  1.00  0.00           C  
ATOM   4336  N   THR B1792      25.033 172.764   8.581  1.00  0.00           N  
ATOM   4337  CA  THR B1792      25.244 171.743   7.571  1.00  0.00           C  
ATOM   4338  C   THR B1792      26.193 170.691   8.112  1.00  0.00           C  
ATOM   4339  O   THR B1792      26.828 169.961   7.343  1.00  0.00           O  
ATOM   4340  CB  THR B1792      25.878 172.351   6.324  1.00  0.00           C  
ATOM   4341  OG1 THR B1792      25.900 171.381   5.272  1.00  0.00           O  
ATOM   4342  CG2 THR B1792      27.301 172.785   6.624  1.00  0.00           C  
ATOM   4343  N   GLY B1793      26.288 170.630   9.440  1.00  0.00           N  
ATOM   4344  CA  GLY B1793      27.166 169.675  10.098  1.00  0.00           C  
ATOM   4345  C   GLY B1793      28.381 169.409   9.242  1.00  0.00           C  
ATOM   4346  O   GLY B1793      28.596 168.287   8.789  1.00  0.00           O  
ATOM   4347  N   SER B1794      29.167 170.453   9.003  1.00  0.00           N  
ATOM   4348  CA  SER B1794      30.351 170.332   8.169  1.00  0.00           C  
ATOM   4349  C   SER B1794      31.651 170.628   8.891  1.00  0.00           C  
ATOM   4350  O   SER B1794      31.758 171.598   9.642  1.00  0.00           O  
ATOM   4351  CB  SER B1794      30.243 171.260   6.963  1.00  0.00           C  
ATOM   4352  OG  SER B1794      29.100 170.949   6.186  1.00  0.00           O  
ATOM   4353  N   PRO B1795      32.673 169.802   8.638  1.00  0.00           N  
ATOM   4354  CA  PRO B1795      34.010 169.915   9.229  1.00  0.00           C  
ATOM   4355  C   PRO B1795      34.573 171.333   9.121  1.00  0.00           C  
ATOM   4356  O   PRO B1795      35.017 171.912  10.108  1.00  0.00           O  
ATOM   4357  CB  PRO B1795      34.819 168.918   8.410  1.00  0.00           C  
ATOM   4358  CG  PRO B1795      34.149 168.981   7.059  1.00  0.00           C  
ATOM   4359  CD  PRO B1795      32.699 168.912   7.463  1.00  0.00           C  
ATOM   4360  N   SER B1796      34.534 171.892   7.916  1.00  0.00           N  
ATOM   4361  CA  SER B1796      35.055 173.237   7.675  1.00  0.00           C  
ATOM   4362  C   SER B1796      34.050 174.229   7.105  1.00  0.00           C  
ATOM   4363  O   SER B1796      33.064 173.842   6.473  1.00  0.00           O  
ATOM   4364  CB  SER B1796      36.241 173.182   6.713  1.00  0.00           C  
ATOM   4365  OG  SER B1796      36.609 174.485   6.308  1.00  0.00           O  
ATOM   4366  N   ILE B1797      34.306 175.516   7.316  1.00  0.00           N  
ATOM   4367  CA  ILE B1797      33.416 176.520   6.769  1.00  0.00           C  
ATOM   4368  C   ILE B1797      33.623 176.486   5.270  1.00  0.00           C  
ATOM   4369  O   ILE B1797      32.759 176.913   4.496  1.00  0.00           O  
ATOM   4370  CB  ILE B1797      33.736 177.933   7.264  1.00  0.00           C  
ATOM   4371  CG1 ILE B1797      35.236 178.178   7.194  1.00  0.00           C  
ATOM   4372  CG2 ILE B1797      33.185 178.125   8.656  1.00  0.00           C  
ATOM   4373  CD1 ILE B1797      35.571 179.588   6.818  1.00  0.00           C  
ATOM   4374  N   ARG B1798      34.784 175.985   4.864  1.00  0.00           N  
ATOM   4375  CA  ARG B1798      35.098 175.892   3.449  1.00  0.00           C  
ATOM   4376  C   ARG B1798      34.019 175.111   2.706  1.00  0.00           C  
ATOM   4377  O   ARG B1798      33.754 175.368   1.536  1.00  0.00           O  
ATOM   4378  CB  ARG B1798      36.454 175.215   3.253  1.00  0.00           C  
ATOM   4379  CG  ARG B1798      37.600 176.188   3.094  1.00  0.00           C  
ATOM   4380  CD  ARG B1798      38.893 175.492   2.684  1.00  0.00           C  
ATOM   4381  NE  ARG B1798      39.718 175.148   3.843  1.00  0.00           N  
ATOM   4382  CZ  ARG B1798      39.569 174.059   4.590  1.00  0.00           C  
ATOM   4383  NH1 ARG B1798      38.624 173.172   4.309  1.00  0.00           N  
ATOM   4384  NH2 ARG B1798      40.360 173.869   5.635  1.00  0.00           N  
ATOM   4385  N   GLU B1799      33.395 174.163   3.391  1.00  0.00           N  
ATOM   4386  CA  GLU B1799      32.363 173.350   2.771  1.00  0.00           C  
ATOM   4387  C   GLU B1799      31.076 174.124   2.500  1.00  0.00           C  
ATOM   4388  O   GLU B1799      30.116 173.571   1.947  1.00  0.00           O  
ATOM   4389  CB  GLU B1799      32.053 172.127   3.642  1.00  0.00           C  
ATOM   4390  CG  GLU B1799      33.242 171.209   3.870  1.00  0.00           C  
ATOM   4391  CD  GLU B1799      33.887 170.752   2.569  1.00  0.00           C  
ATOM   4392  OE1 GLU B1799      33.144 170.275   1.676  1.00  0.00           O  
ATOM   4393  OE2 GLU B1799      35.133 170.861   2.446  1.00  0.00           O  
ATOM   4394  N   VAL B1800      31.044 175.395   2.899  1.00  0.00           N  
ATOM   4395  CA  VAL B1800      29.864 176.243   2.676  1.00  0.00           C  
ATOM   4396  C   VAL B1800      30.236 177.579   2.033  1.00  0.00           C  
ATOM   4397  O   VAL B1800      29.629 178.598   2.309  1.00  0.00           O  
ATOM   4398  CB  VAL B1800      29.118 176.525   3.992  1.00  0.00           C  
ATOM   4399  CG1 VAL B1800      28.634 175.223   4.584  1.00  0.00           C  
ATOM   4400  CG2 VAL B1800      30.022 177.269   4.973  1.00  0.00           C  
ATOM   4401  N   ILE B1801      31.228 177.550   1.158  1.00  0.00           N  
ATOM   4402  CA  ILE B1801      31.715 178.729   0.482  1.00  0.00           C  
ATOM   4403  C   ILE B1801      32.071 178.337  -0.952  1.00  0.00           C  
ATOM   4404  O   ILE B1801      33.102 177.718  -1.185  1.00  0.00           O  
ATOM   4405  CB  ILE B1801      32.980 179.223   1.162  1.00  0.00           C  
ATOM   4406  CG1 ILE B1801      32.683 179.539   2.622  1.00  0.00           C  
ATOM   4407  CG2 ILE B1801      33.552 180.387   0.402  1.00  0.00           C  
ATOM   4408  CD1 ILE B1801      33.862 180.167   3.384  1.00  0.00           C  
ATOM   4409  N   ALA B1802      31.237 178.695  -1.919  1.00  0.00           N  
ATOM   4410  CA  ALA B1802      31.501 178.342  -3.312  1.00  0.00           C  
ATOM   4411  C   ALA B1802      32.969 178.341  -3.776  1.00  0.00           C  
ATOM   4412  O   ALA B1802      33.365 177.450  -4.520  1.00  0.00           O  
ATOM   4413  CB  ALA B1802      30.675 179.226  -4.231  1.00  0.00           C  
ATOM   4414  N   PHE B1803      33.773 179.322  -3.378  1.00  0.00           N  
ATOM   4415  CA  PHE B1803      35.178 179.331  -3.808  1.00  0.00           C  
ATOM   4416  C   PHE B1803      36.114 179.934  -2.735  1.00  0.00           C  
ATOM   4417  O   PHE B1803      36.741 180.987  -2.944  1.00  0.00           O  
ATOM   4418  CB  PHE B1803      35.354 180.094  -5.141  1.00  0.00           C  
ATOM   4419  CG  PHE B1803      34.338 179.735  -6.223  1.00  0.00           C  
ATOM   4420  CD1 PHE B1803      33.099 180.362  -6.265  1.00  0.00           C  
ATOM   4421  CD2 PHE B1803      34.648 178.824  -7.238  1.00  0.00           C  
ATOM   4422  CE1 PHE B1803      32.189 180.094  -7.303  1.00  0.00           C  
ATOM   4423  CE2 PHE B1803      33.742 178.555  -8.274  1.00  0.00           C  
ATOM   4424  CZ  PHE B1803      32.515 179.194  -8.304  1.00  0.00           C  
ATOM   4425  N   PRO B1804      36.227 179.257  -1.571  1.00  0.00           N  
ATOM   4426  CA  PRO B1804      37.049 179.633  -0.416  1.00  0.00           C  
ATOM   4427  C   PRO B1804      38.516 179.461  -0.709  1.00  0.00           C  
ATOM   4428  O   PRO B1804      38.885 178.945  -1.754  1.00  0.00           O  
ATOM   4429  CB  PRO B1804      36.580 178.665   0.662  1.00  0.00           C  
ATOM   4430  CG  PRO B1804      36.330 177.417  -0.119  1.00  0.00           C  
ATOM   4431  CD  PRO B1804      35.600 177.940  -1.347  1.00  0.00           C  
ATOM   4432  N   LYS B1805      39.355 179.896   0.215  1.00  0.00           N  
ATOM   4433  CA  LYS B1805      40.789 179.745   0.040  1.00  0.00           C  
ATOM   4434  C   LYS B1805      41.171 178.461   0.767  1.00  0.00           C  
ATOM   4435  O   LYS B1805      40.343 177.873   1.470  1.00  0.00           O  
ATOM   4436  CB  LYS B1805      41.544 180.927   0.660  1.00  0.00           C  
ATOM   4437  CG  LYS B1805      41.244 182.258   0.020  1.00  0.00           C  
ATOM   4438  CD  LYS B1805      41.869 182.371  -1.346  1.00  0.00           C  
ATOM   4439  CE  LYS B1805      41.420 183.619  -2.075  1.00  0.00           C  
ATOM   4440  NZ  LYS B1805      39.976 183.558  -2.447  1.00  0.00           N  
ATOM   4441  N   ASN B1806      42.404 178.006   0.586  1.00  0.00           N  
ATOM   4442  CA  ASN B1806      42.846 176.808   1.292  1.00  0.00           C  
ATOM   4443  C   ASN B1806      43.568 177.297   2.528  1.00  0.00           C  
ATOM   4444  O   ASN B1806      44.166 178.370   2.510  1.00  0.00           O  
ATOM   4445  CB  ASN B1806      43.805 175.966   0.452  1.00  0.00           C  
ATOM   4446  CG  ASN B1806      44.968 176.766  -0.075  1.00  0.00           C  
ATOM   4447  OD1 ASN B1806      45.403 177.743   0.538  1.00  0.00           O  
ATOM   4448  ND2 ASN B1806      45.489 176.350  -1.219  1.00  0.00           N  
ATOM   4449  N   LYS B1807      43.508 176.505   3.593  1.00  0.00           N  
ATOM   4450  CA  LYS B1807      44.146 176.847   4.863  1.00  0.00           C  
ATOM   4451  C   LYS B1807      45.280 177.870   4.822  1.00  0.00           C  
ATOM   4452  O   LYS B1807      45.396 178.676   5.735  1.00  0.00           O  
ATOM   4453  CB  LYS B1807      44.644 175.578   5.558  1.00  0.00           C  
ATOM   4454  CG  LYS B1807      43.595 174.876   6.400  1.00  0.00           C  
ATOM   4455  CD  LYS B1807      44.026 173.455   6.664  1.00  0.00           C  
ATOM   4456  CE  LYS B1807      44.251 172.742   5.338  1.00  0.00           C  
ATOM   4457  NZ  LYS B1807      44.682 171.329   5.504  1.00  0.00           N  
ATOM   4458  N   GLU B1808      46.127 177.840   3.797  1.00  0.00           N  
ATOM   4459  CA  GLU B1808      47.218 178.813   3.734  1.00  0.00           C  
ATOM   4460  C   GLU B1808      46.639 180.197   3.505  1.00  0.00           C  
ATOM   4461  O   GLU B1808      46.962 181.159   4.212  1.00  0.00           O  
ATOM   4462  CB  GLU B1808      48.191 178.499   2.596  1.00  0.00           C  
ATOM   4463  CG  GLU B1808      48.936 177.184   2.723  1.00  0.00           C  
ATOM   4464  CD  GLU B1808      50.380 177.298   2.260  1.00  0.00           C  
ATOM   4465  OE1 GLU B1808      50.633 177.958   1.227  1.00  0.00           O  
ATOM   4466  OE2 GLU B1808      51.269 176.721   2.927  1.00  0.00           O  
ATOM   4467  N   GLY B1809      45.776 180.281   2.501  1.00  0.00           N  
ATOM   4468  CA  GLY B1809      45.135 181.532   2.164  1.00  0.00           C  
ATOM   4469  C   GLY B1809      45.163 181.720   0.668  1.00  0.00           C  
ATOM   4470  O   GLY B1809      44.700 182.724   0.160  1.00  0.00           O  
ATOM   4471  N   LYS B1810      45.679 180.735  -0.051  1.00  0.00           N  
ATOM   4472  CA  LYS B1810      45.774 180.867  -1.493  1.00  0.00           C  
ATOM   4473  C   LYS B1810      44.606 180.229  -2.235  1.00  0.00           C  
ATOM   4474  O   LYS B1810      43.888 179.395  -1.687  1.00  0.00           O  
ATOM   4475  CB  LYS B1810      47.109 180.279  -1.982  1.00  0.00           C  
ATOM   4476  CG  LYS B1810      48.375 180.763  -1.218  1.00  0.00           C  
ATOM   4477  CD  LYS B1810      49.673 180.380  -1.967  1.00  0.00           C  
ATOM   4478  CE  LYS B1810      50.960 180.877  -1.278  1.00  0.00           C  
ATOM   4479  NZ  LYS B1810      52.160 180.886  -2.189  1.00  0.00           N  
ATOM   4480  N   ASP B1811      44.429 180.647  -3.484  1.00  0.00           N  
ATOM   4481  CA  ASP B1811      43.360 180.153  -4.343  1.00  0.00           C  
ATOM   4482  C   ASP B1811      43.930 179.179  -5.378  1.00  0.00           C  
ATOM   4483  O   ASP B1811      44.315 179.582  -6.476  1.00  0.00           O  
ATOM   4484  CB  ASP B1811      42.678 181.335  -5.046  1.00  0.00           C  
ATOM   4485  CG  ASP B1811      41.553 180.903  -5.976  1.00  0.00           C  
ATOM   4486  OD1 ASP B1811      40.691 181.759  -6.280  1.00  0.00           O  
ATOM   4487  OD2 ASP B1811      41.527 179.726  -6.411  1.00  0.00           O  
ATOM   4488  N   PRO B1812      43.957 177.875  -5.048  1.00  0.00           N  
ATOM   4489  CA  PRO B1812      44.484 176.835  -5.942  1.00  0.00           C  
ATOM   4490  C   PRO B1812      43.790 176.890  -7.285  1.00  0.00           C  
ATOM   4491  O   PRO B1812      44.393 176.614  -8.325  1.00  0.00           O  
ATOM   4492  CB  PRO B1812      44.144 175.531  -5.218  1.00  0.00           C  
ATOM   4493  CG  PRO B1812      43.884 175.939  -3.801  1.00  0.00           C  
ATOM   4494  CD  PRO B1812      43.197 177.263  -3.946  1.00  0.00           C  
ATOM   4495  N   LEU B1813      42.503 177.227  -7.233  1.00  0.00           N  
ATOM   4496  CA  LEU B1813      41.652 177.324  -8.419  1.00  0.00           C  
ATOM   4497  C   LEU B1813      42.030 178.464  -9.319  1.00  0.00           C  
ATOM   4498  O   LEU B1813      41.869 178.406 -10.536  1.00  0.00           O  
ATOM   4499  CB  LEU B1813      40.191 177.539  -8.026  1.00  0.00           C  
ATOM   4500  CG  LEU B1813      39.346 178.174  -9.139  1.00  0.00           C  
ATOM   4501  CD1 LEU B1813      39.393 177.335 -10.415  1.00  0.00           C  
ATOM   4502  CD2 LEU B1813      37.928 178.322  -8.654  1.00  0.00           C  
ATOM   4503  N   THR B1814      42.518 179.520  -8.703  1.00  0.00           N  
ATOM   4504  CA  THR B1814      42.867 180.699  -9.453  1.00  0.00           C  
ATOM   4505  C   THR B1814      44.353 180.949  -9.478  1.00  0.00           C  
ATOM   4506  O   THR B1814      44.873 181.557 -10.411  1.00  0.00           O  
ATOM   4507  CB  THR B1814      42.144 181.915  -8.862  1.00  0.00           C  
ATOM   4508  OG1 THR B1814      41.146 182.363  -9.786  1.00  0.00           O  
ATOM   4509  CG2 THR B1814      43.125 183.024  -8.545  1.00  0.00           C  
ATOM   4510  N   GLY B1815      45.033 180.476  -8.448  1.00  0.00           N  
ATOM   4511  CA  GLY B1815      46.456 180.693  -8.381  1.00  0.00           C  
ATOM   4512  C   GLY B1815      46.676 182.122  -7.942  1.00  0.00           C  
ATOM   4513  O   GLY B1815      47.243 182.934  -8.674  1.00  0.00           O  
ATOM   4514  N   ALA B1816      46.191 182.434  -6.748  1.00  0.00           N  
ATOM   4515  CA  ALA B1816      46.339 183.760  -6.189  1.00  0.00           C  
ATOM   4516  C   ALA B1816      46.577 183.569  -4.705  1.00  0.00           C  
ATOM   4517  O   ALA B1816      46.135 182.582  -4.125  1.00  0.00           O  
ATOM   4518  CB  ALA B1816      45.092 184.597  -6.442  1.00  0.00           C  
ATOM   4519  N   PRO B1817      47.293 184.507  -4.073  1.00  0.00           N  
ATOM   4520  CA  PRO B1817      47.861 185.689  -4.721  1.00  0.00           C  
ATOM   4521  C   PRO B1817      48.757 185.289  -5.878  1.00  0.00           C  
ATOM   4522  O   PRO B1817      48.953 184.108  -6.154  1.00  0.00           O  
ATOM   4523  CB  PRO B1817      48.648 186.346  -3.594  1.00  0.00           C  
ATOM   4524  CG  PRO B1817      49.159 185.155  -2.853  1.00  0.00           C  
ATOM   4525  CD  PRO B1817      47.910 184.309  -2.750  1.00  0.00           C  
ATOM   4526  N   SER B1818      49.302 186.286  -6.549  1.00  0.00           N  
ATOM   4527  CA  SER B1818      50.188 186.047  -7.660  1.00  0.00           C  
ATOM   4528  C   SER B1818      50.980 187.330  -7.778  1.00  0.00           C  
ATOM   4529  O   SER B1818      50.733 188.287  -7.045  1.00  0.00           O  
ATOM   4530  CB  SER B1818      49.390 185.806  -8.937  1.00  0.00           C  
ATOM   4531  OG  SER B1818      48.912 187.036  -9.461  1.00  0.00           O  
ATOM   4532  N   PRO B1819      51.959 187.365  -8.686  1.00  0.00           N  
ATOM   4533  CA  PRO B1819      52.752 188.582  -8.845  1.00  0.00           C  
ATOM   4534  C   PRO B1819      52.015 189.504  -9.805  1.00  0.00           C  
ATOM   4535  O   PRO B1819      50.900 189.208 -10.242  1.00  0.00           O  
ATOM   4536  CB  PRO B1819      54.057 188.074  -9.455  1.00  0.00           C  
ATOM   4537  CG  PRO B1819      54.011 186.563  -9.266  1.00  0.00           C  
ATOM   4538  CD  PRO B1819      52.567 186.251  -9.427  1.00  0.00           C  
ATOM   4539  N   VAL B1820      52.650 190.616 -10.138  1.00  0.00           N  
ATOM   4540  CA  VAL B1820      52.067 191.569 -11.065  1.00  0.00           C  
ATOM   4541  C   VAL B1820      53.199 192.212 -11.881  1.00  0.00           C  
ATOM   4542  O   VAL B1820      54.343 192.292 -11.420  1.00  0.00           O  
ATOM   4543  CB  VAL B1820      51.232 192.656 -10.303  1.00  0.00           C  
ATOM   4544  CG1 VAL B1820      49.904 192.066  -9.846  1.00  0.00           C  
ATOM   4545  CG2 VAL B1820      52.000 193.168  -9.094  1.00  0.00           C  
ATOM   4546  N   PRO B1821      52.901 192.633 -13.123  1.00  0.00           N  
ATOM   4547  CA  PRO B1821      53.881 193.271 -14.011  1.00  0.00           C  
ATOM   4548  C   PRO B1821      54.520 194.448 -13.288  1.00  0.00           C  
ATOM   4549  O   PRO B1821      53.893 195.492 -13.141  1.00  0.00           O  
ATOM   4550  CB  PRO B1821      53.027 193.728 -15.190  1.00  0.00           C  
ATOM   4551  CG  PRO B1821      51.976 192.681 -15.261  1.00  0.00           C  
ATOM   4552  CD  PRO B1821      51.607 192.467 -13.807  1.00  0.00           C  
ATOM   4553  N   GLU B1822      55.760 194.277 -12.844  1.00  0.00           N  
ATOM   4554  CA  GLU B1822      56.460 195.322 -12.109  1.00  0.00           C  
ATOM   4555  C   GLU B1822      55.944 196.721 -12.416  1.00  0.00           C  
ATOM   4556  O   GLU B1822      55.734 197.519 -11.504  1.00  0.00           O  
ATOM   4557  CB  GLU B1822      57.966 195.279 -12.383  1.00  0.00           C  
ATOM   4558  CG  GLU B1822      58.770 195.984 -11.295  1.00  0.00           C  
ATOM   4559  CD  GLU B1822      60.216 196.239 -11.679  1.00  0.00           C  
ATOM   4560  OE1 GLU B1822      60.934 195.268 -12.000  1.00  0.00           O  
ATOM   4561  OE2 GLU B1822      60.637 197.418 -11.650  1.00  0.00           O  
ATOM   4562  N   GLU B1830      55.723 197.018 -13.692  1.00  0.00           N  
ATOM   4563  CA  GLU B1830      55.245 198.342 -14.066  1.00  0.00           C  
ATOM   4564  C   GLU B1830      53.810 198.642 -13.657  1.00  0.00           C  
ATOM   4565  O   GLU B1830      53.280 199.714 -13.958  1.00  0.00           O  
ATOM   4566  CB  GLU B1830      55.437 198.560 -15.566  1.00  0.00           C  
ATOM   4567  CG  GLU B1830      56.912 198.662 -15.946  1.00  0.00           C  
ATOM   4568  CD  GLU B1830      57.695 199.554 -14.985  1.00  0.00           C  
ATOM   4569  OE1 GLU B1830      57.341 200.751 -14.853  1.00  0.00           O  
ATOM   4570  OE2 GLU B1830      58.660 199.053 -14.361  1.00  0.00           O  
ATOM   4571  N   GLN B1831      53.193 197.694 -12.961  1.00  0.00           N  
ATOM   4572  CA  GLN B1831      51.832 197.855 -12.475  1.00  0.00           C  
ATOM   4573  C   GLN B1831      51.928 198.146 -10.980  1.00  0.00           C  
ATOM   4574  O   GLN B1831      50.965 198.588 -10.355  1.00  0.00           O  
ATOM   4575  CB  GLN B1831      51.024 196.578 -12.684  1.00  0.00           C  
ATOM   4576  CG  GLN B1831      49.524 196.798 -12.587  1.00  0.00           C  
ATOM   4577  CD  GLN B1831      48.766 195.563 -12.146  1.00  0.00           C  
ATOM   4578  OE1 GLN B1831      49.026 194.453 -12.613  1.00  0.00           O  
ATOM   4579  NE2 GLN B1831      47.808 195.756 -11.246  1.00  0.00           N  
ATOM   4580  N   LEU B1832      53.102 197.881 -10.418  1.00  0.00           N  
ATOM   4581  CA  LEU B1832      53.370 198.102  -9.006  1.00  0.00           C  
ATOM   4582  C   LEU B1832      54.211 199.367  -8.959  1.00  0.00           C  
ATOM   4583  O   LEU B1832      54.301 200.039  -7.932  1.00  0.00           O  
ATOM   4584  CB  LEU B1832      54.129 196.891  -8.445  1.00  0.00           C  
ATOM   4585  CG  LEU B1832      54.507 196.638  -6.975  1.00  0.00           C  
ATOM   4586  CD1 LEU B1832      55.929 197.092  -6.723  1.00  0.00           C  
ATOM   4587  CD2 LEU B1832      53.526 197.313  -6.040  1.00  0.00           C  
ATOM   4588  N   ARG B1833      54.820 199.689 -10.097  1.00  0.00           N  
ATOM   4589  CA  ARG B1833      55.641 200.888 -10.211  1.00  0.00           C  
ATOM   4590  C   ARG B1833      54.641 202.027 -10.364  1.00  0.00           C  
ATOM   4591  O   ARG B1833      54.903 203.164  -9.971  1.00  0.00           O  
ATOM   4592  CB  ARG B1833      56.556 200.801 -11.442  1.00  0.00           C  
ATOM   4593  CG  ARG B1833      57.875 201.574 -11.320  1.00  0.00           C  
ATOM   4594  CD  ARG B1833      57.655 203.077 -11.135  1.00  0.00           C  
ATOM   4595  NE  ARG B1833      58.908 203.832 -11.074  1.00  0.00           N  
ATOM   4596  CZ  ARG B1833      59.769 203.788 -10.057  1.00  0.00           C  
ATOM   4597  NH1 ARG B1833      59.518 203.024  -8.998  1.00  0.00           N  
ATOM   4598  NH2 ARG B1833      60.885 204.510 -10.096  1.00  0.00           N  
ATOM   4599  N   GLU B1834      53.483 201.698 -10.932  1.00  0.00           N  
ATOM   4600  CA  GLU B1834      52.398 202.655 -11.133  1.00  0.00           C  
ATOM   4601  C   GLU B1834      51.711 202.933  -9.788  1.00  0.00           C  
ATOM   4602  O   GLU B1834      51.251 204.042  -9.538  1.00  0.00           O  
ATOM   4603  CB  GLU B1834      51.421 202.084 -12.174  1.00  0.00           C  
ATOM   4604  CG  GLU B1834      49.930 202.266 -11.920  1.00  0.00           C  
ATOM   4605  CD  GLU B1834      49.088 201.364 -12.828  1.00  0.00           C  
ATOM   4606  OE1 GLU B1834      49.084 201.580 -14.062  1.00  0.00           O  
ATOM   4607  OE2 GLU B1834      48.441 200.424 -12.310  1.00  0.00           O  
ATOM   4608  N   LEU B1835      51.666 201.924  -8.920  1.00  0.00           N  
ATOM   4609  CA  LEU B1835      51.065 202.073  -7.595  1.00  0.00           C  
ATOM   4610  C   LEU B1835      52.069 202.798  -6.715  1.00  0.00           C  
ATOM   4611  O   LEU B1835      51.773 203.176  -5.581  1.00  0.00           O  
ATOM   4612  CB  LEU B1835      50.727 200.701  -6.998  1.00  0.00           C  
ATOM   4613  CG  LEU B1835      49.640 199.959  -7.777  1.00  0.00           C  
ATOM   4614  CD1 LEU B1835      49.513 198.541  -7.268  1.00  0.00           C  
ATOM   4615  CD2 LEU B1835      48.324 200.707  -7.645  1.00  0.00           C  
ATOM   4616  N   GLY B1836      53.264 202.991  -7.262  1.00  0.00           N  
ATOM   4617  CA  GLY B1836      54.312 203.682  -6.545  1.00  0.00           C  
ATOM   4618  C   GLY B1836      54.838 202.925  -5.345  1.00  0.00           C  
ATOM   4619  O   GLY B1836      55.238 203.534  -4.352  1.00  0.00           O  
ATOM   4620  N   LEU B1837      54.836 201.599  -5.429  1.00  0.00           N  
ATOM   4621  CA  LEU B1837      55.335 200.764  -4.340  1.00  0.00           C  
ATOM   4622  C   LEU B1837      56.507 199.926  -4.836  1.00  0.00           C  
ATOM   4623  O   LEU B1837      56.740 199.825  -6.045  1.00  0.00           O  
ATOM   4624  CB  LEU B1837      54.219 199.863  -3.811  1.00  0.00           C  
ATOM   4625  CG  LEU B1837      53.123 200.602  -3.038  1.00  0.00           C  
ATOM   4626  CD1 LEU B1837      51.979 199.663  -2.743  1.00  0.00           C  
ATOM   4627  CD2 LEU B1837      53.694 201.171  -1.750  1.00  0.00           C  
ATOM   4628  N   MET B1838      57.245 199.323  -3.910  1.00  0.00           N  
ATOM   4629  CA  MET B1838      58.406 198.523  -4.284  1.00  0.00           C  
ATOM   4630  C   MET B1838      58.650 197.375  -3.300  1.00  0.00           C  
ATOM   4631  O   MET B1838      58.736 197.604  -2.092  1.00  0.00           O  
ATOM   4632  CB  MET B1838      59.621 199.439  -4.341  1.00  0.00           C  
ATOM   4633  CG  MET B1838      60.914 198.799  -4.770  1.00  0.00           C  
ATOM   4634  SD  MET B1838      62.271 199.922  -4.381  1.00  0.00           S  
ATOM   4635  CE  MET B1838      62.149 199.974  -2.596  1.00  0.00           C  
ATOM   4636  N   VAL B1839      58.762 196.156  -3.826  1.00  0.00           N  
ATOM   4637  CA  VAL B1839      58.969 194.982  -3.003  1.00  0.00           C  
ATOM   4638  C   VAL B1839      60.305 195.048  -2.284  1.00  0.00           C  
ATOM   4639  O   VAL B1839      61.341 195.193  -2.915  1.00  0.00           O  
ATOM   4640  CB  VAL B1839      58.938 193.696  -3.849  1.00  0.00           C  
ATOM   4641  CG1 VAL B1839      58.140 192.628  -3.130  1.00  0.00           C  
ATOM   4642  CG2 VAL B1839      58.350 193.973  -5.226  1.00  0.00           C  
ATOM   4643  N   VAL B1840      60.279 195.020  -0.959  1.00  0.00           N  
ATOM   4644  CA  VAL B1840      61.497 195.030  -0.176  1.00  0.00           C  
ATOM   4645  C   VAL B1840      61.348 194.119   1.062  1.00  0.00           C  
ATOM   4646  O   VAL B1840      60.279 194.092   1.689  1.00  0.00           O  
ATOM   4647  CB  VAL B1840      61.911 196.474   0.169  1.00  0.00           C  
ATOM   4648  CG1 VAL B1840      62.328 197.198  -1.108  1.00  0.00           C  
ATOM   4649  CG2 VAL B1840      60.785 197.227   0.856  1.00  0.00           C  
ATOM   4650  N   ARG B1841      62.390 193.323   1.316  1.00  0.00           N  
ATOM   4651  CA  ARG B1841      62.463 192.355   2.411  1.00  0.00           C  
ATOM   4652  C   ARG B1841      62.030 192.799   3.913  1.00  0.00           C  
ATOM   4653  O   ARG B1841      62.719 193.649   4.485  1.00  0.00           O  
ATOM   4654  CB  ARG B1841      63.860 191.666   2.448  1.00  0.00           C  
ATOM   4655  CG  ARG B1841      64.995 192.416   3.036  1.00  0.00           C  
ATOM   4656  CD  ARG B1841      66.200 192.462   2.095  1.00  0.00           C  
ATOM   4657  NE  ARG B1841      66.147 191.544   0.975  1.00  0.00           N  
ATOM   4658  CZ  ARG B1841      67.007 191.597  -0.034  1.00  0.00           C  
ATOM   4659  NH1 ARG B1841      67.984 192.522  -0.061  1.00  0.00           N  
ATOM   4660  NH2 ARG B1841      66.874 190.718  -1.021  1.00  0.00           N  
ATOM   4661  N   PRO B1842      60.957 192.185   4.487  1.00  0.00           N  
ATOM   4662  CA  PRO B1842      60.325 192.385   5.780  1.00  0.00           C  
ATOM   4663  C   PRO B1842      61.240 192.915   7.139  1.00  0.00           C  
ATOM   4664  O   PRO B1842      61.842 194.135   7.099  1.00  0.00           O  
ATOM   4665  CB  PRO B1842      59.819 191.035   6.135  1.00  0.00           C  
ATOM   4666  CG  PRO B1842      59.218 190.637   4.735  1.00  0.00           C  
ATOM   4667  CD  PRO B1842      60.403 191.032   3.826  1.00  0.00           C  
ATOM   4668  OXT PRO B1842      61.246 191.703   8.073  1.00  0.00           O  
TER
END
