# Supplementary material for: Backbone Brackets and Arginine Tweezers delineate Class I and Class II aminoacyl tRNA synthetases
Source: PLoS Comput Biol. 2018 Apr 16;14(4):e1006101. doi: 10.1371/journal.pcbi.1006101 (PMC5919687; doi:10.1371/journal.pcbi.1006101)
Supplement: S12 File — All structures of Class II aaRS with residues renumbered according to the MSA. (GZ) [file pcbi.1006101.s024.tar.gz › 1eiy_A_renum.pdb]

ATOM      1  N   LEU A 215      10.208   3.164 -19.226  1.00  0.00           N  
ATOM      2  CA  LEU A 215       9.994   2.054 -18.242  1.00  0.00           C  
ATOM      3  C   LEU A 215      10.069   0.671 -18.922  1.00  0.00           C  
ATOM      4  O   LEU A 215      11.115   0.002 -18.808  1.00  0.00           O  
ATOM      5  CB  LEU A 215       8.660   2.221 -17.504  1.00  0.00           C  
ATOM      6  N   ALA A 216       9.041   0.342 -19.743  1.00  0.00           N  
ATOM      7  CA  ALA A 216       8.854  -0.944 -20.482  1.00  0.00           C  
ATOM      8  C   ALA A 216       9.912  -1.453 -21.518  1.00  0.00           C  
ATOM      9  O   ALA A 216      10.537  -2.504 -21.297  1.00  0.00           O  
ATOM     10  CB  ALA A 216       7.444  -0.978 -21.111  1.00  0.00           C  
ATOM     11  N   ALA A 217      10.100  -0.745 -22.643  1.00  0.00           N  
ATOM     12  CA  ALA A 217      11.080  -1.148 -23.685  1.00  0.00           C  
ATOM     13  C   ALA A 217      12.569  -0.770 -23.451  1.00  0.00           C  
ATOM     14  O   ALA A 217      13.443  -1.230 -24.200  1.00  0.00           O  
ATOM     15  CB  ALA A 217      10.619  -0.631 -25.068  1.00  0.00           C  
ATOM     16  N   ILE A 218      12.862   0.038 -22.421  1.00  0.00           N  
ATOM     17  CA  ILE A 218      14.251   0.478 -22.114  1.00  0.00           C  
ATOM     18  C   ILE A 218      15.237  -0.536 -21.467  1.00  0.00           C  
ATOM     19  O   ILE A 218      16.192  -0.968 -22.135  1.00  0.00           O  
ATOM     20  CB  ILE A 218      14.290   1.854 -21.306  1.00  0.00           C  
ATOM     21  CG1 ILE A 218      15.734   2.175 -20.855  1.00  0.00           C  
ATOM     22  CG2 ILE A 218      13.298   1.847 -20.135  1.00  0.00           C  
ATOM     23  CD1 ILE A 218      15.894   3.414 -20.013  1.00  0.00           C  
ATOM     24  N   GLN A 219      14.999  -0.915 -20.198  1.00  0.00           N  
ATOM     25  CA  GLN A 219      15.867  -1.843 -19.422  1.00  0.00           C  
ATOM     26  C   GLN A 219      15.833  -3.284 -19.967  1.00  0.00           C  
ATOM     27  O   GLN A 219      16.782  -4.060 -19.776  1.00  0.00           O  
ATOM     28  CB  GLN A 219      15.461  -1.852 -17.934  1.00  0.00           C  
ATOM     29  CG  GLN A 219      15.180  -0.467 -17.311  1.00  0.00           C  
ATOM     30  CD  GLN A 219      16.433   0.319 -16.907  1.00  0.00           C  
ATOM     31  OE1 GLN A 219      17.499   0.170 -17.493  1.00  0.00           O  
ATOM     32  NE2 GLN A 219      16.287   1.178 -15.903  1.00  0.00           N  
ATOM     33  N   ASN A 220      14.724  -3.612 -20.642  1.00  0.00           N  
ATOM     34  CA  ASN A 220      14.472  -4.924 -21.277  1.00  0.00           C  
ATOM     35  C   ASN A 220      15.533  -5.256 -22.343  1.00  0.00           C  
ATOM     36  O   ASN A 220      16.171  -6.315 -22.303  1.00  0.00           O  
ATOM     37  CB  ASN A 220      13.086  -4.888 -21.953  1.00  0.00           C  
ATOM     38  CG  ASN A 220      12.781  -6.146 -22.799  1.00  0.00           C  
ATOM     39  OD1 ASN A 220      13.574  -6.571 -23.648  1.00  0.00           O  
ATOM     40  ND2 ASN A 220      11.606  -6.711 -22.590  1.00  0.00           N  
ATOM     41  N   ALA A 221      15.671  -4.354 -23.319  1.00  0.00           N  
ATOM     42  CA  ALA A 221      16.617  -4.484 -24.422  1.00  0.00           C  
ATOM     43  C   ALA A 221      18.063  -4.027 -24.099  1.00  0.00           C  
ATOM     44  O   ALA A 221      19.005  -4.478 -24.766  1.00  0.00           O  
ATOM     45  CB  ALA A 221      16.067  -3.762 -25.664  1.00  0.00           C  
ATOM     46  N   ARG A 222      18.241  -3.160 -23.084  1.00  0.00           N  
ATOM     47  CA  ARG A 222      19.583  -2.674 -22.666  1.00  0.00           C  
ATOM     48  C   ARG A 222      20.357  -3.814 -21.936  1.00  0.00           C  
ATOM     49  O   ARG A 222      21.609  -3.842 -21.916  1.00  0.00           O  
ATOM     50  CB  ARG A 222      19.477  -1.370 -21.828  1.00  0.00           C  
ATOM     51  CG  ARG A 222      18.899  -0.127 -22.606  1.00  0.00           C  
ATOM     52  CD  ARG A 222      19.755   0.340 -23.831  1.00  0.00           C  
ATOM     53  NE  ARG A 222      19.190   1.485 -24.566  1.00  0.00           N  
ATOM     54  CZ  ARG A 222      19.905   2.496 -25.070  1.00  0.00           C  
ATOM     55  NH1 ARG A 222      21.234   2.543 -24.939  1.00  0.00           N  
ATOM     56  NH2 ARG A 222      19.285   3.522 -25.631  1.00  0.00           N  
ATOM     57  N   ASP A 223      19.589  -4.763 -21.383  1.00  0.00           N  
ATOM     58  CA  ASP A 223      20.121  -5.975 -20.747  1.00  0.00           C  
ATOM     59  C   ASP A 223      20.241  -6.981 -21.925  1.00  0.00           C  
ATOM     60  O   ASP A 223      21.205  -7.765 -21.984  1.00  0.00           O  
ATOM     61  CB  ASP A 223      19.132  -6.539 -19.703  1.00  0.00           C  
ATOM     62  CG  ASP A 223      18.890  -5.594 -18.525  1.00  0.00           C  
ATOM     63  OD1 ASP A 223      19.328  -4.417 -18.575  1.00  0.00           O  
ATOM     64  OD2 ASP A 223      18.242  -6.034 -17.548  1.00  0.00           O  
ATOM     65  N   LEU A 224      19.261  -6.900 -22.862  1.00  0.00           N  
ATOM     66  CA  LEU A 224      19.112  -7.729 -24.110  1.00  0.00           C  
ATOM     67  C   LEU A 224      20.142  -7.433 -25.229  1.00  0.00           C  
ATOM     68  O   LEU A 224      20.386  -8.286 -26.095  1.00  0.00           O  
ATOM     69  CB  LEU A 224      17.657  -7.628 -24.652  1.00  0.00           C  
ATOM     70  CG  LEU A 224      17.161  -8.233 -25.975  1.00  0.00           C  
ATOM     71  CD1 LEU A 224      17.262  -9.757 -25.984  1.00  0.00           C  
ATOM     72  CD2 LEU A 224      15.713  -7.788 -26.198  1.00  0.00           C  
ATOM     73  N   GLU A 225      20.728  -6.232 -25.201  1.00  0.00           N  
ATOM     74  CA  GLU A 225      21.772  -5.828 -26.147  1.00  0.00           C  
ATOM     75  C   GLU A 225      23.108  -6.222 -25.485  1.00  0.00           C  
ATOM     76  O   GLU A 225      24.126  -6.410 -26.161  1.00  0.00           O  
ATOM     77  CB  GLU A 225      21.754  -4.323 -26.351  1.00  0.00           C  
ATOM     78  CG  GLU A 225      22.304  -3.555 -25.163  1.00  0.00           C  
ATOM     79  CD  GLU A 225      22.247  -2.062 -25.350  1.00  0.00           C  
ATOM     80  OE1 GLU A 225      22.314  -1.583 -26.501  1.00  0.00           O  
ATOM     81  OE2 GLU A 225      22.131  -1.368 -24.329  1.00  0.00           O  
ATOM     82  N   GLU A 226      23.084  -6.278 -24.144  1.00  0.00           N  
ATOM     83  CA  GLU A 226      24.214  -6.675 -23.291  1.00  0.00           C  
ATOM     84  C   GLU A 226      24.358  -8.196 -23.463  1.00  0.00           C  
ATOM     85  O   GLU A 226      25.418  -8.781 -23.170  1.00  0.00           O  
ATOM     86  CB  GLU A 226      23.910  -6.327 -21.835  1.00  0.00           C  
ATOM     87  CG  GLU A 226      25.054  -6.550 -20.878  1.00  0.00           C  
ATOM     88  CD  GLU A 226      24.566  -7.015 -19.513  1.00  0.00           C  
ATOM     89  OE1 GLU A 226      23.656  -6.362 -18.953  1.00  0.00           O  
ATOM     90  OE2 GLU A 226      25.070  -8.046 -19.013  1.00  0.00           O  
ATOM     91  N   LEU A 227      23.252  -8.820 -23.891  1.00  0.00           N  
ATOM     92  CA  LEU A 227      23.199 -10.251 -24.215  1.00  0.00           C  
ATOM     93  C   LEU A 227      24.051 -10.315 -25.492  1.00  0.00           C  
ATOM     94  O   LEU A 227      24.839 -11.240 -25.658  1.00  0.00           O  
ATOM     95  CB  LEU A 227      21.757 -10.734 -24.542  1.00  0.00           C  
ATOM     96  CG  LEU A 227      20.829 -11.498 -23.566  1.00  0.00           C  
ATOM     97  CD1 LEU A 227      19.471 -11.813 -24.245  1.00  0.00           C  
ATOM     98  CD2 LEU A 227      21.481 -12.804 -23.094  1.00  0.00           C  
ATOM     99  N   LYS A 228      23.893  -9.309 -26.368  1.00  0.00           N  
ATOM    100  CA  LYS A 228      24.654  -9.188 -27.630  1.00  0.00           C  
ATOM    101  C   LYS A 228      26.139  -8.802 -27.312  1.00  0.00           C  
ATOM    102  O   LYS A 228      27.065  -9.234 -28.025  1.00  0.00           O  
ATOM    103  CB  LYS A 228      23.977  -8.190 -28.637  1.00  0.00           C  
ATOM    104  CG  LYS A 228      22.504  -8.524 -29.086  1.00  0.00           C  
ATOM    105  CD  LYS A 228      22.358  -9.622 -30.160  1.00  0.00           C  
ATOM    106  CE  LYS A 228      20.886 -10.097 -30.315  1.00  0.00           C  
ATOM    107  NZ  LYS A 228      20.656 -11.181 -31.339  1.00  0.00           N  
ATOM    108  N   ALA A 229      26.366  -8.036 -26.233  1.00  0.00           N  
ATOM    109  CA  ALA A 229      27.732  -7.661 -25.807  1.00  0.00           C  
ATOM    110  C   ALA A 229      28.442  -8.951 -25.306  1.00  0.00           C  
ATOM    111  O   ALA A 229      29.674  -9.121 -25.443  1.00  0.00           O  
ATOM    112  CB  ALA A 229      27.675  -6.579 -24.686  1.00  0.00           C  
ATOM    113  N   LEU A 230      27.621  -9.850 -24.750  1.00  0.00           N  
ATOM    114  CA  LEU A 230      28.030 -11.160 -24.232  1.00  0.00           C  
ATOM    115  C   LEU A 230      27.978 -12.164 -25.418  1.00  0.00           C  
ATOM    116  O   LEU A 230      28.527 -13.279 -25.328  1.00  0.00           O  
ATOM    117  CB  LEU A 230      27.094 -11.566 -23.057  1.00  0.00           C  
ATOM    118  CG  LEU A 230      27.156 -12.867 -22.230  1.00  0.00           C  
ATOM    119  CD1 LEU A 230      28.544 -13.148 -21.615  1.00  0.00           C  
ATOM    120  CD2 LEU A 230      26.117 -12.765 -21.133  1.00  0.00           C  
ATOM    121  N   LYS A 231      27.327 -11.742 -26.524  1.00  0.00           N  
ATOM    122  CA  LYS A 231      27.207 -12.532 -27.783  1.00  0.00           C  
ATOM    123  C   LYS A 231      28.499 -12.283 -28.621  1.00  0.00           C  
ATOM    124  O   LYS A 231      29.009 -13.187 -29.317  1.00  0.00           O  
ATOM    125  CB  LYS A 231      25.907 -12.192 -28.586  1.00  0.00           C  
ATOM    126  CG  LYS A 231      24.571 -12.721 -27.962  1.00  0.00           C  
ATOM    127  CD  LYS A 231      23.293 -12.337 -28.751  1.00  0.00           C  
ATOM    128  CE  LYS A 231      21.960 -12.495 -27.943  1.00  0.00           C  
ATOM    129  NZ  LYS A 231      21.135 -13.709 -28.252  1.00  0.00           N  
ATOM    130  N   ALA A 232      29.062 -11.080 -28.475  1.00  0.00           N  
ATOM    131  CA  ALA A 232      30.313 -10.719 -29.129  1.00  0.00           C  
ATOM    132  C   ALA A 232      31.482 -11.504 -28.483  1.00  0.00           C  
ATOM    133  O   ALA A 232      32.383 -11.928 -29.211  1.00  0.00           O  
ATOM    134  CB  ALA A 232      30.551  -9.219 -29.028  1.00  0.00           C  
ATOM    135  N   ARG A 233      31.480 -11.703 -27.147  1.00  0.00           N  
ATOM    136  CA  ARG A 233      32.563 -12.466 -26.469  1.00  0.00           C  
ATOM    137  C   ARG A 233      32.390 -13.981 -26.165  1.00  0.00           C  
ATOM    138  O   ARG A 233      33.330 -14.640 -25.669  1.00  0.00           O  
ATOM    139  CB  ARG A 233      33.145 -11.731 -25.261  1.00  0.00           C  
ATOM    140  CG  ARG A 233      34.613 -11.425 -25.470  1.00  0.00           C  
ATOM    141  CD  ARG A 233      35.388 -11.455 -24.171  1.00  0.00           C  
ATOM    142  NE  ARG A 233      36.603 -10.634 -24.217  1.00  0.00           N  
ATOM    143  CZ  ARG A 233      37.087  -9.953 -23.175  1.00  0.00           C  
ATOM    144  NH1 ARG A 233      36.448  -9.992 -22.007  1.00  0.00           N  
ATOM    145  NH2 ARG A 233      38.209  -9.248 -23.282  1.00  0.00           N  
ATOM    146  N   TYR A 234      31.194 -14.519 -26.429  1.00  0.00           N  
ATOM    147  CA  TYR A 234      30.955 -15.961 -26.305  1.00  0.00           C  
ATOM    148  C   TYR A 234      31.296 -16.463 -27.719  1.00  0.00           C  
ATOM    149  O   TYR A 234      31.636 -17.634 -27.923  1.00  0.00           O  
ATOM    150  CB  TYR A 234      29.492 -16.278 -25.930  1.00  0.00           C  
ATOM    151  CG  TYR A 234      29.303 -16.634 -24.456  1.00  0.00           C  
ATOM    152  CD1 TYR A 234      28.084 -16.385 -23.793  1.00  0.00           C  
ATOM    153  CD2 TYR A 234      30.364 -17.203 -23.713  1.00  0.00           C  
ATOM    154  CE1 TYR A 234      27.927 -16.692 -22.418  1.00  0.00           C  
ATOM    155  CE2 TYR A 234      30.222 -17.512 -22.348  1.00  0.00           C  
ATOM    156  CZ  TYR A 234      29.008 -17.257 -21.706  1.00  0.00           C  
ATOM    157  OH  TYR A 234      28.874 -17.585 -20.370  1.00  0.00           O  
ATOM    158  N   LEU A 235      31.239 -15.522 -28.670  1.00  0.00           N  
ATOM    159  CA  LEU A 235      31.564 -15.734 -30.081  1.00  0.00           C  
ATOM    160  C   LEU A 235      33.048 -15.325 -30.250  1.00  0.00           C  
ATOM    161  O   LEU A 235      33.850 -16.059 -30.851  1.00  0.00           O  
ATOM    162  CB  LEU A 235      30.647 -14.852 -30.964  1.00  0.00           C  
ATOM    163  CG  LEU A 235      30.404 -15.028 -32.476  1.00  0.00           C  
ATOM    164  CD1 LEU A 235      29.409 -13.964 -32.925  1.00  0.00           C  
ATOM    165  CD2 LEU A 235      31.693 -14.915 -33.290  1.00  0.00           C  
ATOM    166  N   GLY A 236      33.396 -14.183 -29.648  1.00  0.00           N  
ATOM    167  CA  GLY A 236      34.738 -13.623 -29.686  1.00  0.00           C  
ATOM    168  C   GLY A 236      35.780 -14.620 -29.241  1.00  0.00           C  
ATOM    169  O   GLY A 236      36.889 -14.595 -29.756  1.00  0.00           O  
ATOM    170  N   LYS A 237      35.447 -15.493 -28.287  1.00  0.00           N  
ATOM    171  CA  LYS A 237      36.405 -16.509 -27.833  1.00  0.00           C  
ATOM    172  C   LYS A 237      36.556 -17.617 -28.903  1.00  0.00           C  
ATOM    173  O   LYS A 237      37.641 -17.727 -29.471  1.00  0.00           O  
ATOM    174  CB  LYS A 237      36.052 -17.089 -26.451  1.00  0.00           C  
ATOM    175  CG  LYS A 237      36.727 -16.359 -25.293  1.00  0.00           C  
ATOM    176  CD  LYS A 237      36.074 -16.748 -23.987  1.00  0.00           C  
ATOM    177  CE  LYS A 237      36.746 -16.117 -22.777  1.00  0.00           C  
ATOM    178  NZ  LYS A 237      35.878 -16.302 -21.568  1.00  0.00           N  
ATOM    179  N   LYS A 238      35.476 -18.347 -29.260  1.00  0.00           N  
ATOM    180  CA  LYS A 238      35.519 -19.429 -30.288  1.00  0.00           C  
ATOM    181  C   LYS A 238      36.196 -18.938 -31.581  1.00  0.00           C  
ATOM    182  O   LYS A 238      36.986 -19.667 -32.212  1.00  0.00           O  
ATOM    183  CB  LYS A 238      34.098 -19.939 -30.594  1.00  0.00           C  
ATOM    184  CG  LYS A 238      33.452 -20.763 -29.478  1.00  0.00           C  
ATOM    185  CD  LYS A 238      31.946 -20.508 -29.412  1.00  0.00           C  
ATOM    186  CE  LYS A 238      31.216 -21.036 -30.636  1.00  0.00           C  
ATOM    187  NZ  LYS A 238      29.769 -20.721 -30.553  1.00  0.00           N  
ATOM    188  N   GLY A 239      35.885 -17.684 -31.928  1.00  0.00           N  
ATOM    189  CA  GLY A 239      36.447 -17.009 -33.089  1.00  0.00           C  
ATOM    190  C   GLY A 239      37.907 -16.601 -32.875  1.00  0.00           C  
ATOM    191  O   GLY A 239      38.702 -16.677 -33.823  1.00  0.00           O  
ATOM    192  N   LEU A 240      38.253 -16.139 -31.664  1.00  0.00           N  
ATOM    193  CA  LEU A 240      39.632 -15.750 -31.313  1.00  0.00           C  
ATOM    194  C   LEU A 240      40.434 -16.996 -30.896  1.00  0.00           C  
ATOM    195  O   LEU A 240      41.672 -16.971 -30.882  1.00  0.00           O  
ATOM    196  CB  LEU A 240      39.653 -14.703 -30.182  1.00  0.00           C  
ATOM    197  CG  LEU A 240      39.277 -13.246 -30.524  1.00  0.00           C  
ATOM    198  CD1 LEU A 240      38.670 -12.477 -29.335  1.00  0.00           C  
ATOM    199  CD2 LEU A 240      40.499 -12.521 -31.065  1.00  0.00           C  
ATOM    200  N   LEU A 241      39.715 -18.095 -30.625  1.00  0.00           N  
ATOM    201  CA  LEU A 241      40.295 -19.390 -30.219  1.00  0.00           C  
ATOM    202  C   LEU A 241      40.545 -20.299 -31.433  1.00  0.00           C  
ATOM    203  O   LEU A 241      40.658 -21.540 -31.284  1.00  0.00           O  
ATOM    204  CB  LEU A 241      39.415 -20.150 -29.198  1.00  0.00           C  
ATOM    205  CG  LEU A 241      39.106 -19.598 -27.807  1.00  0.00           C  
ATOM    206  CD1 LEU A 241      38.071 -20.502 -27.163  1.00  0.00           C  
ATOM    207  CD2 LEU A 241      40.355 -19.467 -26.956  1.00  0.00           C  
ATOM    208  N   THR A 242      40.567 -19.681 -32.623  1.00  0.00           N  
ATOM    209  CA  THR A 242      40.857 -20.377 -33.881  1.00  0.00           C  
ATOM    210  C   THR A 242      42.164 -19.812 -34.469  1.00  0.00           C  
ATOM    211  O   THR A 242      43.196 -20.492 -34.456  1.00  0.00           O  
ATOM    212  CB  THR A 242      39.711 -20.240 -34.957  1.00  0.00           C  
ATOM    213  OG1 THR A 242      39.480 -18.855 -35.276  1.00  0.00           O  
ATOM    214  CG2 THR A 242      38.420 -20.909 -34.484  1.00  0.00           C  
ATOM    215  N   GLN A 243      42.137 -18.558 -34.929  1.00  0.00           N  
ATOM    216  CA  GLN A 243      43.317 -17.926 -35.522  1.00  0.00           C  
ATOM    217  C   GLN A 243      44.473 -17.688 -34.527  1.00  0.00           C  
ATOM    218  O   GLN A 243      45.646 -17.812 -34.894  1.00  0.00           O  
ATOM    219  CB  GLN A 243      42.911 -16.641 -36.255  1.00  0.00           C  
ATOM    220  CG  GLN A 243      43.555 -15.367 -35.746  1.00  0.00           C  
ATOM    221  CD  GLN A 243      42.603 -14.177 -35.814  1.00  0.00           C  
ATOM    222  OE1 GLN A 243      41.898 -13.867 -34.852  1.00  0.00           O  
ATOM    223  NE2 GLN A 243      42.571 -13.516 -36.960  1.00  0.00           N  
ATOM    224  N   GLU A 244      44.141 -17.374 -33.271  1.00  0.00           N  
ATOM    225  CA  GLU A 244      45.163 -17.143 -32.237  1.00  0.00           C  
ATOM    226  C   GLU A 244      45.681 -18.442 -31.590  1.00  0.00           C  
ATOM    227  O   GLU A 244      46.847 -18.520 -31.222  1.00  0.00           O  
ATOM    228  CB  GLU A 244      44.660 -16.187 -31.146  1.00  0.00           C  
ATOM    229  CG  GLU A 244      44.193 -14.811 -31.651  1.00  0.00           C  
ATOM    230  CD  GLU A 244      44.023 -13.751 -30.541  1.00  0.00           C  
ATOM    231  OE1 GLU A 244      44.378 -14.022 -29.378  1.00  0.00           O  
ATOM    232  OE2 GLU A 244      43.563 -12.630 -30.854  1.00  0.00           O  
ATOM    233  N   MET A 245      44.827 -19.463 -31.471  1.00  0.00           N  
ATOM    234  CA  MET A 245      45.242 -20.755 -30.887  1.00  0.00           C  
ATOM    235  C   MET A 245      45.845 -21.773 -31.906  1.00  0.00           C  
ATOM    236  O   MET A 245      46.634 -22.639 -31.501  1.00  0.00           O  
ATOM    237  CB  MET A 245      44.111 -21.438 -30.083  1.00  0.00           C  
ATOM    238  CG  MET A 245      43.093 -20.526 -29.369  1.00  0.00           C  
ATOM    239  SD  MET A 245      43.663 -18.999 -28.534  1.00  0.00           S  
ATOM    240  CE  MET A 245      43.526 -19.483 -26.761  1.00  0.00           C  
ATOM    241  N   LYS A 246      45.429 -21.723 -33.187  1.00  0.00           N  
ATOM    242  CA  LYS A 246      45.981 -22.607 -34.258  1.00  0.00           C  
ATOM    243  C   LYS A 246      47.231 -21.965 -34.912  1.00  0.00           C  
ATOM    244  O   LYS A 246      47.995 -22.643 -35.631  1.00  0.00           O  
ATOM    245  CB  LYS A 246      44.953 -22.885 -35.379  1.00  0.00           C  
ATOM    246  CG  LYS A 246      43.749 -23.723 -34.998  1.00  0.00           C  
ATOM    247  CD  LYS A 246      42.636 -23.559 -36.045  1.00  0.00           C  
ATOM    248  CE  LYS A 246      41.281 -24.129 -35.571  1.00  0.00           C  
ATOM    249  NZ  LYS A 246      40.105 -23.527 -36.280  1.00  0.00           N  
ATOM    250  N   GLY A 247      47.381 -20.647 -34.711  1.00  0.00           N  
ATOM    251  CA  GLY A 247      48.513 -19.915 -35.250  1.00  0.00           C  
ATOM    252  C   GLY A 247      48.892 -18.610 -34.552  1.00  0.00           C  
ATOM    253  O   GLY A 247      48.331 -17.546 -34.860  1.00  0.00           O  
ATOM    254  N   LEU A 248      49.777 -18.701 -33.549  1.00  0.00           N  
ATOM    255  CA  LEU A 248      50.304 -17.508 -32.857  1.00  0.00           C  
ATOM    256  C   LEU A 248      51.605 -17.209 -33.618  1.00  0.00           C  
ATOM    257  O   LEU A 248      51.795 -16.138 -34.213  1.00  0.00           O  
ATOM    258  CB  LEU A 248      50.680 -17.750 -31.362  1.00  0.00           C  
ATOM    259  CG  LEU A 248      49.857 -17.823 -30.047  1.00  0.00           C  
ATOM    260  CD1 LEU A 248      50.826 -17.453 -28.937  1.00  0.00           C  
ATOM    261  CD2 LEU A 248      48.648 -16.899 -29.980  1.00  0.00           C  
ATOM    262  N   SER A 249      52.467 -18.223 -33.626  1.00  0.00           N  
ATOM    263  CA  SER A 249      53.762 -18.175 -34.297  1.00  0.00           C  
ATOM    264  C   SER A 249      53.638 -18.768 -35.735  1.00  0.00           C  
ATOM    265  O   SER A 249      54.310 -18.328 -36.675  1.00  0.00           O  
ATOM    266  CB  SER A 249      54.801 -18.945 -33.442  1.00  0.00           C  
ATOM    267  OG  SER A 249      54.647 -18.669 -32.046  1.00  0.00           O  
ATOM    268  N   ALA A 250      52.736 -19.739 -35.890  1.00  0.00           N  
ATOM    269  CA  ALA A 250      52.485 -20.390 -37.165  1.00  0.00           C  
ATOM    270  C   ALA A 250      51.082 -20.135 -37.763  1.00  0.00           C  
ATOM    271  O   ALA A 250      50.223 -21.027 -37.735  1.00  0.00           O  
ATOM    272  CB  ALA A 250      52.779 -21.900 -37.060  1.00  0.00           C  
ATOM    273  N   LEU A 251      50.821 -18.865 -38.116  1.00  0.00           N  
ATOM    274  CA  LEU A 251      49.597 -18.433 -38.839  1.00  0.00           C  
ATOM    275  C   LEU A 251      50.135 -17.855 -40.191  1.00  0.00           C  
ATOM    276  O   LEU A 251      49.540 -18.088 -41.264  1.00  0.00           O  
ATOM    277  CB  LEU A 251      48.690 -17.416 -38.077  1.00  0.00           C  
ATOM    278  CG  LEU A 251      47.259 -17.171 -38.634  1.00  0.00           C  
ATOM    279  CD1 LEU A 251      46.386 -18.433 -38.534  1.00  0.00           C  
ATOM    280  CD2 LEU A 251      46.581 -16.007 -37.914  1.00  0.00           C  
ATOM    281  N   PRO A 252      51.268 -17.090 -40.151  1.00  0.00           N  
ATOM    282  CA  PRO A 252      51.829 -16.547 -41.403  1.00  0.00           C  
ATOM    283  C   PRO A 252      52.522 -17.644 -42.291  1.00  0.00           C  
ATOM    284  O   PRO A 252      53.285 -17.332 -43.228  1.00  0.00           O  
ATOM    285  CB  PRO A 252      52.793 -15.450 -40.902  1.00  0.00           C  
ATOM    286  CG  PRO A 252      53.170 -15.905 -39.521  1.00  0.00           C  
ATOM    287  CD  PRO A 252      51.848 -16.374 -38.989  1.00  0.00           C  
ATOM    288  N   LEU A 253      52.226 -18.921 -41.978  1.00  0.00           N  
ATOM    289  CA  LEU A 253      52.712 -20.120 -42.706  1.00  0.00           C  
ATOM    290  C   LEU A 253      51.460 -20.780 -43.350  1.00  0.00           C  
ATOM    291  O   LEU A 253      51.539 -21.372 -44.450  1.00  0.00           O  
ATOM    292  CB  LEU A 253      53.372 -21.136 -41.745  1.00  0.00           C  
ATOM    293  CG  LEU A 253      54.629 -20.864 -40.910  1.00  0.00           C  
ATOM    294  CD1 LEU A 253      54.826 -22.119 -40.102  1.00  0.00           C  
ATOM    295  CD2 LEU A 253      55.897 -20.547 -41.724  1.00  0.00           C  
ATOM    296  N   GLU A 254      50.316 -20.617 -42.656  1.00  0.00           N  
ATOM    297  CA  GLU A 254      48.974 -21.122 -43.055  1.00  0.00           C  
ATOM    298  C   GLU A 254      48.140 -19.951 -43.563  1.00  0.00           C  
ATOM    299  O   GLU A 254      46.972 -19.804 -43.178  1.00  0.00           O  
ATOM    300  CB  GLU A 254      48.216 -21.669 -41.846  1.00  0.00           C  
ATOM    301  CG  GLU A 254      49.072 -21.954 -40.656  1.00  0.00           C  
ATOM    302  CD  GLU A 254      49.434 -23.408 -40.569  1.00  0.00           C  
ATOM    303  OE1 GLU A 254      48.475 -24.216 -40.518  1.00  0.00           O  
ATOM    304  OE2 GLU A 254      50.653 -23.734 -40.561  1.00  0.00           O  
ATOM    305  N   GLU A 255      48.758 -19.139 -44.419  1.00  0.00           N  
ATOM    306  CA  GLU A 255      48.165 -17.933 -44.998  1.00  0.00           C  
ATOM    307  C   GLU A 255      46.834 -17.969 -45.768  1.00  0.00           C  
ATOM    308  O   GLU A 255      45.847 -17.406 -45.286  1.00  0.00           O  
ATOM    309  CB  GLU A 255      49.219 -17.158 -45.789  1.00  0.00           C  
ATOM    310  CG  GLU A 255      50.301 -18.014 -46.408  1.00  0.00           C  
ATOM    311  CD  GLU A 255      51.433 -17.188 -46.966  1.00  0.00           C  
ATOM    312  OE1 GLU A 255      52.419 -17.792 -47.437  1.00  0.00           O  
ATOM    313  OE2 GLU A 255      51.332 -15.939 -46.937  1.00  0.00           O  
ATOM    314  N   ARG A 256      46.773 -18.578 -46.953  1.00  0.00           N  
ATOM    315  CA  ARG A 256      45.495 -18.568 -47.666  1.00  0.00           C  
ATOM    316  C   ARG A 256      44.514 -19.678 -47.322  1.00  0.00           C  
ATOM    317  O   ARG A 256      44.911 -20.819 -47.031  1.00  0.00           O  
ATOM    318  CB  ARG A 256      45.653 -18.370 -49.182  1.00  0.00           C  
ATOM    319  CG  ARG A 256      45.897 -16.905 -49.575  1.00  0.00           C  
ATOM    320  CD  ARG A 256      47.385 -16.573 -49.617  1.00  0.00           C  
ATOM    321  NE  ARG A 256      47.742 -15.206 -49.204  1.00  0.00           N  
ATOM    322  CZ  ARG A 256      47.499 -14.088 -49.902  1.00  0.00           C  
ATOM    323  NH1 ARG A 256      46.864 -14.111 -51.071  1.00  0.00           N  
ATOM    324  NH2 ARG A 256      47.997 -12.936 -49.469  1.00  0.00           N  
ATOM    325  N   ARG A 257      43.232 -19.277 -47.330  1.00  0.00           N  
ATOM    326  CA  ARG A 257      42.019 -20.074 -47.014  1.00  0.00           C  
ATOM    327  C   ARG A 257      41.556 -19.921 -45.533  1.00  0.00           C  
ATOM    328  O   ARG A 257      40.550 -19.250 -45.259  1.00  0.00           O  
ATOM    329  CB  ARG A 257      42.178 -21.572 -47.351  1.00  0.00           C  
ATOM    330  CG  ARG A 257      42.665 -21.902 -48.756  1.00  0.00           C  
ATOM    331  CD  ARG A 257      43.067 -23.360 -48.780  1.00  0.00           C  
ATOM    332  NE  ARG A 257      44.024 -23.674 -49.834  1.00  0.00           N  
ATOM    333  CZ  ARG A 257      44.364 -24.914 -50.176  1.00  0.00           C  
ATOM    334  NH1 ARG A 257      43.829 -25.956 -49.545  1.00  0.00           N  
ATOM    335  NH2 ARG A 257      45.216 -25.122 -51.168  1.00  0.00           N  
ATOM    336  N   LYS A 258      42.343 -20.496 -44.602  1.00  0.00           N  
ATOM    337  CA  LYS A 258      42.120 -20.525 -43.117  1.00  0.00           C  
ATOM    338  C   LYS A 258      42.204 -19.135 -42.432  1.00  0.00           C  
ATOM    339  O   LYS A 258      41.330 -18.765 -41.617  1.00  0.00           O  
ATOM    340  CB  LYS A 258      43.128 -21.500 -42.433  1.00  0.00           C  
ATOM    341  CG  LYS A 258      43.171 -22.954 -43.001  1.00  0.00           C  
ATOM    342  CD  LYS A 258      43.800 -23.037 -44.421  1.00  0.00           C  
ATOM    343  CE  LYS A 258      43.732 -24.433 -45.007  1.00  0.00           C  
ATOM    344  NZ  LYS A 258      44.771 -25.283 -44.376  1.00  0.00           N  
ATOM    345  N   ARG A 259      43.242 -18.379 -42.803  1.00  0.00           N  
ATOM    346  CA  ARG A 259      43.511 -17.021 -42.309  1.00  0.00           C  
ATOM    347  C   ARG A 259      42.576 -15.975 -43.010  1.00  0.00           C  
ATOM    348  O   ARG A 259      42.692 -14.755 -42.778  1.00  0.00           O  
ATOM    349  CB  ARG A 259      45.013 -16.721 -42.531  1.00  0.00           C  
ATOM    350  CG  ARG A 259      45.585 -15.388 -42.058  1.00  0.00           C  
ATOM    351  CD  ARG A 259      47.085 -15.368 -42.367  1.00  0.00           C  
ATOM    352  NE  ARG A 259      47.640 -14.029 -42.250  1.00  0.00           N  
ATOM    353  CZ  ARG A 259      48.928 -13.741 -42.415  1.00  0.00           C  
ATOM    354  NH1 ARG A 259      49.806 -14.700 -42.701  1.00  0.00           N  
ATOM    355  NH2 ARG A 259      49.346 -12.486 -42.290  1.00  0.00           N  
ATOM    356  N   GLY A 261      41.614 -16.478 -43.807  1.00  0.00           N  
ATOM    357  CA  GLY A 261      40.655 -15.641 -44.530  1.00  0.00           C  
ATOM    358  C   GLY A 261      39.186 -15.985 -44.293  1.00  0.00           C  
ATOM    359  O   GLY A 261      38.308 -15.106 -44.350  1.00  0.00           O  
ATOM    360  N   GLN A 262      38.925 -17.269 -44.028  1.00  0.00           N  
ATOM    361  CA  GLN A 262      37.574 -17.787 -43.763  1.00  0.00           C  
ATOM    362  C   GLN A 262      37.022 -17.471 -42.358  1.00  0.00           C  
ATOM    363  O   GLN A 262      36.070 -16.661 -42.205  1.00  0.00           O  
ATOM    364  CB  GLN A 262      37.545 -19.304 -43.890  1.00  0.00           C  
ATOM    365  CG  GLN A 262      37.816 -19.875 -45.224  1.00  0.00           C  
ATOM    366  CD  GLN A 262      38.054 -21.347 -45.082  1.00  0.00           C  
ATOM    367  OE1 GLN A 262      37.323 -22.028 -44.358  1.00  0.00           O  
ATOM    368  NE2 GLN A 262      39.097 -21.853 -45.731  1.00  0.00           N  
ATOM    369  N   GLU A 263      37.613 -18.141 -41.348  1.00  0.00           N  
ATOM    370  CA  GLU A 263      37.222 -18.027 -39.925  1.00  0.00           C  
ATOM    371  C   GLU A 263      37.653 -16.690 -39.312  1.00  0.00           C  
ATOM    372  O   GLU A 263      37.261 -16.337 -38.190  1.00  0.00           O  
ATOM    373  CB  GLU A 263      37.828 -19.178 -39.108  1.00  0.00           C  
ATOM    374  CG  GLU A 263      37.825 -20.515 -39.822  1.00  0.00           C  
ATOM    375  CD  GLU A 263      37.616 -21.694 -38.892  1.00  0.00           C  
ATOM    376  OE1 GLU A 263      36.950 -21.515 -37.855  1.00  0.00           O  
ATOM    377  OE2 GLU A 263      38.104 -22.799 -39.205  1.00  0.00           O  
ATOM    378  N   LEU A 264      38.469 -15.964 -40.071  1.00  0.00           N  
ATOM    379  CA  LEU A 264      38.971 -14.672 -39.663  1.00  0.00           C  
ATOM    380  C   LEU A 264      38.043 -13.568 -40.234  1.00  0.00           C  
ATOM    381  O   LEU A 264      36.886 -13.440 -39.811  1.00  0.00           O  
ATOM    382  CB  LEU A 264      40.441 -14.525 -40.134  1.00  0.00           C  
ATOM    383  CG  LEU A 264      41.570 -15.276 -39.397  1.00  0.00           C  
ATOM    384  CD1 LEU A 264      41.505 -16.772 -39.641  1.00  0.00           C  
ATOM    385  CD2 LEU A 264      42.939 -14.745 -39.796  1.00  0.00           C  
ATOM    386  N   ASN A 266      38.551 -12.828 -41.225  1.00  0.00           N  
ATOM    387  CA  ASN A 266      37.892 -11.709 -41.921  1.00  0.00           C  
ATOM    388  C   ASN A 266      36.372 -11.747 -41.975  1.00  0.00           C  
ATOM    389  O   ASN A 266      35.710 -10.772 -41.598  1.00  0.00           O  
ATOM    390  CB  ASN A 266      38.410 -11.618 -43.373  1.00  0.00           C  
ATOM    391  CG  ASN A 266      39.823 -12.221 -43.564  1.00  0.00           C  
ATOM    392  OD1 ASN A 266      40.706 -12.071 -42.716  1.00  0.00           O  
ATOM    393  ND2 ASN A 266      40.034 -12.884 -44.693  1.00  0.00           N  
ATOM    394  N   ALA A 267      35.848 -12.881 -42.463  1.00  0.00           N  
ATOM    395  CA  ALA A 267      34.402 -13.139 -42.659  1.00  0.00           C  
ATOM    396  C   ALA A 267      33.514 -13.043 -41.399  1.00  0.00           C  
ATOM    397  O   ALA A 267      32.613 -12.182 -41.313  1.00  0.00           O  
ATOM    398  CB  ALA A 267      34.188 -14.515 -43.363  1.00  0.00           C  
ATOM    399  N   ILE A 268      33.781 -13.910 -40.419  1.00  0.00           N  
ATOM    400  CA  ILE A 268      33.006 -13.955 -39.175  1.00  0.00           C  
ATOM    401  C   ILE A 268      33.174 -12.674 -38.321  1.00  0.00           C  
ATOM    402  O   ILE A 268      32.198 -12.191 -37.722  1.00  0.00           O  
ATOM    403  CB  ILE A 268      33.327 -15.276 -38.377  1.00  0.00           C  
ATOM    404  CG1 ILE A 268      32.989 -16.496 -39.267  1.00  0.00           C  
ATOM    405  CG2 ILE A 268      32.531 -15.321 -37.051  1.00  0.00           C  
ATOM    406  CD1 ILE A 268      33.608 -17.851 -38.864  1.00  0.00           C  
ATOM    407  N   LYS A 269      34.375 -12.083 -38.350  1.00  0.00           N  
ATOM    408  CA  LYS A 269      34.716 -10.860 -37.596  1.00  0.00           C  
ATOM    409  C   LYS A 269      33.751  -9.655 -37.778  1.00  0.00           C  
ATOM    410  O   LYS A 269      33.402  -8.962 -36.789  1.00  0.00           O  
ATOM    411  CB  LYS A 269      36.134 -10.401 -37.965  1.00  0.00           C  
ATOM    412  CG  LYS A 269      37.248 -11.327 -37.591  1.00  0.00           C  
ATOM    413  CD  LYS A 269      38.506 -10.873 -38.291  1.00  0.00           C  
ATOM    414  CE  LYS A 269      39.684 -11.713 -37.876  1.00  0.00           C  
ATOM    415  NZ  LYS A 269      40.676 -11.752 -38.959  1.00  0.00           N  
ATOM    416  N   ALA A 270      33.365  -9.386 -39.038  1.00  0.00           N  
ATOM    417  CA  ALA A 270      32.455  -8.276 -39.379  1.00  0.00           C  
ATOM    418  C   ALA A 270      31.032  -8.439 -38.729  1.00  0.00           C  
ATOM    419  O   ALA A 270      30.223  -7.482 -38.707  1.00  0.00           O  
ATOM    420  CB  ALA A 270      32.374  -8.112 -40.928  1.00  0.00           C  
ATOM    421  N   ALA A 271      30.767  -9.641 -38.169  1.00  0.00           N  
ATOM    422  CA  ALA A 271      29.505  -9.991 -37.475  1.00  0.00           C  
ATOM    423  C   ALA A 271      29.630  -9.370 -36.080  1.00  0.00           C  
ATOM    424  O   ALA A 271      28.706  -8.683 -35.592  1.00  0.00           O  
ATOM    425  CB  ALA A 271      29.340 -11.536 -37.359  1.00  0.00           C  
ATOM    426  N   LEU A 272      30.855  -9.479 -35.542  1.00  0.00           N  
ATOM    427  CA  LEU A 272      31.247  -8.954 -34.220  1.00  0.00           C  
ATOM    428  C   LEU A 272      31.271  -7.409 -34.175  1.00  0.00           C  
ATOM    429  O   LEU A 272      31.806  -6.807 -33.228  1.00  0.00           O  
ATOM    430  CB  LEU A 272      32.644  -9.486 -33.839  1.00  0.00           C  
ATOM    431  CG  LEU A 272      32.866 -11.004 -33.755  1.00  0.00           C  
ATOM    432  CD1 LEU A 272      34.343 -11.316 -33.499  1.00  0.00           C  
ATOM    433  CD2 LEU A 272      31.990 -11.578 -32.659  1.00  0.00           C  
ATOM    434  N   GLU A 273      30.693  -6.781 -35.201  1.00  0.00           N  
ATOM    435  CA  GLU A 273      30.659  -5.330 -35.306  1.00  0.00           C  
ATOM    436  C   GLU A 273      29.257  -4.867 -35.727  1.00  0.00           C  
ATOM    437  O   GLU A 273      28.641  -4.055 -35.037  1.00  0.00           O  
ATOM    438  CB  GLU A 273      31.720  -4.849 -36.321  1.00  0.00           C  
ATOM    439  CG  GLU A 273      33.157  -5.380 -36.071  1.00  0.00           C  
ATOM    440  CD  GLU A 273      34.245  -4.289 -36.125  1.00  0.00           C  
ATOM    441  OE1 GLU A 273      33.953  -3.172 -36.609  1.00  0.00           O  
ATOM    442  OE2 GLU A 273      35.390  -4.550 -35.674  1.00  0.00           O  
ATOM    443  N   ALA A 274      28.734  -5.457 -36.808  1.00  0.00           N  
ATOM    444  CA  ALA A 274      27.416  -5.117 -37.361  1.00  0.00           C  
ATOM    445  C   ALA A 274      26.273  -5.394 -36.362  1.00  0.00           C  
ATOM    446  O   ALA A 274      25.333  -4.588 -36.251  1.00  0.00           O  
ATOM    447  CB  ALA A 274      27.187  -5.875 -38.720  1.00  0.00           C  
ATOM    448  N   ALA A 275      26.385  -6.506 -35.616  1.00  0.00           N  
ATOM    449  CA  ALA A 275      25.381  -6.915 -34.612  1.00  0.00           C  
ATOM    450  C   ALA A 275      25.639  -6.189 -33.277  1.00  0.00           C  
ATOM    451  O   ALA A 275      24.721  -5.989 -32.451  1.00  0.00           O  
ATOM    452  CB  ALA A 275      25.378  -8.469 -34.426  1.00  0.00           C  
ATOM    453  N   LEU A 276      26.904  -5.832 -33.063  1.00  0.00           N  
ATOM    454  CA  LEU A 276      27.272  -5.089 -31.876  1.00  0.00           C  
ATOM    455  C   LEU A 276      26.714  -3.679 -32.040  1.00  0.00           C  
ATOM    456  O   LEU A 276      25.869  -3.255 -31.251  1.00  0.00           O  
ATOM    457  CB  LEU A 276      28.789  -5.054 -31.679  1.00  0.00           C  
ATOM    458  CG  LEU A 276      29.384  -6.353 -31.133  1.00  0.00           C  
ATOM    459  CD1 LEU A 276      30.731  -6.014 -30.480  1.00  0.00           C  
ATOM    460  CD2 LEU A 276      28.428  -7.001 -30.112  1.00  0.00           C  
ATOM    461  N   GLU A 277      27.083  -3.014 -33.136  1.00  0.00           N  
ATOM    462  CA  GLU A 277      26.626  -1.653 -33.418  1.00  0.00           C  
ATOM    463  C   GLU A 277      25.132  -1.527 -33.731  1.00  0.00           C  
ATOM    464  O   GLU A 277      24.577  -0.423 -33.654  1.00  0.00           O  
ATOM    465  CB  GLU A 277      27.458  -1.009 -34.530  1.00  0.00           C  
ATOM    466  CG  GLU A 277      28.685  -0.237 -34.028  1.00  0.00           C  
ATOM    467  CD  GLU A 277      29.542   0.329 -35.165  1.00  0.00           C  
ATOM    468  OE1 GLU A 277      28.945   0.852 -36.133  1.00  0.00           O  
ATOM    469  OE2 GLU A 277      30.799   0.239 -35.098  1.00  0.00           O  
ATOM    470  N   ALA A 278      24.486  -2.637 -34.096  1.00  0.00           N  
ATOM    471  CA  ALA A 278      23.045  -2.623 -34.377  1.00  0.00           C  
ATOM    472  C   ALA A 278      22.190  -2.846 -33.110  1.00  0.00           C  
ATOM    473  O   ALA A 278      21.133  -2.227 -33.001  1.00  0.00           O  
ATOM    474  CB  ALA A 278      22.667  -3.624 -35.494  1.00  0.00           C  
ATOM    475  N   ARG A 279      22.597  -3.727 -32.176  1.00  0.00           N  
ATOM    476  CA  ARG A 279      21.802  -3.889 -30.933  1.00  0.00           C  
ATOM    477  C   ARG A 279      22.178  -2.722 -29.989  1.00  0.00           C  
ATOM    478  O   ARG A 279      21.396  -2.336 -29.097  1.00  0.00           O  
ATOM    479  CB  ARG A 279      21.963  -5.283 -30.269  1.00  0.00           C  
ATOM    480  CG  ARG A 279      20.594  -5.952 -29.874  1.00  0.00           C  
ATOM    481  CD  ARG A 279      19.726  -6.253 -31.129  1.00  0.00           C  
ATOM    482  NE  ARG A 279      18.258  -6.235 -30.942  1.00  0.00           N  
ATOM    483  CZ  ARG A 279      17.406  -5.415 -31.593  1.00  0.00           C  
ATOM    484  NH1 ARG A 279      17.847  -4.502 -32.459  1.00  0.00           N  
ATOM    485  NH2 ARG A 279      16.091  -5.555 -31.445  1.00  0.00           N  
ATOM    486  N   GLU A 281      23.344  -2.122 -30.274  1.00  0.00           N  
ATOM    487  CA  GLU A 281      23.892  -0.944 -29.572  1.00  0.00           C  
ATOM    488  C   GLU A 281      23.212   0.362 -30.089  1.00  0.00           C  
ATOM    489  O   GLU A 281      23.077   1.341 -29.329  1.00  0.00           O  
ATOM    490  CB  GLU A 281      25.432  -0.888 -29.783  1.00  0.00           C  
ATOM    491  CG  GLU A 281      26.183   0.452 -29.547  1.00  0.00           C  
ATOM    492  CD  GLU A 281      27.670   0.389 -29.976  1.00  0.00           C  
ATOM    493  OE1 GLU A 281      28.366   1.420 -29.886  1.00  0.00           O  
ATOM    494  OE2 GLU A 281      28.156  -0.686 -30.404  1.00  0.00           O  
ATOM    495  N   LYS A 282      22.793   0.370 -31.369  1.00  0.00           N  
ATOM    496  CA  LYS A 282      22.136   1.539 -31.990  1.00  0.00           C  
ATOM    497  C   LYS A 282      20.625   1.379 -32.266  1.00  0.00           C  
ATOM    498  O   LYS A 282      19.863   2.331 -32.049  1.00  0.00           O  
ATOM    499  CB  LYS A 282      22.901   2.008 -33.273  1.00  0.00           C  
ATOM    500  CG  LYS A 282      22.553   3.453 -33.758  1.00  0.00           C  
ATOM    501  CD  LYS A 282      23.602   4.126 -34.670  1.00  0.00           C  
ATOM    502  CE  LYS A 282      23.096   5.498 -35.176  1.00  0.00           C  
ATOM    503  NZ  LYS A 282      24.024   6.121 -36.154  1.00  0.00           N  
ATOM    504  N   ALA A 283      20.191   0.192 -32.715  1.00  0.00           N  
ATOM    505  CA  ALA A 283      18.758  -0.088 -33.028  1.00  0.00           C  
ATOM    506  C   ALA A 283      17.829  -0.280 -31.803  1.00  0.00           C  
ATOM    507  O   ALA A 283      16.647  -0.694 -31.930  1.00  0.00           O  
ATOM    508  CB  ALA A 283      18.645  -1.280 -34.000  1.00  0.00           C  
ATOM    509  N   LEU A 291      18.383   0.118 -30.649  1.00  0.00           N  
ATOM    510  CA  LEU A 291      17.753   0.064 -29.331  1.00  0.00           C  
ATOM    511  C   LEU A 291      17.467   1.468 -28.770  1.00  0.00           C  
ATOM    512  O   LEU A 291      16.541   1.668 -27.986  1.00  0.00           O  
ATOM    513  CB  LEU A 291      18.695  -0.659 -28.388  1.00  0.00           C  
ATOM    514  CG  LEU A 291      18.091  -1.366 -27.190  1.00  0.00           C  
ATOM    515  CD1 LEU A 291      19.223  -2.151 -26.617  1.00  0.00           C  
ATOM    516  CD2 LEU A 291      17.456  -0.432 -26.145  1.00  0.00           C  
ATOM    517  N   GLU A 292      18.266   2.442 -29.178  1.00  0.00           N  
ATOM    518  CA  GLU A 292      18.098   3.814 -28.713  1.00  0.00           C  
ATOM    519  C   GLU A 292      16.829   4.450 -29.279  1.00  0.00           C  
ATOM    520  O   GLU A 292      16.143   5.165 -28.558  1.00  0.00           O  
ATOM    521  CB  GLU A 292      19.292   4.675 -29.126  1.00  0.00           C  
ATOM    522  CG  GLU A 292      20.575   3.882 -29.349  1.00  0.00           C  
ATOM    523  CD  GLU A 292      21.719   4.714 -29.908  1.00  0.00           C  
ATOM    524  OE1 GLU A 292      21.454   5.651 -30.685  1.00  0.00           O  
ATOM    525  OE2 GLU A 292      22.884   4.421 -29.564  1.00  0.00           O  
ATOM    526  N   GLU A 293      16.509   4.167 -30.553  1.00  0.00           N  
ATOM    527  CA  GLU A 293      15.329   4.729 -31.257  1.00  0.00           C  
ATOM    528  C   GLU A 293      13.972   4.288 -30.682  1.00  0.00           C  
ATOM    529  O   GLU A 293      13.039   5.105 -30.627  1.00  0.00           O  
ATOM    530  CB  GLU A 293      15.391   4.430 -32.766  1.00  0.00           C  
ATOM    531  CG  GLU A 293      16.251   5.421 -33.604  1.00  0.00           C  
ATOM    532  CD  GLU A 293      17.729   4.985 -33.819  1.00  0.00           C  
ATOM    533  OE1 GLU A 293      17.986   3.837 -34.267  1.00  0.00           O  
ATOM    534  OE2 GLU A 293      18.637   5.816 -33.567  1.00  0.00           O  
ATOM    535  N   ALA A 296      13.902   3.023 -30.217  1.00  0.00           N  
ATOM    536  CA  ALA A 296      12.696   2.378 -29.596  1.00  0.00           C  
ATOM    537  C   ALA A 296      12.524   2.608 -28.051  1.00  0.00           C  
ATOM    538  O   ALA A 296      11.396   2.651 -27.517  1.00  0.00           O  
ATOM    539  CB  ALA A 296      12.697   0.853 -29.905  1.00  0.00           C  
ATOM    540  N   ALA A 297      13.662   2.694 -27.353  1.00  0.00           N  
ATOM    541  CA  ALA A 297      13.729   2.946 -25.904  1.00  0.00           C  
ATOM    542  C   ALA A 297      13.525   4.462 -25.647  1.00  0.00           C  
ATOM    543  O   ALA A 297      12.654   4.837 -24.851  1.00  0.00           O  
ATOM    544  CB  ALA A 297      15.097   2.470 -25.332  1.00  0.00           C  
ATOM    545  N   LEU A 298      14.284   5.317 -26.358  1.00  0.00           N  
ATOM    546  CA  LEU A 298      14.190   6.785 -26.240  1.00  0.00           C  
ATOM    547  C   LEU A 298      12.805   7.275 -26.664  1.00  0.00           C  
ATOM    548  O   LEU A 298      12.441   8.424 -26.409  1.00  0.00           O  
ATOM    549  CB  LEU A 298      15.311   7.505 -27.046  1.00  0.00           C  
ATOM    550  CG  LEU A 298      15.142   8.660 -28.084  1.00  0.00           C  
ATOM    551  CD1 LEU A 298      16.222   9.728 -27.898  1.00  0.00           C  
ATOM    552  CD2 LEU A 298      15.184   8.135 -29.546  1.00  0.00           C  
ATOM    553  N   LYS A 303      12.026   6.401 -27.297  1.00  0.00           N  
ATOM    554  CA  LYS A 303      10.671   6.761 -27.708  1.00  0.00           C  
ATOM    555  C   LYS A 303       9.741   6.526 -26.506  1.00  0.00           C  
ATOM    556  O   LYS A 303       8.798   7.300 -26.294  1.00  0.00           O  
ATOM    557  CB  LYS A 303      10.229   5.918 -28.902  1.00  0.00           C  
ATOM    558  CG  LYS A 303       9.020   6.455 -29.654  1.00  0.00           C  
ATOM    559  CD  LYS A 303       8.734   5.528 -30.828  1.00  0.00           C  
ATOM    560  CE  LYS A 303       9.964   5.429 -31.761  1.00  0.00           C  
ATOM    561  NZ  LYS A 303       9.941   4.280 -32.722  1.00  0.00           N  
ATOM    562  N   GLU A 305      10.068   5.510 -25.688  1.00  0.00           N  
ATOM    563  CA  GLU A 305       9.306   5.139 -24.482  1.00  0.00           C  
ATOM    564  C   GLU A 305       9.268   6.230 -23.394  1.00  0.00           C  
ATOM    565  O   GLU A 305       8.422   6.180 -22.498  1.00  0.00           O  
ATOM    566  CB  GLU A 305       9.840   3.824 -23.879  1.00  0.00           C  
ATOM    567  CG  GLU A 305       9.043   3.316 -22.665  1.00  0.00           C  
ATOM    568  CD  GLU A 305       7.588   2.972 -22.989  1.00  0.00           C  
ATOM    569  OE1 GLU A 305       7.281   1.756 -23.074  1.00  0.00           O  
ATOM    570  OE2 GLU A 305       6.762   3.913 -23.146  1.00  0.00           O  
ATOM    571  N   ALA A 306      10.224   7.163 -23.443  1.00  0.00           N  
ATOM    572  CA  ALA A 306      10.309   8.284 -22.504  1.00  0.00           C  
ATOM    573  C   ALA A 306       9.454   9.468 -23.019  1.00  0.00           C  
ATOM    574  O   ALA A 306       8.949  10.274 -22.223  1.00  0.00           O  
ATOM    575  CB  ALA A 306      11.769   8.700 -22.302  1.00  0.00           C  
ATOM    576  N   LEU A 307       9.276   9.540 -24.348  1.00  0.00           N  
ATOM    577  CA  LEU A 307       8.467  10.586 -25.042  1.00  0.00           C  
ATOM    578  C   LEU A 307       6.943  10.416 -24.738  1.00  0.00           C  
ATOM    579  O   LEU A 307       6.131  11.355 -24.891  1.00  0.00           O  
ATOM    580  CB  LEU A 307       8.736  10.542 -26.568  1.00  0.00           C  
ATOM    581  CG  LEU A 307      10.207  10.566 -27.000  1.00  0.00           C  
ATOM    582  CD1 LEU A 307      10.332  10.292 -28.480  1.00  0.00           C  
ATOM    583  CD2 LEU A 307      10.857  11.870 -26.622  1.00  0.00           C  
ATOM    584  N   GLU A 308       6.580   9.207 -24.303  1.00  0.00           N  
ATOM    585  CA  GLU A 308       5.204   8.870 -23.930  1.00  0.00           C  
ATOM    586  C   GLU A 308       4.980   9.142 -22.432  1.00  0.00           C  
ATOM    587  O   GLU A 308       3.880   9.543 -22.022  1.00  0.00           O  
ATOM    588  CB  GLU A 308       4.914   7.383 -24.219  1.00  0.00           C  
ATOM    589  CG  GLU A 308       4.727   7.018 -25.713  1.00  0.00           C  
ATOM    590  CD  GLU A 308       6.002   6.470 -26.408  1.00  0.00           C  
ATOM    591  OE1 GLU A 308       6.439   5.337 -26.047  1.00  0.00           O  
ATOM    592  OE2 GLU A 308       6.530   7.140 -27.360  1.00  0.00           O  
ATOM    593  N   ARG A 309       6.059   9.000 -21.652  1.00  0.00           N  
ATOM    594  CA  ARG A 309       6.046   9.154 -20.191  1.00  0.00           C  
ATOM    595  C   ARG A 309       5.916  10.599 -19.656  1.00  0.00           C  
ATOM    596  O   ARG A 309       4.850  10.979 -19.143  1.00  0.00           O  
ATOM    597  CB  ARG A 309       7.267   8.434 -19.575  1.00  0.00           C  
ATOM    598  CG  ARG A 309       7.078   7.894 -18.156  1.00  0.00           C  
ATOM    599  CD  ARG A 309       6.145   6.662 -18.109  1.00  0.00           C  
ATOM    600  NE  ARG A 309       4.803   6.961 -17.570  1.00  0.00           N  
ATOM    601  CZ  ARG A 309       3.655   6.466 -18.056  1.00  0.00           C  
ATOM    602  NH1 ARG A 309       3.668   5.641 -19.103  1.00  0.00           N  
ATOM    603  NH2 ARG A 309       2.480   6.808 -17.514  1.00  0.00           N  
ATOM    604  N   GLU A 310       6.984  11.394 -19.707  1.00  0.00           N  
ATOM    605  CA  GLU A 310       6.866  12.765 -19.207  1.00  0.00           C  
ATOM    606  C   GLU A 310       6.087  13.675 -20.201  1.00  0.00           C  
ATOM    607  O   GLU A 310       6.651  14.382 -21.058  1.00  0.00           O  
ATOM    608  CB  GLU A 310       8.232  13.376 -18.825  1.00  0.00           C  
ATOM    609  CG  GLU A 310       9.141  12.483 -17.991  1.00  0.00           C  
ATOM    610  CD  GLU A 310       9.953  11.485 -18.830  1.00  0.00           C  
ATOM    611  OE1 GLU A 310       9.762  10.256 -18.682  1.00  0.00           O  
ATOM    612  OE2 GLU A 310      10.816  11.917 -19.618  1.00  0.00           O  
ATOM    613  N   ARG A 311       4.772  13.558 -20.137  1.00  0.00           N  
ATOM    614  CA  ARG A 311       3.888  14.371 -20.942  1.00  0.00           C  
ATOM    615  C   ARG A 311       3.182  15.168 -19.801  1.00  0.00           C  
ATOM    616  O   ARG A 311       1.985  15.002 -19.526  1.00  0.00           O  
ATOM    617  CB  ARG A 311       2.961  13.428 -21.739  1.00  0.00           C  
ATOM    618  CG  ARG A 311       2.304  14.024 -22.987  1.00  0.00           C  
ATOM    619  CD  ARG A 311       3.315  14.293 -24.117  1.00  0.00           C  
ATOM    620  NE  ARG A 311       3.332  15.661 -24.694  1.00  0.00           N  
ATOM    621  CZ  ARG A 311       2.362  16.594 -24.651  1.00  0.00           C  
ATOM    622  NH1 ARG A 311       1.187  16.398 -24.041  1.00  0.00           N  
ATOM    623  NH2 ARG A 311       2.543  17.742 -25.305  1.00  0.00           N  
ATOM    624  N   VAL A 312       4.017  15.915 -19.062  1.00  0.00           N  
ATOM    625  CA  VAL A 312       3.672  16.757 -17.880  1.00  0.00           C  
ATOM    626  C   VAL A 312       2.984  18.114 -18.185  1.00  0.00           C  
ATOM    627  O   VAL A 312       3.068  18.616 -19.317  1.00  0.00           O  
ATOM    628  CB  VAL A 312       4.965  17.072 -17.109  1.00  0.00           C  
ATOM    629  CG1 VAL A 312       4.686  17.875 -15.894  1.00  0.00           C  
ATOM    630  CG2 VAL A 312       5.705  15.803 -16.786  1.00  0.00           C  
ATOM    631  N   ASP A 313       2.316  18.718 -17.195  1.00  0.00           N  
ATOM    632  CA  ASP A 313       1.672  20.017 -17.423  1.00  0.00           C  
ATOM    633  C   ASP A 313       2.736  21.013 -17.041  1.00  0.00           C  
ATOM    634  O   ASP A 313       3.053  21.132 -15.875  1.00  0.00           O  
ATOM    635  CB  ASP A 313       0.436  20.195 -16.516  1.00  0.00           C  
ATOM    636  CG  ASP A 313      -0.241  21.573 -16.662  1.00  0.00           C  
ATOM    637  OD1 ASP A 313       0.385  22.514 -17.167  1.00  0.00           O  
ATOM    638  OD2 ASP A 313      -1.407  21.738 -16.249  1.00  0.00           O  
ATOM    639  N   VAL A 314       3.327  21.692 -18.009  1.00  0.00           N  
ATOM    640  CA  VAL A 314       4.355  22.688 -17.705  1.00  0.00           C  
ATOM    641  C   VAL A 314       3.975  23.638 -16.539  1.00  0.00           C  
ATOM    642  O   VAL A 314       4.763  23.820 -15.604  1.00  0.00           O  
ATOM    643  CB  VAL A 314       4.684  23.555 -18.963  1.00  0.00           C  
ATOM    644  CG1 VAL A 314       5.242  22.681 -20.066  1.00  0.00           C  
ATOM    645  CG2 VAL A 314       3.430  24.310 -19.453  1.00  0.00           C  
ATOM    646  N   SER A 315       2.777  24.239 -16.614  1.00  0.00           N  
ATOM    647  CA  SER A 315       2.302  25.184 -15.590  1.00  0.00           C  
ATOM    648  C   SER A 315       1.495  24.464 -14.548  1.00  0.00           C  
ATOM    649  O   SER A 315       0.445  23.884 -14.831  1.00  0.00           O  
ATOM    650  CB  SER A 315       1.501  26.355 -16.186  1.00  0.00           C  
ATOM    651  OG  SER A 315       0.120  26.081 -16.328  1.00  0.00           O  
ATOM    652  N   LEU A 316       1.975  24.557 -13.323  1.00  0.00           N  
ATOM    653  CA  LEU A 316       1.373  23.866 -12.213  1.00  0.00           C  
ATOM    654  C   LEU A 316       2.269  24.332 -11.081  1.00  0.00           C  
ATOM    655  O   LEU A 316       3.489  24.426 -11.281  1.00  0.00           O  
ATOM    656  CB  LEU A 316       1.582  22.362 -12.446  1.00  0.00           C  
ATOM    657  CG  LEU A 316       0.580  21.287 -12.079  1.00  0.00           C  
ATOM    658  CD1 LEU A 316      -0.821  21.704 -12.402  1.00  0.00           C  
ATOM    659  CD2 LEU A 316       0.967  20.071 -12.850  1.00  0.00           C  
ATOM    660  N   PRO A 317       1.694  24.626  -9.888  1.00  0.00           N  
ATOM    661  CA  PRO A 317       2.542  25.072  -8.780  1.00  0.00           C  
ATOM    662  C   PRO A 317       3.725  24.065  -8.623  1.00  0.00           C  
ATOM    663  O   PRO A 317       3.513  22.843  -8.614  1.00  0.00           O  
ATOM    664  CB  PRO A 317       1.577  25.012  -7.580  1.00  0.00           C  
ATOM    665  CG  PRO A 317       0.237  25.211  -8.177  1.00  0.00           C  
ATOM    666  CD  PRO A 317       0.329  24.345  -9.400  1.00  0.00           C  
ATOM    667  N   GLY A 318       4.962  24.563  -8.616  1.00  0.00           N  
ATOM    668  CA  GLY A 318       6.096  23.665  -8.448  1.00  0.00           C  
ATOM    669  C   GLY A 318       6.351  23.567  -6.966  1.00  0.00           C  
ATOM    670  O   GLY A 318       5.699  24.290  -6.212  1.00  0.00           O  
ATOM    671  N   ALA A 319       7.288  22.710  -6.556  1.00  0.00           N  
ATOM    672  CA  ALA A 319       7.640  22.527  -5.149  1.00  0.00           C  
ATOM    673  C   ALA A 319       7.433  23.829  -4.333  1.00  0.00           C  
ATOM    674  O   ALA A 319       7.803  24.944  -4.771  1.00  0.00           O  
ATOM    675  CB  ALA A 319       9.066  22.033  -5.036  1.00  0.00           C  
ATOM    676  N   SER A 320       6.830  23.681  -3.154  1.00  0.00           N  
ATOM    677  CA  SER A 320       6.514  24.811  -2.292  1.00  0.00           C  
ATOM    678  C   SER A 320       7.586  25.394  -1.373  1.00  0.00           C  
ATOM    679  O   SER A 320       7.340  25.619  -0.178  1.00  0.00           O  
ATOM    680  CB  SER A 320       5.259  24.508  -1.497  1.00  0.00           C  
ATOM    681  OG  SER A 320       4.151  24.717  -2.332  1.00  0.00           O  
ATOM    682  N   LEU A 321       8.739  25.715  -1.950  1.00  0.00           N  
ATOM    683  CA  LEU A 321       9.838  26.316  -1.196  1.00  0.00           C  
ATOM    684  C   LEU A 321       9.410  27.615  -0.435  1.00  0.00           C  
ATOM    685  O   LEU A 321       8.351  28.192  -0.689  1.00  0.00           O  
ATOM    686  CB  LEU A 321      11.014  26.571  -2.161  1.00  0.00           C  
ATOM    687  CG  LEU A 321      11.828  25.358  -2.656  1.00  0.00           C  
ATOM    688  CD1 LEU A 321      12.757  24.852  -1.537  1.00  0.00           C  
ATOM    689  CD2 LEU A 321      10.919  24.246  -3.146  1.00  0.00           C  
ATOM    690  N   PHE A 322      10.148  27.996   0.596  1.00  0.00           N  
ATOM    691  CA  PHE A 322       9.781  29.214   1.299  1.00  0.00           C  
ATOM    692  C   PHE A 322      10.358  30.392   0.601  1.00  0.00           C  
ATOM    693  O   PHE A 322      11.486  30.340   0.092  1.00  0.00           O  
ATOM    694  CB  PHE A 322      10.218  29.213   2.778  1.00  0.00           C  
ATOM    695  CG  PHE A 322       9.183  28.653   3.681  1.00  0.00           C  
ATOM    696  CD1 PHE A 322       9.285  27.323   4.117  1.00  0.00           C  
ATOM    697  CD2 PHE A 322       8.008  29.378   3.925  1.00  0.00           C  
ATOM    698  CE1 PHE A 322       8.227  26.711   4.765  1.00  0.00           C  
ATOM    699  CE2 PHE A 322       6.939  28.792   4.566  1.00  0.00           C  
ATOM    700  CZ  PHE A 322       7.039  27.448   4.988  1.00  0.00           C  
ATOM    701  N   SER A 323       9.570  31.450   0.553  1.00  0.00           N  
ATOM    702  CA  SER A 323      10.067  32.640  -0.080  1.00  0.00           C  
ATOM    703  C   SER A 323      11.171  33.345   0.777  1.00  0.00           C  
ATOM    704  O   SER A 323      12.407  33.212   0.518  1.00  0.00           O  
ATOM    705  CB  SER A 323       8.901  33.579  -0.406  1.00  0.00           C  
ATOM    706  OG  SER A 323       9.207  34.411  -1.529  1.00  0.00           O  
ATOM    707  N   GLY A 324      10.741  34.057   1.815  1.00  0.00           N  
ATOM    708  CA  GLY A 324      11.711  34.774   2.622  1.00  0.00           C  
ATOM    709  C   GLY A 324      11.556  36.270   2.370  1.00  0.00           C  
ATOM    710  O   GLY A 324      10.563  36.715   1.773  1.00  0.00           O  
ATOM    711  N   GLY A 325      12.504  37.074   2.819  1.00  0.00           N  
ATOM    712  CA  GLY A 325      12.325  38.496   2.597  1.00  0.00           C  
ATOM    713  C   GLY A 325      12.596  39.344   3.818  1.00  0.00           C  
ATOM    714  O   GLY A 325      12.397  38.923   4.952  1.00  0.00           O  
ATOM    715  N   LEU A 332      12.932  40.590   3.557  1.00  0.00           N  
ATOM    716  CA  LEU A 332      13.289  41.477   4.607  1.00  0.00           C  
ATOM    717  C   LEU A 332      12.154  42.302   5.188  1.00  0.00           C  
ATOM    718  O   LEU A 332      10.983  42.083   4.906  1.00  0.00           O  
ATOM    719  CB  LEU A 332      14.469  42.329   4.162  1.00  0.00           C  
ATOM    720  CG  LEU A 332      15.887  41.941   4.632  1.00  0.00           C  
ATOM    721  CD1 LEU A 332      16.168  40.485   4.653  1.00  0.00           C  
ATOM    722  CD2 LEU A 332      16.890  42.614   3.763  1.00  0.00           C  
ATOM    723  N   HIS A 333      12.513  43.120   6.153  1.00  0.00           N  
ATOM    724  CA  HIS A 333      11.572  43.961   6.821  1.00  0.00           C  
ATOM    725  C   HIS A 333      11.930  45.331   6.301  1.00  0.00           C  
ATOM    726  O   HIS A 333      13.104  45.658   6.171  1.00  0.00           O  
ATOM    727  CB  HIS A 333      11.810  43.857   8.342  1.00  0.00           C  
ATOM    728  CG  HIS A 333      11.094  44.896   9.146  1.00  0.00           C  
ATOM    729  ND1 HIS A 333       9.802  44.723   9.594  1.00  0.00           N  
ATOM    730  CD2 HIS A 333      11.476  46.122   9.552  1.00  0.00           C  
ATOM    731  CE1 HIS A 333       9.419  45.809  10.238  1.00  0.00           C  
ATOM    732  NE2 HIS A 333      10.411  46.675  10.229  1.00  0.00           N  
ATOM    733  N   PRO A 334      10.930  46.189   6.072  1.00  0.00           N  
ATOM    734  CA  PRO A 334      11.151  47.546   5.568  1.00  0.00           C  
ATOM    735  C   PRO A 334      12.116  48.473   6.354  1.00  0.00           C  
ATOM    736  O   PRO A 334      12.597  49.479   5.797  1.00  0.00           O  
ATOM    737  CB  PRO A 334       9.735  48.109   5.507  1.00  0.00           C  
ATOM    738  CG  PRO A 334       9.040  47.394   6.620  1.00  0.00           C  
ATOM    739  CD  PRO A 334       9.500  45.983   6.332  1.00  0.00           C  
ATOM    740  N   ILE A 335      12.394  48.170   7.627  1.00  0.00           N  
ATOM    741  CA  ILE A 335      13.307  49.024   8.397  1.00  0.00           C  
ATOM    742  C   ILE A 335      14.684  48.629   7.992  1.00  0.00           C  
ATOM    743  O   ILE A 335      15.596  49.454   7.967  1.00  0.00           O  
ATOM    744  CB  ILE A 335      13.170  48.917   9.989  1.00  0.00           C  
ATOM    745  CG1 ILE A 335      11.749  49.247  10.435  1.00  0.00           C  
ATOM    746  CG2 ILE A 335      14.119  49.963  10.700  1.00  0.00           C  
ATOM    747  CD1 ILE A 335      11.685  50.423  11.284  1.00  0.00           C  
ATOM    748  N   THR A 336      14.791  47.378   7.586  1.00  0.00           N  
ATOM    749  CA  THR A 336      16.083  46.899   7.200  1.00  0.00           C  
ATOM    750  C   THR A 336      16.540  47.485   5.892  1.00  0.00           C  
ATOM    751  O   THR A 336      17.723  47.854   5.769  1.00  0.00           O  
ATOM    752  CB  THR A 336      16.177  45.385   7.093  1.00  0.00           C  
ATOM    753  OG1 THR A 336      15.209  44.770   7.940  1.00  0.00           O  
ATOM    754  CG2 THR A 336      17.544  44.913   7.560  1.00  0.00           C  
ATOM    755  N   LEU A 337      15.600  47.584   4.933  1.00  0.00           N  
ATOM    756  CA  LEU A 337      15.810  48.143   3.572  1.00  0.00           C  
ATOM    757  C   LEU A 337      16.152  49.603   3.695  1.00  0.00           C  
ATOM    758  O   LEU A 337      17.199  50.055   3.231  1.00  0.00           O  
ATOM    759  CB  LEU A 337      14.526  48.007   2.773  1.00  0.00           C  
ATOM    760  CG  LEU A 337      13.840  46.663   3.065  1.00  0.00           C  
ATOM    761  CD1 LEU A 337      12.415  46.699   2.567  1.00  0.00           C  
ATOM    762  CD2 LEU A 337      14.600  45.487   2.513  1.00  0.00           C  
ATOM    763  N   MET A 338      15.271  50.284   4.426  1.00  0.00           N  
ATOM    764  CA  MET A 338      15.351  51.709   4.753  1.00  0.00           C  
ATOM    765  C   MET A 338      16.651  52.083   5.544  1.00  0.00           C  
ATOM    766  O   MET A 338      17.280  53.144   5.323  1.00  0.00           O  
ATOM    767  CB  MET A 338      14.105  52.089   5.570  1.00  0.00           C  
ATOM    768  CG  MET A 338      13.958  53.566   5.811  1.00  0.00           C  
ATOM    769  SD  MET A 338      14.520  54.404   4.329  1.00  0.00           S  
ATOM    770  CE  MET A 338      13.013  54.171   3.246  1.00  0.00           C  
ATOM    771  N   GLU A 339      17.036  51.194   6.463  1.00  0.00           N  
ATOM    772  CA  GLU A 339      18.210  51.382   7.294  1.00  0.00           C  
ATOM    773  C   GLU A 339      19.452  51.179   6.472  1.00  0.00           C  
ATOM    774  O   GLU A 339      20.286  52.052   6.412  1.00  0.00           O  
ATOM    775  CB  GLU A 339      18.183  50.408   8.490  1.00  0.00           C  
ATOM    776  CG  GLU A 339      19.036  50.876   9.720  1.00  0.00           C  
ATOM    777  CD  GLU A 339      19.672  49.738  10.533  1.00  0.00           C  
ATOM    778  OE1 GLU A 339      19.027  48.669  10.692  1.00  0.00           O  
ATOM    779  OE2 GLU A 339      20.813  49.910  11.033  1.00  0.00           O  
ATOM    780  N   ARG A 340      19.522  50.020   5.822  1.00  0.00           N  
ATOM    781  CA  ARG A 340      20.632  49.597   4.954  1.00  0.00           C  
ATOM    782  C   ARG A 340      20.798  50.601   3.825  1.00  0.00           C  
ATOM    783  O   ARG A 340      21.907  50.955   3.437  1.00  0.00           O  
ATOM    784  CB  ARG A 340      20.376  48.165   4.371  1.00  0.00           C  
ATOM    785  CG  ARG A 340      21.152  47.768   3.040  1.00  0.00           C  
ATOM    786  CD  ARG A 340      20.673  46.457   2.262  1.00  0.00           C  
ATOM    787  NE  ARG A 340      19.385  46.552   1.529  1.00  0.00           N  
ATOM    788  CZ  ARG A 340      19.077  47.443   0.573  1.00  0.00           C  
ATOM    789  NH1 ARG A 340      19.964  48.355   0.173  1.00  0.00           N  
ATOM    790  NH2 ARG A 340      17.827  47.502   0.091  1.00  0.00           N  
ATOM    791  N   GLU A 341      19.696  51.098   3.311  1.00  0.00           N  
ATOM    792  CA  GLU A 341      19.829  52.035   2.255  1.00  0.00           C  
ATOM    793  C   GLU A 341      20.530  53.279   2.751  1.00  0.00           C  
ATOM    794  O   GLU A 341      21.468  53.764   2.116  1.00  0.00           O  
ATOM    795  CB  GLU A 341      18.511  52.369   1.736  1.00  0.00           C  
ATOM    796  CG  GLU A 341      18.642  53.054   0.530  1.00  0.00           C  
ATOM    797  CD  GLU A 341      17.331  53.480   0.069  1.00  0.00           C  
ATOM    798  OE1 GLU A 341      17.299  54.583  -0.503  1.00  0.00           O  
ATOM    799  OE2 GLU A 341      16.327  52.744   0.266  1.00  0.00           O  
ATOM    800  N   LEU A 342      20.097  53.779   3.903  1.00  0.00           N  
ATOM    801  CA  LEU A 342      20.703  54.948   4.530  1.00  0.00           C  
ATOM    802  C   LEU A 342      22.142  54.644   5.011  1.00  0.00           C  
ATOM    803  O   LEU A 342      22.949  55.547   5.176  1.00  0.00           O  
ATOM    804  CB  LEU A 342      19.881  55.359   5.736  1.00  0.00           C  
ATOM    805  CG  LEU A 342      18.504  55.990   5.651  1.00  0.00           C  
ATOM    806  CD1 LEU A 342      17.999  56.441   7.092  1.00  0.00           C  
ATOM    807  CD2 LEU A 342      18.665  57.186   4.725  1.00  0.00           C  
ATOM    808  N   VAL A 343      22.413  53.388   5.356  1.00  0.00           N  
ATOM    809  CA  VAL A 343      23.752  52.945   5.776  1.00  0.00           C  
ATOM    810  C   VAL A 343      24.676  52.978   4.541  1.00  0.00           C  
ATOM    811  O   VAL A 343      25.866  53.255   4.657  1.00  0.00           O  
ATOM    812  CB  VAL A 343      23.735  51.460   6.289  1.00  0.00           C  
ATOM    813  CG1 VAL A 343      25.105  50.939   6.534  1.00  0.00           C  
ATOM    814  CG2 VAL A 343      22.850  51.321   7.484  1.00  0.00           C  
ATOM    815  N   GLU A 344      24.109  52.753   3.357  1.00  0.00           N  
ATOM    816  CA  GLU A 344      24.870  52.717   2.138  1.00  0.00           C  
ATOM    817  C   GLU A 344      25.160  54.068   1.615  1.00  0.00           C  
ATOM    818  O   GLU A 344      26.270  54.360   1.158  1.00  0.00           O  
ATOM    819  CB  GLU A 344      24.107  51.916   1.132  1.00  0.00           C  
ATOM    820  CG  GLU A 344      24.086  50.499   1.573  1.00  0.00           C  
ATOM    821  CD  GLU A 344      24.321  49.570   0.444  1.00  0.00           C  
ATOM    822  OE1 GLU A 344      23.416  49.504  -0.411  1.00  0.00           O  
ATOM    823  OE2 GLU A 344      25.411  48.943   0.392  1.00  0.00           O  
ATOM    824  N   ILE A 345      24.138  54.888   1.673  1.00  0.00           N  
ATOM    825  CA  ILE A 345      24.268  56.221   1.215  1.00  0.00           C  
ATOM    826  C   ILE A 345      25.487  56.862   1.846  1.00  0.00           C  
ATOM    827  O   ILE A 345      26.360  57.424   1.173  1.00  0.00           O  
ATOM    828  CB  ILE A 345      23.044  56.998   1.580  1.00  0.00           C  
ATOM    829  CG1 ILE A 345      21.867  56.353   0.912  1.00  0.00           C  
ATOM    830  CG2 ILE A 345      23.166  58.488   1.252  1.00  0.00           C  
ATOM    831  CD1 ILE A 345      20.636  57.207   1.011  1.00  0.00           C  
ATOM    832  N   PHE A 347      25.610  56.652   3.137  1.00  0.00           N  
ATOM    833  CA  PHE A 347      26.675  57.269   3.879  1.00  0.00           C  
ATOM    834  C   PHE A 347      27.964  56.560   3.844  1.00  0.00           C  
ATOM    835  O   PHE A 347      28.991  57.190   3.892  1.00  0.00           O  
ATOM    836  CB  PHE A 347      26.248  57.466   5.292  1.00  0.00           C  
ATOM    837  CG  PHE A 347      25.166  58.464   5.447  1.00  0.00           C  
ATOM    838  CD1 PHE A 347      23.841  58.051   5.609  1.00  0.00           C  
ATOM    839  CD2 PHE A 347      25.472  59.802   5.489  1.00  0.00           C  
ATOM    840  CE1 PHE A 347      22.849  58.945   5.814  1.00  0.00           C  
ATOM    841  CE2 PHE A 347      24.485  60.708   5.695  1.00  0.00           C  
ATOM    842  CZ  PHE A 347      23.159  60.279   5.860  1.00  0.00           C  
ATOM    843  N   ARG A 348      27.934  55.244   3.891  1.00  0.00           N  
ATOM    844  CA  ARG A 348      29.180  54.495   3.771  1.00  0.00           C  
ATOM    845  C   ARG A 348      29.897  54.957   2.439  1.00  0.00           C  
ATOM    846  O   ARG A 348      31.138  55.178   2.404  1.00  0.00           O  
ATOM    847  CB  ARG A 348      28.882  52.993   3.683  1.00  0.00           C  
ATOM    848  CG  ARG A 348      30.071  52.247   3.147  1.00  0.00           C  
ATOM    849  CD  ARG A 348      29.925  50.742   3.094  1.00  0.00           C  
ATOM    850  NE  ARG A 348      31.287  50.156   3.318  1.00  0.00           N  
ATOM    851  CZ  ARG A 348      32.063  49.517   2.404  1.00  0.00           C  
ATOM    852  NH1 ARG A 348      31.607  49.332   1.138  1.00  0.00           N  
ATOM    853  NH2 ARG A 348      33.362  49.190   2.711  1.00  0.00           N  
ATOM    854  N   ALA A 349      29.076  55.055   1.368  1.00  0.00           N  
ATOM    855  CA  ALA A 349      29.452  55.497   0.033  1.00  0.00           C  
ATOM    856  C   ALA A 349      30.083  56.910   0.105  1.00  0.00           C  
ATOM    857  O   ALA A 349      30.767  57.349  -0.816  1.00  0.00           O  
ATOM    858  CB  ALA A 349      28.207  55.507  -0.814  1.00  0.00           C  
ATOM    859  N   LEU A 352      29.822  57.622   1.204  1.00  0.00           N  
ATOM    860  CA  LEU A 352      30.381  58.956   1.466  1.00  0.00           C  
ATOM    861  C   LEU A 352      31.605  58.873   2.409  1.00  0.00           C  
ATOM    862  O   LEU A 352      32.007  59.886   2.993  1.00  0.00           O  
ATOM    863  CB  LEU A 352      29.338  59.858   2.144  1.00  0.00           C  
ATOM    864  CG  LEU A 352      28.159  60.418   1.381  1.00  0.00           C  
ATOM    865  CD1 LEU A 352      27.254  61.069   2.357  1.00  0.00           C  
ATOM    866  CD2 LEU A 352      28.603  61.437   0.345  1.00  0.00           C  
ATOM    867  N   GLY A 361      32.141  57.671   2.608  1.00  0.00           N  
ATOM    868  CA  GLY A 361      33.271  57.492   3.491  1.00  0.00           C  
ATOM    869  C   GLY A 361      32.940  57.212   4.954  1.00  0.00           C  
ATOM    870  O   GLY A 361      33.853  57.278   5.795  1.00  0.00           O  
ATOM    871  N   TYR A 362      31.691  56.855   5.265  1.00  0.00           N  
ATOM    872  CA  TYR A 362      31.298  56.604   6.665  1.00  0.00           C  
ATOM    873  C   TYR A 362      31.282  55.162   7.138  1.00  0.00           C  
ATOM    874  O   TYR A 362      30.835  54.280   6.453  1.00  0.00           O  
ATOM    875  CB  TYR A 362      29.919  57.164   6.961  1.00  0.00           C  
ATOM    876  CG  TYR A 362      29.782  58.650   7.069  1.00  0.00           C  
ATOM    877  CD1 TYR A 362      30.470  59.510   6.237  1.00  0.00           C  
ATOM    878  CD2 TYR A 362      28.916  59.190   7.994  1.00  0.00           C  
ATOM    879  CE1 TYR A 362      30.290  60.881   6.334  1.00  0.00           C  
ATOM    880  CE2 TYR A 362      28.725  60.539   8.102  1.00  0.00           C  
ATOM    881  CZ  TYR A 362      29.416  61.390   7.277  1.00  0.00           C  
ATOM    882  OH  TYR A 362      29.276  62.754   7.452  1.00  0.00           O  
ATOM    883  N   GLN A 363      31.630  54.962   8.389  1.00  0.00           N  
ATOM    884  CA  GLN A 363      31.668  53.620   8.971  1.00  0.00           C  
ATOM    885  C   GLN A 363      30.484  53.440   9.910  1.00  0.00           C  
ATOM    886  O   GLN A 363      30.119  54.396  10.618  1.00  0.00           O  
ATOM    887  CB  GLN A 363      32.930  53.459   9.823  1.00  0.00           C  
ATOM    888  CG  GLN A 363      34.225  53.627   9.072  1.00  0.00           C  
ATOM    889  CD  GLN A 363      34.979  52.342   8.960  1.00  0.00           C  
ATOM    890  OE1 GLN A 363      36.198  52.344   8.852  1.00  0.00           O  
ATOM    891  NE2 GLN A 363      34.262  51.226   9.007  1.00  0.00           N  
ATOM    892  N   ALA A 364      29.915  52.239   9.997  1.00  0.00           N  
ATOM    893  CA  ALA A 364      28.798  52.075  10.928  1.00  0.00           C  
ATOM    894  C   ALA A 364      29.076  51.185  12.150  1.00  0.00           C  
ATOM    895  O   ALA A 364      29.441  50.020  12.054  1.00  0.00           O  
ATOM    896  CB  ALA A 364      27.519  51.663  10.177  1.00  0.00           C  
ATOM    897  N   VAL A 365      29.014  51.797  13.311  1.00  0.00           N  
ATOM    898  CA  VAL A 365      29.231  51.069  14.547  1.00  0.00           C  
ATOM    899  C   VAL A 365      27.831  51.023  15.140  1.00  0.00           C  
ATOM    900  O   VAL A 365      26.980  51.828  14.773  1.00  0.00           O  
ATOM    901  CB  VAL A 365      30.197  51.791  15.604  1.00  0.00           C  
ATOM    902  CG1 VAL A 365      31.628  51.262  15.520  1.00  0.00           C  
ATOM    903  CG2 VAL A 365      30.143  53.319  15.481  1.00  0.00           C  
ATOM    904  N   GLU A 366      27.624  50.122  16.095  1.00  0.00           N  
ATOM    905  CA  GLU A 366      26.338  49.963  16.744  1.00  0.00           C  
ATOM    906  C   GLU A 366      26.507  49.924  18.260  1.00  0.00           C  
ATOM    907  O   GLU A 366      27.369  49.203  18.767  1.00  0.00           O  
ATOM    908  CB  GLU A 366      25.699  48.673  16.263  1.00  0.00           C  
ATOM    909  CG  GLU A 366      24.368  48.877  15.611  1.00  0.00           C  
ATOM    910  CD  GLU A 366      23.725  47.568  15.294  1.00  0.00           C  
ATOM    911  OE1 GLU A 366      24.458  46.541  15.174  1.00  0.00           O  
ATOM    912  OE2 GLU A 366      22.483  47.555  15.147  1.00  0.00           O  
ATOM    913  N   GLY A 368      25.645  50.655  18.976  1.00  0.00           N  
ATOM    914  CA  GLY A 368      25.725  50.715  20.434  1.00  0.00           C  
ATOM    915  C   GLY A 368      24.734  49.885  21.235  1.00  0.00           C  
ATOM    916  O   GLY A 368      23.794  49.266  20.683  1.00  0.00           O  
ATOM    917  N   PRO A 370      24.919  49.883  22.571  1.00  0.00           N  
ATOM    918  CA  PRO A 370      24.056  49.134  23.491  1.00  0.00           C  
ATOM    919  C   PRO A 370      22.720  49.861  23.603  1.00  0.00           C  
ATOM    920  O   PRO A 370      22.669  51.105  23.521  1.00  0.00           O  
ATOM    921  CB  PRO A 370      24.825  49.173  24.806  1.00  0.00           C  
ATOM    922  CG  PRO A 370      26.158  49.836  24.454  1.00  0.00           C  
ATOM    923  CD  PRO A 370      25.865  50.721  23.319  1.00  0.00           C  
ATOM    924  N   GLU A 371      21.650  49.074  23.761  1.00  0.00           N  
ATOM    925  CA  GLU A 371      20.260  49.552  23.866  1.00  0.00           C  
ATOM    926  C   GLU A 371      19.976  50.057  25.279  1.00  0.00           C  
ATOM    927  O   GLU A 371      19.280  51.060  25.499  1.00  0.00           O  
ATOM    928  CB  GLU A 371      19.291  48.426  23.465  1.00  0.00           C  
ATOM    929  CG  GLU A 371      18.439  48.764  22.235  1.00  0.00           C  
ATOM    930  CD  GLU A 371      18.164  47.568  21.340  1.00  0.00           C  
ATOM    931  OE1 GLU A 371      18.524  47.603  20.124  1.00  0.00           O  
ATOM    932  OE2 GLU A 371      17.572  46.589  21.850  1.00  0.00           O  
ATOM    933  N   VAL A 372      20.490  49.285  26.225  1.00  0.00           N  
ATOM    934  CA  VAL A 372      20.415  49.567  27.642  1.00  0.00           C  
ATOM    935  C   VAL A 372      21.664  50.410  27.931  1.00  0.00           C  
ATOM    936  O   VAL A 372      22.795  49.885  27.936  1.00  0.00           O  
ATOM    937  CB  VAL A 372      20.472  48.250  28.438  1.00  0.00           C  
ATOM    938  CG1 VAL A 372      20.524  48.543  29.880  1.00  0.00           C  
ATOM    939  CG2 VAL A 372      19.259  47.410  28.147  1.00  0.00           C  
ATOM    940  N   GLU A 373      21.442  51.715  28.087  1.00  0.00           N  
ATOM    941  CA  GLU A 373      22.501  52.690  28.361  1.00  0.00           C  
ATOM    942  C   GLU A 373      22.619  53.075  29.863  1.00  0.00           C  
ATOM    943  O   GLU A 373      22.066  52.404  30.742  1.00  0.00           O  
ATOM    944  CB  GLU A 373      22.319  53.958  27.503  1.00  0.00           C  
ATOM    945  CG  GLU A 373      23.594  54.789  27.341  1.00  0.00           C  
ATOM    946  CD  GLU A 373      24.849  53.921  27.124  1.00  0.00           C  
ATOM    947  OE1 GLU A 373      24.794  52.916  26.400  1.00  0.00           O  
ATOM    948  OE2 GLU A 373      25.914  54.224  27.673  1.00  0.00           O  
ATOM    949  N   SER A 374      23.380  54.131  30.159  1.00  0.00           N  
ATOM    950  CA  SER A 374      23.564  54.582  31.532  1.00  0.00           C  
ATOM    951  C   SER A 374      23.724  56.104  31.653  1.00  0.00           C  
ATOM    952  O   SER A 374      24.748  56.652  31.322  1.00  0.00           O  
ATOM    953  CB  SER A 374      24.766  53.852  32.138  1.00  0.00           C  
ATOM    954  OG  SER A 374      25.928  54.663  32.131  1.00  0.00           O  
ATOM    955  N   GLU A 375      22.668  56.759  32.091  1.00  0.00           N  
ATOM    956  CA  GLU A 375      22.614  58.184  32.303  1.00  0.00           C  
ATOM    957  C   GLU A 375      23.822  59.031  31.982  1.00  0.00           C  
ATOM    958  O   GLU A 375      23.671  60.079  31.413  1.00  0.00           O  
ATOM    959  CB  GLU A 375      22.193  58.446  33.736  1.00  0.00           C  
ATOM    960  CG  GLU A 375      22.125  59.923  34.130  1.00  0.00           C  
ATOM    961  CD  GLU A 375      21.554  60.102  35.504  1.00  0.00           C  
ATOM    962  OE1 GLU A 375      20.826  61.104  35.711  1.00  0.00           O  
ATOM    963  OE2 GLU A 375      21.834  59.212  36.347  1.00  0.00           O  
ATOM    964  N   PHE A 376      25.001  58.629  32.421  1.00  0.00           N  
ATOM    965  CA  PHE A 376      26.211  59.388  32.137  1.00  0.00           C  
ATOM    966  C   PHE A 376      26.497  59.465  30.652  1.00  0.00           C  
ATOM    967  O   PHE A 376      26.830  60.527  30.113  1.00  0.00           O  
ATOM    968  CB  PHE A 376      27.394  58.689  32.778  1.00  0.00           C  
ATOM    969  CG  PHE A 376      28.732  59.160  32.269  1.00  0.00           C  
ATOM    970  CD1 PHE A 376      29.138  60.469  32.469  1.00  0.00           C  
ATOM    971  CD2 PHE A 376      29.609  58.265  31.669  1.00  0.00           C  
ATOM    972  CE1 PHE A 376      30.382  60.873  32.095  1.00  0.00           C  
ATOM    973  CE2 PHE A 376      30.851  58.672  31.301  1.00  0.00           C  
ATOM    974  CZ  PHE A 376      31.241  59.977  31.515  1.00  0.00           C  
ATOM    975  N   PHE A 377      26.489  58.285  30.034  1.00  0.00           N  
ATOM    976  CA  PHE A 377      26.751  58.132  28.610  1.00  0.00           C  
ATOM    977  C   PHE A 377      25.676  58.692  27.745  1.00  0.00           C  
ATOM    978  O   PHE A 377      25.959  59.415  26.810  1.00  0.00           O  
ATOM    979  CB  PHE A 377      27.027  56.685  28.273  1.00  0.00           C  
ATOM    980  CG  PHE A 377      28.467  56.379  28.205  1.00  0.00           C  
ATOM    981  CD1 PHE A 377      28.928  55.100  28.351  1.00  0.00           C  
ATOM    982  CD2 PHE A 377      29.372  57.409  28.042  1.00  0.00           C  
ATOM    983  CE1 PHE A 377      30.279  54.860  28.343  1.00  0.00           C  
ATOM    984  CE2 PHE A 377      30.696  57.185  28.034  1.00  0.00           C  
ATOM    985  CZ  PHE A 377      31.166  55.915  28.186  1.00  0.00           C  
ATOM    986  N   ASN A 378      24.438  58.371  28.088  1.00  0.00           N  
ATOM    987  CA  ASN A 378      23.288  58.889  27.383  1.00  0.00           C  
ATOM    988  C   ASN A 378      23.331  60.386  27.726  1.00  0.00           C  
ATOM    989  O   ASN A 378      24.409  60.951  27.841  1.00  0.00           O  
ATOM    990  CB  ASN A 378      22.000  58.207  27.878  1.00  0.00           C  
ATOM    991  CG  ASN A 378      20.813  58.391  26.919  1.00  0.00           C  
ATOM    992  OD1 ASN A 378      19.674  58.085  27.264  1.00  0.00           O  
ATOM    993  ND2 ASN A 378      21.078  58.889  25.715  1.00  0.00           N  
ATOM    994  N   PHE A 388      22.196  61.041  27.900  1.00  0.00           N  
ATOM    995  CA  PHE A 388      22.218  62.477  28.223  1.00  0.00           C  
ATOM    996  C   PHE A 388      23.027  62.783  29.490  1.00  0.00           C  
ATOM    997  O   PHE A 388      22.637  62.337  30.580  1.00  0.00           O  
ATOM    998  CB  PHE A 388      20.784  63.037  28.371  1.00  0.00           C  
ATOM    999  CG  PHE A 388      19.812  62.100  29.057  1.00  0.00           C  
ATOM   1000  CD1 PHE A 388      20.213  61.298  30.113  1.00  0.00           C  
ATOM   1001  CD2 PHE A 388      18.510  61.982  28.582  1.00  0.00           C  
ATOM   1002  CE1 PHE A 388      19.347  60.405  30.672  1.00  0.00           C  
ATOM   1003  CE2 PHE A 388      17.629  61.082  29.137  1.00  0.00           C  
ATOM   1004  CZ  PHE A 388      18.041  60.289  30.178  1.00  0.00           C  
ATOM   1005  N   ASP A 389      24.106  63.567  29.355  1.00  0.00           N  
ATOM   1006  CA  ASP A 389      24.995  63.907  30.485  1.00  0.00           C  
ATOM   1007  C   ASP A 389      26.241  64.252  29.717  1.00  0.00           C  
ATOM   1008  O   ASP A 389      26.472  65.410  29.410  1.00  0.00           O  
ATOM   1009  CB  ASP A 389      25.273  62.663  31.381  1.00  0.00           C  
ATOM   1010  CG  ASP A 389      25.359  62.989  32.853  1.00  0.00           C  
ATOM   1011  OD1 ASP A 389      24.349  62.879  33.580  1.00  0.00           O  
ATOM   1012  OD2 ASP A 389      26.462  63.328  33.284  1.00  0.00           O  
ATOM   1013  N   ALA A 396      26.967  63.213  29.310  1.00  0.00           N  
ATOM   1014  CA  ALA A 396      28.183  63.342  28.520  1.00  0.00           C  
ATOM   1015  C   ALA A 396      27.940  64.248  27.290  1.00  0.00           C  
ATOM   1016  O   ALA A 396      28.886  64.826  26.754  1.00  0.00           O  
ATOM   1017  CB  ALA A 396      28.639  61.946  28.069  1.00  0.00           C  
ATOM   1018  N   LEU A 397      26.662  64.367  26.876  1.00  0.00           N  
ATOM   1019  CA  LEU A 397      26.174  65.157  25.724  1.00  0.00           C  
ATOM   1020  C   LEU A 397      25.603  66.450  26.211  1.00  0.00           C  
ATOM   1021  O   LEU A 397      24.572  66.886  25.743  1.00  0.00           O  
ATOM   1022  CB  LEU A 397      25.048  64.408  25.047  1.00  0.00           C  
ATOM   1023  CG  LEU A 397      25.424  62.950  24.958  1.00  0.00           C  
ATOM   1024  CD1 LEU A 397      24.267  62.180  24.376  1.00  0.00           C  
ATOM   1025  CD2 LEU A 397      26.725  62.758  24.163  1.00  0.00           C  
ATOM   1026  N   ASN A 398      26.214  66.977  27.253  1.00  0.00           N  
ATOM   1027  CA  ASN A 398      25.809  68.200  27.879  1.00  0.00           C  
ATOM   1028  C   ASN A 398      24.346  68.320  28.293  1.00  0.00           C  
ATOM   1029  O   ASN A 398      23.706  69.344  28.048  1.00  0.00           O  
ATOM   1030  CB  ASN A 398      26.236  69.395  27.066  1.00  0.00           C  
ATOM   1031  CG  ASN A 398      26.445  70.618  27.940  1.00  0.00           C  
ATOM   1032  OD1 ASN A 398      27.016  71.622  27.521  1.00  0.00           O  
ATOM   1033  ND2 ASN A 398      26.061  70.506  29.199  1.00  0.00           N  
ATOM   1034  N   ILE A 399      23.802  67.269  28.904  1.00  0.00           N  
ATOM   1035  CA  ILE A 399      22.431  67.356  29.376  1.00  0.00           C  
ATOM   1036  C   ILE A 399      22.355  67.010  30.863  1.00  0.00           C  
ATOM   1037  O   ILE A 399      21.981  65.887  31.214  1.00  0.00           O  
ATOM   1038  CB  ILE A 399      21.471  66.457  28.605  1.00  0.00           C  
ATOM   1039  CG1 ILE A 399      21.733  66.597  27.113  1.00  0.00           C  
ATOM   1040  CG2 ILE A 399      20.044  66.894  28.882  1.00  0.00           C  
ATOM   1041  CD1 ILE A 399      20.990  65.623  26.243  1.00  0.00           C  
ATOM   1042  N   PRO A 400      22.718  67.971  31.762  1.00  0.00           N  
ATOM   1043  CA  PRO A 400      22.666  67.705  33.203  1.00  0.00           C  
ATOM   1044  C   PRO A 400      21.215  67.665  33.664  1.00  0.00           C  
ATOM   1045  O   PRO A 400      20.314  68.145  32.973  1.00  0.00           O  
ATOM   1046  CB  PRO A 400      23.415  68.896  33.791  1.00  0.00           C  
ATOM   1047  CG  PRO A 400      22.974  69.997  32.902  1.00  0.00           C  
ATOM   1048  CD  PRO A 400      23.117  69.374  31.524  1.00  0.00           C  
ATOM   1049  N   GLU A 401      20.999  67.131  34.853  1.00  0.00           N  
ATOM   1050  CA  GLU A 401      19.656  67.001  35.379  1.00  0.00           C  
ATOM   1051  C   GLU A 401      19.010  68.309  35.751  1.00  0.00           C  
ATOM   1052  O   GLU A 401      19.670  69.338  35.804  1.00  0.00           O  
ATOM   1053  CB  GLU A 401      19.701  66.066  36.549  1.00  0.00           C  
ATOM   1054  CG  GLU A 401      20.550  64.914  36.179  1.00  0.00           C  
ATOM   1055  CD  GLU A 401      20.661  63.942  37.265  1.00  0.00           C  
ATOM   1056  OE1 GLU A 401      19.851  62.998  37.274  1.00  0.00           O  
ATOM   1057  OE2 GLU A 401      21.548  64.133  38.115  1.00  0.00           O  
ATOM   1058  N   HIS A 402      17.705  68.262  36.003  1.00  0.00           N  
ATOM   1059  CA  HIS A 402      16.949  69.464  36.352  1.00  0.00           C  
ATOM   1060  C   HIS A 402      17.157  70.480  35.213  1.00  0.00           C  
ATOM   1061  O   HIS A 402      17.258  71.682  35.440  1.00  0.00           O  
ATOM   1062  CB  HIS A 402      17.457  70.053  37.679  1.00  0.00           C  
ATOM   1063  CG  HIS A 402      17.226  69.178  38.876  1.00  0.00           C  
ATOM   1064  ND1 HIS A 402      15.967  68.781  39.277  1.00  0.00           N  
ATOM   1065  CD2 HIS A 402      18.089  68.659  39.784  1.00  0.00           C  
ATOM   1066  CE1 HIS A 402      16.064  68.060  40.380  1.00  0.00           C  
ATOM   1067  NE2 HIS A 402      17.341  67.974  40.709  1.00  0.00           N  
ATOM   1068  N   HIS A 483      17.179  69.976  33.983  1.00  0.00           N  
ATOM   1069  CA  HIS A 483      17.416  70.785  32.791  1.00  0.00           C  
ATOM   1070  C   HIS A 483      16.202  70.598  31.884  1.00  0.00           C  
ATOM   1071  O   HIS A 483      15.846  69.458  31.584  1.00  0.00           O  
ATOM   1072  CB  HIS A 483      18.675  70.187  32.125  1.00  0.00           C  
ATOM   1073  CG  HIS A 483      19.230  70.941  30.945  1.00  0.00           C  
ATOM   1074  ND1 HIS A 483      18.676  72.095  30.428  1.00  0.00           N  
ATOM   1075  CD2 HIS A 483      20.317  70.673  30.175  1.00  0.00           C  
ATOM   1076  CE1 HIS A 483      19.393  72.503  29.393  1.00  0.00           C  
ATOM   1077  NE2 HIS A 483      20.393  71.657  29.219  1.00  0.00           N  
ATOM   1078  N   PRO A 484      15.509  71.696  31.492  1.00  0.00           N  
ATOM   1079  CA  PRO A 484      14.354  71.503  30.600  1.00  0.00           C  
ATOM   1080  C   PRO A 484      14.763  70.816  29.276  1.00  0.00           C  
ATOM   1081  O   PRO A 484      13.941  70.704  28.351  1.00  0.00           O  
ATOM   1082  CB  PRO A 484      13.827  72.931  30.396  1.00  0.00           C  
ATOM   1083  CG  PRO A 484      14.046  73.538  31.727  1.00  0.00           C  
ATOM   1084  CD  PRO A 484      15.472  73.053  32.075  1.00  0.00           C  
ATOM   1085  N   ALA A 485      16.054  70.455  29.183  1.00  0.00           N  
ATOM   1086  CA  ALA A 485      16.625  69.719  28.058  1.00  0.00           C  
ATOM   1087  C   ALA A 485      16.305  68.249  28.312  1.00  0.00           C  
ATOM   1088  O   ALA A 485      16.099  67.493  27.374  1.00  0.00           O  
ATOM   1089  CB  ALA A 485      18.132  69.921  27.965  1.00  0.00           C  
ATOM   1090  N   ARG A 486      16.287  67.851  29.586  1.00  0.00           N  
ATOM   1091  CA  ARG A 486      15.921  66.484  29.984  1.00  0.00           C  
ATOM   1092  C   ARG A 486      14.437  66.229  29.609  1.00  0.00           C  
ATOM   1093  O   ARG A 486      14.051  65.107  29.305  1.00  0.00           O  
ATOM   1094  CB  ARG A 486      16.120  66.295  31.495  1.00  0.00           C  
ATOM   1095  CG  ARG A 486      17.572  66.191  31.921  1.00  0.00           C  
ATOM   1096  CD  ARG A 486      18.082  64.760  31.778  1.00  0.00           C  
ATOM   1097  NE  ARG A 486      19.501  64.570  32.123  1.00  0.00           N  
ATOM   1098  CZ  ARG A 486      19.955  63.740  33.069  1.00  0.00           C  
ATOM   1099  NH1 ARG A 486      19.108  63.010  33.801  1.00  0.00           N  
ATOM   1100  NH2 ARG A 486      21.265  63.614  33.271  1.00  0.00           N  
ATOM   1101  N   ASP A 487      13.637  67.301  29.599  1.00  0.00           N  
ATOM   1102  CA  ASP A 487      12.199  67.280  29.271  1.00  0.00           C  
ATOM   1103  C   ASP A 487      11.902  67.097  27.776  1.00  0.00           C  
ATOM   1104  O   ASP A 487      10.739  67.002  27.398  1.00  0.00           O  
ATOM   1105  CB  ASP A 487      11.509  68.593  29.714  1.00  0.00           C  
ATOM   1106  CG  ASP A 487      11.743  68.941  31.174  1.00  0.00           C  
ATOM   1107  OD1 ASP A 487      11.595  70.136  31.512  1.00  0.00           O  
ATOM   1108  OD2 ASP A 487      12.061  68.035  31.969  1.00  0.00           O  
ATOM   1109  N   MET A 488      12.927  67.153  26.926  1.00  0.00           N  
ATOM   1110  CA  MET A 488      12.763  66.975  25.475  1.00  0.00           C  
ATOM   1111  C   MET A 488      12.755  65.472  25.068  1.00  0.00           C  
ATOM   1112  O   MET A 488      12.376  65.119  23.953  1.00  0.00           O  
ATOM   1113  CB  MET A 488      13.860  67.757  24.714  1.00  0.00           C  
ATOM   1114  CG  MET A 488      14.068  69.240  25.163  1.00  0.00           C  
ATOM   1115  SD  MET A 488      15.517  70.207  24.399  1.00  0.00           S  
ATOM   1116  CE  MET A 488      14.706  71.703  23.660  1.00  0.00           C  
ATOM   1117  N   TRP A 495      13.138  64.604  26.007  1.00  0.00           N  
ATOM   1118  CA  TRP A 495      13.195  63.147  25.820  1.00  0.00           C  
ATOM   1119  C   TRP A 495      12.474  62.495  27.043  1.00  0.00           C  
ATOM   1120  O   TRP A 495      12.558  63.015  28.160  1.00  0.00           O  
ATOM   1121  CB  TRP A 495      14.680  62.692  25.768  1.00  0.00           C  
ATOM   1122  CG  TRP A 495      15.527  63.087  24.502  1.00  0.00           C  
ATOM   1123  CD1 TRP A 495      15.764  62.304  23.403  1.00  0.00           C  
ATOM   1124  CD2 TRP A 495      16.267  64.313  24.275  1.00  0.00           C  
ATOM   1125  NE1 TRP A 495      16.589  62.956  22.514  1.00  0.00           N  
ATOM   1126  CE2 TRP A 495      16.916  64.188  23.020  1.00  0.00           C  
ATOM   1127  CE3 TRP A 495      16.450  65.501  25.009  1.00  0.00           C  
ATOM   1128  CZ2 TRP A 495      17.735  65.211  22.477  1.00  0.00           C  
ATOM   1129  CZ3 TRP A 495      17.271  66.523  24.468  1.00  0.00           C  
ATOM   1130  CH2 TRP A 495      17.899  66.364  23.213  1.00  0.00           C  
ATOM   1131  N   ASP A 496      11.728  61.407  26.830  1.00  0.00           N  
ATOM   1132  CA  ASP A 496      11.002  60.722  27.930  1.00  0.00           C  
ATOM   1133  C   ASP A 496      11.608  59.334  28.277  1.00  0.00           C  
ATOM   1134  O   ASP A 496      11.221  58.326  27.695  1.00  0.00           O  
ATOM   1135  CB  ASP A 496       9.499  60.576  27.574  1.00  0.00           C  
ATOM   1136  CG  ASP A 496       8.805  61.920  27.291  1.00  0.00           C  
ATOM   1137  OD1 ASP A 496       8.990  62.881  28.087  1.00  0.00           O  
ATOM   1138  OD2 ASP A 496       8.058  61.989  26.277  1.00  0.00           O  
ATOM   1139  N   THR A 497      12.480  59.277  29.283  1.00  0.00           N  
ATOM   1140  CA  THR A 497      13.173  58.029  29.645  1.00  0.00           C  
ATOM   1141  C   THR A 497      12.546  56.864  30.392  1.00  0.00           C  
ATOM   1142  O   THR A 497      12.015  57.009  31.493  1.00  0.00           O  
ATOM   1143  CB  THR A 497      14.456  58.297  30.424  1.00  0.00           C  
ATOM   1144  OG1 THR A 497      14.921  59.617  30.139  1.00  0.00           O  
ATOM   1145  CG2 THR A 497      15.525  57.258  30.054  1.00  0.00           C  
ATOM   1146  N   PHE A 498      12.751  55.679  29.850  1.00  0.00           N  
ATOM   1147  CA  PHE A 498      12.271  54.511  30.519  1.00  0.00           C  
ATOM   1148  C   PHE A 498      13.423  54.322  31.453  1.00  0.00           C  
ATOM   1149  O   PHE A 498      14.553  54.183  30.981  1.00  0.00           O  
ATOM   1150  CB  PHE A 498      12.205  53.310  29.591  1.00  0.00           C  
ATOM   1151  CG  PHE A 498      11.026  53.321  28.675  1.00  0.00           C  
ATOM   1152  CD1 PHE A 498      11.159  53.761  27.366  1.00  0.00           C  
ATOM   1153  CD2 PHE A 498       9.765  52.897  29.121  1.00  0.00           C  
ATOM   1154  CE1 PHE A 498      10.058  53.765  26.501  1.00  0.00           C  
ATOM   1155  CE2 PHE A 498       8.658  52.897  28.265  1.00  0.00           C  
ATOM   1156  CZ  PHE A 498       8.807  53.339  26.953  1.00  0.00           C  
ATOM   1157  N   TRP A 499      13.180  54.496  32.752  1.00  0.00           N  
ATOM   1158  CA  TRP A 499      14.243  54.275  33.727  1.00  0.00           C  
ATOM   1159  C   TRP A 499      14.203  52.843  34.166  1.00  0.00           C  
ATOM   1160  O   TRP A 499      13.130  52.292  34.436  1.00  0.00           O  
ATOM   1161  CB  TRP A 499      14.148  55.227  34.879  1.00  0.00           C  
ATOM   1162  CG  TRP A 499      14.933  56.417  34.576  1.00  0.00           C  
ATOM   1163  CD1 TRP A 499      16.297  56.508  34.466  1.00  0.00           C  
ATOM   1164  CD2 TRP A 499      14.432  57.716  34.402  1.00  0.00           C  
ATOM   1165  NE1 TRP A 499      16.679  57.804  34.260  1.00  0.00           N  
ATOM   1166  CE2 TRP A 499      15.552  58.573  34.216  1.00  0.00           C  
ATOM   1167  CE3 TRP A 499      13.140  58.256  34.394  1.00  0.00           C  
ATOM   1168  CZ2 TRP A 499      15.417  59.944  34.027  1.00  0.00           C  
ATOM   1169  CZ3 TRP A 499      12.991  59.627  34.203  1.00  0.00           C  
ATOM   1170  CH2 TRP A 499      14.132  60.466  34.023  1.00  0.00           C  
ATOM   1171  N   LEU A 500      15.365  52.211  34.136  1.00  0.00           N  
ATOM   1172  CA  LEU A 500      15.473  50.789  34.455  1.00  0.00           C  
ATOM   1173  C   LEU A 500      15.885  50.364  35.859  1.00  0.00           C  
ATOM   1174  O   LEU A 500      16.487  51.130  36.610  1.00  0.00           O  
ATOM   1175  CB  LEU A 500      16.332  50.087  33.404  1.00  0.00           C  
ATOM   1176  CG  LEU A 500      15.555  49.454  32.234  1.00  0.00           C  
ATOM   1177  CD1 LEU A 500      14.407  50.346  31.710  1.00  0.00           C  
ATOM   1178  CD2 LEU A 500      16.569  49.142  31.151  1.00  0.00           C  
ATOM   1179  N   THR A 501      15.507  49.139  36.216  1.00  0.00           N  
ATOM   1180  CA  THR A 501      15.806  48.578  37.537  1.00  0.00           C  
ATOM   1181  C   THR A 501      15.938  47.033  37.501  1.00  0.00           C  
ATOM   1182  O   THR A 501      15.133  46.326  36.883  1.00  0.00           O  
ATOM   1183  CB  THR A 501      14.725  49.048  38.592  1.00  0.00           C  
ATOM   1184  OG1 THR A 501      15.180  48.786  39.931  1.00  0.00           O  
ATOM   1185  CG2 THR A 501      13.356  48.370  38.349  1.00  0.00           C  
ATOM   1186  N   GLY A 502      17.006  46.529  38.108  1.00  0.00           N  
ATOM   1187  CA  GLY A 502      17.233  45.098  38.139  1.00  0.00           C  
ATOM   1188  C   GLY A 502      18.656  44.806  38.565  1.00  0.00           C  
ATOM   1189  O   GLY A 502      19.534  45.635  38.387  1.00  0.00           O  
ATOM   1190  N   GLU A 546      18.887  43.644  39.160  1.00  0.00           N  
ATOM   1191  CA  GLU A 546      20.229  43.284  39.606  1.00  0.00           C  
ATOM   1192  C   GLU A 546      20.785  42.200  38.663  1.00  0.00           C  
ATOM   1193  O   GLU A 546      20.041  41.349  38.152  1.00  0.00           O  
ATOM   1194  CB  GLU A 546      20.189  42.790  41.077  1.00  0.00           C  
ATOM   1195  CG  GLU A 546      21.541  42.774  41.841  1.00  0.00           C  
ATOM   1196  CD  GLU A 546      21.947  44.131  42.427  1.00  0.00           C  
ATOM   1197  OE1 GLU A 546      21.499  44.476  43.550  1.00  0.00           O  
ATOM   1198  OE2 GLU A 546      22.742  44.839  41.773  1.00  0.00           O  
ATOM   1199  N   GLY A 571      22.085  42.257  38.403  1.00  0.00           N  
ATOM   1200  CA  GLY A 571      22.679  41.263  37.541  1.00  0.00           C  
ATOM   1201  C   GLY A 571      23.353  41.893  36.346  1.00  0.00           C  
ATOM   1202  O   GLY A 571      24.544  41.689  36.147  1.00  0.00           O  
ATOM   1203  N   PHE A 572      22.603  42.682  35.573  1.00  0.00           N  
ATOM   1204  CA  PHE A 572      23.101  43.346  34.356  1.00  0.00           C  
ATOM   1205  C   PHE A 572      24.418  44.136  34.532  1.00  0.00           C  
ATOM   1206  O   PHE A 572      24.524  45.007  35.394  1.00  0.00           O  
ATOM   1207  CB  PHE A 572      21.985  44.237  33.769  1.00  0.00           C  
ATOM   1208  CG  PHE A 572      22.240  44.700  32.358  1.00  0.00           C  
ATOM   1209  CD1 PHE A 572      21.884  43.908  31.277  1.00  0.00           C  
ATOM   1210  CD2 PHE A 572      22.824  45.935  32.109  1.00  0.00           C  
ATOM   1211  CE1 PHE A 572      22.122  44.333  29.966  1.00  0.00           C  
ATOM   1212  CE2 PHE A 572      23.067  46.369  30.793  1.00  0.00           C  
ATOM   1213  CZ  PHE A 572      22.712  45.571  29.723  1.00  0.00           C  
ATOM   1214  N   ARG A 573      25.431  43.778  33.745  1.00  0.00           N  
ATOM   1215  CA  ARG A 573      26.729  44.442  33.784  1.00  0.00           C  
ATOM   1216  C   ARG A 573      26.911  45.278  32.531  1.00  0.00           C  
ATOM   1217  O   ARG A 573      27.129  44.759  31.436  1.00  0.00           O  
ATOM   1218  CB  ARG A 573      27.856  43.415  33.909  1.00  0.00           C  
ATOM   1219  CG  ARG A 573      29.277  43.983  34.060  1.00  0.00           C  
ATOM   1220  CD  ARG A 573      30.152  43.029  34.881  1.00  0.00           C  
ATOM   1221  NE  ARG A 573      29.512  41.715  35.083  1.00  0.00           N  
ATOM   1222  CZ  ARG A 573      29.987  40.725  35.843  1.00  0.00           C  
ATOM   1223  NH1 ARG A 573      31.133  40.860  36.505  1.00  0.00           N  
ATOM   1224  NH2 ARG A 573      29.318  39.580  35.915  1.00  0.00           N  
ATOM   1225  N   LEU A 574      26.861  46.585  32.720  1.00  0.00           N  
ATOM   1226  CA  LEU A 574      26.989  47.530  31.631  1.00  0.00           C  
ATOM   1227  C   LEU A 574      28.424  47.868  31.260  1.00  0.00           C  
ATOM   1228  O   LEU A 574      28.990  48.855  31.747  1.00  0.00           O  
ATOM   1229  CB  LEU A 574      26.220  48.805  31.983  1.00  0.00           C  
ATOM   1230  CG  LEU A 574      25.878  49.863  30.929  1.00  0.00           C  
ATOM   1231  CD1 LEU A 574      24.460  50.344  31.141  1.00  0.00           C  
ATOM   1232  CD2 LEU A 574      26.832  51.021  31.024  1.00  0.00           C  
ATOM   1233  N   GLU A 575      29.013  47.058  30.386  1.00  0.00           N  
ATOM   1234  CA  GLU A 575      30.378  47.318  29.949  1.00  0.00           C  
ATOM   1235  C   GLU A 575      30.363  48.563  29.100  1.00  0.00           C  
ATOM   1236  O   GLU A 575      29.528  48.687  28.212  1.00  0.00           O  
ATOM   1237  CB  GLU A 575      30.900  46.191  29.079  1.00  0.00           C  
ATOM   1238  CG  GLU A 575      31.026  44.862  29.751  1.00  0.00           C  
ATOM   1239  CD  GLU A 575      31.435  43.798  28.758  1.00  0.00           C  
ATOM   1240  OE1 GLU A 575      32.624  43.788  28.350  1.00  0.00           O  
ATOM   1241  OE2 GLU A 575      30.555  43.002  28.355  1.00  0.00           O  
ATOM   1242  N   GLY A 576      31.278  49.476  29.386  1.00  0.00           N  
ATOM   1243  CA  GLY A 576      31.399  50.694  28.620  1.00  0.00           C  
ATOM   1244  C   GLY A 576      32.402  50.417  27.505  1.00  0.00           C  
ATOM   1245  O   GLY A 576      32.814  49.265  27.357  1.00  0.00           O  
ATOM   1246  N   PRO A 577      32.933  51.460  26.823  1.00  0.00           N  
ATOM   1247  CA  PRO A 577      33.895  51.579  25.707  1.00  0.00           C  
ATOM   1248  C   PRO A 577      35.026  50.591  25.665  1.00  0.00           C  
ATOM   1249  O   PRO A 577      35.098  49.745  24.791  1.00  0.00           O  
ATOM   1250  CB  PRO A 577      34.459  52.976  25.888  1.00  0.00           C  
ATOM   1251  CG  PRO A 577      33.328  53.690  26.393  1.00  0.00           C  
ATOM   1252  CD  PRO A 577      32.791  52.775  27.460  1.00  0.00           C  
ATOM   1253  N   LEU A 578      35.974  50.746  26.564  1.00  0.00           N  
ATOM   1254  CA  LEU A 578      37.084  49.825  26.570  1.00  0.00           C  
ATOM   1255  C   LEU A 578      36.846  48.715  27.627  1.00  0.00           C  
ATOM   1256  O   LEU A 578      37.585  48.595  28.616  1.00  0.00           O  
ATOM   1257  CB  LEU A 578      38.434  50.572  26.685  1.00  0.00           C  
ATOM   1258  CG  LEU A 578      38.610  51.939  27.395  1.00  0.00           C  
ATOM   1259  CD1 LEU A 578      40.059  52.359  27.318  1.00  0.00           C  
ATOM   1260  CD2 LEU A 578      37.705  53.066  26.836  1.00  0.00           C  
ATOM   1261  N   GLY A 648      35.722  47.998  27.434  1.00  0.00           N  
ATOM   1262  CA  GLY A 648      35.298  46.874  28.268  1.00  0.00           C  
ATOM   1263  C   GLY A 648      35.142  47.007  29.769  1.00  0.00           C  
ATOM   1264  O   GLY A 648      34.777  46.039  30.436  1.00  0.00           O  
ATOM   1265  N   GLU A 649      35.457  48.195  30.276  1.00  0.00           N  
ATOM   1266  CA  GLU A 649      35.389  48.575  31.695  1.00  0.00           C  
ATOM   1267  C   GLU A 649      33.943  48.805  32.159  1.00  0.00           C  
ATOM   1268  O   GLU A 649      33.140  49.348  31.414  1.00  0.00           O  
ATOM   1269  CB  GLU A 649      36.264  49.836  31.915  1.00  0.00           C  
ATOM   1270  CG  GLU A 649      35.615  51.242  31.702  1.00  0.00           C  
ATOM   1271  CD  GLU A 649      35.017  51.485  30.313  1.00  0.00           C  
ATOM   1272  OE1 GLU A 649      35.164  50.638  29.427  1.00  0.00           O  
ATOM   1273  OE2 GLU A 649      34.379  52.519  30.077  1.00  0.00           O  
ATOM   1274  N   GLU A 650      33.603  48.387  33.370  1.00  0.00           N  
ATOM   1275  CA  GLU A 650      32.234  48.551  33.829  1.00  0.00           C  
ATOM   1276  C   GLU A 650      31.865  49.997  34.266  1.00  0.00           C  
ATOM   1277  O   GLU A 650      32.704  50.709  34.822  1.00  0.00           O  
ATOM   1278  CB  GLU A 650      31.922  47.503  34.881  1.00  0.00           C  
ATOM   1279  CG  GLU A 650      32.033  48.023  36.282  1.00  0.00           C  
ATOM   1280  CD  GLU A 650      30.886  47.556  37.143  1.00  0.00           C  
ATOM   1281  OE1 GLU A 650      29.847  47.138  36.582  1.00  0.00           O  
ATOM   1282  OE2 GLU A 650      31.020  47.602  38.383  1.00  0.00           O  
ATOM   1283  N   VAL A 651      30.600  50.392  34.052  1.00  0.00           N  
ATOM   1284  CA  VAL A 651      30.122  51.754  34.308  1.00  0.00           C  
ATOM   1285  C   VAL A 651      29.272  52.108  35.500  1.00  0.00           C  
ATOM   1286  O   VAL A 651      28.222  51.537  35.755  1.00  0.00           O  
ATOM   1287  CB  VAL A 651      29.367  52.314  33.089  1.00  0.00           C  
ATOM   1288  CG1 VAL A 651      29.025  53.803  33.288  1.00  0.00           C  
ATOM   1289  CG2 VAL A 651      30.180  52.087  31.823  1.00  0.00           C  
ATOM   1290  N   GLU A 652      29.666  53.226  36.082  1.00  0.00           N  
ATOM   1291  CA  GLU A 652      29.013  53.802  37.229  1.00  0.00           C  
ATOM   1292  C   GLU A 652      28.054  54.874  36.702  1.00  0.00           C  
ATOM   1293  O   GLU A 652      28.486  55.875  36.107  1.00  0.00           O  
ATOM   1294  CB  GLU A 652      30.084  54.414  38.146  1.00  0.00           C  
ATOM   1295  CG  GLU A 652      29.984  53.964  39.595  1.00  0.00           C  
ATOM   1296  CD  GLU A 652      29.594  52.479  39.741  1.00  0.00           C  
ATOM   1297  OE1 GLU A 652      28.493  52.190  40.280  1.00  0.00           O  
ATOM   1298  OE2 GLU A 652      30.392  51.600  39.330  1.00  0.00           O  
ATOM   1299  N   GLY A 653      26.757  54.649  36.909  1.00  0.00           N  
ATOM   1300  CA  GLY A 653      25.733  55.590  36.463  1.00  0.00           C  
ATOM   1301  C   GLY A 653      24.332  55.023  36.669  1.00  0.00           C  
ATOM   1302  O   GLY A 653      24.184  53.879  37.113  1.00  0.00           O  
ATOM   1303  N   ARG A 654      23.297  55.810  36.385  1.00  0.00           N  
ATOM   1304  CA  ARG A 654      21.948  55.277  36.553  1.00  0.00           C  
ATOM   1305  C   ARG A 654      21.433  54.590  35.267  1.00  0.00           C  
ATOM   1306  O   ARG A 654      21.539  55.139  34.190  1.00  0.00           O  
ATOM   1307  CB  ARG A 654      20.986  56.357  37.069  1.00  0.00           C  
ATOM   1308  CG  ARG A 654      19.811  55.724  37.828  1.00  0.00           C  
ATOM   1309  CD  ARG A 654      19.242  56.553  38.964  1.00  0.00           C  
ATOM   1310  NE  ARG A 654      18.092  57.332  38.521  1.00  0.00           N  
ATOM   1311  CZ  ARG A 654      18.150  58.628  38.256  1.00  0.00           C  
ATOM   1312  NH1 ARG A 654      19.302  59.280  38.396  1.00  0.00           N  
ATOM   1313  NH2 ARG A 654      17.065  59.261  37.832  1.00  0.00           N  
ATOM   1314  N   LEU A 655      20.897  53.381  35.382  1.00  0.00           N  
ATOM   1315  CA  LEU A 655      20.407  52.632  34.222  1.00  0.00           C  
ATOM   1316  C   LEU A 655      19.134  53.095  33.492  1.00  0.00           C  
ATOM   1317  O   LEU A 655      18.156  53.488  34.140  1.00  0.00           O  
ATOM   1318  CB  LEU A 655      20.240  51.171  34.590  1.00  0.00           C  
ATOM   1319  CG  LEU A 655      21.506  50.471  34.140  1.00  0.00           C  
ATOM   1320  CD1 LEU A 655      22.591  50.586  35.199  1.00  0.00           C  
ATOM   1321  CD2 LEU A 655      21.191  49.038  33.851  1.00  0.00           C  
ATOM   1322  N   LEU A 656      19.122  52.953  32.156  1.00  0.00           N  
ATOM   1323  CA  LEU A 656      17.981  53.344  31.293  1.00  0.00           C  
ATOM   1324  C   LEU A 656      18.005  52.746  29.863  1.00  0.00           C  
ATOM   1325  O   LEU A 656      18.931  51.997  29.530  1.00  0.00           O  
ATOM   1326  CB  LEU A 656      17.914  54.876  31.177  1.00  0.00           C  
ATOM   1327  CG  LEU A 656      19.257  55.521  30.886  1.00  0.00           C  
ATOM   1328  CD1 LEU A 656      19.556  55.429  29.403  1.00  0.00           C  
ATOM   1329  CD2 LEU A 656      19.238  56.953  31.412  1.00  0.00           C  
ATOM   1330  N   LEU A 657      16.994  53.096  29.038  1.00  0.00           N  
ATOM   1331  CA  LEU A 657      16.887  52.656  27.621  1.00  0.00           C  
ATOM   1332  C   LEU A 657      17.188  53.877  26.737  1.00  0.00           C  
ATOM   1333  O   LEU A 657      16.405  54.833  26.770  1.00  0.00           O  
ATOM   1334  CB  LEU A 657      15.477  52.135  27.336  1.00  0.00           C  
ATOM   1335  CG  LEU A 657      15.158  50.725  27.852  1.00  0.00           C  
ATOM   1336  CD1 LEU A 657      13.784  50.218  27.331  1.00  0.00           C  
ATOM   1337  CD2 LEU A 657      16.267  49.762  27.443  1.00  0.00           C  
ATOM   1338  N   ARG A 658      18.258  53.832  25.924  1.00  0.00           N  
ATOM   1339  CA  ARG A 658      18.669  54.995  25.105  1.00  0.00           C  
ATOM   1340  C   ARG A 658      17.641  55.750  24.298  1.00  0.00           C  
ATOM   1341  O   ARG A 658      17.002  55.230  23.403  1.00  0.00           O  
ATOM   1342  CB  ARG A 658      19.944  54.755  24.267  1.00  0.00           C  
ATOM   1343  CG  ARG A 658      20.099  53.387  23.548  1.00  0.00           C  
ATOM   1344  CD  ARG A 658      19.592  53.378  22.085  1.00  0.00           C  
ATOM   1345  NE  ARG A 658      19.930  52.162  21.338  1.00  0.00           N  
ATOM   1346  CZ  ARG A 658      21.110  51.947  20.778  1.00  0.00           C  
ATOM   1347  NH1 ARG A 658      22.063  52.855  20.899  1.00  0.00           N  
ATOM   1348  NH2 ARG A 658      21.314  50.877  20.035  1.00  0.00           N  
ATOM   1349  N   THR A 659      17.441  56.990  24.685  1.00  0.00           N  
ATOM   1350  CA  THR A 659      16.495  57.815  24.006  1.00  0.00           C  
ATOM   1351  C   THR A 659      16.926  58.048  22.560  1.00  0.00           C  
ATOM   1352  O   THR A 659      16.122  57.929  21.638  1.00  0.00           O  
ATOM   1353  CB  THR A 659      16.332  59.165  24.711  1.00  0.00           C  
ATOM   1354  OG1 THR A 659      17.623  59.723  24.997  1.00  0.00           O  
ATOM   1355  CG2 THR A 659      15.510  58.992  25.995  1.00  0.00           C  
ATOM   1356  N   HIS A 660      18.214  58.319  22.346  1.00  0.00           N  
ATOM   1357  CA  HIS A 660      18.758  58.625  21.004  1.00  0.00           C  
ATOM   1358  C   HIS A 660      19.984  57.777  20.900  1.00  0.00           C  
ATOM   1359  O   HIS A 660      20.473  57.292  21.920  1.00  0.00           O  
ATOM   1360  CB  HIS A 660      19.148  60.124  20.895  1.00  0.00           C  
ATOM   1361  CG  HIS A 660      19.879  60.686  22.101  1.00  0.00           C  
ATOM   1362  ND1 HIS A 660      20.185  62.027  22.228  1.00  0.00           N  
ATOM   1363  CD2 HIS A 660      20.380  60.092  23.215  1.00  0.00           C  
ATOM   1364  CE1 HIS A 660      20.840  62.232  23.358  1.00  0.00           C  
ATOM   1365  NE2 HIS A 660      20.971  61.074  23.975  1.00  0.00           N  
ATOM   1366  N   THR A 661      20.484  57.604  19.688  1.00  0.00           N  
ATOM   1367  CA  THR A 661      21.693  56.812  19.493  1.00  0.00           C  
ATOM   1368  C   THR A 661      23.029  57.511  19.809  1.00  0.00           C  
ATOM   1369  O   THR A 661      24.074  56.836  19.824  1.00  0.00           O  
ATOM   1370  CB  THR A 661      21.737  56.057  18.116  1.00  0.00           C  
ATOM   1371  OG1 THR A 661      21.438  56.959  17.033  1.00  0.00           O  
ATOM   1372  CG2 THR A 661      20.763  54.862  18.133  1.00  0.00           C  
ATOM   1373  N   SER A 662      22.958  58.809  20.171  1.00  0.00           N  
ATOM   1374  CA  SER A 662      24.131  59.641  20.583  1.00  0.00           C  
ATOM   1375  C   SER A 662      25.017  59.012  21.704  1.00  0.00           C  
ATOM   1376  O   SER A 662      26.215  59.266  21.760  1.00  0.00           O  
ATOM   1377  CB  SER A 662      23.711  61.053  21.024  1.00  0.00           C  
ATOM   1378  OG  SER A 662      22.881  61.695  20.077  1.00  0.00           O  
ATOM   1379  N   PRO A 663      24.411  58.322  22.704  1.00  0.00           N  
ATOM   1380  CA  PRO A 663      25.257  57.702  23.738  1.00  0.00           C  
ATOM   1381  C   PRO A 663      26.520  57.003  23.160  1.00  0.00           C  
ATOM   1382  O   PRO A 663      27.612  57.025  23.757  1.00  0.00           O  
ATOM   1383  CB  PRO A 663      24.311  56.635  24.340  1.00  0.00           C  
ATOM   1384  CG  PRO A 663      22.872  56.874  23.693  1.00  0.00           C  
ATOM   1385  CD  PRO A 663      22.991  58.263  23.127  1.00  0.00           C  
ATOM   1386  N   MET A 664      26.318  56.400  21.981  1.00  0.00           N  
ATOM   1387  CA  MET A 664      27.324  55.650  21.208  1.00  0.00           C  
ATOM   1388  C   MET A 664      28.298  56.564  20.420  1.00  0.00           C  
ATOM   1389  O   MET A 664      29.382  56.155  19.999  1.00  0.00           O  
ATOM   1390  CB  MET A 664      26.600  54.648  20.294  1.00  0.00           C  
ATOM   1391  CG  MET A 664      27.514  53.852  19.430  1.00  0.00           C  
ATOM   1392  SD  MET A 664      28.640  52.852  20.333  1.00  0.00           S  
ATOM   1393  CE  MET A 664      30.185  53.426  19.791  1.00  0.00           C  
ATOM   1394  N   GLN A 665      27.920  57.828  20.304  1.00  0.00           N  
ATOM   1395  CA  GLN A 665      28.727  58.838  19.630  1.00  0.00           C  
ATOM   1396  C   GLN A 665      29.933  59.153  20.520  1.00  0.00           C  
ATOM   1397  O   GLN A 665      31.023  59.535  20.031  1.00  0.00           O  
ATOM   1398  CB  GLN A 665      27.916  60.126  19.452  1.00  0.00           C  
ATOM   1399  CG  GLN A 665      28.322  61.009  18.269  1.00  0.00           C  
ATOM   1400  CD  GLN A 665      27.165  61.863  17.783  1.00  0.00           C  
ATOM   1401  OE1 GLN A 665      26.102  61.327  17.420  1.00  0.00           O  
ATOM   1402  NE2 GLN A 665      27.325  63.195  17.846  1.00  0.00           N  
ATOM   1403  N   VAL A 666      29.708  59.020  21.834  1.00  0.00           N  
ATOM   1404  CA  VAL A 666      30.723  59.293  22.858  1.00  0.00           C  
ATOM   1405  C   VAL A 666      31.490  57.995  23.178  1.00  0.00           C  
ATOM   1406  O   VAL A 666      32.714  58.013  23.327  1.00  0.00           O  
ATOM   1407  CB  VAL A 666      30.081  59.999  24.102  1.00  0.00           C  
ATOM   1408  CG1 VAL A 666      29.535  58.996  25.101  1.00  0.00           C  
ATOM   1409  CG2 VAL A 666      31.035  60.958  24.681  1.00  0.00           C  
ATOM   1410  N   ARG A 667      30.790  56.864  23.117  1.00  0.00           N  
ATOM   1411  CA  ARG A 667      31.416  55.574  23.390  1.00  0.00           C  
ATOM   1412  C   ARG A 667      32.436  55.258  22.341  1.00  0.00           C  
ATOM   1413  O   ARG A 667      33.262  54.341  22.530  1.00  0.00           O  
ATOM   1414  CB  ARG A 667      30.397  54.451  23.395  1.00  0.00           C  
ATOM   1415  CG  ARG A 667      29.258  54.729  24.277  1.00  0.00           C  
ATOM   1416  CD  ARG A 667      28.189  53.708  24.037  1.00  0.00           C  
ATOM   1417  NE  ARG A 667      27.835  52.989  25.248  1.00  0.00           N  
ATOM   1418  CZ  ARG A 667      28.511  51.970  25.767  1.00  0.00           C  
ATOM   1419  NH1 ARG A 667      29.614  51.477  25.207  1.00  0.00           N  
ATOM   1420  NH2 ARG A 667      28.076  51.478  26.903  1.00  0.00           N  
ATOM   1421  N   TYR A 668      32.335  55.976  21.218  1.00  0.00           N  
ATOM   1422  CA  TYR A 668      33.231  55.777  20.104  1.00  0.00           C  
ATOM   1423  C   TYR A 668      34.443  56.635  20.289  1.00  0.00           C  
ATOM   1424  O   TYR A 668      35.575  56.202  20.107  1.00  0.00           O  
ATOM   1425  CB  TYR A 668      32.556  56.144  18.810  1.00  0.00           C  
ATOM   1426  CG  TYR A 668      33.366  55.666  17.664  1.00  0.00           C  
ATOM   1427  CD1 TYR A 668      33.196  54.381  17.165  1.00  0.00           C  
ATOM   1428  CD2 TYR A 668      34.340  56.482  17.090  1.00  0.00           C  
ATOM   1429  CE1 TYR A 668      33.973  53.920  16.123  1.00  0.00           C  
ATOM   1430  CE2 TYR A 668      35.125  56.033  16.044  1.00  0.00           C  
ATOM   1431  CZ  TYR A 668      34.936  54.754  15.563  1.00  0.00           C  
ATOM   1432  OH  TYR A 668      35.690  54.312  14.509  1.00  0.00           O  
ATOM   1433  N   MET A 669      34.181  57.865  20.684  1.00  0.00           N  
ATOM   1434  CA  MET A 669      35.227  58.838  20.912  1.00  0.00           C  
ATOM   1435  C   MET A 669      36.202  58.580  22.041  1.00  0.00           C  
ATOM   1436  O   MET A 669      37.253  59.183  22.088  1.00  0.00           O  
ATOM   1437  CB  MET A 669      34.625  60.202  21.082  1.00  0.00           C  
ATOM   1438  CG  MET A 669      33.971  60.673  19.840  1.00  0.00           C  
ATOM   1439  SD  MET A 669      33.761  62.393  20.069  1.00  0.00           S  
ATOM   1440  CE  MET A 669      32.072  62.277  20.370  1.00  0.00           C  
ATOM   1441  N   VAL A 670      35.845  57.723  22.981  1.00  0.00           N  
ATOM   1442  CA  VAL A 670      36.750  57.417  24.074  1.00  0.00           C  
ATOM   1443  C   VAL A 670      37.669  56.335  23.611  1.00  0.00           C  
ATOM   1444  O   VAL A 670      38.859  56.419  23.820  1.00  0.00           O  
ATOM   1445  CB  VAL A 670      36.005  56.960  25.345  1.00  0.00           C  
ATOM   1446  CG1 VAL A 670      35.637  58.188  26.173  1.00  0.00           C  
ATOM   1447  CG2 VAL A 670      34.729  56.196  24.975  1.00  0.00           C  
ATOM   1448  N   ALA A 671      37.099  55.330  22.949  1.00  0.00           N  
ATOM   1449  CA  ALA A 671      37.846  54.178  22.437  1.00  0.00           C  
ATOM   1450  C   ALA A 671      38.782  54.475  21.245  1.00  0.00           C  
ATOM   1451  O   ALA A 671      39.859  53.895  21.112  1.00  0.00           O  
ATOM   1452  CB  ALA A 671      36.867  53.074  22.067  1.00  0.00           C  
ATOM   1453  N   HIS A 672      38.338  55.335  20.339  1.00  0.00           N  
ATOM   1454  CA  HIS A 672      39.143  55.632  19.183  1.00  0.00           C  
ATOM   1455  C   HIS A 672      39.658  57.038  19.156  1.00  0.00           C  
ATOM   1456  O   HIS A 672      39.147  57.909  19.867  1.00  0.00           O  
ATOM   1457  CB  HIS A 672      38.348  55.368  17.924  1.00  0.00           C  
ATOM   1458  CG  HIS A 672      37.863  53.969  17.810  1.00  0.00           C  
ATOM   1459  ND1 HIS A 672      36.571  53.663  17.464  1.00  0.00           N  
ATOM   1460  CD2 HIS A 672      38.481  52.789  18.037  1.00  0.00           C  
ATOM   1461  CE1 HIS A 672      36.407  52.356  17.473  1.00  0.00           C  
ATOM   1462  NE2 HIS A 672      37.551  51.802  17.820  1.00  0.00           N  
ATOM   1463  N   THR A 684      40.604  57.240  18.230  1.00  0.00           N  
ATOM   1464  CA  THR A 684      41.303  58.509  17.960  1.00  0.00           C  
ATOM   1465  C   THR A 684      40.837  59.101  16.631  1.00  0.00           C  
ATOM   1466  O   THR A 684      40.379  58.360  15.772  1.00  0.00           O  
ATOM   1467  CB  THR A 684      42.798  58.222  17.845  1.00  0.00           C  
ATOM   1468  OG1 THR A 684      43.167  57.296  18.881  1.00  0.00           O  
ATOM   1469  CG2 THR A 684      43.613  59.505  17.952  1.00  0.00           C  
ATOM   1470  N   PRO A 685      40.839  60.452  16.501  1.00  0.00           N  
ATOM   1471  CA  PRO A 685      40.421  61.101  15.255  1.00  0.00           C  
ATOM   1472  C   PRO A 685      41.503  61.068  14.132  1.00  0.00           C  
ATOM   1473  O   PRO A 685      42.696  60.758  14.379  1.00  0.00           O  
ATOM   1474  CB  PRO A 685      40.075  62.538  15.719  1.00  0.00           C  
ATOM   1475  CG  PRO A 685      40.946  62.771  16.802  1.00  0.00           C  
ATOM   1476  CD  PRO A 685      40.907  61.458  17.571  1.00  0.00           C  
ATOM   1477  N   PRO A 686      41.102  61.368  12.889  1.00  0.00           N  
ATOM   1478  CA  PRO A 686      39.739  61.720  12.516  1.00  0.00           C  
ATOM   1479  C   PRO A 686      38.985  60.479  12.099  1.00  0.00           C  
ATOM   1480  O   PRO A 686      39.591  59.440  11.923  1.00  0.00           O  
ATOM   1481  CB  PRO A 686      39.942  62.634  11.315  1.00  0.00           C  
ATOM   1482  CG  PRO A 686      41.423  62.938  11.305  1.00  0.00           C  
ATOM   1483  CD  PRO A 686      42.018  61.682  11.788  1.00  0.00           C  
ATOM   1484  N   PHE A 687      37.673  60.597  11.940  1.00  0.00           N  
ATOM   1485  CA  PHE A 687      36.811  59.499  11.494  1.00  0.00           C  
ATOM   1486  C   PHE A 687      35.497  60.111  11.084  1.00  0.00           C  
ATOM   1487  O   PHE A 687      35.214  61.279  11.456  1.00  0.00           O  
ATOM   1488  CB  PHE A 687      36.551  58.413  12.572  1.00  0.00           C  
ATOM   1489  CG  PHE A 687      36.057  58.952  13.912  1.00  0.00           C  
ATOM   1490  CD1 PHE A 687      34.699  59.210  14.123  1.00  0.00           C  
ATOM   1491  CD2 PHE A 687      36.968  59.213  14.976  1.00  0.00           C  
ATOM   1492  CE1 PHE A 687      34.270  59.718  15.372  1.00  0.00           C  
ATOM   1493  CE2 PHE A 687      36.532  59.722  16.228  1.00  0.00           C  
ATOM   1494  CZ  PHE A 687      35.207  59.973  16.424  1.00  0.00           C  
ATOM   1495  N   ARG A 688      34.725  59.307  10.320  1.00  0.00           N  
ATOM   1496  CA  ARG A 688      33.378  59.638   9.789  1.00  0.00           C  
ATOM   1497  C   ARG A 688      32.631  58.395  10.110  1.00  0.00           C  
ATOM   1498  O   ARG A 688      32.995  57.348   9.602  1.00  0.00           O  
ATOM   1499  CB  ARG A 688      33.385  59.755   8.268  1.00  0.00           C  
ATOM   1500  CG  ARG A 688      33.820  61.102   7.704  1.00  0.00           C  
ATOM   1501  CD  ARG A 688      33.847  61.100   6.202  1.00  0.00           C  
ATOM   1502  NE  ARG A 688      34.826  60.115   5.767  1.00  0.00           N  
ATOM   1503  CZ  ARG A 688      35.821  60.376   4.928  1.00  0.00           C  
ATOM   1504  NH1 ARG A 688      35.938  61.615   4.432  1.00  0.00           N  
ATOM   1505  NH2 ARG A 688      36.723  59.427   4.623  1.00  0.00           N  
ATOM   1506  N   ILE A 689      31.662  58.494  11.019  1.00  0.00           N  
ATOM   1507  CA  ILE A 689      30.867  57.318  11.450  1.00  0.00           C  
ATOM   1508  C   ILE A 689      29.399  57.646  11.579  1.00  0.00           C  
ATOM   1509  O   ILE A 689      29.038  58.814  11.821  1.00  0.00           O  
ATOM   1510  CB  ILE A 689      31.391  56.614  12.804  1.00  0.00           C  
ATOM   1511  CG1 ILE A 689      31.444  57.613  14.008  1.00  0.00           C  
ATOM   1512  CG2 ILE A 689      32.750  55.919  12.516  1.00  0.00           C  
ATOM   1513  CD1 ILE A 689      30.420  57.365  15.195  1.00  0.00           C  
ATOM   1514  N   VAL A 690      28.586  56.593  11.484  1.00  0.00           N  
ATOM   1515  CA  VAL A 690      27.124  56.672  11.522  1.00  0.00           C  
ATOM   1516  C   VAL A 690      26.617  55.597  12.449  1.00  0.00           C  
ATOM   1517  O   VAL A 690      26.880  54.417  12.225  1.00  0.00           O  
ATOM   1518  CB  VAL A 690      26.433  56.414  10.069  1.00  0.00           C  
ATOM   1519  CG1 VAL A 690      26.463  57.636   9.193  1.00  0.00           C  
ATOM   1520  CG2 VAL A 690      27.086  55.255   9.321  1.00  0.00           C  
ATOM   1521  N   VAL A 691      25.879  55.984  13.481  1.00  0.00           N  
ATOM   1522  CA  VAL A 691      25.367  54.981  14.409  1.00  0.00           C  
ATOM   1523  C   VAL A 691      23.874  54.749  14.446  1.00  0.00           C  
ATOM   1524  O   VAL A 691      23.141  55.488  15.120  1.00  0.00           O  
ATOM   1525  CB  VAL A 691      25.793  55.216  15.846  1.00  0.00           C  
ATOM   1526  CG1 VAL A 691      25.635  53.885  16.627  1.00  0.00           C  
ATOM   1527  CG2 VAL A 691      27.217  55.824  15.925  1.00  0.00           C  
ATOM   1528  N   PRO A 692      23.417  53.674  13.773  1.00  0.00           N  
ATOM   1529  CA  PRO A 692      22.038  53.237  13.659  1.00  0.00           C  
ATOM   1530  C   PRO A 692      21.669  52.378  14.834  1.00  0.00           C  
ATOM   1531  O   PRO A 692      22.516  51.679  15.385  1.00  0.00           O  
ATOM   1532  CB  PRO A 692      22.091  52.356  12.438  1.00  0.00           C  
ATOM   1533  CG  PRO A 692      23.403  51.659  12.604  1.00  0.00           C  
ATOM   1534  CD  PRO A 692      24.267  52.860  12.882  1.00  0.00           C  
ATOM   1535  N   GLY A 693      20.395  52.407  15.194  1.00  0.00           N  
ATOM   1536  CA  GLY A 693      19.936  51.559  16.265  1.00  0.00           C  
ATOM   1537  C   GLY A 693      18.521  51.848  16.693  1.00  0.00           C  
ATOM   1538  O   GLY A 693      17.909  52.830  16.242  1.00  0.00           O  
ATOM   1539  N   ARG A 695      18.021  50.982  17.579  1.00  0.00           N  
ATOM   1540  CA  ARG A 695      16.685  51.094  18.138  1.00  0.00           C  
ATOM   1541  C   ARG A 695      16.732  52.105  19.248  1.00  0.00           C  
ATOM   1542  O   ARG A 695      17.646  52.079  20.037  1.00  0.00           O  
ATOM   1543  CB  ARG A 695      16.264  49.762  18.713  1.00  0.00           C  
ATOM   1544  CG  ARG A 695      14.810  49.736  19.015  1.00  0.00           C  
ATOM   1545  CD  ARG A 695      14.313  48.363  19.462  1.00  0.00           C  
ATOM   1546  NE  ARG A 695      14.763  47.257  18.618  1.00  0.00           N  
ATOM   1547  CZ  ARG A 695      14.079  46.130  18.380  1.00  0.00           C  
ATOM   1548  NH1 ARG A 695      12.883  45.914  18.894  1.00  0.00           N  
ATOM   1549  NH2 ARG A 695      14.632  45.163  17.657  1.00  0.00           N  
ATOM   1550  N   VAL A 696      15.736  52.960  19.351  1.00  0.00           N  
ATOM   1551  CA  VAL A 696      15.712  53.966  20.401  1.00  0.00           C  
ATOM   1552  C   VAL A 696      14.386  53.886  21.187  1.00  0.00           C  
ATOM   1553  O   VAL A 696      13.377  53.417  20.649  1.00  0.00           O  
ATOM   1554  CB  VAL A 696      15.976  55.368  19.829  1.00  0.00           C  
ATOM   1555  CG1 VAL A 696      17.502  55.625  19.759  1.00  0.00           C  
ATOM   1556  CG2 VAL A 696      15.359  55.500  18.456  1.00  0.00           C  
ATOM   1557  N   PHE A 697      14.379  54.298  22.456  1.00  0.00           N  
ATOM   1558  CA  PHE A 697      13.162  54.187  23.299  1.00  0.00           C  
ATOM   1559  C   PHE A 697      12.661  55.426  24.073  1.00  0.00           C  
ATOM   1560  O   PHE A 697      13.306  55.907  25.058  1.00  0.00           O  
ATOM   1561  CB  PHE A 697      13.327  53.097  24.345  1.00  0.00           C  
ATOM   1562  CG  PHE A 697      13.833  51.838  23.805  1.00  0.00           C  
ATOM   1563  CD1 PHE A 697      15.188  51.650  23.607  1.00  0.00           C  
ATOM   1564  CD2 PHE A 697      12.979  50.801  23.550  1.00  0.00           C  
ATOM   1565  CE1 PHE A 697      15.685  50.424  23.133  1.00  0.00           C  
ATOM   1566  CE2 PHE A 697      13.471  49.578  23.076  1.00  0.00           C  
ATOM   1567  CZ  PHE A 697      14.829  49.384  22.880  1.00  0.00           C  
ATOM   1568  N   ARG A 698      11.431  55.822  23.725  1.00  0.00           N  
ATOM   1569  CA  ARG A 698      10.756  56.979  24.319  1.00  0.00           C  
ATOM   1570  C   ARG A 698       9.505  56.570  25.149  1.00  0.00           C  
ATOM   1571  O   ARG A 698       8.867  55.533  24.885  1.00  0.00           O  
ATOM   1572  CB  ARG A 698      10.380  57.979  23.194  1.00  0.00           C  
ATOM   1573  CG  ARG A 698      10.619  59.443  23.534  1.00  0.00           C  
ATOM   1574  CD  ARG A 698      12.103  59.737  23.596  1.00  0.00           C  
ATOM   1575  NE  ARG A 698      12.732  59.735  22.276  1.00  0.00           N  
ATOM   1576  CZ  ARG A 698      13.245  60.819  21.700  1.00  0.00           C  
ATOM   1577  NH1 ARG A 698      13.195  61.968  22.338  1.00  0.00           N  
ATOM   1578  NH2 ARG A 698      13.768  60.779  20.480  1.00  0.00           N  
ATOM   1579  N   PHE A 699       9.228  57.342  26.206  1.00  0.00           N  
ATOM   1580  CA  PHE A 699       8.060  57.111  27.053  1.00  0.00           C  
ATOM   1581  C   PHE A 699       7.009  57.998  26.391  1.00  0.00           C  
ATOM   1582  O   PHE A 699       6.932  59.205  26.621  1.00  0.00           O  
ATOM   1583  CB  PHE A 699       8.317  57.470  28.541  1.00  0.00           C  
ATOM   1584  CG  PHE A 699       7.220  56.991  29.465  1.00  0.00           C  
ATOM   1585  CD1 PHE A 699       6.494  57.891  30.242  1.00  0.00           C  
ATOM   1586  CD2 PHE A 699       6.807  55.653  29.430  1.00  0.00           C  
ATOM   1587  CE1 PHE A 699       5.360  57.461  30.950  1.00  0.00           C  
ATOM   1588  CE2 PHE A 699       5.687  55.217  30.125  1.00  0.00           C  
ATOM   1589  CZ  PHE A 699       4.961  56.120  30.882  1.00  0.00           C  
ATOM   1590  N   GLU A 700       6.303  57.379  25.452  1.00  0.00           N  
ATOM   1591  CA  GLU A 700       5.316  58.060  24.628  1.00  0.00           C  
ATOM   1592  C   GLU A 700       4.026  57.289  24.329  1.00  0.00           C  
ATOM   1593  O   GLU A 700       3.981  56.057  24.436  1.00  0.00           O  
ATOM   1594  CB  GLU A 700       5.988  58.476  23.321  1.00  0.00           C  
ATOM   1595  CG  GLU A 700       6.370  59.920  23.270  1.00  0.00           C  
ATOM   1596  CD  GLU A 700       5.350  60.705  22.509  1.00  0.00           C  
ATOM   1597  OE1 GLU A 700       5.769  61.548  21.702  1.00  0.00           O  
ATOM   1598  OE2 GLU A 700       4.140  60.453  22.678  1.00  0.00           O  
ATOM   1599  N   GLN A 703       3.007  58.033  23.882  1.00  0.00           N  
ATOM   1600  CA  GLN A 703       1.662  57.502  23.613  1.00  0.00           C  
ATOM   1601  C   GLN A 703       1.337  56.924  22.238  1.00  0.00           C  
ATOM   1602  O   GLN A 703       0.607  57.526  21.457  1.00  0.00           O  
ATOM   1603  CB  GLN A 703       0.595  58.558  23.994  1.00  0.00           C  
ATOM   1604  CG  GLN A 703       0.544  58.963  25.488  1.00  0.00           C  
ATOM   1605  CD  GLN A 703       1.681  59.896  25.907  1.00  0.00           C  
ATOM   1606  OE1 GLN A 703       2.199  59.803  27.022  1.00  0.00           O  
ATOM   1607  NE2 GLN A 703       2.080  60.789  25.004  1.00  0.00           N  
ATOM   1608  N   THR A 713       1.792  55.714  21.994  1.00  0.00           N  
ATOM   1609  CA  THR A 713       1.550  55.041  20.734  1.00  0.00           C  
ATOM   1610  C   THR A 713       0.293  55.301  19.871  1.00  0.00           C  
ATOM   1611  O   THR A 713      -0.821  54.929  20.243  1.00  0.00           O  
ATOM   1612  CB  THR A 713       1.647  53.563  20.960  1.00  0.00           C  
ATOM   1613  OG1 THR A 713       3.024  53.217  21.130  1.00  0.00           O  
ATOM   1614  CG2 THR A 713       1.001  52.778  19.829  1.00  0.00           C  
ATOM   1615  N   ASP A 714       0.524  55.856  18.674  1.00  0.00           N  
ATOM   1616  CA  ASP A 714      -0.516  56.105  17.661  1.00  0.00           C  
ATOM   1617  C   ASP A 714       0.081  56.033  16.246  1.00  0.00           C  
ATOM   1618  O   ASP A 714       1.215  55.603  16.071  1.00  0.00           O  
ATOM   1619  CB  ASP A 714      -1.342  57.401  17.900  1.00  0.00           C  
ATOM   1620  CG  ASP A 714      -0.616  58.689  17.497  1.00  0.00           C  
ATOM   1621  OD1 ASP A 714      -0.714  59.675  18.242  1.00  0.00           O  
ATOM   1622  OD2 ASP A 714      -0.007  58.777  16.431  1.00  0.00           O  
ATOM   1623  N   ALA A 715      -0.712  56.406  15.247  1.00  0.00           N  
ATOM   1624  CA  ALA A 715      -0.305  56.391  13.843  1.00  0.00           C  
ATOM   1625  C   ALA A 715       0.966  57.172  13.447  1.00  0.00           C  
ATOM   1626  O   ALA A 715       1.644  56.788  12.497  1.00  0.00           O  
ATOM   1627  CB  ALA A 715      -1.486  56.815  12.961  1.00  0.00           C  
ATOM   1628  N   THR A 716       1.327  58.198  14.218  1.00  0.00           N  
ATOM   1629  CA  THR A 716       2.482  59.061  13.945  1.00  0.00           C  
ATOM   1630  C   THR A 716       3.499  59.104  15.072  1.00  0.00           C  
ATOM   1631  O   THR A 716       4.517  59.792  14.960  1.00  0.00           O  
ATOM   1632  CB  THR A 716       2.043  60.566  13.733  1.00  0.00           C  
ATOM   1633  OG1 THR A 716       1.628  61.146  14.990  1.00  0.00           O  
ATOM   1634  CG2 THR A 716       0.881  60.678  12.724  1.00  0.00           C  
ATOM   1635  N   HIS A 718       3.175  58.480  16.199  1.00  0.00           N  
ATOM   1636  CA  HIS A 718       4.090  58.503  17.339  1.00  0.00           C  
ATOM   1637  C   HIS A 718       4.274  57.109  17.803  1.00  0.00           C  
ATOM   1638  O   HIS A 718       3.367  56.302  17.618  1.00  0.00           O  
ATOM   1639  CB  HIS A 718       3.491  59.252  18.532  1.00  0.00           C  
ATOM   1640  CG  HIS A 718       3.162  60.689  18.258  1.00  0.00           C  
ATOM   1641  ND1 HIS A 718       1.865  61.126  18.059  1.00  0.00           N  
ATOM   1642  CD2 HIS A 718       3.951  61.788  18.177  1.00  0.00           C  
ATOM   1643  CE1 HIS A 718       1.874  62.433  17.870  1.00  0.00           C  
ATOM   1644  NE2 HIS A 718       3.123  62.861  17.934  1.00  0.00           N  
ATOM   1645  N   GLU A 723       5.422  56.838  18.439  1.00  0.00           N  
ATOM   1646  CA  GLU A 723       5.703  55.506  18.996  1.00  0.00           C  
ATOM   1647  C   GLU A 723       6.678  55.274  20.144  1.00  0.00           C  
ATOM   1648  O   GLU A 723       7.533  56.076  20.458  1.00  0.00           O  
ATOM   1649  CB  GLU A 723       5.967  54.479  17.916  1.00  0.00           C  
ATOM   1650  CG  GLU A 723       4.986  53.345  18.011  1.00  0.00           C  
ATOM   1651  CD  GLU A 723       5.663  52.012  18.039  1.00  0.00           C  
ATOM   1652  OE1 GLU A 723       4.968  50.970  18.018  1.00  0.00           O  
ATOM   1653  OE2 GLU A 723       6.908  52.013  18.061  1.00  0.00           O  
ATOM   1654  N   ALA A 724       6.469  54.133  20.770  1.00  0.00           N  
ATOM   1655  CA  ALA A 724       7.229  53.641  21.897  1.00  0.00           C  
ATOM   1656  C   ALA A 724       8.683  53.358  21.524  1.00  0.00           C  
ATOM   1657  O   ALA A 724       9.619  53.896  22.124  1.00  0.00           O  
ATOM   1658  CB  ALA A 724       6.568  52.359  22.390  1.00  0.00           C  
ATOM   1659  N   VAL A 725       8.856  52.433  20.581  1.00  0.00           N  
ATOM   1660  CA  VAL A 725      10.171  52.029  20.078  1.00  0.00           C  
ATOM   1661  C   VAL A 725      10.418  52.650  18.690  1.00  0.00           C  
ATOM   1662  O   VAL A 725       9.459  52.891  17.920  1.00  0.00           O  
ATOM   1663  CB  VAL A 725      10.225  50.502  19.904  1.00  0.00           C  
ATOM   1664  CG1 VAL A 725      11.621  50.053  19.733  1.00  0.00           C  
ATOM   1665  CG2 VAL A 725       9.572  49.826  21.051  1.00  0.00           C  
ATOM   1666  N   PHE A 726      11.665  52.993  18.393  1.00  0.00           N  
ATOM   1667  CA  PHE A 726      11.956  53.475  17.057  1.00  0.00           C  
ATOM   1668  C   PHE A 726      13.370  53.397  16.635  1.00  0.00           C  
ATOM   1669  O   PHE A 726      14.199  52.971  17.389  1.00  0.00           O  
ATOM   1670  CB  PHE A 726      11.267  54.776  16.649  1.00  0.00           C  
ATOM   1671  CG  PHE A 726      11.597  55.959  17.468  1.00  0.00           C  
ATOM   1672  CD1 PHE A 726      10.761  56.330  18.527  1.00  0.00           C  
ATOM   1673  CD2 PHE A 726      12.603  56.828  17.059  1.00  0.00           C  
ATOM   1674  CE1 PHE A 726      10.910  57.545  19.152  1.00  0.00           C  
ATOM   1675  CE2 PHE A 726      12.762  58.046  17.675  1.00  0.00           C  
ATOM   1676  CZ  PHE A 726      11.906  58.407  18.721  1.00  0.00           C  
ATOM   1677  N   HIS A 728      13.633  53.669  15.378  1.00  0.00           N  
ATOM   1678  CA  HIS A 728      14.986  53.549  14.915  1.00  0.00           C  
ATOM   1679  C   HIS A 728      15.492  54.861  14.356  1.00  0.00           C  
ATOM   1680  O   HIS A 728      14.790  55.558  13.583  1.00  0.00           O  
ATOM   1681  CB  HIS A 728      15.069  52.474  13.851  1.00  0.00           C  
ATOM   1682  CG  HIS A 728      14.800  51.095  14.348  1.00  0.00           C  
ATOM   1683  ND1 HIS A 728      13.614  50.740  14.954  1.00  0.00           N  
ATOM   1684  CD2 HIS A 728      15.557  49.977  14.301  1.00  0.00           C  
ATOM   1685  CE1 HIS A 728      13.655  49.453  15.253  1.00  0.00           C  
ATOM   1686  NE2 HIS A 728      14.821  48.968  14.871  1.00  0.00           N  
ATOM   1687  N   GLN A 730      16.730  55.179  14.735  1.00  0.00           N  
ATOM   1688  CA  GLN A 730      17.407  56.406  14.292  1.00  0.00           C  
ATOM   1689  C   GLN A 730      18.737  56.096  13.714  1.00  0.00           C  
ATOM   1690  O   GLN A 730      19.282  55.020  13.915  1.00  0.00           O  
ATOM   1691  CB  GLN A 730      17.691  57.360  15.460  1.00  0.00           C  
ATOM   1692  CG  GLN A 730      16.480  58.034  15.964  1.00  0.00           C  
ATOM   1693  CD  GLN A 730      16.751  59.439  16.322  1.00  0.00           C  
ATOM   1694  OE1 GLN A 730      17.682  59.735  17.080  1.00  0.00           O  
ATOM   1695  NE2 GLN A 730      15.946  60.347  15.766  1.00  0.00           N  
ATOM   1696  N   LEU A 731      19.264  57.038  12.979  1.00  0.00           N  
ATOM   1697  CA  LEU A 731      20.594  56.847  12.500  1.00  0.00           C  
ATOM   1698  C   LEU A 731      21.171  58.215  12.744  1.00  0.00           C  
ATOM   1699  O   LEU A 731      20.531  59.231  12.468  1.00  0.00           O  
ATOM   1700  CB  LEU A 731      20.602  56.439  11.037  1.00  0.00           C  
ATOM   1701  CG  LEU A 731      21.680  57.036  10.136  1.00  0.00           C  
ATOM   1702  CD1 LEU A 731      23.007  56.368  10.337  1.00  0.00           C  
ATOM   1703  CD2 LEU A 731      21.161  56.922   8.709  1.00  0.00           C  
ATOM   1704  N   GLU A 732      22.303  58.230  13.419  1.00  0.00           N  
ATOM   1705  CA  GLU A 732      22.944  59.491  13.744  1.00  0.00           C  
ATOM   1706  C   GLU A 732      24.367  59.268  13.380  1.00  0.00           C  
ATOM   1707  O   GLU A 732      24.760  58.132  13.142  1.00  0.00           O  
ATOM   1708  CB  GLU A 732      22.872  59.767  15.246  1.00  0.00           C  
ATOM   1709  CG  GLU A 732      21.537  59.392  15.904  1.00  0.00           C  
ATOM   1710  CD  GLU A 732      21.322  60.131  17.202  1.00  0.00           C  
ATOM   1711  OE1 GLU A 732      22.332  60.416  17.891  1.00  0.00           O  
ATOM   1712  OE2 GLU A 732      20.157  60.457  17.517  1.00  0.00           O  
ATOM   1713  N   GLY A 733      25.168  60.309  13.437  1.00  0.00           N  
ATOM   1714  CA  GLY A 733      26.536  60.092  13.072  1.00  0.00           C  
ATOM   1715  C   GLY A 733      27.324  61.352  13.124  1.00  0.00           C  
ATOM   1716  O   GLY A 733      26.805  62.442  13.236  1.00  0.00           O  
ATOM   1717  N   LEU A 734      28.615  61.206  13.058  1.00  0.00           N  
ATOM   1718  CA  LEU A 734      29.413  62.377  13.125  1.00  0.00           C  
ATOM   1719  C   LEU A 734      30.664  62.156  12.276  1.00  0.00           C  
ATOM   1720  O   LEU A 734      30.974  61.030  11.753  1.00  0.00           O  
ATOM   1721  CB  LEU A 734      29.788  62.687  14.592  1.00  0.00           C  
ATOM   1722  CG  LEU A 734      30.844  61.797  15.292  1.00  0.00           C  
ATOM   1723  CD1 LEU A 734      31.520  62.518  16.408  1.00  0.00           C  
ATOM   1724  CD2 LEU A 734      30.291  60.437  15.666  1.00  0.00           C  
ATOM   1725  N   VAL A 735      31.386  63.260  12.176  1.00  0.00           N  
ATOM   1726  CA  VAL A 735      32.593  63.314  11.421  1.00  0.00           C  
ATOM   1727  C   VAL A 735      33.326  64.377  12.276  1.00  0.00           C  
ATOM   1728  O   VAL A 735      32.784  65.465  12.525  1.00  0.00           O  
ATOM   1729  CB  VAL A 735      32.222  63.737   9.909  1.00  0.00           C  
ATOM   1730  CG1 VAL A 735      33.442  63.985   9.037  1.00  0.00           C  
ATOM   1731  CG2 VAL A 735      31.388  62.684   9.256  1.00  0.00           C  
ATOM   1732  N   VAL A 736      34.446  63.955  12.882  1.00  0.00           N  
ATOM   1733  CA  VAL A 736      35.300  64.826  13.741  1.00  0.00           C  
ATOM   1734  C   VAL A 736      36.723  64.741  13.228  1.00  0.00           C  
ATOM   1735  O   VAL A 736      37.186  63.686  12.828  1.00  0.00           O  
ATOM   1736  CB  VAL A 736      35.386  64.388  15.263  1.00  0.00           C  
ATOM   1737  CG1 VAL A 736      35.000  65.528  16.177  1.00  0.00           C  
ATOM   1738  CG2 VAL A 736      34.498  63.187  15.541  1.00  0.00           C  
ATOM   1739  N   GLY A 737      37.427  65.840  13.246  1.00  0.00           N  
ATOM   1740  CA  GLY A 737      38.771  65.795  12.757  1.00  0.00           C  
ATOM   1741  C   GLY A 737      39.102  67.241  12.697  1.00  0.00           C  
ATOM   1742  O   GLY A 737      38.241  68.082  12.913  1.00  0.00           O  
ATOM   1743  N   GLU A 738      40.360  67.534  12.430  1.00  0.00           N  
ATOM   1744  CA  GLU A 738      40.851  68.911  12.340  1.00  0.00           C  
ATOM   1745  C   GLU A 738      40.296  69.581  11.079  1.00  0.00           C  
ATOM   1746  O   GLU A 738      40.257  68.974   9.992  1.00  0.00           O  
ATOM   1747  CB  GLU A 738      42.388  68.859  12.278  1.00  0.00           C  
ATOM   1748  CG  GLU A 738      43.168  70.143  12.434  1.00  0.00           C  
ATOM   1749  CD  GLU A 738      44.651  69.853  12.531  1.00  0.00           C  
ATOM   1750  OE1 GLU A 738      45.027  68.965  13.316  1.00  0.00           O  
ATOM   1751  OE2 GLU A 738      45.440  70.465  11.795  1.00  0.00           O  
ATOM   1752  N   GLY A 739      39.807  70.800  11.235  1.00  0.00           N  
ATOM   1753  CA  GLY A 739      39.317  71.505  10.074  1.00  0.00           C  
ATOM   1754  C   GLY A 739      37.908  71.282   9.570  1.00  0.00           C  
ATOM   1755  O   GLY A 739      37.539  71.900   8.556  1.00  0.00           O  
ATOM   1756  N   ILE A 788      37.134  70.416  10.235  1.00  0.00           N  
ATOM   1757  CA  ILE A 788      35.743  70.179   9.839  1.00  0.00           C  
ATOM   1758  C   ILE A 788      34.970  71.450  10.128  1.00  0.00           C  
ATOM   1759  O   ILE A 788      35.130  72.062  11.186  1.00  0.00           O  
ATOM   1760  CB  ILE A 788      35.086  69.064  10.639  1.00  0.00           C  
ATOM   1761  CG1 ILE A 788      35.499  67.725  10.106  1.00  0.00           C  
ATOM   1762  CG2 ILE A 788      33.612  69.081  10.425  1.00  0.00           C  
ATOM   1763  CD1 ILE A 788      36.951  67.658   9.769  1.00  0.00           C  
ATOM   1764  N   ALA A 789      34.096  71.828   9.209  1.00  0.00           N  
ATOM   1765  CA  ALA A 789      33.331  73.061   9.376  1.00  0.00           C  
ATOM   1766  C   ALA A 789      31.830  72.865   9.095  1.00  0.00           C  
ATOM   1767  O   ALA A 789      31.450  71.861   8.494  1.00  0.00           O  
ATOM   1768  CB  ALA A 789      33.935  74.183   8.478  1.00  0.00           C  
ATOM   1769  N   MET A 790      30.982  73.833   9.456  1.00  0.00           N  
ATOM   1770  CA  MET A 790      29.549  73.652   9.228  1.00  0.00           C  
ATOM   1771  C   MET A 790      29.240  73.343   7.797  1.00  0.00           C  
ATOM   1772  O   MET A 790      28.359  72.495   7.549  1.00  0.00           O  
ATOM   1773  CB  MET A 790      28.726  74.841   9.670  1.00  0.00           C  
ATOM   1774  CG  MET A 790      27.244  74.472   9.812  1.00  0.00           C  
ATOM   1775  SD  MET A 790      26.449  75.023  11.385  1.00  0.00           S  
ATOM   1776  CE  MET A 790      26.362  76.829  11.171  1.00  0.00           C  
ATOM   1777  N   ALA A 791      29.991  74.010   6.890  1.00  0.00           N  
ATOM   1778  CA  ALA A 791      29.931  73.878   5.424  1.00  0.00           C  
ATOM   1779  C   ALA A 791      29.891  72.367   5.005  1.00  0.00           C  
ATOM   1780  O   ALA A 791      29.105  71.952   4.132  1.00  0.00           O  
ATOM   1781  CB  ALA A 791      31.153  74.597   4.851  1.00  0.00           C  
ATOM   1782  N   HIS A 792      30.657  71.566   5.768  1.00  0.00           N  
ATOM   1783  CA  HIS A 792      30.836  70.090   5.663  1.00  0.00           C  
ATOM   1784  C   HIS A 792      29.564  69.270   5.980  1.00  0.00           C  
ATOM   1785  O   HIS A 792      29.319  68.209   5.406  1.00  0.00           O  
ATOM   1786  CB  HIS A 792      31.937  69.611   6.644  1.00  0.00           C  
ATOM   1787  CG  HIS A 792      33.331  70.018   6.272  1.00  0.00           C  
ATOM   1788  ND1 HIS A 792      33.625  71.201   5.629  1.00  0.00           N  
ATOM   1789  CD2 HIS A 792      34.506  69.370   6.408  1.00  0.00           C  
ATOM   1790  CE1 HIS A 792      34.919  71.257   5.366  1.00  0.00           C  
ATOM   1791  NE2 HIS A 792      35.480  70.161   5.829  1.00  0.00           N  
ATOM   1792  N   LEU A 793      28.844  69.704   7.004  1.00  0.00           N  
ATOM   1793  CA  LEU A 793      27.622  69.047   7.401  1.00  0.00           C  
ATOM   1794  C   LEU A 793      26.595  69.425   6.337  1.00  0.00           C  
ATOM   1795  O   LEU A 793      25.723  68.612   6.027  1.00  0.00           O  
ATOM   1796  CB  LEU A 793      27.188  69.565   8.790  1.00  0.00           C  
ATOM   1797  CG  LEU A 793      25.857  69.089   9.394  1.00  0.00           C  
ATOM   1798  CD1 LEU A 793      25.915  67.621   9.869  1.00  0.00           C  
ATOM   1799  CD2 LEU A 793      25.458  70.037  10.506  1.00  0.00           C  
ATOM   1800  N   LYS A 794      26.659  70.683   5.857  1.00  0.00           N  
ATOM   1801  CA  LYS A 794      25.757  71.199   4.830  1.00  0.00           C  
ATOM   1802  C   LYS A 794      26.028  70.351   3.615  1.00  0.00           C  
ATOM   1803  O   LYS A 794      25.081  69.768   3.079  1.00  0.00           O  
ATOM   1804  CB  LYS A 794      25.975  72.685   4.567  1.00  0.00           C  
ATOM   1805  CG  LYS A 794      25.442  73.530   5.692  1.00  0.00           C  
ATOM   1806  CD  LYS A 794      25.039  74.893   5.192  1.00  0.00           C  
ATOM   1807  CE  LYS A 794      24.109  74.796   4.001  1.00  0.00           C  
ATOM   1808  NZ  LYS A 794      23.640  76.162   3.575  1.00  0.00           N  
ATOM   1809  N   GLY A 795      27.328  70.117   3.343  1.00  0.00           N  
ATOM   1810  CA  GLY A 795      27.782  69.272   2.236  1.00  0.00           C  
ATOM   1811  C   GLY A 795      27.156  67.888   2.339  1.00  0.00           C  
ATOM   1812  O   GLY A 795      26.365  67.492   1.522  1.00  0.00           O  
ATOM   1813  N   ALA A 796      27.429  67.171   3.411  1.00  0.00           N  
ATOM   1814  CA  ALA A 796      26.844  65.835   3.618  1.00  0.00           C  
ATOM   1815  C   ALA A 796      25.310  65.748   3.555  1.00  0.00           C  
ATOM   1816  O   ALA A 796      24.742  65.018   2.736  1.00  0.00           O  
ATOM   1817  CB  ALA A 796      27.322  65.257   4.976  1.00  0.00           C  
ATOM   1818  N   ILE A 797      24.647  66.443   4.476  1.00  0.00           N  
ATOM   1819  CA  ILE A 797      23.189  66.416   4.564  1.00  0.00           C  
ATOM   1820  C   ILE A 797      22.563  66.656   3.207  1.00  0.00           C  
ATOM   1821  O   ILE A 797      21.434  66.212   2.946  1.00  0.00           O  
ATOM   1822  CB  ILE A 797      22.647  67.380   5.660  1.00  0.00           C  
ATOM   1823  CG1 ILE A 797      23.131  66.893   7.017  1.00  0.00           C  
ATOM   1824  CG2 ILE A 797      21.137  67.394   5.676  1.00  0.00           C  
ATOM   1825  CD1 ILE A 797      22.934  65.416   7.202  1.00  0.00           C  
ATOM   1826  N   TYR A 798      23.322  67.316   2.337  1.00  0.00           N  
ATOM   1827  CA  TYR A 798      22.874  67.547   0.974  1.00  0.00           C  
ATOM   1828  C   TYR A 798      22.974  66.230   0.162  1.00  0.00           C  
ATOM   1829  O   TYR A 798      22.012  65.780  -0.458  1.00  0.00           O  
ATOM   1830  CB  TYR A 798      23.750  68.624   0.343  1.00  0.00           C  
ATOM   1831  CG  TYR A 798      23.666  68.742  -1.168  1.00  0.00           C  
ATOM   1832  CD1 TYR A 798      22.867  69.703  -1.740  1.00  0.00           C  
ATOM   1833  CD2 TYR A 798      24.457  67.952  -2.017  1.00  0.00           C  
ATOM   1834  CE1 TYR A 798      22.851  69.900  -3.103  1.00  0.00           C  
ATOM   1835  CE2 TYR A 798      24.440  68.150  -3.384  1.00  0.00           C  
ATOM   1836  CZ  TYR A 798      23.632  69.142  -3.910  1.00  0.00           C  
ATOM   1837  OH  TYR A 798      23.629  69.455  -5.238  1.00  0.00           O  
ATOM   1838  N   GLU A 799      24.167  65.652   0.158  1.00  0.00           N  
ATOM   1839  CA  GLU A 799      24.446  64.425  -0.547  1.00  0.00           C  
ATOM   1840  C   GLU A 799      23.453  63.354  -0.165  1.00  0.00           C  
ATOM   1841  O   GLU A 799      23.215  62.425  -0.925  1.00  0.00           O  
ATOM   1842  CB  GLU A 799      25.876  63.948  -0.244  1.00  0.00           C  
ATOM   1843  CG  GLU A 799      26.935  64.408  -1.223  1.00  0.00           C  
ATOM   1844  CD  GLU A 799      26.630  64.015  -2.692  1.00  0.00           C  
ATOM   1845  OE1 GLU A 799      26.099  62.891  -2.961  1.00  0.00           O  
ATOM   1846  OE2 GLU A 799      26.953  64.842  -3.586  1.00  0.00           O  
ATOM   1847  N   LEU A 800      22.905  63.463   1.023  1.00  0.00           N  
ATOM   1848  CA  LEU A 800      21.930  62.505   1.440  1.00  0.00           C  
ATOM   1849  C   LEU A 800      20.585  62.802   0.754  1.00  0.00           C  
ATOM   1850  O   LEU A 800      19.748  61.907   0.558  1.00  0.00           O  
ATOM   1851  CB  LEU A 800      21.763  62.640   2.936  1.00  0.00           C  
ATOM   1852  CG  LEU A 800      21.015  61.619   3.819  1.00  0.00           C  
ATOM   1853  CD1 LEU A 800      20.309  62.457   4.837  1.00  0.00           C  
ATOM   1854  CD2 LEU A 800      20.011  60.695   3.101  1.00  0.00           C  
ATOM   1855  N   ALA A 801      20.340  64.084   0.488  1.00  0.00           N  
ATOM   1856  CA  ALA A 801      19.093  64.521  -0.153  1.00  0.00           C  
ATOM   1857  C   ALA A 801      19.144  64.150  -1.609  1.00  0.00           C  
ATOM   1858  O   ALA A 801      18.157  63.739  -2.194  1.00  0.00           O  
ATOM   1859  CB  ALA A 801      18.881  66.027   0.002  1.00  0.00           C  
ATOM   1860  N   GLN A 802      20.305  64.314  -2.209  1.00  0.00           N  
ATOM   1861  CA  GLN A 802      20.475  63.949  -3.588  1.00  0.00           C  
ATOM   1862  C   GLN A 802      20.261  62.453  -3.780  1.00  0.00           C  
ATOM   1863  O   GLN A 802      19.360  62.074  -4.507  1.00  0.00           O  
ATOM   1864  CB  GLN A 802      21.857  64.370  -4.033  1.00  0.00           C  
ATOM   1865  CG  GLN A 802      21.979  65.840  -4.300  1.00  0.00           C  
ATOM   1866  CD  GLN A 802      21.332  66.197  -5.626  1.00  0.00           C  
ATOM   1867  OE1 GLN A 802      21.930  66.007  -6.680  1.00  0.00           O  
ATOM   1868  NE2 GLN A 802      20.098  66.672  -5.584  1.00  0.00           N  
ATOM   1869  N   ALA A 803      20.998  61.607  -3.053  1.00  0.00           N  
ATOM   1870  CA  ALA A 803      20.881  60.141  -3.201  1.00  0.00           C  
ATOM   1871  C   ALA A 803      19.587  59.527  -2.728  1.00  0.00           C  
ATOM   1872  O   ALA A 803      19.375  58.342  -2.888  1.00  0.00           O  
ATOM   1873  CB  ALA A 803      22.051  59.400  -2.525  1.00  0.00           C  
ATOM   1874  N   LEU A 807      18.704  60.319  -2.157  1.00  0.00           N  
ATOM   1875  CA  LEU A 807      17.484  59.777  -1.632  1.00  0.00           C  
ATOM   1876  C   LEU A 807      16.313  60.216  -2.460  1.00  0.00           C  
ATOM   1877  O   LEU A 807      15.416  59.432  -2.719  1.00  0.00           O  
ATOM   1878  CB  LEU A 807      17.328  60.262  -0.188  1.00  0.00           C  
ATOM   1879  CG  LEU A 807      16.578  59.332   0.795  1.00  0.00           C  
ATOM   1880  CD1 LEU A 807      17.306  57.959   0.864  1.00  0.00           C  
ATOM   1881  CD2 LEU A 807      16.417  59.989   2.201  1.00  0.00           C  
ATOM   1882  N   PHE A 808      16.338  61.466  -2.907  1.00  0.00           N  
ATOM   1883  CA  PHE A 808      15.250  62.038  -3.706  1.00  0.00           C  
ATOM   1884  C   PHE A 808      15.686  62.602  -5.076  1.00  0.00           C  
ATOM   1885  O   PHE A 808      15.019  63.472  -5.663  1.00  0.00           O  
ATOM   1886  CB  PHE A 808      14.572  63.124  -2.886  1.00  0.00           C  
ATOM   1887  CG  PHE A 808      14.218  62.690  -1.506  1.00  0.00           C  
ATOM   1888  CD1 PHE A 808      14.530  63.474  -0.412  1.00  0.00           C  
ATOM   1889  CD2 PHE A 808      13.523  61.512  -1.298  1.00  0.00           C  
ATOM   1890  CE1 PHE A 808      14.134  63.096   0.875  1.00  0.00           C  
ATOM   1891  CE2 PHE A 808      13.130  61.127  -0.004  1.00  0.00           C  
ATOM   1892  CZ  PHE A 808      13.438  61.925   1.077  1.00  0.00           C  
ATOM   1893  N   GLY A1141      16.834  62.142  -5.556  1.00  0.00           N  
ATOM   1894  CA  GLY A1141      17.325  62.574  -6.845  1.00  0.00           C  
ATOM   1895  C   GLY A1141      17.727  64.031  -6.987  1.00  0.00           C  
ATOM   1896  O   GLY A1141      17.354  64.869  -6.175  1.00  0.00           O  
ATOM   1897  N   PRO A1142      18.457  64.355  -8.068  1.00  0.00           N  
ATOM   1898  CA  PRO A1142      19.038  65.610  -8.569  1.00  0.00           C  
ATOM   1899  C   PRO A1142      18.236  66.944  -8.658  1.00  0.00           C  
ATOM   1900  O   PRO A1142      18.700  67.893  -9.288  1.00  0.00           O  
ATOM   1901  CB  PRO A1142      19.594  65.199  -9.941  1.00  0.00           C  
ATOM   1902  CG  PRO A1142      18.772  63.967 -10.315  1.00  0.00           C  
ATOM   1903  CD  PRO A1142      18.772  63.257  -8.999  1.00  0.00           C  
ATOM   1904  N   ASP A1143      17.026  67.016  -8.107  1.00  0.00           N  
ATOM   1905  CA  ASP A1143      16.245  68.270  -8.103  1.00  0.00           C  
ATOM   1906  C   ASP A1143      15.766  68.450  -6.663  1.00  0.00           C  
ATOM   1907  O   ASP A1143      14.732  69.061  -6.374  1.00  0.00           O  
ATOM   1908  CB  ASP A1143      15.043  68.209  -9.044  1.00  0.00           C  
ATOM   1909  CG  ASP A1143      15.436  67.944 -10.482  1.00  0.00           C  
ATOM   1910  OD1 ASP A1143      15.238  68.834 -11.357  1.00  0.00           O  
ATOM   1911  OD2 ASP A1143      15.933  66.819 -10.741  1.00  0.00           O  
ATOM   1912  N   SER A1153      16.555  67.890  -5.760  1.00  0.00           N  
ATOM   1913  CA  SER A1153      16.286  67.926  -4.352  1.00  0.00           C  
ATOM   1914  C   SER A1153      17.124  69.029  -3.732  1.00  0.00           C  
ATOM   1915  O   SER A1153      18.246  69.286  -4.187  1.00  0.00           O  
ATOM   1916  CB  SER A1153      16.665  66.586  -3.766  1.00  0.00           C  
ATOM   1917  OG  SER A1153      15.984  66.387  -2.562  1.00  0.00           O  
ATOM   1918  N   LYS A1154      16.546  69.715  -2.741  1.00  0.00           N  
ATOM   1919  CA  LYS A1154      17.216  70.806  -2.014  1.00  0.00           C  
ATOM   1920  C   LYS A1154      17.225  70.466  -0.525  1.00  0.00           C  
ATOM   1921  O   LYS A1154      16.430  69.641  -0.077  1.00  0.00           O  
ATOM   1922  CB  LYS A1154      16.440  72.128  -2.138  1.00  0.00           C  
ATOM   1923  CG  LYS A1154      16.170  72.631  -3.527  1.00  0.00           C  
ATOM   1924  CD  LYS A1154      14.912  73.521  -3.517  1.00  0.00           C  
ATOM   1925  CE  LYS A1154      14.456  73.933  -4.927  1.00  0.00           C  
ATOM   1926  NZ  LYS A1154      15.291  75.037  -5.487  1.00  0.00           N  
ATOM   1927  N   VAL A1155      18.138  71.094   0.219  1.00  0.00           N  
ATOM   1928  CA  VAL A1155      18.193  70.954   1.677  1.00  0.00           C  
ATOM   1929  C   VAL A1155      18.013  72.356   2.329  1.00  0.00           C  
ATOM   1930  O   VAL A1155      18.357  73.380   1.718  1.00  0.00           O  
ATOM   1931  CB  VAL A1155      19.509  70.326   2.169  1.00  0.00           C  
ATOM   1932  CG1 VAL A1155      19.664  68.912   1.615  1.00  0.00           C  
ATOM   1933  CG2 VAL A1155      20.663  71.228   1.840  1.00  0.00           C  
ATOM   1934  N   ARG A1156      17.431  72.408   3.526  1.00  0.00           N  
ATOM   1935  CA  ARG A1156      17.263  73.686   4.196  1.00  0.00           C  
ATOM   1936  C   ARG A1156      17.779  73.648   5.623  1.00  0.00           C  
ATOM   1937  O   ARG A1156      17.533  72.697   6.351  1.00  0.00           O  
ATOM   1938  CB  ARG A1156      15.818  74.113   4.187  1.00  0.00           C  
ATOM   1939  CG  ARG A1156      15.632  75.466   4.784  1.00  0.00           C  
ATOM   1940  CD  ARG A1156      14.200  75.845   4.683  1.00  0.00           C  
ATOM   1941  NE  ARG A1156      13.318  74.758   5.112  1.00  0.00           N  
ATOM   1942  CZ  ARG A1156      12.020  74.678   4.807  1.00  0.00           C  
ATOM   1943  NH1 ARG A1156      11.450  75.628   4.073  1.00  0.00           N  
ATOM   1944  NH2 ARG A1156      11.290  73.634   5.202  1.00  0.00           N  
ATOM   1945  N   PHE A1157      18.491  74.684   6.029  1.00  0.00           N  
ATOM   1946  CA  PHE A1157      19.016  74.712   7.371  1.00  0.00           C  
ATOM   1947  C   PHE A1157      18.498  75.906   8.161  1.00  0.00           C  
ATOM   1948  O   PHE A1157      18.489  77.042   7.676  1.00  0.00           O  
ATOM   1949  CB  PHE A1157      20.528  74.706   7.328  1.00  0.00           C  
ATOM   1950  CG  PHE A1157      21.103  73.356   7.075  1.00  0.00           C  
ATOM   1951  CD1 PHE A1157      21.121  72.822   5.787  1.00  0.00           C  
ATOM   1952  CD2 PHE A1157      21.595  72.579   8.134  1.00  0.00           C  
ATOM   1953  CE1 PHE A1157      21.626  71.512   5.552  1.00  0.00           C  
ATOM   1954  CE2 PHE A1157      22.100  71.273   7.925  1.00  0.00           C  
ATOM   1955  CZ  PHE A1157      22.118  70.736   6.637  1.00  0.00           C  
ATOM   1956  N   GLN A1158      17.981  75.623   9.349  1.00  0.00           N  
ATOM   1957  CA  GLN A1158      17.442  76.640  10.242  1.00  0.00           C  
ATOM   1958  C   GLN A1158      17.956  76.333  11.614  1.00  0.00           C  
ATOM   1959  O   GLN A1158      17.917  75.178  12.070  1.00  0.00           O  
ATOM   1960  CB  GLN A1158      15.936  76.617  10.259  1.00  0.00           C  
ATOM   1961  CG  GLN A1158      15.346  77.075   8.997  1.00  0.00           C  
ATOM   1962  CD  GLN A1158      13.887  76.824   8.997  1.00  0.00           C  
ATOM   1963  OE1 GLN A1158      13.391  75.991   9.764  1.00  0.00           O  
ATOM   1964  NE2 GLN A1158      13.169  77.539   8.148  1.00  0.00           N  
ATOM   1965  N   PRO A1159      18.294  77.380  12.351  1.00  0.00           N  
ATOM   1966  CA  PRO A1159      18.816  77.096  13.676  1.00  0.00           C  
ATOM   1967  C   PRO A1159      17.784  76.479  14.616  1.00  0.00           C  
ATOM   1968  O   PRO A1159      16.571  76.664  14.441  1.00  0.00           O  
ATOM   1969  CB  PRO A1159      19.326  78.457  14.129  1.00  0.00           C  
ATOM   1970  CG  PRO A1159      18.520  79.479  13.279  1.00  0.00           C  
ATOM   1971  CD  PRO A1159      17.728  78.735  12.272  1.00  0.00           C  
ATOM   1972  N   VAL A1160      18.285  75.690  15.561  1.00  0.00           N  
ATOM   1973  CA  VAL A1160      17.454  75.072  16.558  1.00  0.00           C  
ATOM   1974  C   VAL A1160      18.389  74.796  17.735  1.00  0.00           C  
ATOM   1975  O   VAL A1160      19.603  74.969  17.617  1.00  0.00           O  
ATOM   1976  CB  VAL A1160      16.794  73.801  16.031  1.00  0.00           C  
ATOM   1977  CG1 VAL A1160      17.685  72.650  16.237  1.00  0.00           C  
ATOM   1978  CG2 VAL A1160      15.450  73.568  16.667  1.00  0.00           C  
ATOM   1979  N   TYR A1437      17.804  74.448  18.881  1.00  0.00           N  
ATOM   1980  CA  TYR A1437      18.529  74.175  20.111  1.00  0.00           C  
ATOM   1981  C   TYR A1437      18.750  72.706  20.393  1.00  0.00           C  
ATOM   1982  O   TYR A1437      17.821  71.921  20.362  1.00  0.00           O  
ATOM   1983  CB  TYR A1437      17.768  74.771  21.298  1.00  0.00           C  
ATOM   1984  CG  TYR A1437      18.431  74.453  22.628  1.00  0.00           C  
ATOM   1985  CD1 TYR A1437      19.699  74.974  22.938  1.00  0.00           C  
ATOM   1986  CD2 TYR A1437      17.849  73.550  23.535  1.00  0.00           C  
ATOM   1987  CE1 TYR A1437      20.382  74.604  24.106  1.00  0.00           C  
ATOM   1988  CE2 TYR A1437      18.531  73.164  24.702  1.00  0.00           C  
ATOM   1989  CZ  TYR A1437      19.803  73.695  24.975  1.00  0.00           C  
ATOM   1990  OH  TYR A1437      20.517  73.259  26.078  1.00  0.00           O  
ATOM   1991  N   PHE A1438      19.984  72.352  20.715  1.00  0.00           N  
ATOM   1992  CA  PHE A1438      20.348  70.987  21.071  1.00  0.00           C  
ATOM   1993  C   PHE A1438      21.495  71.194  22.037  1.00  0.00           C  
ATOM   1994  O   PHE A1438      22.401  71.972  21.759  1.00  0.00           O  
ATOM   1995  CB  PHE A1438      20.825  70.205  19.849  1.00  0.00           C  
ATOM   1996  CG  PHE A1438      19.715  69.608  19.016  1.00  0.00           C  
ATOM   1997  CD1 PHE A1438      19.771  69.666  17.618  1.00  0.00           C  
ATOM   1998  CD2 PHE A1438      18.624  68.973  19.628  1.00  0.00           C  
ATOM   1999  CE1 PHE A1438      18.750  69.098  16.829  1.00  0.00           C  
ATOM   2000  CE2 PHE A1438      17.583  68.398  18.852  1.00  0.00           C  
ATOM   2001  CZ  PHE A1438      17.649  68.460  17.445  1.00  0.00           C  
ATOM   2002  N   PRO A1443      21.464  70.517  23.191  1.00  0.00           N  
ATOM   2003  CA  PRO A1443      22.518  70.652  24.208  1.00  0.00           C  
ATOM   2004  C   PRO A1443      23.962  70.264  23.801  1.00  0.00           C  
ATOM   2005  O   PRO A1443      24.939  70.926  24.200  1.00  0.00           O  
ATOM   2006  CB  PRO A1443      21.968  69.810  25.379  1.00  0.00           C  
ATOM   2007  CG  PRO A1443      21.129  68.801  24.702  1.00  0.00           C  
ATOM   2008  CD  PRO A1443      20.432  69.561  23.630  1.00  0.00           C  
ATOM   2009  N   PHE A1444      24.054  69.247  22.940  1.00  0.00           N  
ATOM   2010  CA  PHE A1444      25.304  68.688  22.447  1.00  0.00           C  
ATOM   2011  C   PHE A1444      25.919  69.374  21.257  1.00  0.00           C  
ATOM   2012  O   PHE A1444      26.991  68.992  20.819  1.00  0.00           O  
ATOM   2013  CB  PHE A1444      25.146  67.190  22.135  1.00  0.00           C  
ATOM   2014  CG  PHE A1444      23.788  66.794  21.585  1.00  0.00           C  
ATOM   2015  CD1 PHE A1444      23.299  67.344  20.413  1.00  0.00           C  
ATOM   2016  CD2 PHE A1444      23.012  65.844  22.232  1.00  0.00           C  
ATOM   2017  CE1 PHE A1444      22.059  66.953  19.892  1.00  0.00           C  
ATOM   2018  CE2 PHE A1444      21.782  65.459  21.719  1.00  0.00           C  
ATOM   2019  CZ  PHE A1444      21.304  66.015  20.545  1.00  0.00           C  
ATOM   2020  N   VAL A1446      25.229  70.358  20.699  1.00  0.00           N  
ATOM   2021  CA  VAL A1446      25.731  71.087  19.538  1.00  0.00           C  
ATOM   2022  C   VAL A1446      25.580  72.593  19.618  1.00  0.00           C  
ATOM   2023  O   VAL A1446      24.594  73.134  20.140  1.00  0.00           O  
ATOM   2024  CB  VAL A1446      25.056  70.642  18.238  1.00  0.00           C  
ATOM   2025  CG1 VAL A1446      25.192  69.150  18.067  1.00  0.00           C  
ATOM   2026  CG2 VAL A1446      23.639  71.110  18.202  1.00  0.00           C  
ATOM   2027  N   GLU A1456      26.573  73.263  19.077  1.00  0.00           N  
ATOM   2028  CA  GLU A1456      26.597  74.704  19.011  1.00  0.00           C  
ATOM   2029  C   GLU A1456      27.567  75.025  17.858  1.00  0.00           C  
ATOM   2030  O   GLU A1456      28.766  74.672  17.945  1.00  0.00           O  
ATOM   2031  CB  GLU A1456      27.113  75.298  20.328  1.00  0.00           C  
ATOM   2032  CG  GLU A1456      26.088  76.064  21.120  1.00  0.00           C  
ATOM   2033  CD  GLU A1456      25.421  77.172  20.329  1.00  0.00           C  
ATOM   2034  OE1 GLU A1456      24.226  76.981  20.032  1.00  0.00           O  
ATOM   2035  OE2 GLU A1456      26.058  78.213  20.014  1.00  0.00           O  
ATOM   2036  N   PRO A1457      27.064  75.599  16.736  1.00  0.00           N  
ATOM   2037  CA  PRO A1457      25.677  75.963  16.489  1.00  0.00           C  
ATOM   2038  C   PRO A1457      24.828  74.755  16.242  1.00  0.00           C  
ATOM   2039  O   PRO A1457      25.338  73.629  16.124  1.00  0.00           O  
ATOM   2040  CB  PRO A1457      25.772  76.798  15.241  1.00  0.00           C  
ATOM   2041  CG  PRO A1457      27.111  77.395  15.349  1.00  0.00           C  
ATOM   2042  CD  PRO A1457      27.920  76.233  15.725  1.00  0.00           C  
ATOM   2043  N   GLY A1458      23.524  74.991  16.211  1.00  0.00           N  
ATOM   2044  CA  GLY A1458      22.616  73.901  15.990  1.00  0.00           C  
ATOM   2045  C   GLY A1458      21.662  74.282  14.892  1.00  0.00           C  
ATOM   2046  O   GLY A1458      21.457  75.465  14.632  1.00  0.00           O  
ATOM   2047  N   ALA A1459      21.039  73.271  14.291  1.00  0.00           N  
ATOM   2048  CA  ALA A1459      20.070  73.475  13.223  1.00  0.00           C  
ATOM   2049  C   ALA A1459      19.141  72.299  12.960  1.00  0.00           C  
ATOM   2050  O   ALA A1459      19.295  71.207  13.513  1.00  0.00           O  
ATOM   2051  CB  ALA A1459      20.775  73.831  11.963  1.00  0.00           C  
ATOM   2052  N   GLN A1460      18.151  72.533  12.119  1.00  0.00           N  
ATOM   2053  CA  GLN A1460      17.227  71.456  11.757  1.00  0.00           C  
ATOM   2054  C   GLN A1460      17.175  71.334  10.223  1.00  0.00           C  
ATOM   2055  O   GLN A1460      16.923  72.313   9.497  1.00  0.00           O  
ATOM   2056  CB  GLN A1460      15.822  71.709  12.326  1.00  0.00           C  
ATOM   2057  CG  GLN A1460      15.138  72.906  11.752  1.00  0.00           C  
ATOM   2058  CD  GLN A1460      13.696  72.889  12.045  1.00  0.00           C  
ATOM   2059  OE1 GLN A1460      13.070  71.826  12.032  1.00  0.00           O  
ATOM   2060  NE2 GLN A1460      13.125  74.067  12.290  1.00  0.00           N  
ATOM   2061  N   PHE A1461      17.524  70.179   9.698  1.00  0.00           N  
ATOM   2062  CA  PHE A1461      17.463  70.153   8.271  1.00  0.00           C  
ATOM   2063  C   PHE A1461      16.107  69.712   7.844  1.00  0.00           C  
ATOM   2064  O   PHE A1461      15.424  69.021   8.594  1.00  0.00           O  
ATOM   2065  CB  PHE A1461      18.562  69.330   7.612  1.00  0.00           C  
ATOM   2066  CG  PHE A1461      18.717  67.983   8.167  1.00  0.00           C  
ATOM   2067  CD1 PHE A1461      18.256  66.888   7.466  1.00  0.00           C  
ATOM   2068  CD2 PHE A1461      19.407  67.798   9.379  1.00  0.00           C  
ATOM   2069  CE1 PHE A1461      18.483  65.616   7.948  1.00  0.00           C  
ATOM   2070  CE2 PHE A1461      19.647  66.520   9.887  1.00  0.00           C  
ATOM   2071  CZ  PHE A1461      19.184  65.422   9.162  1.00  0.00           C  
ATOM   2072  N   ALA A1462      15.694  70.282   6.708  1.00  0.00           N  
ATOM   2073  CA  ALA A1462      14.437  70.016   6.012  1.00  0.00           C  
ATOM   2074  C   ALA A1462      14.921  69.758   4.587  1.00  0.00           C  
ATOM   2075  O   ALA A1462      15.890  70.381   4.149  1.00  0.00           O  
ATOM   2076  CB  ALA A1462      13.536  71.251   6.048  1.00  0.00           C  
ATOM   2077  N   VAL A1463      14.306  68.796   3.907  1.00  0.00           N  
ATOM   2078  CA  VAL A1463      14.693  68.466   2.539  1.00  0.00           C  
ATOM   2079  C   VAL A1463      13.531  68.586   1.581  1.00  0.00           C  
ATOM   2080  O   VAL A1463      12.449  68.053   1.833  1.00  0.00           O  
ATOM   2081  CB  VAL A1463      15.226  67.012   2.360  1.00  0.00           C  
ATOM   2082  CG1 VAL A1463      16.494  66.794   3.118  1.00  0.00           C  
ATOM   2083  CG2 VAL A1463      14.127  65.994   2.703  1.00  0.00           C  
ATOM   2084  N   TRP A1464      13.785  69.269   0.472  1.00  0.00           N  
ATOM   2085  CA  TRP A1464      12.804  69.448  -0.557  1.00  0.00           C  
ATOM   2086  C   TRP A1464      12.615  68.103  -1.175  1.00  0.00           C  
ATOM   2087  O   TRP A1464      13.589  67.444  -1.489  1.00  0.00           O  
ATOM   2088  CB  TRP A1464      13.368  70.329  -1.641  1.00  0.00           C  
ATOM   2089  CG  TRP A1464      12.413  70.565  -2.785  1.00  0.00           C  
ATOM   2090  CD1 TRP A1464      12.732  70.635  -4.120  1.00  0.00           C  
ATOM   2091  CD2 TRP A1464      11.018  70.903  -2.685  1.00  0.00           C  
ATOM   2092  NE1 TRP A1464      11.632  71.026  -4.848  1.00  0.00           N  
ATOM   2093  CE2 TRP A1464      10.566  71.196  -4.000  1.00  0.00           C  
ATOM   2094  CE3 TRP A1464      10.109  70.998  -1.614  1.00  0.00           C  
ATOM   2095  CZ2 TRP A1464       9.237  71.580  -4.275  1.00  0.00           C  
ATOM   2096  CZ3 TRP A1464       8.792  71.380  -1.881  1.00  0.00           C  
ATOM   2097  CH2 TRP A1464       8.368  71.668  -3.207  1.00  0.00           C  
ATOM   2098  N   TRP A1465      11.374  67.682  -1.332  1.00  0.00           N  
ATOM   2099  CA  TRP A1465      11.101  66.416  -1.987  1.00  0.00           C  
ATOM   2100  C   TRP A1465      10.501  66.819  -3.331  1.00  0.00           C  
ATOM   2101  O   TRP A1465       9.279  66.861  -3.444  1.00  0.00           O  
ATOM   2102  CB  TRP A1465      10.065  65.667  -1.200  1.00  0.00           C  
ATOM   2103  CG  TRP A1465       9.859  64.372  -1.733  1.00  0.00           C  
ATOM   2104  CD1 TRP A1465      10.637  63.750  -2.648  1.00  0.00           C  
ATOM   2105  CD2 TRP A1465       8.860  63.438  -1.328  1.00  0.00           C  
ATOM   2106  NE1 TRP A1465      10.204  62.470  -2.827  1.00  0.00           N  
ATOM   2107  CE2 TRP A1465       9.109  62.245  -2.030  1.00  0.00           C  
ATOM   2108  CE3 TRP A1465       7.780  63.489  -0.429  1.00  0.00           C  
ATOM   2109  CZ2 TRP A1465       8.312  61.087  -1.863  1.00  0.00           C  
ATOM   2110  CZ3 TRP A1465       6.989  62.348  -0.262  1.00  0.00           C  
ATOM   2111  CH2 TRP A1465       7.261  61.161  -0.977  1.00  0.00           C  
ATOM   2112  N   PRO A1475      11.328  66.962  -4.394  1.00  0.00           N  
ATOM   2113  CA  PRO A1475      10.825  67.372  -5.706  1.00  0.00           C  
ATOM   2114  C   PRO A1475       9.390  66.973  -6.016  1.00  0.00           C  
ATOM   2115  O   PRO A1475       8.462  67.775  -5.800  1.00  0.00           O  
ATOM   2116  CB  PRO A1475      11.852  66.781  -6.683  1.00  0.00           C  
ATOM   2117  CG  PRO A1475      12.480  65.670  -5.938  1.00  0.00           C  
ATOM   2118  CD  PRO A1475      12.621  66.275  -4.564  1.00  0.00           C  
ATOM   2119  N   GLU A1688       9.174  65.717  -6.399  1.00  0.00           N  
ATOM   2120  CA  GLU A1688       7.811  65.308  -6.722  1.00  0.00           C  
ATOM   2121  C   GLU A1688       6.840  65.157  -5.542  1.00  0.00           C  
ATOM   2122  O   GLU A1688       5.631  65.010  -5.743  1.00  0.00           O  
ATOM   2123  CB  GLU A1688       7.792  64.108  -7.673  1.00  0.00           C  
ATOM   2124  CG  GLU A1688       8.839  63.059  -7.407  1.00  0.00           C  
ATOM   2125  CD  GLU A1688       8.460  62.145  -6.286  1.00  0.00           C  
ATOM   2126  OE1 GLU A1688       9.324  61.951  -5.415  1.00  0.00           O  
ATOM   2127  OE2 GLU A1688       7.316  61.628  -6.282  1.00  0.00           O  
ATOM   2128  N   GLY A1689       7.363  65.205  -4.320  1.00  0.00           N  
ATOM   2129  CA  GLY A1689       6.506  65.143  -3.157  1.00  0.00           C  
ATOM   2130  C   GLY A1689       5.851  66.505  -2.965  1.00  0.00           C  
ATOM   2131  O   GLY A1689       4.896  66.622  -2.191  1.00  0.00           O  
ATOM   2132  N   GLY A1690       6.415  67.540  -3.602  1.00  0.00           N  
ATOM   2133  CA  GLY A1690       5.892  68.905  -3.532  1.00  0.00           C  
ATOM   2134  C   GLY A1690       5.986  69.637  -2.191  1.00  0.00           C  
ATOM   2135  O   GLY A1690       5.856  70.874  -2.122  1.00  0.00           O  
ATOM   2136  N   LYS A1692       6.192  68.867  -1.118  1.00  0.00           N  
ATOM   2137  CA  LYS A1692       6.311  69.396   0.249  1.00  0.00           C  
ATOM   2138  C   LYS A1692       7.791  69.479   0.690  1.00  0.00           C  
ATOM   2139  O   LYS A1692       8.699  68.953   0.033  1.00  0.00           O  
ATOM   2140  CB  LYS A1692       5.524  68.490   1.250  1.00  0.00           C  
ATOM   2141  CG  LYS A1692       3.967  68.416   1.093  1.00  0.00           C  
ATOM   2142  CD  LYS A1692       3.412  66.967   1.198  1.00  0.00           C  
ATOM   2143  CE  LYS A1692       3.675  66.332   2.561  1.00  0.00           C  
ATOM   2144  NZ  LYS A1692       3.787  64.831   2.521  1.00  0.00           N  
ATOM   2145  N   TRP A1693       8.014  70.182   1.790  1.00  0.00           N  
ATOM   2146  CA  TRP A1693       9.332  70.309   2.356  1.00  0.00           C  
ATOM   2147  C   TRP A1693       9.389  69.406   3.553  1.00  0.00           C  
ATOM   2148  O   TRP A1693       8.923  69.775   4.611  1.00  0.00           O  
ATOM   2149  CB  TRP A1693       9.572  71.714   2.823  1.00  0.00           C  
ATOM   2150  CG  TRP A1693      10.402  72.452   1.884  1.00  0.00           C  
ATOM   2151  CD1 TRP A1693       9.978  73.348   0.955  1.00  0.00           C  
ATOM   2152  CD2 TRP A1693      11.835  72.429   1.795  1.00  0.00           C  
ATOM   2153  NE1 TRP A1693      11.054  73.900   0.297  1.00  0.00           N  
ATOM   2154  CE2 TRP A1693      12.207  73.357   0.796  1.00  0.00           C  
ATOM   2155  CE3 TRP A1693      12.842  71.725   2.472  1.00  0.00           C  
ATOM   2156  CZ2 TRP A1693      13.535  73.606   0.465  1.00  0.00           C  
ATOM   2157  CZ3 TRP A1693      14.177  71.980   2.136  1.00  0.00           C  
ATOM   2158  CH2 TRP A1693      14.503  72.909   1.144  1.00  0.00           C  
ATOM   2159  N   LEU A1700       9.835  68.178   3.343  1.00  0.00           N  
ATOM   2160  CA  LEU A1700       9.979  67.173   4.395  1.00  0.00           C  
ATOM   2161  C   LEU A1700      10.914  67.683   5.518  1.00  0.00           C  
ATOM   2162  O   LEU A1700      11.835  68.481   5.239  1.00  0.00           O  
ATOM   2163  CB  LEU A1700      10.586  65.913   3.774  1.00  0.00           C  
ATOM   2164  CG  LEU A1700       9.633  64.882   3.174  1.00  0.00           C  
ATOM   2165  CD1 LEU A1700       8.368  65.578   2.659  1.00  0.00           C  
ATOM   2166  CD2 LEU A1700      10.384  64.015   2.112  1.00  0.00           C  
ATOM   2167  N   GLU A1701      10.710  67.196   6.753  1.00  0.00           N  
ATOM   2168  CA  GLU A1701      11.528  67.628   7.879  1.00  0.00           C  
ATOM   2169  C   GLU A1701      12.802  66.815   8.011  1.00  0.00           C  
ATOM   2170  O   GLU A1701      13.877  67.310   7.690  1.00  0.00           O  
ATOM   2171  CB  GLU A1701      10.754  67.602   9.170  1.00  0.00           C  
ATOM   2172  CG  GLU A1701      11.471  68.411  10.196  1.00  0.00           C  
ATOM   2173  CD  GLU A1701      11.864  69.776   9.658  1.00  0.00           C  
ATOM   2174  OE1 GLU A1701      10.958  70.536   9.282  1.00  0.00           O  
ATOM   2175  OE2 GLU A1701      13.073  70.083   9.576  1.00  0.00           O  
ATOM   2176  N   LEU A1702      12.683  65.585   8.514  1.00  0.00           N  
ATOM   2177  CA  LEU A1702      13.820  64.640   8.637  1.00  0.00           C  
ATOM   2178  C   LEU A1702      14.715  64.453   9.856  1.00  0.00           C  
ATOM   2179  O   LEU A1702      14.757  63.356  10.401  1.00  0.00           O  
ATOM   2180  CB  LEU A1702      14.733  64.699   7.400  1.00  0.00           C  
ATOM   2181  CG  LEU A1702      14.485  63.729   6.232  1.00  0.00           C  
ATOM   2182  CD1 LEU A1702      13.126  63.952   5.620  1.00  0.00           C  
ATOM   2183  CD2 LEU A1702      15.547  63.976   5.196  1.00  0.00           C  
ATOM   2184  N   GLY A1703      15.509  65.456  10.204  1.00  0.00           N  
ATOM   2185  CA  GLY A1703      16.392  65.300  11.341  1.00  0.00           C  
ATOM   2186  C   GLY A1703      16.833  66.584  12.005  1.00  0.00           C  
ATOM   2187  O   GLY A1703      16.205  67.624  11.898  1.00  0.00           O  
ATOM   2188  N   GLY A1704      17.958  66.522  12.674  1.00  0.00           N  
ATOM   2189  CA  GLY A1704      18.449  67.693  13.346  1.00  0.00           C  
ATOM   2190  C   GLY A1704      19.895  67.384  13.519  1.00  0.00           C  
ATOM   2191  O   GLY A1704      20.274  66.251  13.830  1.00  0.00           O  
ATOM   2192  N   ALA A1705      20.725  68.374  13.280  1.00  0.00           N  
ATOM   2193  CA  ALA A1705      22.144  68.157  13.383  1.00  0.00           C  
ATOM   2194  C   ALA A1705      22.803  69.443  13.804  1.00  0.00           C  
ATOM   2195  O   ALA A1705      22.157  70.476  13.947  1.00  0.00           O  
ATOM   2196  CB  ALA A1705      22.677  67.734  12.025  1.00  0.00           C  
ATOM   2197  N   GLY A1706      24.117  69.399  13.898  1.00  0.00           N  
ATOM   2198  CA  GLY A1706      24.863  70.560  14.303  1.00  0.00           C  
ATOM   2199  C   GLY A1706      26.309  70.239  14.613  1.00  0.00           C  
ATOM   2200  O   GLY A1706      26.754  69.078  14.691  1.00  0.00           O  
ATOM   2201  N   MET A1707      27.051  71.324  14.711  1.00  0.00           N  
ATOM   2202  CA  MET A1707      28.455  71.282  14.996  1.00  0.00           C  
ATOM   2203  C   MET A1707      28.528  70.904  16.449  1.00  0.00           C  
ATOM   2204  O   MET A1707      27.883  71.549  17.257  1.00  0.00           O  
ATOM   2205  CB  MET A1707      29.036  72.676  14.783  1.00  0.00           C  
ATOM   2206  CG  MET A1707      29.187  73.063  13.349  1.00  0.00           C  
ATOM   2207  SD  MET A1707      30.310  71.902  12.556  1.00  0.00           S  
ATOM   2208  CE  MET A1707      31.784  72.809  12.937  1.00  0.00           C  
ATOM   2209  N   VAL A1708      29.252  69.837  16.765  1.00  0.00           N  
ATOM   2210  CA  VAL A1708      29.390  69.370  18.148  1.00  0.00           C  
ATOM   2211  C   VAL A1708      29.914  70.436  19.122  1.00  0.00           C  
ATOM   2212  O   VAL A1708      30.774  71.258  18.757  1.00  0.00           O  
ATOM   2213  CB  VAL A1708      30.302  68.168  18.227  1.00  0.00           C  
ATOM   2214  CG1 VAL A1708      30.848  67.970  19.661  1.00  0.00           C  
ATOM   2215  CG2 VAL A1708      29.560  66.971  17.801  1.00  0.00           C  
ATOM   2216  N   HIS A1709      29.407  70.363  20.361  1.00  0.00           N  
ATOM   2217  CA  HIS A1709      29.704  71.258  21.465  1.00  0.00           C  
ATOM   2218  C   HIS A1709      31.002  70.913  22.126  1.00  0.00           C  
ATOM   2219  O   HIS A1709      31.282  69.742  22.412  1.00  0.00           O  
ATOM   2220  CB  HIS A1709      28.606  71.120  22.517  1.00  0.00           C  
ATOM   2221  CG  HIS A1709      28.455  72.306  23.411  1.00  0.00           C  
ATOM   2222  ND1 HIS A1709      27.230  72.705  23.898  1.00  0.00           N  
ATOM   2223  CD2 HIS A1709      29.357  73.180  23.897  1.00  0.00           C  
ATOM   2224  CE1 HIS A1709      27.384  73.780  24.644  1.00  0.00           C  
ATOM   2225  NE2 HIS A1709      28.667  74.086  24.660  1.00  0.00           N  
ATOM   2226  N   PRO A1710      31.775  71.950  22.467  1.00  0.00           N  
ATOM   2227  CA  PRO A1710      33.086  71.951  23.133  1.00  0.00           C  
ATOM   2228  C   PRO A1710      33.114  71.128  24.433  1.00  0.00           C  
ATOM   2229  O   PRO A1710      34.082  70.405  24.674  1.00  0.00           O  
ATOM   2230  CB  PRO A1710      33.302  73.419  23.425  1.00  0.00           C  
ATOM   2231  CG  PRO A1710      32.694  74.059  22.233  1.00  0.00           C  
ATOM   2232  CD  PRO A1710      31.473  73.270  21.900  1.00  0.00           C  
ATOM   2233  N   LYS A1711      32.027  71.192  25.226  1.00  0.00           N  
ATOM   2234  CA  LYS A1711      31.868  70.472  26.507  1.00  0.00           C  
ATOM   2235  C   LYS A1711      31.741  68.933  26.321  1.00  0.00           C  
ATOM   2236  O   LYS A1711      31.983  68.171  27.293  1.00  0.00           O  
ATOM   2237  CB  LYS A1711      30.657  70.989  27.314  1.00  0.00           C  
ATOM   2238  CG  LYS A1711      30.482  72.492  27.321  1.00  0.00           C  
ATOM   2239  CD  LYS A1711      30.675  73.132  28.704  1.00  0.00           C  
ATOM   2240  CE  LYS A1711      32.105  72.934  29.281  1.00  0.00           C  
ATOM   2241  NZ  LYS A1711      32.359  73.615  30.618  1.00  0.00           N  
ATOM   2242  N   VAL A1742      31.442  68.488  25.079  1.00  0.00           N  
ATOM   2243  CA  VAL A1742      31.277  67.065  24.750  1.00  0.00           C  
ATOM   2244  C   VAL A1742      32.643  66.471  24.483  1.00  0.00           C  
ATOM   2245  O   VAL A1742      32.867  65.260  24.569  1.00  0.00           O  
ATOM   2246  CB  VAL A1742      30.319  66.867  23.550  1.00  0.00           C  
ATOM   2247  CG1 VAL A1742      29.970  65.442  23.368  1.00  0.00           C  
ATOM   2248  CG2 VAL A1742      29.042  67.588  23.812  1.00  0.00           C  
ATOM   2249  N   PHE A1743      33.564  67.367  24.176  1.00  0.00           N  
ATOM   2250  CA  PHE A1743      34.936  66.998  23.907  1.00  0.00           C  
ATOM   2251  C   PHE A1743      35.657  66.950  25.213  1.00  0.00           C  
ATOM   2252  O   PHE A1743      36.616  66.204  25.372  1.00  0.00           O  
ATOM   2253  CB  PHE A1743      35.599  68.036  23.002  1.00  0.00           C  
ATOM   2254  CG  PHE A1743      35.185  67.935  21.578  1.00  0.00           C  
ATOM   2255  CD1 PHE A1743      34.736  69.043  20.891  1.00  0.00           C  
ATOM   2256  CD2 PHE A1743      35.217  66.721  20.937  1.00  0.00           C  
ATOM   2257  CE1 PHE A1743      34.328  68.937  19.596  1.00  0.00           C  
ATOM   2258  CE2 PHE A1743      34.809  66.617  19.646  1.00  0.00           C  
ATOM   2259  CZ  PHE A1743      34.364  67.729  18.972  1.00  0.00           C  
ATOM   2260  N   GLN A1744      35.221  67.789  26.141  1.00  0.00           N  
ATOM   2261  CA  GLN A1744      35.840  67.799  27.443  1.00  0.00           C  
ATOM   2262  C   GLN A1744      35.465  66.507  28.186  1.00  0.00           C  
ATOM   2263  O   GLN A1744      36.332  65.779  28.701  1.00  0.00           O  
ATOM   2264  CB  GLN A1744      35.471  69.062  28.198  1.00  0.00           C  
ATOM   2265  CG  GLN A1744      36.167  70.278  27.589  1.00  0.00           C  
ATOM   2266  CD  GLN A1744      35.640  71.590  28.129  1.00  0.00           C  
ATOM   2267  OE1 GLN A1744      35.621  72.604  27.422  1.00  0.00           O  
ATOM   2268  NE2 GLN A1744      35.175  71.575  29.378  1.00  0.00           N  
ATOM   2269  N   ALA A1748      34.196  66.157  28.140  1.00  0.00           N  
ATOM   2270  CA  ALA A1748      33.795  64.946  28.779  1.00  0.00           C  
ATOM   2271  C   ALA A1748      34.485  63.742  28.235  1.00  0.00           C  
ATOM   2272  O   ALA A1748      34.732  62.806  28.963  1.00  0.00           O  
ATOM   2273  CB  ALA A1748      32.361  64.758  28.632  1.00  0.00           C  
ATOM   2274  N   VAL A1749      34.766  63.719  26.942  1.00  0.00           N  
ATOM   2275  CA  VAL A1749      35.399  62.503  26.355  1.00  0.00           C  
ATOM   2276  C   VAL A1749      36.817  62.373  26.784  1.00  0.00           C  
ATOM   2277  O   VAL A1749      37.246  61.281  27.164  1.00  0.00           O  
ATOM   2278  CB  VAL A1749      35.338  62.397  24.793  1.00  0.00           C  
ATOM   2279  CG1 VAL A1749      33.863  62.136  24.331  1.00  0.00           C  
ATOM   2280  CG2 VAL A1749      35.952  63.647  24.190  1.00  0.00           C  
ATOM   2281  N   ASP A1750      37.471  63.531  26.874  1.00  0.00           N  
ATOM   2282  CA  ASP A1750      38.867  63.608  27.266  1.00  0.00           C  
ATOM   2283  C   ASP A1750      38.988  63.347  28.757  1.00  0.00           C  
ATOM   2284  O   ASP A1750      39.872  62.570  29.129  1.00  0.00           O  
ATOM   2285  CB  ASP A1750      39.469  64.970  26.866  1.00  0.00           C  
ATOM   2286  CG  ASP A1750      39.888  65.037  25.373  1.00  0.00           C  
ATOM   2287  OD1 ASP A1750      40.017  63.976  24.719  1.00  0.00           O  
ATOM   2288  OD2 ASP A1750      40.105  66.171  24.877  1.00  0.00           O  
ATOM   2289  N   ALA A1751      38.068  63.927  29.568  1.00  0.00           N  
ATOM   2290  CA  ALA A1751      38.009  63.750  31.054  1.00  0.00           C  
ATOM   2291  C   ALA A1751      37.953  62.258  31.386  1.00  0.00           C  
ATOM   2292  O   ALA A1751      38.701  61.765  32.242  1.00  0.00           O  
ATOM   2293  CB  ALA A1751      36.780  64.468  31.675  1.00  0.00           C  
ATOM   2294  N   TYR A1752      37.100  61.559  30.642  1.00  0.00           N  
ATOM   2295  CA  TYR A1752      36.911  60.136  30.753  1.00  0.00           C  
ATOM   2296  C   TYR A1752      38.095  59.359  30.259  1.00  0.00           C  
ATOM   2297  O   TYR A1752      38.429  58.307  30.780  1.00  0.00           O  
ATOM   2298  CB  TYR A1752      35.742  59.712  29.925  1.00  0.00           C  
ATOM   2299  CG  TYR A1752      35.302  58.325  30.280  1.00  0.00           C  
ATOM   2300  CD1 TYR A1752      35.592  57.237  29.460  1.00  0.00           C  
ATOM   2301  CD2 TYR A1752      34.529  58.107  31.422  1.00  0.00           C  
ATOM   2302  CE1 TYR A1752      35.096  55.967  29.774  1.00  0.00           C  
ATOM   2303  CE2 TYR A1752      34.043  56.864  31.740  1.00  0.00           C  
ATOM   2304  CZ  TYR A1752      34.314  55.801  30.918  1.00  0.00           C  
ATOM   2305  OH  TYR A1752      33.730  54.602  31.224  1.00  0.00           O  
ATOM   2306  N   ARG A1753      38.643  59.805  29.148  1.00  0.00           N  
ATOM   2307  CA  ARG A1753      39.804  59.140  28.597  1.00  0.00           C  
ATOM   2308  C   ARG A1753      40.902  59.169  29.674  1.00  0.00           C  
ATOM   2309  O   ARG A1753      41.463  58.120  30.029  1.00  0.00           O  
ATOM   2310  CB  ARG A1753      40.258  59.816  27.288  1.00  0.00           C  
ATOM   2311  CG  ARG A1753      39.204  59.745  26.197  1.00  0.00           C  
ATOM   2312  CD  ARG A1753      39.771  60.016  24.866  1.00  0.00           C  
ATOM   2313  NE  ARG A1753      40.358  58.800  24.350  1.00  0.00           N  
ATOM   2314  CZ  ARG A1753      41.402  58.789  23.549  1.00  0.00           C  
ATOM   2315  NH1 ARG A1753      41.928  59.943  23.200  1.00  0.00           N  
ATOM   2316  NH2 ARG A1753      41.923  57.642  23.134  1.00  0.00           N  
ATOM   2317  N   GLU A1757      41.140  60.344  30.259  1.00  0.00           N  
ATOM   2318  CA  GLU A1757      42.150  60.460  31.287  1.00  0.00           C  
ATOM   2319  C   GLU A1757      41.841  59.564  32.461  1.00  0.00           C  
ATOM   2320  O   GLU A1757      42.756  58.951  32.987  1.00  0.00           O  
ATOM   2321  CB  GLU A1757      42.399  61.914  31.657  1.00  0.00           C  
ATOM   2322  CG  GLU A1757      43.529  62.430  30.770  1.00  0.00           C  
ATOM   2323  CD  GLU A1757      43.675  63.946  30.706  1.00  0.00           C  
ATOM   2324  OE1 GLU A1757      42.749  64.646  30.214  1.00  0.00           O  
ATOM   2325  OE2 GLU A1757      44.764  64.426  31.099  1.00  0.00           O  
ATOM   2326  N   ARG A1758      40.562  59.419  32.823  1.00  0.00           N  
ATOM   2327  CA  ARG A1758      40.186  58.504  33.910  1.00  0.00           C  
ATOM   2328  C   ARG A1758      40.734  57.138  33.570  1.00  0.00           C  
ATOM   2329  O   ARG A1758      41.080  56.372  34.462  1.00  0.00           O  
ATOM   2330  CB  ARG A1758      38.678  58.331  34.058  1.00  0.00           C  
ATOM   2331  CG  ARG A1758      38.042  59.357  34.887  1.00  0.00           C  
ATOM   2332  CD  ARG A1758      36.575  59.065  35.055  1.00  0.00           C  
ATOM   2333  NE  ARG A1758      35.899  60.270  35.543  1.00  0.00           N  
ATOM   2334  CZ  ARG A1758      34.940  60.930  34.885  1.00  0.00           C  
ATOM   2335  NH1 ARG A1758      34.507  60.491  33.706  1.00  0.00           N  
ATOM   2336  NH2 ARG A1758      34.503  62.112  35.327  1.00  0.00           N  
ATOM   2337  N   LEU A1759      40.795  56.831  32.276  1.00  0.00           N  
ATOM   2338  CA  LEU A1759      41.304  55.536  31.815  1.00  0.00           C  
ATOM   2339  C   LEU A1759      42.754  55.568  31.352  1.00  0.00           C  
ATOM   2340  O   LEU A1759      43.194  54.688  30.618  1.00  0.00           O  
ATOM   2341  CB  LEU A1759      40.449  55.003  30.692  1.00  0.00           C  
ATOM   2342  CG  LEU A1759      38.959  55.121  30.939  1.00  0.00           C  
ATOM   2343  CD1 LEU A1759      38.346  55.427  29.549  1.00  0.00           C  
ATOM   2344  CD2 LEU A1759      38.361  53.866  31.649  1.00  0.00           C  
ATOM   2345  N   GLY A1760      43.495  56.579  31.795  1.00  0.00           N  
ATOM   2346  CA  GLY A1760      44.893  56.697  31.437  1.00  0.00           C  
ATOM   2347  C   GLY A1760      45.097  56.646  29.947  1.00  0.00           C  
ATOM   2348  O   GLY A1760      46.040  56.007  29.483  1.00  0.00           O  
ATOM   2349  N   LEU A1764      44.175  57.269  29.209  1.00  0.00           N  
ATOM   2350  CA  LEU A1764      44.214  57.350  27.738  1.00  0.00           C  
ATOM   2351  C   LEU A1764      44.423  58.794  27.320  1.00  0.00           C  
ATOM   2352  O   LEU A1764      43.480  59.568  27.343  1.00  0.00           O  
ATOM   2353  CB  LEU A1764      42.904  56.841  27.128  1.00  0.00           C  
ATOM   2354  CG  LEU A1764      42.781  55.327  27.026  1.00  0.00           C  
ATOM   2355  CD1 LEU A1764      41.502  54.969  26.376  1.00  0.00           C  
ATOM   2356  CD2 LEU A1764      43.938  54.761  26.240  1.00  0.00           C  
ATOM   2357  N   PRO A1765      45.631  59.145  26.832  1.00  0.00           N  
ATOM   2358  CA  PRO A1765      45.937  60.510  26.414  1.00  0.00           C  
ATOM   2359  C   PRO A1765      44.782  61.179  25.726  1.00  0.00           C  
ATOM   2360  O   PRO A1765      43.940  60.527  25.138  1.00  0.00           O  
ATOM   2361  CB  PRO A1765      47.124  60.329  25.467  1.00  0.00           C  
ATOM   2362  CG  PRO A1765      46.961  58.979  24.956  1.00  0.00           C  
ATOM   2363  CD  PRO A1765      46.595  58.228  26.219  1.00  0.00           C  
ATOM   2364  N   PRO A1767      44.622  62.472  25.966  1.00  0.00           N  
ATOM   2365  CA  PRO A1767      43.526  63.199  25.329  1.00  0.00           C  
ATOM   2366  C   PRO A1767      43.750  63.318  23.826  1.00  0.00           C  
ATOM   2367  O   PRO A1767      44.885  63.485  23.364  1.00  0.00           O  
ATOM   2368  CB  PRO A1767      43.531  64.549  26.046  1.00  0.00           C  
ATOM   2369  CG  PRO A1767      44.913  64.640  26.665  1.00  0.00           C  
ATOM   2370  CD  PRO A1767      45.219  63.243  27.067  1.00  0.00           C  
ATOM   2371  N   ALA A1768      42.642  63.210  23.084  1.00  0.00           N  
ATOM   2372  CA  ALA A1768      42.609  63.251  21.609  1.00  0.00           C  
ATOM   2373  C   ALA A1768      41.841  64.401  20.948  1.00  0.00           C  
ATOM   2374  O   ALA A1768      42.159  64.757  19.818  1.00  0.00           O  
ATOM   2375  CB  ALA A1768      42.078  61.918  21.051  1.00  0.00           C  
ATOM   2376  N   TYR A1770      40.904  65.032  21.651  1.00  0.00           N  
ATOM   2377  CA  TYR A1770      40.130  66.053  21.019  1.00  0.00           C  
ATOM   2378  C   TYR A1770      40.419  67.453  21.423  1.00  0.00           C  
ATOM   2379  O   TYR A1770      39.477  68.201  21.600  1.00  0.00           O  
ATOM   2380  CB  TYR A1770      38.658  65.730  21.155  1.00  0.00           C  
ATOM   2381  CG  TYR A1770      38.408  64.271  20.858  1.00  0.00           C  
ATOM   2382  CD1 TYR A1770      38.907  63.274  21.695  1.00  0.00           C  
ATOM   2383  CD2 TYR A1770      37.763  63.872  19.703  1.00  0.00           C  
ATOM   2384  CE1 TYR A1770      38.786  61.943  21.382  1.00  0.00           C  
ATOM   2385  CE2 TYR A1770      37.636  62.523  19.390  1.00  0.00           C  
ATOM   2386  CZ  TYR A1770      38.162  61.577  20.233  1.00  0.00           C  
ATOM   2387  OH  TYR A1770      38.138  60.266  19.879  1.00  0.00           O  
ATOM   2388  N   ARG A1771      41.705  67.836  21.441  1.00  0.00           N  
ATOM   2389  CA  ARG A1771      42.160  69.191  21.793  1.00  0.00           C  
ATOM   2390  C   ARG A1771      41.927  70.197  20.694  1.00  0.00           C  
ATOM   2391  O   ARG A1771      41.252  71.202  20.910  1.00  0.00           O  
ATOM   2392  CB  ARG A1771      43.652  69.219  22.062  1.00  0.00           C  
ATOM   2393  CG  ARG A1771      44.047  68.893  23.463  1.00  0.00           C  
ATOM   2394  CD  ARG A1771      43.611  69.953  24.470  1.00  0.00           C  
ATOM   2395  NE  ARG A1771      43.966  69.499  25.818  1.00  0.00           N  
ATOM   2396  CZ  ARG A1771      43.218  68.680  26.561  1.00  0.00           C  
ATOM   2397  NH1 ARG A1771      42.050  68.226  26.109  1.00  0.00           N  
ATOM   2398  NH2 ARG A1771      43.680  68.244  27.726  1.00  0.00           N  
ATOM   2399  N   GLY A1772      42.592  69.971  19.556  1.00  0.00           N  
ATOM   2400  CA  GLY A1772      42.464  70.857  18.391  1.00  0.00           C  
ATOM   2401  C   GLY A1772      41.511  70.446  17.244  1.00  0.00           C  
ATOM   2402  O   GLY A1772      41.598  70.952  16.112  1.00  0.00           O  
ATOM   2403  N   VAL A1773      40.578  69.557  17.581  1.00  0.00           N  
ATOM   2404  CA  VAL A1773      39.569  68.982  16.706  1.00  0.00           C  
ATOM   2405  C   VAL A1773      38.200  69.722  16.651  1.00  0.00           C  
ATOM   2406  O   VAL A1773      37.740  70.235  17.664  1.00  0.00           O  
ATOM   2407  CB  VAL A1773      39.409  67.515  17.150  1.00  0.00           C  
ATOM   2408  CG1 VAL A1773      37.977  67.046  17.070  1.00  0.00           C  
ATOM   2409  CG2 VAL A1773      40.373  66.639  16.392  1.00  0.00           C  
ATOM   2410  N   THR A1774      37.598  69.781  15.451  1.00  0.00           N  
ATOM   2411  CA  THR A1774      36.288  70.414  15.158  1.00  0.00           C  
ATOM   2412  C   THR A1774      35.418  69.207  14.780  1.00  0.00           C  
ATOM   2413  O   THR A1774      35.963  68.152  14.496  1.00  0.00           O  
ATOM   2414  CB  THR A1774      36.340  71.326  13.867  1.00  0.00           C  
ATOM   2415  OG1 THR A1774      37.625  71.920  13.714  1.00  0.00           O  
ATOM   2416  CG2 THR A1774      35.385  72.465  13.951  1.00  0.00           C  
ATOM   2417  N   GLY A1775      34.095  69.326  14.740  1.00  0.00           N  
ATOM   2418  CA  GLY A1775      33.299  68.164  14.368  1.00  0.00           C  
ATOM   2419  C   GLY A1775      31.786  68.326  14.367  1.00  0.00           C  
ATOM   2420  O   GLY A1775      31.239  68.883  15.307  1.00  0.00           O  
ATOM   2421  N   PHE A1776      31.108  67.836  13.323  1.00  0.00           N  
ATOM   2422  CA  PHE A1776      29.627  67.934  13.191  1.00  0.00           C  
ATOM   2423  C   PHE A1776      29.044  66.530  13.366  1.00  0.00           C  
ATOM   2424  O   PHE A1776      29.761  65.501  13.189  1.00  0.00           O  
ATOM   2425  CB  PHE A1776      29.160  68.525  11.817  1.00  0.00           C  
ATOM   2426  CG  PHE A1776      29.450  67.619  10.646  1.00  0.00           C  
ATOM   2427  CD1 PHE A1776      28.656  66.508  10.396  1.00  0.00           C  
ATOM   2428  CD2 PHE A1776      30.593  67.815   9.865  1.00  0.00           C  
ATOM   2429  CE1 PHE A1776      28.995  65.606   9.421  1.00  0.00           C  
ATOM   2430  CE2 PHE A1776      30.943  66.915   8.876  1.00  0.00           C  
ATOM   2431  CZ  PHE A1776      30.138  65.805   8.657  1.00  0.00           C  
ATOM   2432  N   ALA A1777      27.749  66.492  13.683  1.00  0.00           N  
ATOM   2433  CA  ALA A1777      27.051  65.233  13.883  1.00  0.00           C  
ATOM   2434  C   ALA A1777      25.621  65.460  13.460  1.00  0.00           C  
ATOM   2435  O   ALA A1777      25.166  66.578  13.575  1.00  0.00           O  
ATOM   2436  CB  ALA A1777      27.104  64.870  15.294  1.00  0.00           C  
ATOM   2437  N   PHE A1778      24.922  64.448  12.953  1.00  0.00           N  
ATOM   2438  CA  PHE A1778      23.558  64.613  12.499  1.00  0.00           C  
ATOM   2439  C   PHE A1778      22.753  63.447  13.025  1.00  0.00           C  
ATOM   2440  O   PHE A1778      23.334  62.483  13.514  1.00  0.00           O  
ATOM   2441  CB  PHE A1778      23.523  64.687  10.967  1.00  0.00           C  
ATOM   2442  CG  PHE A1778      24.123  63.477  10.267  1.00  0.00           C  
ATOM   2443  CD1 PHE A1778      23.350  62.313  10.016  1.00  0.00           C  
ATOM   2444  CD2 PHE A1778      25.470  63.470   9.898  1.00  0.00           C  
ATOM   2445  CE1 PHE A1778      23.917  61.173   9.442  1.00  0.00           C  
ATOM   2446  CE2 PHE A1778      26.049  62.312   9.313  1.00  0.00           C  
ATOM   2447  CZ  PHE A1778      25.269  61.172   9.087  1.00  0.00           C  
ATOM   2448  N   GLY A1779      21.431  63.513  12.932  1.00  0.00           N  
ATOM   2449  CA  GLY A1779      20.602  62.426  13.430  1.00  0.00           C  
ATOM   2450  C   GLY A1779      19.219  62.502  12.811  1.00  0.00           C  
ATOM   2451  O   GLY A1779      18.602  63.562  12.772  1.00  0.00           O  
ATOM   2452  N   LEU A1782      18.736  61.394  12.275  1.00  0.00           N  
ATOM   2453  CA  LEU A1782      17.435  61.376  11.628  1.00  0.00           C  
ATOM   2454  C   LEU A1782      16.746  60.067  11.860  1.00  0.00           C  
ATOM   2455  O   LEU A1782      17.381  59.007  11.755  1.00  0.00           O  
ATOM   2456  CB  LEU A1782      17.594  61.615  10.099  1.00  0.00           C  
ATOM   2457  CG  LEU A1782      18.253  60.766   8.953  1.00  0.00           C  
ATOM   2458  CD1 LEU A1782      18.443  61.696   7.763  1.00  0.00           C  
ATOM   2459  CD2 LEU A1782      19.602  60.126   9.295  1.00  0.00           C  
ATOM   2460  N   GLY A1783      15.466  60.150  12.213  1.00  0.00           N  
ATOM   2461  CA  GLY A1783      14.673  58.964  12.480  1.00  0.00           C  
ATOM   2462  C   GLY A1783      14.366  58.171  11.227  1.00  0.00           C  
ATOM   2463  O   GLY A1783      13.667  58.664  10.347  1.00  0.00           O  
ATOM   2464  N   VAL A1784      14.828  56.920  11.180  1.00  0.00           N  
ATOM   2465  CA  VAL A1784      14.627  56.018  10.024  1.00  0.00           C  
ATOM   2466  C   VAL A1784      13.137  55.896   9.781  1.00  0.00           C  
ATOM   2467  O   VAL A1784      12.606  56.160   8.698  1.00  0.00           O  
ATOM   2468  CB  VAL A1784      15.231  54.591  10.308  1.00  0.00           C  
ATOM   2469  CG1 VAL A1784      14.645  53.552   9.398  1.00  0.00           C  
ATOM   2470  CG2 VAL A1784      16.750  54.594  10.152  1.00  0.00           C  
ATOM   2471  N   GLU A1785      12.487  55.515  10.861  1.00  0.00           N  
ATOM   2472  CA  GLU A1785      11.064  55.333  10.960  1.00  0.00           C  
ATOM   2473  C   GLU A1785      10.173  56.239  10.100  1.00  0.00           C  
ATOM   2474  O   GLU A1785       9.100  55.811   9.694  1.00  0.00           O  
ATOM   2475  CB  GLU A1785      10.701  55.507  12.435  1.00  0.00           C  
ATOM   2476  CG  GLU A1785       9.967  54.339  13.062  1.00  0.00           C  
ATOM   2477  CD  GLU A1785      10.835  53.141  13.369  1.00  0.00           C  
ATOM   2478  OE1 GLU A1785      10.258  52.120  13.795  1.00  0.00           O  
ATOM   2479  OE2 GLU A1785      12.076  53.207  13.201  1.00  0.00           O  
ATOM   2480  N   ARG A1786      10.605  57.471   9.823  1.00  0.00           N  
ATOM   2481  CA  ARG A1786       9.789  58.413   9.053  1.00  0.00           C  
ATOM   2482  C   ARG A1786       9.866  58.152   7.595  1.00  0.00           C  
ATOM   2483  O   ARG A1786       8.847  58.011   6.939  1.00  0.00           O  
ATOM   2484  CB  ARG A1786      10.224  59.846   9.307  1.00  0.00           C  
ATOM   2485  CG  ARG A1786       9.385  60.900   8.573  1.00  0.00           C  
ATOM   2486  CD  ARG A1786       9.897  62.327   8.916  1.00  0.00           C  
ATOM   2487  NE  ARG A1786       9.103  63.431   8.359  1.00  0.00           N  
ATOM   2488  CZ  ARG A1786       8.588  64.425   9.081  1.00  0.00           C  
ATOM   2489  NH1 ARG A1786       8.777  64.471  10.392  1.00  0.00           N  
ATOM   2490  NH2 ARG A1786       7.846  65.356   8.501  1.00  0.00           N  
ATOM   2491  N   LEU A1787      11.105  58.148   7.109  1.00  0.00           N  
ATOM   2492  CA  LEU A1787      11.478  57.890   5.709  1.00  0.00           C  
ATOM   2493  C   LEU A1787      10.872  56.592   5.231  1.00  0.00           C  
ATOM   2494  O   LEU A1787      10.521  56.438   4.056  1.00  0.00           O  
ATOM   2495  CB  LEU A1787      12.973  57.679   5.613  1.00  0.00           C  
ATOM   2496  CG  LEU A1787      13.808  58.860   5.986  1.00  0.00           C  
ATOM   2497  CD1 LEU A1787      15.290  58.480   6.110  1.00  0.00           C  
ATOM   2498  CD2 LEU A1787      13.529  59.870   4.923  1.00  0.00           C  
ATOM   2499  N   ALA A1788      10.886  55.617   6.124  1.00  0.00           N  
ATOM   2500  CA  ALA A1788      10.335  54.330   5.814  1.00  0.00           C  
ATOM   2501  C   ALA A1788       8.820  54.461   5.538  1.00  0.00           C  
ATOM   2502  O   ALA A1788       8.204  53.625   4.906  1.00  0.00           O  
ATOM   2503  CB  ALA A1788      10.644  53.352   6.961  1.00  0.00           C  
ATOM   2504  N   MET A1789       8.219  55.551   5.943  1.00  0.00           N  
ATOM   2505  CA  MET A1789       6.810  55.679   5.686  1.00  0.00           C  
ATOM   2506  C   MET A1789       6.546  56.520   4.451  1.00  0.00           C  
ATOM   2507  O   MET A1789       5.549  56.308   3.768  1.00  0.00           O  
ATOM   2508  CB  MET A1789       6.102  56.274   6.898  1.00  0.00           C  
ATOM   2509  CG  MET A1789       5.807  55.287   8.048  1.00  0.00           C  
ATOM   2510  SD  MET A1789       4.893  56.148   9.327  1.00  0.00           S  
ATOM   2511  CE  MET A1789       6.206  57.378   9.852  1.00  0.00           C  
ATOM   2512  N   LEU A1790       7.406  57.516   4.230  1.00  0.00           N  
ATOM   2513  CA  LEU A1790       7.375  58.435   3.079  1.00  0.00           C  
ATOM   2514  C   LEU A1790       7.805  57.737   1.794  1.00  0.00           C  
ATOM   2515  O   LEU A1790       7.289  57.986   0.700  1.00  0.00           O  
ATOM   2516  CB  LEU A1790       8.391  59.540   3.281  1.00  0.00           C  
ATOM   2517  CG  LEU A1790       8.076  60.658   4.252  1.00  0.00           C  
ATOM   2518  CD1 LEU A1790       7.011  61.570   3.657  1.00  0.00           C  
ATOM   2519  CD2 LEU A1790       7.637  60.067   5.586  1.00  0.00           C  
ATOM   2520  N   ARG A1791       8.829  56.922   1.920  1.00  0.00           N  
ATOM   2521  CA  ARG A1791       9.331  56.234   0.778  1.00  0.00           C  
ATOM   2522  C   ARG A1791       8.486  55.044   0.501  1.00  0.00           C  
ATOM   2523  O   ARG A1791       7.876  54.959  -0.526  1.00  0.00           O  
ATOM   2524  CB  ARG A1791      10.763  55.850   1.037  1.00  0.00           C  
ATOM   2525  CG  ARG A1791      11.676  57.056   1.053  1.00  0.00           C  
ATOM   2526  CD  ARG A1791      12.250  57.268  -0.317  1.00  0.00           C  
ATOM   2527  NE  ARG A1791      12.890  56.032  -0.738  1.00  0.00           N  
ATOM   2528  CZ  ARG A1791      13.851  55.952  -1.644  1.00  0.00           C  
ATOM   2529  NH1 ARG A1791      14.294  57.044  -2.247  1.00  0.00           N  
ATOM   2530  NH2 ARG A1791      14.373  54.773  -1.940  1.00  0.00           N  
ATOM   2531  N   TYR A1792       8.335  54.175   1.475  1.00  0.00           N  
ATOM   2532  CA  TYR A1792       7.560  52.979   1.229  1.00  0.00           C  
ATOM   2533  C   TYR A1792       6.119  53.200   1.586  1.00  0.00           C  
ATOM   2534  O   TYR A1792       5.431  52.264   1.948  1.00  0.00           O  
ATOM   2535  CB  TYR A1792       8.137  51.785   2.001  1.00  0.00           C  
ATOM   2536  CG  TYR A1792       9.621  51.626   1.805  1.00  0.00           C  
ATOM   2537  CD1 TYR A1792      10.327  50.606   2.429  1.00  0.00           C  
ATOM   2538  CD2 TYR A1792      10.322  52.489   0.968  1.00  0.00           C  
ATOM   2539  CE1 TYR A1792      11.722  50.444   2.209  1.00  0.00           C  
ATOM   2540  CE2 TYR A1792      11.692  52.348   0.740  1.00  0.00           C  
ATOM   2541  CZ  TYR A1792      12.399  51.319   1.347  1.00  0.00           C  
ATOM   2542  OH  TYR A1792      13.735  51.127   0.983  1.00  0.00           O  
ATOM   2543  N   GLY A1793       5.675  54.444   1.464  1.00  0.00           N  
ATOM   2544  CA  GLY A1793       4.299  54.805   1.756  1.00  0.00           C  
ATOM   2545  C   GLY A1793       3.540  53.928   2.738  1.00  0.00           C  
ATOM   2546  O   GLY A1793       2.831  53.007   2.339  1.00  0.00           O  
ATOM   2547  N   ILE A1794       3.672  54.219   4.026  1.00  0.00           N  
ATOM   2548  CA  ILE A1794       2.987  53.433   5.061  1.00  0.00           C  
ATOM   2549  C   ILE A1794       2.185  54.419   5.887  1.00  0.00           C  
ATOM   2550  O   ILE A1794       2.605  55.560   6.038  1.00  0.00           O  
ATOM   2551  CB  ILE A1794       3.980  52.619   5.952  1.00  0.00           C  
ATOM   2552  CG1 ILE A1794       4.405  51.314   5.258  1.00  0.00           C  
ATOM   2553  CG2 ILE A1794       3.334  52.252   7.255  1.00  0.00           C  
ATOM   2554  CD1 ILE A1794       5.666  50.695   5.836  1.00  0.00           C  
ATOM   2555  N   PRO A1795       0.997  53.998   6.381  1.00  0.00           N  
ATOM   2556  CA  PRO A1795      -0.018  54.689   7.193  1.00  0.00           C  
ATOM   2557  C   PRO A1795       0.376  55.124   8.586  1.00  0.00           C  
ATOM   2558  O   PRO A1795       0.385  56.324   8.878  1.00  0.00           O  
ATOM   2559  CB  PRO A1795      -1.143  53.650   7.296  1.00  0.00           C  
ATOM   2560  CG  PRO A1795      -1.004  52.866   6.088  1.00  0.00           C  
ATOM   2561  CD  PRO A1795       0.500  52.655   6.059  1.00  0.00           C  
ATOM   2562  N   ASP A1796       0.548  54.131   9.467  1.00  0.00           N  
ATOM   2563  CA  ASP A1796       0.930  54.368  10.843  1.00  0.00           C  
ATOM   2564  C   ASP A1796       2.162  53.570  11.225  1.00  0.00           C  
ATOM   2565  O   ASP A1796       2.429  52.459  10.730  1.00  0.00           O  
ATOM   2566  CB  ASP A1796      -0.251  54.141  11.828  1.00  0.00           C  
ATOM   2567  CG  ASP A1796      -0.625  52.674  12.026  1.00  0.00           C  
ATOM   2568  OD1 ASP A1796       0.044  51.802  11.456  1.00  0.00           O  
ATOM   2569  OD2 ASP A1796      -1.586  52.379  12.778  1.00  0.00           O  
ATOM   2570  N   ILE A1797       2.900  54.185  12.126  1.00  0.00           N  
ATOM   2571  CA  ILE A1797       4.133  53.688  12.715  1.00  0.00           C  
ATOM   2572  C   ILE A1797       3.989  52.366  13.515  1.00  0.00           C  
ATOM   2573  O   ILE A1797       4.906  51.549  13.606  1.00  0.00           O  
ATOM   2574  CB  ILE A1797       4.641  54.812  13.604  1.00  0.00           C  
ATOM   2575  CG1 ILE A1797       6.132  54.757  13.761  1.00  0.00           C  
ATOM   2576  CG2 ILE A1797       3.928  54.794  14.929  1.00  0.00           C  
ATOM   2577  CD1 ILE A1797       6.631  56.075  14.184  1.00  0.00           C  
ATOM   2578  N   ARG A1798       2.806  52.134  14.044  1.00  0.00           N  
ATOM   2579  CA  ARG A1798       2.569  50.950  14.826  1.00  0.00           C  
ATOM   2580  C   ARG A1798       2.826  49.657  14.058  1.00  0.00           C  
ATOM   2581  O   ARG A1798       3.370  48.719  14.620  1.00  0.00           O  
ATOM   2582  CB  ARG A1798       1.153  50.985  15.353  1.00  0.00           C  
ATOM   2583  CG  ARG A1798       0.661  52.383  15.636  1.00  0.00           C  
ATOM   2584  CD  ARG A1798      -0.780  52.271  16.071  1.00  0.00           C  
ATOM   2585  NE  ARG A1798      -1.581  53.460  15.818  1.00  0.00           N  
ATOM   2586  CZ  ARG A1798      -2.744  53.422  15.204  1.00  0.00           C  
ATOM   2587  NH1 ARG A1798      -3.210  52.258  14.781  1.00  0.00           N  
ATOM   2588  NH2 ARG A1798      -3.449  54.532  15.069  1.00  0.00           N  
ATOM   2589  N   TYR A1799       2.490  49.648  12.767  1.00  0.00           N  
ATOM   2590  CA  TYR A1799       2.639  48.500  11.848  1.00  0.00           C  
ATOM   2591  C   TYR A1799       3.884  47.610  11.883  1.00  0.00           C  
ATOM   2592  O   TYR A1799       3.784  46.381  11.751  1.00  0.00           O  
ATOM   2593  CB  TYR A1799       2.523  48.996  10.416  1.00  0.00           C  
ATOM   2594  CG  TYR A1799       1.120  49.178   9.944  1.00  0.00           C  
ATOM   2595  CD1 TYR A1799       0.044  48.973  10.800  1.00  0.00           C  
ATOM   2596  CD2 TYR A1799       0.860  49.637   8.663  1.00  0.00           C  
ATOM   2597  CE1 TYR A1799      -1.270  49.247  10.389  1.00  0.00           C  
ATOM   2598  CE2 TYR A1799      -0.439  49.908   8.239  1.00  0.00           C  
ATOM   2599  CZ  TYR A1799      -1.499  49.726   9.107  1.00  0.00           C  
ATOM   2600  OH  TYR A1799      -2.765  50.119   8.731  1.00  0.00           O  
ATOM   2601  N   PHE A1800       5.042  48.275  11.881  1.00  0.00           N  
ATOM   2602  CA  PHE A1800       6.368  47.661  11.906  1.00  0.00           C  
ATOM   2603  C   PHE A1800       6.502  46.731  13.093  1.00  0.00           C  
ATOM   2604  O   PHE A1800       7.004  45.610  12.963  1.00  0.00           O  
ATOM   2605  CB  PHE A1800       7.443  48.730  12.066  1.00  0.00           C  
ATOM   2606  CG  PHE A1800       7.407  49.835  11.032  1.00  0.00           C  
ATOM   2607  CD1 PHE A1800       6.485  50.871  11.106  1.00  0.00           C  
ATOM   2608  CD2 PHE A1800       8.425  49.956  10.096  1.00  0.00           C  
ATOM   2609  CE1 PHE A1800       6.603  52.017  10.281  1.00  0.00           C  
ATOM   2610  CE2 PHE A1800       8.532  51.102   9.280  1.00  0.00           C  
ATOM   2611  CZ  PHE A1800       7.618  52.122   9.389  1.00  0.00           C  
ATOM   2612  N   PHE A1801       6.143  47.251  14.268  1.00  0.00           N  
ATOM   2613  CA  PHE A1801       6.208  46.483  15.498  1.00  0.00           C  
ATOM   2614  C   PHE A1801       4.975  45.625  15.772  1.00  0.00           C  
ATOM   2615  O   PHE A1801       4.971  44.818  16.686  1.00  0.00           O  
ATOM   2616  CB  PHE A1801       6.571  47.388  16.668  1.00  0.00           C  
ATOM   2617  CG  PHE A1801       8.061  47.543  16.865  1.00  0.00           C  
ATOM   2618  CD1 PHE A1801       8.704  48.745  16.598  1.00  0.00           C  
ATOM   2619  CD2 PHE A1801       8.834  46.474  17.315  1.00  0.00           C  
ATOM   2620  CE1 PHE A1801      10.098  48.876  16.784  1.00  0.00           C  
ATOM   2621  CE2 PHE A1801      10.225  46.611  17.497  1.00  0.00           C  
ATOM   2622  CZ  PHE A1801      10.851  47.811  17.230  1.00  0.00           C  
ATOM   2623  N   GLY A1802       3.933  45.793  14.965  1.00  0.00           N  
ATOM   2624  CA  GLY A1802       2.738  44.970  15.092  1.00  0.00           C  
ATOM   2625  C   GLY A1802       2.920  43.669  14.313  1.00  0.00           C  
ATOM   2626  O   GLY A1802       1.950  42.993  13.957  1.00  0.00           O  
ATOM   2627  N   GLY A1803       4.192  43.317  14.114  1.00  0.00           N  
ATOM   2628  CA  GLY A1803       4.625  42.141  13.379  1.00  0.00           C  
ATOM   2629  C   GLY A1803       3.592  41.366  12.598  1.00  0.00           C  
ATOM   2630  O   GLY A1803       3.416  40.178  12.877  1.00  0.00           O  
ATOM   2631  N   ARG A1804       2.919  42.012  11.633  1.00  0.00           N  
ATOM   2632  CA  ARG A1804       1.891  41.335  10.816  1.00  0.00           C  
ATOM   2633  C   ARG A1804       2.338  40.866   9.425  1.00  0.00           C  
ATOM   2634  O   ARG A1804       2.664  41.688   8.545  1.00  0.00           O  
ATOM   2635  CB  ARG A1804       0.598  42.160  10.683  1.00  0.00           C  
ATOM   2636  CG  ARG A1804      -0.580  41.323  10.156  1.00  0.00           C  
ATOM   2637  CD  ARG A1804      -1.198  41.915   8.888  1.00  0.00           C  
ATOM   2638  NE  ARG A1804      -2.479  41.294   8.591  1.00  0.00           N  
ATOM   2639  CZ  ARG A1804      -3.660  41.881   8.731  1.00  0.00           C  
ATOM   2640  NH1 ARG A1804      -3.782  43.141   9.134  1.00  0.00           N  
ATOM   2641  NH2 ARG A1804      -4.740  41.140   8.614  1.00  0.00           N  
ATOM   2642  N   LEU A1805       2.193  39.550   9.226  1.00  0.00           N  
ATOM   2643  CA  LEU A1805       2.541  38.819   8.011  1.00  0.00           C  
ATOM   2644  C   LEU A1805       2.143  39.404   6.651  1.00  0.00           C  
ATOM   2645  O   LEU A1805       3.026  39.686   5.851  1.00  0.00           O  
ATOM   2646  CB  LEU A1805       2.024  37.393   8.132  1.00  0.00           C  
ATOM   2647  CG  LEU A1805       3.091  36.290   8.086  1.00  0.00           C  
ATOM   2648  CD1 LEU A1805       4.524  36.829   7.860  1.00  0.00           C  
ATOM   2649  CD2 LEU A1805       2.990  35.459   9.351  1.00  0.00           C  
ATOM   2650  N   LYS A1806       0.841  39.545   6.378  1.00  0.00           N  
ATOM   2651  CA  LYS A1806       0.349  40.102   5.100  1.00  0.00           C  
ATOM   2652  C   LYS A1806       0.834  41.544   4.846  1.00  0.00           C  
ATOM   2653  O   LYS A1806       0.789  42.027   3.711  1.00  0.00           O  
ATOM   2654  CB  LYS A1806      -1.207  40.016   5.001  1.00  0.00           C  
ATOM   2655  CG  LYS A1806      -1.818  38.778   4.252  1.00  0.00           C  
ATOM   2656  CD  LYS A1806      -1.137  37.453   4.689  1.00  0.00           C  
ATOM   2657  CE  LYS A1806      -2.022  36.193   4.585  1.00  0.00           C  
ATOM   2658  NZ  LYS A1806      -1.325  35.017   5.237  1.00  0.00           N  
ATOM   2659  N   PHE A1807       1.294  42.222   5.894  1.00  0.00           N  
ATOM   2660  CA  PHE A1807       1.801  43.579   5.774  1.00  0.00           C  
ATOM   2661  C   PHE A1807       3.271  43.520   5.380  1.00  0.00           C  
ATOM   2662  O   PHE A1807       3.726  44.219   4.456  1.00  0.00           O  
ATOM   2663  CB  PHE A1807       1.703  44.287   7.100  1.00  0.00           C  
ATOM   2664  CG  PHE A1807       2.643  45.432   7.225  1.00  0.00           C  
ATOM   2665  CD1 PHE A1807       2.523  46.528   6.391  1.00  0.00           C  
ATOM   2666  CD2 PHE A1807       3.653  45.415   8.173  1.00  0.00           C  
ATOM   2667  CE1 PHE A1807       3.391  47.593   6.499  1.00  0.00           C  
ATOM   2668  CE2 PHE A1807       4.528  46.478   8.288  1.00  0.00           C  
ATOM   2669  CZ  PHE A1807       4.395  47.568   7.451  1.00  0.00           C  
ATOM   2670  N   LEU A1808       4.010  42.709   6.141  1.00  0.00           N  
ATOM   2671  CA  LEU A1808       5.448  42.482   5.955  1.00  0.00           C  
ATOM   2672  C   LEU A1808       5.757  41.844   4.615  1.00  0.00           C  
ATOM   2673  O   LEU A1808       6.742  42.197   3.983  1.00  0.00           O  
ATOM   2674  CB  LEU A1808       6.014  41.568   7.050  1.00  0.00           C  
ATOM   2675  CG  LEU A1808       6.137  41.947   8.535  1.00  0.00           C  
ATOM   2676  CD1 LEU A1808       6.983  40.889   9.240  1.00  0.00           C  
ATOM   2677  CD2 LEU A1808       6.784  43.309   8.736  1.00  0.00           C  
ATOM   2678  N   GLU A1809       4.926  40.890   4.206  1.00  0.00           N  
ATOM   2679  CA  GLU A1809       5.084  40.199   2.927  1.00  0.00           C  
ATOM   2680  C   GLU A1809       5.128  41.090   1.680  1.00  0.00           C  
ATOM   2681  O   GLU A1809       5.398  40.593   0.594  1.00  0.00           O  
ATOM   2682  CB  GLU A1809       4.010  39.120   2.743  1.00  0.00           C  
ATOM   2683  CG  GLU A1809       4.154  37.935   3.682  1.00  0.00           C  
ATOM   2684  CD  GLU A1809       3.126  36.856   3.442  1.00  0.00           C  
ATOM   2685  OE1 GLU A1809       3.448  35.689   3.724  1.00  0.00           O  
ATOM   2686  OE2 GLU A1809       1.998  37.165   2.988  1.00  0.00           O  
ATOM   2687  N   GLN A1810       4.877  42.389   1.817  1.00  0.00           N  
ATOM   2688  CA  GLN A1810       4.921  43.283   0.655  1.00  0.00           C  
ATOM   2689  C   GLN A1810       6.300  43.887   0.424  1.00  0.00           C  
ATOM   2690  O   GLN A1810       6.521  44.608  -0.539  1.00  0.00           O  
ATOM   2691  CB  GLN A1810       3.883  44.389   0.805  1.00  0.00           C  
ATOM   2692  CG  GLN A1810       2.510  43.812   0.982  1.00  0.00           C  
ATOM   2693  CD  GLN A1810       1.436  44.775   0.665  1.00  0.00           C  
ATOM   2694  OE1 GLN A1810       0.866  44.730  -0.403  1.00  0.00           O  
ATOM   2695  NE2 GLN A1810       1.144  45.654   1.585  1.00  0.00           N  
ATOM   2696  N   PHE A1811       7.223  43.599   1.338  1.00  0.00           N  
ATOM   2697  CA  PHE A1811       8.582  44.138   1.287  1.00  0.00           C  
ATOM   2698  C   PHE A1811       9.585  42.996   1.113  1.00  0.00           C  
ATOM   2699  O   PHE A1811      10.797  43.168   1.349  1.00  0.00           O  
ATOM   2700  CB  PHE A1811       8.871  44.995   2.551  1.00  0.00           C  
ATOM   2701  CG  PHE A1811       7.775  46.060   2.866  1.00  0.00           C  
ATOM   2702  CD1 PHE A1811       6.539  45.679   3.457  1.00  0.00           C  
ATOM   2703  CD2 PHE A1811       7.948  47.412   2.485  1.00  0.00           C  
ATOM   2704  CE1 PHE A1811       5.507  46.611   3.650  1.00  0.00           C  
ATOM   2705  CE2 PHE A1811       6.924  48.345   2.676  1.00  0.00           C  
ATOM   2706  CZ  PHE A1811       5.703  47.940   3.255  1.00  0.00           C  
ATOM   2707  N   LYS A1812       9.074  41.803   0.762  1.00  0.00           N  
ATOM   2708  CA  LYS A1812       9.985  40.675   0.490  1.00  0.00           C  
ATOM   2709  C   LYS A1812      10.608  40.957  -0.874  1.00  0.00           C  
ATOM   2710  O   LYS A1812      11.737  40.552  -1.133  1.00  0.00           O  
ATOM   2711  CB  LYS A1812       9.333  39.266   0.555  1.00  0.00           C  
ATOM   2712  CG  LYS A1812       7.934  39.136   0.011  1.00  0.00           C  
ATOM   2713  CD  LYS A1812       7.489  37.664  -0.087  1.00  0.00           C  
ATOM   2714  CE  LYS A1812       7.454  36.958   1.229  1.00  0.00           C  
ATOM   2715  NZ  LYS A1812       7.032  35.561   1.050  1.00  0.00           N  
ATOM   2716  N   GLY A1813       9.890  41.714  -1.707  1.00  0.00           N  
ATOM   2717  CA  GLY A1813      10.402  42.078  -3.008  1.00  0.00           C  
ATOM   2718  C   GLY A1813      10.911  43.508  -3.048  1.00  0.00           C  
ATOM   2719  O   GLY A1813      10.164  44.403  -3.439  1.00  0.00           O  
ATOM   2720  N   VAL A1814      12.111  43.757  -2.520  1.00  0.00           N  
ATOM   2721  CA  VAL A1814      12.717  45.105  -2.574  1.00  0.00           C  
ATOM   2722  C   VAL A1814      14.219  44.973  -2.697  1.00  0.00           C  
ATOM   2723  O   VAL A1814      14.965  45.189  -1.723  1.00  0.00           O  
ATOM   2724  CB  VAL A1814      12.438  46.037  -1.379  1.00  0.00           C  
ATOM   2725  CG1 VAL A1814      12.129  47.442  -1.878  1.00  0.00           C  
ATOM   2726  CG2 VAL A1814      11.321  45.513  -0.536  1.00  0.00           C  
ATOM   2727  N   LEU A1815      14.616  44.738  -3.954  1.00  0.00           N  
ATOM   2728  CA  LEU A1815      15.984  44.522  -4.430  1.00  0.00           C  
ATOM   2729  C   LEU A1815      16.605  43.158  -4.039  1.00  0.00           C  
ATOM   2730  O   LEU A1815      16.954  42.423  -4.999  1.00  0.00           O  
ATOM   2731  CB  LEU A1815      16.916  45.744  -4.191  1.00  0.00           C  
ATOM   2732  CG  LEU A1815      17.158  46.596  -2.933  1.00  0.00           C  
ATOM   2733  CD1 LEU A1815      18.546  47.189  -3.133  1.00  0.00           C  
ATOM   2734  CD2 LEU A1815      16.092  47.703  -2.661  1.00  0.00           C  
ATOM   2735  OXT LEU A1815      16.649  42.784  -2.827  1.00  0.00           O  
TER
END
