# Supplementary material for: Backbone Brackets and Arginine Tweezers delineate Class I and Class II aminoacyl tRNA synthetases
Source: PLoS Comput Biol. 2018 Apr 16;14(4):e1006101. doi: 10.1371/journal.pcbi.1006101 (PMC5919687; doi:10.1371/journal.pcbi.1006101)
Supplement: S12 File — All structures of Class II aaRS with residues renumbered according to the MSA. (GZ) [file pcbi.1006101.s024.tar.gz › 1eov_A_renum.pdb]

ATOM      1  N   ALA A  94      34.515  31.984  23.379  1.00  0.00           N  
ATOM      2  CA  ALA A  94      33.708  30.747  23.624  1.00  0.00           C  
ATOM      3  C   ALA A  94      32.471  31.054  24.470  1.00  0.00           C  
ATOM      4  O   ALA A  94      32.506  30.984  25.702  1.00  0.00           O  
ATOM      5  CB  ALA A  94      34.566  29.689  24.312  1.00  0.00           C  
ATOM      6  N   LYS A  95      31.378  31.394  23.794  1.00  0.00           N  
ATOM      7  CA  LYS A  95      30.132  31.720  24.468  1.00  0.00           C  
ATOM      8  C   LYS A  95      28.973  30.854  23.990  1.00  0.00           C  
ATOM      9  O   LYS A  95      27.852  31.327  23.796  1.00  0.00           O  
ATOM     10  CB  LYS A  95      29.807  33.207  24.285  1.00  0.00           C  
ATOM     11  CG  LYS A  95      30.908  34.126  24.822  1.00  0.00           C  
ATOM     12  CD  LYS A  95      30.398  35.523  25.161  1.00  0.00           C  
ATOM     13  CE  LYS A  95      31.521  36.343  25.722  1.00  0.00           C  
ATOM     14  NZ  LYS A  95      32.473  35.398  26.364  1.00  0.00           N  
ATOM     15  N   ASP A  96      29.274  29.577  23.785  1.00  0.00           N  
ATOM     16  CA  ASP A  96      28.285  28.587  23.385  1.00  0.00           C  
ATOM     17  C   ASP A  96      28.232  27.613  24.548  1.00  0.00           C  
ATOM     18  O   ASP A  96      27.634  26.544  24.454  1.00  0.00           O  
ATOM     19  CB  ASP A  96      28.714  27.836  22.119  1.00  0.00           C  
ATOM     20  CG  ASP A  96      28.186  28.478  20.842  1.00  0.00           C  
ATOM     21  OD1 ASP A  96      26.994  28.867  20.813  1.00  0.00           O  
ATOM     22  OD2 ASP A  96      28.957  28.575  19.861  1.00  0.00           O  
ATOM     23  N   ASN A 120      28.885  27.993  25.642  1.00  0.00           N  
ATOM     24  CA  ASN A 120      28.928  27.164  26.833  1.00  0.00           C  
ATOM     25  C   ASN A 120      27.976  27.663  27.918  1.00  0.00           C  
ATOM     26  O   ASN A 120      27.915  27.090  29.003  1.00  0.00           O  
ATOM     27  CB  ASN A 120      30.357  27.095  27.373  1.00  0.00           C  
ATOM     28  CG  ASN A 120      31.320  26.466  26.383  1.00  0.00           C  
ATOM     29  OD1 ASN A 120      31.043  25.406  25.820  1.00  0.00           O  
ATOM     30  ND2 ASN A 120      32.460  27.110  26.174  1.00  0.00           N  
ATOM     31  N   TYR A 121      27.235  28.725  27.613  1.00  0.00           N  
ATOM     32  CA  TYR A 121      26.273  29.284  28.554  1.00  0.00           C  
ATOM     33  C   TYR A 121      25.249  30.113  27.786  1.00  0.00           C  
ATOM     34  O   TYR A 121      25.468  30.444  26.627  1.00  0.00           O  
ATOM     35  CB  TYR A 121      26.963  30.155  29.585  1.00  0.00           C  
ATOM     36  CG  TYR A 121      27.431  31.513  29.075  1.00  0.00           C  
ATOM     37  CD1 TYR A 121      28.681  31.693  28.479  1.00  0.00           C  
ATOM     38  CD2 TYR A 121      26.613  32.625  29.226  1.00  0.00           C  
ATOM     39  CE1 TYR A 121      29.106  32.956  28.056  1.00  0.00           C  
ATOM     40  CE2 TYR A 121      27.025  33.889  28.811  1.00  0.00           C  
ATOM     41  CZ  TYR A 121      28.272  34.048  28.231  1.00  0.00           C  
ATOM     42  OH  TYR A 121      28.689  35.306  27.834  1.00  0.00           O  
ATOM     43  N   GLY A 122      24.136  30.449  28.432  1.00  0.00           N  
ATOM     44  CA  GLY A 122      23.102  31.231  27.771  1.00  0.00           C  
ATOM     45  C   GLY A 122      21.733  30.561  27.802  1.00  0.00           C  
ATOM     46  O   GLY A 122      21.592  29.433  28.283  1.00  0.00           O  
ATOM     47  N   LYS A 123      20.721  31.251  27.282  1.00  0.00           N  
ATOM     48  CA  LYS A 123      19.357  30.724  27.253  1.00  0.00           C  
ATOM     49  C   LYS A 123      19.154  29.634  26.205  1.00  0.00           C  
ATOM     50  O   LYS A 123      19.514  29.812  25.047  1.00  0.00           O  
ATOM     51  CB  LYS A 123      18.358  31.862  27.030  1.00  0.00           C  
ATOM     52  CG  LYS A 123      16.905  31.404  26.999  1.00  0.00           C  
ATOM     53  CD  LYS A 123      15.936  32.572  27.131  1.00  0.00           C  
ATOM     54  CE  LYS A 123      14.494  32.105  27.029  1.00  0.00           C  
ATOM     55  NZ  LYS A 123      13.533  33.246  27.035  1.00  0.00           N  
ATOM     56  N   LEU A 124      18.572  28.515  26.600  1.00  0.00           N  
ATOM     57  CA  LEU A 124      18.324  27.421  25.676  1.00  0.00           C  
ATOM     58  C   LEU A 124      17.024  27.620  24.870  1.00  0.00           C  
ATOM     59  O   LEU A 124      16.180  28.461  25.189  1.00  0.00           O  
ATOM     60  CB  LEU A 124      18.225  26.102  26.443  1.00  0.00           C  
ATOM     61  CG  LEU A 124      18.739  24.863  25.734  1.00  0.00           C  
ATOM     62  CD1 LEU A 124      19.919  25.192  24.828  1.00  0.00           C  
ATOM     63  CD2 LEU A 124      19.113  23.797  26.751  1.00  0.00           C  
ATOM     64  N   PRO A 125      16.908  26.824  23.808  1.00  0.00           N  
ATOM     65  CA  PRO A 125      15.670  26.853  22.998  1.00  0.00           C  
ATOM     66  C   PRO A 125      14.439  26.468  23.755  1.00  0.00           C  
ATOM     67  O   PRO A 125      14.513  25.676  24.687  1.00  0.00           O  
ATOM     68  CB  PRO A 125      16.013  25.980  21.831  1.00  0.00           C  
ATOM     69  CG  PRO A 125      17.461  26.295  21.606  1.00  0.00           C  
ATOM     70  CD  PRO A 125      18.049  26.822  22.878  1.00  0.00           C  
ATOM     71  N   LEU A 126      13.326  27.003  23.354  1.00  0.00           N  
ATOM     72  CA  LEU A 126      12.122  26.537  24.020  1.00  0.00           C  
ATOM     73  C   LEU A 126      12.061  25.034  23.748  1.00  0.00           C  
ATOM     74  O   LEU A 126      12.193  24.601  22.599  1.00  0.00           O  
ATOM     75  CB  LEU A 126      10.889  27.249  23.489  1.00  0.00           C  
ATOM     76  CG  LEU A 126       9.524  26.605  23.790  1.00  0.00           C  
ATOM     77  CD1 LEU A 126       9.127  26.824  25.235  1.00  0.00           C  
ATOM     78  CD2 LEU A 126       8.448  27.161  22.865  1.00  0.00           C  
ATOM     79  N   ILE A 129      11.863  24.210  24.778  1.00  0.00           N  
ATOM     80  CA  ILE A 129      11.768  22.757  24.592  1.00  0.00           C  
ATOM     81  C   ILE A 129      10.367  22.382  24.074  1.00  0.00           C  
ATOM     82  O   ILE A 129       9.388  22.331  24.831  1.00  0.00           O  
ATOM     83  CB  ILE A 129      12.077  22.010  25.919  1.00  0.00           C  
ATOM     84  CG1 ILE A 129      13.564  22.134  26.244  1.00  0.00           C  
ATOM     85  CG2 ILE A 129      11.682  20.546  25.835  1.00  0.00           C  
ATOM     86  CD1 ILE A 129      13.956  21.541  27.580  1.00  0.00           C  
ATOM     87  N   GLN A 134      10.285  22.114  22.772  1.00  0.00           N  
ATOM     88  CA  GLN A 134       9.029  21.755  22.106  1.00  0.00           C  
ATOM     89  C   GLN A 134       9.094  20.357  21.534  1.00  0.00           C  
ATOM     90  O   GLN A 134       8.270  19.982  20.696  1.00  0.00           O  
ATOM     91  CB  GLN A 134       8.735  22.689  20.940  1.00  0.00           C  
ATOM     92  CG  GLN A 134       8.372  24.095  21.278  1.00  0.00           C  
ATOM     93  CD  GLN A 134       8.055  24.878  20.017  1.00  0.00           C  
ATOM     94  OE1 GLN A 134       7.068  24.600  19.333  1.00  0.00           O  
ATOM     95  NE2 GLN A 134       8.905  25.846  19.689  1.00  0.00           N  
ATOM     96  N   SER A 135      10.092  19.602  21.963  1.00  0.00           N  
ATOM     97  CA  SER A 135      10.276  18.238  21.504  1.00  0.00           C  
ATOM     98  C   SER A 135      10.590  18.092  20.019  1.00  0.00           C  
ATOM     99  O   SER A 135      10.017  17.227  19.338  1.00  0.00           O  
ATOM    100  CB  SER A 135       9.054  17.395  21.880  1.00  0.00           C  
ATOM    101  OG  SER A 135       8.881  17.380  23.295  1.00  0.00           O  
ATOM    102  N   ARG A 136      11.498  18.940  19.521  1.00  0.00           N  
ATOM    103  CA  ARG A 136      11.935  18.854  18.124  1.00  0.00           C  
ATOM    104  C   ARG A 136      12.752  17.570  18.121  1.00  0.00           C  
ATOM    105  O   ARG A 136      13.595  17.376  18.992  1.00  0.00           O  
ATOM    106  CB  ARG A 136      12.827  20.051  17.736  1.00  0.00           C  
ATOM    107  CG  ARG A 136      13.423  19.984  16.311  1.00  0.00           C  
ATOM    108  CD  ARG A 136      12.338  19.885  15.222  1.00  0.00           C  
ATOM    109  NE  ARG A 136      12.848  19.678  13.858  1.00  0.00           N  
ATOM    110  CZ  ARG A 136      13.384  18.546  13.396  1.00  0.00           C  
ATOM    111  NH1 ARG A 136      13.503  17.482  14.173  1.00  0.00           N  
ATOM    112  NH2 ARG A 136      13.787  18.469  12.137  1.00  0.00           N  
ATOM    113  N   ASP A 137      12.487  16.685  17.168  1.00  0.00           N  
ATOM    114  CA  ASP A 137      13.190  15.403  17.102  1.00  0.00           C  
ATOM    115  C   ASP A 137      14.711  15.499  16.989  1.00  0.00           C  
ATOM    116  O   ASP A 137      15.437  14.768  17.671  1.00  0.00           O  
ATOM    117  CB  ASP A 137      12.666  14.558  15.933  1.00  0.00           C  
ATOM    118  CG  ASP A 137      11.185  14.225  16.057  1.00  0.00           C  
ATOM    119  OD1 ASP A 137      10.715  13.982  17.187  1.00  0.00           O  
ATOM    120  OD2 ASP A 137      10.490  14.190  15.017  1.00  0.00           O  
ATOM    121  N   SER A 138      15.190  16.401  16.133  1.00  0.00           N  
ATOM    122  CA  SER A 138      16.625  16.557  15.913  1.00  0.00           C  
ATOM    123  C   SER A 138      17.402  17.078  17.122  1.00  0.00           C  
ATOM    124  O   SER A 138      18.627  16.971  17.165  1.00  0.00           O  
ATOM    125  CB  SER A 138      16.870  17.471  14.708  1.00  0.00           C  
ATOM    126  OG  SER A 138      16.371  18.775  14.943  1.00  0.00           O  
ATOM    127  N   ASP A 139      16.693  17.625  18.106  1.00  0.00           N  
ATOM    128  CA  ASP A 139      17.324  18.162  19.306  1.00  0.00           C  
ATOM    129  C   ASP A 139      17.635  17.130  20.389  1.00  0.00           C  
ATOM    130  O   ASP A 139      18.169  17.479  21.443  1.00  0.00           O  
ATOM    131  CB  ASP A 139      16.452  19.274  19.891  1.00  0.00           C  
ATOM    132  CG  ASP A 139      16.677  20.608  19.207  1.00  0.00           C  
ATOM    133  OD1 ASP A 139      16.933  20.619  17.979  1.00  0.00           O  
ATOM    134  OD2 ASP A 139      16.590  21.647  19.898  1.00  0.00           O  
ATOM    135  N   ARG A 140      17.303  15.867  20.141  1.00  0.00           N  
ATOM    136  CA  ARG A 140      17.580  14.819  21.117  1.00  0.00           C  
ATOM    137  C   ARG A 140      19.054  14.427  21.094  1.00  0.00           C  
ATOM    138  O   ARG A 140      19.606  14.131  20.032  1.00  0.00           O  
ATOM    139  CB  ARG A 140      16.720  13.595  20.832  1.00  0.00           C  
ATOM    140  CG  ARG A 140      15.260  13.837  21.112  1.00  0.00           C  
ATOM    141  CD  ARG A 140      14.443  12.580  20.967  1.00  0.00           C  
ATOM    142  NE  ARG A 140      14.198  12.233  19.574  1.00  0.00           N  
ATOM    143  CZ  ARG A 140      13.253  11.385  19.179  1.00  0.00           C  
ATOM    144  NH1 ARG A 140      12.465  10.802  20.076  1.00  0.00           N  
ATOM    145  NH2 ARG A 140      13.089  11.123  17.891  1.00  0.00           N  
ATOM    146  N   THR A 141      19.686  14.415  22.266  1.00  0.00           N  
ATOM    147  CA  THR A 141      21.104  14.071  22.361  1.00  0.00           C  
ATOM    148  C   THR A 141      21.315  12.659  22.877  1.00  0.00           C  
ATOM    149  O   THR A 141      22.293  12.001  22.522  1.00  0.00           O  
ATOM    150  CB  THR A 141      21.869  15.011  23.323  1.00  0.00           C  
ATOM    151  OG1 THR A 141      21.598  14.625  24.679  1.00  0.00           O  
ATOM    152  CG2 THR A 141      21.447  16.464  23.116  1.00  0.00           C  
ATOM    153  N   GLY A 142      20.404  12.204  23.731  1.00  0.00           N  
ATOM    154  CA  GLY A 142      20.531  10.875  24.300  1.00  0.00           C  
ATOM    155  C   GLY A 142      21.410  10.871  25.542  1.00  0.00           C  
ATOM    156  O   GLY A 142      21.449   9.882  26.272  1.00  0.00           O  
ATOM    157  N   GLN A 143      22.117  11.976  25.778  1.00  0.00           N  
ATOM    158  CA  GLN A 143      22.998  12.112  26.941  1.00  0.00           C  
ATOM    159  C   GLN A 143      22.192  11.944  28.224  1.00  0.00           C  
ATOM    160  O   GLN A 143      21.244  12.692  28.474  1.00  0.00           O  
ATOM    161  CB  GLN A 143      23.656  13.492  26.944  1.00  0.00           C  
ATOM    162  CG  GLN A 143      24.431  13.811  25.680  1.00  0.00           C  
ATOM    163  CD  GLN A 143      24.702  15.298  25.514  1.00  0.00           C  
ATOM    164  OE1 GLN A 143      25.339  15.719  24.547  1.00  0.00           O  
ATOM    165  NE2 GLN A 143      24.212  16.102  26.453  1.00  0.00           N  
ATOM    166  N   LYS A 144      22.570  10.965  29.039  1.00  0.00           N  
ATOM    167  CA  LYS A 144      21.864  10.715  30.287  1.00  0.00           C  
ATOM    168  C   LYS A 144      22.161  11.794  31.324  1.00  0.00           C  
ATOM    169  O   LYS A 144      23.293  12.262  31.449  1.00  0.00           O  
ATOM    170  CB  LYS A 144      22.231   9.330  30.830  1.00  0.00           C  
ATOM    171  CG  LYS A 144      23.709   9.130  31.138  1.00  0.00           C  
ATOM    172  CD  LYS A 144      24.051   7.643  31.284  1.00  0.00           C  
ATOM    173  CE  LYS A 144      23.190   6.949  32.341  1.00  0.00           C  
ATOM    174  NZ  LYS A 144      23.415   5.472  32.382  1.00  0.00           N  
ATOM    175  N   ARG A 145      21.127  12.204  32.047  1.00  0.00           N  
ATOM    176  CA  ARG A 145      21.263  13.228  33.071  1.00  0.00           C  
ATOM    177  C   ARG A 145      21.274  12.533  34.428  1.00  0.00           C  
ATOM    178  O   ARG A 145      20.662  11.482  34.589  1.00  0.00           O  
ATOM    179  CB  ARG A 145      20.105  14.213  32.950  1.00  0.00           C  
ATOM    180  CG  ARG A 145      20.048  14.849  31.568  1.00  0.00           C  
ATOM    181  CD  ARG A 145      18.885  15.806  31.413  1.00  0.00           C  
ATOM    182  NE  ARG A 145      18.972  16.556  30.160  1.00  0.00           N  
ATOM    183  CZ  ARG A 145      18.222  17.621  29.880  1.00  0.00           C  
ATOM    184  NH1 ARG A 145      17.328  18.052  30.766  1.00  0.00           N  
ATOM    185  NH2 ARG A 145      18.376  18.274  28.731  1.00  0.00           N  
ATOM    186  N   VAL A 146      21.963  13.114  35.403  1.00  0.00           N  
ATOM    187  CA  VAL A 146      22.066  12.483  36.712  1.00  0.00           C  
ATOM    188  C   VAL A 146      21.400  13.232  37.855  1.00  0.00           C  
ATOM    189  O   VAL A 146      20.939  14.364  37.700  1.00  0.00           O  
ATOM    190  CB  VAL A 146      23.552  12.279  37.088  1.00  0.00           C  
ATOM    191  CG1 VAL A 146      24.288  11.617  35.938  1.00  0.00           C  
ATOM    192  CG2 VAL A 146      24.197  13.617  37.417  1.00  0.00           C  
ATOM    193  N   LYS A 147      21.363  12.573  39.008  1.00  0.00           N  
ATOM    194  CA  LYS A 147      20.808  13.133  40.241  1.00  0.00           C  
ATOM    195  C   LYS A 147      21.965  13.206  41.239  1.00  0.00           C  
ATOM    196  O   LYS A 147      22.678  12.217  41.416  1.00  0.00           O  
ATOM    197  CB  LYS A 147      19.713  12.215  40.811  1.00  0.00           C  
ATOM    198  CG  LYS A 147      18.496  12.009  39.911  1.00  0.00           C  
ATOM    199  CD  LYS A 147      17.766  13.322  39.619  1.00  0.00           C  
ATOM    200  CE  LYS A 147      16.618  13.119  38.631  1.00  0.00           C  
ATOM    201  NZ  LYS A 147      16.030  14.409  38.165  1.00  0.00           N  
ATOM    202  N   PHE A 148      22.158  14.354  41.886  1.00  0.00           N  
ATOM    203  CA  PHE A 148      23.250  14.496  42.856  1.00  0.00           C  
ATOM    204  C   PHE A 148      23.224  13.362  43.865  1.00  0.00           C  
ATOM    205  O   PHE A 148      24.257  12.752  44.165  1.00  0.00           O  
ATOM    206  CB  PHE A 148      23.113  15.780  43.674  1.00  0.00           C  
ATOM    207  CG  PHE A 148      22.756  17.015  42.896  1.00  0.00           C  
ATOM    208  CD1 PHE A 148      23.236  17.220  41.609  1.00  0.00           C  
ATOM    209  CD2 PHE A 148      21.951  17.961  43.490  1.00  0.00           C  
ATOM    210  CE1 PHE A 148      22.922  18.389  40.920  1.00  0.00           C  
ATOM    211  CE2 PHE A 148      21.629  19.130  42.815  1.00  0.00           C  
ATOM    212  CZ  PHE A 148      22.115  19.333  41.528  1.00  0.00           C  
ATOM    213  N   VAL A 149      22.032  13.078  44.371  1.00  0.00           N  
ATOM    214  CA  VAL A 149      21.834  12.034  45.361  1.00  0.00           C  
ATOM    215  C   VAL A 149      22.539  10.725  45.012  1.00  0.00           C  
ATOM    216  O   VAL A 149      22.908   9.961  45.904  1.00  0.00           O  
ATOM    217  CB  VAL A 149      20.332  11.749  45.547  1.00  0.00           C  
ATOM    218  CG1 VAL A 149      20.128  10.651  46.581  1.00  0.00           C  
ATOM    219  CG2 VAL A 149      19.590  13.011  45.942  1.00  0.00           C  
ATOM    220  N   ASP A 150      22.731  10.464  43.722  1.00  0.00           N  
ATOM    221  CA  ASP A 150      23.375   9.226  43.300  1.00  0.00           C  
ATOM    222  C   ASP A 150      24.888   9.296  43.209  1.00  0.00           C  
ATOM    223  O   ASP A 150      25.550   8.262  43.149  1.00  0.00           O  
ATOM    224  CB  ASP A 150      22.809   8.766  41.958  1.00  0.00           C  
ATOM    225  CG  ASP A 150      21.314   8.531  42.012  1.00  0.00           C  
ATOM    226  OD1 ASP A 150      20.845   7.861  42.959  1.00  0.00           O  
ATOM    227  OD2 ASP A 150      20.605   9.011  41.104  1.00  0.00           O  
ATOM    228  N   LEU A 151      25.438  10.505  43.192  1.00  0.00           N  
ATOM    229  CA  LEU A 151      26.886  10.669  43.109  1.00  0.00           C  
ATOM    230  C   LEU A 151      27.569  10.032  44.320  1.00  0.00           C  
ATOM    231  O   LEU A 151      27.314  10.411  45.460  1.00  0.00           O  
ATOM    232  CB  LEU A 151      27.254  12.154  43.042  1.00  0.00           C  
ATOM    233  CG  LEU A 151      26.731  12.969  41.877  1.00  0.00           C  
ATOM    234  CD1 LEU A 151      27.091  14.429  42.051  1.00  0.00           C  
ATOM    235  CD2 LEU A 151      27.295  12.435  40.574  1.00  0.00           C  
ATOM    236  N   ASP A 152      28.438   9.059  44.064  1.00  0.00           N  
ATOM    237  CA  ASP A 152      29.159   8.370  45.132  1.00  0.00           C  
ATOM    238  C   ASP A 152      30.529   9.020  45.360  1.00  0.00           C  
ATOM    239  O   ASP A 152      31.255   9.313  44.408  1.00  0.00           O  
ATOM    240  CB  ASP A 152      29.321   6.886  44.772  1.00  0.00           C  
ATOM    241  CG  ASP A 152      29.926   6.066  45.901  1.00  0.00           C  
ATOM    242  OD1 ASP A 152      31.113   6.280  46.233  1.00  0.00           O  
ATOM    243  OD2 ASP A 152      29.212   5.204  46.458  1.00  0.00           O  
ATOM    244  N   GLU A 153      30.868   9.247  46.627  1.00  0.00           N  
ATOM    245  CA  GLU A 153      32.137   9.868  47.002  1.00  0.00           C  
ATOM    246  C   GLU A 153      33.338   9.385  46.185  1.00  0.00           C  
ATOM    247  O   GLU A 153      33.970  10.166  45.473  1.00  0.00           O  
ATOM    248  CB  GLU A 153      32.414   9.628  48.491  1.00  0.00           C  
ATOM    249  CG  GLU A 153      33.721  10.238  48.997  1.00  0.00           C  
ATOM    250  CD  GLU A 153      33.683  11.756  49.049  1.00  0.00           C  
ATOM    251  OE1 GLU A 153      33.352  12.380  48.018  1.00  0.00           O  
ATOM    252  OE2 GLU A 153      33.989  12.325  50.121  1.00  0.00           O  
ATOM    253  N   ALA A 154      33.648   8.097  46.295  1.00  0.00           N  
ATOM    254  CA  ALA A 154      34.782   7.517  45.585  1.00  0.00           C  
ATOM    255  C   ALA A 154      34.503   7.204  44.116  1.00  0.00           C  
ATOM    256  O   ALA A 154      35.100   7.799  43.218  1.00  0.00           O  
ATOM    257  CB  ALA A 154      35.240   6.254  46.304  1.00  0.00           C  
ATOM    258  N   LYS A 155      33.560   6.296  43.886  1.00  0.00           N  
ATOM    259  CA  LYS A 155      33.217   5.816  42.545  1.00  0.00           C  
ATOM    260  C   LYS A 155      32.867   6.877  41.487  1.00  0.00           C  
ATOM    261  O   LYS A 155      32.738   6.542  40.305  1.00  0.00           O  
ATOM    262  CB  LYS A 155      32.048   4.830  42.659  1.00  0.00           C  
ATOM    263  CG  LYS A 155      32.326   3.632  43.561  1.00  0.00           C  
ATOM    264  CD  LYS A 155      31.057   2.841  43.862  1.00  0.00           C  
ATOM    265  CE  LYS A 155      30.423   2.275  42.600  1.00  0.00           C  
ATOM    266  NZ  LYS A 155      29.175   1.521  42.907  1.00  0.00           N  
ATOM    267  N   ASP A 156      32.718   8.141  41.885  1.00  0.00           N  
ATOM    268  CA  ASP A 156      32.355   9.188  40.924  1.00  0.00           C  
ATOM    269  C   ASP A 156      33.274  10.404  40.812  1.00  0.00           C  
ATOM    270  O   ASP A 156      33.004  11.315  40.023  1.00  0.00           O  
ATOM    271  CB  ASP A 156      30.929   9.675  41.200  1.00  0.00           C  
ATOM    272  CG  ASP A 156      29.884   8.880  40.444  1.00  0.00           C  
ATOM    273  OD1 ASP A 156      29.918   8.896  39.194  1.00  0.00           O  
ATOM    274  OD2 ASP A 156      29.030   8.242  41.098  1.00  0.00           O  
ATOM    275  N   SER A 157      34.356  10.428  41.581  1.00  0.00           N  
ATOM    276  CA  SER A 157      35.269  11.562  41.523  1.00  0.00           C  
ATOM    277  C   SER A 157      35.891  11.791  40.141  1.00  0.00           C  
ATOM    278  O   SER A 157      36.305  10.851  39.458  1.00  0.00           O  
ATOM    279  CB  SER A 157      36.383  11.406  42.552  1.00  0.00           C  
ATOM    280  OG  SER A 157      37.397  12.376  42.344  1.00  0.00           O  
ATOM    281  N   ASP A 158      35.944  13.061  39.749  1.00  0.00           N  
ATOM    282  CA  ASP A 158      36.505  13.490  38.472  1.00  0.00           C  
ATOM    283  C   ASP A 158      35.693  13.094  37.241  1.00  0.00           C  
ATOM    284  O   ASP A 158      36.126  13.319  36.108  1.00  0.00           O  
ATOM    285  CB  ASP A 158      37.940  12.983  38.340  1.00  0.00           C  
ATOM    286  CG  ASP A 158      38.839  13.504  39.447  1.00  0.00           C  
ATOM    287  OD1 ASP A 158      38.920  14.743  39.616  1.00  0.00           O  
ATOM    288  OD2 ASP A 158      39.462  12.678  40.149  1.00  0.00           O  
ATOM    289  N   LYS A 159      34.512  12.523  37.461  1.00  0.00           N  
ATOM    290  CA  LYS A 159      33.657  12.112  36.354  1.00  0.00           C  
ATOM    291  C   LYS A 159      32.865  13.282  35.777  1.00  0.00           C  
ATOM    292  O   LYS A 159      32.544  14.245  36.478  1.00  0.00           O  
ATOM    293  CB  LYS A 159      32.703  11.000  36.800  1.00  0.00           C  
ATOM    294  CG  LYS A 159      33.388   9.653  37.008  1.00  0.00           C  
ATOM    295  CD  LYS A 159      32.406   8.579  37.467  1.00  0.00           C  
ATOM    296  CE  LYS A 159      33.057   7.196  37.500  1.00  0.00           C  
ATOM    297  NZ  LYS A 159      33.446   6.725  36.144  1.00  0.00           N  
ATOM    298  N   GLU A 160      32.577  13.193  34.483  1.00  0.00           N  
ATOM    299  CA  GLU A 160      31.825  14.192  33.771  1.00  0.00           C  
ATOM    300  C   GLU A 160      30.327  13.974  33.980  1.00  0.00           C  
ATOM    301  O   GLU A 160      29.873  12.836  33.914  1.00  0.00           O  
ATOM    302  CB  GLU A 160      32.176  14.164  32.278  1.00  0.00           C  
ATOM    303  CG  GLU A 160      31.209  14.903  31.361  1.00  0.00           C  
ATOM    304  CD  GLU A 160      31.482  16.390  31.277  1.00  0.00           C  
ATOM    305  OE1 GLU A 160      31.616  17.035  32.339  1.00  0.00           O  
ATOM    306  OE2 GLU A 160      31.552  16.913  30.144  1.00  0.00           O  
ATOM    307  N   VAL A 161      29.563  15.027  34.247  1.00  0.00           N  
ATOM    308  CA  VAL A 161      28.127  14.859  34.456  1.00  0.00           C  
ATOM    309  C   VAL A 161      27.247  15.942  33.836  1.00  0.00           C  
ATOM    310  O   VAL A 161      27.681  17.075  33.620  1.00  0.00           O  
ATOM    311  CB  VAL A 161      27.783  14.774  35.958  1.00  0.00           C  
ATOM    312  CG1 VAL A 161      28.422  13.548  36.595  1.00  0.00           C  
ATOM    313  CG2 VAL A 161      28.215  16.042  36.676  1.00  0.00           C  
ATOM    314  N   LEU A 162      26.003  15.565  33.546  1.00  0.00           N  
ATOM    315  CA  LEU A 162      25.007  16.442  32.980  1.00  0.00           C  
ATOM    316  C   LEU A 162      23.742  16.364  33.835  1.00  0.00           C  
ATOM    317  O   LEU A 162      23.305  15.266  34.183  1.00  0.00           O  
ATOM    318  CB  LEU A 162      24.683  16.086  31.539  1.00  0.00           C  
ATOM    319  CG  LEU A 162      23.715  17.020  30.807  1.00  0.00           C  
ATOM    320  CD1 LEU A 162      24.335  18.399  30.606  1.00  0.00           C  
ATOM    321  CD2 LEU A 162      23.318  16.407  29.473  1.00  0.00           C  
ATOM    322  N   PHE A 163      23.156  17.498  34.188  1.00  0.00           N  
ATOM    323  CA  PHE A 163      21.949  17.469  35.002  1.00  0.00           C  
ATOM    324  C   PHE A 163      21.141  18.763  34.908  1.00  0.00           C  
ATOM    325  O   PHE A 163      21.634  19.799  34.470  1.00  0.00           O  
ATOM    326  CB  PHE A 163      22.320  17.184  36.463  1.00  0.00           C  
ATOM    327  CG  PHE A 163      23.217  18.231  37.078  1.00  0.00           C  
ATOM    328  CD1 PHE A 163      22.685  19.408  37.602  1.00  0.00           C  
ATOM    329  CD2 PHE A 163      24.601  18.058  37.090  1.00  0.00           C  
ATOM    330  CE1 PHE A 163      23.519  20.404  38.129  1.00  0.00           C  
ATOM    331  CE2 PHE A 163      25.443  19.044  37.613  1.00  0.00           C  
ATOM    332  CZ  PHE A 163      24.901  20.221  38.133  1.00  0.00           C  
ATOM    333  N   ARG A 164      19.883  18.672  35.330  1.00  0.00           N  
ATOM    334  CA  ARG A 164      18.962  19.808  35.352  1.00  0.00           C  
ATOM    335  C   ARG A 164      18.773  20.126  36.839  1.00  0.00           C  
ATOM    336  O   ARG A 164      18.795  19.227  37.673  1.00  0.00           O  
ATOM    337  CB  ARG A 164      17.619  19.416  34.713  1.00  0.00           C  
ATOM    338  CG  ARG A 164      16.426  20.325  35.085  1.00  0.00           C  
ATOM    339  CD  ARG A 164      15.215  20.081  34.162  1.00  0.00           C  
ATOM    340  NE  ARG A 164      14.722  18.702  34.204  1.00  0.00           N  
ATOM    341  CZ  ARG A 164      13.940  18.193  35.164  1.00  0.00           C  
ATOM    342  NH1 ARG A 164      13.531  18.934  36.190  1.00  0.00           N  
ATOM    343  NH2 ARG A 164      13.565  16.924  35.106  1.00  0.00           N  
ATOM    344  N   ALA A 165      18.607  21.393  37.187  1.00  0.00           N  
ATOM    345  CA  ALA A 165      18.433  21.721  38.590  1.00  0.00           C  
ATOM    346  C   ALA A 165      17.971  23.137  38.698  1.00  0.00           C  
ATOM    347  O   ALA A 165      17.971  23.871  37.713  1.00  0.00           O  
ATOM    348  CB  ALA A 165      19.751  21.543  39.346  1.00  0.00           C  
ATOM    349  N   ARG A 166      17.565  23.504  39.905  1.00  0.00           N  
ATOM    350  CA  ARG A 166      17.100  24.845  40.208  1.00  0.00           C  
ATOM    351  C   ARG A 166      18.256  25.619  40.848  1.00  0.00           C  
ATOM    352  O   ARG A 166      19.079  25.058  41.583  1.00  0.00           O  
ATOM    353  CB  ARG A 166      15.956  24.802  41.222  1.00  0.00           C  
ATOM    354  CG  ARG A 166      14.667  24.173  40.743  1.00  0.00           C  
ATOM    355  CD  ARG A 166      13.724  25.225  40.193  1.00  0.00           C  
ATOM    356  NE  ARG A 166      12.422  24.643  39.893  1.00  0.00           N  
ATOM    357  CZ  ARG A 166      11.390  25.315  39.392  1.00  0.00           C  
ATOM    358  NH1 ARG A 166      11.492  26.616  39.120  1.00  0.00           N  
ATOM    359  NH2 ARG A 166      10.246  24.683  39.179  1.00  0.00           N  
ATOM    360  N   VAL A 167      18.297  26.911  40.564  1.00  0.00           N  
ATOM    361  CA  VAL A 167      19.288  27.804  41.130  1.00  0.00           C  
ATOM    362  C   VAL A 167      18.720  28.202  42.490  1.00  0.00           C  
ATOM    363  O   VAL A 167      17.839  29.065  42.573  1.00  0.00           O  
ATOM    364  CB  VAL A 167      19.432  29.066  40.265  1.00  0.00           C  
ATOM    365  CG1 VAL A 167      20.317  30.091  40.973  1.00  0.00           C  
ATOM    366  CG2 VAL A 167      19.998  28.689  38.902  1.00  0.00           C  
ATOM    367  N   HIS A 168      19.214  27.556  43.542  1.00  0.00           N  
ATOM    368  CA  HIS A 168      18.772  27.802  44.917  1.00  0.00           C  
ATOM    369  C   HIS A 168      19.396  29.101  45.444  1.00  0.00           C  
ATOM    370  O   HIS A 168      18.759  29.876  46.153  1.00  0.00           O  
ATOM    371  CB  HIS A 168      19.198  26.619  45.802  1.00  0.00           C  
ATOM    372  CG  HIS A 168      18.623  26.645  47.185  1.00  0.00           C  
ATOM    373  ND1 HIS A 168      17.380  26.128  47.486  1.00  0.00           N  
ATOM    374  CD2 HIS A 168      19.132  27.106  48.354  1.00  0.00           C  
ATOM    375  CE1 HIS A 168      17.149  26.268  48.780  1.00  0.00           C  
ATOM    376  NE2 HIS A 168      18.197  26.858  49.330  1.00  0.00           N  
ATOM    377  N   ASN A 169      20.658  29.313  45.101  1.00  0.00           N  
ATOM    378  CA  ASN A 169      21.382  30.506  45.508  1.00  0.00           C  
ATOM    379  C   ASN A 169      22.586  30.680  44.577  1.00  0.00           C  
ATOM    380  O   ASN A 169      23.129  29.697  44.062  1.00  0.00           O  
ATOM    381  CB  ASN A 169      21.851  30.364  46.959  1.00  0.00           C  
ATOM    382  CG  ASN A 169      22.334  31.677  47.546  1.00  0.00           C  
ATOM    383  OD1 ASN A 169      21.658  32.707  47.435  1.00  0.00           O  
ATOM    384  ND2 ASN A 169      23.506  31.648  48.184  1.00  0.00           N  
ATOM    385  N   THR A 170      22.976  31.929  44.346  1.00  0.00           N  
ATOM    386  CA  THR A 170      24.115  32.242  43.486  1.00  0.00           C  
ATOM    387  C   THR A 170      24.857  33.444  44.046  1.00  0.00           C  
ATOM    388  O   THR A 170      24.250  34.369  44.578  1.00  0.00           O  
ATOM    389  CB  THR A 170      23.684  32.596  42.033  1.00  0.00           C  
ATOM    390  OG1 THR A 170      22.680  33.618  42.063  1.00  0.00           O  
ATOM    391  CG2 THR A 170      23.143  31.386  41.320  1.00  0.00           C  
ATOM    392  N   ARG A 171      26.174  33.426  43.929  1.00  0.00           N  
ATOM    393  CA  ARG A 171      26.971  34.541  44.414  1.00  0.00           C  
ATOM    394  C   ARG A 171      28.213  34.658  43.552  1.00  0.00           C  
ATOM    395  O   ARG A 171      28.827  33.655  43.179  1.00  0.00           O  
ATOM    396  CB  ARG A 171      27.389  34.335  45.884  1.00  0.00           C  
ATOM    397  CG  ARG A 171      27.929  35.613  46.528  1.00  0.00           C  
ATOM    398  CD  ARG A 171      28.448  35.425  47.956  1.00  0.00           C  
ATOM    399  NE  ARG A 171      29.754  34.765  48.026  1.00  0.00           N  
ATOM    400  CZ  ARG A 171      29.921  33.504  48.405  1.00  0.00           C  
ATOM    401  NH1 ARG A 171      28.865  32.779  48.742  1.00  0.00           N  
ATOM    402  NH2 ARG A 171      31.130  32.966  48.456  1.00  0.00           N  
ATOM    403  N   GLN A 172      28.573  35.882  43.210  1.00  0.00           N  
ATOM    404  CA  GLN A 172      29.773  36.077  42.426  1.00  0.00           C  
ATOM    405  C   GLN A 172      30.861  36.531  43.389  1.00  0.00           C  
ATOM    406  O   GLN A 172      30.703  37.541  44.074  1.00  0.00           O  
ATOM    407  CB  GLN A 172      29.556  37.134  41.346  1.00  0.00           C  
ATOM    408  CG  GLN A 172      30.801  37.350  40.515  1.00  0.00           C  
ATOM    409  CD  GLN A 172      30.550  38.137  39.250  1.00  0.00           C  
ATOM    410  OE1 GLN A 172      31.484  38.430  38.508  1.00  0.00           O  
ATOM    411  NE2 GLN A 172      29.291  38.479  38.990  1.00  0.00           N  
ATOM    412  N   GLN A 173      31.948  35.770  43.470  1.00  0.00           N  
ATOM    413  CA  GLN A 173      33.048  36.135  44.357  1.00  0.00           C  
ATOM    414  C   GLN A 173      34.214  36.630  43.514  1.00  0.00           C  
ATOM    415  O   GLN A 173      35.093  35.859  43.129  1.00  0.00           O  
ATOM    416  CB  GLN A 173      33.482  34.941  45.211  1.00  0.00           C  
ATOM    417  CG  GLN A 173      34.544  35.287  46.254  1.00  0.00           C  
ATOM    418  CD  GLN A 173      34.792  34.154  47.237  1.00  0.00           C  
ATOM    419  OE1 GLN A 173      33.878  33.716  47.948  1.00  0.00           O  
ATOM    420  NE2 GLN A 173      36.034  33.671  47.285  1.00  0.00           N  
ATOM    421  N   GLY A 174      34.203  37.925  43.222  1.00  0.00           N  
ATOM    422  CA  GLY A 174      35.256  38.508  42.420  1.00  0.00           C  
ATOM    423  C   GLY A 174      34.717  38.844  41.048  1.00  0.00           C  
ATOM    424  O   GLY A 174      33.838  39.694  40.905  1.00  0.00           O  
ATOM    425  N   ALA A 175      35.248  38.171  40.035  1.00  0.00           N  
ATOM    426  CA  ALA A 175      34.823  38.378  38.657  1.00  0.00           C  
ATOM    427  C   ALA A 175      35.306  37.171  37.876  1.00  0.00           C  
ATOM    428  O   ALA A 175      35.104  37.067  36.670  1.00  0.00           O  
ATOM    429  CB  ALA A 175      35.434  39.660  38.095  1.00  0.00           C  
ATOM    430  N   THR A 176      35.943  36.256  38.598  1.00  0.00           N  
ATOM    431  CA  THR A 176      36.472  35.029  38.027  1.00  0.00           C  
ATOM    432  C   THR A 176      35.822  33.824  38.721  1.00  0.00           C  
ATOM    433  O   THR A 176      36.056  32.668  38.351  1.00  0.00           O  
ATOM    434  CB  THR A 176      38.007  34.971  38.216  1.00  0.00           C  
ATOM    435  OG1 THR A 176      38.519  33.753  37.659  1.00  0.00           O  
ATOM    436  CG2 THR A 176      38.368  35.047  39.697  1.00  0.00           C  
ATOM    437  N   LEU A 177      35.000  34.107  39.730  1.00  0.00           N  
ATOM    438  CA  LEU A 177      34.318  33.062  40.490  1.00  0.00           C  
ATOM    439  C   LEU A 177      32.832  33.327  40.719  1.00  0.00           C  
ATOM    440  O   LEU A 177      32.424  34.448  41.044  1.00  0.00           O  
ATOM    441  CB  LEU A 177      34.966  32.881  41.868  1.00  0.00           C  
ATOM    442  CG  LEU A 177      36.213  32.028  42.083  1.00  0.00           C  
ATOM    443  CD1 LEU A 177      36.668  32.194  43.524  1.00  0.00           C  
ATOM    444  CD2 LEU A 177      35.913  30.567  41.791  1.00  0.00           C  
ATOM    445  N   ALA A 178      32.030  32.282  40.547  1.00  0.00           N  
ATOM    446  CA  ALA A 178      30.597  32.359  40.802  1.00  0.00           C  
ATOM    447  C   ALA A 178      30.235  31.042  41.442  1.00  0.00           C  
ATOM    448  O   ALA A 178      30.525  29.974  40.891  1.00  0.00           O  
ATOM    449  CB  ALA A 178      29.814  32.554  39.533  1.00  0.00           C  
ATOM    450  N   PHE A 179      29.651  31.135  42.635  1.00  0.00           N  
ATOM    451  CA  PHE A 179      29.221  29.974  43.390  1.00  0.00           C  
ATOM    452  C   PHE A 179      27.722  29.840  43.220  1.00  0.00           C  
ATOM    453  O   PHE A 179      26.987  30.826  43.282  1.00  0.00           O  
ATOM    454  CB  PHE A 179      29.540  30.134  44.875  1.00  0.00           C  
ATOM    455  CG  PHE A 179      31.000  30.211  45.172  1.00  0.00           C  
ATOM    456  CD1 PHE A 179      31.667  31.436  45.148  1.00  0.00           C  
ATOM    457  CD2 PHE A 179      31.717  29.057  45.468  1.00  0.00           C  
ATOM    458  CE1 PHE A 179      33.028  31.511  45.415  1.00  0.00           C  
ATOM    459  CE2 PHE A 179      33.081  29.120  45.738  1.00  0.00           C  
ATOM    460  CZ  PHE A 179      33.739  30.355  45.712  1.00  0.00           C  
ATOM    461  N   LEU A 180      27.273  28.616  43.002  1.00  0.00           N  
ATOM    462  CA  LEU A 180      25.854  28.372  42.831  1.00  0.00           C  
ATOM    463  C   LEU A 180      25.452  27.185  43.650  1.00  0.00           C  
ATOM    464  O   LEU A 180      26.174  26.188  43.706  1.00  0.00           O  
ATOM    465  CB  LEU A 180      25.516  28.050  41.370  1.00  0.00           C  
ATOM    466  CG  LEU A 180      26.089  28.868  40.214  1.00  0.00           C  
ATOM    467  CD1 LEU A 180      25.384  28.484  38.911  1.00  0.00           C  
ATOM    468  CD2 LEU A 180      25.909  30.340  40.491  1.00  0.00           C  
ATOM    469  N   THR A 181      24.306  27.282  44.307  1.00  0.00           N  
ATOM    470  CA  THR A 181      23.808  26.130  45.036  1.00  0.00           C  
ATOM    471  C   THR A 181      22.681  25.630  44.119  1.00  0.00           C  
ATOM    472  O   THR A 181      21.698  26.339  43.852  1.00  0.00           O  
ATOM    473  CB  THR A 181      23.250  26.500  46.414  1.00  0.00           C  
ATOM    474  OG1 THR A 181      24.171  27.364  47.093  1.00  0.00           O  
ATOM    475  CG2 THR A 181      23.058  25.243  47.230  1.00  0.00           C  
ATOM    476  N   LEU A 182      22.855  24.415  43.619  1.00  0.00           N  
ATOM    477  CA  LEU A 182      21.913  23.798  42.708  1.00  0.00           C  
ATOM    478  C   LEU A 182      20.990  22.827  43.442  1.00  0.00           C  
ATOM    479  O   LEU A 182      21.446  22.010  44.241  1.00  0.00           O  
ATOM    480  CB  LEU A 182      22.707  23.094  41.613  1.00  0.00           C  
ATOM    481  CG  LEU A 182      23.616  24.093  40.887  1.00  0.00           C  
ATOM    482  CD1 LEU A 182      24.509  23.385  39.887  1.00  0.00           C  
ATOM    483  CD2 LEU A 182      22.744  25.141  40.201  1.00  0.00           C  
ATOM    484  N   ARG A 183      19.699  22.908  43.167  1.00  0.00           N  
ATOM    485  CA  ARG A 183      18.756  22.039  43.871  1.00  0.00           C  
ATOM    486  C   ARG A 183      17.990  21.046  43.002  1.00  0.00           C  
ATOM    487  O   ARG A 183      17.529  21.360  41.914  1.00  0.00           O  
ATOM    488  CB  ARG A 183      17.749  22.895  44.662  1.00  0.00           C  
ATOM    489  CG  ARG A 183      16.840  22.118  45.625  1.00  0.00           C  
ATOM    490  CD  ARG A 183      15.795  23.031  46.298  1.00  0.00           C  
ATOM    491  NE  ARG A 183      14.759  23.436  45.348  1.00  0.00           N  
ATOM    492  CZ  ARG A 183      14.578  24.674  44.896  1.00  0.00           C  
ATOM    493  NH1 ARG A 183      15.352  25.663  45.317  1.00  0.00           N  
ATOM    494  NH2 ARG A 183      13.644  24.912  43.990  1.00  0.00           N  
ATOM    495  N   GLN A 184      17.895  19.827  43.502  1.00  0.00           N  
ATOM    496  CA  GLN A 184      17.138  18.778  42.856  1.00  0.00           C  
ATOM    497  C   GLN A 184      16.272  18.236  43.980  1.00  0.00           C  
ATOM    498  O   GLN A 184      16.708  17.389  44.768  1.00  0.00           O  
ATOM    499  CB  GLN A 184      18.042  17.676  42.303  1.00  0.00           C  
ATOM    500  CG  GLN A 184      18.750  18.046  41.001  1.00  0.00           C  
ATOM    501  CD  GLN A 184      19.532  16.882  40.424  1.00  0.00           C  
ATOM    502  OE1 GLN A 184      20.034  16.034  41.164  1.00  0.00           O  
ATOM    503  NE2 GLN A 184      19.653  16.842  39.102  1.00  0.00           N  
ATOM    504  N   GLN A 185      15.054  18.755  44.064  1.00  0.00           N  
ATOM    505  CA  GLN A 185      14.100  18.345  45.086  1.00  0.00           C  
ATOM    506  C   GLN A 185      14.671  18.523  46.482  1.00  0.00           C  
ATOM    507  O   GLN A 185      15.153  19.609  46.793  1.00  0.00           O  
ATOM    508  CB  GLN A 185      13.641  16.911  44.823  1.00  0.00           C  
ATOM    509  CG  GLN A 185      12.854  16.835  43.524  1.00  0.00           C  
ATOM    510  CD  GLN A 185      12.081  15.550  43.369  1.00  0.00           C  
ATOM    511  OE1 GLN A 185      12.654  14.488  43.156  1.00  0.00           O  
ATOM    512  NE2 GLN A 185      10.763  15.641  43.488  1.00  0.00           N  
ATOM    513  N   ALA A 186      14.728  17.459  47.289  1.00  0.00           N  
ATOM    514  CA  ALA A 186      15.311  17.562  48.654  1.00  0.00           C  
ATOM    515  C   ALA A 186      16.872  17.537  48.660  1.00  0.00           C  
ATOM    516  O   ALA A 186      17.474  17.327  49.715  1.00  0.00           O  
ATOM    517  CB  ALA A 186      14.785  16.428  49.530  1.00  0.00           C  
ATOM    518  N   SER A 195      17.492  17.761  47.511  1.00  0.00           N  
ATOM    519  CA  SER A 195      18.942  17.704  47.400  1.00  0.00           C  
ATOM    520  C   SER A 195      19.598  19.019  46.957  1.00  0.00           C  
ATOM    521  O   SER A 195      19.133  19.639  45.993  1.00  0.00           O  
ATOM    522  CB  SER A 195      19.301  16.581  46.416  1.00  0.00           C  
ATOM    523  OG  SER A 195      20.678  16.272  46.488  1.00  0.00           O  
ATOM    524  N   LEU A 196      20.682  19.440  47.633  1.00  0.00           N  
ATOM    525  CA  LEU A 196      21.440  20.664  47.317  1.00  0.00           C  
ATOM    526  C   LEU A 196      22.925  20.366  47.147  1.00  0.00           C  
ATOM    527  O   LEU A 196      23.550  19.734  47.988  1.00  0.00           O  
ATOM    528  CB  LEU A 196      21.266  21.722  48.436  1.00  0.00           C  
ATOM    529  CG  LEU A 196      19.908  22.399  48.619  1.00  0.00           C  
ATOM    530  CD1 LEU A 196      19.815  23.077  49.969  1.00  0.00           C  
ATOM    531  CD2 LEU A 196      19.670  23.391  47.490  1.00  0.00           C  
ATOM    532  N   ILE A 197      23.495  20.837  46.050  1.00  0.00           N  
ATOM    533  CA  ILE A 197      24.907  20.617  45.819  1.00  0.00           C  
ATOM    534  C   ILE A 197      25.533  21.931  45.404  1.00  0.00           C  
ATOM    535  O   ILE A 197      24.904  22.771  44.759  1.00  0.00           O  
ATOM    536  CB  ILE A 197      25.147  19.542  44.726  1.00  0.00           C  
ATOM    537  CG1 ILE A 197      26.601  19.064  44.752  1.00  0.00           C  
ATOM    538  CG2 ILE A 197      24.781  20.072  43.341  1.00  0.00           C  
ATOM    539  CD1 ILE A 197      26.874  17.865  43.874  1.00  0.00           C  
ATOM    540  N   GLN A 198      26.800  22.105  45.763  1.00  0.00           N  
ATOM    541  CA  GLN A 198      27.560  23.311  45.441  1.00  0.00           C  
ATOM    542  C   GLN A 198      28.114  23.226  44.019  1.00  0.00           C  
ATOM    543  O   GLN A 198      28.709  22.224  43.623  1.00  0.00           O  
ATOM    544  CB  GLN A 198      28.721  23.476  46.431  1.00  0.00           C  
ATOM    545  CG  GLN A 198      29.641  24.658  46.160  1.00  0.00           C  
ATOM    546  CD  GLN A 198      29.053  25.977  46.613  1.00  0.00           C  
ATOM    547  OE1 GLN A 198      28.707  26.147  47.782  1.00  0.00           O  
ATOM    548  NE2 GLN A 198      28.944  26.924  45.690  1.00  0.00           N  
ATOM    549  N   GLY A 199      27.912  24.286  43.253  1.00  0.00           N  
ATOM    550  CA  GLY A 199      28.405  24.311  41.892  1.00  0.00           C  
ATOM    551  C   GLY A 199      29.291  25.524  41.736  1.00  0.00           C  
ATOM    552  O   GLY A 199      28.966  26.604  42.238  1.00  0.00           O  
ATOM    553  N   LEU A 200      30.401  25.359  41.029  1.00  0.00           N  
ATOM    554  CA  LEU A 200      31.340  26.456  40.849  1.00  0.00           C  
ATOM    555  C   LEU A 200      31.742  26.714  39.406  1.00  0.00           C  
ATOM    556  O   LEU A 200      32.205  25.813  38.712  1.00  0.00           O  
ATOM    557  CB  LEU A 200      32.596  26.185  41.683  1.00  0.00           C  
ATOM    558  CG  LEU A 200      33.755  27.164  41.502  1.00  0.00           C  
ATOM    559  CD1 LEU A 200      33.324  28.547  41.973  1.00  0.00           C  
ATOM    560  CD2 LEU A 200      34.966  26.676  42.285  1.00  0.00           C  
ATOM    561  N   VAL A 201      31.561  27.954  38.964  1.00  0.00           N  
ATOM    562  CA  VAL A 201      31.937  28.343  37.624  1.00  0.00           C  
ATOM    563  C   VAL A 201      33.144  29.289  37.753  1.00  0.00           C  
ATOM    564  O   VAL A 201      33.021  30.430  38.215  1.00  0.00           O  
ATOM    565  CB  VAL A 201      30.730  29.000  36.880  1.00  0.00           C  
ATOM    566  CG1 VAL A 201      29.948  29.858  37.828  1.00  0.00           C  
ATOM    567  CG2 VAL A 201      31.208  29.836  35.694  1.00  0.00           C  
ATOM    568  N   LYS A 202      34.318  28.782  37.372  1.00  0.00           N  
ATOM    569  CA  LYS A 202      35.562  29.544  37.447  1.00  0.00           C  
ATOM    570  C   LYS A 202      36.172  29.838  36.077  1.00  0.00           C  
ATOM    571  O   LYS A 202      36.565  28.915  35.343  1.00  0.00           O  
ATOM    572  CB  LYS A 202      36.588  28.796  38.304  1.00  0.00           C  
ATOM    573  CG  LYS A 202      37.969  29.454  38.318  1.00  0.00           C  
ATOM    574  CD  LYS A 202      38.912  28.864  39.367  1.00  0.00           C  
ATOM    575  CE  LYS A 202      39.389  27.465  39.017  1.00  0.00           C  
ATOM    576  NZ  LYS A 202      40.501  27.034  39.921  1.00  0.00           N  
ATOM    577  N   ALA A 203      36.255  31.131  35.754  1.00  0.00           N  
ATOM    578  CA  ALA A 203      36.817  31.606  34.487  1.00  0.00           C  
ATOM    579  C   ALA A 203      38.109  30.881  34.137  1.00  0.00           C  
ATOM    580  O   ALA A 203      39.018  30.759  34.960  1.00  0.00           O  
ATOM    581  CB  ALA A 203      37.070  33.104  34.551  1.00  0.00           C  
ATOM    582  N   ASN A 205      38.180  30.413  32.898  1.00  0.00           N  
ATOM    583  CA  ASN A 205      39.328  29.665  32.412  1.00  0.00           C  
ATOM    584  C   ASN A 205      40.501  30.469  31.892  1.00  0.00           C  
ATOM    585  O   ASN A 205      40.388  31.657  31.569  1.00  0.00           O  
ATOM    586  CB  ASN A 205      38.896  28.712  31.296  1.00  0.00           C  
ATOM    587  CG  ASN A 205      38.675  27.317  31.791  1.00  0.00           C  
ATOM    588  OD1 ASN A 205      39.447  26.813  32.606  1.00  0.00           O  
ATOM    589  ND2 ASN A 205      37.628  26.671  31.298  1.00  0.00           N  
ATOM    590  N   LYS A 206      41.631  29.772  31.815  1.00  0.00           N  
ATOM    591  CA  LYS A 206      42.871  30.313  31.285  1.00  0.00           C  
ATOM    592  C   LYS A 206      42.708  30.120  29.776  1.00  0.00           C  
ATOM    593  O   LYS A 206      43.006  31.013  28.979  1.00  0.00           O  
ATOM    594  CB  LYS A 206      44.057  29.495  31.813  1.00  0.00           C  
ATOM    595  CG  LYS A 206      45.392  29.762  31.129  1.00  0.00           C  
ATOM    596  CD  LYS A 206      46.509  28.918  31.750  1.00  0.00           C  
ATOM    597  CE  LYS A 206      47.809  28.993  30.942  1.00  0.00           C  
ATOM    598  NZ  LYS A 206      48.372  30.373  30.823  1.00  0.00           N  
ATOM    599  N   GLU A 207      42.188  28.950  29.411  1.00  0.00           N  
ATOM    600  CA  GLU A 207      41.944  28.573  28.021  1.00  0.00           C  
ATOM    601  C   GLU A 207      40.909  29.478  27.339  1.00  0.00           C  
ATOM    602  O   GLU A 207      40.811  29.509  26.109  1.00  0.00           O  
ATOM    603  CB  GLU A 207      41.469  27.117  27.957  1.00  0.00           C  
ATOM    604  CG  GLU A 207      42.445  26.092  28.543  1.00  0.00           C  
ATOM    605  CD  GLU A 207      42.791  26.353  30.005  1.00  0.00           C  
ATOM    606  OE1 GLU A 207      41.859  26.520  30.822  1.00  0.00           O  
ATOM    607  OE2 GLU A 207      43.998  26.385  30.338  1.00  0.00           O  
ATOM    608  N   GLY A 208      40.131  30.203  28.140  1.00  0.00           N  
ATOM    609  CA  GLY A 208      39.127  31.100  27.588  1.00  0.00           C  
ATOM    610  C   GLY A 208      37.749  30.499  27.333  1.00  0.00           C  
ATOM    611  O   GLY A 208      36.818  31.224  26.978  1.00  0.00           O  
ATOM    612  N   THR A 209      37.613  29.186  27.510  1.00  0.00           N  
ATOM    613  CA  THR A 209      36.340  28.504  27.287  1.00  0.00           C  
ATOM    614  C   THR A 209      35.278  28.944  28.296  1.00  0.00           C  
ATOM    615  O   THR A 209      34.134  29.214  27.921  1.00  0.00           O  
ATOM    616  CB  THR A 209      36.531  26.993  27.342  1.00  0.00           C  
ATOM    617  OG1 THR A 209      37.288  26.648  28.510  1.00  0.00           O  
ATOM    618  CG2 THR A 209      37.271  26.522  26.100  1.00  0.00           C  
ATOM    619  N   ILE A 210      35.653  29.009  29.572  1.00  0.00           N  
ATOM    620  CA  ILE A 210      34.740  29.483  30.608  1.00  0.00           C  
ATOM    621  C   ILE A 210      35.065  30.966  30.764  1.00  0.00           C  
ATOM    622  O   ILE A 210      35.885  31.349  31.597  1.00  0.00           O  
ATOM    623  CB  ILE A 210      34.957  28.752  31.962  1.00  0.00           C  
ATOM    624  CG1 ILE A 210      34.569  27.278  31.824  1.00  0.00           C  
ATOM    625  CG2 ILE A 210      34.121  29.407  33.066  1.00  0.00           C  
ATOM    626  CD1 ILE A 210      34.839  26.454  33.055  1.00  0.00           C  
ATOM    627  N   SER A 211      34.431  31.790  29.935  1.00  0.00           N  
ATOM    628  CA  SER A 211      34.643  33.238  29.938  1.00  0.00           C  
ATOM    629  C   SER A 211      34.389  33.895  31.289  1.00  0.00           C  
ATOM    630  O   SER A 211      33.964  33.236  32.241  1.00  0.00           O  
ATOM    631  CB  SER A 211      33.723  33.888  28.903  1.00  0.00           C  
ATOM    632  OG  SER A 211      33.932  35.290  28.842  1.00  0.00           O  
ATOM    633  N   LYS A 212      34.663  35.198  31.369  1.00  0.00           N  
ATOM    634  CA  LYS A 212      34.409  35.958  32.587  1.00  0.00           C  
ATOM    635  C   LYS A 212      33.009  36.535  32.447  1.00  0.00           C  
ATOM    636  O   LYS A 212      32.430  37.031  33.407  1.00  0.00           O  
ATOM    637  CB  LYS A 212      35.429  37.091  32.782  1.00  0.00           C  
ATOM    638  CG  LYS A 212      36.725  36.644  33.462  1.00  0.00           C  
ATOM    639  CD  LYS A 212      37.529  37.817  34.025  1.00  0.00           C  
ATOM    640  CE  LYS A 212      38.002  38.776  32.942  1.00  0.00           C  
ATOM    641  NZ  LYS A 212      38.778  39.915  33.519  1.00  0.00           N  
ATOM    642  N   ASN A 213      32.477  36.479  31.232  1.00  0.00           N  
ATOM    643  CA  ASN A 213      31.129  36.956  30.982  1.00  0.00           C  
ATOM    644  C   ASN A 213      30.200  35.826  31.396  1.00  0.00           C  
ATOM    645  O   ASN A 213      29.091  36.062  31.859  1.00  0.00           O  
ATOM    646  CB  ASN A 213      30.940  37.283  29.510  1.00  0.00           C  
ATOM    647  CG  ASN A 213      31.616  38.573  29.118  1.00  0.00           C  
ATOM    648  OD1 ASN A 213      31.716  38.902  27.936  1.00  0.00           O  
ATOM    649  ND2 ASN A 213      32.080  39.318  30.111  1.00  0.00           N  
ATOM    650  N   MET A 214      30.677  34.598  31.222  1.00  0.00           N  
ATOM    651  CA  MET A 214      29.923  33.421  31.606  1.00  0.00           C  
ATOM    652  C   MET A 214      29.807  33.459  33.129  1.00  0.00           C  
ATOM    653  O   MET A 214      28.735  33.237  33.685  1.00  0.00           O  
ATOM    654  CB  MET A 214      30.661  32.158  31.176  1.00  0.00           C  
ATOM    655  CG  MET A 214      29.878  30.879  31.387  1.00  0.00           C  
ATOM    656  SD  MET A 214      30.813  29.387  30.963  1.00  0.00           S  
ATOM    657  CE  MET A 214      31.222  29.727  29.266  1.00  0.00           C  
ATOM    658  N   VAL A 215      30.919  33.746  33.799  1.00  0.00           N  
ATOM    659  CA  VAL A 215      30.930  33.820  35.256  1.00  0.00           C  
ATOM    660  C   VAL A 215      29.971  34.889  35.765  1.00  0.00           C  
ATOM    661  O   VAL A 215      29.273  34.682  36.751  1.00  0.00           O  
ATOM    662  CB  VAL A 215      32.354  34.118  35.800  1.00  0.00           C  
ATOM    663  CG1 VAL A 215      32.268  34.760  37.191  1.00  0.00           C  
ATOM    664  CG2 VAL A 215      33.149  32.828  35.890  1.00  0.00           C  
ATOM    665  N   LYS A 216      29.939  36.032  35.094  1.00  0.00           N  
ATOM    666  CA  LYS A 216      29.059  37.110  35.508  1.00  0.00           C  
ATOM    667  C   LYS A 216      27.608  36.735  35.245  1.00  0.00           C  
ATOM    668  O   LYS A 216      26.719  37.067  36.029  1.00  0.00           O  
ATOM    669  CB  LYS A 216      29.401  38.392  34.760  1.00  0.00           C  
ATOM    670  CG  LYS A 216      28.540  39.574  35.167  1.00  0.00           C  
ATOM    671  CD  LYS A 216      29.039  40.871  34.538  1.00  0.00           C  
ATOM    672  CE  LYS A 216      28.128  42.045  34.887  1.00  0.00           C  
ATOM    673  NZ  LYS A 216      26.745  41.883  34.332  1.00  0.00           N  
ATOM    674  N   TRP A 217      27.382  36.047  34.130  1.00  0.00           N  
ATOM    675  CA  TRP A 217      26.052  35.593  33.739  1.00  0.00           C  
ATOM    676  C   TRP A 217      25.536  34.595  34.781  1.00  0.00           C  
ATOM    677  O   TRP A 217      24.394  34.680  35.237  1.00  0.00           O  
ATOM    678  CB  TRP A 217      26.126  34.915  32.371  1.00  0.00           C  
ATOM    679  CG  TRP A 217      24.819  34.388  31.862  1.00  0.00           C  
ATOM    680  CD1 TRP A 217      23.853  35.085  31.203  1.00  0.00           C  
ATOM    681  CD2 TRP A 217      24.346  33.038  31.962  1.00  0.00           C  
ATOM    682  NE1 TRP A 217      22.802  34.252  30.879  1.00  0.00           N  
ATOM    683  CE2 TRP A 217      23.081  32.990  31.335  1.00  0.00           C  
ATOM    684  CE3 TRP A 217      24.866  31.868  32.525  1.00  0.00           C  
ATOM    685  CZ2 TRP A 217      22.329  31.814  31.250  1.00  0.00           C  
ATOM    686  CZ3 TRP A 217      24.114  30.692  32.442  1.00  0.00           C  
ATOM    687  CH2 TRP A 217      22.862  30.680  31.808  1.00  0.00           C  
ATOM    688  N   ALA A 218      26.396  33.660  35.161  1.00  0.00           N  
ATOM    689  CA  ALA A 218      26.045  32.638  36.133  1.00  0.00           C  
ATOM    690  C   ALA A 218      25.792  33.239  37.503  1.00  0.00           C  
ATOM    691  O   ALA A 218      24.851  32.850  38.182  1.00  0.00           O  
ATOM    692  CB  ALA A 218      27.142  31.609  36.225  1.00  0.00           C  
ATOM    693  N   GLY A 219      26.629  34.190  37.909  1.00  0.00           N  
ATOM    694  CA  GLY A 219      26.450  34.804  39.213  1.00  0.00           C  
ATOM    695  C   GLY A 219      25.260  35.741  39.252  1.00  0.00           C  
ATOM    696  O   GLY A 219      24.881  36.244  40.309  1.00  0.00           O  
ATOM    697  N   SER A 220      24.656  35.963  38.094  1.00  0.00           N  
ATOM    698  CA  SER A 220      23.514  36.862  37.995  1.00  0.00           C  
ATOM    699  C   SER A 220      22.186  36.154  37.628  1.00  0.00           C  
ATOM    700  O   SER A 220      21.182  36.806  37.314  1.00  0.00           O  
ATOM    701  CB  SER A 220      23.843  37.951  36.966  1.00  0.00           C  
ATOM    702  OG  SER A 220      22.879  38.989  36.987  1.00  0.00           O  
ATOM    703  N   LEU A 221      22.176  34.824  37.667  1.00  0.00           N  
ATOM    704  CA  LEU A 221      20.965  34.066  37.343  1.00  0.00           C  
ATOM    705  C   LEU A 221      19.862  34.299  38.377  1.00  0.00           C  
ATOM    706  O   LEU A 221      20.105  34.226  39.578  1.00  0.00           O  
ATOM    707  CB  LEU A 221      21.281  32.579  37.276  1.00  0.00           C  
ATOM    708  CG  LEU A 221      22.119  32.164  36.070  1.00  0.00           C  
ATOM    709  CD1 LEU A 221      22.418  30.689  36.149  1.00  0.00           C  
ATOM    710  CD2 LEU A 221      21.358  32.473  34.793  1.00  0.00           C  
ATOM    711  N   ASN A 222      18.657  34.605  37.913  1.00  0.00           N  
ATOM    712  CA  ASN A 222      17.552  34.828  38.833  1.00  0.00           C  
ATOM    713  C   ASN A 222      17.278  33.548  39.600  1.00  0.00           C  
ATOM    714  O   ASN A 222      17.267  32.453  39.028  1.00  0.00           O  
ATOM    715  CB  ASN A 222      16.308  35.294  38.077  1.00  0.00           C  
ATOM    716  CG  ASN A 222      16.492  36.676  37.492  1.00  0.00           C  
ATOM    717  OD1 ASN A 222      17.368  37.420  37.931  1.00  0.00           O  
ATOM    718  ND2 ASN A 222      15.672  37.034  36.513  1.00  0.00           N  
ATOM    719  N   LEU A 223      17.090  33.689  40.905  1.00  0.00           N  
ATOM    720  CA  LEU A 223      16.848  32.537  41.756  1.00  0.00           C  
ATOM    721  C   LEU A 223      15.643  31.721  41.297  1.00  0.00           C  
ATOM    722  O   LEU A 223      14.642  32.267  40.829  1.00  0.00           O  
ATOM    723  CB  LEU A 223      16.670  32.990  43.207  1.00  0.00           C  
ATOM    724  CG  LEU A 223      17.889  33.660  43.857  1.00  0.00           C  
ATOM    725  CD1 LEU A 223      17.613  33.869  45.337  1.00  0.00           C  
ATOM    726  CD2 LEU A 223      19.146  32.792  43.674  1.00  0.00           C  
ATOM    727  N   GLU A 224      15.761  30.406  41.434  1.00  0.00           N  
ATOM    728  CA  GLU A 224      14.715  29.468  41.034  1.00  0.00           C  
ATOM    729  C   GLU A 224      14.665  29.214  39.546  1.00  0.00           C  
ATOM    730  O   GLU A 224      13.747  28.565  39.069  1.00  0.00           O  
ATOM    731  CB  GLU A 224      13.335  29.917  41.524  1.00  0.00           C  
ATOM    732  CG  GLU A 224      13.150  29.704  43.029  1.00  0.00           C  
ATOM    733  CD  GLU A 224      13.577  28.299  43.485  1.00  0.00           C  
ATOM    734  OE1 GLU A 224      12.767  27.352  43.331  1.00  0.00           O  
ATOM    735  OE2 GLU A 224      14.725  28.141  43.982  1.00  0.00           O  
ATOM    736  N   SER A 225      15.637  29.738  38.804  1.00  0.00           N  
ATOM    737  CA  SER A 225      15.679  29.471  37.373  1.00  0.00           C  
ATOM    738  C   SER A 225      16.039  28.008  37.308  1.00  0.00           C  
ATOM    739  O   SER A 225      16.610  27.470  38.257  1.00  0.00           O  
ATOM    740  CB  SER A 225      16.766  30.295  36.669  1.00  0.00           C  
ATOM    741  OG  SER A 225      16.369  31.654  36.550  1.00  0.00           O  
ATOM    742  N   ILE A 226      15.676  27.359  36.212  1.00  0.00           N  
ATOM    743  CA  ILE A 226      15.991  25.954  36.022  1.00  0.00           C  
ATOM    744  C   ILE A 226      17.125  25.945  35.001  1.00  0.00           C  
ATOM    745  O   ILE A 226      17.040  26.611  33.976  1.00  0.00           O  
ATOM    746  CB  ILE A 226      14.783  25.187  35.460  1.00  0.00           C  
ATOM    747  CG1 ILE A 226      13.620  25.263  36.449  1.00  0.00           C  
ATOM    748  CG2 ILE A 226      15.171  23.740  35.186  1.00  0.00           C  
ATOM    749  CD1 ILE A 226      12.353  24.569  35.976  1.00  0.00           C  
ATOM    750  N   VAL A 227      18.182  25.200  35.278  1.00  0.00           N  
ATOM    751  CA  VAL A 227      19.318  25.173  34.372  1.00  0.00           C  
ATOM    752  C   VAL A 227      19.789  23.783  33.991  1.00  0.00           C  
ATOM    753  O   VAL A 227      19.542  22.807  34.703  1.00  0.00           O  
ATOM    754  CB  VAL A 227      20.525  25.929  34.980  1.00  0.00           C  
ATOM    755  CG1 VAL A 227      20.196  27.416  35.115  1.00  0.00           C  
ATOM    756  CG2 VAL A 227      20.881  25.330  36.345  1.00  0.00           C  
ATOM    757  N   LEU A 228      20.437  23.716  32.831  1.00  0.00           N  
ATOM    758  CA  LEU A 228      21.046  22.499  32.302  1.00  0.00           C  
ATOM    759  C   LEU A 228      22.539  22.744  32.568  1.00  0.00           C  
ATOM    760  O   LEU A 228      23.130  23.729  32.084  1.00  0.00           O  
ATOM    761  CB  LEU A 228      20.790  22.375  30.796  1.00  0.00           C  
ATOM    762  CG  LEU A 228      21.324  21.104  30.118  1.00  0.00           C  
ATOM    763  CD1 LEU A 228      20.799  19.860  30.815  1.00  0.00           C  
ATOM    764  CD2 LEU A 228      20.905  21.100  28.658  1.00  0.00           C  
ATOM    765  N   VAL A 229      23.148  21.858  33.341  1.00  0.00           N  
ATOM    766  CA  VAL A 229      24.544  22.028  33.700  1.00  0.00           C  
ATOM    767  C   VAL A 229      25.429  20.846  33.366  1.00  0.00           C  
ATOM    768  O   VAL A 229      25.052  19.681  33.551  1.00  0.00           O  
ATOM    769  CB  VAL A 229      24.683  22.305  35.223  1.00  0.00           C  
ATOM    770  CG1 VAL A 229      26.151  22.422  35.609  1.00  0.00           C  
ATOM    771  CG2 VAL A 229      23.931  23.576  35.596  1.00  0.00           C  
ATOM    772  N   ARG A 230      26.612  21.153  32.852  1.00  0.00           N  
ATOM    773  CA  ARG A 230      27.586  20.114  32.548  1.00  0.00           C  
ATOM    774  C   ARG A 230      28.819  20.538  33.328  1.00  0.00           C  
ATOM    775  O   ARG A 230      29.157  21.732  33.375  1.00  0.00           O  
ATOM    776  CB  ARG A 230      27.902  20.057  31.050  1.00  0.00           C  
ATOM    777  CG  ARG A 230      28.754  18.847  30.660  1.00  0.00           C  
ATOM    778  CD  ARG A 230      29.225  18.926  29.209  1.00  0.00           C  
ATOM    779  NE  ARG A 230      28.125  18.791  28.260  1.00  0.00           N  
ATOM    780  CZ  ARG A 230      27.495  17.648  28.009  1.00  0.00           C  
ATOM    781  NH1 ARG A 230      27.863  16.539  28.634  1.00  0.00           N  
ATOM    782  NH2 ARG A 230      26.489  17.618  27.143  1.00  0.00           N  
ATOM    783  N   GLY A 231      29.474  19.573  33.959  1.00  0.00           N  
ATOM    784  CA  GLY A 231      30.662  19.877  34.732  1.00  0.00           C  
ATOM    785  C   GLY A 231      31.289  18.605  35.256  1.00  0.00           C  
ATOM    786  O   GLY A 231      30.795  17.512  34.976  1.00  0.00           O  
ATOM    787  N   ILE A 232      32.371  18.732  36.022  1.00  0.00           N  
ATOM    788  CA  ILE A 232      33.035  17.556  36.573  1.00  0.00           C  
ATOM    789  C   ILE A 232      32.866  17.479  38.080  1.00  0.00           C  
ATOM    790  O   ILE A 232      32.966  18.493  38.781  1.00  0.00           O  
ATOM    791  CB  ILE A 232      34.550  17.550  36.260  1.00  0.00           C  
ATOM    792  CG1 ILE A 232      34.783  17.489  34.748  1.00  0.00           C  
ATOM    793  CG2 ILE A 232      35.204  16.341  36.912  1.00  0.00           C  
ATOM    794  CD1 ILE A 232      34.575  18.799  34.041  1.00  0.00           C  
ATOM    795  N   VAL A 233      32.604  16.273  38.573  1.00  0.00           N  
ATOM    796  CA  VAL A 233      32.433  16.060  40.003  1.00  0.00           C  
ATOM    797  C   VAL A 233      33.801  16.053  40.668  1.00  0.00           C  
ATOM    798  O   VAL A 233      34.619  15.177  40.397  1.00  0.00           O  
ATOM    799  CB  VAL A 233      31.759  14.713  40.303  1.00  0.00           C  
ATOM    800  CG1 VAL A 233      31.492  14.602  41.787  1.00  0.00           C  
ATOM    801  CG2 VAL A 233      30.468  14.582  39.515  1.00  0.00           C  
ATOM    802  N   LYS A 234      34.044  17.026  41.538  1.00  0.00           N  
ATOM    803  CA  LYS A 234      35.317  17.136  42.241  1.00  0.00           C  
ATOM    804  C   LYS A 234      35.176  16.845  43.735  1.00  0.00           C  
ATOM    805  O   LYS A 234      34.176  17.216  44.353  1.00  0.00           O  
ATOM    806  CB  LYS A 234      35.890  18.546  42.058  1.00  0.00           C  
ATOM    807  CG  LYS A 234      36.444  18.841  40.672  1.00  0.00           C  
ATOM    808  CD  LYS A 234      37.763  18.121  40.442  1.00  0.00           C  
ATOM    809  CE  LYS A 234      38.431  18.586  39.157  1.00  0.00           C  
ATOM    810  NZ  LYS A 234      39.755  17.933  38.959  1.00  0.00           N  
ATOM    811  N   LYS A 235      36.180  16.184  44.309  1.00  0.00           N  
ATOM    812  CA  LYS A 235      36.174  15.868  45.739  1.00  0.00           C  
ATOM    813  C   LYS A 235      36.535  17.157  46.473  1.00  0.00           C  
ATOM    814  O   LYS A 235      37.087  18.076  45.870  1.00  0.00           O  
ATOM    815  CB  LYS A 235      37.206  14.784  46.045  1.00  0.00           C  
ATOM    816  CG  LYS A 235      37.214  13.652  45.033  1.00  0.00           C  
ATOM    817  CD  LYS A 235      38.298  12.623  45.333  1.00  0.00           C  
ATOM    818  CE  LYS A 235      37.889  11.708  46.473  1.00  0.00           C  
ATOM    819  NZ  LYS A 235      36.701  10.893  46.099  1.00  0.00           N  
ATOM    820  N   VAL A 236      36.224  17.240  47.761  1.00  0.00           N  
ATOM    821  CA  VAL A 236      36.526  18.457  48.510  1.00  0.00           C  
ATOM    822  C   VAL A 236      36.948  18.192  49.946  1.00  0.00           C  
ATOM    823  O   VAL A 236      36.411  17.300  50.605  1.00  0.00           O  
ATOM    824  CB  VAL A 236      35.309  19.414  48.530  1.00  0.00           C  
ATOM    825  CG1 VAL A 236      35.636  20.667  49.333  1.00  0.00           C  
ATOM    826  CG2 VAL A 236      34.927  19.788  47.112  1.00  0.00           C  
ATOM    827  N   ASP A 237      37.908  18.982  50.425  1.00  0.00           N  
ATOM    828  CA  ASP A 237      38.414  18.851  51.789  1.00  0.00           C  
ATOM    829  C   ASP A 237      37.413  19.419  52.782  1.00  0.00           C  
ATOM    830  O   ASP A 237      36.851  18.691  53.602  1.00  0.00           O  
ATOM    831  CB  ASP A 237      39.745  19.592  51.942  1.00  0.00           C  
ATOM    832  CG  ASP A 237      40.811  19.075  51.001  1.00  0.00           C  
ATOM    833  OD1 ASP A 237      40.651  19.236  49.772  1.00  0.00           O  
ATOM    834  OD2 ASP A 237      41.808  18.502  51.492  1.00  0.00           O  
ATOM    835  N   GLU A 238      37.197  20.727  52.704  1.00  0.00           N  
ATOM    836  CA  GLU A 238      36.262  21.398  53.595  1.00  0.00           C  
ATOM    837  C   GLU A 238      34.831  21.103  53.158  1.00  0.00           C  
ATOM    838  O   GLU A 238      34.384  21.587  52.118  1.00  0.00           O  
ATOM    839  CB  GLU A 238      36.500  22.909  53.564  1.00  0.00           C  
ATOM    840  CG  GLU A 238      37.958  23.322  53.728  1.00  0.00           C  
ATOM    841  CD  GLU A 238      38.580  22.786  55.003  1.00  0.00           C  
ATOM    842  OE1 GLU A 238      38.005  23.017  56.087  1.00  0.00           O  
ATOM    843  OE2 GLU A 238      39.645  22.136  54.920  1.00  0.00           O  
ATOM    844  N   PRO A 239      34.096  20.296  53.941  1.00  0.00           N  
ATOM    845  CA  PRO A 239      32.708  19.966  53.592  1.00  0.00           C  
ATOM    846  C   PRO A 239      31.864  21.230  53.415  1.00  0.00           C  
ATOM    847  O   PRO A 239      31.898  22.118  54.265  1.00  0.00           O  
ATOM    848  CB  PRO A 239      32.247  19.131  54.782  1.00  0.00           C  
ATOM    849  CG  PRO A 239      33.513  18.451  55.218  1.00  0.00           C  
ATOM    850  CD  PRO A 239      34.519  19.572  55.153  1.00  0.00           C  
ATOM    851  N   ILE A 240      31.121  21.317  52.312  1.00  0.00           N  
ATOM    852  CA  ILE A 240      30.273  22.481  52.058  1.00  0.00           C  
ATOM    853  C   ILE A 240      29.012  22.359  52.910  1.00  0.00           C  
ATOM    854  O   ILE A 240      28.128  21.550  52.623  1.00  0.00           O  
ATOM    855  CB  ILE A 240      29.874  22.590  50.568  1.00  0.00           C  
ATOM    856  CG1 ILE A 240      31.121  22.773  49.698  1.00  0.00           C  
ATOM    857  CG2 ILE A 240      28.942  23.772  50.363  1.00  0.00           C  
ATOM    858  CD1 ILE A 240      31.925  21.512  49.496  1.00  0.00           C  
ATOM    859  N   LYS A 241      28.937  23.175  53.956  1.00  0.00           N  
ATOM    860  CA  LYS A 241      27.815  23.140  54.888  1.00  0.00           C  
ATOM    861  C   LYS A 241      26.480  23.635  54.339  1.00  0.00           C  
ATOM    862  O   LYS A 241      25.426  23.235  54.832  1.00  0.00           O  
ATOM    863  CB  LYS A 241      28.182  23.914  56.161  1.00  0.00           C  
ATOM    864  CG  LYS A 241      29.378  23.320  56.908  1.00  0.00           C  
ATOM    865  CD  LYS A 241      29.722  24.114  58.168  1.00  0.00           C  
ATOM    866  CE  LYS A 241      31.001  23.600  58.842  1.00  0.00           C  
ATOM    867  NZ  LYS A 241      32.222  23.768  57.993  1.00  0.00           N  
ATOM    868  N   SER A 242      26.524  24.491  53.321  1.00  0.00           N  
ATOM    869  CA  SER A 242      25.305  25.035  52.720  1.00  0.00           C  
ATOM    870  C   SER A 242      24.605  24.048  51.785  1.00  0.00           C  
ATOM    871  O   SER A 242      23.623  24.397  51.131  1.00  0.00           O  
ATOM    872  CB  SER A 242      25.633  26.316  51.945  1.00  0.00           C  
ATOM    873  OG  SER A 242      26.601  26.066  50.937  1.00  0.00           O  
ATOM    874  N   ALA A 243      25.108  22.819  51.728  1.00  0.00           N  
ATOM    875  CA  ALA A 243      24.539  21.797  50.857  1.00  0.00           C  
ATOM    876  C   ALA A 243      24.223  20.507  51.609  1.00  0.00           C  
ATOM    877  O   ALA A 243      24.573  20.366  52.779  1.00  0.00           O  
ATOM    878  CB  ALA A 243      25.481  21.507  49.713  1.00  0.00           C  
ATOM    879  N   THR A 244      23.545  19.574  50.941  1.00  0.00           N  
ATOM    880  CA  THR A 244      23.220  18.289  51.553  1.00  0.00           C  
ATOM    881  C   THR A 244      24.271  17.282  51.089  1.00  0.00           C  
ATOM    882  O   THR A 244      24.658  16.368  51.821  1.00  0.00           O  
ATOM    883  CB  THR A 244      21.818  17.792  51.158  1.00  0.00           C  
ATOM    884  OG1 THR A 244      21.763  17.563  49.741  1.00  0.00           O  
ATOM    885  CG2 THR A 244      20.769  18.817  51.567  1.00  0.00           C  
ATOM    886  N   VAL A 245      24.709  17.447  49.857  1.00  0.00           N  
ATOM    887  CA  VAL A 245      25.806  16.673  49.323  1.00  0.00           C  
ATOM    888  C   VAL A 245      26.985  17.547  49.632  1.00  0.00           C  
ATOM    889  O   VAL A 245      27.327  18.443  48.873  1.00  0.00           O  
ATOM    890  CB  VAL A 245      25.693  16.431  47.811  1.00  0.00           C  
ATOM    891  CG1 VAL A 245      26.954  15.759  47.276  1.00  0.00           C  
ATOM    892  CG2 VAL A 245      24.467  15.593  47.489  1.00  0.00           C  
ATOM    893  N   GLN A 246      27.671  17.267  50.749  1.00  0.00           N  
ATOM    894  CA  GLN A 246      28.702  18.164  51.255  1.00  0.00           C  
ATOM    895  C   GLN A 246      30.089  17.719  50.806  1.00  0.00           C  
ATOM    896  O   GLN A 246      31.010  18.583  50.819  1.00  0.00           O  
ATOM    897  CB  GLN A 246      28.634  18.249  52.781  1.00  0.00           C  
ATOM    898  CG  GLN A 246      27.302  18.749  53.314  1.00  0.00           C  
ATOM    899  CD  GLN A 246      27.222  18.696  54.826  1.00  0.00           C  
ATOM    900  OE1 GLN A 246      27.813  17.821  55.458  1.00  0.00           O  
ATOM    901  NE2 GLN A 246      26.550  19.533  55.610  1.00  0.00           N  
ATOM    902  N   ASN A 247      30.362  16.481  50.490  1.00  0.00           N  
ATOM    903  CA  ASN A 247      31.706  16.057  50.166  1.00  0.00           C  
ATOM    904  C   ASN A 247      32.065  16.199  48.691  1.00  0.00           C  
ATOM    905  O   ASN A 247      33.201  15.928  48.298  1.00  0.00           O  
ATOM    906  CB  ASN A 247      31.896  14.618  50.635  1.00  0.00           C  
ATOM    907  CG  ASN A 247      31.633  14.458  52.128  1.00  0.00           C  
ATOM    908  OD1 ASN A 247      31.137  13.421  52.575  1.00  0.00           O  
ATOM    909  ND2 ASN A 247      31.970  15.486  52.906  1.00  0.00           N  
ATOM    910  N   LEU A 248      31.107  16.628  47.874  1.00  0.00           N  
ATOM    911  CA  LEU A 248      31.358  16.801  46.447  1.00  0.00           C  
ATOM    912  C   LEU A 248      31.029  18.209  46.005  1.00  0.00           C  
ATOM    913  O   LEU A 248      30.310  18.935  46.683  1.00  0.00           O  
ATOM    914  CB  LEU A 248      30.535  15.809  45.627  1.00  0.00           C  
ATOM    915  CG  LEU A 248      30.821  14.331  45.889  1.00  0.00           C  
ATOM    916  CD1 LEU A 248      29.812  13.474  45.148  1.00  0.00           C  
ATOM    917  CD2 LEU A 248      32.236  13.999  45.450  1.00  0.00           C  
ATOM    918  N   GLU A 249      31.568  18.588  44.856  1.00  0.00           N  
ATOM    919  CA  GLU A 249      31.360  19.911  44.290  1.00  0.00           C  
ATOM    920  C   GLU A 249      31.346  19.742  42.782  1.00  0.00           C  
ATOM    921  O   GLU A 249      31.897  18.772  42.263  1.00  0.00           O  
ATOM    922  CB  GLU A 249      32.505  20.834  44.688  1.00  0.00           C  
ATOM    923  CG  GLU A 249      32.378  22.235  44.161  1.00  0.00           C  
ATOM    924  CD  GLU A 249      33.520  23.117  44.611  1.00  0.00           C  
ATOM    925  OE1 GLU A 249      33.756  23.201  45.838  1.00  0.00           O  
ATOM    926  OE2 GLU A 249      34.180  23.727  43.741  1.00  0.00           O  
ATOM    927  N   ILE A 250      30.721  20.673  42.073  1.00  0.00           N  
ATOM    928  CA  ILE A 250      30.672  20.569  40.628  1.00  0.00           C  
ATOM    929  C   ILE A 250      31.408  21.712  39.949  1.00  0.00           C  
ATOM    930  O   ILE A 250      31.067  22.879  40.142  1.00  0.00           O  
ATOM    931  CB  ILE A 250      29.219  20.578  40.100  1.00  0.00           C  
ATOM    932  CG1 ILE A 250      28.426  19.405  40.688  1.00  0.00           C  
ATOM    933  CG2 ILE A 250      29.232  20.530  38.572  1.00  0.00           C  
ATOM    934  CD1 ILE A 250      28.878  18.048  40.225  1.00  0.00           C  
ATOM    935  N   HIS A 251      32.430  21.372  39.168  1.00  0.00           N  
ATOM    936  CA  HIS A 251      33.164  22.383  38.419  1.00  0.00           C  
ATOM    937  C   HIS A 251      32.415  22.444  37.101  1.00  0.00           C  
ATOM    938  O   HIS A 251      32.470  21.518  36.288  1.00  0.00           O  
ATOM    939  CB  HIS A 251      34.626  21.979  38.206  1.00  0.00           C  
ATOM    940  CG  HIS A 251      35.448  22.015  39.458  1.00  0.00           C  
ATOM    941  ND1 HIS A 251      36.825  22.093  39.444  1.00  0.00           N  
ATOM    942  CD2 HIS A 251      35.087  21.982  40.763  1.00  0.00           C  
ATOM    943  CE1 HIS A 251      37.275  22.107  40.686  1.00  0.00           C  
ATOM    944  NE2 HIS A 251      36.241  22.040  41.506  1.00  0.00           N  
ATOM    945  N   ILE A 252      31.694  23.540  36.919  1.00  0.00           N  
ATOM    946  CA  ILE A 252      30.861  23.741  35.750  1.00  0.00           C  
ATOM    947  C   ILE A 252      31.595  24.187  34.499  1.00  0.00           C  
ATOM    948  O   ILE A 252      32.230  25.244  34.478  1.00  0.00           O  
ATOM    949  CB  ILE A 252      29.750  24.769  36.061  1.00  0.00           C  
ATOM    950  CG1 ILE A 252      28.960  24.319  37.289  1.00  0.00           C  
ATOM    951  CG2 ILE A 252      28.834  24.930  34.861  1.00  0.00           C  
ATOM    952  CD1 ILE A 252      27.925  25.319  37.729  1.00  0.00           C  
ATOM    953  N   THR A 253      31.477  23.378  33.453  1.00  0.00           N  
ATOM    954  CA  THR A 253      32.093  23.683  32.172  1.00  0.00           C  
ATOM    955  C   THR A 253      31.040  24.320  31.272  1.00  0.00           C  
ATOM    956  O   THR A 253      31.371  25.109  30.396  1.00  0.00           O  
ATOM    957  CB  THR A 253      32.632  22.418  31.489  1.00  0.00           C  
ATOM    958  OG1 THR A 253      31.540  21.588  31.079  1.00  0.00           O  
ATOM    959  CG2 THR A 253      33.513  21.639  32.453  1.00  0.00           C  
ATOM    960  N   LYS A 254      29.771  23.979  31.496  1.00  0.00           N  
ATOM    961  CA  LYS A 254      28.675  24.542  30.707  1.00  0.00           C  
ATOM    962  C   LYS A 254      27.394  24.668  31.521  1.00  0.00           C  
ATOM    963  O   LYS A 254      27.076  23.792  32.325  1.00  0.00           O  
ATOM    964  CB  LYS A 254      28.376  23.672  29.480  1.00  0.00           C  
ATOM    965  CG  LYS A 254      29.485  23.594  28.462  1.00  0.00           C  
ATOM    966  CD  LYS A 254      29.026  22.830  27.232  1.00  0.00           C  
ATOM    967  CE  LYS A 254      30.135  22.733  26.199  1.00  0.00           C  
ATOM    968  NZ  LYS A 254      29.688  22.028  24.971  1.00  0.00           N  
ATOM    969  N   ILE A 255      26.650  25.745  31.292  1.00  0.00           N  
ATOM    970  CA  ILE A 255      25.400  25.951  32.002  1.00  0.00           C  
ATOM    971  C   ILE A 255      24.407  26.800  31.220  1.00  0.00           C  
ATOM    972  O   ILE A 255      24.715  27.926  30.828  1.00  0.00           O  
ATOM    973  CB  ILE A 255      25.635  26.599  33.387  1.00  0.00           C  
ATOM    974  CG1 ILE A 255      24.287  26.830  34.074  1.00  0.00           C  
ATOM    975  CG2 ILE A 255      26.365  27.922  33.239  1.00  0.00           C  
ATOM    976  CD1 ILE A 255      24.395  27.263  35.516  1.00  0.00           C  
ATOM    977  N   TYR A 256      23.205  26.253  31.008  1.00  0.00           N  
ATOM    978  CA  TYR A 256      22.161  26.964  30.274  1.00  0.00           C  
ATOM    979  C   TYR A 256      20.862  27.050  31.069  1.00  0.00           C  
ATOM    980  O   TYR A 256      20.603  26.227  31.943  1.00  0.00           O  
ATOM    981  CB  TYR A 256      21.857  26.261  28.944  1.00  0.00           C  
ATOM    982  CG  TYR A 256      23.072  25.830  28.147  1.00  0.00           C  
ATOM    983  CD1 TYR A 256      23.703  26.710  27.253  1.00  0.00           C  
ATOM    984  CD2 TYR A 256      23.583  24.540  28.269  1.00  0.00           C  
ATOM    985  CE1 TYR A 256      24.815  26.303  26.495  1.00  0.00           C  
ATOM    986  CE2 TYR A 256      24.687  24.120  27.519  1.00  0.00           C  
ATOM    987  CZ  TYR A 256      25.294  25.002  26.635  1.00  0.00           C  
ATOM    988  OH  TYR A 256      26.382  24.591  25.905  1.00  0.00           O  
ATOM    989  N   THR A 257      20.048  28.056  30.766  1.00  0.00           N  
ATOM    990  CA  THR A 257      18.759  28.204  31.423  1.00  0.00           C  
ATOM    991  C   THR A 257      17.682  27.495  30.601  1.00  0.00           C  
ATOM    992  O   THR A 257      17.580  27.687  29.385  1.00  0.00           O  
ATOM    993  CB  THR A 257      18.325  29.667  31.555  1.00  0.00           C  
ATOM    994  OG1 THR A 257      18.606  30.353  30.333  1.00  0.00           O  
ATOM    995  CG2 THR A 257      19.036  30.338  32.706  1.00  0.00           C  
ATOM    996  N   ILE A 258      16.897  26.665  31.278  1.00  0.00           N  
ATOM    997  CA  ILE A 258      15.799  25.946  30.653  1.00  0.00           C  
ATOM    998  C   ILE A 258      14.541  26.777  30.876  1.00  0.00           C  
ATOM    999  O   ILE A 258      13.682  26.873  30.004  1.00  0.00           O  
ATOM   1000  CB  ILE A 258      15.627  24.561  31.296  1.00  0.00           C  
ATOM   1001  CG1 ILE A 258      16.730  23.625  30.792  1.00  0.00           C  
ATOM   1002  CG2 ILE A 258      14.249  24.003  30.988  1.00  0.00           C  
ATOM   1003  CD1 ILE A 258      16.837  22.342  31.576  1.00  0.00           C  
ATOM   1004  N   SER A 259      14.440  27.379  32.057  1.00  0.00           N  
ATOM   1005  CA  SER A 259      13.293  28.210  32.397  1.00  0.00           C  
ATOM   1006  C   SER A 259      13.789  29.363  33.263  1.00  0.00           C  
ATOM   1007  O   SER A 259      14.350  29.160  34.339  1.00  0.00           O  
ATOM   1008  CB  SER A 259      12.248  27.373  33.146  1.00  0.00           C  
ATOM   1009  OG  SER A 259      11.003  28.047  33.256  1.00  0.00           O  
ATOM   1010  N   GLU A 261      13.597  30.581  32.785  1.00  0.00           N  
ATOM   1011  CA  GLU A 261      14.058  31.734  33.531  1.00  0.00           C  
ATOM   1012  C   GLU A 261      12.933  32.335  34.341  1.00  0.00           C  
ATOM   1013  O   GLU A 261      11.788  32.387  33.902  1.00  0.00           O  
ATOM   1014  CB  GLU A 261      14.657  32.778  32.582  1.00  0.00           C  
ATOM   1015  CG  GLU A 261      15.869  32.261  31.818  1.00  0.00           C  
ATOM   1016  CD  GLU A 261      16.568  33.337  31.002  1.00  0.00           C  
ATOM   1017  OE1 GLU A 261      15.870  34.060  30.253  1.00  0.00           O  
ATOM   1018  OE2 GLU A 261      17.815  33.450  31.102  1.00  0.00           O  
ATOM   1019  N   THR A 262      13.268  32.775  35.542  1.00  0.00           N  
ATOM   1020  CA  THR A 262      12.287  33.367  36.426  1.00  0.00           C  
ATOM   1021  C   THR A 262      12.451  34.871  36.480  1.00  0.00           C  
ATOM   1022  O   THR A 262      13.454  35.405  36.019  1.00  0.00           O  
ATOM   1023  CB  THR A 262      12.460  32.821  37.822  1.00  0.00           C  
ATOM   1024  OG1 THR A 262      13.846  32.902  38.181  1.00  0.00           O  
ATOM   1025  CG2 THR A 262      11.982  31.366  37.879  1.00  0.00           C  
ATOM   1026  N   PRO A 263      11.454  35.574  37.034  1.00  0.00           N  
ATOM   1027  CA  PRO A 263      11.519  37.031  37.144  1.00  0.00           C  
ATOM   1028  C   PRO A 263      12.601  37.382  38.157  1.00  0.00           C  
ATOM   1029  O   PRO A 263      13.023  36.537  38.953  1.00  0.00           O  
ATOM   1030  CB  PRO A 263      10.129  37.405  37.658  1.00  0.00           C  
ATOM   1031  CG  PRO A 263       9.261  36.278  37.183  1.00  0.00           C  
ATOM   1032  CD  PRO A 263      10.129  35.082  37.442  1.00  0.00           C  
ATOM   1033  N   GLU A 264      13.034  38.632  38.126  1.00  0.00           N  
ATOM   1034  CA  GLU A 264      14.061  39.131  39.028  1.00  0.00           C  
ATOM   1035  C   GLU A 264      13.743  38.743  40.479  1.00  0.00           C  
ATOM   1036  O   GLU A 264      14.600  38.215  41.193  1.00  0.00           O  
ATOM   1037  CB  GLU A 264      14.152  40.656  38.891  1.00  0.00           C  
ATOM   1038  CG  GLU A 264      14.187  41.188  37.428  1.00  0.00           C  
ATOM   1039  CD  GLU A 264      12.884  40.956  36.628  1.00  0.00           C  
ATOM   1040  OE1 GLU A 264      11.796  41.376  37.083  1.00  0.00           O  
ATOM   1041  OE2 GLU A 264      12.952  40.361  35.529  1.00  0.00           O  
ATOM   1042  N   ALA A 266      12.510  39.005  40.911  1.00  0.00           N  
ATOM   1043  CA  ALA A 266      12.086  38.670  42.273  1.00  0.00           C  
ATOM   1044  C   ALA A 266      10.756  37.909  42.276  1.00  0.00           C  
ATOM   1045  O   ALA A 266       9.860  38.194  41.482  1.00  0.00           O  
ATOM   1046  CB  ALA A 266      11.963  39.936  43.113  1.00  0.00           C  
ATOM   1047  N   LEU A 267      10.644  36.933  43.171  1.00  0.00           N  
ATOM   1048  CA  LEU A 267       9.436  36.122  43.296  1.00  0.00           C  
ATOM   1049  C   LEU A 267       8.697  36.540  44.563  1.00  0.00           C  
ATOM   1050  O   LEU A 267       9.298  37.140  45.454  1.00  0.00           O  
ATOM   1051  CB  LEU A 267       9.808  34.640  43.362  1.00  0.00           C  
ATOM   1052  CG  LEU A 267      10.466  34.096  42.095  1.00  0.00           C  
ATOM   1053  CD1 LEU A 267      10.805  32.636  42.282  1.00  0.00           C  
ATOM   1054  CD2 LEU A 267       9.520  34.270  40.913  1.00  0.00           C  
ATOM   1055  N   PRO A 268       7.389  36.221  44.664  1.00  0.00           N  
ATOM   1056  CA  PRO A 268       6.585  36.584  45.842  1.00  0.00           C  
ATOM   1057  C   PRO A 268       7.207  36.167  47.174  1.00  0.00           C  
ATOM   1058  O   PRO A 268       7.004  36.830  48.187  1.00  0.00           O  
ATOM   1059  CB  PRO A 268       5.245  35.907  45.571  1.00  0.00           C  
ATOM   1060  CG  PRO A 268       5.159  35.933  44.070  1.00  0.00           C  
ATOM   1061  CD  PRO A 268       6.564  35.515  43.667  1.00  0.00           C  
ATOM   1062  N   ILE A 269       7.946  35.062  47.186  1.00  0.00           N  
ATOM   1063  CA  ILE A 269       8.616  34.641  48.405  1.00  0.00           C  
ATOM   1064  C   ILE A 269       9.983  34.090  48.078  1.00  0.00           C  
ATOM   1065  O   ILE A 269      10.215  33.595  46.981  1.00  0.00           O  
ATOM   1066  CB  ILE A 269       7.840  33.568  49.189  1.00  0.00           C  
ATOM   1067  CG1 ILE A 269       7.568  32.357  48.307  1.00  0.00           C  
ATOM   1068  CG2 ILE A 269       6.556  34.154  49.731  1.00  0.00           C  
ATOM   1069  CD1 ILE A 269       6.945  31.206  49.072  1.00  0.00           C  
ATOM   1070  N   LEU A 270      10.887  34.187  49.043  1.00  0.00           N  
ATOM   1071  CA  LEU A 270      12.240  33.707  48.869  1.00  0.00           C  
ATOM   1072  C   LEU A 270      12.422  32.373  49.564  1.00  0.00           C  
ATOM   1073  O   LEU A 270      11.992  32.199  50.704  1.00  0.00           O  
ATOM   1074  CB  LEU A 270      13.233  34.712  49.448  1.00  0.00           C  
ATOM   1075  CG  LEU A 270      13.155  36.127  48.890  1.00  0.00           C  
ATOM   1076  CD1 LEU A 270      14.333  36.919  49.432  1.00  0.00           C  
ATOM   1077  CD2 LEU A 270      13.188  36.101  47.364  1.00  0.00           C  
ATOM   1078  N   LEU A 271      13.068  31.434  48.883  1.00  0.00           N  
ATOM   1079  CA  LEU A 271      13.300  30.134  49.476  1.00  0.00           C  
ATOM   1080  C   LEU A 271      14.206  30.247  50.681  1.00  0.00           C  
ATOM   1081  O   LEU A 271      14.167  29.400  51.568  1.00  0.00           O  
ATOM   1082  CB  LEU A 271      13.905  29.171  48.464  1.00  0.00           C  
ATOM   1083  CG  LEU A 271      12.839  28.476  47.625  1.00  0.00           C  
ATOM   1084  CD1 LEU A 271      12.353  29.421  46.544  1.00  0.00           C  
ATOM   1085  CD2 LEU A 271      13.414  27.216  47.014  1.00  0.00           C  
ATOM   1086  N   GLU A 272      15.029  31.289  50.714  1.00  0.00           N  
ATOM   1087  CA  GLU A 272      15.917  31.482  51.849  1.00  0.00           C  
ATOM   1088  C   GLU A 272      15.060  31.637  53.104  1.00  0.00           C  
ATOM   1089  O   GLU A 272      15.339  31.021  54.134  1.00  0.00           O  
ATOM   1090  CB  GLU A 272      16.776  32.727  51.660  1.00  0.00           C  
ATOM   1091  CG  GLU A 272      17.740  32.960  52.807  1.00  0.00           C  
ATOM   1092  CD  GLU A 272      18.544  34.231  52.643  1.00  0.00           C  
ATOM   1093  OE1 GLU A 272      18.260  34.999  51.697  1.00  0.00           O  
ATOM   1094  OE2 GLU A 272      19.457  34.462  53.465  1.00  0.00           O  
ATOM   1095  N   ASP A 273      14.009  32.451  53.006  1.00  0.00           N  
ATOM   1096  CA  ASP A 273      13.105  32.668  54.133  1.00  0.00           C  
ATOM   1097  C   ASP A 273      12.208  31.459  54.385  1.00  0.00           C  
ATOM   1098  O   ASP A 273      11.981  31.070  55.532  1.00  0.00           O  
ATOM   1099  CB  ASP A 273      12.210  33.891  53.899  1.00  0.00           C  
ATOM   1100  CG  ASP A 273      12.998  35.180  53.745  1.00  0.00           C  
ATOM   1101  OD1 ASP A 273      14.103  35.275  54.326  1.00  0.00           O  
ATOM   1102  OD2 ASP A 273      12.497  36.104  53.056  1.00  0.00           O  
ATOM   1103  N   ALA A 274      11.696  30.869  53.310  1.00  0.00           N  
ATOM   1104  CA  ALA A 274      10.814  29.719  53.426  1.00  0.00           C  
ATOM   1105  C   ALA A 274      11.519  28.479  53.962  1.00  0.00           C  
ATOM   1106  O   ALA A 274      10.891  27.627  54.583  1.00  0.00           O  
ATOM   1107  CB  ALA A 274      10.180  29.415  52.075  1.00  0.00           C  
ATOM   1108  N   SER A 275      12.820  28.378  53.731  1.00  0.00           N  
ATOM   1109  CA  SER A 275      13.578  27.221  54.195  1.00  0.00           C  
ATOM   1110  C   SER A 275      14.015  27.380  55.639  1.00  0.00           C  
ATOM   1111  O   SER A 275      14.479  26.429  56.262  1.00  0.00           O  
ATOM   1112  CB  SER A 275      14.819  27.007  53.324  1.00  0.00           C  
ATOM   1113  OG  SER A 275      14.452  26.751  51.979  1.00  0.00           O  
ATOM   1114  N   ARG A 276      13.856  28.584  56.173  1.00  0.00           N  
ATOM   1115  CA  ARG A 276      14.273  28.852  57.539  1.00  0.00           C  
ATOM   1116  C   ARG A 276      13.306  28.325  58.574  1.00  0.00           C  
ATOM   1117  O   ARG A 276      12.104  28.596  58.522  1.00  0.00           O  
ATOM   1118  CB  ARG A 276      14.464  30.352  57.748  1.00  0.00           C  
ATOM   1119  CG  ARG A 276      15.252  30.710  58.991  1.00  0.00           C  
ATOM   1120  CD  ARG A 276      16.381  31.650  58.619  1.00  0.00           C  
ATOM   1121  NE  ARG A 276      15.868  32.730  57.786  1.00  0.00           N  
ATOM   1122  CZ  ARG A 276      16.603  33.431  56.934  1.00  0.00           C  
ATOM   1123  NH1 ARG A 276      17.899  33.175  56.798  1.00  0.00           N  
ATOM   1124  NH2 ARG A 276      16.029  34.367  56.196  1.00  0.00           N  
ATOM   1125  N   SER A 277      13.855  27.565  59.515  1.00  0.00           N  
ATOM   1126  CA  SER A 277      13.078  26.990  60.607  1.00  0.00           C  
ATOM   1127  C   SER A 277      12.605  28.111  61.534  1.00  0.00           C  
ATOM   1128  O   SER A 277      13.408  28.947  61.961  1.00  0.00           O  
ATOM   1129  CB  SER A 277      13.946  25.999  61.396  1.00  0.00           C  
ATOM   1130  OG  SER A 277      13.271  25.536  62.554  1.00  0.00           O  
ATOM   1131  N   GLU A 278      11.308  28.133  61.830  1.00  0.00           N  
ATOM   1132  CA  GLU A 278      10.730  29.143  62.715  1.00  0.00           C  
ATOM   1133  C   GLU A 278      11.653  29.460  63.895  1.00  0.00           C  
ATOM   1134  O   GLU A 278      11.795  30.616  64.296  1.00  0.00           O  
ATOM   1135  CB  GLU A 278       9.377  28.660  63.244  1.00  0.00           C  
ATOM   1136  CG  GLU A 278       8.901  29.372  64.503  1.00  0.00           C  
ATOM   1137  CD  GLU A 278       8.600  30.839  64.277  1.00  0.00           C  
ATOM   1138  OE1 GLU A 278       9.483  31.557  63.762  1.00  0.00           O  
ATOM   1139  OE2 GLU A 278       7.480  31.279  64.620  1.00  0.00           O  
ATOM   1140  N   ALA A 279      12.276  28.429  64.448  1.00  0.00           N  
ATOM   1141  CA  ALA A 279      13.182  28.612  65.569  1.00  0.00           C  
ATOM   1142  C   ALA A 279      14.445  29.329  65.113  1.00  0.00           C  
ATOM   1143  O   ALA A 279      14.865  30.306  65.727  1.00  0.00           O  
ATOM   1144  CB  ALA A 279      13.541  27.261  66.179  1.00  0.00           C  
ATOM   1145  N   GLU A 281      15.043  28.836  64.032  1.00  0.00           N  
ATOM   1146  CA  GLU A 281      16.269  29.414  63.491  1.00  0.00           C  
ATOM   1147  C   GLU A 281      16.112  30.868  63.042  1.00  0.00           C  
ATOM   1148  O   GLU A 281      17.086  31.619  62.999  1.00  0.00           O  
ATOM   1149  CB  GLU A 281      16.782  28.566  62.321  1.00  0.00           C  
ATOM   1150  CG  GLU A 281      18.093  29.083  61.722  1.00  0.00           C  
ATOM   1151  CD  GLU A 281      18.716  28.124  60.715  1.00  0.00           C  
ATOM   1152  OE1 GLU A 281      19.106  27.006  61.120  1.00  0.00           O  
ATOM   1153  OE2 GLU A 281      18.818  28.491  59.522  1.00  0.00           O  
ATOM   1154  N   ALA A 282      14.889  31.261  62.704  1.00  0.00           N  
ATOM   1155  CA  ALA A 282      14.630  32.626  62.276  1.00  0.00           C  
ATOM   1156  C   ALA A 282      14.788  33.538  63.487  1.00  0.00           C  
ATOM   1157  O   ALA A 282      15.429  34.594  63.415  1.00  0.00           O  
ATOM   1158  CB  ALA A 282      13.222  32.741  61.714  1.00  0.00           C  
ATOM   1159  N   GLU A 283      14.200  33.112  64.601  1.00  0.00           N  
ATOM   1160  CA  GLU A 283      14.260  33.869  65.841  1.00  0.00           C  
ATOM   1161  C   GLU A 283      15.673  33.854  66.403  1.00  0.00           C  
ATOM   1162  O   GLU A 283      16.160  34.863  66.905  1.00  0.00           O  
ATOM   1163  CB  GLU A 283      13.245  33.304  66.835  1.00  0.00           C  
ATOM   1164  CG  GLU A 283      11.817  33.400  66.297  1.00  0.00           C  
ATOM   1165  CD  GLU A 283      10.753  32.985  67.302  1.00  0.00           C  
ATOM   1166  OE1 GLU A 283      10.908  31.915  67.937  1.00  0.00           O  
ATOM   1167  OE2 GLU A 283       9.751  33.727  67.444  1.00  0.00           O  
ATOM   1168  N   ALA A 291      16.345  32.715  66.293  1.00  0.00           N  
ATOM   1169  CA  ALA A 291      17.716  32.617  66.768  1.00  0.00           C  
ATOM   1170  C   ALA A 291      18.561  33.677  66.053  1.00  0.00           C  
ATOM   1171  O   ALA A 291      19.567  34.148  66.581  1.00  0.00           O  
ATOM   1172  CB  ALA A 291      18.272  31.223  66.490  1.00  0.00           C  
ATOM   1173  N   ALA A 292      18.151  34.050  64.845  1.00  0.00           N  
ATOM   1174  CA  ALA A 292      18.874  35.069  64.089  1.00  0.00           C  
ATOM   1175  C   ALA A 292      18.147  36.412  64.202  1.00  0.00           C  
ATOM   1176  O   ALA A 292      18.551  37.408  63.601  1.00  0.00           O  
ATOM   1177  CB  ALA A 292      18.987  34.659  62.628  1.00  0.00           C  
ATOM   1178  N   GLY A 293      17.072  36.437  64.979  1.00  0.00           N  
ATOM   1179  CA  GLY A 293      16.320  37.666  65.135  1.00  0.00           C  
ATOM   1180  C   GLY A 293      15.751  38.178  63.825  1.00  0.00           C  
ATOM   1181  O   GLY A 293      15.536  39.381  63.670  1.00  0.00           O  
ATOM   1182  N   LEU A 296      15.501  37.273  62.881  1.00  0.00           N  
ATOM   1183  CA  LEU A 296      14.957  37.666  61.583  1.00  0.00           C  
ATOM   1184  C   LEU A 296      13.440  37.542  61.530  1.00  0.00           C  
ATOM   1185  O   LEU A 296      12.845  36.690  62.199  1.00  0.00           O  
ATOM   1186  CB  LEU A 296      15.567  36.816  60.467  1.00  0.00           C  
ATOM   1187  CG  LEU A 296      17.072  36.991  60.241  1.00  0.00           C  
ATOM   1188  CD1 LEU A 296      17.564  36.008  59.184  1.00  0.00           C  
ATOM   1189  CD2 LEU A 296      17.354  38.433  59.818  1.00  0.00           C  
ATOM   1190  N   PRO A 297      12.789  38.398  60.730  1.00  0.00           N  
ATOM   1191  CA  PRO A 297      11.329  38.324  60.633  1.00  0.00           C  
ATOM   1192  C   PRO A 297      10.910  36.958  60.088  1.00  0.00           C  
ATOM   1193  O   PRO A 297      11.611  36.351  59.275  1.00  0.00           O  
ATOM   1194  CB  PRO A 297      10.986  39.478  59.694  1.00  0.00           C  
ATOM   1195  CG  PRO A 297      12.209  39.576  58.819  1.00  0.00           C  
ATOM   1196  CD  PRO A 297      13.337  39.404  59.802  1.00  0.00           C  
ATOM   1197  N   VAL A 298       9.772  36.464  60.549  1.00  0.00           N  
ATOM   1198  CA  VAL A 298       9.313  35.166  60.098  1.00  0.00           C  
ATOM   1199  C   VAL A 298       8.234  35.272  59.028  1.00  0.00           C  
ATOM   1200  O   VAL A 298       7.362  36.137  59.101  1.00  0.00           O  
ATOM   1201  CB  VAL A 298       8.750  34.357  61.277  1.00  0.00           C  
ATOM   1202  CG1 VAL A 298       8.531  32.906  60.858  1.00  0.00           C  
ATOM   1203  CG2 VAL A 298       9.697  34.451  62.462  1.00  0.00           C  
ATOM   1204  N   VAL A 303       8.308  34.401  58.025  1.00  0.00           N  
ATOM   1205  CA  VAL A 303       7.293  34.367  56.973  1.00  0.00           C  
ATOM   1206  C   VAL A 303       6.263  33.391  57.522  1.00  0.00           C  
ATOM   1207  O   VAL A 303       6.535  32.191  57.637  1.00  0.00           O  
ATOM   1208  CB  VAL A 303       7.849  33.819  55.647  1.00  0.00           C  
ATOM   1209  CG1 VAL A 303       6.763  33.844  54.575  1.00  0.00           C  
ATOM   1210  CG2 VAL A 303       9.035  34.647  55.214  1.00  0.00           C  
ATOM   1211  N   ASN A 305       5.095  33.913  57.881  1.00  0.00           N  
ATOM   1212  CA  ASN A 305       4.035  33.100  58.475  1.00  0.00           C  
ATOM   1213  C   ASN A 305       3.399  32.056  57.550  1.00  0.00           C  
ATOM   1214  O   ASN A 305       3.610  32.048  56.330  1.00  0.00           O  
ATOM   1215  CB  ASN A 305       2.943  34.005  59.045  1.00  0.00           C  
ATOM   1216  CG  ASN A 305       2.252  34.820  57.973  1.00  0.00           C  
ATOM   1217  OD1 ASN A 305       1.911  34.302  56.911  1.00  0.00           O  
ATOM   1218  ND2 ASN A 305       2.037  36.099  58.247  1.00  0.00           N  
ATOM   1219  N   LEU A 306       2.601  31.183  58.149  1.00  0.00           N  
ATOM   1220  CA  LEU A 306       1.946  30.120  57.407  1.00  0.00           C  
ATOM   1221  C   LEU A 306       1.011  30.642  56.309  1.00  0.00           C  
ATOM   1222  O   LEU A 306       1.025  30.143  55.184  1.00  0.00           O  
ATOM   1223  CB  LEU A 306       1.185  29.214  58.375  1.00  0.00           C  
ATOM   1224  CG  LEU A 306       0.636  27.910  57.776  1.00  0.00           C  
ATOM   1225  CD1 LEU A 306       1.728  27.202  56.984  1.00  0.00           C  
ATOM   1226  CD2 LEU A 306       0.118  27.012  58.881  1.00  0.00           C  
ATOM   1227  N   ASP A 307       0.215  31.660  56.608  1.00  0.00           N  
ATOM   1228  CA  ASP A 307      -0.697  32.163  55.589  1.00  0.00           C  
ATOM   1229  C   ASP A 307       0.004  32.688  54.341  1.00  0.00           C  
ATOM   1230  O   ASP A 307      -0.495  32.520  53.227  1.00  0.00           O  
ATOM   1231  CB  ASP A 307      -1.634  33.217  56.185  1.00  0.00           C  
ATOM   1232  CG  ASP A 307      -2.754  32.589  57.019  1.00  0.00           C  
ATOM   1233  OD1 ASP A 307      -3.484  31.714  56.489  1.00  0.00           O  
ATOM   1234  OD2 ASP A 307      -2.907  32.963  58.202  1.00  0.00           O  
ATOM   1235  N   THR A 308       1.172  33.297  54.519  1.00  0.00           N  
ATOM   1236  CA  THR A 308       1.939  33.828  53.394  1.00  0.00           C  
ATOM   1237  C   THR A 308       2.501  32.667  52.557  1.00  0.00           C  
ATOM   1238  O   THR A 308       2.549  32.725  51.327  1.00  0.00           O  
ATOM   1239  CB  THR A 308       3.099  34.706  53.913  1.00  0.00           C  
ATOM   1240  OG1 THR A 308       2.552  35.847  54.583  1.00  0.00           O  
ATOM   1241  CG2 THR A 308       4.004  35.170  52.768  1.00  0.00           C  
ATOM   1242  N   ARG A 309       2.913  31.602  53.230  1.00  0.00           N  
ATOM   1243  CA  ARG A 309       3.448  30.460  52.529  1.00  0.00           C  
ATOM   1244  C   ARG A 309       2.348  29.739  51.767  1.00  0.00           C  
ATOM   1245  O   ARG A 309       2.574  29.208  50.688  1.00  0.00           O  
ATOM   1246  CB  ARG A 309       4.080  29.488  53.510  1.00  0.00           C  
ATOM   1247  CG  ARG A 309       5.377  29.932  54.087  1.00  0.00           C  
ATOM   1248  CD  ARG A 309       5.677  29.062  55.278  1.00  0.00           C  
ATOM   1249  NE  ARG A 309       6.629  29.709  56.163  1.00  0.00           N  
ATOM   1250  CZ  ARG A 309       7.878  29.298  56.337  1.00  0.00           C  
ATOM   1251  NH1 ARG A 309       8.322  28.228  55.683  1.00  0.00           N  
ATOM   1252  NH2 ARG A 309       8.677  29.967  57.158  1.00  0.00           N  
ATOM   1253  N   LEU A 310       1.157  29.684  52.339  1.00  0.00           N  
ATOM   1254  CA  LEU A 310       0.091  29.001  51.639  1.00  0.00           C  
ATOM   1255  C   LEU A 310      -0.376  29.856  50.464  1.00  0.00           C  
ATOM   1256  O   LEU A 310      -0.830  29.323  49.458  1.00  0.00           O  
ATOM   1257  CB  LEU A 310      -1.063  28.690  52.582  1.00  0.00           C  
ATOM   1258  CG  LEU A 310      -0.724  27.774  53.757  1.00  0.00           C  
ATOM   1259  CD1 LEU A 310      -2.025  27.525  54.495  1.00  0.00           C  
ATOM   1260  CD2 LEU A 310      -0.101  26.435  53.299  1.00  0.00           C  
ATOM   1261  N   ASP A 311      -0.241  31.176  50.572  1.00  0.00           N  
ATOM   1262  CA  ASP A 311      -0.650  32.036  49.464  1.00  0.00           C  
ATOM   1263  C   ASP A 311       0.223  31.814  48.239  1.00  0.00           C  
ATOM   1264  O   ASP A 311      -0.208  32.050  47.117  1.00  0.00           O  
ATOM   1265  CB  ASP A 311      -0.612  33.515  49.861  1.00  0.00           C  
ATOM   1266  CG  ASP A 311      -1.734  33.892  50.831  1.00  0.00           C  
ATOM   1267  OD1 ASP A 311      -2.760  33.176  50.872  1.00  0.00           O  
ATOM   1268  OD2 ASP A 311      -1.594  34.911  51.546  1.00  0.00           O  
ATOM   1269  N   TYR A 312       1.451  31.354  48.453  1.00  0.00           N  
ATOM   1270  CA  TYR A 312       2.371  31.084  47.355  1.00  0.00           C  
ATOM   1271  C   TYR A 312       2.848  29.656  47.514  1.00  0.00           C  
ATOM   1272  O   TYR A 312       4.045  29.366  47.473  1.00  0.00           O  
ATOM   1273  CB  TYR A 312       3.524  32.086  47.378  1.00  0.00           C  
ATOM   1274  CG  TYR A 312       2.995  33.466  47.084  1.00  0.00           C  
ATOM   1275  CD1 TYR A 312       2.608  33.789  45.782  1.00  0.00           C  
ATOM   1276  CD2 TYR A 312       2.832  34.414  48.086  1.00  0.00           C  
ATOM   1277  CE1 TYR A 312       2.063  35.015  45.487  1.00  0.00           C  
ATOM   1278  CE2 TYR A 312       2.258  35.650  47.800  1.00  0.00           C  
ATOM   1279  CZ  TYR A 312       1.875  35.940  46.494  1.00  0.00           C  
ATOM   1280  OH  TYR A 312       1.291  37.152  46.218  1.00  0.00           O  
ATOM   1281  N   ARG A 313       1.867  28.792  47.712  1.00  0.00           N  
ATOM   1282  CA  ARG A 313       2.137  27.394  47.954  1.00  0.00           C  
ATOM   1283  C   ARG A 313       3.110  26.717  46.989  1.00  0.00           C  
ATOM   1284  O   ARG A 313       4.028  26.057  47.452  1.00  0.00           O  
ATOM   1285  CB  ARG A 313       0.812  26.636  48.007  1.00  0.00           C  
ATOM   1286  CG  ARG A 313       0.896  25.261  48.611  1.00  0.00           C  
ATOM   1287  CD  ARG A 313       1.609  25.262  49.950  1.00  0.00           C  
ATOM   1288  NE  ARG A 313       1.365  24.021  50.676  1.00  0.00           N  
ATOM   1289  CZ  ARG A 313       2.042  23.635  51.752  1.00  0.00           C  
ATOM   1290  NH1 ARG A 313       3.022  24.390  52.230  1.00  0.00           N  
ATOM   1291  NH2 ARG A 313       1.717  22.509  52.370  1.00  0.00           N  
ATOM   1292  N   VAL A 314       2.938  26.885  45.672  1.00  0.00           N  
ATOM   1293  CA  VAL A 314       3.828  26.217  44.727  1.00  0.00           C  
ATOM   1294  C   VAL A 314       5.298  26.548  44.879  1.00  0.00           C  
ATOM   1295  O   VAL A 314       6.146  25.739  44.505  1.00  0.00           O  
ATOM   1296  CB  VAL A 314       3.422  26.432  43.236  1.00  0.00           C  
ATOM   1297  CG1 VAL A 314       2.086  25.750  42.971  1.00  0.00           C  
ATOM   1298  CG2 VAL A 314       3.359  27.907  42.892  1.00  0.00           C  
ATOM   1299  N   ILE A 315       5.619  27.710  45.436  1.00  0.00           N  
ATOM   1300  CA  ILE A 315       7.028  28.048  45.620  1.00  0.00           C  
ATOM   1301  C   ILE A 315       7.473  27.434  46.942  1.00  0.00           C  
ATOM   1302  O   ILE A 315       8.528  26.797  47.022  1.00  0.00           O  
ATOM   1303  CB  ILE A 315       7.256  29.576  45.651  1.00  0.00           C  
ATOM   1304  CG1 ILE A 315       6.760  30.202  44.345  1.00  0.00           C  
ATOM   1305  CG2 ILE A 315       8.743  29.885  45.855  1.00  0.00           C  
ATOM   1306  CD1 ILE A 315       6.934  31.717  44.285  1.00  0.00           C  
ATOM   1307  N   ASP A 316       6.643  27.595  47.970  1.00  0.00           N  
ATOM   1308  CA  ASP A 316       6.949  27.058  49.290  1.00  0.00           C  
ATOM   1309  C   ASP A 316       7.111  25.531  49.311  1.00  0.00           C  
ATOM   1310  O   ASP A 316       7.865  24.997  50.129  1.00  0.00           O  
ATOM   1311  CB  ASP A 316       5.863  27.470  50.288  1.00  0.00           C  
ATOM   1312  CG  ASP A 316       6.115  26.917  51.697  1.00  0.00           C  
ATOM   1313  OD1 ASP A 316       7.207  27.178  52.266  1.00  0.00           O  
ATOM   1314  OD2 ASP A 316       5.214  26.224  52.234  1.00  0.00           O  
ATOM   1315  N   LEU A 317       6.398  24.833  48.429  1.00  0.00           N  
ATOM   1316  CA  LEU A 317       6.490  23.378  48.380  1.00  0.00           C  
ATOM   1317  C   LEU A 317       7.872  22.930  47.890  1.00  0.00           C  
ATOM   1318  O   LEU A 317       8.226  21.764  48.012  1.00  0.00           O  
ATOM   1319  CB  LEU A 317       5.380  22.787  47.485  1.00  0.00           C  
ATOM   1320  CG  LEU A 317       3.959  22.750  48.090  1.00  0.00           C  
ATOM   1321  CD1 LEU A 317       2.929  22.431  47.017  1.00  0.00           C  
ATOM   1322  CD2 LEU A 317       3.889  21.686  49.195  1.00  0.00           C  
ATOM   1323  N   ARG A 318       8.663  23.861  47.361  1.00  0.00           N  
ATOM   1324  CA  ARG A 318       9.996  23.520  46.871  1.00  0.00           C  
ATOM   1325  C   ARG A 318      11.060  23.389  47.971  1.00  0.00           C  
ATOM   1326  O   ARG A 318      12.146  22.902  47.708  1.00  0.00           O  
ATOM   1327  CB  ARG A 318      10.468  24.557  45.855  1.00  0.00           C  
ATOM   1328  CG  ARG A 318       9.654  24.606  44.582  1.00  0.00           C  
ATOM   1329  CD  ARG A 318      10.102  25.780  43.737  1.00  0.00           C  
ATOM   1330  NE  ARG A 318       9.299  25.941  42.535  1.00  0.00           N  
ATOM   1331  CZ  ARG A 318       9.316  27.023  41.769  1.00  0.00           C  
ATOM   1332  NH1 ARG A 318      10.102  28.046  42.083  1.00  0.00           N  
ATOM   1333  NH2 ARG A 318       8.538  27.089  40.696  1.00  0.00           N  
ATOM   1334  N   THR A 319      10.770  23.804  49.200  1.00  0.00           N  
ATOM   1335  CA  THR A 319      11.794  23.679  50.233  1.00  0.00           C  
ATOM   1336  C   THR A 319      12.143  22.209  50.418  1.00  0.00           C  
ATOM   1337  O   THR A 319      11.310  21.333  50.164  1.00  0.00           O  
ATOM   1338  CB  THR A 319      11.327  24.233  51.582  1.00  0.00           C  
ATOM   1339  OG1 THR A 319      10.191  23.481  52.036  1.00  0.00           O  
ATOM   1340  CG2 THR A 319      10.976  25.712  51.458  1.00  0.00           C  
ATOM   1341  N   VAL A 320      13.362  21.929  50.871  1.00  0.00           N  
ATOM   1342  CA  VAL A 320      13.758  20.543  51.059  1.00  0.00           C  
ATOM   1343  C   VAL A 320      12.869  19.888  52.096  1.00  0.00           C  
ATOM   1344  O   VAL A 320      12.527  18.720  51.979  1.00  0.00           O  
ATOM   1345  CB  VAL A 320      15.245  20.408  51.498  1.00  0.00           C  
ATOM   1346  CG1 VAL A 320      16.117  21.292  50.617  1.00  0.00           C  
ATOM   1347  CG2 VAL A 320      15.404  20.753  52.968  1.00  0.00           C  
ATOM   1348  N   THR A 321      12.483  20.646  53.108  1.00  0.00           N  
ATOM   1349  CA  THR A 321      11.627  20.100  54.144  1.00  0.00           C  
ATOM   1350  C   THR A 321      10.262  19.691  53.580  1.00  0.00           C  
ATOM   1351  O   THR A 321       9.762  18.618  53.897  1.00  0.00           O  
ATOM   1352  CB  THR A 321      11.443  21.119  55.280  1.00  0.00           C  
ATOM   1353  OG1 THR A 321      12.736  21.505  55.763  1.00  0.00           O  
ATOM   1354  CG2 THR A 321      10.650  20.513  56.437  1.00  0.00           C  
ATOM   1355  N   ASN A 322       9.672  20.528  52.728  1.00  0.00           N  
ATOM   1356  CA  ASN A 322       8.370  20.203  52.160  1.00  0.00           C  
ATOM   1357  C   ASN A 322       8.432  19.023  51.213  1.00  0.00           C  
ATOM   1358  O   ASN A 322       7.498  18.228  51.144  1.00  0.00           O  
ATOM   1359  CB  ASN A 322       7.773  21.423  51.467  1.00  0.00           C  
ATOM   1360  CG  ASN A 322       7.097  22.345  52.450  1.00  0.00           C  
ATOM   1361  OD1 ASN A 322       7.060  23.557  52.269  1.00  0.00           O  
ATOM   1362  ND2 ASN A 322       6.551  21.764  53.507  1.00  0.00           N  
ATOM   1363  N   GLN A 323       9.545  18.900  50.504  1.00  0.00           N  
ATOM   1364  CA  GLN A 323       9.727  17.793  49.582  1.00  0.00           C  
ATOM   1365  C   GLN A 323       9.781  16.530  50.434  1.00  0.00           C  
ATOM   1366  O   GLN A 323       9.223  15.504  50.074  1.00  0.00           O  
ATOM   1367  CB  GLN A 323      11.025  17.973  48.792  1.00  0.00           C  
ATOM   1368  CG  GLN A 323      10.969  19.106  47.760  1.00  0.00           C  
ATOM   1369  CD  GLN A 323      10.075  18.757  46.561  1.00  0.00           C  
ATOM   1370  OE1 GLN A 323      10.200  17.683  45.973  1.00  0.00           O  
ATOM   1371  NE2 GLN A 323       9.177  19.671  46.195  1.00  0.00           N  
ATOM   1372  N   ALA A 324      10.432  16.625  51.588  1.00  0.00           N  
ATOM   1373  CA  ALA A 324      10.536  15.489  52.491  1.00  0.00           C  
ATOM   1374  C   ALA A 324       9.179  15.142  53.113  1.00  0.00           C  
ATOM   1375  O   ALA A 324       8.787  13.977  53.142  1.00  0.00           O  
ATOM   1376  CB  ALA A 324      11.544  15.789  53.587  1.00  0.00           C  
ATOM   1377  N   ILE A 325       8.465  16.152  53.610  1.00  0.00           N  
ATOM   1378  CA  ILE A 325       7.161  15.929  54.231  1.00  0.00           C  
ATOM   1379  C   ILE A 325       6.215  15.191  53.300  1.00  0.00           C  
ATOM   1380  O   ILE A 325       5.490  14.307  53.730  1.00  0.00           O  
ATOM   1381  CB  ILE A 325       6.465  17.253  54.627  1.00  0.00           C  
ATOM   1382  CG1 ILE A 325       7.118  17.836  55.878  1.00  0.00           C  
ATOM   1383  CG2 ILE A 325       4.972  17.035  54.862  1.00  0.00           C  
ATOM   1384  CD1 ILE A 325       6.253  18.844  56.603  1.00  0.00           C  
ATOM   1385  N   PHE A 332       6.205  15.563  52.012  1.00  0.00           N  
ATOM   1386  CA  PHE A 332       5.252  14.962  51.102  1.00  0.00           C  
ATOM   1387  C   PHE A 332       5.705  13.629  50.535  1.00  0.00           C  
ATOM   1388  O   PHE A 332       4.916  12.915  49.911  1.00  0.00           O  
ATOM   1389  CB  PHE A 332       4.811  15.987  50.062  1.00  0.00           C  
ATOM   1390  CG  PHE A 332       3.882  16.985  50.704  1.00  0.00           C  
ATOM   1391  CD1 PHE A 332       2.570  16.596  51.017  1.00  0.00           C  
ATOM   1392  CD2 PHE A 332       4.311  18.258  51.042  1.00  0.00           C  
ATOM   1393  CE1 PHE A 332       1.696  17.465  51.670  1.00  0.00           C  
ATOM   1394  CE2 PHE A 332       3.449  19.133  51.723  1.00  0.00           C  
ATOM   1395  CZ  PHE A 332       2.137  18.735  52.041  1.00  0.00           C  
ATOM   1396  N   ARG A 333       6.972  13.270  50.748  1.00  0.00           N  
ATOM   1397  CA  ARG A 333       7.420  11.941  50.362  1.00  0.00           C  
ATOM   1398  C   ARG A 333       6.934  11.017  51.449  1.00  0.00           C  
ATOM   1399  O   ARG A 333       6.449   9.915  51.178  1.00  0.00           O  
ATOM   1400  CB  ARG A 333       8.942  11.839  50.247  1.00  0.00           C  
ATOM   1401  CG  ARG A 333       9.515  12.456  48.995  1.00  0.00           C  
ATOM   1402  CD  ARG A 333      11.013  12.300  48.999  1.00  0.00           C  
ATOM   1403  NE  ARG A 333      11.643  12.982  47.875  1.00  0.00           N  
ATOM   1404  CZ  ARG A 333      12.955  13.146  47.763  1.00  0.00           C  
ATOM   1405  NH1 ARG A 333      13.763  12.675  48.710  1.00  0.00           N  
ATOM   1406  NH2 ARG A 333      13.458  13.779  46.711  1.00  0.00           N  
ATOM   1407  N   ILE A 334       7.063  11.494  52.684  1.00  0.00           N  
ATOM   1408  CA  ILE A 334       6.621  10.738  53.845  1.00  0.00           C  
ATOM   1409  C   ILE A 334       5.119  10.508  53.761  1.00  0.00           C  
ATOM   1410  O   ILE A 334       4.638   9.390  53.993  1.00  0.00           O  
ATOM   1411  CB  ILE A 334       6.966  11.501  55.152  1.00  0.00           C  
ATOM   1412  CG1 ILE A 334       8.489  11.515  55.339  1.00  0.00           C  
ATOM   1413  CG2 ILE A 334       6.295  10.851  56.341  1.00  0.00           C  
ATOM   1414  CD1 ILE A 334       8.979  12.642  56.216  1.00  0.00           C  
ATOM   1415  N   GLN A 335       4.374  11.558  53.436  1.00  0.00           N  
ATOM   1416  CA  GLN A 335       2.932  11.414  53.346  1.00  0.00           C  
ATOM   1417  C   GLN A 335       2.548  10.333  52.339  1.00  0.00           C  
ATOM   1418  O   GLN A 335       1.707   9.488  52.630  1.00  0.00           O  
ATOM   1419  CB  GLN A 335       2.272  12.738  52.973  1.00  0.00           C  
ATOM   1420  CG  GLN A 335       0.826  12.552  52.640  1.00  0.00           C  
ATOM   1421  CD  GLN A 335       0.058  13.830  52.732  1.00  0.00           C  
ATOM   1422  OE1 GLN A 335      -0.070  14.407  53.811  1.00  0.00           O  
ATOM   1423  NE2 GLN A 335      -0.453  14.293  51.602  1.00  0.00           N  
ATOM   1424  N   ALA A 336       3.172  10.355  51.165  1.00  0.00           N  
ATOM   1425  CA  ALA A 336       2.894   9.351  50.142  1.00  0.00           C  
ATOM   1426  C   ALA A 336       3.300   7.978  50.664  1.00  0.00           C  
ATOM   1427  O   ALA A 336       2.654   6.976  50.369  1.00  0.00           O  
ATOM   1428  CB  ALA A 336       3.665   9.668  48.853  1.00  0.00           C  
ATOM   1429  N   GLY A 337       4.374   7.947  51.444  1.00  0.00           N  
ATOM   1430  CA  GLY A 337       4.848   6.700  52.014  1.00  0.00           C  
ATOM   1431  C   GLY A 337       3.857   6.098  52.994  1.00  0.00           C  
ATOM   1432  O   GLY A 337       3.716   4.877  53.078  1.00  0.00           O  
ATOM   1433  N   VAL A 338       3.157   6.945  53.738  1.00  0.00           N  
ATOM   1434  CA  VAL A 338       2.193   6.429  54.689  1.00  0.00           C  
ATOM   1435  C   VAL A 338       1.101   5.706  53.930  1.00  0.00           C  
ATOM   1436  O   VAL A 338       0.713   4.598  54.299  1.00  0.00           O  
ATOM   1437  CB  VAL A 338       1.580   7.549  55.552  1.00  0.00           C  
ATOM   1438  CG1 VAL A 338       0.387   7.014  56.343  1.00  0.00           C  
ATOM   1439  CG2 VAL A 338       2.619   8.068  56.505  1.00  0.00           C  
ATOM   1440  N   CYS A 339       0.634   6.314  52.850  1.00  0.00           N  
ATOM   1441  CA  CYS A 339      -0.419   5.711  52.036  1.00  0.00           C  
ATOM   1442  C   CYS A 339      -0.014   4.399  51.402  1.00  0.00           C  
ATOM   1443  O   CYS A 339      -0.821   3.481  51.297  1.00  0.00           O  
ATOM   1444  CB  CYS A 339      -0.864   6.667  50.927  1.00  0.00           C  
ATOM   1445  SG  CYS A 339      -1.749   8.062  51.535  1.00  0.00           S  
ATOM   1446  N   GLU A 340       1.234   4.315  50.967  1.00  0.00           N  
ATOM   1447  CA  GLU A 340       1.732   3.101  50.340  1.00  0.00           C  
ATOM   1448  C   GLU A 340       1.817   1.981  51.381  1.00  0.00           C  
ATOM   1449  O   GLU A 340       1.446   0.850  51.110  1.00  0.00           O  
ATOM   1450  CB  GLU A 340       3.102   3.379  49.709  1.00  0.00           C  
ATOM   1451  CG  GLU A 340       3.814   2.181  49.082  1.00  0.00           C  
ATOM   1452  CD  GLU A 340       5.098   2.596  48.385  1.00  0.00           C  
ATOM   1453  OE1 GLU A 340       5.946   3.252  49.040  1.00  0.00           O  
ATOM   1454  OE2 GLU A 340       5.262   2.273  47.191  1.00  0.00           O  
ATOM   1455  N   LEU A 341       2.314   2.309  52.576  1.00  0.00           N  
ATOM   1456  CA  LEU A 341       2.445   1.329  53.663  1.00  0.00           C  
ATOM   1457  C   LEU A 341       1.082   0.792  54.081  1.00  0.00           C  
ATOM   1458  O   LEU A 341       0.918  -0.402  54.347  1.00  0.00           O  
ATOM   1459  CB  LEU A 341       3.191   1.910  54.865  1.00  0.00           C  
ATOM   1460  CG  LEU A 341       4.639   2.244  54.561  1.00  0.00           C  
ATOM   1461  CD1 LEU A 341       5.206   3.177  55.614  1.00  0.00           C  
ATOM   1462  CD2 LEU A 341       5.462   0.967  54.458  1.00  0.00           C  
ATOM   1463  N   PHE A 342       0.106   1.693  54.152  1.00  0.00           N  
ATOM   1464  CA  PHE A 342      -1.258   1.330  54.484  1.00  0.00           C  
ATOM   1465  C   PHE A 342      -1.785   0.341  53.472  1.00  0.00           C  
ATOM   1466  O   PHE A 342      -2.351  -0.693  53.838  1.00  0.00           O  
ATOM   1467  CB  PHE A 342      -2.102   2.578  54.458  1.00  0.00           C  
ATOM   1468  CG  PHE A 342      -3.532   2.463  54.846  1.00  0.00           C  
ATOM   1469  CD1 PHE A 342      -3.895   2.548  56.193  1.00  0.00           C  
ATOM   1470  CD2 PHE A 342      -4.533   2.300  53.890  1.00  0.00           C  
ATOM   1471  CE1 PHE A 342      -5.236   2.487  56.581  1.00  0.00           C  
ATOM   1472  CE2 PHE A 342      -5.881   2.236  54.268  1.00  0.00           C  
ATOM   1473  CZ  PHE A 342      -6.230   2.333  55.617  1.00  0.00           C  
ATOM   1474  N   ARG A 343      -1.624   0.637  52.191  1.00  0.00           N  
ATOM   1475  CA  ARG A 343      -2.120  -0.266  51.160  1.00  0.00           C  
ATOM   1476  C   ARG A 343      -1.361  -1.580  51.123  1.00  0.00           C  
ATOM   1477  O   ARG A 343      -1.937  -2.645  50.868  1.00  0.00           O  
ATOM   1478  CB  ARG A 343      -2.053   0.396  49.784  1.00  0.00           C  
ATOM   1479  CG  ARG A 343      -3.105   1.469  49.552  1.00  0.00           C  
ATOM   1480  CD  ARG A 343      -3.041   1.955  48.107  1.00  0.00           C  
ATOM   1481  NE  ARG A 343      -1.686   2.284  47.700  1.00  0.00           N  
ATOM   1482  CZ  ARG A 343      -1.189   3.516  47.790  1.00  0.00           C  
ATOM   1483  NH1 ARG A 343      -1.956   4.495  48.259  1.00  0.00           N  
ATOM   1484  NH2 ARG A 343       0.045   3.761  47.413  1.00  0.00           N  
ATOM   1485  N   GLU A 344      -0.066  -1.501  51.384  1.00  0.00           N  
ATOM   1486  CA  GLU A 344       0.774  -2.686  51.379  1.00  0.00           C  
ATOM   1487  C   GLU A 344       0.303  -3.665  52.447  1.00  0.00           C  
ATOM   1488  O   GLU A 344       0.049  -4.837  52.157  1.00  0.00           O  
ATOM   1489  CB  GLU A 344       2.227  -2.307  51.617  1.00  0.00           C  
ATOM   1490  CG  GLU A 344       3.181  -3.491  51.551  1.00  0.00           C  
ATOM   1491  CD  GLU A 344       4.640  -3.101  51.790  1.00  0.00           C  
ATOM   1492  OE1 GLU A 344       5.096  -2.081  51.222  1.00  0.00           O  
ATOM   1493  OE2 GLU A 344       5.333  -3.825  52.539  1.00  0.00           O  
ATOM   1494  N   TYR A 345       0.175  -3.189  53.684  1.00  0.00           N  
ATOM   1495  CA  TYR A 345      -0.264  -4.076  54.749  1.00  0.00           C  
ATOM   1496  C   TYR A 345      -1.649  -4.649  54.505  1.00  0.00           C  
ATOM   1497  O   TYR A 345      -1.871  -5.846  54.684  1.00  0.00           O  
ATOM   1498  CB  TYR A 345      -0.237  -3.357  56.116  1.00  0.00           C  
ATOM   1499  CG  TYR A 345      -0.804  -4.278  57.206  1.00  0.00           C  
ATOM   1500  CD1 TYR A 345      -0.015  -5.253  57.825  1.00  0.00           C  
ATOM   1501  CD2 TYR A 345      -2.153  -4.204  57.557  1.00  0.00           C  
ATOM   1502  CE1 TYR A 345      -0.563  -6.145  58.765  1.00  0.00           C  
ATOM   1503  CE2 TYR A 345      -2.706  -5.079  58.491  1.00  0.00           C  
ATOM   1504  CZ  TYR A 345      -1.910  -6.048  59.086  1.00  0.00           C  
ATOM   1505  OH  TYR A 345      -2.452  -6.934  60.000  1.00  0.00           O  
ATOM   1506  N   LEU A 347      -2.590  -3.813  54.098  1.00  0.00           N  
ATOM   1507  CA  LEU A 347      -3.935  -4.326  53.864  1.00  0.00           C  
ATOM   1508  C   LEU A 347      -3.992  -5.288  52.675  1.00  0.00           C  
ATOM   1509  O   LEU A 347      -4.891  -6.121  52.596  1.00  0.00           O  
ATOM   1510  CB  LEU A 347      -4.917  -3.173  53.680  1.00  0.00           C  
ATOM   1511  CG  LEU A 347      -5.125  -2.357  54.959  1.00  0.00           C  
ATOM   1512  CD1 LEU A 347      -5.950  -1.111  54.661  1.00  0.00           C  
ATOM   1513  CD2 LEU A 347      -5.805  -3.207  56.026  1.00  0.00           C  
ATOM   1514  N   ALA A 348      -3.026  -5.182  51.762  1.00  0.00           N  
ATOM   1515  CA  ALA A 348      -2.974  -6.089  50.619  1.00  0.00           C  
ATOM   1516  C   ALA A 348      -2.651  -7.496  51.131  1.00  0.00           C  
ATOM   1517  O   ALA A 348      -3.200  -8.487  50.638  1.00  0.00           O  
ATOM   1518  CB  ALA A 348      -1.912  -5.647  49.625  1.00  0.00           C  
ATOM   1519  N   THR A 349      -1.777  -7.592  52.129  1.00  0.00           N  
ATOM   1520  CA  THR A 349      -1.441  -8.910  52.643  1.00  0.00           C  
ATOM   1521  C   THR A 349      -2.636  -9.507  53.382  1.00  0.00           C  
ATOM   1522  O   THR A 349      -2.730 -10.721  53.542  1.00  0.00           O  
ATOM   1523  CB  THR A 349      -0.184  -8.876  53.571  1.00  0.00           C  
ATOM   1524  OG1 THR A 349      -0.511  -8.319  54.852  1.00  0.00           O  
ATOM   1525  CG2 THR A 349       0.901  -8.038  52.920  1.00  0.00           C  
ATOM   1526  N   LYS A 352      -3.570  -8.658  53.802  1.00  0.00           N  
ATOM   1527  CA  LYS A 352      -4.750  -9.145  54.505  1.00  0.00           C  
ATOM   1528  C   LYS A 352      -5.949  -9.342  53.570  1.00  0.00           C  
ATOM   1529  O   LYS A 352      -7.063  -9.603  54.015  1.00  0.00           O  
ATOM   1530  CB  LYS A 352      -5.096  -8.191  55.640  1.00  0.00           C  
ATOM   1531  CG  LYS A 352      -4.009  -8.127  56.715  1.00  0.00           C  
ATOM   1532  CD  LYS A 352      -3.872  -9.459  57.459  1.00  0.00           C  
ATOM   1533  CE  LYS A 352      -5.193  -9.861  58.127  1.00  0.00           C  
ATOM   1534  NZ  LYS A 352      -5.159 -11.196  58.799  1.00  0.00           N  
ATOM   1535  N   LYS A 361      -5.714  -9.200  52.269  1.00  0.00           N  
ATOM   1536  CA  LYS A 361      -6.755  -9.413  51.278  1.00  0.00           C  
ATOM   1537  C   LYS A 361      -7.878  -8.390  51.285  1.00  0.00           C  
ATOM   1538  O   LYS A 361      -9.051  -8.728  51.077  1.00  0.00           O  
ATOM   1539  CB  LYS A 361      -7.348 -10.817  51.449  1.00  0.00           C  
ATOM   1540  CG  LYS A 361      -6.312 -11.939  51.505  1.00  0.00           C  
ATOM   1541  CD  LYS A 361      -5.454 -11.984  50.247  1.00  0.00           C  
ATOM   1542  CE  LYS A 361      -4.469 -13.154  50.275  1.00  0.00           C  
ATOM   1543  NZ  LYS A 361      -5.148 -14.485  50.249  1.00  0.00           N  
ATOM   1544  N   PHE A 362      -7.544  -7.139  51.552  1.00  0.00           N  
ATOM   1545  CA  PHE A 362      -8.575  -6.121  51.511  1.00  0.00           C  
ATOM   1546  C   PHE A 362      -8.721  -5.722  50.042  1.00  0.00           C  
ATOM   1547  O   PHE A 362      -7.798  -5.850  49.257  1.00  0.00           O  
ATOM   1548  CB  PHE A 362      -8.169  -4.906  52.334  1.00  0.00           C  
ATOM   1549  CG  PHE A 362      -8.497  -5.027  53.784  1.00  0.00           C  
ATOM   1550  CD1 PHE A 362      -7.875  -5.989  54.576  1.00  0.00           C  
ATOM   1551  CD2 PHE A 362      -9.418  -4.169  54.365  1.00  0.00           C  
ATOM   1552  CE1 PHE A 362      -8.169  -6.086  55.926  1.00  0.00           C  
ATOM   1553  CE2 PHE A 362      -9.722  -4.261  55.724  1.00  0.00           C  
ATOM   1554  CZ  PHE A 362      -9.093  -5.222  56.501  1.00  0.00           C  
ATOM   1555  N   THR A 363      -9.893  -5.259  49.681  1.00  0.00           N  
ATOM   1556  CA  THR A 363     -10.153  -4.826  48.330  1.00  0.00           C  
ATOM   1557  C   THR A 363     -10.312  -3.321  48.403  1.00  0.00           C  
ATOM   1558  O   THR A 363     -11.091  -2.822  49.206  1.00  0.00           O  
ATOM   1559  CB  THR A 363     -11.457  -5.430  47.822  1.00  0.00           C  
ATOM   1560  OG1 THR A 363     -11.290  -6.841  47.683  1.00  0.00           O  
ATOM   1561  CG2 THR A 363     -11.856  -4.822  46.494  1.00  0.00           C  
ATOM   1562  N   GLU A 364      -9.567  -2.586  47.591  1.00  0.00           N  
ATOM   1563  CA  GLU A 364      -9.729  -1.150  47.622  1.00  0.00           C  
ATOM   1564  C   GLU A 364     -11.019  -0.817  46.873  1.00  0.00           C  
ATOM   1565  O   GLU A 364     -11.328  -1.420  45.848  1.00  0.00           O  
ATOM   1566  CB  GLU A 364      -8.565  -0.441  46.937  1.00  0.00           C  
ATOM   1567  CG  GLU A 364      -8.793   1.078  46.840  1.00  0.00           C  
ATOM   1568  CD  GLU A 364      -7.614   1.843  46.228  1.00  0.00           C  
ATOM   1569  OE1 GLU A 364      -7.074   1.401  45.186  1.00  0.00           O  
ATOM   1570  OE2 GLU A 364      -7.238   2.902  46.783  1.00  0.00           O  
ATOM   1571  N   VAL A 365     -11.784   0.130  47.387  1.00  0.00           N  
ATOM   1572  CA  VAL A 365     -13.003   0.532  46.698  1.00  0.00           C  
ATOM   1573  C   VAL A 365     -13.055   2.049  46.531  1.00  0.00           C  
ATOM   1574  O   VAL A 365     -12.312   2.785  47.161  1.00  0.00           O  
ATOM   1575  CB  VAL A 365     -14.258   0.087  47.465  1.00  0.00           C  
ATOM   1576  CG1 VAL A 365     -14.301  -1.412  47.605  1.00  0.00           C  
ATOM   1577  CG2 VAL A 365     -14.303   0.732  48.836  1.00  0.00           C  
ATOM   1578  N   HIS A 366     -13.952   2.499  45.660  1.00  0.00           N  
ATOM   1579  CA  HIS A 366     -14.163   3.919  45.377  1.00  0.00           C  
ATOM   1580  C   HIS A 366     -15.638   4.173  45.463  1.00  0.00           C  
ATOM   1581  O   HIS A 366     -16.412   3.611  44.691  1.00  0.00           O  
ATOM   1582  CB  HIS A 366     -13.617   4.326  43.999  1.00  0.00           C  
ATOM   1583  CG  HIS A 366     -12.117   4.064  43.933  1.00  0.00           C  
ATOM   1584  ND1 HIS A 366     -11.590   2.913  43.353  1.00  0.00           N  
ATOM   1585  CD2 HIS A 366     -11.064   4.775  44.368  1.00  0.00           C  
ATOM   1586  CE1 HIS A 366     -10.276   2.923  43.461  1.00  0.00           C  
ATOM   1587  NE2 HIS A 366      -9.931   4.041  44.074  1.00  0.00           N  
ATOM   1588  N   THR A 368     -16.032   5.016  46.408  1.00  0.00           N  
ATOM   1589  CA  THR A 368     -17.430   5.347  46.636  1.00  0.00           C  
ATOM   1590  C   THR A 368     -17.680   6.824  46.349  1.00  0.00           C  
ATOM   1591  O   THR A 368     -16.772   7.653  46.438  1.00  0.00           O  
ATOM   1592  CB  THR A 368     -17.854   5.026  48.076  1.00  0.00           C  
ATOM   1593  OG1 THR A 368     -17.102   5.832  48.990  1.00  0.00           O  
ATOM   1594  CG2 THR A 368     -17.632   3.547  48.379  1.00  0.00           C  
ATOM   1595  N   PRO A 370     -18.925   7.170  46.003  1.00  0.00           N  
ATOM   1596  CA  PRO A 370     -19.286   8.554  45.683  1.00  0.00           C  
ATOM   1597  C   PRO A 370     -19.180   9.535  46.828  1.00  0.00           C  
ATOM   1598  O   PRO A 370     -19.351   9.180  48.003  1.00  0.00           O  
ATOM   1599  CB  PRO A 370     -20.716   8.420  45.169  1.00  0.00           C  
ATOM   1600  CG  PRO A 370     -21.257   7.308  46.040  1.00  0.00           C  
ATOM   1601  CD  PRO A 370     -20.120   6.306  46.040  1.00  0.00           C  
ATOM   1602  N   LYS A 371     -18.896  10.778  46.469  1.00  0.00           N  
ATOM   1603  CA  LYS A 371     -18.800  11.853  47.440  1.00  0.00           C  
ATOM   1604  C   LYS A 371     -20.110  12.648  47.460  1.00  0.00           C  
ATOM   1605  O   LYS A 371     -20.379  13.396  48.402  1.00  0.00           O  
ATOM   1606  CB  LYS A 371     -17.622  12.754  47.101  1.00  0.00           C  
ATOM   1607  CG  LYS A 371     -16.307  11.985  46.982  1.00  0.00           C  
ATOM   1608  CD  LYS A 371     -16.073  11.045  48.175  1.00  0.00           C  
ATOM   1609  CE  LYS A 371     -14.897  10.088  47.910  1.00  0.00           C  
ATOM   1610  NZ  LYS A 371     -14.676   9.087  49.011  1.00  0.00           N  
ATOM   1611  N   LEU A 372     -20.928  12.467  46.426  1.00  0.00           N  
ATOM   1612  CA  LEU A 372     -22.221  13.149  46.331  1.00  0.00           C  
ATOM   1613  C   LEU A 372     -23.334  12.288  46.909  1.00  0.00           C  
ATOM   1614  O   LEU A 372     -23.562  11.169  46.444  1.00  0.00           O  
ATOM   1615  CB  LEU A 372     -22.551  13.478  44.870  1.00  0.00           C  
ATOM   1616  CG  LEU A 372     -21.743  14.653  44.323  1.00  0.00           C  
ATOM   1617  CD1 LEU A 372     -22.082  14.893  42.871  1.00  0.00           C  
ATOM   1618  CD2 LEU A 372     -22.044  15.891  45.168  1.00  0.00           C  
ATOM   1619  N   LEU A 373     -24.021  12.814  47.921  1.00  0.00           N  
ATOM   1620  CA  LEU A 373     -25.131  12.100  48.561  1.00  0.00           C  
ATOM   1621  C   LEU A 373     -26.427  12.849  48.298  1.00  0.00           C  
ATOM   1622  O   LEU A 373     -26.404  14.057  48.034  1.00  0.00           O  
ATOM   1623  CB  LEU A 373     -24.936  12.021  50.077  1.00  0.00           C  
ATOM   1624  CG  LEU A 373     -23.635  11.456  50.642  1.00  0.00           C  
ATOM   1625  CD1 LEU A 373     -23.728  11.428  52.167  1.00  0.00           C  
ATOM   1626  CD2 LEU A 373     -23.384  10.064  50.086  1.00  0.00           C  
ATOM   1627  N   GLY A 374     -27.549  12.139  48.408  1.00  0.00           N  
ATOM   1628  CA  GLY A 374     -28.852  12.748  48.182  1.00  0.00           C  
ATOM   1629  C   GLY A 374     -29.412  13.480  49.391  1.00  0.00           C  
ATOM   1630  O   GLY A 374     -30.267  14.364  49.271  1.00  0.00           O  
ATOM   1631  N   ALA A 375     -28.962  13.113  50.631  1.00  0.00           N  
ATOM   1632  CA  ALA A 375     -29.441  13.684  51.888  1.00  0.00           C  
ATOM   1633  C   ALA A 375     -28.367  13.595  53.019  1.00  0.00           C  
ATOM   1634  O   ALA A 375     -27.552  12.687  53.010  1.00  0.00           O  
ATOM   1635  CB  ALA A 375     -30.713  12.996  52.326  1.00  0.00           C  
ATOM   1636  N   PRO A 376     -28.382  14.566  53.984  1.00  0.00           N  
ATOM   1637  CA  PRO A 376     -27.437  14.492  55.122  1.00  0.00           C  
ATOM   1638  C   PRO A 376     -27.570  13.153  55.749  1.00  0.00           C  
ATOM   1639  O   PRO A 376     -28.646  12.549  55.637  1.00  0.00           O  
ATOM   1640  CB  PRO A 376     -27.740  15.698  55.952  1.00  0.00           C  
ATOM   1641  CG  PRO A 376     -28.009  16.691  54.871  1.00  0.00           C  
ATOM   1642  CD  PRO A 376     -28.451  15.983  53.635  1.00  0.00           C  
ATOM   1643  N   SER A 377     -26.563  12.627  56.428  1.00  0.00           N  
ATOM   1644  CA  SER A 377     -26.868  11.319  57.004  1.00  0.00           C  
ATOM   1645  C   SER A 377     -27.917  11.493  58.123  1.00  0.00           C  
ATOM   1646  O   SER A 377     -28.821  10.682  58.280  1.00  0.00           O  
ATOM   1647  CB  SER A 377     -25.620  10.625  57.537  1.00  0.00           C  
ATOM   1648  OG  SER A 377     -24.846  11.511  58.328  1.00  0.00           O  
ATOM   1649  N   GLU A 378     -27.768  12.575  58.877  1.00  0.00           N  
ATOM   1650  CA  GLU A 378     -28.659  12.981  59.948  1.00  0.00           C  
ATOM   1651  C   GLU A 378     -28.638  14.503  59.955  1.00  0.00           C  
ATOM   1652  O   GLU A 378     -27.652  15.126  60.355  1.00  0.00           O  
ATOM   1653  CB  GLU A 378     -28.174  12.458  61.293  1.00  0.00           C  
ATOM   1654  CG  GLU A 378     -26.742  12.830  61.637  1.00  0.00           C  
ATOM   1655  CD  GLU A 378     -26.302  12.209  62.935  1.00  0.00           C  
ATOM   1656  OE1 GLU A 378     -27.064  11.415  63.524  1.00  0.00           O  
ATOM   1657  OE2 GLU A 378     -25.169  12.516  63.365  1.00  0.00           O  
ATOM   1658  N   GLY A 487     -29.733  15.093  59.489  1.00  0.00           N  
ATOM   1659  CA  GLY A 487     -29.866  16.548  59.353  1.00  0.00           C  
ATOM   1660  C   GLY A 487     -29.435  17.381  60.554  1.00  0.00           C  
ATOM   1661  O   GLY A 487     -29.212  18.566  60.395  1.00  0.00           O  
ATOM   1662  N   GLY A 488     -29.301  16.830  61.731  1.00  0.00           N  
ATOM   1663  CA  GLY A 488     -28.957  17.716  62.823  1.00  0.00           C  
ATOM   1664  C   GLY A 488     -27.590  18.365  62.659  1.00  0.00           C  
ATOM   1665  O   GLY A 488     -26.941  18.573  63.676  1.00  0.00           O  
ATOM   1666  N   SER A 495     -27.101  18.696  61.461  1.00  0.00           N  
ATOM   1667  CA  SER A 495     -25.745  19.314  61.468  1.00  0.00           C  
ATOM   1668  C   SER A 495     -25.391  20.167  60.238  1.00  0.00           C  
ATOM   1669  O   SER A 495     -26.205  20.395  59.353  1.00  0.00           O  
ATOM   1670  CB  SER A 495     -24.659  18.237  61.585  1.00  0.00           C  
ATOM   1671  OG  SER A 495     -24.779  17.502  62.791  1.00  0.00           O  
ATOM   1672  N   SER A 496     -24.119  20.634  60.208  1.00  0.00           N  
ATOM   1673  CA  SER A 496     -23.517  21.472  59.138  1.00  0.00           C  
ATOM   1674  C   SER A 496     -23.036  20.581  57.990  1.00  0.00           C  
ATOM   1675  O   SER A 496     -22.437  19.531  58.216  1.00  0.00           O  
ATOM   1676  CB  SER A 496     -22.351  22.316  59.667  1.00  0.00           C  
ATOM   1677  OG  SER A 496     -22.113  23.429  58.813  1.00  0.00           O  
ATOM   1678  N   VAL A 497     -23.332  21.029  56.770  1.00  0.00           N  
ATOM   1679  CA  VAL A 497     -22.999  20.252  55.579  1.00  0.00           C  
ATOM   1680  C   VAL A 497     -22.815  21.113  54.335  1.00  0.00           C  
ATOM   1681  O   VAL A 497     -23.391  22.209  54.242  1.00  0.00           O  
ATOM   1682  CB  VAL A 497     -24.091  19.213  55.276  1.00  0.00           C  
ATOM   1683  CG1 VAL A 497     -25.381  19.884  54.796  1.00  0.00           C  
ATOM   1684  CG2 VAL A 497     -23.584  18.220  54.236  1.00  0.00           C  
ATOM   1685  N   PHE A 498     -22.012  20.631  53.394  1.00  0.00           N  
ATOM   1686  CA  PHE A 498     -21.803  21.366  52.165  1.00  0.00           C  
ATOM   1687  C   PHE A 498     -22.911  20.942  51.202  1.00  0.00           C  
ATOM   1688  O   PHE A 498     -23.038  19.764  50.859  1.00  0.00           O  
ATOM   1689  CB  PHE A 498     -20.441  21.053  51.540  1.00  0.00           C  
ATOM   1690  CG  PHE A 498     -19.278  21.646  52.275  1.00  0.00           C  
ATOM   1691  CD1 PHE A 498     -19.240  22.981  52.567  1.00  0.00           C  
ATOM   1692  CD2 PHE A 498     -18.215  20.839  52.683  1.00  0.00           C  
ATOM   1693  CE1 PHE A 498     -18.153  23.534  53.262  1.00  0.00           C  
ATOM   1694  CE2 PHE A 498     -17.112  21.378  53.383  1.00  0.00           C  
ATOM   1695  CZ  PHE A 498     -17.086  22.743  53.670  1.00  0.00           C  
ATOM   1696  N   GLU A 499     -23.710  21.910  50.775  1.00  0.00           N  
ATOM   1697  CA  GLU A 499     -24.798  21.639  49.865  1.00  0.00           C  
ATOM   1698  C   GLU A 499     -24.375  21.961  48.458  1.00  0.00           C  
ATOM   1699  O   GLU A 499     -23.727  22.981  48.199  1.00  0.00           O  
ATOM   1700  CB  GLU A 499     -26.026  22.459  50.252  1.00  0.00           C  
ATOM   1701  CG  GLU A 499     -27.136  22.437  49.206  1.00  0.00           C  
ATOM   1702  CD  GLU A 499     -28.393  23.140  49.689  1.00  0.00           C  
ATOM   1703  OE1 GLU A 499     -29.067  22.595  50.597  1.00  0.00           O  
ATOM   1704  OE2 GLU A 499     -28.698  24.239  49.168  1.00  0.00           O  
ATOM   1705  N   VAL A 500     -24.751  21.086  47.522  1.00  0.00           N  
ATOM   1706  CA  VAL A 500     -24.382  21.229  46.124  1.00  0.00           C  
ATOM   1707  C   VAL A 500     -25.586  21.393  45.255  1.00  0.00           C  
ATOM   1708  O   VAL A 500     -26.575  20.700  45.421  1.00  0.00           O  
ATOM   1709  CB  VAL A 500     -23.658  19.980  45.599  1.00  0.00           C  
ATOM   1710  CG1 VAL A 500     -23.043  20.243  44.236  1.00  0.00           C  
ATOM   1711  CG2 VAL A 500     -22.587  19.523  46.581  1.00  0.00           C  
ATOM   1712  N   THR A 501     -25.500  22.285  44.331  1.00  0.00           N  
ATOM   1713  CA  THR A 501     -26.567  22.409  43.402  1.00  0.00           C  
ATOM   1714  C   THR A 501     -26.414  21.217  42.408  1.00  0.00           C  
ATOM   1715  O   THR A 501     -25.354  21.068  41.775  1.00  0.00           O  
ATOM   1716  CB  THR A 501     -26.495  23.737  42.707  1.00  0.00           C  
ATOM   1717  OG1 THR A 501     -26.769  24.790  43.638  1.00  0.00           O  
ATOM   1718  CG2 THR A 501     -27.499  23.781  41.574  1.00  0.00           C  
ATOM   1719  N   TYR A 502     -27.460  20.373  42.263  1.00  0.00           N  
ATOM   1720  CA  TYR A 502     -27.474  19.141  41.401  1.00  0.00           C  
ATOM   1721  C   TYR A 502     -28.680  19.083  40.419  1.00  0.00           C  
ATOM   1722  O   TYR A 502     -29.723  18.507  40.713  1.00  0.00           O  
ATOM   1723  CB  TYR A 502     -27.430  17.905  42.307  1.00  0.00           C  
ATOM   1724  CG  TYR A 502     -26.905  16.623  41.693  1.00  0.00           C  
ATOM   1725  CD1 TYR A 502     -25.544  16.416  41.470  1.00  0.00           C  
ATOM   1726  CD2 TYR A 502     -27.798  15.597  41.335  1.00  0.00           C  
ATOM   1727  CE1 TYR A 502     -25.074  15.213  40.908  1.00  0.00           C  
ATOM   1728  CE2 TYR A 502     -27.339  14.418  40.800  1.00  0.00           C  
ATOM   1729  CZ  TYR A 502     -25.981  14.231  40.586  1.00  0.00           C  
ATOM   1730  OH  TYR A 502     -25.539  13.047  40.052  1.00  0.00           O  
ATOM   1731  N   PHE A 651     -28.449  19.690  39.247  1.00  0.00           N  
ATOM   1732  CA  PHE A 651     -29.423  19.843  38.165  1.00  0.00           C  
ATOM   1733  C   PHE A 651     -30.593  20.579  38.724  1.00  0.00           C  
ATOM   1734  O   PHE A 651     -30.354  21.628  39.333  1.00  0.00           O  
ATOM   1735  CB  PHE A 651     -29.747  18.546  37.460  1.00  0.00           C  
ATOM   1736  CG  PHE A 651     -28.467  17.993  36.980  1.00  0.00           C  
ATOM   1737  CD1 PHE A 651     -27.869  18.326  35.779  1.00  0.00           C  
ATOM   1738  CD2 PHE A 651     -27.805  17.138  37.814  1.00  0.00           C  
ATOM   1739  CE1 PHE A 651     -26.630  17.814  35.412  1.00  0.00           C  
ATOM   1740  CE2 PHE A 651     -26.565  16.624  37.486  1.00  0.00           C  
ATOM   1741  CZ  PHE A 651     -25.977  16.963  36.282  1.00  0.00           C  
ATOM   1742  N   LYS A 652     -31.832  20.159  38.584  1.00  0.00           N  
ATOM   1743  CA  LYS A 652     -32.807  21.044  39.204  1.00  0.00           C  
ATOM   1744  C   LYS A 652     -32.924  20.788  40.734  1.00  0.00           C  
ATOM   1745  O   LYS A 652     -33.741  21.418  41.395  1.00  0.00           O  
ATOM   1746  CB  LYS A 652     -34.185  20.895  38.557  1.00  0.00           C  
ATOM   1747  CG  LYS A 652     -34.210  21.222  37.072  1.00  0.00           C  
ATOM   1748  CD  LYS A 652     -34.036  22.712  36.833  1.00  0.00           C  
ATOM   1749  CE  LYS A 652     -34.063  23.038  35.348  1.00  0.00           C  
ATOM   1750  NZ  LYS A 652     -33.900  24.497  35.097  1.00  0.00           N  
ATOM   1751  N   GLY A 653     -32.112  19.873  41.329  1.00  0.00           N  
ATOM   1752  CA  GLY A 653     -32.225  19.528  42.772  1.00  0.00           C  
ATOM   1753  C   GLY A 653     -30.989  19.803  43.654  1.00  0.00           C  
ATOM   1754  O   GLY A 653     -30.174  20.669  43.330  1.00  0.00           O  
ATOM   1755  N   LYS A 654     -30.847  19.081  44.759  1.00  0.00           N  
ATOM   1756  CA  LYS A 654     -29.697  19.299  45.621  1.00  0.00           C  
ATOM   1757  C   LYS A 654     -28.929  18.029  45.953  1.00  0.00           C  
ATOM   1758  O   LYS A 654     -29.491  16.940  45.932  1.00  0.00           O  
ATOM   1759  CB  LYS A 654     -30.165  19.947  46.933  1.00  0.00           C  
ATOM   1760  CG  LYS A 654     -30.835  21.295  46.732  1.00  0.00           C  
ATOM   1761  CD  LYS A 654     -29.879  22.306  46.101  1.00  0.00           C  
ATOM   1762  CE  LYS A 654     -30.505  23.680  45.999  1.00  0.00           C  
ATOM   1763  NZ  LYS A 654     -29.599  24.643  45.316  1.00  0.00           N  
ATOM   1764  N   ALA A 655     -27.638  18.179  46.244  1.00  0.00           N  
ATOM   1765  CA  ALA A 655     -26.808  17.045  46.662  1.00  0.00           C  
ATOM   1766  C   ALA A 655     -25.967  17.548  47.815  1.00  0.00           C  
ATOM   1767  O   ALA A 655     -25.928  18.756  48.081  1.00  0.00           O  
ATOM   1768  CB  ALA A 655     -25.906  16.555  45.522  1.00  0.00           C  
ATOM   1769  N   TYR A 656     -25.301  16.621  48.501  1.00  0.00           N  
ATOM   1770  CA  TYR A 656     -24.481  16.980  49.646  1.00  0.00           C  
ATOM   1771  C   TYR A 656     -23.148  16.254  49.610  1.00  0.00           C  
ATOM   1772  O   TYR A 656     -23.081  15.115  49.164  1.00  0.00           O  
ATOM   1773  CB  TYR A 656     -25.223  16.628  50.970  1.00  0.00           C  
ATOM   1774  CG  TYR A 656     -26.583  17.277  51.023  1.00  0.00           C  
ATOM   1775  CD1 TYR A 656     -27.677  16.734  50.342  1.00  0.00           C  
ATOM   1776  CD2 TYR A 656     -26.758  18.483  51.707  1.00  0.00           C  
ATOM   1777  CE1 TYR A 656     -28.912  17.381  50.327  1.00  0.00           C  
ATOM   1778  CE2 TYR A 656     -27.989  19.139  51.705  1.00  0.00           C  
ATOM   1779  CZ  TYR A 656     -29.058  18.583  51.009  1.00  0.00           C  
ATOM   1780  OH  TYR A 656     -30.260  19.239  51.007  1.00  0.00           O  
ATOM   1781  N   LEU A 657     -22.097  16.906  50.091  1.00  0.00           N  
ATOM   1782  CA  LEU A 657     -20.776  16.284  50.119  1.00  0.00           C  
ATOM   1783  C   LEU A 657     -20.625  15.391  51.350  1.00  0.00           C  
ATOM   1784  O   LEU A 657     -20.859  15.810  52.485  1.00  0.00           O  
ATOM   1785  CB  LEU A 657     -19.674  17.362  50.087  1.00  0.00           C  
ATOM   1786  CG  LEU A 657     -19.677  18.250  48.830  1.00  0.00           C  
ATOM   1787  CD1 LEU A 657     -18.553  19.295  48.880  1.00  0.00           C  
ATOM   1788  CD2 LEU A 657     -19.529  17.368  47.617  1.00  0.00           C  
ATOM   1789  N   ALA A 658     -20.214  14.151  51.108  1.00  0.00           N  
ATOM   1790  CA  ALA A 658     -20.042  13.140  52.150  1.00  0.00           C  
ATOM   1791  C   ALA A 658     -19.056  13.478  53.280  1.00  0.00           C  
ATOM   1792  O   ALA A 658     -17.914  13.882  53.039  1.00  0.00           O  
ATOM   1793  CB  ALA A 658     -19.633  11.802  51.490  1.00  0.00           C  
ATOM   1794  N   GLN A 659     -19.499  13.274  54.519  1.00  0.00           N  
ATOM   1795  CA  GLN A 659     -18.653  13.526  55.670  1.00  0.00           C  
ATOM   1796  C   GLN A 659     -18.360  12.254  56.480  1.00  0.00           C  
ATOM   1797  O   GLN A 659     -17.498  12.265  57.364  1.00  0.00           O  
ATOM   1798  CB  GLN A 659     -19.306  14.575  56.579  1.00  0.00           C  
ATOM   1799  CG  GLN A 659     -19.783  15.823  55.836  1.00  0.00           C  
ATOM   1800  CD  GLN A 659     -19.485  17.109  56.596  1.00  0.00           C  
ATOM   1801  OE1 GLN A 659     -19.653  17.185  57.813  1.00  0.00           O  
ATOM   1802  NE2 GLN A 659     -19.035  18.123  55.876  1.00  0.00           N  
ATOM   1803  N   SER A 660     -19.067  11.164  56.182  1.00  0.00           N  
ATOM   1804  CA  SER A 660     -18.888   9.904  56.918  1.00  0.00           C  
ATOM   1805  C   SER A 660     -18.780   8.701  55.974  1.00  0.00           C  
ATOM   1806  O   SER A 660     -19.759   7.976  55.782  1.00  0.00           O  
ATOM   1807  CB  SER A 660     -20.073   9.677  57.865  1.00  0.00           C  
ATOM   1808  OG  SER A 660     -20.385  10.849  58.596  1.00  0.00           O  
ATOM   1809  N   PRO A 661     -17.583   8.463  55.408  1.00  0.00           N  
ATOM   1810  CA  PRO A 661     -17.272   7.373  54.469  1.00  0.00           C  
ATOM   1811  C   PRO A 661     -17.607   5.977  55.001  1.00  0.00           C  
ATOM   1812  O   PRO A 661     -17.867   5.050  54.233  1.00  0.00           O  
ATOM   1813  CB  PRO A 661     -15.765   7.522  54.240  1.00  0.00           C  
ATOM   1814  CG  PRO A 661     -15.463   8.929  54.636  1.00  0.00           C  
ATOM   1815  CD  PRO A 661     -16.341   9.135  55.831  1.00  0.00           C  
ATOM   1816  N   GLN A 662     -17.623   5.825  56.312  1.00  0.00           N  
ATOM   1817  CA  GLN A 662     -17.857   4.536  56.949  1.00  0.00           C  
ATOM   1818  C   GLN A 662     -19.232   3.984  56.591  1.00  0.00           C  
ATOM   1819  O   GLN A 662     -19.368   2.744  56.488  1.00  0.00           O  
ATOM   1820  CB  GLN A 662     -17.707   4.653  58.467  1.00  0.00           C  
ATOM   1821  CG  GLN A 662     -16.303   5.009  58.927  1.00  0.00           C  
ATOM   1822  CD  GLN A 662     -15.395   3.798  59.014  1.00  0.00           C  
ATOM   1823  OE1 GLN A 662     -14.251   3.832  58.559  1.00  0.00           O  
ATOM   1824  NE2 GLN A 662     -15.699   2.624  59.555  1.00  0.00           N  
ATOM   1825  N   PHE A 663     -20.266   4.795  56.419  1.00  0.00           N  
ATOM   1826  CA  PHE A 663     -21.593   4.249  56.133  1.00  0.00           C  
ATOM   1827  C   PHE A 663     -21.605   3.438  54.841  1.00  0.00           C  
ATOM   1828  O   PHE A 663     -22.142   2.317  54.796  1.00  0.00           O  
ATOM   1829  CB  PHE A 663     -22.645   5.369  56.080  1.00  0.00           C  
ATOM   1830  CG  PHE A 663     -22.896   6.044  57.417  1.00  0.00           C  
ATOM   1831  CD1 PHE A 663     -23.202   5.289  58.549  1.00  0.00           C  
ATOM   1832  CD2 PHE A 663     -22.830   7.438  57.538  1.00  0.00           C  
ATOM   1833  CE1 PHE A 663     -23.439   5.908  59.791  1.00  0.00           C  
ATOM   1834  CE2 PHE A 663     -23.064   8.075  58.775  1.00  0.00           C  
ATOM   1835  CZ  PHE A 663     -23.368   7.311  59.903  1.00  0.00           C  
ATOM   1836  N   ASN A 664     -21.019   4.002  53.788  1.00  0.00           N  
ATOM   1837  CA  ASN A 664     -20.943   3.296  52.514  1.00  0.00           C  
ATOM   1838  C   ASN A 664     -20.076   2.052  52.688  1.00  0.00           C  
ATOM   1839  O   ASN A 664     -20.309   1.033  52.057  1.00  0.00           O  
ATOM   1840  CB  ASN A 664     -20.347   4.196  51.431  1.00  0.00           C  
ATOM   1841  CG  ASN A 664     -21.403   5.022  50.726  1.00  0.00           C  
ATOM   1842  OD1 ASN A 664     -21.088   5.973  49.999  1.00  0.00           O  
ATOM   1843  ND2 ASN A 664     -22.671   4.658  50.929  1.00  0.00           N  
ATOM   1844  N   LYS A 665     -19.074   2.145  53.549  1.00  0.00           N  
ATOM   1845  CA  LYS A 665     -18.204   1.013  53.794  1.00  0.00           C  
ATOM   1846  C   LYS A 665     -19.035  -0.114  54.364  1.00  0.00           C  
ATOM   1847  O   LYS A 665     -18.892  -1.258  53.954  1.00  0.00           O  
ATOM   1848  CB  LYS A 665     -17.092   1.392  54.764  1.00  0.00           C  
ATOM   1849  CG  LYS A 665     -16.131   2.406  54.200  1.00  0.00           C  
ATOM   1850  CD  LYS A 665     -15.405   1.846  52.998  1.00  0.00           C  
ATOM   1851  CE  LYS A 665     -15.419   2.835  51.845  1.00  0.00           C  
ATOM   1852  NZ  LYS A 665     -14.827   4.141  52.241  1.00  0.00           N  
ATOM   1853  N   GLN A 666     -19.912   0.197  55.310  1.00  0.00           N  
ATOM   1854  CA  GLN A 666     -20.733  -0.860  55.870  1.00  0.00           C  
ATOM   1855  C   GLN A 666     -21.667  -1.428  54.810  1.00  0.00           C  
ATOM   1856  O   GLN A 666     -21.979  -2.617  54.834  1.00  0.00           O  
ATOM   1857  CB  GLN A 666     -21.571  -0.364  57.031  1.00  0.00           C  
ATOM   1858  CG  GLN A 666     -20.800   0.115  58.217  1.00  0.00           C  
ATOM   1859  CD  GLN A 666     -21.739   0.494  59.344  1.00  0.00           C  
ATOM   1860  OE1 GLN A 666     -22.301  -0.374  60.002  1.00  0.00           O  
ATOM   1861  NE2 GLN A 666     -21.942   1.796  59.547  1.00  0.00           N  
ATOM   1862  N   GLN A 667     -22.134  -0.590  53.887  1.00  0.00           N  
ATOM   1863  CA  GLN A 667     -23.025  -1.106  52.857  1.00  0.00           C  
ATOM   1864  C   GLN A 667     -22.273  -2.106  51.997  1.00  0.00           C  
ATOM   1865  O   GLN A 667     -22.860  -3.063  51.511  1.00  0.00           O  
ATOM   1866  CB  GLN A 667     -23.615   0.017  51.994  1.00  0.00           C  
ATOM   1867  CG  GLN A 667     -24.652   0.861  52.732  1.00  0.00           C  
ATOM   1868  CD  GLN A 667     -25.787   0.017  53.307  1.00  0.00           C  
ATOM   1869  OE1 GLN A 667     -26.660  -0.470  52.579  1.00  0.00           O  
ATOM   1870  NE2 GLN A 667     -25.768  -0.173  54.620  1.00  0.00           N  
ATOM   1871  N   LEU A 668     -20.988  -1.943  51.813  1.00  0.00           N  
ATOM   1872  CA  LEU A 668     -20.229  -2.893  50.995  1.00  0.00           C  
ATOM   1873  C   LEU A 668     -20.034  -4.199  51.757  1.00  0.00           C  
ATOM   1874  O   LEU A 668     -19.849  -5.251  51.143  1.00  0.00           O  
ATOM   1875  CB  LEU A 668     -18.875  -2.314  50.576  1.00  0.00           C  
ATOM   1876  CG  LEU A 668     -19.053  -1.134  49.624  1.00  0.00           C  
ATOM   1877  CD1 LEU A 668     -17.731  -0.424  49.436  1.00  0.00           C  
ATOM   1878  CD2 LEU A 668     -19.635  -1.626  48.306  1.00  0.00           C  
ATOM   1879  N   ILE A 669     -20.047  -4.132  53.092  1.00  0.00           N  
ATOM   1880  CA  ILE A 669     -19.933  -5.342  53.910  1.00  0.00           C  
ATOM   1881  C   ILE A 669     -21.244  -6.123  53.716  1.00  0.00           C  
ATOM   1882  O   ILE A 669     -21.249  -7.354  53.601  1.00  0.00           O  
ATOM   1883  CB  ILE A 669     -19.782  -4.987  55.384  1.00  0.00           C  
ATOM   1884  CG1 ILE A 669     -18.421  -4.325  55.604  1.00  0.00           C  
ATOM   1885  CG2 ILE A 669     -19.959  -6.240  56.254  1.00  0.00           C  
ATOM   1886  CD1 ILE A 669     -17.222  -5.163  55.116  1.00  0.00           C  
ATOM   1887  N   VAL A 670     -22.354  -5.382  53.687  1.00  0.00           N  
ATOM   1888  CA  VAL A 670     -23.678  -5.945  53.450  1.00  0.00           C  
ATOM   1889  C   VAL A 670     -23.686  -6.572  52.054  1.00  0.00           C  
ATOM   1890  O   VAL A 670     -24.332  -7.589  51.813  1.00  0.00           O  
ATOM   1891  CB  VAL A 670     -24.755  -4.842  53.524  1.00  0.00           C  
ATOM   1892  CG1 VAL A 670     -26.072  -5.337  52.944  1.00  0.00           C  
ATOM   1893  CG2 VAL A 670     -24.935  -4.386  54.971  1.00  0.00           C  
ATOM   1894  N   ALA A 671     -22.947  -5.950  51.138  1.00  0.00           N  
ATOM   1895  CA  ALA A 671     -22.845  -6.421  49.768  1.00  0.00           C  
ATOM   1896  C   ALA A 671     -21.814  -7.549  49.606  1.00  0.00           C  
ATOM   1897  O   ALA A 671     -21.472  -7.913  48.472  1.00  0.00           O  
ATOM   1898  CB  ALA A 671     -22.493  -5.259  48.850  1.00  0.00           C  
ATOM   1899  N   ASP A 685     -21.304  -8.125  50.721  1.00  0.00           N  
ATOM   1900  CA  ASP A 685     -20.360  -9.271  50.716  1.00  0.00           C  
ATOM   1901  C   ASP A 685     -18.893  -8.949  50.254  1.00  0.00           C  
ATOM   1902  O   ASP A 685     -18.238  -9.874  49.751  1.00  0.00           O  
ATOM   1903  CB  ASP A 685     -20.914 -10.413  49.818  1.00  0.00           C  
ATOM   1904  CG  ASP A 685     -22.054 -11.249  50.394  1.00  0.00           C  
ATOM   1905  OD1 ASP A 685     -22.402 -11.056  51.570  1.00  0.00           O  
ATOM   1906  OD2 ASP A 685     -22.606 -12.083  49.654  1.00  0.00           O  
ATOM   1907  N   PHE A 686     -18.367  -7.709  50.388  1.00  0.00           N  
ATOM   1908  CA  PHE A 686     -16.962  -7.544  49.947  1.00  0.00           C  
ATOM   1909  C   PHE A 686     -16.034  -7.966  51.072  1.00  0.00           C  
ATOM   1910  O   PHE A 686     -14.846  -8.231  50.861  1.00  0.00           O  
ATOM   1911  CB  PHE A 686     -16.671  -6.113  49.421  1.00  0.00           C  
ATOM   1912  CG  PHE A 686     -17.255  -5.933  48.031  1.00  0.00           C  
ATOM   1913  CD1 PHE A 686     -18.624  -5.957  47.912  1.00  0.00           C  
ATOM   1914  CD2 PHE A 686     -16.488  -5.774  46.890  1.00  0.00           C  
ATOM   1915  CE1 PHE A 686     -19.253  -5.824  46.707  1.00  0.00           C  
ATOM   1916  CE2 PHE A 686     -17.130  -5.643  45.663  1.00  0.00           C  
ATOM   1917  CZ  PHE A 686     -18.506  -5.671  45.573  1.00  0.00           C  
ATOM   1918  N   GLU A 687     -16.601  -8.024  52.307  1.00  0.00           N  
ATOM   1919  CA  GLU A 687     -15.877  -8.566  53.468  1.00  0.00           C  
ATOM   1920  C   GLU A 687     -14.704  -7.790  53.984  1.00  0.00           C  
ATOM   1921  O   GLU A 687     -14.382  -7.874  55.158  1.00  0.00           O  
ATOM   1922  CB  GLU A 687     -15.311  -9.924  53.083  1.00  0.00           C  
ATOM   1923  CG  GLU A 687     -16.380 -10.955  52.841  1.00  0.00           C  
ATOM   1924  CD  GLU A 687     -16.844 -11.537  54.142  1.00  0.00           C  
ATOM   1925  OE1 GLU A 687     -15.977 -11.925  54.959  1.00  0.00           O  
ATOM   1926  OE2 GLU A 687     -18.063 -11.620  54.348  1.00  0.00           O  
ATOM   1927  N   ARG A 688     -14.021  -7.074  53.149  1.00  0.00           N  
ATOM   1928  CA  ARG A 688     -12.867  -6.340  53.593  1.00  0.00           C  
ATOM   1929  C   ARG A 688     -12.567  -5.281  52.585  1.00  0.00           C  
ATOM   1930  O   ARG A 688     -12.264  -5.545  51.411  1.00  0.00           O  
ATOM   1931  CB  ARG A 688     -11.636  -7.250  53.750  1.00  0.00           C  
ATOM   1932  CG  ARG A 688     -11.557  -8.022  55.046  1.00  0.00           C  
ATOM   1933  CD  ARG A 688     -10.436  -9.058  54.994  1.00  0.00           C  
ATOM   1934  NE  ARG A 688     -10.679 -10.139  55.929  1.00  0.00           N  
ATOM   1935  CZ  ARG A 688      -9.756 -10.891  56.515  1.00  0.00           C  
ATOM   1936  NH1 ARG A 688      -8.470 -10.689  56.266  1.00  0.00           N  
ATOM   1937  NH2 ARG A 688     -10.128 -11.850  57.354  1.00  0.00           N  
ATOM   1938  N   VAL A 689     -12.654  -4.079  53.059  1.00  0.00           N  
ATOM   1939  CA  VAL A 689     -12.477  -2.999  52.142  1.00  0.00           C  
ATOM   1940  C   VAL A 689     -11.794  -1.828  52.763  1.00  0.00           C  
ATOM   1941  O   VAL A 689     -11.734  -1.644  53.976  1.00  0.00           O  
ATOM   1942  CB  VAL A 689     -13.869  -2.604  51.610  1.00  0.00           C  
ATOM   1943  CG1 VAL A 689     -14.502  -3.748  50.840  1.00  0.00           C  
ATOM   1944  CG2 VAL A 689     -14.773  -2.149  52.746  1.00  0.00           C  
ATOM   1945  N   TYR A 690     -11.285  -1.031  51.874  1.00  0.00           N  
ATOM   1946  CA  TYR A 690     -10.678   0.167  52.330  1.00  0.00           C  
ATOM   1947  C   TYR A 690     -10.760   1.207  51.245  1.00  0.00           C  
ATOM   1948  O   TYR A 690     -10.854   0.896  50.066  1.00  0.00           O  
ATOM   1949  CB  TYR A 690      -9.214  -0.070  52.755  1.00  0.00           C  
ATOM   1950  CG  TYR A 690      -8.208  -0.150  51.637  1.00  0.00           C  
ATOM   1951  CD1 TYR A 690      -7.745   1.002  51.011  1.00  0.00           C  
ATOM   1952  CD2 TYR A 690      -7.711  -1.381  51.213  1.00  0.00           C  
ATOM   1953  CE1 TYR A 690      -6.803   0.927  49.979  1.00  0.00           C  
ATOM   1954  CE2 TYR A 690      -6.778  -1.474  50.180  1.00  0.00           C  
ATOM   1955  CZ  TYR A 690      -6.330  -0.316  49.568  1.00  0.00           C  
ATOM   1956  OH  TYR A 690      -5.408  -0.401  48.560  1.00  0.00           O  
ATOM   1957  N   GLU A 691     -10.710   2.428  51.657  1.00  0.00           N  
ATOM   1958  CA  GLU A 691     -10.770   3.524  50.727  1.00  0.00           C  
ATOM   1959  C   GLU A 691      -9.887   4.669  51.193  1.00  0.00           C  
ATOM   1960  O   GLU A 691      -9.790   4.943  52.379  1.00  0.00           O  
ATOM   1961  CB  GLU A 691     -12.202   4.023  50.579  1.00  0.00           C  
ATOM   1962  CG  GLU A 691     -12.307   5.272  49.689  1.00  0.00           C  
ATOM   1963  CD  GLU A 691     -13.704   5.468  49.112  1.00  0.00           C  
ATOM   1964  OE1 GLU A 691     -14.675   5.102  49.814  1.00  0.00           O  
ATOM   1965  OE2 GLU A 691     -13.832   5.992  47.972  1.00  0.00           O  
ATOM   1966  N   ILE A 692      -9.213   5.311  50.267  1.00  0.00           N  
ATOM   1967  CA  ILE A 692      -8.378   6.458  50.568  1.00  0.00           C  
ATOM   1968  C   ILE A 692      -8.957   7.529  49.674  1.00  0.00           C  
ATOM   1969  O   ILE A 692      -8.999   7.366  48.457  1.00  0.00           O  
ATOM   1970  CB  ILE A 692      -6.928   6.243  50.183  1.00  0.00           C  
ATOM   1971  CG1 ILE A 692      -6.362   5.045  50.963  1.00  0.00           C  
ATOM   1972  CG2 ILE A 692      -6.130   7.515  50.512  1.00  0.00           C  
ATOM   1973  CD1 ILE A 692      -4.859   4.869  50.833  1.00  0.00           C  
ATOM   1974  N   GLY A 693      -9.429   8.612  50.270  1.00  0.00           N  
ATOM   1975  CA  GLY A 693     -10.026   9.652  49.462  1.00  0.00           C  
ATOM   1976  C   GLY A 693     -10.475  10.854  50.256  1.00  0.00           C  
ATOM   1977  O   GLY A 693     -10.380  10.881  51.492  1.00  0.00           O  
ATOM   1978  N   PRO A 695     -10.990  11.865  49.559  1.00  0.00           N  
ATOM   1979  CA  PRO A 695     -11.447  13.085  50.216  1.00  0.00           C  
ATOM   1980  C   PRO A 695     -12.634  12.867  51.141  1.00  0.00           C  
ATOM   1981  O   PRO A 695     -13.534  12.087  50.845  1.00  0.00           O  
ATOM   1982  CB  PRO A 695     -11.776  14.003  49.038  1.00  0.00           C  
ATOM   1983  CG  PRO A 695     -12.286  13.053  48.012  1.00  0.00           C  
ATOM   1984  CD  PRO A 695     -11.291  11.895  48.114  1.00  0.00           C  
ATOM   1985  N   VAL A 696     -12.590  13.555  52.276  1.00  0.00           N  
ATOM   1986  CA  VAL A 696     -13.640  13.540  53.282  1.00  0.00           C  
ATOM   1987  C   VAL A 696     -13.869  15.025  53.576  1.00  0.00           C  
ATOM   1988  O   VAL A 696     -12.904  15.805  53.685  1.00  0.00           O  
ATOM   1989  CB  VAL A 696     -13.190  12.837  54.571  1.00  0.00           C  
ATOM   1990  CG1 VAL A 696     -14.348  12.784  55.563  1.00  0.00           C  
ATOM   1991  CG2 VAL A 696     -12.698  11.425  54.251  1.00  0.00           C  
ATOM   1992  N   PHE A 697     -15.134  15.455  53.694  1.00  0.00           N  
ATOM   1993  CA  PHE A 697     -15.465  16.855  53.956  1.00  0.00           C  
ATOM   1994  C   PHE A 697     -15.931  17.106  55.381  1.00  0.00           C  
ATOM   1995  O   PHE A 697     -16.517  16.242  56.050  1.00  0.00           O  
ATOM   1996  CB  PHE A 697     -16.518  17.323  52.944  1.00  0.00           C  
ATOM   1997  CG  PHE A 697     -16.008  17.220  51.533  1.00  0.00           C  
ATOM   1998  CD1 PHE A 697     -15.150  18.190  51.030  1.00  0.00           C  
ATOM   1999  CD2 PHE A 697     -16.322  16.121  50.738  1.00  0.00           C  
ATOM   2000  CE1 PHE A 697     -14.632  18.065  49.746  1.00  0.00           C  
ATOM   2001  CE2 PHE A 697     -15.781  15.988  49.454  1.00  0.00           C  
ATOM   2002  CZ  PHE A 697     -14.949  16.963  48.962  1.00  0.00           C  
ATOM   2003  N   ARG A 698     -15.660  18.327  55.828  1.00  0.00           N  
ATOM   2004  CA  ARG A 698     -16.021  18.824  57.153  1.00  0.00           C  
ATOM   2005  C   ARG A 698     -16.563  20.239  56.930  1.00  0.00           C  
ATOM   2006  O   ARG A 698     -15.795  21.179  56.727  1.00  0.00           O  
ATOM   2007  CB  ARG A 698     -14.787  18.902  58.060  1.00  0.00           C  
ATOM   2008  CG  ARG A 698     -14.317  17.566  58.592  1.00  0.00           C  
ATOM   2009  CD  ARG A 698     -15.325  16.985  59.566  1.00  0.00           C  
ATOM   2010  NE  ARG A 698     -14.945  15.648  60.020  1.00  0.00           N  
ATOM   2011  CZ  ARG A 698     -15.209  14.523  59.357  1.00  0.00           C  
ATOM   2012  NH1 ARG A 698     -15.864  14.568  58.205  1.00  0.00           N  
ATOM   2013  NH2 ARG A 698     -14.809  13.353  59.845  1.00  0.00           N  
ATOM   2014  N   ALA A 699     -17.880  20.388  56.972  1.00  0.00           N  
ATOM   2015  CA  ALA A 699     -18.497  21.688  56.742  1.00  0.00           C  
ATOM   2016  C   ALA A 699     -18.576  22.579  57.983  1.00  0.00           C  
ATOM   2017  O   ALA A 699     -19.012  23.724  57.895  1.00  0.00           O  
ATOM   2018  CB  ALA A 699     -19.898  21.495  56.120  1.00  0.00           C  
ATOM   2019  N   GLU A 700     -18.165  22.066  59.138  1.00  0.00           N  
ATOM   2020  CA  GLU A 700     -18.192  22.863  60.364  1.00  0.00           C  
ATOM   2021  C   GLU A 700     -17.414  24.170  60.155  1.00  0.00           C  
ATOM   2022  O   GLU A 700     -16.341  24.176  59.549  1.00  0.00           O  
ATOM   2023  CB  GLU A 700     -17.566  22.096  61.533  1.00  0.00           C  
ATOM   2024  CG  GLU A 700     -18.324  20.834  61.967  1.00  0.00           C  
ATOM   2025  CD  GLU A 700     -17.993  19.580  61.140  1.00  0.00           C  
ATOM   2026  OE1 GLU A 700     -18.349  19.515  59.938  1.00  0.00           O  
ATOM   2027  OE2 GLU A 700     -17.371  18.653  61.709  1.00  0.00           O  
ATOM   2028  N   ASN A 703     -17.958  25.270  60.663  1.00  0.00           N  
ATOM   2029  CA  ASN A 703     -17.317  26.573  60.528  1.00  0.00           C  
ATOM   2030  C   ASN A 703     -16.347  26.859  61.669  1.00  0.00           C  
ATOM   2031  O   ASN A 703     -16.693  27.536  62.635  1.00  0.00           O  
ATOM   2032  CB  ASN A 703     -18.368  27.684  60.475  1.00  0.00           C  
ATOM   2033  CG  ASN A 703     -17.779  29.013  60.042  1.00  0.00           C  
ATOM   2034  OD1 ASN A 703     -18.499  29.991  59.850  1.00  0.00           O  
ATOM   2035  ND2 ASN A 703     -16.461  29.050  59.880  1.00  0.00           N  
ATOM   2036  N   SER A 704     -15.131  26.342  61.557  1.00  0.00           N  
ATOM   2037  CA  SER A 704     -14.141  26.565  62.590  1.00  0.00           C  
ATOM   2038  C   SER A 704     -12.771  26.679  61.960  1.00  0.00           C  
ATOM   2039  O   SER A 704     -12.458  25.991  60.994  1.00  0.00           O  
ATOM   2040  CB  SER A 704     -14.140  25.418  63.607  1.00  0.00           C  
ATOM   2041  OG  SER A 704     -13.563  24.246  63.061  1.00  0.00           O  
ATOM   2042  N   ASN A 713     -11.974  27.583  62.503  1.00  0.00           N  
ATOM   2043  CA  ASN A 713     -10.625  27.797  62.036  1.00  0.00           C  
ATOM   2044  C   ASN A 713      -9.688  27.475  63.173  1.00  0.00           C  
ATOM   2045  O   ASN A 713      -9.535  28.269  64.098  1.00  0.00           O  
ATOM   2046  CB  ASN A 713     -10.424  29.243  61.610  1.00  0.00           C  
ATOM   2047  CG  ASN A 713     -10.818  29.477  60.179  1.00  0.00           C  
ATOM   2048  OD1 ASN A 713     -12.001  29.623  59.870  1.00  0.00           O  
ATOM   2049  ND2 ASN A 713      -9.824  29.500  59.284  1.00  0.00           N  
ATOM   2050  N   THR A 714      -9.089  26.292  63.122  1.00  0.00           N  
ATOM   2051  CA  THR A 714      -8.151  25.875  64.154  1.00  0.00           C  
ATOM   2052  C   THR A 714      -6.946  25.252  63.483  1.00  0.00           C  
ATOM   2053  O   THR A 714      -6.998  24.895  62.310  1.00  0.00           O  
ATOM   2054  CB  THR A 714      -8.769  24.841  65.082  1.00  0.00           C  
ATOM   2055  OG1 THR A 714      -9.015  23.637  64.348  1.00  0.00           O  
ATOM   2056  CG2 THR A 714     -10.071  25.363  65.654  1.00  0.00           C  
ATOM   2057  N   HIS A 715      -5.870  25.106  64.239  1.00  0.00           N  
ATOM   2058  CA  HIS A 715      -4.642  24.545  63.712  1.00  0.00           C  
ATOM   2059  C   HIS A 715      -4.754  23.082  63.294  1.00  0.00           C  
ATOM   2060  O   HIS A 715      -3.902  22.582  62.562  1.00  0.00           O  
ATOM   2061  CB  HIS A 715      -3.531  24.677  64.757  1.00  0.00           C  
ATOM   2062  CG  HIS A 715      -3.135  26.093  65.046  1.00  0.00           C  
ATOM   2063  ND1 HIS A 715      -2.029  26.416  65.802  1.00  0.00           N  
ATOM   2064  CD2 HIS A 715      -3.695  27.271  64.678  1.00  0.00           C  
ATOM   2065  CE1 HIS A 715      -1.924  27.731  65.888  1.00  0.00           C  
ATOM   2066  NE2 HIS A 715      -2.923  28.273  65.214  1.00  0.00           N  
ATOM   2067  N   ARG A 716      -5.803  22.402  63.743  1.00  0.00           N  
ATOM   2068  CA  ARG A 716      -5.955  20.978  63.456  1.00  0.00           C  
ATOM   2069  C   ARG A 716      -7.106  20.564  62.534  1.00  0.00           C  
ATOM   2070  O   ARG A 716      -7.311  19.376  62.310  1.00  0.00           O  
ATOM   2071  CB  ARG A 716      -6.072  20.213  64.789  1.00  0.00           C  
ATOM   2072  CG  ARG A 716      -4.783  20.171  65.637  1.00  0.00           C  
ATOM   2073  CD  ARG A 716      -5.067  19.909  67.147  1.00  0.00           C  
ATOM   2074  NE  ARG A 716      -5.433  18.524  67.481  1.00  0.00           N  
ATOM   2075  CZ  ARG A 716      -6.550  18.158  68.120  1.00  0.00           C  
ATOM   2076  NH1 ARG A 716      -7.442  19.066  68.503  1.00  0.00           N  
ATOM   2077  NH2 ARG A 716      -6.774  16.878  68.400  1.00  0.00           N  
ATOM   2078  N   HIS A 718      -7.854  21.524  61.998  1.00  0.00           N  
ATOM   2079  CA  HIS A 718      -8.989  21.197  61.130  1.00  0.00           C  
ATOM   2080  C   HIS A 718      -8.927  21.815  59.749  1.00  0.00           C  
ATOM   2081  O   HIS A 718      -8.355  22.891  59.559  1.00  0.00           O  
ATOM   2082  CB  HIS A 718     -10.306  21.659  61.767  1.00  0.00           C  
ATOM   2083  CG  HIS A 718     -10.640  20.975  63.055  1.00  0.00           C  
ATOM   2084  ND1 HIS A 718     -11.637  21.425  63.896  1.00  0.00           N  
ATOM   2085  CD2 HIS A 718     -10.127  19.865  63.637  1.00  0.00           C  
ATOM   2086  CE1 HIS A 718     -11.723  20.623  64.941  1.00  0.00           C  
ATOM   2087  NE2 HIS A 718     -10.818  19.669  64.808  1.00  0.00           N  
ATOM   2088  N   MET A 723      -9.535  21.123  58.790  1.00  0.00           N  
ATOM   2089  CA  MET A 723      -9.641  21.598  57.415  1.00  0.00           C  
ATOM   2090  C   MET A 723     -11.041  21.204  56.943  1.00  0.00           C  
ATOM   2091  O   MET A 723     -11.700  20.367  57.565  1.00  0.00           O  
ATOM   2092  CB  MET A 723      -8.579  20.988  56.538  1.00  0.00           C  
ATOM   2093  CG  MET A 723      -7.166  21.385  56.936  1.00  0.00           C  
ATOM   2094  SD  MET A 723      -5.936  20.900  55.711  1.00  0.00           S  
ATOM   2095  CE  MET A 723      -5.939  19.120  55.915  1.00  0.00           C  
ATOM   2096  N   THR A 724     -11.510  21.809  55.859  1.00  0.00           N  
ATOM   2097  CA  THR A 724     -12.843  21.500  55.376  1.00  0.00           C  
ATOM   2098  C   THR A 724     -12.823  20.328  54.429  1.00  0.00           C  
ATOM   2099  O   THR A 724     -13.869  19.799  54.075  1.00  0.00           O  
ATOM   2100  CB  THR A 724     -13.429  22.682  54.667  1.00  0.00           C  
ATOM   2101  OG1 THR A 724     -12.445  23.207  53.767  1.00  0.00           O  
ATOM   2102  CG2 THR A 724     -13.832  23.757  55.691  1.00  0.00           C  
ATOM   2103  N   GLU A 725     -11.621  19.942  54.011  1.00  0.00           N  
ATOM   2104  CA  GLU A 725     -11.434  18.819  53.122  1.00  0.00           C  
ATOM   2105  C   GLU A 725     -10.121  18.143  53.491  1.00  0.00           C  
ATOM   2106  O   GLU A 725      -9.102  18.806  53.626  1.00  0.00           O  
ATOM   2107  CB  GLU A 725     -11.371  19.286  51.663  1.00  0.00           C  
ATOM   2108  CG  GLU A 725     -11.294  18.135  50.661  1.00  0.00           C  
ATOM   2109  CD  GLU A 725     -11.171  18.597  49.204  1.00  0.00           C  
ATOM   2110  OE1 GLU A 725     -11.413  19.796  48.925  1.00  0.00           O  
ATOM   2111  OE2 GLU A 725     -10.845  17.751  48.334  1.00  0.00           O  
ATOM   2112  N   PHE A 726     -10.140  16.828  53.673  1.00  0.00           N  
ATOM   2113  CA  PHE A 726      -8.915  16.126  53.997  1.00  0.00           C  
ATOM   2114  C   PHE A 726      -8.978  14.719  53.435  1.00  0.00           C  
ATOM   2115  O   PHE A 726     -10.034  14.280  52.967  1.00  0.00           O  
ATOM   2116  CB  PHE A 726      -8.660  16.104  55.518  1.00  0.00           C  
ATOM   2117  CG  PHE A 726      -9.650  15.291  56.300  1.00  0.00           C  
ATOM   2118  CD1 PHE A 726     -10.819  15.870  56.785  1.00  0.00           C  
ATOM   2119  CD2 PHE A 726      -9.404  13.943  56.570  1.00  0.00           C  
ATOM   2120  CE1 PHE A 726     -11.736  15.121  57.535  1.00  0.00           C  
ATOM   2121  CE2 PHE A 726     -10.310  13.183  57.314  1.00  0.00           C  
ATOM   2122  CZ  PHE A 726     -11.484  13.778  57.800  1.00  0.00           C  
ATOM   2123  N   THR A 729      -7.842  14.022  53.464  1.00  0.00           N  
ATOM   2124  CA  THR A 729      -7.767  12.666  52.943  1.00  0.00           C  
ATOM   2125  C   THR A 729      -7.988  11.649  54.069  1.00  0.00           C  
ATOM   2126  O   THR A 729      -7.249  11.611  55.055  1.00  0.00           O  
ATOM   2127  CB  THR A 729      -6.392  12.408  52.270  1.00  0.00           C  
ATOM   2128  OG1 THR A 729      -6.103  13.481  51.363  1.00  0.00           O  
ATOM   2129  CG2 THR A 729      -6.396  11.076  51.517  1.00  0.00           C  
ATOM   2130  N   GLY A 730      -9.020  10.827  53.918  1.00  0.00           N  
ATOM   2131  CA  GLY A 730      -9.291   9.844  54.938  1.00  0.00           C  
ATOM   2132  C   GLY A 730      -8.883   8.470  54.458  1.00  0.00           C  
ATOM   2133  O   GLY A 730      -8.976   8.150  53.258  1.00  0.00           O  
ATOM   2134  N   LEU A 731      -8.428   7.669  55.397  1.00  0.00           N  
ATOM   2135  CA  LEU A 731      -8.090   6.282  55.135  1.00  0.00           C  
ATOM   2136  C   LEU A 731      -9.060   5.504  55.980  1.00  0.00           C  
ATOM   2137  O   LEU A 731      -8.919   5.478  57.204  1.00  0.00           O  
ATOM   2138  CB  LEU A 731      -6.657   5.935  55.540  1.00  0.00           C  
ATOM   2139  CG  LEU A 731      -5.549   6.946  55.182  1.00  0.00           C  
ATOM   2140  CD1 LEU A 731      -4.195   6.283  55.282  1.00  0.00           C  
ATOM   2141  CD2 LEU A 731      -5.776   7.531  53.798  1.00  0.00           C  
ATOM   2142  N   ASP A 732     -10.036   4.857  55.367  1.00  0.00           N  
ATOM   2143  CA  ASP A 732     -11.041   4.134  56.130  1.00  0.00           C  
ATOM   2144  C   ASP A 732     -11.063   2.655  55.764  1.00  0.00           C  
ATOM   2145  O   ASP A 732     -10.911   2.291  54.594  1.00  0.00           O  
ATOM   2146  CB  ASP A 732     -12.412   4.763  55.906  1.00  0.00           C  
ATOM   2147  CG  ASP A 732     -12.400   6.275  56.060  1.00  0.00           C  
ATOM   2148  OD1 ASP A 732     -12.088   6.745  57.177  1.00  0.00           O  
ATOM   2149  OD2 ASP A 732     -12.698   6.998  55.085  1.00  0.00           O  
ATOM   2150  N   MET A 733     -11.256   1.801  56.762  1.00  0.00           N  
ATOM   2151  CA  MET A 733     -11.300   0.365  56.504  1.00  0.00           C  
ATOM   2152  C   MET A 733     -12.464  -0.276  57.264  1.00  0.00           C  
ATOM   2153  O   MET A 733     -12.819   0.180  58.344  1.00  0.00           O  
ATOM   2154  CB  MET A 733      -9.956  -0.302  56.891  1.00  0.00           C  
ATOM   2155  CG  MET A 733      -9.663  -0.320  58.385  1.00  0.00           C  
ATOM   2156  SD  MET A 733     -10.449  -1.707  59.214  1.00  0.00           S  
ATOM   2157  CE  MET A 733      -9.352  -3.053  58.751  1.00  0.00           C  
ATOM   2158  N   GLU A 734     -13.044  -1.322  56.724  1.00  0.00           N  
ATOM   2159  CA  GLU A 734     -14.160  -1.996  57.341  1.00  0.00           C  
ATOM   2160  C   GLU A 734     -13.965  -3.478  57.088  1.00  0.00           C  
ATOM   2161  O   GLU A 734     -13.649  -3.885  55.977  1.00  0.00           O  
ATOM   2162  CB  GLU A 734     -15.484  -1.509  56.759  1.00  0.00           C  
ATOM   2163  CG  GLU A 734     -16.702  -1.807  57.616  1.00  0.00           C  
ATOM   2164  CD  GLU A 734     -16.785  -0.886  58.812  1.00  0.00           C  
ATOM   2165  OE1 GLU A 734     -16.602   0.344  58.632  1.00  0.00           O  
ATOM   2166  OE2 GLU A 734     -17.049  -1.389  59.924  1.00  0.00           O  
ATOM   2167  N   MET A 735     -14.142  -4.299  58.110  1.00  0.00           N  
ATOM   2168  CA  MET A 735     -13.932  -5.718  57.875  1.00  0.00           C  
ATOM   2169  C   MET A 735     -14.910  -6.580  58.666  1.00  0.00           C  
ATOM   2170  O   MET A 735     -15.205  -6.350  59.836  1.00  0.00           O  
ATOM   2171  CB  MET A 735     -12.489  -6.113  58.230  1.00  0.00           C  
ATOM   2172  CG  MET A 735     -12.309  -6.612  59.655  1.00  0.00           C  
ATOM   2173  SD  MET A 735     -10.576  -6.825  60.091  1.00  0.00           S  
ATOM   2174  CE  MET A 735     -10.146  -8.232  59.071  1.00  0.00           C  
ATOM   2175  N   ALA A 736     -15.414  -7.598  57.970  1.00  0.00           N  
ATOM   2176  CA  ALA A 736     -16.314  -8.565  58.570  1.00  0.00           C  
ATOM   2177  C   ALA A 736     -15.418  -9.469  59.402  1.00  0.00           C  
ATOM   2178  O   ALA A 736     -14.260  -9.711  59.050  1.00  0.00           O  
ATOM   2179  CB  ALA A 736     -17.070  -9.378  57.516  1.00  0.00           C  
ATOM   2180  N   PHE A 737     -15.925  -9.980  60.520  1.00  0.00           N  
ATOM   2181  CA  PHE A 737     -15.117 -10.877  61.349  1.00  0.00           C  
ATOM   2182  C   PHE A 737     -15.936 -12.101  61.742  1.00  0.00           C  
ATOM   2183  O   PHE A 737     -17.152 -12.131  61.521  1.00  0.00           O  
ATOM   2184  CB  PHE A 737     -14.598 -10.149  62.559  1.00  0.00           C  
ATOM   2185  CG  PHE A 737     -15.622  -9.635  63.534  1.00  0.00           C  
ATOM   2186  CD1 PHE A 737     -16.202 -10.478  64.479  1.00  0.00           C  
ATOM   2187  CD2 PHE A 737     -15.971  -8.281  63.536  1.00  0.00           C  
ATOM   2188  CE1 PHE A 737     -17.105  -9.980  65.421  1.00  0.00           C  
ATOM   2189  CE2 PHE A 737     -16.870  -7.776  64.468  1.00  0.00           C  
ATOM   2190  CZ  PHE A 737     -17.438  -8.621  65.415  1.00  0.00           C  
ATOM   2191  N   GLU A 738     -15.277 -13.105  62.315  1.00  0.00           N  
ATOM   2192  CA  GLU A 738     -15.972 -14.338  62.666  1.00  0.00           C  
ATOM   2193  C   GLU A 738     -16.656 -14.398  64.019  1.00  0.00           C  
ATOM   2194  O   GLU A 738     -17.868 -14.600  64.082  1.00  0.00           O  
ATOM   2195  CB  GLU A 738     -15.033 -15.545  62.525  1.00  0.00           C  
ATOM   2196  CG  GLU A 738     -14.437 -15.716  61.128  1.00  0.00           C  
ATOM   2197  CD  GLU A 738     -15.412 -15.370  59.985  1.00  0.00           C  
ATOM   2198  OE1 GLU A 738     -16.554 -15.896  59.943  1.00  0.00           O  
ATOM   2199  OE2 GLU A 738     -15.017 -14.562  59.113  1.00  0.00           O  
ATOM   2200  N   GLU A 739     -15.913 -14.211  65.103  1.00  0.00           N  
ATOM   2201  CA  GLU A 739     -16.544 -14.315  66.416  1.00  0.00           C  
ATOM   2202  C   GLU A 739     -16.399 -13.147  67.359  1.00  0.00           C  
ATOM   2203  O   GLU A 739     -17.268 -12.910  68.192  1.00  0.00           O  
ATOM   2204  CB  GLU A 739     -16.003 -15.531  67.168  1.00  0.00           C  
ATOM   2205  CG  GLU A 739     -16.007 -16.844  66.413  1.00  0.00           C  
ATOM   2206  CD  GLU A 739     -15.485 -17.981  67.278  1.00  0.00           C  
ATOM   2207  OE1 GLU A 739     -14.379 -17.834  67.849  1.00  0.00           O  
ATOM   2208  OE2 GLU A 739     -16.181 -19.014  67.389  1.00  0.00           O  
ATOM   2209  N   HIS A 789     -15.304 -12.415  67.243  1.00  0.00           N  
ATOM   2210  CA  HIS A 789     -15.064 -11.355  68.194  1.00  0.00           C  
ATOM   2211  C   HIS A 789     -14.389 -10.173  67.517  1.00  0.00           C  
ATOM   2212  O   HIS A 789     -13.427 -10.364  66.782  1.00  0.00           O  
ATOM   2213  CB  HIS A 789     -14.179 -11.950  69.291  1.00  0.00           C  
ATOM   2214  CG  HIS A 789     -14.128 -11.143  70.541  1.00  0.00           C  
ATOM   2215  ND1 HIS A 789     -13.400  -9.978  70.645  1.00  0.00           N  
ATOM   2216  CD2 HIS A 789     -14.739 -11.318  71.736  1.00  0.00           C  
ATOM   2217  CE1 HIS A 789     -13.567  -9.469  71.851  1.00  0.00           C  
ATOM   2218  NE2 HIS A 789     -14.374 -10.262  72.532  1.00  0.00           N  
ATOM   2219  N   TYR A 790     -14.867  -8.956  67.781  1.00  0.00           N  
ATOM   2220  CA  TYR A 790     -14.293  -7.788  67.130  1.00  0.00           C  
ATOM   2221  C   TYR A 790     -12.822  -7.588  67.407  1.00  0.00           C  
ATOM   2222  O   TYR A 790     -12.178  -6.796  66.722  1.00  0.00           O  
ATOM   2223  CB  TYR A 790     -15.073  -6.501  67.454  1.00  0.00           C  
ATOM   2224  CG  TYR A 790     -14.769  -5.872  68.787  1.00  0.00           C  
ATOM   2225  CD1 TYR A 790     -15.305  -6.389  69.959  1.00  0.00           C  
ATOM   2226  CD2 TYR A 790     -13.944  -4.749  68.877  1.00  0.00           C  
ATOM   2227  CE1 TYR A 790     -15.031  -5.806  71.200  1.00  0.00           C  
ATOM   2228  CE2 TYR A 790     -13.663  -4.153  70.115  1.00  0.00           C  
ATOM   2229  CZ  TYR A 790     -14.211  -4.689  71.268  1.00  0.00           C  
ATOM   2230  OH  TYR A 790     -13.951  -4.113  72.485  1.00  0.00           O  
ATOM   2231  N   HIS A 791     -12.266  -8.295  68.387  1.00  0.00           N  
ATOM   2232  CA  HIS A 791     -10.833  -8.143  68.619  1.00  0.00           C  
ATOM   2233  C   HIS A 791     -10.029  -8.670  67.433  1.00  0.00           C  
ATOM   2234  O   HIS A 791      -8.849  -8.354  67.298  1.00  0.00           O  
ATOM   2235  CB  HIS A 791     -10.385  -8.813  69.927  1.00  0.00           C  
ATOM   2236  CG  HIS A 791     -10.626  -7.967  71.139  1.00  0.00           C  
ATOM   2237  ND1 HIS A 791     -10.032  -8.220  72.357  1.00  0.00           N  
ATOM   2238  CD2 HIS A 791     -11.393  -6.862  71.315  1.00  0.00           C  
ATOM   2239  CE1 HIS A 791     -10.422  -7.308  73.231  1.00  0.00           C  
ATOM   2240  NE2 HIS A 791     -11.248  -6.473  72.623  1.00  0.00           N  
ATOM   2241  N   GLU A 792     -10.668  -9.460  66.568  1.00  0.00           N  
ATOM   2242  CA  GLU A 792     -10.005  -9.961  65.354  1.00  0.00           C  
ATOM   2243  C   GLU A 792      -9.656  -8.735  64.499  1.00  0.00           C  
ATOM   2244  O   GLU A 792      -8.585  -8.650  63.908  1.00  0.00           O  
ATOM   2245  CB  GLU A 792     -10.942 -10.869  64.539  1.00  0.00           C  
ATOM   2246  CG  GLU A 792     -11.150 -12.274  65.092  1.00  0.00           C  
ATOM   2247  CD  GLU A 792     -12.429 -12.938  64.572  1.00  0.00           C  
ATOM   2248  OE1 GLU A 792     -12.658 -12.960  63.337  1.00  0.00           O  
ATOM   2249  OE2 GLU A 792     -13.210 -13.446  65.410  1.00  0.00           O  
ATOM   2250  N   VAL A 793     -10.582  -7.787  64.439  1.00  0.00           N  
ATOM   2251  CA  VAL A 793     -10.380  -6.562  63.673  1.00  0.00           C  
ATOM   2252  C   VAL A 793      -9.410  -5.636  64.410  1.00  0.00           C  
ATOM   2253  O   VAL A 793      -8.487  -5.077  63.818  1.00  0.00           O  
ATOM   2254  CB  VAL A 793     -11.705  -5.837  63.458  1.00  0.00           C  
ATOM   2255  CG1 VAL A 793     -11.477  -4.554  62.647  1.00  0.00           C  
ATOM   2256  CG2 VAL A 793     -12.690  -6.785  62.752  1.00  0.00           C  
ATOM   2257  N   LEU A 794      -9.613  -5.500  65.714  1.00  0.00           N  
ATOM   2258  CA  LEU A 794      -8.759  -4.653  66.518  1.00  0.00           C  
ATOM   2259  C   LEU A 794      -7.296  -5.099  66.371  1.00  0.00           C  
ATOM   2260  O   LEU A 794      -6.387  -4.261  66.315  1.00  0.00           O  
ATOM   2261  CB  LEU A 794      -9.210  -4.703  67.988  1.00  0.00           C  
ATOM   2262  CG  LEU A 794      -8.611  -3.662  68.947  1.00  0.00           C  
ATOM   2263  CD1 LEU A 794      -8.850  -2.252  68.389  1.00  0.00           C  
ATOM   2264  CD2 LEU A 794      -9.248  -3.803  70.337  1.00  0.00           C  
ATOM   2265  N   ASP A 795      -7.066  -6.411  66.303  1.00  0.00           N  
ATOM   2266  CA  ASP A 795      -5.703  -6.928  66.138  1.00  0.00           C  
ATOM   2267  C   ASP A 795      -5.175  -6.589  64.752  1.00  0.00           C  
ATOM   2268  O   ASP A 795      -3.999  -6.296  64.600  1.00  0.00           O  
ATOM   2269  CB  ASP A 795      -5.640  -8.450  66.332  1.00  0.00           C  
ATOM   2270  CG  ASP A 795      -5.993  -8.879  67.749  1.00  0.00           C  
ATOM   2271  OD1 ASP A 795      -5.651  -8.147  68.712  1.00  0.00           O  
ATOM   2272  OD2 ASP A 795      -6.606  -9.961  67.893  1.00  0.00           O  
ATOM   2273  N   THR A 796      -6.047  -6.645  63.747  1.00  0.00           N  
ATOM   2274  CA  THR A 796      -5.666  -6.313  62.374  1.00  0.00           C  
ATOM   2275  C   THR A 796      -5.259  -4.836  62.316  1.00  0.00           C  
ATOM   2276  O   THR A 796      -4.197  -4.493  61.802  1.00  0.00           O  
ATOM   2277  CB  THR A 796      -6.846  -6.537  61.399  1.00  0.00           C  
ATOM   2278  OG1 THR A 796      -7.118  -7.934  61.301  1.00  0.00           O  
ATOM   2279  CG2 THR A 796      -6.530  -5.984  60.013  1.00  0.00           C  
ATOM   2280  N   LEU A 797      -6.114  -3.971  62.858  1.00  0.00           N  
ATOM   2281  CA  LEU A 797      -5.848  -2.532  62.886  1.00  0.00           C  
ATOM   2282  C   LEU A 797      -4.567  -2.235  63.654  1.00  0.00           C  
ATOM   2283  O   LEU A 797      -3.734  -1.435  63.225  1.00  0.00           O  
ATOM   2284  CB  LEU A 797      -7.020  -1.796  63.534  1.00  0.00           C  
ATOM   2285  CG  LEU A 797      -8.282  -1.740  62.675  1.00  0.00           C  
ATOM   2286  CD1 LEU A 797      -9.365  -0.992  63.433  1.00  0.00           C  
ATOM   2287  CD2 LEU A 797      -7.974  -1.035  61.342  1.00  0.00           C  
ATOM   2288  N   SER A 798      -4.417  -2.890  64.798  1.00  0.00           N  
ATOM   2289  CA  SER A 798      -3.233  -2.714  65.610  1.00  0.00           C  
ATOM   2290  C   SER A 798      -2.000  -3.033  64.763  1.00  0.00           C  
ATOM   2291  O   SER A 798      -1.079  -2.219  64.670  1.00  0.00           O  
ATOM   2292  CB  SER A 798      -3.304  -3.628  66.834  1.00  0.00           C  
ATOM   2293  OG  SER A 798      -2.011  -3.830  67.383  1.00  0.00           O  
ATOM   2294  N   GLU A 799      -1.993  -4.208  64.133  1.00  0.00           N  
ATOM   2295  CA  GLU A 799      -0.874  -4.624  63.277  1.00  0.00           C  
ATOM   2296  C   GLU A 799      -0.634  -3.658  62.128  1.00  0.00           C  
ATOM   2297  O   GLU A 799       0.506  -3.452  61.709  1.00  0.00           O  
ATOM   2298  CB  GLU A 799      -1.113  -6.011  62.678  1.00  0.00           C  
ATOM   2299  CG  GLU A 799      -0.766  -7.174  63.584  1.00  0.00           C  
ATOM   2300  CD  GLU A 799      -0.794  -8.518  62.852  1.00  0.00           C  
ATOM   2301  OE1 GLU A 799      -1.026  -8.537  61.619  1.00  0.00           O  
ATOM   2302  OE2 GLU A 799      -0.579  -9.558  63.515  1.00  0.00           O  
ATOM   2303  N   LEU A 800      -1.713  -3.099  61.589  1.00  0.00           N  
ATOM   2304  CA  LEU A 800      -1.586  -2.138  60.497  1.00  0.00           C  
ATOM   2305  C   LEU A 800      -0.715  -0.971  60.958  1.00  0.00           C  
ATOM   2306  O   LEU A 800       0.208  -0.565  60.260  1.00  0.00           O  
ATOM   2307  CB  LEU A 800      -2.966  -1.624  60.078  1.00  0.00           C  
ATOM   2308  CG  LEU A 800      -3.019  -0.384  59.184  1.00  0.00           C  
ATOM   2309  CD1 LEU A 800      -2.364  -0.675  57.856  1.00  0.00           C  
ATOM   2310  CD2 LEU A 800      -4.477   0.016  58.954  1.00  0.00           C  
ATOM   2311  N   PHE A 801      -0.996  -0.417  62.148  1.00  0.00           N  
ATOM   2312  CA  PHE A 801      -0.229   0.711  62.660  1.00  0.00           C  
ATOM   2313  C   PHE A 801       1.179   0.327  63.051  1.00  0.00           C  
ATOM   2314  O   PHE A 801       2.105   1.106  62.824  1.00  0.00           O  
ATOM   2315  CB  PHE A 801      -0.957   1.337  63.863  1.00  0.00           C  
ATOM   2316  CG  PHE A 801      -2.003   2.312  63.392  1.00  0.00           C  
ATOM   2317  CD1 PHE A 801      -1.640   3.568  62.930  1.00  0.00           C  
ATOM   2318  CD2 PHE A 801      -3.341   1.951  63.365  1.00  0.00           C  
ATOM   2319  CE1 PHE A 801      -2.593   4.453  62.444  1.00  0.00           C  
ATOM   2320  CE2 PHE A 801      -4.302   2.825  62.881  1.00  0.00           C  
ATOM   2321  CZ  PHE A 801      -3.927   4.080  62.419  1.00  0.00           C  
ATOM   2322  N   VAL A 802       1.354  -0.844  63.642  1.00  0.00           N  
ATOM   2323  CA  VAL A 802       2.692  -1.245  64.021  1.00  0.00           C  
ATOM   2324  C   VAL A 802       3.483  -1.324  62.721  1.00  0.00           C  
ATOM   2325  O   VAL A 802       4.640  -0.920  62.665  1.00  0.00           O  
ATOM   2326  CB  VAL A 802       2.696  -2.626  64.729  1.00  0.00           C  
ATOM   2327  CG1 VAL A 802       4.119  -3.145  64.884  1.00  0.00           C  
ATOM   2328  CG2 VAL A 802       2.045  -2.504  66.100  1.00  0.00           C  
ATOM   2329  N   PHE A 803       2.848  -1.815  61.662  1.00  0.00           N  
ATOM   2330  CA  PHE A 803       3.554  -1.938  60.402  1.00  0.00           C  
ATOM   2331  C   PHE A 803       3.945  -0.592  59.808  1.00  0.00           C  
ATOM   2332  O   PHE A 803       5.061  -0.428  59.315  1.00  0.00           O  
ATOM   2333  CB  PHE A 803       2.730  -2.707  59.379  1.00  0.00           C  
ATOM   2334  CG  PHE A 803       3.427  -2.871  58.059  1.00  0.00           C  
ATOM   2335  CD1 PHE A 803       4.414  -3.838  57.895  1.00  0.00           C  
ATOM   2336  CD2 PHE A 803       3.095  -2.062  56.974  1.00  0.00           C  
ATOM   2337  CE1 PHE A 803       5.066  -4.005  56.656  1.00  0.00           C  
ATOM   2338  CE2 PHE A 803       3.737  -2.212  55.729  1.00  0.00           C  
ATOM   2339  CZ  PHE A 803       4.726  -3.189  55.571  1.00  0.00           C  
ATOM   2340  N   ILE A 804       3.033   0.372  59.842  1.00  0.00           N  
ATOM   2341  CA  ILE A 804       3.338   1.686  59.283  1.00  0.00           C  
ATOM   2342  C   ILE A 804       4.437   2.375  60.085  1.00  0.00           C  
ATOM   2343  O   ILE A 804       5.382   2.923  59.518  1.00  0.00           O  
ATOM   2344  CB  ILE A 804       2.096   2.601  59.268  1.00  0.00           C  
ATOM   2345  CG1 ILE A 804       1.053   2.062  58.282  1.00  0.00           C  
ATOM   2346  CG2 ILE A 804       2.501   4.012  58.865  1.00  0.00           C  
ATOM   2347  CD1 ILE A 804      -0.299   2.661  58.464  1.00  0.00           C  
ATOM   2348  N   PHE A 808       4.324   2.319  61.406  1.00  0.00           N  
ATOM   2349  CA  PHE A 808       5.291   2.982  62.272  1.00  0.00           C  
ATOM   2350  C   PHE A 808       6.650   2.325  62.378  1.00  0.00           C  
ATOM   2351  O   PHE A 808       7.647   2.999  62.616  1.00  0.00           O  
ATOM   2352  CB  PHE A 808       4.692   3.183  63.663  1.00  0.00           C  
ATOM   2353  CG  PHE A 808       3.551   4.161  63.683  1.00  0.00           C  
ATOM   2354  CD1 PHE A 808       3.713   5.442  63.158  1.00  0.00           C  
ATOM   2355  CD2 PHE A 808       2.317   3.806  64.221  1.00  0.00           C  
ATOM   2356  CE1 PHE A 808       2.661   6.363  63.167  1.00  0.00           C  
ATOM   2357  CE2 PHE A 808       1.255   4.721  64.235  1.00  0.00           C  
ATOM   2358  CZ  PHE A 808       1.430   6.004  63.705  1.00  0.00           C  
ATOM   2359  N   SER A 809       6.694   1.014  62.227  1.00  0.00           N  
ATOM   2360  CA  SER A 809       7.997   0.363  62.258  1.00  0.00           C  
ATOM   2361  C   SER A 809       8.701   0.478  60.910  1.00  0.00           C  
ATOM   2362  O   SER A 809       9.899   0.584  60.820  1.00  0.00           O  
ATOM   2363  CB  SER A 809       7.854  -1.104  62.664  1.00  0.00           C  
ATOM   2364  OG  SER A 809       7.344  -1.222  63.981  1.00  0.00           O  
ATOM   2365  N   GLU A 810       7.880   0.526  59.851  1.00  0.00           N  
ATOM   2366  CA  GLU A 810       8.429   0.626  58.506  1.00  0.00           C  
ATOM   2367  C   GLU A 810       8.834   2.046  58.085  1.00  0.00           C  
ATOM   2368  O   GLU A 810       9.738   2.217  57.260  1.00  0.00           O  
ATOM   2369  CB  GLU A 810       7.431   0.039  57.510  1.00  0.00           C  
ATOM   2370  CG  GLU A 810       8.037  -0.570  56.257  1.00  0.00           C  
ATOM   2371  CD  GLU A 810       8.936  -1.768  56.545  1.00  0.00           C  
ATOM   2372  OE1 GLU A 810       8.555  -2.632  57.367  1.00  0.00           O  
ATOM   2373  OE2 GLU A 810      10.023  -1.848  55.935  1.00  0.00           O  
ATOM   2374  N   LEU A 811       8.195   3.069  58.648  1.00  0.00           N  
ATOM   2375  CA  LEU A 811       8.549   4.443  58.267  1.00  0.00           C  
ATOM   2376  C   LEU A 811      10.026   4.767  58.534  1.00  0.00           C  
ATOM   2377  O   LEU A 811      10.729   5.279  57.662  1.00  0.00           O  
ATOM   2378  CB  LEU A 811       7.655   5.448  58.993  1.00  0.00           C  
ATOM   2379  CG  LEU A 811       6.288   5.739  58.377  1.00  0.00           C  
ATOM   2380  CD1 LEU A 811       5.466   6.622  59.318  1.00  0.00           C  
ATOM   2381  CD2 LEU A 811       6.502   6.439  57.035  1.00  0.00           C  
ATOM   2382  N   PRO A 812      10.516   4.486  59.751  1.00  0.00           N  
ATOM   2383  CA  PRO A 812      11.928   4.775  60.044  1.00  0.00           C  
ATOM   2384  C   PRO A 812      12.868   4.035  59.078  1.00  0.00           C  
ATOM   2385  O   PRO A 812      13.911   4.554  58.699  1.00  0.00           O  
ATOM   2386  CB  PRO A 812      12.102   4.269  61.473  1.00  0.00           C  
ATOM   2387  CG  PRO A 812      10.743   4.413  62.057  1.00  0.00           C  
ATOM   2388  CD  PRO A 812       9.827   3.957  60.938  1.00  0.00           C  
ATOM   2389  N   LYS A 813      12.474   2.826  58.678  1.00  0.00           N  
ATOM   2390  CA  LYS A 813      13.281   1.996  57.787  1.00  0.00           C  
ATOM   2391  C   LYS A 813      13.278   2.402  56.325  1.00  0.00           C  
ATOM   2392  O   LYS A 813      14.193   2.054  55.600  1.00  0.00           O  
ATOM   2393  CB  LYS A 813      12.838   0.530  57.867  1.00  0.00           C  
ATOM   2394  CG  LYS A 813      12.823  -0.066  59.264  1.00  0.00           C  
ATOM   2395  CD  LYS A 813      12.249  -1.476  59.212  1.00  0.00           C  
ATOM   2396  CE  LYS A 813      12.258  -2.145  60.576  1.00  0.00           C  
ATOM   2397  NZ  LYS A 813      11.812  -3.567  60.469  1.00  0.00           N  
ATOM   2398  N   ARG A 814      12.258   3.119  55.875  1.00  0.00           N  
ATOM   2399  CA  ARG A 814      12.210   3.507  54.474  1.00  0.00           C  
ATOM   2400  C   ARG A 814      12.366   4.992  54.215  1.00  0.00           C  
ATOM   2401  O   ARG A 814      12.669   5.393  53.101  1.00  0.00           O  
ATOM   2402  CB  ARG A 814      10.898   3.053  53.850  1.00  0.00           C  
ATOM   2403  CG  ARG A 814      10.635   1.591  53.994  1.00  0.00           C  
ATOM   2404  CD  ARG A 814       9.400   1.214  53.208  1.00  0.00           C  
ATOM   2405  NE  ARG A 814       9.029  -0.168  53.464  1.00  0.00           N  
ATOM   2406  CZ  ARG A 814       8.102  -0.829  52.784  1.00  0.00           C  
ATOM   2407  NH1 ARG A 814       7.442  -0.232  51.798  1.00  0.00           N  
ATOM   2408  NH2 ARG A 814       7.851  -2.094  53.086  1.00  0.00           N  
ATOM   2409  N   PHE A 815      12.165   5.817  55.235  1.00  0.00           N  
ATOM   2410  CA  PHE A 815      12.265   7.251  55.038  1.00  0.00           C  
ATOM   2411  C   PHE A 815      13.159   7.905  56.054  1.00  0.00           C  
ATOM   2412  O   PHE A 815      12.950   9.063  56.430  1.00  0.00           O  
ATOM   2413  CB  PHE A 815      10.867   7.858  55.099  1.00  0.00           C  
ATOM   2414  CG  PHE A 815       9.943   7.315  54.062  1.00  0.00           C  
ATOM   2415  CD1 PHE A 815       9.960   7.817  52.768  1.00  0.00           C  
ATOM   2416  CD2 PHE A 815       9.086   6.264  54.365  1.00  0.00           C  
ATOM   2417  CE1 PHE A 815       9.135   7.279  51.784  1.00  0.00           C  
ATOM   2418  CE2 PHE A 815       8.256   5.715  53.386  1.00  0.00           C  
ATOM   2419  CZ  PHE A 815       8.283   6.224  52.094  1.00  0.00           C  
ATOM   2420  N   ALA A 818      14.159   7.161  56.502  1.00  0.00           N  
ATOM   2421  CA  ALA A 818      15.104   7.669  57.494  1.00  0.00           C  
ATOM   2422  C   ALA A 818      15.614   9.067  57.135  1.00  0.00           C  
ATOM   2423  O   ALA A 818      15.571   9.990  57.949  1.00  0.00           O  
ATOM   2424  CB  ALA A 818      16.278   6.708  57.618  1.00  0.00           C  
ATOM   2425  N   HIS A 819      16.098   9.213  55.909  1.00  0.00           N  
ATOM   2426  CA  HIS A 819      16.630  10.487  55.465  1.00  0.00           C  
ATOM   2427  C   HIS A 819      15.591  11.596  55.515  1.00  0.00           C  
ATOM   2428  O   HIS A 819      15.857  12.675  56.040  1.00  0.00           O  
ATOM   2429  CB  HIS A 819      17.183  10.367  54.047  1.00  0.00           C  
ATOM   2430  CG  HIS A 819      17.826  11.624  53.554  1.00  0.00           C  
ATOM   2431  ND1 HIS A 819      18.832  12.264  54.248  1.00  0.00           N  
ATOM   2432  CD2 HIS A 819      17.593  12.375  52.451  1.00  0.00           C  
ATOM   2433  CE1 HIS A 819      19.190  13.355  53.595  1.00  0.00           C  
ATOM   2434  NE2 HIS A 819      18.454  13.445  52.501  1.00  0.00           N  
ATOM   2435  N   GLU A 820      14.405  11.327  54.973  1.00  0.00           N  
ATOM   2436  CA  GLU A 820      13.335  12.318  54.962  1.00  0.00           C  
ATOM   2437  C   GLU A 820      12.946  12.735  56.368  1.00  0.00           C  
ATOM   2438  O   GLU A 820      12.844  13.921  56.667  1.00  0.00           O  
ATOM   2439  CB  GLU A 820      12.094  11.783  54.233  1.00  0.00           C  
ATOM   2440  CG  GLU A 820      12.212  11.730  52.705  1.00  0.00           C  
ATOM   2441  CD  GLU A 820      13.091  10.581  52.203  1.00  0.00           C  
ATOM   2442  OE1 GLU A 820      13.367   9.636  52.987  1.00  0.00           O  
ATOM   2443  OE2 GLU A 820      13.492  10.619  51.016  1.00  0.00           O  
ATOM   2444  N   ILE A 821      12.731  11.755  57.230  1.00  0.00           N  
ATOM   2445  CA  ILE A 821      12.346  12.035  58.599  1.00  0.00           C  
ATOM   2446  C   ILE A 821      13.396  12.877  59.332  1.00  0.00           C  
ATOM   2447  O   ILE A 821      13.052  13.807  60.065  1.00  0.00           O  
ATOM   2448  CB  ILE A 821      12.078  10.714  59.348  1.00  0.00           C  
ATOM   2449  CG1 ILE A 821      10.833  10.054  58.751  1.00  0.00           C  
ATOM   2450  CG2 ILE A 821      11.919  10.961  60.857  1.00  0.00           C  
ATOM   2451  CD1 ILE A 821      10.590   8.649  59.263  1.00  0.00           C  
ATOM   2452  N   GLU A 822      14.671  12.566  59.126  1.00  0.00           N  
ATOM   2453  CA  GLU A 822      15.735  13.320  59.780  1.00  0.00           C  
ATOM   2454  C   GLU A 822      15.737  14.746  59.233  1.00  0.00           C  
ATOM   2455  O   GLU A 822      15.842  15.715  59.983  1.00  0.00           O  
ATOM   2456  CB  GLU A 822      17.098  12.662  59.538  1.00  0.00           C  
ATOM   2457  CG  GLU A 822      18.264  13.417  60.181  1.00  0.00           C  
ATOM   2458  CD  GLU A 822      18.068  13.673  61.682  1.00  0.00           C  
ATOM   2459  OE1 GLU A 822      17.857  12.700  62.444  1.00  0.00           O  
ATOM   2460  OE2 GLU A 822      18.131  14.853  62.099  1.00  0.00           O  
ATOM   2461  N   LEU A 823      15.608  14.856  57.919  1.00  0.00           N  
ATOM   2462  CA  LEU A 823      15.564  16.145  57.235  1.00  0.00           C  
ATOM   2463  C   LEU A 823      14.462  17.021  57.846  1.00  0.00           C  
ATOM   2464  O   LEU A 823      14.681  18.191  58.170  1.00  0.00           O  
ATOM   2465  CB  LEU A 823      15.274  15.899  55.760  1.00  0.00           C  
ATOM   2466  CG  LEU A 823      15.751  16.840  54.668  1.00  0.00           C  
ATOM   2467  CD1 LEU A 823      16.583  17.980  55.243  1.00  0.00           C  
ATOM   2468  CD2 LEU A 823      16.568  16.003  53.679  1.00  0.00           C  
ATOM   2469  N   VAL A 824      13.277  16.448  58.021  1.00  0.00           N  
ATOM   2470  CA  VAL A 824      12.181  17.208  58.604  1.00  0.00           C  
ATOM   2471  C   VAL A 824      12.463  17.515  60.068  1.00  0.00           C  
ATOM   2472  O   VAL A 824      12.126  18.587  60.560  1.00  0.00           O  
ATOM   2473  CB  VAL A 824      10.844  16.458  58.496  1.00  0.00           C  
ATOM   2474  CG1 VAL A 824       9.723  17.303  59.103  1.00  0.00           C  
ATOM   2475  CG2 VAL A 824      10.535  16.171  57.037  1.00  0.00           C  
ATOM   2476  N   ARG A 826      13.099  16.586  60.764  1.00  0.00           N  
ATOM   2477  CA  ARG A 826      13.399  16.819  62.174  1.00  0.00           C  
ATOM   2478  C   ARG A 826      14.272  18.066  62.407  1.00  0.00           C  
ATOM   2479  O   ARG A 826      14.238  18.664  63.480  1.00  0.00           O  
ATOM   2480  CB  ARG A 826      14.079  15.595  62.785  1.00  0.00           C  
ATOM   2481  CG  ARG A 826      14.206  15.698  64.295  1.00  0.00           C  
ATOM   2482  CD  ARG A 826      14.932  14.516  64.918  1.00  0.00           C  
ATOM   2483  NE  ARG A 826      15.009  14.667  66.370  1.00  0.00           N  
ATOM   2484  CZ  ARG A 826      15.642  13.827  67.185  1.00  0.00           C  
ATOM   2485  NH1 ARG A 826      16.263  12.760  66.695  1.00  0.00           N  
ATOM   2486  NH2 ARG A 826      15.653  14.056  68.495  1.00  0.00           N  
ATOM   2487  N   LYS A 827      15.048  18.462  61.406  1.00  0.00           N  
ATOM   2488  CA  LYS A 827      15.898  19.636  61.544  1.00  0.00           C  
ATOM   2489  C   LYS A 827      15.053  20.893  61.706  1.00  0.00           C  
ATOM   2490  O   LYS A 827      15.404  21.794  62.461  1.00  0.00           O  
ATOM   2491  CB  LYS A 827      16.810  19.782  60.325  1.00  0.00           C  
ATOM   2492  CG  LYS A 827      17.812  18.643  60.159  1.00  0.00           C  
ATOM   2493  CD  LYS A 827      18.755  18.899  58.989  1.00  0.00           C  
ATOM   2494  CE  LYS A 827      19.823  17.819  58.881  1.00  0.00           C  
ATOM   2495  NZ  LYS A 827      19.249  16.478  58.575  1.00  0.00           N  
ATOM   2496  N   GLN A 828      13.934  20.947  60.995  1.00  0.00           N  
ATOM   2497  CA  GLN A 828      13.033  22.094  61.058  1.00  0.00           C  
ATOM   2498  C   GLN A 828      12.056  21.983  62.224  1.00  0.00           C  
ATOM   2499  O   GLN A 828      11.773  22.960  62.910  1.00  0.00           O  
ATOM   2500  CB  GLN A 828      12.222  22.190  59.771  1.00  0.00           C  
ATOM   2501  CG  GLN A 828      13.038  22.446  58.535  1.00  0.00           C  
ATOM   2502  CD  GLN A 828      13.095  23.910  58.181  1.00  0.00           C  
ATOM   2503  OE1 GLN A 828      12.058  24.557  57.989  1.00  0.00           O  
ATOM   2504  NE2 GLN A 828      14.307  24.447  58.082  1.00  0.00           N  
ATOM   2505  N   TYR A 894      11.529  20.785  62.433  1.00  0.00           N  
ATOM   2506  CA  TYR A 894      10.559  20.566  63.485  1.00  0.00           C  
ATOM   2507  C   TYR A 894      11.056  19.503  64.451  1.00  0.00           C  
ATOM   2508  O   TYR A 894      10.785  18.314  64.287  1.00  0.00           O  
ATOM   2509  CB  TYR A 894       9.214  20.145  62.873  1.00  0.00           C  
ATOM   2510  CG  TYR A 894       8.722  21.049  61.756  1.00  0.00           C  
ATOM   2511  CD1 TYR A 894       9.101  20.829  60.430  1.00  0.00           C  
ATOM   2512  CD2 TYR A 894       7.894  22.139  62.032  1.00  0.00           C  
ATOM   2513  CE1 TYR A 894       8.668  21.675  59.405  1.00  0.00           C  
ATOM   2514  CE2 TYR A 894       7.452  22.993  61.018  1.00  0.00           C  
ATOM   2515  CZ  TYR A 894       7.839  22.759  59.710  1.00  0.00           C  
ATOM   2516  OH  TYR A 894       7.381  23.605  58.717  1.00  0.00           O  
ATOM   2517  N   PRO A 895      11.799  19.925  65.478  1.00  0.00           N  
ATOM   2518  CA  PRO A 895      12.336  19.000  66.475  1.00  0.00           C  
ATOM   2519  C   PRO A 895      11.245  18.202  67.180  1.00  0.00           C  
ATOM   2520  O   PRO A 895      10.169  18.722  67.484  1.00  0.00           O  
ATOM   2521  CB  PRO A 895      13.089  19.926  67.424  1.00  0.00           C  
ATOM   2522  CG  PRO A 895      12.297  21.195  67.339  1.00  0.00           C  
ATOM   2523  CD  PRO A 895      12.076  21.320  65.857  1.00  0.00           C  
ATOM   2524  N   VAL A 896      11.531  16.934  67.439  1.00  0.00           N  
ATOM   2525  CA  VAL A 896      10.577  16.069  68.109  1.00  0.00           C  
ATOM   2526  C   VAL A 896      11.279  14.800  68.579  1.00  0.00           C  
ATOM   2527  O   VAL A 896      12.235  14.339  67.953  1.00  0.00           O  
ATOM   2528  CB  VAL A 896       9.398  15.700  67.163  1.00  0.00           C  
ATOM   2529  CG1 VAL A 896       9.922  14.982  65.924  1.00  0.00           C  
ATOM   2530  CG2 VAL A 896       8.391  14.835  67.895  1.00  0.00           C  
ATOM   2531  N   GLU A 897      10.805  14.248  69.691  1.00  0.00           N  
ATOM   2532  CA  GLU A 897      11.378  13.032  70.261  1.00  0.00           C  
ATOM   2533  C   GLU A 897      11.007  11.832  69.398  1.00  0.00           C  
ATOM   2534  O   GLU A 897       9.967  11.826  68.739  1.00  0.00           O  
ATOM   2535  CB  GLU A 897      10.866  12.831  71.693  1.00  0.00           C  
ATOM   2536  CG  GLU A 897       9.343  12.907  71.818  1.00  0.00           C  
ATOM   2537  CD  GLU A 897       8.856  12.872  73.263  1.00  0.00           C  
ATOM   2538  OE1 GLU A 897       9.294  13.724  74.065  1.00  0.00           O  
ATOM   2539  OE2 GLU A 897       8.026  11.999  73.597  1.00  0.00           O  
ATOM   2540  N   GLU A 898      11.865  10.822  69.397  1.00  0.00           N  
ATOM   2541  CA  GLU A 898      11.614   9.631  68.605  1.00  0.00           C  
ATOM   2542  C   GLU A 898      10.324   8.949  69.040  1.00  0.00           C  
ATOM   2543  O   GLU A 898       9.974   8.904  70.226  1.00  0.00           O  
ATOM   2544  CB  GLU A 898      12.769   8.642  68.736  1.00  0.00           C  
ATOM   2545  CG  GLU A 898      12.557   7.360  67.952  1.00  0.00           C  
ATOM   2546  CD  GLU A 898      13.509   6.259  68.373  1.00  0.00           C  
ATOM   2547  OE1 GLU A 898      13.472   5.868  69.562  1.00  0.00           O  
ATOM   2548  OE2 GLU A 898      14.290   5.786  67.518  1.00  0.00           O  
ATOM   2549  N   PHE A 899       9.626   8.423  68.025  1.00  0.00           N  
ATOM   2550  CA  PHE A 899       8.404   7.687  68.237  1.00  0.00           C  
ATOM   2551  C   PHE A 899       8.773   6.312  68.817  1.00  0.00           C  
ATOM   2552  O   PHE A 899       9.311   5.449  68.109  1.00  0.00           O  
ATOM   2553  CB  PHE A 899       7.648   7.546  66.921  1.00  0.00           C  
ATOM   2554  CG  PHE A 899       6.180   7.256  66.986  1.00  0.00           C  
ATOM   2555  CD1 PHE A 899       5.739   5.958  67.042  1.00  0.00           C  
ATOM   2556  CD2 PHE A 899       5.229   8.278  66.978  1.00  0.00           C  
ATOM   2557  CE1 PHE A 899       4.369   5.677  67.079  1.00  0.00           C  
ATOM   2558  CE2 PHE A 899       3.854   7.982  66.984  1.00  0.00           C  
ATOM   2559  CZ  PHE A 899       3.425   6.677  67.033  1.00  0.00           C  
ATOM   2560  N   LYS A 900       8.496   6.096  70.096  1.00  0.00           N  
ATOM   2561  CA  LYS A 900       8.828   4.846  70.751  1.00  0.00           C  
ATOM   2562  C   LYS A 900       7.807   3.767  70.463  1.00  0.00           C  
ATOM   2563  O   LYS A 900       6.621   3.944  70.728  1.00  0.00           O  
ATOM   2564  CB  LYS A 900       8.894   5.035  72.273  1.00  0.00           C  
ATOM   2565  CG  LYS A 900      10.094   5.792  72.808  1.00  0.00           C  
ATOM   2566  CD  LYS A 900      10.024   5.868  74.334  1.00  0.00           C  
ATOM   2567  CE  LYS A 900      11.345   6.316  74.954  1.00  0.00           C  
ATOM   2568  NZ  LYS A 900      12.203   7.053  73.986  1.00  0.00           N  
ATOM   2569  N   LEU A 901       8.269   2.651  69.916  1.00  0.00           N  
ATOM   2570  CA  LEU A 901       7.397   1.526  69.656  1.00  0.00           C  
ATOM   2571  C   LEU A 901       7.845   0.420  70.601  1.00  0.00           C  
ATOM   2572  O   LEU A 901       9.042   0.220  70.816  1.00  0.00           O  
ATOM   2573  CB  LEU A 901       7.503   1.063  68.204  1.00  0.00           C  
ATOM   2574  CG  LEU A 901       6.534   1.740  67.232  1.00  0.00           C  
ATOM   2575  CD1 LEU A 901       6.598   1.040  65.881  1.00  0.00           C  
ATOM   2576  CD2 LEU A 901       5.114   1.671  67.790  1.00  0.00           C  
ATOM   2577  N   PRO A 902       6.893  -0.301  71.199  1.00  0.00           N  
ATOM   2578  CA  PRO A 902       7.298  -1.371  72.116  1.00  0.00           C  
ATOM   2579  C   PRO A 902       8.208  -2.399  71.415  1.00  0.00           C  
ATOM   2580  O   PRO A 902       7.805  -3.048  70.438  1.00  0.00           O  
ATOM   2581  CB  PRO A 902       5.959  -1.953  72.574  1.00  0.00           C  
ATOM   2582  CG  PRO A 902       5.077  -1.739  71.368  1.00  0.00           C  
ATOM   2583  CD  PRO A 902       5.445  -0.341  70.931  1.00  0.00           C  
ATOM   2584  N   LYS A 903       9.438  -2.523  71.914  1.00  0.00           N  
ATOM   2585  CA  LYS A 903      10.417  -3.448  71.346  1.00  0.00           C  
ATOM   2586  C   LYS A 903       9.872  -4.871  71.311  1.00  0.00           C  
ATOM   2587  O   LYS A 903      10.307  -5.695  70.508  1.00  0.00           O  
ATOM   2588  CB  LYS A 903      11.724  -3.398  72.147  1.00  0.00           C  
ATOM   2589  CG  LYS A 903      12.381  -2.018  72.170  1.00  0.00           C  
ATOM   2590  CD  LYS A 903      12.478  -1.421  70.764  1.00  0.00           C  
ATOM   2591  CE  LYS A 903      13.145  -0.046  70.756  1.00  0.00           C  
ATOM   2592  NZ  LYS A 903      14.609  -0.111  71.040  1.00  0.00           N  
ATOM   2593  N   ASP A 904       8.906  -5.146  72.181  1.00  0.00           N  
ATOM   2594  CA  ASP A 904       8.281  -6.457  72.254  1.00  0.00           C  
ATOM   2595  C   ASP A 904       7.471  -6.717  70.983  1.00  0.00           C  
ATOM   2596  O   ASP A 904       7.197  -7.864  70.636  1.00  0.00           O  
ATOM   2597  CB  ASP A 904       7.372  -6.523  73.487  1.00  0.00           C  
ATOM   2598  CG  ASP A 904       6.762  -7.898  73.694  1.00  0.00           C  
ATOM   2599  OD1 ASP A 904       5.933  -8.313  72.855  1.00  0.00           O  
ATOM   2600  OD2 ASP A 904       7.113  -8.565  74.695  1.00  0.00           O  
ATOM   2601  N   GLY A 905       7.095  -5.644  70.292  1.00  0.00           N  
ATOM   2602  CA  GLY A 905       6.321  -5.779  69.068  1.00  0.00           C  
ATOM   2603  C   GLY A 905       4.851  -6.045  69.334  1.00  0.00           C  
ATOM   2604  O   GLY A 905       4.063  -6.245  68.403  1.00  0.00           O  
ATOM   2605  N   LYS A 906       4.481  -6.049  70.613  1.00  0.00           N  
ATOM   2606  CA  LYS A 906       3.097  -6.298  71.008  1.00  0.00           C  
ATOM   2607  C   LYS A 906       2.389  -4.976  71.311  1.00  0.00           C  
ATOM   2608  O   LYS A 906       2.947  -4.109  71.983  1.00  0.00           O  
ATOM   2609  CB  LYS A 906       3.060  -7.212  72.240  1.00  0.00           C  
ATOM   2610  CG  LYS A 906       1.674  -7.761  72.606  1.00  0.00           C  
ATOM   2611  CD  LYS A 906       1.204  -8.891  71.672  1.00  0.00           C  
ATOM   2612  CE  LYS A 906       0.883  -8.406  70.257  1.00  0.00           C  
ATOM   2613  NZ  LYS A 906      -0.195  -7.375  70.219  1.00  0.00           N  
ATOM   2614  N   MET A 907       1.161  -4.837  70.814  1.00  0.00           N  
ATOM   2615  CA  MET A 907       0.369  -3.622  71.004  1.00  0.00           C  
ATOM   2616  C   MET A 907      -0.196  -3.408  72.410  1.00  0.00           C  
ATOM   2617  O   MET A 907      -0.918  -4.255  72.941  1.00  0.00           O  
ATOM   2618  CB  MET A 907      -0.795  -3.593  70.016  1.00  0.00           C  
ATOM   2619  CG  MET A 907      -1.569  -2.283  70.029  1.00  0.00           C  
ATOM   2620  SD  MET A 907      -0.654  -0.920  69.260  1.00  0.00           S  
ATOM   2621  CE  MET A 907       0.529  -0.482  70.576  1.00  0.00           C  
ATOM   2622  N   VAL A 908       0.127  -2.259  72.997  1.00  0.00           N  
ATOM   2623  CA  VAL A 908      -0.360  -1.908  74.326  1.00  0.00           C  
ATOM   2624  C   VAL A 908      -1.838  -1.524  74.248  1.00  0.00           C  
ATOM   2625  O   VAL A 908      -2.215  -0.575  73.560  1.00  0.00           O  
ATOM   2626  CB  VAL A 908       0.440  -0.737  74.901  1.00  0.00           C  
ATOM   2627  CG1 VAL A 908      -0.136  -0.317  76.229  1.00  0.00           C  
ATOM   2628  CG2 VAL A 908       1.887  -1.145  75.055  1.00  0.00           C  
ATOM   2629  N   ARG A 909      -2.673  -2.264  74.958  1.00  0.00           N  
ATOM   2630  CA  ARG A 909      -4.100  -2.007  74.933  1.00  0.00           C  
ATOM   2631  C   ARG A 909      -4.610  -1.829  76.351  1.00  0.00           C  
ATOM   2632  O   ARG A 909      -4.323  -2.639  77.222  1.00  0.00           O  
ATOM   2633  CB  ARG A 909      -4.817  -3.179  74.266  1.00  0.00           C  
ATOM   2634  CG  ARG A 909      -6.141  -2.822  73.618  1.00  0.00           C  
ATOM   2635  CD  ARG A 909      -7.067  -4.030  73.588  1.00  0.00           C  
ATOM   2636  NE  ARG A 909      -6.627  -5.062  72.655  1.00  0.00           N  
ATOM   2637  CZ  ARG A 909      -6.548  -6.354  72.962  1.00  0.00           C  
ATOM   2638  NH1 ARG A 909      -6.876  -6.765  74.183  1.00  0.00           N  
ATOM   2639  NH2 ARG A 909      -6.158  -7.234  72.048  1.00  0.00           N  
ATOM   2640  N   LEU A 910      -5.354  -0.754  76.576  1.00  0.00           N  
ATOM   2641  CA  LEU A 910      -5.918  -0.467  77.884  1.00  0.00           C  
ATOM   2642  C   LEU A 910      -7.407  -0.229  77.749  1.00  0.00           C  
ATOM   2643  O   LEU A 910      -7.870   0.334  76.757  1.00  0.00           O  
ATOM   2644  CB  LEU A 910      -5.292   0.790  78.484  1.00  0.00           C  
ATOM   2645  CG  LEU A 910      -3.784   0.795  78.719  1.00  0.00           C  
ATOM   2646  CD1 LEU A 910      -3.368   2.133  79.319  1.00  0.00           C  
ATOM   2647  CD2 LEU A 910      -3.404  -0.343  79.644  1.00  0.00           C  
ATOM   2648  N   THR A 911      -8.169  -0.673  78.734  1.00  0.00           N  
ATOM   2649  CA  THR A 911      -9.590  -0.417  78.685  1.00  0.00           C  
ATOM   2650  C   THR A 911      -9.744   1.023  79.160  1.00  0.00           C  
ATOM   2651  O   THR A 911      -8.862   1.577  79.820  1.00  0.00           O  
ATOM   2652  CB  THR A 911     -10.375  -1.334  79.626  1.00  0.00           C  
ATOM   2653  OG1 THR A 911      -9.872  -1.189  80.959  1.00  0.00           O  
ATOM   2654  CG2 THR A 911     -10.256  -2.791  79.180  1.00  0.00           C  
ATOM   2655  N   TYR A 912     -10.858   1.628  78.792  1.00  0.00           N  
ATOM   2656  CA  TYR A 912     -11.166   2.986  79.210  1.00  0.00           C  
ATOM   2657  C   TYR A 912     -11.155   3.074  80.711  1.00  0.00           C  
ATOM   2658  O   TYR A 912     -10.699   4.062  81.299  1.00  0.00           O  
ATOM   2659  CB  TYR A 912     -12.513   3.364  78.626  1.00  0.00           C  
ATOM   2660  CG  TYR A 912     -13.194   4.533  79.258  1.00  0.00           C  
ATOM   2661  CD1 TYR A 912     -12.946   5.814  78.783  1.00  0.00           C  
ATOM   2662  CD2 TYR A 912     -14.098   4.377  80.305  1.00  0.00           C  
ATOM   2663  CE1 TYR A 912     -13.590   6.907  79.322  1.00  0.00           C  
ATOM   2664  CE2 TYR A 912     -14.746   5.462  80.853  1.00  0.00           C  
ATOM   2665  CZ  TYR A 912     -14.495   6.726  80.354  1.00  0.00           C  
ATOM   2666  OH  TYR A 912     -15.163   7.800  80.893  1.00  0.00           O  
ATOM   2667  N   LYS A 913     -11.667   2.030  81.349  1.00  0.00           N  
ATOM   2668  CA  LYS A 913     -11.727   1.976  82.803  1.00  0.00           C  
ATOM   2669  C   LYS A 913     -10.315   2.040  83.387  1.00  0.00           C  
ATOM   2670  O   LYS A 913     -10.085   2.709  84.392  1.00  0.00           O  
ATOM   2671  CB  LYS A 913     -12.445   0.697  83.232  1.00  0.00           C  
ATOM   2672  CG  LYS A 913     -12.618   0.514  84.718  1.00  0.00           C  
ATOM   2673  CD  LYS A 913     -13.474  -0.714  85.004  1.00  0.00           C  
ATOM   2674  CE  LYS A 913     -14.873  -0.574  84.405  1.00  0.00           C  
ATOM   2675  NZ  LYS A 913     -15.732  -1.773  84.668  1.00  0.00           N  
ATOM   2676  N   GLU A 914      -9.367   1.354  82.755  1.00  0.00           N  
ATOM   2677  CA  GLU A 914      -7.983   1.379  83.228  1.00  0.00           C  
ATOM   2678  C   GLU A 914      -7.407   2.772  82.991  1.00  0.00           C  
ATOM   2679  O   GLU A 914      -6.680   3.306  83.827  1.00  0.00           O  
ATOM   2680  CB  GLU A 914      -7.130   0.355  82.478  1.00  0.00           C  
ATOM   2681  CG  GLU A 914      -7.469  -1.101  82.759  1.00  0.00           C  
ATOM   2682  CD  GLU A 914      -6.701  -2.054  81.846  1.00  0.00           C  
ATOM   2683  OE1 GLU A 914      -6.972  -2.056  80.625  1.00  0.00           O  
ATOM   2684  OE2 GLU A 914      -5.822  -2.792  82.344  1.00  0.00           O  
ATOM   2685  N   GLY A 915      -7.736   3.354  81.840  1.00  0.00           N  
ATOM   2686  CA  GLY A 915      -7.243   4.679  81.512  1.00  0.00           C  
ATOM   2687  C   GLY A 915      -7.679   5.710  82.535  1.00  0.00           C  
ATOM   2688  O   GLY A 915      -6.894   6.563  82.963  1.00  0.00           O  
ATOM   2689  N   ILE A 916      -8.941   5.637  82.935  1.00  0.00           N  
ATOM   2690  CA  ILE A 916      -9.450   6.579  83.909  1.00  0.00           C  
ATOM   2691  C   ILE A 916      -8.756   6.376  85.257  1.00  0.00           C  
ATOM   2692  O   ILE A 916      -8.393   7.344  85.925  1.00  0.00           O  
ATOM   2693  CB  ILE A 916     -10.969   6.434  84.063  1.00  0.00           C  
ATOM   2694  CG1 ILE A 916     -11.664   7.163  82.917  1.00  0.00           C  
ATOM   2695  CG2 ILE A 916     -11.422   7.002  85.388  1.00  0.00           C  
ATOM   2696  CD1 ILE A 916     -13.157   7.332  83.137  1.00  0.00           C  
ATOM   2697  N   GLU A 917      -8.550   5.125  85.654  1.00  0.00           N  
ATOM   2698  CA  GLU A 917      -7.889   4.882  86.924  1.00  0.00           C  
ATOM   2699  C   GLU A 917      -6.490   5.466  86.898  1.00  0.00           C  
ATOM   2700  O   GLU A 917      -6.033   6.023  87.892  1.00  0.00           O  
ATOM   2701  CB  GLU A 917      -7.804   3.393  87.244  1.00  0.00           C  
ATOM   2702  CG  GLU A 917      -7.091   3.130  88.561  1.00  0.00           C  
ATOM   2703  CD  GLU A 917      -7.153   1.677  88.996  1.00  0.00           C  
ATOM   2704  OE1 GLU A 917      -6.652   0.804  88.250  1.00  0.00           O  
ATOM   2705  OE2 GLU A 917      -7.702   1.410  90.089  1.00  0.00           O  
ATOM   2706  N   MET A 918      -5.809   5.337  85.762  1.00  0.00           N  
ATOM   2707  CA  MET A 918      -4.456   5.868  85.638  1.00  0.00           C  
ATOM   2708  C   MET A 918      -4.474   7.376  85.790  1.00  0.00           C  
ATOM   2709  O   MET A 918      -3.571   7.945  86.396  1.00  0.00           O  
ATOM   2710  CB  MET A 918      -3.833   5.501  84.283  1.00  0.00           C  
ATOM   2711  CG  MET A 918      -3.379   4.047  84.170  1.00  0.00           C  
ATOM   2712  SD  MET A 918      -2.784   3.597  82.497  1.00  0.00           S  
ATOM   2713  CE  MET A 918      -1.282   4.587  82.369  1.00  0.00           C  
ATOM   2714  N   LEU A 919      -5.500   8.021  85.234  1.00  0.00           N  
ATOM   2715  CA  LEU A 919      -5.620   9.472  85.315  1.00  0.00           C  
ATOM   2716  C   LEU A 919      -5.935   9.934  86.730  1.00  0.00           C  
ATOM   2717  O   LEU A 919      -5.436  10.973  87.174  1.00  0.00           O  
ATOM   2718  CB  LEU A 919      -6.713   9.973  84.376  1.00  0.00           C  
ATOM   2719  CG  LEU A 919      -6.362   9.990  82.891  1.00  0.00           C  
ATOM   2720  CD1 LEU A 919      -7.628  10.047  82.085  1.00  0.00           C  
ATOM   2721  CD2 LEU A 919      -5.456  11.176  82.583  1.00  0.00           C  
ATOM   2722  N   ARG A 920      -6.773   9.168  87.424  1.00  0.00           N  
ATOM   2723  CA  ARG A 920      -7.153   9.492  88.795  1.00  0.00           C  
ATOM   2724  C   ARG A 920      -5.940   9.376  89.713  1.00  0.00           C  
ATOM   2725  O   ARG A 920      -5.641  10.296  90.473  1.00  0.00           O  
ATOM   2726  CB  ARG A 920      -8.292   8.572  89.263  1.00  0.00           C  
ATOM   2727  CG  ARG A 920      -9.601   8.898  88.581  1.00  0.00           C  
ATOM   2728  CD  ARG A 920     -10.712   7.932  88.960  1.00  0.00           C  
ATOM   2729  NE  ARG A 920     -11.988   8.438  88.477  1.00  0.00           N  
ATOM   2730  CZ  ARG A 920     -13.060   7.690  88.231  1.00  0.00           C  
ATOM   2731  NH1 ARG A 920     -13.027   6.372  88.416  1.00  0.00           N  
ATOM   2732  NH2 ARG A 920     -14.178   8.271  87.812  1.00  0.00           N  
ATOM   2733  N   ALA A1108      -5.237   8.251  89.628  1.00  0.00           N  
ATOM   2734  CA  ALA A1108      -4.040   8.036  90.431  1.00  0.00           C  
ATOM   2735  C   ALA A1108      -3.055   9.190  90.225  1.00  0.00           C  
ATOM   2736  O   ALA A1108      -2.284   9.531  91.120  1.00  0.00           O  
ATOM   2737  CB  ALA A1108      -3.384   6.710  90.047  1.00  0.00           C  
ATOM   2738  N   ALA A1110      -3.084   9.795  89.044  1.00  0.00           N  
ATOM   2739  CA  ALA A1110      -2.191  10.909  88.748  1.00  0.00           C  
ATOM   2740  C   ALA A1110      -2.742  12.228  89.268  1.00  0.00           C  
ATOM   2741  O   ALA A1110      -2.163  13.283  89.017  1.00  0.00           O  
ATOM   2742  CB  ALA A1110      -1.943  11.008  87.248  1.00  0.00           C  
ATOM   2743  N   GLY A1112      -3.871  12.175  89.970  1.00  0.00           N  
ATOM   2744  CA  GLY A1112      -4.437  13.391  90.530  1.00  0.00           C  
ATOM   2745  C   GLY A1112      -5.486  14.131  89.722  1.00  0.00           C  
ATOM   2746  O   GLY A1112      -6.070  15.104  90.206  1.00  0.00           O  
ATOM   2747  N   LYS A1113      -5.725  13.701  88.491  1.00  0.00           N  
ATOM   2748  CA  LYS A1113      -6.737  14.355  87.679  1.00  0.00           C  
ATOM   2749  C   LYS A1113      -8.115  13.956  88.206  1.00  0.00           C  
ATOM   2750  O   LYS A1113      -8.300  12.853  88.714  1.00  0.00           O  
ATOM   2751  CB  LYS A1113      -6.590  13.952  86.206  1.00  0.00           C  
ATOM   2752  CG  LYS A1113      -5.381  14.565  85.514  1.00  0.00           C  
ATOM   2753  CD  LYS A1113      -5.450  16.089  85.561  1.00  0.00           C  
ATOM   2754  CE  LYS A1113      -4.228  16.744  84.920  1.00  0.00           C  
ATOM   2755  NZ  LYS A1113      -4.272  16.728  83.427  1.00  0.00           N  
ATOM   2756  N   GLU A1114      -9.072  14.870  88.109  1.00  0.00           N  
ATOM   2757  CA  GLU A1114     -10.430  14.602  88.568  1.00  0.00           C  
ATOM   2758  C   GLU A1114     -11.245  14.198  87.355  1.00  0.00           C  
ATOM   2759  O   GLU A1114     -11.499  15.019  86.480  1.00  0.00           O  
ATOM   2760  CB  GLU A1114     -11.045  15.856  89.184  1.00  0.00           C  
ATOM   2761  CG  GLU A1114     -12.479  15.667  89.670  1.00  0.00           C  
ATOM   2762  CD  GLU A1114     -13.269  16.971  89.678  1.00  0.00           C  
ATOM   2763  OE1 GLU A1114     -12.710  18.005  90.114  1.00  0.00           O  
ATOM   2764  OE2 GLU A1114     -14.447  16.960  89.252  1.00  0.00           O  
ATOM   2765  N   ILE A1115     -11.654  12.936  87.305  1.00  0.00           N  
ATOM   2766  CA  ILE A1115     -12.432  12.438  86.178  1.00  0.00           C  
ATOM   2767  C   ILE A1115     -13.632  11.605  86.620  1.00  0.00           C  
ATOM   2768  O   ILE A1115     -13.496  10.657  87.397  1.00  0.00           O  
ATOM   2769  CB  ILE A1115     -11.524  11.611  85.236  1.00  0.00           C  
ATOM   2770  CG1 ILE A1115     -10.574  12.562  84.504  1.00  0.00           C  
ATOM   2771  CG2 ILE A1115     -12.357  10.799  84.261  1.00  0.00           C  
ATOM   2772  CD1 ILE A1115      -9.685  11.904  83.508  1.00  0.00           C  
ATOM   2773  N   GLY A1116     -14.810  11.965  86.115  1.00  0.00           N  
ATOM   2774  CA  GLY A1116     -16.016  11.241  86.474  1.00  0.00           C  
ATOM   2775  C   GLY A1116     -16.162   9.948  85.697  1.00  0.00           C  
ATOM   2776  O   GLY A1116     -15.449   9.710  84.722  1.00  0.00           O  
ATOM   2777  N   ASP A1117     -17.076   9.093  86.136  1.00  0.00           N  
ATOM   2778  CA  ASP A1117     -17.303   7.840  85.434  1.00  0.00           C  
ATOM   2779  C   ASP A1117     -18.083   8.184  84.165  1.00  0.00           C  
ATOM   2780  O   ASP A1117     -18.986   9.030  84.196  1.00  0.00           O  
ATOM   2781  CB  ASP A1117     -18.136   6.882  86.295  1.00  0.00           C  
ATOM   2782  CG  ASP A1117     -17.803   6.978  87.775  1.00  0.00           C  
ATOM   2783  OD1 ASP A1117     -16.721   6.492  88.177  1.00  0.00           O  
ATOM   2784  OD2 ASP A1117     -18.629   7.535  88.533  1.00  0.00           O  
ATOM   2785  N   PHE A1118     -17.721   7.551  83.052  1.00  0.00           N  
ATOM   2786  CA  PHE A1118     -18.413   7.765  81.781  1.00  0.00           C  
ATOM   2787  C   PHE A1118     -18.154   9.119  81.149  1.00  0.00           C  
ATOM   2788  O   PHE A1118     -18.779   9.484  80.160  1.00  0.00           O  
ATOM   2789  CB  PHE A1118     -19.925   7.561  81.968  1.00  0.00           C  
ATOM   2790  CG  PHE A1118     -20.267   6.277  82.665  1.00  0.00           C  
ATOM   2791  CD1 PHE A1118     -19.885   5.054  82.121  1.00  0.00           C  
ATOM   2792  CD2 PHE A1118     -20.925   6.289  83.889  1.00  0.00           C  
ATOM   2793  CE1 PHE A1118     -20.150   3.860  82.784  1.00  0.00           C  
ATOM   2794  CE2 PHE A1118     -21.197   5.096  84.566  1.00  0.00           C  
ATOM   2795  CZ  PHE A1118     -20.808   3.879  84.011  1.00  0.00           C  
ATOM   2796  N   GLU A1124     -17.224   9.870  81.712  1.00  0.00           N  
ATOM   2797  CA  GLU A1124     -16.913  11.180  81.165  1.00  0.00           C  
ATOM   2798  C   GLU A1124     -16.089  11.032  79.892  1.00  0.00           C  
ATOM   2799  O   GLU A1124     -15.198  10.175  79.818  1.00  0.00           O  
ATOM   2800  CB  GLU A1124     -16.127  11.981  82.200  1.00  0.00           C  
ATOM   2801  CG  GLU A1124     -15.631  13.340  81.737  1.00  0.00           C  
ATOM   2802  CD  GLU A1124     -14.667  13.969  82.739  1.00  0.00           C  
ATOM   2803  OE1 GLU A1124     -15.055  14.134  83.920  1.00  0.00           O  
ATOM   2804  OE2 GLU A1124     -13.522  14.294  82.347  1.00  0.00           O  
ATOM   2805  N   ASP A1125     -16.387  11.849  78.886  1.00  0.00           N  
ATOM   2806  CA  ASP A1125     -15.617  11.812  77.647  1.00  0.00           C  
ATOM   2807  C   ASP A1125     -14.315  12.576  77.898  1.00  0.00           C  
ATOM   2808  O   ASP A1125     -14.337  13.715  78.370  1.00  0.00           O  
ATOM   2809  CB  ASP A1125     -16.370  12.487  76.499  1.00  0.00           C  
ATOM   2810  CG  ASP A1125     -15.748  12.181  75.138  1.00  0.00           C  
ATOM   2811  OD1 ASP A1125     -14.502  12.042  75.064  1.00  0.00           O  
ATOM   2812  OD2 ASP A1125     -16.503  12.084  74.142  1.00  0.00           O  
ATOM   2813  N   LEU A1126     -13.188  11.955  77.567  1.00  0.00           N  
ATOM   2814  CA  LEU A1126     -11.875  12.565  77.778  1.00  0.00           C  
ATOM   2815  C   LEU A1126     -11.562  13.818  76.954  1.00  0.00           C  
ATOM   2816  O   LEU A1126     -11.702  13.838  75.727  1.00  0.00           O  
ATOM   2817  CB  LEU A1126     -10.783  11.538  77.509  1.00  0.00           C  
ATOM   2818  CG  LEU A1126     -10.837  10.256  78.323  1.00  0.00           C  
ATOM   2819  CD1 LEU A1126      -9.737   9.334  77.842  1.00  0.00           C  
ATOM   2820  CD2 LEU A1126     -10.676  10.575  79.804  1.00  0.00           C  
ATOM   2821  N   SER A1127     -11.122  14.866  77.639  1.00  0.00           N  
ATOM   2822  CA  SER A1127     -10.751  16.090  76.954  1.00  0.00           C  
ATOM   2823  C   SER A1127      -9.441  15.817  76.217  1.00  0.00           C  
ATOM   2824  O   SER A1127      -8.714  14.869  76.545  1.00  0.00           O  
ATOM   2825  CB  SER A1127     -10.521  17.206  77.967  1.00  0.00           C  
ATOM   2826  OG  SER A1127      -9.515  16.829  78.901  1.00  0.00           O  
ATOM   2827  N   THR A1128      -9.145  16.638  75.218  1.00  0.00           N  
ATOM   2828  CA  THR A1128      -7.897  16.492  74.489  1.00  0.00           C  
ATOM   2829  C   THR A1128      -6.761  16.545  75.512  1.00  0.00           C  
ATOM   2830  O   THR A1128      -5.792  15.790  75.432  1.00  0.00           O  
ATOM   2831  CB  THR A1128      -7.705  17.633  73.481  1.00  0.00           C  
ATOM   2832  OG1 THR A1128      -8.596  17.444  72.380  1.00  0.00           O  
ATOM   2833  CG2 THR A1128      -6.278  17.656  72.964  1.00  0.00           C  
ATOM   2834  N   GLU A1129      -6.898  17.430  76.489  1.00  0.00           N  
ATOM   2835  CA  GLU A1129      -5.876  17.572  77.508  1.00  0.00           C  
ATOM   2836  C   GLU A1129      -5.619  16.281  78.265  1.00  0.00           C  
ATOM   2837  O   GLU A1129      -4.467  15.875  78.412  1.00  0.00           O  
ATOM   2838  CB  GLU A1129      -6.243  18.671  78.507  1.00  0.00           C  
ATOM   2839  CG  GLU A1129      -5.167  18.876  79.568  1.00  0.00           C  
ATOM   2840  CD  GLU A1129      -5.528  19.942  80.582  1.00  0.00           C  
ATOM   2841  OE1 GLU A1129      -5.744  21.105  80.176  1.00  0.00           O  
ATOM   2842  OE2 GLU A1129      -5.594  19.615  81.788  1.00  0.00           O  
ATOM   2843  N   ASN A1130      -6.676  15.639  78.758  1.00  0.00           N  
ATOM   2844  CA  ASN A1130      -6.486  14.395  79.501  1.00  0.00           C  
ATOM   2845  C   ASN A1130      -6.007  13.254  78.616  1.00  0.00           C  
ATOM   2846  O   ASN A1130      -5.274  12.387  79.079  1.00  0.00           O  
ATOM   2847  CB  ASN A1130      -7.765  13.991  80.231  1.00  0.00           C  
ATOM   2848  CG  ASN A1130      -8.070  14.904  81.396  1.00  0.00           C  
ATOM   2849  OD1 ASN A1130      -7.182  15.241  82.174  1.00  0.00           O  
ATOM   2850  ND2 ASN A1130      -9.328  15.307  81.526  1.00  0.00           N  
ATOM   2851  N   GLU A1131      -6.419  13.257  77.349  1.00  0.00           N  
ATOM   2852  CA  GLU A1131      -5.987  12.217  76.425  1.00  0.00           C  
ATOM   2853  C   GLU A1131      -4.470  12.367  76.325  1.00  0.00           C  
ATOM   2854  O   GLU A1131      -3.710  11.398  76.446  1.00  0.00           O  
ATOM   2855  CB  GLU A1131      -6.630  12.407  75.041  1.00  0.00           C  
ATOM   2856  CG  GLU A1131      -8.145  12.241  75.021  1.00  0.00           C  
ATOM   2857  CD  GLU A1131      -8.735  12.303  73.615  1.00  0.00           C  
ATOM   2858  OE1 GLU A1131      -8.486  13.302  72.900  1.00  0.00           O  
ATOM   2859  OE2 GLU A1131      -9.452  11.353  73.221  1.00  0.00           O  
ATOM   2860  N   LYS A1132      -4.044  13.608  76.131  1.00  0.00           N  
ATOM   2861  CA  LYS A1132      -2.634  13.930  76.013  1.00  0.00           C  
ATOM   2862  C   LYS A1132      -1.913  13.474  77.277  1.00  0.00           C  
ATOM   2863  O   LYS A1132      -0.843  12.859  77.209  1.00  0.00           O  
ATOM   2864  CB  LYS A1132      -2.470  15.443  75.814  1.00  0.00           C  
ATOM   2865  CG  LYS A1132      -1.061  15.893  75.467  1.00  0.00           C  
ATOM   2866  CD  LYS A1132      -0.645  15.424  74.085  1.00  0.00           C  
ATOM   2867  CE  LYS A1132       0.748  15.937  73.726  1.00  0.00           C  
ATOM   2868  NZ  LYS A1132       1.176  15.535  72.355  1.00  0.00           N  
ATOM   2869  N   PHE A1133      -2.514  13.752  78.431  1.00  0.00           N  
ATOM   2870  CA  PHE A1133      -1.909  13.380  79.705  1.00  0.00           C  
ATOM   2871  C   PHE A1133      -1.805  11.866  79.864  1.00  0.00           C  
ATOM   2872  O   PHE A1133      -0.779  11.349  80.307  1.00  0.00           O  
ATOM   2873  CB  PHE A1133      -2.709  13.959  80.873  1.00  0.00           C  
ATOM   2874  CG  PHE A1133      -1.994  13.877  82.192  1.00  0.00           C  
ATOM   2875  CD1 PHE A1133      -0.963  14.758  82.492  1.00  0.00           C  
ATOM   2876  CD2 PHE A1133      -2.335  12.904  83.125  1.00  0.00           C  
ATOM   2877  CE1 PHE A1133      -0.281  14.668  83.705  1.00  0.00           C  
ATOM   2878  CE2 PHE A1133      -1.660  12.803  84.339  1.00  0.00           C  
ATOM   2879  CZ  PHE A1133      -0.630  13.686  84.631  1.00  0.00           C  
ATOM   2880  N   LEU A1134      -2.874  11.156  79.522  1.00  0.00           N  
ATOM   2881  CA  LEU A1134      -2.863   9.709  79.626  1.00  0.00           C  
ATOM   2882  C   LEU A1134      -1.758   9.164  78.713  1.00  0.00           C  
ATOM   2883  O   LEU A1134      -1.055   8.217  79.065  1.00  0.00           O  
ATOM   2884  CB  LEU A1134      -4.225   9.152  79.226  1.00  0.00           C  
ATOM   2885  CG  LEU A1134      -4.408   7.633  79.196  1.00  0.00           C  
ATOM   2886  CD1 LEU A1134      -4.115   7.023  80.569  1.00  0.00           C  
ATOM   2887  CD2 LEU A1134      -5.844   7.323  78.763  1.00  0.00           C  
ATOM   2888  N   GLY A1135      -1.613   9.774  77.543  1.00  0.00           N  
ATOM   2889  CA  GLY A1135      -0.584   9.359  76.608  1.00  0.00           C  
ATOM   2890  C   GLY A1135       0.769   9.422  77.284  1.00  0.00           C  
ATOM   2891  O   GLY A1135       1.559   8.478  77.188  1.00  0.00           O  
ATOM   2892  N   LYS A1136       1.039  10.529  77.976  1.00  0.00           N  
ATOM   2893  CA  LYS A1136       2.303  10.679  78.694  1.00  0.00           C  
ATOM   2894  C   LYS A1136       2.439   9.591  79.764  1.00  0.00           C  
ATOM   2895  O   LYS A1136       3.493   8.979  79.905  1.00  0.00           O  
ATOM   2896  CB  LYS A1136       2.405  12.056  79.355  1.00  0.00           C  
ATOM   2897  CG  LYS A1136       3.631  12.193  80.243  1.00  0.00           C  
ATOM   2898  CD  LYS A1136       3.705  13.542  80.940  1.00  0.00           C  
ATOM   2899  CE  LYS A1136       4.036  14.660  79.965  1.00  0.00           C  
ATOM   2900  NZ  LYS A1136       4.238  15.965  80.659  1.00  0.00           N  
ATOM   2901  N   LEU A1137       1.376   9.341  80.515  1.00  0.00           N  
ATOM   2902  CA  LEU A1137       1.434   8.312  81.545  1.00  0.00           C  
ATOM   2903  C   LEU A1137       1.726   6.947  80.931  1.00  0.00           C  
ATOM   2904  O   LEU A1137       2.397   6.118  81.542  1.00  0.00           O  
ATOM   2905  CB  LEU A1137       0.114   8.241  82.317  1.00  0.00           C  
ATOM   2906  CG  LEU A1137      -0.289   9.468  83.135  1.00  0.00           C  
ATOM   2907  CD1 LEU A1137      -1.553   9.146  83.928  1.00  0.00           C  
ATOM   2908  CD2 LEU A1137       0.851   9.850  84.067  1.00  0.00           C  
ATOM   2909  N   VAL A1138       1.209   6.717  79.725  1.00  0.00           N  
ATOM   2910  CA  VAL A1138       1.418   5.457  79.026  1.00  0.00           C  
ATOM   2911  C   VAL A1138       2.843   5.378  78.476  1.00  0.00           C  
ATOM   2912  O   VAL A1138       3.495   4.336  78.585  1.00  0.00           O  
ATOM   2913  CB  VAL A1138       0.416   5.295  77.859  1.00  0.00           C  
ATOM   2914  CG1 VAL A1138       0.822   4.130  76.966  1.00  0.00           C  
ATOM   2915  CG2 VAL A1138      -0.991   5.065  78.411  1.00  0.00           C  
ATOM   2916  N   ARG A1139       3.313   6.478  77.887  1.00  0.00           N  
ATOM   2917  CA  ARG A1139       4.659   6.544  77.318  1.00  0.00           C  
ATOM   2918  C   ARG A1139       5.710   6.206  78.365  1.00  0.00           C  
ATOM   2919  O   ARG A1139       6.803   5.745  78.034  1.00  0.00           O  
ATOM   2920  CB  ARG A1139       4.944   7.943  76.755  1.00  0.00           C  
ATOM   2921  CG  ARG A1139       6.242   8.032  75.949  1.00  0.00           C  
ATOM   2922  CD  ARG A1139       6.466   9.427  75.366  1.00  0.00           C  
ATOM   2923  NE  ARG A1139       7.543   9.452  74.373  1.00  0.00           N  
ATOM   2924  CZ  ARG A1139       8.842   9.309  74.646  1.00  0.00           C  
ATOM   2925  NH1 ARG A1139       9.250   9.132  75.895  1.00  0.00           N  
ATOM   2926  NH2 ARG A1139       9.737   9.336  73.664  1.00  0.00           N  
ATOM   2927  N   ASP A1140       5.368   6.433  79.628  1.00  0.00           N  
ATOM   2928  CA  ASP A1140       6.267   6.148  80.738  1.00  0.00           C  
ATOM   2929  C   ASP A1140       6.124   4.717  81.244  1.00  0.00           C  
ATOM   2930  O   ASP A1140       7.099   3.969  81.287  1.00  0.00           O  
ATOM   2931  CB  ASP A1140       6.004   7.119  81.894  1.00  0.00           C  
ATOM   2932  CG  ASP A1140       6.493   8.529  81.603  1.00  0.00           C  
ATOM   2933  OD1 ASP A1140       6.141   9.084  80.539  1.00  0.00           O  
ATOM   2934  OD2 ASP A1140       7.228   9.088  82.446  1.00  0.00           O  
ATOM   2935  N   LYS A1141       4.907   4.337  81.622  1.00  0.00           N  
ATOM   2936  CA  LYS A1141       4.649   3.004  82.152  1.00  0.00           C  
ATOM   2937  C   LYS A1141       4.759   1.874  81.134  1.00  0.00           C  
ATOM   2938  O   LYS A1141       4.977   0.723  81.515  1.00  0.00           O  
ATOM   2939  CB  LYS A1141       3.268   2.955  82.825  1.00  0.00           C  
ATOM   2940  CG  LYS A1141       2.888   1.575  83.377  1.00  0.00           C  
ATOM   2941  CD  LYS A1141       1.708   1.633  84.357  1.00  0.00           C  
ATOM   2942  CE  LYS A1141       2.106   2.320  85.671  1.00  0.00           C  
ATOM   2943  NZ  LYS A1141       0.984   2.441  86.655  1.00  0.00           N  
ATOM   2944  N   TYR A1142       4.613   2.183  79.848  1.00  0.00           N  
ATOM   2945  CA  TYR A1142       4.701   1.138  78.834  1.00  0.00           C  
ATOM   2946  C   TYR A1142       5.727   1.389  77.739  1.00  0.00           C  
ATOM   2947  O   TYR A1142       5.846   0.600  76.803  1.00  0.00           O  
ATOM   2948  CB  TYR A1142       3.331   0.889  78.209  1.00  0.00           C  
ATOM   2949  CG  TYR A1142       2.318   0.349  79.193  1.00  0.00           C  
ATOM   2950  CD1 TYR A1142       2.238  -1.020  79.459  1.00  0.00           C  
ATOM   2951  CD2 TYR A1142       1.438   1.201  79.860  1.00  0.00           C  
ATOM   2952  CE1 TYR A1142       1.303  -1.525  80.362  1.00  0.00           C  
ATOM   2953  CE2 TYR A1142       0.492   0.702  80.767  1.00  0.00           C  
ATOM   2954  CZ  TYR A1142       0.434  -0.659  81.008  1.00  0.00           C  
ATOM   2955  OH  TYR A1142      -0.491  -1.160  81.889  1.00  0.00           O  
ATOM   2956  N   ASP A1143       6.469   2.484  77.868  1.00  0.00           N  
ATOM   2957  CA  ASP A1143       7.502   2.845  76.906  1.00  0.00           C  
ATOM   2958  C   ASP A1143       7.024   2.779  75.457  1.00  0.00           C  
ATOM   2959  O   ASP A1143       7.635   2.128  74.608  1.00  0.00           O  
ATOM   2960  CB  ASP A1143       8.729   1.943  77.091  1.00  0.00           C  
ATOM   2961  CG  ASP A1143       9.991   2.536  76.475  1.00  0.00           C  
ATOM   2962  OD1 ASP A1143      10.015   2.764  75.245  1.00  0.00           O  
ATOM   2963  OD2 ASP A1143      10.964   2.779  77.225  1.00  0.00           O  
ATOM   2964  N   THR A1153       5.921   3.456  75.174  1.00  0.00           N  
ATOM   2965  CA  THR A1153       5.400   3.479  73.821  1.00  0.00           C  
ATOM   2966  C   THR A1153       4.655   4.764  73.560  1.00  0.00           C  
ATOM   2967  O   THR A1153       4.044   5.323  74.462  1.00  0.00           O  
ATOM   2968  CB  THR A1153       4.434   2.332  73.549  1.00  0.00           C  
ATOM   2969  OG1 THR A1153       4.062   2.364  72.166  1.00  0.00           O  
ATOM   2970  CG2 THR A1153       3.176   2.475  74.404  1.00  0.00           C  
ATOM   2971  N   ASP A1154       4.712   5.221  72.317  1.00  0.00           N  
ATOM   2972  CA  ASP A1154       4.035   6.439  71.915  1.00  0.00           C  
ATOM   2973  C   ASP A1154       2.753   6.072  71.197  1.00  0.00           C  
ATOM   2974  O   ASP A1154       2.049   6.934  70.674  1.00  0.00           O  
ATOM   2975  CB  ASP A1154       4.932   7.250  70.977  1.00  0.00           C  
ATOM   2976  CG  ASP A1154       5.807   8.230  71.723  1.00  0.00           C  
ATOM   2977  OD1 ASP A1154       5.261   9.258  72.179  1.00  0.00           O  
ATOM   2978  OD2 ASP A1154       7.025   7.969  71.864  1.00  0.00           O  
ATOM   2979  N   PHE A1155       2.450   4.782  71.171  1.00  0.00           N  
ATOM   2980  CA  PHE A1155       1.262   4.327  70.477  1.00  0.00           C  
ATOM   2981  C   PHE A1155       0.517   3.265  71.267  1.00  0.00           C  
ATOM   2982  O   PHE A1155       1.084   2.232  71.598  1.00  0.00           O  
ATOM   2983  CB  PHE A1155       1.655   3.792  69.079  1.00  0.00           C  
ATOM   2984  CG  PHE A1155       0.483   3.350  68.277  1.00  0.00           C  
ATOM   2985  CD1 PHE A1155      -0.301   4.310  67.642  1.00  0.00           C  
ATOM   2986  CD2 PHE A1155       0.122   2.008  68.174  1.00  0.00           C  
ATOM   2987  CE1 PHE A1155      -1.432   3.945  66.917  1.00  0.00           C  
ATOM   2988  CE2 PHE A1155      -1.009   1.626  67.452  1.00  0.00           C  
ATOM   2989  CZ  PHE A1155      -1.788   2.600  66.823  1.00  0.00           C  
ATOM   2990  N   TYR A1156      -0.746   3.525  71.586  1.00  0.00           N  
ATOM   2991  CA  TYR A1156      -1.545   2.542  72.304  1.00  0.00           C  
ATOM   2992  C   TYR A1156      -3.025   2.653  71.943  1.00  0.00           C  
ATOM   2993  O   TYR A1156      -3.464   3.618  71.315  1.00  0.00           O  
ATOM   2994  CB  TYR A1156      -1.389   2.684  73.821  1.00  0.00           C  
ATOM   2995  CG  TYR A1156      -2.144   3.852  74.414  1.00  0.00           C  
ATOM   2996  CD1 TYR A1156      -1.659   5.152  74.297  1.00  0.00           C  
ATOM   2997  CD2 TYR A1156      -3.348   3.656  75.085  1.00  0.00           C  
ATOM   2998  CE1 TYR A1156      -2.354   6.231  74.837  1.00  0.00           C  
ATOM   2999  CE2 TYR A1156      -4.055   4.730  75.625  1.00  0.00           C  
ATOM   3000  CZ  TYR A1156      -3.552   6.007  75.497  1.00  0.00           C  
ATOM   3001  OH  TYR A1156      -4.251   7.065  76.017  1.00  0.00           O  
ATOM   3002  N   ILE A1157      -3.779   1.655  72.377  1.00  0.00           N  
ATOM   3003  CA  ILE A1157      -5.200   1.554  72.122  1.00  0.00           C  
ATOM   3004  C   ILE A1157      -6.007   1.667  73.408  1.00  0.00           C  
ATOM   3005  O   ILE A1157      -5.667   1.058  74.411  1.00  0.00           O  
ATOM   3006  CB  ILE A1157      -5.519   0.182  71.517  1.00  0.00           C  
ATOM   3007  CG1 ILE A1157      -4.754   0.011  70.209  1.00  0.00           C  
ATOM   3008  CG2 ILE A1157      -7.024   0.007  71.355  1.00  0.00           C  
ATOM   3009  CD1 ILE A1157      -4.806  -1.401  69.682  1.00  0.00           C  
ATOM   3010  N   LEU A1158      -7.077   2.447  73.360  1.00  0.00           N  
ATOM   3011  CA  LEU A1158      -7.981   2.593  74.485  1.00  0.00           C  
ATOM   3012  C   LEU A1158      -9.269   1.913  73.990  1.00  0.00           C  
ATOM   3013  O   LEU A1158      -9.892   2.351  73.017  1.00  0.00           O  
ATOM   3014  CB  LEU A1158      -8.218   4.064  74.804  1.00  0.00           C  
ATOM   3015  CG  LEU A1158      -8.521   4.331  76.279  1.00  0.00           C  
ATOM   3016  CD1 LEU A1158      -7.428   3.683  77.138  1.00  0.00           C  
ATOM   3017  CD2 LEU A1158      -8.592   5.834  76.537  1.00  0.00           C  
ATOM   3018  N   ASP A1159      -9.659   0.838  74.668  1.00  0.00           N  
ATOM   3019  CA  ASP A1159     -10.813   0.034  74.272  1.00  0.00           C  
ATOM   3020  C   ASP A1159     -11.933   0.079  75.314  1.00  0.00           C  
ATOM   3021  O   ASP A1159     -11.706   0.431  76.470  1.00  0.00           O  
ATOM   3022  CB  ASP A1159     -10.274  -1.394  74.058  1.00  0.00           C  
ATOM   3023  CG  ASP A1159     -11.279  -2.355  73.425  1.00  0.00           C  
ATOM   3024  OD1 ASP A1159     -12.220  -1.924  72.720  1.00  0.00           O  
ATOM   3025  OD2 ASP A1159     -11.086  -3.579  73.622  1.00  0.00           O  
ATOM   3026  N   LYS A1160     -13.147  -0.263  74.901  1.00  0.00           N  
ATOM   3027  CA  LYS A1160     -14.288  -0.305  75.813  1.00  0.00           C  
ATOM   3028  C   LYS A1160     -14.795   1.027  76.373  1.00  0.00           C  
ATOM   3029  O   LYS A1160     -14.962   1.170  77.586  1.00  0.00           O  
ATOM   3030  CB  LYS A1160     -13.972  -1.231  76.985  1.00  0.00           C  
ATOM   3031  CG  LYS A1160     -13.653  -2.656  76.574  1.00  0.00           C  
ATOM   3032  CD  LYS A1160     -14.834  -3.291  75.898  1.00  0.00           C  
ATOM   3033  CE  LYS A1160     -14.492  -4.677  75.394  1.00  0.00           C  
ATOM   3034  NZ  LYS A1160     -15.666  -5.268  74.702  1.00  0.00           N  
ATOM   3035  N   PHE A1161     -15.057   1.987  75.498  1.00  0.00           N  
ATOM   3036  CA  PHE A1161     -15.565   3.279  75.937  1.00  0.00           C  
ATOM   3037  C   PHE A1161     -17.005   3.149  76.398  1.00  0.00           C  
ATOM   3038  O   PHE A1161     -17.697   2.197  76.038  1.00  0.00           O  
ATOM   3039  CB  PHE A1161     -15.524   4.309  74.802  1.00  0.00           C  
ATOM   3040  CG  PHE A1161     -14.151   4.817  74.492  1.00  0.00           C  
ATOM   3041  CD1 PHE A1161     -13.278   4.072  73.715  1.00  0.00           C  
ATOM   3042  CD2 PHE A1161     -13.730   6.049  74.980  1.00  0.00           C  
ATOM   3043  CE1 PHE A1161     -12.001   4.544  73.425  1.00  0.00           C  
ATOM   3044  CE2 PHE A1161     -12.456   6.531  74.697  1.00  0.00           C  
ATOM   3045  CZ  PHE A1161     -11.588   5.778  73.917  1.00  0.00           C  
ATOM   3046  N   PRO A1162     -17.465   4.099  77.230  1.00  0.00           N  
ATOM   3047  CA  PRO A1162     -18.848   4.071  77.716  1.00  0.00           C  
ATOM   3048  C   PRO A1162     -19.753   4.190  76.492  1.00  0.00           C  
ATOM   3049  O   PRO A1162     -19.482   4.985  75.596  1.00  0.00           O  
ATOM   3050  CB  PRO A1162     -18.924   5.317  78.592  1.00  0.00           C  
ATOM   3051  CG  PRO A1162     -17.540   5.414  79.148  1.00  0.00           C  
ATOM   3052  CD  PRO A1162     -16.684   5.134  77.937  1.00  0.00           C  
ATOM   3053  N   LEU A1163     -20.824   3.411  76.446  1.00  0.00           N  
ATOM   3054  CA  LEU A1163     -21.730   3.473  75.312  1.00  0.00           C  
ATOM   3055  C   LEU A1163     -22.308   4.877  75.091  1.00  0.00           C  
ATOM   3056  O   LEU A1163     -22.467   5.319  73.951  1.00  0.00           O  
ATOM   3057  CB  LEU A1163     -22.874   2.471  75.504  1.00  0.00           C  
ATOM   3058  CG  LEU A1163     -23.861   2.427  74.337  1.00  0.00           C  
ATOM   3059  CD1 LEU A1163     -23.115   1.996  73.097  1.00  0.00           C  
ATOM   3060  CD2 LEU A1163     -25.016   1.468  74.625  1.00  0.00           C  
ATOM   3061  N   GLU A1416     -22.594   5.588  76.180  1.00  0.00           N  
ATOM   3062  CA  GLU A1416     -23.201   6.916  76.089  1.00  0.00           C  
ATOM   3063  C   GLU A1416     -22.367   8.015  75.443  1.00  0.00           C  
ATOM   3064  O   GLU A1416     -22.864   9.117  75.205  1.00  0.00           O  
ATOM   3065  CB  GLU A1416     -23.673   7.368  77.472  1.00  0.00           C  
ATOM   3066  CG  GLU A1416     -22.606   7.413  78.548  1.00  0.00           C  
ATOM   3067  CD  GLU A1416     -23.207   7.580  79.940  1.00  0.00           C  
ATOM   3068  OE1 GLU A1416     -23.757   6.595  80.486  1.00  0.00           O  
ATOM   3069  OE2 GLU A1416     -23.142   8.702  80.486  1.00  0.00           O  
ATOM   3070  N   ILE A1418     -21.114   7.706  75.132  1.00  0.00           N  
ATOM   3071  CA  ILE A1418     -20.208   8.674  74.516  1.00  0.00           C  
ATOM   3072  C   ILE A1418     -19.958   8.352  73.042  1.00  0.00           C  
ATOM   3073  O   ILE A1418     -19.326   9.128  72.326  1.00  0.00           O  
ATOM   3074  CB  ILE A1418     -18.833   8.666  75.232  1.00  0.00           C  
ATOM   3075  CG1 ILE A1418     -19.010   8.957  76.716  1.00  0.00           C  
ATOM   3076  CG2 ILE A1418     -17.913   9.670  74.606  1.00  0.00           C  
ATOM   3077  CD1 ILE A1418     -19.724  10.238  77.008  1.00  0.00           C  
ATOM   3078  N   ARG A1419     -20.456   7.209  72.585  1.00  0.00           N  
ATOM   3079  CA  ARG A1419     -20.223   6.793  71.205  1.00  0.00           C  
ATOM   3080  C   ARG A1419     -21.450   6.934  70.336  1.00  0.00           C  
ATOM   3081  O   ARG A1419     -22.564   7.038  70.838  1.00  0.00           O  
ATOM   3082  CB  ARG A1419     -19.734   5.340  71.186  1.00  0.00           C  
ATOM   3083  CG  ARG A1419     -18.601   5.092  72.167  1.00  0.00           C  
ATOM   3084  CD  ARG A1419     -17.362   5.918  71.816  1.00  0.00           C  
ATOM   3085  NE  ARG A1419     -16.679   5.400  70.632  1.00  0.00           N  
ATOM   3086  CZ  ARG A1419     -15.391   5.594  70.356  1.00  0.00           C  
ATOM   3087  NH1 ARG A1419     -14.629   6.302  71.185  1.00  0.00           N  
ATOM   3088  NH2 ARG A1419     -14.864   5.080  69.246  1.00  0.00           N  
ATOM   3089  N   PRO A1420     -21.256   6.928  69.007  1.00  0.00           N  
ATOM   3090  CA  PRO A1420     -22.327   7.054  68.007  1.00  0.00           C  
ATOM   3091  C   PRO A1420     -23.329   5.901  68.056  1.00  0.00           C  
ATOM   3092  O   PRO A1420     -23.005   4.786  68.482  1.00  0.00           O  
ATOM   3093  CB  PRO A1420     -21.567   7.086  66.683  1.00  0.00           C  
ATOM   3094  CG  PRO A1420     -20.212   7.617  67.066  1.00  0.00           C  
ATOM   3095  CD  PRO A1420     -19.934   6.900  68.358  1.00  0.00           C  
ATOM   3096  N   PHE A1421     -24.535   6.185  67.580  1.00  0.00           N  
ATOM   3097  CA  PHE A1421     -25.638   5.238  67.557  1.00  0.00           C  
ATOM   3098  C   PHE A1421     -25.348   3.850  66.994  1.00  0.00           C  
ATOM   3099  O   PHE A1421     -25.901   2.867  67.473  1.00  0.00           O  
ATOM   3100  CB  PHE A1421     -26.817   5.856  66.804  1.00  0.00           C  
ATOM   3101  CG  PHE A1421     -26.658   5.863  65.300  1.00  0.00           C  
ATOM   3102  CD1 PHE A1421     -27.061   4.764  64.536  1.00  0.00           C  
ATOM   3103  CD2 PHE A1421     -26.119   6.970  64.647  1.00  0.00           C  
ATOM   3104  CE1 PHE A1421     -26.930   4.770  63.142  1.00  0.00           C  
ATOM   3105  CE2 PHE A1421     -25.981   6.986  63.249  1.00  0.00           C  
ATOM   3106  CZ  PHE A1421     -26.388   5.883  62.497  1.00  0.00           C  
ATOM   3107  N   TYR A1422     -24.489   3.766  65.985  1.00  0.00           N  
ATOM   3108  CA  TYR A1422     -24.165   2.487  65.355  1.00  0.00           C  
ATOM   3109  C   TYR A1422     -23.215   1.575  66.165  1.00  0.00           C  
ATOM   3110  O   TYR A1422     -22.956   0.433  65.779  1.00  0.00           O  
ATOM   3111  CB  TYR A1422     -23.582   2.763  63.963  1.00  0.00           C  
ATOM   3112  CG  TYR A1422     -22.395   3.719  63.971  1.00  0.00           C  
ATOM   3113  CD1 TYR A1422     -21.182   3.342  64.546  1.00  0.00           C  
ATOM   3114  CD2 TYR A1422     -22.490   5.006  63.416  1.00  0.00           C  
ATOM   3115  CE1 TYR A1422     -20.085   4.213  64.573  1.00  0.00           C  
ATOM   3116  CE2 TYR A1422     -21.390   5.893  63.440  1.00  0.00           C  
ATOM   3117  CZ  TYR A1422     -20.197   5.483  64.020  1.00  0.00           C  
ATOM   3118  OH  TYR A1422     -19.106   6.325  64.056  1.00  0.00           O  
ATOM   3119  N   THR A1423     -22.709   2.082  67.286  1.00  0.00           N  
ATOM   3120  CA  THR A1423     -21.779   1.342  68.136  1.00  0.00           C  
ATOM   3121  C   THR A1423     -22.412   0.152  68.849  1.00  0.00           C  
ATOM   3122  O   THR A1423     -23.423   0.309  69.529  1.00  0.00           O  
ATOM   3123  CB  THR A1423     -21.188   2.246  69.218  1.00  0.00           C  
ATOM   3124  OG1 THR A1423     -20.571   3.392  68.620  1.00  0.00           O  
ATOM   3125  CG2 THR A1423     -20.189   1.485  70.032  1.00  0.00           C  
ATOM   3126  N   MET A1424     -21.801  -1.028  68.722  1.00  0.00           N  
ATOM   3127  CA  MET A1424     -22.331  -2.222  69.380  1.00  0.00           C  
ATOM   3128  C   MET A1424     -22.104  -2.191  70.895  1.00  0.00           C  
ATOM   3129  O   MET A1424     -20.994  -1.931  71.349  1.00  0.00           O  
ATOM   3130  CB  MET A1424     -21.665  -3.477  68.809  1.00  0.00           C  
ATOM   3131  CG  MET A1424     -22.197  -4.801  69.373  1.00  0.00           C  
ATOM   3132  SD  MET A1424     -23.930  -5.156  68.887  1.00  0.00           S  
ATOM   3133  CE  MET A1424     -24.683  -5.361  70.486  1.00  0.00           C  
ATOM   3134  N   PRO A1425     -23.155  -2.450  71.700  1.00  0.00           N  
ATOM   3135  CA  PRO A1425     -23.015  -2.451  73.166  1.00  0.00           C  
ATOM   3136  C   PRO A1425     -22.165  -3.652  73.599  1.00  0.00           C  
ATOM   3137  O   PRO A1425     -22.117  -4.665  72.896  1.00  0.00           O  
ATOM   3138  CB  PRO A1425     -24.454  -2.601  73.660  1.00  0.00           C  
ATOM   3139  CG  PRO A1425     -25.258  -1.988  72.568  1.00  0.00           C  
ATOM   3140  CD  PRO A1425     -24.573  -2.531  71.326  1.00  0.00           C  
ATOM   3141  N   ASP A1426     -21.496  -3.522  74.740  1.00  0.00           N  
ATOM   3142  CA  ASP A1426     -20.668  -4.584  75.305  1.00  0.00           C  
ATOM   3143  C   ASP A1426     -21.619  -5.607  75.937  1.00  0.00           C  
ATOM   3144  O   ASP A1426     -22.521  -5.249  76.699  1.00  0.00           O  
ATOM   3145  CB  ASP A1426     -19.744  -4.003  76.380  1.00  0.00           C  
ATOM   3146  CG  ASP A1426     -18.706  -5.003  76.869  1.00  0.00           C  
ATOM   3147  OD1 ASP A1426     -19.076  -6.153  77.188  1.00  0.00           O  
ATOM   3148  OD2 ASP A1426     -17.514  -4.634  76.941  1.00  0.00           O  
ATOM   3149  N   PRO A1427     -21.433  -6.895  75.626  1.00  0.00           N  
ATOM   3150  CA  PRO A1427     -22.291  -7.957  76.169  1.00  0.00           C  
ATOM   3151  C   PRO A1427     -22.208  -8.170  77.684  1.00  0.00           C  
ATOM   3152  O   PRO A1427     -23.206  -8.498  78.314  1.00  0.00           O  
ATOM   3153  CB  PRO A1427     -21.839  -9.183  75.393  1.00  0.00           C  
ATOM   3154  CG  PRO A1427     -20.372  -8.920  75.224  1.00  0.00           C  
ATOM   3155  CD  PRO A1427     -20.361  -7.465  74.795  1.00  0.00           C  
ATOM   3156  N   ALA A1437     -21.024  -7.980  78.262  1.00  0.00           N  
ATOM   3157  CA  ALA A1437     -20.824  -8.169  79.705  1.00  0.00           C  
ATOM   3158  C   ALA A1437     -21.251  -6.977  80.568  1.00  0.00           C  
ATOM   3159  O   ALA A1437     -21.614  -7.149  81.729  1.00  0.00           O  
ATOM   3160  CB  ALA A1437     -19.361  -8.512  79.988  1.00  0.00           C  
ATOM   3161  N   ASN A1438     -21.184  -5.770  80.017  1.00  0.00           N  
ATOM   3162  CA  ASN A1438     -21.595  -4.578  80.753  1.00  0.00           C  
ATOM   3163  C   ASN A1438     -22.114  -3.567  79.751  1.00  0.00           C  
ATOM   3164  O   ASN A1438     -21.355  -2.775  79.195  1.00  0.00           O  
ATOM   3165  CB  ASN A1438     -20.424  -3.986  81.543  1.00  0.00           C  
ATOM   3166  CG  ASN A1438     -20.875  -2.957  82.586  1.00  0.00           C  
ATOM   3167  OD1 ASN A1438     -20.192  -2.743  83.591  1.00  0.00           O  
ATOM   3168  ND2 ASN A1438     -22.020  -2.313  82.345  1.00  0.00           N  
ATOM   3169  N   PRO A1443     -23.429  -3.586  79.512  1.00  0.00           N  
ATOM   3170  CA  PRO A1443     -24.135  -2.705  78.580  1.00  0.00           C  
ATOM   3171  C   PRO A1443     -23.884  -1.203  78.744  1.00  0.00           C  
ATOM   3172  O   PRO A1443     -24.295  -0.408  77.898  1.00  0.00           O  
ATOM   3173  CB  PRO A1443     -25.600  -3.100  78.782  1.00  0.00           C  
ATOM   3174  CG  PRO A1443     -25.634  -3.583  80.194  1.00  0.00           C  
ATOM   3175  CD  PRO A1443     -24.383  -4.408  80.275  1.00  0.00           C  
ATOM   3176  N   LYS A1444     -23.226  -0.806  79.827  1.00  0.00           N  
ATOM   3177  CA  LYS A1444     -22.919   0.610  80.020  1.00  0.00           C  
ATOM   3178  C   LYS A1444     -21.724   0.921  79.122  1.00  0.00           C  
ATOM   3179  O   LYS A1444     -21.478   2.067  78.764  1.00  0.00           O  
ATOM   3180  CB  LYS A1444     -22.537   0.894  81.475  1.00  0.00           C  
ATOM   3181  CG  LYS A1444     -23.665   0.740  82.487  1.00  0.00           C  
ATOM   3182  CD  LYS A1444     -24.724   1.816  82.311  1.00  0.00           C  
ATOM   3183  CE  LYS A1444     -25.707   1.821  83.473  1.00  0.00           C  
ATOM   3184  NZ  LYS A1444     -26.707   2.919  83.332  1.00  0.00           N  
ATOM   3185  N   TYR A1448     -20.972  -0.120  78.778  1.00  0.00           N  
ATOM   3186  CA  TYR A1448     -19.800   0.031  77.930  1.00  0.00           C  
ATOM   3187  C   TYR A1448     -20.070  -0.424  76.496  1.00  0.00           C  
ATOM   3188  O   TYR A1448     -21.134  -0.963  76.204  1.00  0.00           O  
ATOM   3189  CB  TYR A1448     -18.609  -0.735  78.548  1.00  0.00           C  
ATOM   3190  CG  TYR A1448     -18.199  -0.105  79.845  1.00  0.00           C  
ATOM   3191  CD1 TYR A1448     -17.365   1.009  79.848  1.00  0.00           C  
ATOM   3192  CD2 TYR A1448     -18.677  -0.573  81.069  1.00  0.00           C  
ATOM   3193  CE1 TYR A1448     -17.017   1.648  81.037  1.00  0.00           C  
ATOM   3194  CE2 TYR A1448     -18.339   0.063  82.267  1.00  0.00           C  
ATOM   3195  CZ  TYR A1448     -17.509   1.172  82.241  1.00  0.00           C  
ATOM   3196  OH  TYR A1448     -17.176   1.812  83.413  1.00  0.00           O  
ATOM   3197  N   SER A1456     -19.112  -0.202  75.602  1.00  0.00           N  
ATOM   3198  CA  SER A1456     -19.287  -0.559  74.192  1.00  0.00           C  
ATOM   3199  C   SER A1456     -18.030  -1.149  73.565  1.00  0.00           C  
ATOM   3200  O   SER A1456     -16.941  -1.008  74.101  1.00  0.00           O  
ATOM   3201  CB  SER A1456     -19.696   0.677  73.408  1.00  0.00           C  
ATOM   3202  OG  SER A1456     -18.702   1.677  73.542  1.00  0.00           O  
ATOM   3203  N   ASN A1457     -18.201  -1.806  72.422  1.00  0.00           N  
ATOM   3204  CA  ASN A1457     -17.094  -2.441  71.697  1.00  0.00           C  
ATOM   3205  C   ASN A1457     -16.500  -1.385  70.765  1.00  0.00           C  
ATOM   3206  O   ASN A1457     -16.583  -1.486  69.539  1.00  0.00           O  
ATOM   3207  CB  ASN A1457     -17.629  -3.619  70.885  1.00  0.00           C  
ATOM   3208  CG  ASN A1457     -18.175  -4.744  71.759  1.00  0.00           C  
ATOM   3209  OD1 ASN A1457     -18.912  -5.607  71.283  1.00  0.00           O  
ATOM   3210  ND2 ASN A1457     -17.800  -4.753  73.028  1.00  0.00           N  
ATOM   3211  N   SER A1458     -15.904  -0.367  71.365  1.00  0.00           N  
ATOM   3212  CA  SER A1458     -15.346   0.751  70.618  1.00  0.00           C  
ATOM   3213  C   SER A1458     -13.921   1.004  71.061  1.00  0.00           C  
ATOM   3214  O   SER A1458     -13.514   0.523  72.125  1.00  0.00           O  
ATOM   3215  CB  SER A1458     -16.164   2.022  70.864  1.00  0.00           C  
ATOM   3216  OG  SER A1458     -16.171   2.356  72.240  1.00  0.00           O  
ATOM   3217  N   TYR A1459     -13.178   1.753  70.258  1.00  0.00           N  
ATOM   3218  CA  TYR A1459     -11.781   1.995  70.561  1.00  0.00           C  
ATOM   3219  C   TYR A1459     -11.243   3.233  69.895  1.00  0.00           C  
ATOM   3220  O   TYR A1459     -11.796   3.727  68.906  1.00  0.00           O  
ATOM   3221  CB  TYR A1459     -10.939   0.775  70.105  1.00  0.00           C  
ATOM   3222  CG  TYR A1459     -11.464   0.216  68.787  1.00  0.00           C  
ATOM   3223  CD1 TYR A1459     -11.083   0.786  67.569  1.00  0.00           C  
ATOM   3224  CD2 TYR A1459     -12.370  -0.850  68.761  1.00  0.00           C  
ATOM   3225  CE1 TYR A1459     -11.596   0.310  66.379  1.00  0.00           C  
ATOM   3226  CE2 TYR A1459     -12.890  -1.330  67.589  1.00  0.00           C  
ATOM   3227  CZ  TYR A1459     -12.499  -0.747  66.391  1.00  0.00           C  
ATOM   3228  OH  TYR A1459     -13.015  -1.226  65.220  1.00  0.00           O  
ATOM   3229  N   ASP A1460     -10.148   3.726  70.454  1.00  0.00           N  
ATOM   3230  CA  ASP A1460      -9.445   4.886  69.960  1.00  0.00           C  
ATOM   3231  C   ASP A1460      -7.973   4.506  69.977  1.00  0.00           C  
ATOM   3232  O   ASP A1460      -7.513   3.893  70.946  1.00  0.00           O  
ATOM   3233  CB  ASP A1460      -9.676   6.125  70.847  1.00  0.00           C  
ATOM   3234  CG  ASP A1460     -10.966   6.846  70.566  1.00  0.00           C  
ATOM   3235  OD1 ASP A1460     -11.899   6.180  70.087  1.00  0.00           O  
ATOM   3236  OD2 ASP A1460     -11.044   8.070  70.818  1.00  0.00           O  
ATOM   3237  N   PHE A1461      -7.243   4.860  68.928  1.00  0.00           N  
ATOM   3238  CA  PHE A1461      -5.811   4.649  68.841  1.00  0.00           C  
ATOM   3239  C   PHE A1461      -5.208   5.998  69.124  1.00  0.00           C  
ATOM   3240  O   PHE A1461      -5.745   7.016  68.674  1.00  0.00           O  
ATOM   3241  CB  PHE A1461      -5.401   4.115  67.449  1.00  0.00           C  
ATOM   3242  CG  PHE A1461      -5.807   2.698  67.206  1.00  0.00           C  
ATOM   3243  CD1 PHE A1461      -7.067   2.236  67.567  1.00  0.00           C  
ATOM   3244  CD2 PHE A1461      -4.924   1.817  66.606  1.00  0.00           C  
ATOM   3245  CE1 PHE A1461      -7.439   0.920  67.336  1.00  0.00           C  
ATOM   3246  CE2 PHE A1461      -5.290   0.495  66.372  1.00  0.00           C  
ATOM   3247  CZ  PHE A1461      -6.551   0.047  66.739  1.00  0.00           C  
ATOM   3248  N   PHE A1462      -4.108   6.033  69.852  1.00  0.00           N  
ATOM   3249  CA  PHE A1462      -3.447   7.288  70.147  1.00  0.00           C  
ATOM   3250  C   PHE A1462      -1.988   7.220  69.761  1.00  0.00           C  
ATOM   3251  O   PHE A1462      -1.329   6.196  69.966  1.00  0.00           O  
ATOM   3252  CB  PHE A1462      -3.520   7.607  71.644  1.00  0.00           C  
ATOM   3253  CG  PHE A1462      -4.895   7.893  72.132  1.00  0.00           C  
ATOM   3254  CD1 PHE A1462      -5.726   6.861  72.554  1.00  0.00           C  
ATOM   3255  CD2 PHE A1462      -5.377   9.195  72.145  1.00  0.00           C  
ATOM   3256  CE1 PHE A1462      -7.027   7.117  72.983  1.00  0.00           C  
ATOM   3257  CE2 PHE A1462      -6.675   9.467  72.571  1.00  0.00           C  
ATOM   3258  CZ  PHE A1462      -7.504   8.427  72.991  1.00  0.00           C  
ATOM   3259  N   MET A1463      -1.488   8.304  69.183  1.00  0.00           N  
ATOM   3260  CA  MET A1463      -0.075   8.375  68.850  1.00  0.00           C  
ATOM   3261  C   MET A1463       0.373   9.679  69.499  1.00  0.00           C  
ATOM   3262  O   MET A1463      -0.242  10.730  69.289  1.00  0.00           O  
ATOM   3263  CB  MET A1463       0.153   8.367  67.331  1.00  0.00           C  
ATOM   3264  CG  MET A1463      -0.292   9.600  66.556  1.00  0.00           C  
ATOM   3265  SD  MET A1463       0.084   9.425  64.764  1.00  0.00           S  
ATOM   3266  CE  MET A1463       1.891   9.439  64.800  1.00  0.00           C  
ATOM   3267  N   ARG A1464       1.412   9.600  70.328  1.00  0.00           N  
ATOM   3268  CA  ARG A1464       1.907  10.779  71.031  1.00  0.00           C  
ATOM   3269  C   ARG A1464       0.752  11.431  71.796  1.00  0.00           C  
ATOM   3270  O   ARG A1464       0.629  12.654  71.807  1.00  0.00           O  
ATOM   3271  CB  ARG A1464       2.505  11.808  70.051  1.00  0.00           C  
ATOM   3272  CG  ARG A1464       3.747  11.332  69.289  1.00  0.00           C  
ATOM   3273  CD  ARG A1464       4.434  12.479  68.535  1.00  0.00           C  
ATOM   3274  NE  ARG A1464       5.377  11.986  67.525  1.00  0.00           N  
ATOM   3275  CZ  ARG A1464       6.572  11.463  67.791  1.00  0.00           C  
ATOM   3276  NH1 ARG A1464       6.999  11.364  69.049  1.00  0.00           N  
ATOM   3277  NH2 ARG A1464       7.335  11.022  66.797  1.00  0.00           N  
ATOM   3278  N   GLY A1693      -0.093  10.610  72.421  1.00  0.00           N  
ATOM   3279  CA  GLY A1693      -1.216  11.133  73.181  1.00  0.00           C  
ATOM   3280  C   GLY A1693      -2.308  11.806  72.367  1.00  0.00           C  
ATOM   3281  O   GLY A1693      -3.203  12.432  72.923  1.00  0.00           O  
ATOM   3282  N   GLU A1700      -2.242  11.664  71.047  1.00  0.00           N  
ATOM   3283  CA  GLU A1700      -3.218  12.261  70.141  1.00  0.00           C  
ATOM   3284  C   GLU A1700      -4.038  11.188  69.417  1.00  0.00           C  
ATOM   3285  O   GLU A1700      -3.495  10.194  68.936  1.00  0.00           O  
ATOM   3286  CB  GLU A1700      -2.496  13.127  69.102  1.00  0.00           C  
ATOM   3287  CG  GLU A1700      -1.674  14.287  69.672  1.00  0.00           C  
ATOM   3288  CD  GLU A1700      -2.540  15.405  70.227  1.00  0.00           C  
ATOM   3289  OE1 GLU A1700      -3.519  15.797  69.555  1.00  0.00           O  
ATOM   3290  OE2 GLU A1700      -2.239  15.902  71.332  1.00  0.00           O  
ATOM   3291  N   GLU A1701      -5.345  11.404  69.339  1.00  0.00           N  
ATOM   3292  CA  GLU A1701      -6.245  10.467  68.682  1.00  0.00           C  
ATOM   3293  C   GLU A1701      -6.084  10.451  67.162  1.00  0.00           C  
ATOM   3294  O   GLU A1701      -6.296  11.467  66.498  1.00  0.00           O  
ATOM   3295  CB  GLU A1701      -7.684  10.830  69.004  1.00  0.00           C  
ATOM   3296  CG  GLU A1701      -8.707   9.857  68.446  1.00  0.00           C  
ATOM   3297  CD  GLU A1701     -10.121  10.256  68.820  1.00  0.00           C  
ATOM   3298  OE1 GLU A1701     -10.303  10.803  69.936  1.00  0.00           O  
ATOM   3299  OE2 GLU A1701     -11.048  10.016  68.011  1.00  0.00           O  
ATOM   3300  N   ILE A1702      -5.714   9.300  66.610  1.00  0.00           N  
ATOM   3301  CA  ILE A1702      -5.560   9.196  65.166  1.00  0.00           C  
ATOM   3302  C   ILE A1702      -6.521   8.198  64.536  1.00  0.00           C  
ATOM   3303  O   ILE A1702      -6.656   8.151  63.315  1.00  0.00           O  
ATOM   3304  CB  ILE A1702      -4.154   8.804  64.790  1.00  0.00           C  
ATOM   3305  CG1 ILE A1702      -3.812   7.464  65.421  1.00  0.00           C  
ATOM   3306  CG2 ILE A1702      -3.200   9.866  65.262  1.00  0.00           C  
ATOM   3307  CD1 ILE A1702      -2.488   6.924  64.979  1.00  0.00           C  
ATOM   3308  N   LEU A1703      -7.180   7.394  65.362  1.00  0.00           N  
ATOM   3309  CA  LEU A1703      -8.148   6.424  64.860  1.00  0.00           C  
ATOM   3310  C   LEU A1703      -9.218   6.153  65.889  1.00  0.00           C  
ATOM   3311  O   LEU A1703      -8.928   5.959  67.069  1.00  0.00           O  
ATOM   3312  CB  LEU A1703      -7.473   5.107  64.458  1.00  0.00           C  
ATOM   3313  CG  LEU A1703      -8.423   4.108  63.765  1.00  0.00           C  
ATOM   3314  CD1 LEU A1703      -7.638   3.111  62.920  1.00  0.00           C  
ATOM   3315  CD2 LEU A1703      -9.266   3.387  64.811  1.00  0.00           C  
ATOM   3316  N   SER A1704     -10.464   6.165  65.432  1.00  0.00           N  
ATOM   3317  CA  SER A1704     -11.614   5.908  66.285  1.00  0.00           C  
ATOM   3318  C   SER A1704     -12.352   4.814  65.536  1.00  0.00           C  
ATOM   3319  O   SER A1704     -12.377   4.816  64.307  1.00  0.00           O  
ATOM   3320  CB  SER A1704     -12.493   7.148  66.390  1.00  0.00           C  
ATOM   3321  OG  SER A1704     -13.172   7.196  67.633  1.00  0.00           O  
ATOM   3322  N   GLY A1705     -12.941   3.874  66.260  1.00  0.00           N  
ATOM   3323  CA  GLY A1705     -13.663   2.827  65.586  1.00  0.00           C  
ATOM   3324  C   GLY A1705     -14.469   1.995  66.549  1.00  0.00           C  
ATOM   3325  O   GLY A1705     -14.506   2.249  67.752  1.00  0.00           O  
ATOM   3326  N   ALA A1706     -15.134   0.981  66.017  1.00  0.00           N  
ATOM   3327  CA  ALA A1706     -15.898   0.109  66.882  1.00  0.00           C  
ATOM   3328  C   ALA A1706     -16.575  -0.979  66.090  1.00  0.00           C  
ATOM   3329  O   ALA A1706     -16.746  -0.891  64.858  1.00  0.00           O  
ATOM   3330  CB  ALA A1706     -16.921   0.906  67.668  1.00  0.00           C  
ATOM   3331  N   GLN A1707     -16.974  -2.023  66.822  1.00  0.00           N  
ATOM   3332  CA  GLN A1707     -17.759  -3.029  66.177  1.00  0.00           C  
ATOM   3333  C   GLN A1707     -19.073  -2.320  65.879  1.00  0.00           C  
ATOM   3334  O   GLN A1707     -19.617  -1.702  66.783  1.00  0.00           O  
ATOM   3335  CB  GLN A1707     -17.988  -4.267  67.045  1.00  0.00           C  
ATOM   3336  CG  GLN A1707     -18.978  -5.226  66.491  1.00  0.00           C  
ATOM   3337  CD  GLN A1707     -19.329  -6.318  67.481  1.00  0.00           C  
ATOM   3338  OE1 GLN A1707     -18.508  -6.701  68.315  1.00  0.00           O  
ATOM   3339  NE2 GLN A1707     -20.490  -6.958  67.571  1.00  0.00           N  
ATOM   3340  N   ARG A1708     -19.600  -2.368  64.673  1.00  0.00           N  
ATOM   3341  CA  ARG A1708     -20.861  -1.659  64.405  1.00  0.00           C  
ATOM   3342  C   ARG A1708     -22.018  -2.623  64.541  1.00  0.00           C  
ATOM   3343  O   ARG A1708     -21.808  -3.818  64.669  1.00  0.00           O  
ATOM   3344  CB  ARG A1708     -20.827  -0.961  63.042  1.00  0.00           C  
ATOM   3345  CG  ARG A1708     -19.685   0.029  62.902  1.00  0.00           C  
ATOM   3346  CD  ARG A1708     -19.996   1.146  61.907  1.00  0.00           C  
ATOM   3347  NE  ARG A1708     -19.092   2.290  62.009  1.00  0.00           N  
ATOM   3348  CZ  ARG A1708     -19.304   3.467  61.424  1.00  0.00           C  
ATOM   3349  NH1 ARG A1708     -20.388   3.656  60.695  1.00  0.00           N  
ATOM   3350  NH2 ARG A1708     -18.428   4.460  61.558  1.00  0.00           N  
ATOM   3351  N   ILE A1709     -23.241  -2.111  64.532  1.00  0.00           N  
ATOM   3352  CA  ILE A1709     -24.402  -2.972  64.668  1.00  0.00           C  
ATOM   3353  C   ILE A1709     -24.836  -3.514  63.309  1.00  0.00           C  
ATOM   3354  O   ILE A1709     -25.170  -2.749  62.404  1.00  0.00           O  
ATOM   3355  CB  ILE A1709     -25.557  -2.212  65.315  1.00  0.00           C  
ATOM   3356  CG1 ILE A1709     -25.195  -1.778  66.744  1.00  0.00           C  
ATOM   3357  CG2 ILE A1709     -26.827  -3.050  65.319  1.00  0.00           C  
ATOM   3358  CD1 ILE A1709     -26.095  -0.712  67.317  1.00  0.00           C  
ATOM   3359  N   HIS A1710     -24.813  -4.838  63.182  1.00  0.00           N  
ATOM   3360  CA  HIS A1710     -25.193  -5.499  61.939  1.00  0.00           C  
ATOM   3361  C   HIS A1710     -26.611  -6.055  61.975  1.00  0.00           C  
ATOM   3362  O   HIS A1710     -27.149  -6.449  60.949  1.00  0.00           O  
ATOM   3363  CB  HIS A1710     -24.223  -6.603  61.585  1.00  0.00           C  
ATOM   3364  CG  HIS A1710     -24.185  -7.709  62.655  1.00  0.00           C  
ATOM   3365  ND1 HIS A1710     -23.698  -7.497  63.927  1.00  0.00           N  
ATOM   3366  CD2 HIS A1710     -24.573  -9.006  62.610  1.00  0.00           C  
ATOM   3367  CE1 HIS A1710     -23.786  -8.620  64.620  1.00  0.00           C  
ATOM   3368  NE2 HIS A1710     -24.314  -9.550  63.844  1.00  0.00           N  
ATOM   3369  N   ASP A1711     -27.210  -6.087  63.157  1.00  0.00           N  
ATOM   3370  CA  ASP A1711     -28.567  -6.587  63.321  1.00  0.00           C  
ATOM   3371  C   ASP A1711     -29.605  -5.473  63.179  1.00  0.00           C  
ATOM   3372  O   ASP A1711     -29.591  -4.508  63.948  1.00  0.00           O  
ATOM   3373  CB  ASP A1711     -28.707  -7.264  64.683  1.00  0.00           C  
ATOM   3374  CG  ASP A1711     -30.141  -7.620  65.008  1.00  0.00           C  
ATOM   3375  OD1 ASP A1711     -30.565  -8.727  64.621  1.00  0.00           O  
ATOM   3376  OD2 ASP A1711     -30.845  -6.791  65.630  1.00  0.00           O  
ATOM   3377  N   HIS A1712     -30.484  -5.626  62.198  1.00  0.00           N  
ATOM   3378  CA  HIS A1712     -31.513  -4.635  61.924  1.00  0.00           C  
ATOM   3379  C   HIS A1712     -32.345  -4.194  63.129  1.00  0.00           C  
ATOM   3380  O   HIS A1712     -32.456  -3.002  63.408  1.00  0.00           O  
ATOM   3381  CB  HIS A1712     -32.428  -5.151  60.815  1.00  0.00           C  
ATOM   3382  CG  HIS A1712     -33.427  -4.144  60.343  1.00  0.00           C  
ATOM   3383  ND1 HIS A1712     -34.693  -4.042  60.879  1.00  0.00           N  
ATOM   3384  CD2 HIS A1712     -33.335  -3.174  59.403  1.00  0.00           C  
ATOM   3385  CE1 HIS A1712     -35.339  -3.053  60.288  1.00  0.00           C  
ATOM   3386  NE2 HIS A1712     -34.537  -2.510  59.389  1.00  0.00           N  
ATOM   3387  N   ALA A1713     -32.925  -5.148  63.847  1.00  0.00           N  
ATOM   3388  CA  ALA A1713     -33.751  -4.823  65.010  1.00  0.00           C  
ATOM   3389  C   ALA A1713     -33.007  -3.964  66.025  1.00  0.00           C  
ATOM   3390  O   ALA A1713     -33.501  -2.919  66.460  1.00  0.00           O  
ATOM   3391  CB  ALA A1713     -34.242  -6.114  65.685  1.00  0.00           C  
ATOM   3392  N   LEU A1714     -31.816  -4.410  66.406  1.00  0.00           N  
ATOM   3393  CA  LEU A1714     -31.027  -3.681  67.388  1.00  0.00           C  
ATOM   3394  C   LEU A1714     -30.646  -2.295  66.886  1.00  0.00           C  
ATOM   3395  O   LEU A1714     -30.662  -1.330  67.639  1.00  0.00           O  
ATOM   3396  CB  LEU A1714     -29.772  -4.486  67.754  1.00  0.00           C  
ATOM   3397  CG  LEU A1714     -28.804  -3.832  68.742  1.00  0.00           C  
ATOM   3398  CD1 LEU A1714     -29.542  -3.367  69.984  1.00  0.00           C  
ATOM   3399  CD2 LEU A1714     -27.715  -4.834  69.107  1.00  0.00           C  
ATOM   3400  N   LEU A1715     -30.317  -2.199  65.602  1.00  0.00           N  
ATOM   3401  CA  LEU A1715     -29.928  -0.930  65.018  1.00  0.00           C  
ATOM   3402  C   LEU A1715     -31.067   0.074  65.106  1.00  0.00           C  
ATOM   3403  O   LEU A1715     -30.847   1.233  65.453  1.00  0.00           O  
ATOM   3404  CB  LEU A1715     -29.517  -1.114  63.556  1.00  0.00           C  
ATOM   3405  CG  LEU A1715     -29.121   0.171  62.826  1.00  0.00           C  
ATOM   3406  CD1 LEU A1715     -27.864   0.762  63.442  1.00  0.00           C  
ATOM   3407  CD2 LEU A1715     -28.899  -0.134  61.369  1.00  0.00           C  
ATOM   3408  N   GLN A1716     -32.283  -0.363  64.789  1.00  0.00           N  
ATOM   3409  CA  GLN A1716     -33.424   0.544  64.851  1.00  0.00           C  
ATOM   3410  C   GLN A1716     -33.675   0.959  66.288  1.00  0.00           C  
ATOM   3411  O   GLN A1716     -34.105   2.079  66.558  1.00  0.00           O  
ATOM   3412  CB  GLN A1716     -34.677  -0.102  64.254  1.00  0.00           C  
ATOM   3413  CG  GLN A1716     -34.596  -0.286  62.748  1.00  0.00           C  
ATOM   3414  CD  GLN A1716     -35.931  -0.633  62.127  1.00  0.00           C  
ATOM   3415  OE1 GLN A1716     -36.586  -1.591  62.536  1.00  0.00           O  
ATOM   3416  NE2 GLN A1716     -36.339   0.143  61.124  1.00  0.00           N  
ATOM   3417  N   GLU A1717     -33.394   0.051  67.210  1.00  0.00           N  
ATOM   3418  CA  GLU A1717     -33.555   0.327  68.626  1.00  0.00           C  
ATOM   3419  C   GLU A1717     -32.606   1.466  69.047  1.00  0.00           C  
ATOM   3420  O   GLU A1717     -33.034   2.480  69.608  1.00  0.00           O  
ATOM   3421  CB  GLU A1717     -33.236  -0.934  69.417  1.00  0.00           C  
ATOM   3422  CG  GLU A1717     -33.230  -0.752  70.921  1.00  0.00           C  
ATOM   3423  CD  GLU A1717     -32.556  -1.914  71.641  1.00  0.00           C  
ATOM   3424  OE1 GLU A1717     -33.001  -3.074  71.454  1.00  0.00           O  
ATOM   3425  OE2 GLU A1717     -31.580  -1.663  72.390  1.00  0.00           O  
ATOM   3426  N   ARG A1718     -31.318   1.302  68.770  1.00  0.00           N  
ATOM   3427  CA  ARG A1718     -30.349   2.323  69.142  1.00  0.00           C  
ATOM   3428  C   ARG A1718     -30.534   3.616  68.345  1.00  0.00           C  
ATOM   3429  O   ARG A1718     -30.280   4.705  68.858  1.00  0.00           O  
ATOM   3430  CB  ARG A1718     -28.930   1.772  68.989  1.00  0.00           C  
ATOM   3431  CG  ARG A1718     -28.650   0.590  69.916  1.00  0.00           C  
ATOM   3432  CD  ARG A1718     -28.684   1.039  71.382  1.00  0.00           C  
ATOM   3433  NE  ARG A1718     -27.669   2.051  71.641  1.00  0.00           N  
ATOM   3434  CZ  ARG A1718     -27.756   2.985  72.585  1.00  0.00           C  
ATOM   3435  NH1 ARG A1718     -28.821   3.049  73.378  1.00  0.00           N  
ATOM   3436  NH2 ARG A1718     -26.773   3.864  72.731  1.00  0.00           N  
ATOM   3437  N   MET A1719     -30.991   3.514  67.102  1.00  0.00           N  
ATOM   3438  CA  MET A1719     -31.225   4.723  66.316  1.00  0.00           C  
ATOM   3439  C   MET A1719     -32.313   5.553  66.993  1.00  0.00           C  
ATOM   3440  O   MET A1719     -32.194   6.775  67.096  1.00  0.00           O  
ATOM   3441  CB  MET A1719     -31.663   4.385  64.890  1.00  0.00           C  
ATOM   3442  CG  MET A1719     -30.542   3.899  63.990  1.00  0.00           C  
ATOM   3443  SD  MET A1719     -31.041   3.848  62.257  1.00  0.00           S  
ATOM   3444  CE  MET A1719     -32.545   2.893  62.380  1.00  0.00           C  
ATOM   3445  N   LYS A1720     -33.371   4.878  67.445  1.00  0.00           N  
ATOM   3446  CA  LYS A1720     -34.486   5.531  68.130  1.00  0.00           C  
ATOM   3447  C   LYS A1720     -34.043   6.050  69.497  1.00  0.00           C  
ATOM   3448  O   LYS A1720     -34.473   7.116  69.930  1.00  0.00           O  
ATOM   3449  CB  LYS A1720     -35.656   4.555  68.285  1.00  0.00           C  
ATOM   3450  CG  LYS A1720     -36.357   4.254  66.968  1.00  0.00           C  
ATOM   3451  CD  LYS A1720     -37.379   3.137  67.113  1.00  0.00           C  
ATOM   3452  CE  LYS A1720     -38.067   2.831  65.784  1.00  0.00           C  
ATOM   3453  NZ  LYS A1720     -38.794   4.017  65.232  1.00  0.00           N  
ATOM   3454  N   ALA A1721     -33.181   5.300  70.178  1.00  0.00           N  
ATOM   3455  CA  ALA A1721     -32.684   5.745  71.475  1.00  0.00           C  
ATOM   3456  C   ALA A1721     -31.959   7.070  71.241  1.00  0.00           C  
ATOM   3457  O   ALA A1721     -31.919   7.933  72.113  1.00  0.00           O  
ATOM   3458  CB  ALA A1721     -31.724   4.713  72.061  1.00  0.00           C  
ATOM   3459  N   HIS A1722     -31.387   7.224  70.051  1.00  0.00           N  
ATOM   3460  CA  HIS A1722     -30.686   8.442  69.709  1.00  0.00           C  
ATOM   3461  C   HIS A1722     -31.587   9.495  69.058  1.00  0.00           C  
ATOM   3462  O   HIS A1722     -31.112  10.506  68.548  1.00  0.00           O  
ATOM   3463  CB  HIS A1722     -29.503   8.130  68.798  1.00  0.00           C  
ATOM   3464  CG  HIS A1722     -28.233   7.857  69.537  1.00  0.00           C  
ATOM   3465  ND1 HIS A1722     -27.283   8.829  69.774  1.00  0.00           N  
ATOM   3466  CD2 HIS A1722     -27.757   6.720  70.098  1.00  0.00           C  
ATOM   3467  CE1 HIS A1722     -26.278   8.302  70.455  1.00  0.00           C  
ATOM   3468  NE2 HIS A1722     -26.541   7.025  70.665  1.00  0.00           N  
ATOM   3469  N   GLY A1723     -32.893   9.267  69.088  1.00  0.00           N  
ATOM   3470  CA  GLY A1723     -33.801  10.232  68.491  1.00  0.00           C  
ATOM   3471  C   GLY A1723     -33.683  10.318  66.981  1.00  0.00           C  
ATOM   3472  O   GLY A1723     -33.794  11.391  66.397  1.00  0.00           O  
ATOM   3473  N   LEU A1724     -33.453   9.181  66.340  1.00  0.00           N  
ATOM   3474  CA  LEU A1724     -33.332   9.157  64.894  1.00  0.00           C  
ATOM   3475  C   LEU A1724     -34.485   8.366  64.312  1.00  0.00           C  
ATOM   3476  O   LEU A1724     -34.918   7.374  64.896  1.00  0.00           O  
ATOM   3477  CB  LEU A1724     -32.005   8.518  64.477  1.00  0.00           C  
ATOM   3478  CG  LEU A1724     -30.745   9.306  64.838  1.00  0.00           C  
ATOM   3479  CD1 LEU A1724     -29.491   8.505  64.481  1.00  0.00           C  
ATOM   3480  CD2 LEU A1724     -30.760  10.628  64.096  1.00  0.00           C  
ATOM   3481  N   SER A1725     -34.997   8.815  63.173  1.00  0.00           N  
ATOM   3482  CA  SER A1725     -36.089   8.109  62.517  1.00  0.00           C  
ATOM   3483  C   SER A1725     -35.500   7.244  61.411  1.00  0.00           C  
ATOM   3484  O   SER A1725     -34.930   7.757  60.450  1.00  0.00           O  
ATOM   3485  CB  SER A1725     -37.094   9.095  61.921  1.00  0.00           C  
ATOM   3486  OG  SER A1725     -38.052   8.411  61.132  1.00  0.00           O  
ATOM   3487  N   PRO A1726     -35.625   5.915  61.536  1.00  0.00           N  
ATOM   3488  CA  PRO A1726     -35.092   4.995  60.529  1.00  0.00           C  
ATOM   3489  C   PRO A1726     -35.642   5.320  59.150  1.00  0.00           C  
ATOM   3490  O   PRO A1726     -35.056   4.949  58.135  1.00  0.00           O  
ATOM   3491  CB  PRO A1726     -35.577   3.632  61.013  1.00  0.00           C  
ATOM   3492  CG  PRO A1726     -35.693   3.815  62.493  1.00  0.00           C  
ATOM   3493  CD  PRO A1726     -36.327   5.177  62.598  1.00  0.00           C  
ATOM   3494  N   GLU A1727     -36.769   6.024  59.121  1.00  0.00           N  
ATOM   3495  CA  GLU A1727     -37.411   6.368  57.862  1.00  0.00           C  
ATOM   3496  C   GLU A1727     -36.925   7.637  57.170  1.00  0.00           C  
ATOM   3497  O   GLU A1727     -37.174   7.806  55.980  1.00  0.00           O  
ATOM   3498  CB  GLU A1727     -38.927   6.431  58.054  1.00  0.00           C  
ATOM   3499  CG  GLU A1727     -39.549   5.112  58.507  1.00  0.00           C  
ATOM   3500  CD  GLU A1727     -39.212   3.946  57.581  1.00  0.00           C  
ATOM   3501  OE1 GLU A1727     -39.459   4.061  56.358  1.00  0.00           O  
ATOM   3502  OE2 GLU A1727     -38.705   2.914  58.079  1.00  0.00           O  
ATOM   3503  N   ASP A1728     -36.239   8.523  57.893  1.00  0.00           N  
ATOM   3504  CA  ASP A1728     -35.729   9.762  57.290  1.00  0.00           C  
ATOM   3505  C   ASP A1728     -34.839   9.463  56.084  1.00  0.00           C  
ATOM   3506  O   ASP A1728     -34.046   8.516  56.102  1.00  0.00           O  
ATOM   3507  CB  ASP A1728     -34.919  10.575  58.300  1.00  0.00           C  
ATOM   3508  CG  ASP A1728     -35.760  11.078  59.454  1.00  0.00           C  
ATOM   3509  OD1 ASP A1728     -36.835  11.666  59.198  1.00  0.00           O  
ATOM   3510  OD2 ASP A1728     -35.338  10.893  60.618  1.00  0.00           O  
ATOM   3511  N   PRO A1729     -34.942  10.282  55.026  1.00  0.00           N  
ATOM   3512  CA  PRO A1729     -34.139  10.083  53.815  1.00  0.00           C  
ATOM   3513  C   PRO A1729     -32.635   9.958  54.067  1.00  0.00           C  
ATOM   3514  O   PRO A1729     -31.933   9.260  53.340  1.00  0.00           O  
ATOM   3515  CB  PRO A1729     -34.497  11.300  52.955  1.00  0.00           C  
ATOM   3516  CG  PRO A1729     -34.882  12.343  53.977  1.00  0.00           C  
ATOM   3517  CD  PRO A1729     -35.699  11.544  54.952  1.00  0.00           C  
ATOM   3518  N   GLY A1752     -32.145  10.624  55.103  1.00  0.00           N  
ATOM   3519  CA  GLY A1752     -30.728  10.558  55.399  1.00  0.00           C  
ATOM   3520  C   GLY A1752     -30.183   9.155  55.616  1.00  0.00           C  
ATOM   3521  O   GLY A1752     -29.079   8.844  55.172  1.00  0.00           O  
ATOM   3522  N   LEU A1753     -30.953   8.293  56.274  1.00  0.00           N  
ATOM   3523  CA  LEU A1753     -30.474   6.952  56.552  1.00  0.00           C  
ATOM   3524  C   LEU A1753     -31.398   5.803  56.185  1.00  0.00           C  
ATOM   3525  O   LEU A1753     -31.179   4.677  56.638  1.00  0.00           O  
ATOM   3526  CB  LEU A1753     -30.119   6.837  58.036  1.00  0.00           C  
ATOM   3527  CG  LEU A1753     -28.929   7.653  58.546  1.00  0.00           C  
ATOM   3528  CD1 LEU A1753     -28.820   7.476  60.048  1.00  0.00           C  
ATOM   3529  CD2 LEU A1753     -27.636   7.206  57.847  1.00  0.00           C  
ATOM   3530  N   LYS A1757     -32.419   6.060  55.373  1.00  0.00           N  
ATOM   3531  CA  LYS A1757     -33.353   4.995  54.994  1.00  0.00           C  
ATOM   3532  C   LYS A1757     -32.644   3.812  54.326  1.00  0.00           C  
ATOM   3533  O   LYS A1757     -32.837   2.658  54.718  1.00  0.00           O  
ATOM   3534  CB  LYS A1757     -34.434   5.541  54.057  1.00  0.00           C  
ATOM   3535  CG  LYS A1757     -35.452   4.497  53.597  1.00  0.00           C  
ATOM   3536  CD  LYS A1757     -36.328   5.043  52.470  1.00  0.00           C  
ATOM   3537  CE  LYS A1757     -37.228   3.968  51.859  1.00  0.00           C  
ATOM   3538  NZ  LYS A1757     -37.953   4.474  50.648  1.00  0.00           N  
ATOM   3539  N   ASP A1758     -31.822   4.104  53.319  1.00  0.00           N  
ATOM   3540  CA  ASP A1758     -31.090   3.065  52.601  1.00  0.00           C  
ATOM   3541  C   ASP A1758     -30.119   2.337  53.520  1.00  0.00           C  
ATOM   3542  O   ASP A1758     -30.048   1.112  53.514  1.00  0.00           O  
ATOM   3543  CB  ASP A1758     -30.315   3.663  51.421  1.00  0.00           C  
ATOM   3544  CG  ASP A1758     -31.215   4.410  50.445  1.00  0.00           C  
ATOM   3545  OD1 ASP A1758     -32.371   3.971  50.243  1.00  0.00           O  
ATOM   3546  OD2 ASP A1758     -30.762   5.430  49.873  1.00  0.00           O  
ATOM   3547  N   TYR A1759     -29.370   3.097  54.310  1.00  0.00           N  
ATOM   3548  CA  TYR A1759     -28.405   2.511  55.231  1.00  0.00           C  
ATOM   3549  C   TYR A1759     -29.115   1.476  56.095  1.00  0.00           C  
ATOM   3550  O   TYR A1759     -28.693   0.312  56.177  1.00  0.00           O  
ATOM   3551  CB  TYR A1759     -27.801   3.603  56.118  1.00  0.00           C  
ATOM   3552  CG  TYR A1759     -26.929   3.107  57.259  1.00  0.00           C  
ATOM   3553  CD1 TYR A1759     -25.593   2.740  57.048  1.00  0.00           C  
ATOM   3554  CD2 TYR A1759     -27.426   3.046  58.563  1.00  0.00           C  
ATOM   3555  CE1 TYR A1759     -24.780   2.338  58.117  1.00  0.00           C  
ATOM   3556  CE2 TYR A1759     -26.618   2.639  59.632  1.00  0.00           C  
ATOM   3557  CZ  TYR A1759     -25.299   2.295  59.398  1.00  0.00           C  
ATOM   3558  OH  TYR A1759     -24.495   1.913  60.454  1.00  0.00           O  
ATOM   3559  N   CYS A1760     -30.185   1.904  56.749  1.00  0.00           N  
ATOM   3560  CA  CYS A1760     -30.928   1.016  57.626  1.00  0.00           C  
ATOM   3561  C   CYS A1760     -31.538  -0.197  56.904  1.00  0.00           C  
ATOM   3562  O   CYS A1760     -31.439  -1.323  57.397  1.00  0.00           O  
ATOM   3563  CB  CYS A1760     -32.030   1.785  58.348  1.00  0.00           C  
ATOM   3564  SG  CYS A1760     -32.421   1.166  60.014  1.00  0.00           S  
ATOM   3565  N   ASP A1764     -32.145   0.012  55.738  1.00  0.00           N  
ATOM   3566  CA  ASP A1764     -32.720  -1.112  54.988  1.00  0.00           C  
ATOM   3567  C   ASP A1764     -31.643  -2.124  54.594  1.00  0.00           C  
ATOM   3568  O   ASP A1764     -31.902  -3.331  54.532  1.00  0.00           O  
ATOM   3569  CB  ASP A1764     -33.405  -0.627  53.701  1.00  0.00           C  
ATOM   3570  CG  ASP A1764     -34.649   0.212  53.968  1.00  0.00           C  
ATOM   3571  OD1 ASP A1764     -35.181   0.160  55.098  1.00  0.00           O  
ATOM   3572  OD2 ASP A1764     -35.101   0.916  53.038  1.00  0.00           O  
ATOM   3573  N   GLY A1765     -30.440  -1.615  54.330  1.00  0.00           N  
ATOM   3574  CA  GLY A1765     -29.341  -2.470  53.938  1.00  0.00           C  
ATOM   3575  C   GLY A1765     -29.195  -3.658  54.868  1.00  0.00           C  
ATOM   3576  O   GLY A1765     -29.073  -4.802  54.419  1.00  0.00           O  
ATOM   3577  N   PHE A1767     -29.202  -3.393  56.169  1.00  0.00           N  
ATOM   3578  CA  PHE A1767     -29.007  -4.445  57.198  1.00  0.00           C  
ATOM   3579  C   PHE A1767     -30.111  -5.532  57.204  1.00  0.00           C  
ATOM   3580  O   PHE A1767     -29.860  -6.632  57.703  1.00  0.00           O  
ATOM   3581  CB  PHE A1767     -28.845  -3.801  58.574  1.00  0.00           C  
ATOM   3582  CG  PHE A1767     -27.606  -2.978  58.590  1.00  0.00           C  
ATOM   3583  CD1 PHE A1767     -26.359  -3.590  58.653  1.00  0.00           C  
ATOM   3584  CD2 PHE A1767     -27.668  -1.596  58.529  1.00  0.00           C  
ATOM   3585  CE1 PHE A1767     -25.181  -2.828  58.654  1.00  0.00           C  
ATOM   3586  CE2 PHE A1767     -26.501  -0.821  58.498  1.00  0.00           C  
ATOM   3587  CZ  PHE A1767     -25.253  -1.440  58.560  1.00  0.00           C  
ATOM   3588  N   SER A1768     -31.293  -5.252  56.670  1.00  0.00           N  
ATOM   3589  CA  SER A1768     -32.326  -6.275  56.659  1.00  0.00           C  
ATOM   3590  C   SER A1768     -32.064  -7.280  55.534  1.00  0.00           C  
ATOM   3591  O   SER A1768     -32.740  -8.298  55.440  1.00  0.00           O  
ATOM   3592  CB  SER A1768     -33.716  -5.647  56.501  1.00  0.00           C  
ATOM   3593  OG  SER A1768     -33.829  -4.995  55.254  1.00  0.00           O  
ATOM   3594  N   TYR A1770     -31.075  -7.007  54.687  1.00  0.00           N  
ATOM   3595  CA  TYR A1770     -30.763  -7.931  53.593  1.00  0.00           C  
ATOM   3596  C   TYR A1770     -29.729  -8.952  54.057  1.00  0.00           C  
ATOM   3597  O   TYR A1770     -29.175  -9.726  53.261  1.00  0.00           O  
ATOM   3598  CB  TYR A1770     -30.232  -7.144  52.403  1.00  0.00           C  
ATOM   3599  CG  TYR A1770     -31.143  -6.061  51.893  1.00  0.00           C  
ATOM   3600  CD1 TYR A1770     -32.531  -6.163  52.017  1.00  0.00           C  
ATOM   3601  CD2 TYR A1770     -30.620  -4.942  51.244  1.00  0.00           C  
ATOM   3602  CE1 TYR A1770     -33.375  -5.184  51.496  1.00  0.00           C  
ATOM   3603  CE2 TYR A1770     -31.456  -3.952  50.718  1.00  0.00           C  
ATOM   3604  CZ  TYR A1770     -32.829  -4.080  50.844  1.00  0.00           C  
ATOM   3605  OH  TYR A1770     -33.652  -3.121  50.303  1.00  0.00           O  
ATOM   3606  N   GLY A1771     -29.479  -8.949  55.358  1.00  0.00           N  
ATOM   3607  CA  GLY A1771     -28.523  -9.875  55.923  1.00  0.00           C  
ATOM   3608  C   GLY A1771     -27.149  -9.251  55.952  1.00  0.00           C  
ATOM   3609  O   GLY A1771     -26.682  -8.715  54.949  1.00  0.00           O  
ATOM   3610  N   CYS A1772     -26.485  -9.326  57.095  1.00  0.00           N  
ATOM   3611  CA  CYS A1772     -25.175  -8.726  57.201  1.00  0.00           C  
ATOM   3612  C   CYS A1772     -24.353  -9.404  58.273  1.00  0.00           C  
ATOM   3613  O   CYS A1772     -24.850  -9.700  59.351  1.00  0.00           O  
ATOM   3614  CB  CYS A1772     -25.328  -7.233  57.509  1.00  0.00           C  
ATOM   3615  SG  CYS A1772     -23.761  -6.326  57.597  1.00  0.00           S  
ATOM   3616  N   PRO A1773     -23.074  -9.668  57.989  1.00  0.00           N  
ATOM   3617  CA  PRO A1773     -22.245 -10.319  58.997  1.00  0.00           C  
ATOM   3618  C   PRO A1773     -21.694  -9.295  59.982  1.00  0.00           C  
ATOM   3619  O   PRO A1773     -21.666  -8.103  59.694  1.00  0.00           O  
ATOM   3620  CB  PRO A1773     -21.143 -10.959  58.169  1.00  0.00           C  
ATOM   3621  CG  PRO A1773     -20.944  -9.950  57.080  1.00  0.00           C  
ATOM   3622  CD  PRO A1773     -22.354  -9.534  56.712  1.00  0.00           C  
ATOM   3623  N   PRO A1774     -21.265  -9.752  61.166  1.00  0.00           N  
ATOM   3624  CA  PRO A1774     -20.711  -8.828  62.161  1.00  0.00           C  
ATOM   3625  C   PRO A1774     -19.452  -8.175  61.567  1.00  0.00           C  
ATOM   3626  O   PRO A1774     -18.666  -8.835  60.866  1.00  0.00           O  
ATOM   3627  CB  PRO A1774     -20.401  -9.740  63.350  1.00  0.00           C  
ATOM   3628  CG  PRO A1774     -20.073 -11.067  62.678  1.00  0.00           C  
ATOM   3629  CD  PRO A1774     -21.163 -11.153  61.620  1.00  0.00           C  
ATOM   3630  N   HIS A1775     -19.269  -6.884  61.836  1.00  0.00           N  
ATOM   3631  CA  HIS A1775     -18.117  -6.160  61.304  1.00  0.00           C  
ATOM   3632  C   HIS A1775     -17.737  -4.986  62.191  1.00  0.00           C  
ATOM   3633  O   HIS A1775     -18.545  -4.500  62.991  1.00  0.00           O  
ATOM   3634  CB  HIS A1775     -18.432  -5.635  59.908  1.00  0.00           C  
ATOM   3635  CG  HIS A1775     -19.705  -4.851  59.842  1.00  0.00           C  
ATOM   3636  ND1 HIS A1775     -20.947  -5.449  59.866  1.00  0.00           N  
ATOM   3637  CD2 HIS A1775     -19.931  -3.515  59.803  1.00  0.00           C  
ATOM   3638  CE1 HIS A1775     -21.883  -4.516  59.844  1.00  0.00           C  
ATOM   3639  NE2 HIS A1775     -21.293  -3.334  59.806  1.00  0.00           N  
ATOM   3640  N   ALA A1776     -16.494  -4.547  62.033  1.00  0.00           N  
ATOM   3641  CA  ALA A1776     -15.930  -3.433  62.777  1.00  0.00           C  
ATOM   3642  C   ALA A1776     -15.029  -2.698  61.805  1.00  0.00           C  
ATOM   3643  O   ALA A1776     -14.618  -3.255  60.791  1.00  0.00           O  
ATOM   3644  CB  ALA A1776     -15.093  -3.951  63.976  1.00  0.00           C  
ATOM   3645  N   GLY A1777     -14.696  -1.459  62.120  1.00  0.00           N  
ATOM   3646  CA  GLY A1777     -13.838  -0.710  61.228  1.00  0.00           C  
ATOM   3647  C   GLY A1777     -13.085   0.398  61.930  1.00  0.00           C  
ATOM   3648  O   GLY A1777     -12.974   0.427  63.155  1.00  0.00           O  
ATOM   3649  N   GLY A1778     -12.572   1.323  61.135  1.00  0.00           N  
ATOM   3650  CA  GLY A1778     -11.834   2.440  61.675  1.00  0.00           C  
ATOM   3651  C   GLY A1778     -11.417   3.365  60.550  1.00  0.00           C  
ATOM   3652  O   GLY A1778     -11.282   2.933  59.404  1.00  0.00           O  
ATOM   3653  N   GLY A1779     -11.223   4.637  60.887  1.00  0.00           N  
ATOM   3654  CA  GLY A1779     -10.815   5.632  59.917  1.00  0.00           C  
ATOM   3655  C   GLY A1779      -9.712   6.510  60.482  1.00  0.00           C  
ATOM   3656  O   GLY A1779      -9.643   6.721  61.696  1.00  0.00           O  
ATOM   3657  N   ILE A1782      -8.836   6.999  59.607  1.00  0.00           N  
ATOM   3658  CA  ILE A1782      -7.747   7.873  60.014  1.00  0.00           C  
ATOM   3659  C   ILE A1782      -7.638   9.006  59.008  1.00  0.00           C  
ATOM   3660  O   ILE A1782      -7.958   8.838  57.829  1.00  0.00           O  
ATOM   3661  CB  ILE A1782      -6.363   7.132  60.070  1.00  0.00           C  
ATOM   3662  CG1 ILE A1782      -5.741   7.068  58.678  1.00  0.00           C  
ATOM   3663  CG2 ILE A1782      -6.541   5.694  60.566  1.00  0.00           C  
ATOM   3664  CD1 ILE A1782      -4.324   6.540  58.671  1.00  0.00           C  
ATOM   3665  N   GLY A1783      -7.201  10.164  59.486  1.00  0.00           N  
ATOM   3666  CA  GLY A1783      -7.009  11.302  58.613  1.00  0.00           C  
ATOM   3667  C   GLY A1783      -5.533  11.253  58.264  1.00  0.00           C  
ATOM   3668  O   GLY A1783      -4.671  11.240  59.154  1.00  0.00           O  
ATOM   3669  N   LEU A1784      -5.238  11.200  56.973  1.00  0.00           N  
ATOM   3670  CA  LEU A1784      -3.860  11.126  56.509  1.00  0.00           C  
ATOM   3671  C   LEU A1784      -2.999  12.309  56.949  1.00  0.00           C  
ATOM   3672  O   LEU A1784      -1.936  12.113  57.528  1.00  0.00           O  
ATOM   3673  CB  LEU A1784      -3.814  11.024  54.988  1.00  0.00           C  
ATOM   3674  CG  LEU A1784      -2.404  11.070  54.371  1.00  0.00           C  
ATOM   3675  CD1 LEU A1784      -1.623   9.813  54.749  1.00  0.00           C  
ATOM   3676  CD2 LEU A1784      -2.512  11.178  52.863  1.00  0.00           C  
ATOM   3677  N   GLU A1785      -3.457  13.529  56.671  1.00  0.00           N  
ATOM   3678  CA  GLU A1785      -2.693  14.715  57.023  1.00  0.00           C  
ATOM   3679  C   GLU A1785      -2.507  14.762  58.530  1.00  0.00           C  
ATOM   3680  O   GLU A1785      -1.461  15.161  59.032  1.00  0.00           O  
ATOM   3681  CB  GLU A1785      -3.404  15.986  56.527  1.00  0.00           C  
ATOM   3682  CG  GLU A1785      -3.687  16.016  54.997  1.00  0.00           C  
ATOM   3683  CD  GLU A1785      -5.000  15.304  54.578  1.00  0.00           C  
ATOM   3684  OE1 GLU A1785      -5.632  14.609  55.415  1.00  0.00           O  
ATOM   3685  OE2 GLU A1785      -5.395  15.438  53.390  1.00  0.00           O  
ATOM   3686  N   ARG A1786      -3.521  14.319  59.255  1.00  0.00           N  
ATOM   3687  CA  ARG A1786      -3.463  14.330  60.702  1.00  0.00           C  
ATOM   3688  C   ARG A1786      -2.317  13.467  61.246  1.00  0.00           C  
ATOM   3689  O   ARG A1786      -1.569  13.893  62.126  1.00  0.00           O  
ATOM   3690  CB  ARG A1786      -4.804  13.849  61.245  1.00  0.00           C  
ATOM   3691  CG  ARG A1786      -5.024  14.106  62.707  1.00  0.00           C  
ATOM   3692  CD  ARG A1786      -6.432  13.674  63.115  1.00  0.00           C  
ATOM   3693  NE  ARG A1786      -6.508  13.534  64.562  1.00  0.00           N  
ATOM   3694  CZ  ARG A1786      -6.704  14.540  65.413  1.00  0.00           C  
ATOM   3695  NH1 ARG A1786      -6.859  15.777  64.966  1.00  0.00           N  
ATOM   3696  NH2 ARG A1786      -6.714  14.311  66.719  1.00  0.00           N  
ATOM   3697  N   VAL A1787      -2.183  12.258  60.720  1.00  0.00           N  
ATOM   3698  CA  VAL A1787      -1.141  11.334  61.161  1.00  0.00           C  
ATOM   3699  C   VAL A1787       0.241  11.892  60.834  1.00  0.00           C  
ATOM   3700  O   VAL A1787       1.169  11.793  61.629  1.00  0.00           O  
ATOM   3701  CB  VAL A1787      -1.314   9.943  60.476  1.00  0.00           C  
ATOM   3702  CG1 VAL A1787      -0.090   9.054  60.723  1.00  0.00           C  
ATOM   3703  CG2 VAL A1787      -2.560   9.269  61.016  1.00  0.00           C  
ATOM   3704  N   VAL A1788       0.380  12.475  59.654  1.00  0.00           N  
ATOM   3705  CA  VAL A1788       1.660  13.032  59.262  1.00  0.00           C  
ATOM   3706  C   VAL A1788       1.992  14.191  60.197  1.00  0.00           C  
ATOM   3707  O   VAL A1788       3.120  14.327  60.658  1.00  0.00           O  
ATOM   3708  CB  VAL A1788       1.606  13.522  57.796  1.00  0.00           C  
ATOM   3709  CG1 VAL A1788       2.853  14.335  57.445  1.00  0.00           C  
ATOM   3710  CG2 VAL A1788       1.485  12.326  56.881  1.00  0.00           C  
ATOM   3711  N   MET A1789       0.991  15.011  60.499  1.00  0.00           N  
ATOM   3712  CA  MET A1789       1.205  16.159  61.366  1.00  0.00           C  
ATOM   3713  C   MET A1789       1.709  15.733  62.735  1.00  0.00           C  
ATOM   3714  O   MET A1789       2.643  16.323  63.270  1.00  0.00           O  
ATOM   3715  CB  MET A1789      -0.087  16.957  61.531  1.00  0.00           C  
ATOM   3716  CG  MET A1789       0.003  18.022  62.602  1.00  0.00           C  
ATOM   3717  SD  MET A1789      -1.553  18.878  62.911  1.00  0.00           S  
ATOM   3718  CE  MET A1789      -2.634  17.527  63.462  1.00  0.00           C  
ATOM   3719  N   PHE A1790       1.082  14.715  63.306  1.00  0.00           N  
ATOM   3720  CA  PHE A1790       1.490  14.236  64.618  1.00  0.00           C  
ATOM   3721  C   PHE A1790       2.800  13.478  64.574  1.00  0.00           C  
ATOM   3722  O   PHE A1790       3.637  13.634  65.459  1.00  0.00           O  
ATOM   3723  CB  PHE A1790       0.404  13.350  65.222  1.00  0.00           C  
ATOM   3724  CG  PHE A1790      -0.816  14.104  65.608  1.00  0.00           C  
ATOM   3725  CD1 PHE A1790      -0.705  15.393  66.128  1.00  0.00           C  
ATOM   3726  CD2 PHE A1790      -2.076  13.533  65.478  1.00  0.00           C  
ATOM   3727  CE1 PHE A1790      -1.835  16.101  66.515  1.00  0.00           C  
ATOM   3728  CE2 PHE A1790      -3.210  14.230  65.862  1.00  0.00           C  
ATOM   3729  CZ  PHE A1790      -3.092  15.515  66.381  1.00  0.00           C  
ATOM   3730  N   TYR A1791       2.997  12.674  63.536  1.00  0.00           N  
ATOM   3731  CA  TYR A1791       4.238  11.924  63.439  1.00  0.00           C  
ATOM   3732  C   TYR A1791       5.457  12.837  63.312  1.00  0.00           C  
ATOM   3733  O   TYR A1791       6.509  12.562  63.885  1.00  0.00           O  
ATOM   3734  CB  TYR A1791       4.174  10.938  62.251  1.00  0.00           C  
ATOM   3735  CG  TYR A1791       5.355  10.004  62.271  1.00  0.00           C  
ATOM   3736  CD1 TYR A1791       5.456   9.040  63.272  1.00  0.00           C  
ATOM   3737  CD2 TYR A1791       6.371  10.083  61.322  1.00  0.00           C  
ATOM   3738  CE1 TYR A1791       6.541   8.178  63.329  1.00  0.00           C  
ATOM   3739  CE2 TYR A1791       7.469   9.227  61.371  1.00  0.00           C  
ATOM   3740  CZ  TYR A1791       7.544   8.276  62.375  1.00  0.00           C  
ATOM   3741  OH  TYR A1791       8.632   7.433  62.435  1.00  0.00           O  
ATOM   3742  N   LEU A1792       5.313  13.924  62.568  1.00  0.00           N  
ATOM   3743  CA  LEU A1792       6.423  14.848  62.364  1.00  0.00           C  
ATOM   3744  C   LEU A1792       6.355  16.110  63.220  1.00  0.00           C  
ATOM   3745  O   LEU A1792       7.176  17.006  63.076  1.00  0.00           O  
ATOM   3746  CB  LEU A1792       6.493  15.237  60.888  1.00  0.00           C  
ATOM   3747  CG  LEU A1792       6.678  14.068  59.921  1.00  0.00           C  
ATOM   3748  CD1 LEU A1792       6.560  14.554  58.489  1.00  0.00           C  
ATOM   3749  CD2 LEU A1792       8.017  13.381  60.165  1.00  0.00           C  
ATOM   3750  N   ASP A1793       5.375  16.177  64.109  1.00  0.00           N  
ATOM   3751  CA  ASP A1793       5.195  17.332  64.983  1.00  0.00           C  
ATOM   3752  C   ASP A1793       5.134  18.649  64.243  1.00  0.00           C  
ATOM   3753  O   ASP A1793       5.693  19.645  64.673  1.00  0.00           O  
ATOM   3754  CB  ASP A1793       6.282  17.358  66.057  1.00  0.00           C  
ATOM   3755  CG  ASP A1793       5.838  18.091  67.312  1.00  0.00           C  
ATOM   3756  OD1 ASP A1793       4.619  18.107  67.595  1.00  0.00           O  
ATOM   3757  OD2 ASP A1793       6.703  18.636  68.029  1.00  0.00           O  
ATOM   3758  N   LEU A1794       4.457  18.626  63.107  1.00  0.00           N  
ATOM   3759  CA  LEU A1794       4.179  19.840  62.393  1.00  0.00           C  
ATOM   3760  C   LEU A1794       3.057  20.436  63.239  1.00  0.00           C  
ATOM   3761  O   LEU A1794       2.190  19.657  63.655  1.00  0.00           O  
ATOM   3762  CB  LEU A1794       3.751  19.561  60.964  1.00  0.00           C  
ATOM   3763  CG  LEU A1794       4.550  18.491  60.225  1.00  0.00           C  
ATOM   3764  CD1 LEU A1794       3.940  18.202  58.856  1.00  0.00           C  
ATOM   3765  CD2 LEU A1794       6.002  18.925  60.071  1.00  0.00           C  
ATOM   3766  N   LYS A1795       3.003  21.722  63.546  1.00  0.00           N  
ATOM   3767  CA  LYS A1795       1.958  22.163  64.481  1.00  0.00           C  
ATOM   3768  C   LYS A1795       0.615  22.529  63.866  1.00  0.00           C  
ATOM   3769  O   LYS A1795      -0.348  22.720  64.594  1.00  0.00           O  
ATOM   3770  CB  LYS A1795       2.494  23.334  65.297  1.00  0.00           C  
ATOM   3771  CG  LYS A1795       3.613  22.959  66.235  1.00  0.00           C  
ATOM   3772  CD  LYS A1795       3.254  21.757  67.105  1.00  0.00           C  
ATOM   3773  CE  LYS A1795       4.117  21.708  68.357  1.00  0.00           C  
ATOM   3774  NZ  LYS A1795       5.559  21.906  68.050  1.00  0.00           N  
ATOM   3775  N   ASN A1796       0.558  22.626  62.580  1.00  0.00           N  
ATOM   3776  CA  ASN A1796      -0.655  22.984  61.872  1.00  0.00           C  
ATOM   3777  C   ASN A1796      -0.918  21.947  60.774  1.00  0.00           C  
ATOM   3778  O   ASN A1796      -0.062  21.692  59.936  1.00  0.00           O  
ATOM   3779  CB  ASN A1796      -0.480  24.378  61.291  1.00  0.00           C  
ATOM   3780  CG  ASN A1796      -1.766  24.944  60.759  1.00  0.00           C  
ATOM   3781  OD1 ASN A1796      -2.418  24.336  59.901  1.00  0.00           O  
ATOM   3782  ND2 ASN A1796      -2.139  26.123  61.250  1.00  0.00           N  
ATOM   3783  N   ILE A1797      -2.111  21.369  60.770  1.00  0.00           N  
ATOM   3784  CA  ILE A1797      -2.446  20.350  59.793  1.00  0.00           C  
ATOM   3785  C   ILE A1797      -2.259  20.798  58.354  1.00  0.00           C  
ATOM   3786  O   ILE A1797      -2.041  19.971  57.470  1.00  0.00           O  
ATOM   3787  CB  ILE A1797      -3.888  19.834  59.990  1.00  0.00           C  
ATOM   3788  CG1 ILE A1797      -4.105  18.585  59.139  1.00  0.00           C  
ATOM   3789  CG2 ILE A1797      -4.891  20.903  59.620  1.00  0.00           C  
ATOM   3790  CD1 ILE A1797      -5.303  17.733  59.588  1.00  0.00           C  
ATOM   3791  N   ARG A1798      -2.322  22.100  58.116  1.00  0.00           N  
ATOM   3792  CA  ARG A1798      -2.137  22.624  56.767  1.00  0.00           C  
ATOM   3793  C   ARG A1798      -0.713  22.367  56.252  1.00  0.00           C  
ATOM   3794  O   ARG A1798      -0.474  22.364  55.046  1.00  0.00           O  
ATOM   3795  CB  ARG A1798      -2.434  24.128  56.744  1.00  0.00           C  
ATOM   3796  CG  ARG A1798      -3.889  24.448  57.090  1.00  0.00           C  
ATOM   3797  CD  ARG A1798      -4.088  25.923  57.425  1.00  0.00           C  
ATOM   3798  NE  ARG A1798      -5.447  26.172  57.902  1.00  0.00           N  
ATOM   3799  CZ  ARG A1798      -5.919  25.750  59.071  1.00  0.00           C  
ATOM   3800  NH1 ARG A1798      -5.144  25.056  59.898  1.00  0.00           N  
ATOM   3801  NH2 ARG A1798      -7.168  26.020  59.418  1.00  0.00           N  
ATOM   3802  N   ARG A1799       0.233  22.150  57.162  1.00  0.00           N  
ATOM   3803  CA  ARG A1799       1.591  21.896  56.737  1.00  0.00           C  
ATOM   3804  C   ARG A1799       1.699  20.519  56.129  1.00  0.00           C  
ATOM   3805  O   ARG A1799       2.646  20.244  55.414  1.00  0.00           O  
ATOM   3806  CB  ARG A1799       2.570  22.034  57.897  1.00  0.00           C  
ATOM   3807  CG  ARG A1799       2.758  23.473  58.341  1.00  0.00           C  
ATOM   3808  CD  ARG A1799       3.966  23.633  59.242  1.00  0.00           C  
ATOM   3809  NE  ARG A1799       4.194  25.043  59.521  1.00  0.00           N  
ATOM   3810  CZ  ARG A1799       3.714  25.678  60.584  1.00  0.00           C  
ATOM   3811  NH1 ARG A1799       2.997  25.020  61.480  1.00  0.00           N  
ATOM   3812  NH2 ARG A1799       3.910  26.983  60.725  1.00  0.00           N  
ATOM   3813  N   ALA A1800       0.719  19.664  56.396  1.00  0.00           N  
ATOM   3814  CA  ALA A1800       0.732  18.315  55.856  1.00  0.00           C  
ATOM   3815  C   ALA A1800      -0.261  18.176  54.719  1.00  0.00           C  
ATOM   3816  O   ALA A1800      -0.625  17.068  54.349  1.00  0.00           O  
ATOM   3817  CB  ALA A1800       0.406  17.289  56.955  1.00  0.00           C  
ATOM   3818  N   SER A1801      -0.707  19.292  54.164  1.00  0.00           N  
ATOM   3819  CA  SER A1801      -1.661  19.227  53.062  1.00  0.00           C  
ATOM   3820  C   SER A1801      -1.105  20.022  51.883  1.00  0.00           C  
ATOM   3821  O   SER A1801      -0.680  21.163  52.054  1.00  0.00           O  
ATOM   3822  CB  SER A1801      -3.012  19.801  53.521  1.00  0.00           C  
ATOM   3823  OG  SER A1801      -3.993  19.687  52.500  1.00  0.00           O  
ATOM   3824  N   LEU A1802      -1.118  19.440  50.684  1.00  0.00           N  
ATOM   3825  CA  LEU A1802      -0.568  20.145  49.535  1.00  0.00           C  
ATOM   3826  C   LEU A1802      -1.252  21.481  49.272  1.00  0.00           C  
ATOM   3827  O   LEU A1802      -0.584  22.512  49.193  1.00  0.00           O  
ATOM   3828  CB  LEU A1802      -0.610  19.262  48.280  1.00  0.00           C  
ATOM   3829  CG  LEU A1802       0.373  18.082  48.310  1.00  0.00           C  
ATOM   3830  CD1 LEU A1802       0.057  17.109  47.196  1.00  0.00           C  
ATOM   3831  CD2 LEU A1802       1.815  18.559  48.205  1.00  0.00           C  
ATOM   3832  N   PHE A1803      -2.575  21.463  49.145  1.00  0.00           N  
ATOM   3833  CA  PHE A1803      -3.346  22.683  48.936  1.00  0.00           C  
ATOM   3834  C   PHE A1803      -4.493  22.679  49.919  1.00  0.00           C  
ATOM   3835  O   PHE A1803      -5.616  22.290  49.567  1.00  0.00           O  
ATOM   3836  CB  PHE A1803      -3.918  22.765  47.506  1.00  0.00           C  
ATOM   3837  CG  PHE A1803      -2.820  22.747  46.473  1.00  0.00           C  
ATOM   3838  CD1 PHE A1803      -1.967  23.858  46.383  1.00  0.00           C  
ATOM   3839  CD2 PHE A1803      -2.604  21.651  45.634  1.00  0.00           C  
ATOM   3840  CE1 PHE A1803      -0.902  23.869  45.469  1.00  0.00           C  
ATOM   3841  CE2 PHE A1803      -1.547  21.648  44.717  1.00  0.00           C  
ATOM   3842  CZ  PHE A1803      -0.688  22.764  44.636  1.00  0.00           C  
ATOM   3843  N   PRO A1804      -4.220  23.107  51.163  1.00  0.00           N  
ATOM   3844  CA  PRO A1804      -5.179  23.172  52.269  1.00  0.00           C  
ATOM   3845  C   PRO A1804      -6.462  23.950  51.963  1.00  0.00           C  
ATOM   3846  O   PRO A1804      -6.469  24.918  51.213  1.00  0.00           O  
ATOM   3847  CB  PRO A1804      -4.383  23.834  53.402  1.00  0.00           C  
ATOM   3848  CG  PRO A1804      -2.931  23.799  52.954  1.00  0.00           C  
ATOM   3849  CD  PRO A1804      -3.019  23.906  51.465  1.00  0.00           C  
ATOM   3850  N   ARG A1805      -7.539  23.513  52.591  1.00  0.00           N  
ATOM   3851  CA  ARG A1805      -8.844  24.122  52.441  1.00  0.00           C  
ATOM   3852  C   ARG A1805      -9.418  24.306  53.832  1.00  0.00           C  
ATOM   3853  O   ARG A1805      -9.367  23.395  54.652  1.00  0.00           O  
ATOM   3854  CB  ARG A1805      -9.764  23.195  51.638  1.00  0.00           C  
ATOM   3855  CG  ARG A1805      -9.360  23.013  50.176  1.00  0.00           C  
ATOM   3856  CD  ARG A1805      -9.644  24.292  49.445  1.00  0.00           C  
ATOM   3857  NE  ARG A1805      -9.552  24.170  48.003  1.00  0.00           N  
ATOM   3858  CZ  ARG A1805      -8.461  24.424  47.295  1.00  0.00           C  
ATOM   3859  NH1 ARG A1805      -7.348  24.809  47.902  1.00  0.00           N  
ATOM   3860  NH2 ARG A1805      -8.504  24.336  45.972  1.00  0.00           N  
ATOM   3861  N   ASP A1806      -9.915  25.503  54.110  1.00  0.00           N  
ATOM   3862  CA  ASP A1806     -10.556  25.785  55.381  1.00  0.00           C  
ATOM   3863  C   ASP A1806     -11.642  26.837  55.101  1.00  0.00           C  
ATOM   3864  O   ASP A1806     -11.769  27.310  53.969  1.00  0.00           O  
ATOM   3865  CB  ASP A1806      -9.534  26.216  56.462  1.00  0.00           C  
ATOM   3866  CG  ASP A1806      -8.863  27.550  56.178  1.00  0.00           C  
ATOM   3867  OD1 ASP A1806      -9.529  28.475  55.672  1.00  0.00           O  
ATOM   3868  OD2 ASP A1806      -7.659  27.680  56.505  1.00  0.00           O  
ATOM   3869  N   PRO A1807     -12.428  27.221  56.114  1.00  0.00           N  
ATOM   3870  CA  PRO A1807     -13.489  28.215  55.855  1.00  0.00           C  
ATOM   3871  C   PRO A1807     -13.028  29.537  55.236  1.00  0.00           C  
ATOM   3872  O   PRO A1807     -13.784  30.193  54.529  1.00  0.00           O  
ATOM   3873  CB  PRO A1807     -14.141  28.309  57.207  1.00  0.00           C  
ATOM   3874  CG  PRO A1807     -13.820  27.038  57.961  1.00  0.00           C  
ATOM   3875  CD  PRO A1807     -12.372  26.841  57.542  1.00  0.00           C  
ATOM   3876  N   LYS A1808     -11.778  29.908  55.463  1.00  0.00           N  
ATOM   3877  CA  LYS A1808     -11.277  31.147  54.899  1.00  0.00           C  
ATOM   3878  C   LYS A1808     -10.271  30.928  53.781  1.00  0.00           C  
ATOM   3879  O   LYS A1808      -9.522  31.841  53.445  1.00  0.00           O  
ATOM   3880  CB  LYS A1808     -10.643  32.006  56.000  1.00  0.00           C  
ATOM   3881  CG  LYS A1808     -11.604  32.310  57.133  1.00  0.00           C  
ATOM   3882  CD  LYS A1808     -10.997  33.205  58.200  1.00  0.00           C  
ATOM   3883  CE  LYS A1808     -11.994  33.448  59.332  1.00  0.00           C  
ATOM   3884  NZ  LYS A1808     -11.506  34.450  60.321  1.00  0.00           N  
ATOM   3885  N   ARG A1809     -10.241  29.733  53.193  1.00  0.00           N  
ATOM   3886  CA  ARG A1809      -9.277  29.487  52.124  1.00  0.00           C  
ATOM   3887  C   ARG A1809      -9.681  28.486  51.041  1.00  0.00           C  
ATOM   3888  O   ARG A1809      -9.949  27.308  51.320  1.00  0.00           O  
ATOM   3889  CB  ARG A1809      -7.935  29.055  52.742  1.00  0.00           C  
ATOM   3890  CG  ARG A1809      -6.861  28.700  51.696  1.00  0.00           C  
ATOM   3891  CD  ARG A1809      -5.537  28.297  52.333  1.00  0.00           C  
ATOM   3892  NE  ARG A1809      -4.899  29.397  53.058  1.00  0.00           N  
ATOM   3893  CZ  ARG A1809      -4.245  30.406  52.486  1.00  0.00           C  
ATOM   3894  NH1 ARG A1809      -4.126  30.477  51.165  1.00  0.00           N  
ATOM   3895  NH2 ARG A1809      -3.715  31.356  53.242  1.00  0.00           N  
ATOM   3896  N   LEU A1810      -9.701  28.947  49.796  1.00  0.00           N  
ATOM   3897  CA  LEU A1810     -10.034  28.069  48.662  1.00  0.00           C  
ATOM   3898  C   LEU A1810      -8.929  28.135  47.616  1.00  0.00           C  
ATOM   3899  O   LEU A1810      -8.940  27.394  46.637  1.00  0.00           O  
ATOM   3900  CB  LEU A1810     -11.349  28.500  48.009  1.00  0.00           C  
ATOM   3901  CG  LEU A1810     -12.643  28.161  48.742  1.00  0.00           C  
ATOM   3902  CD1 LEU A1810     -13.805  28.922  48.115  1.00  0.00           C  
ATOM   3903  CD2 LEU A1810     -12.874  26.657  48.670  1.00  0.00           C  
ATOM   3904  N   ARG A1811      -7.982  29.040  47.824  1.00  0.00           N  
ATOM   3905  CA  ARG A1811      -6.882  29.233  46.889  1.00  0.00           C  
ATOM   3906  C   ARG A1811      -5.591  29.270  47.672  1.00  0.00           C  
ATOM   3907  O   ARG A1811      -5.575  29.700  48.820  1.00  0.00           O  
ATOM   3908  CB  ARG A1811      -7.031  30.561  46.132  1.00  0.00           C  
ATOM   3909  CG  ARG A1811      -8.387  30.781  45.478  1.00  0.00           C  
ATOM   3910  CD  ARG A1811      -8.267  31.739  44.302  1.00  0.00           C  
ATOM   3911  NE  ARG A1811      -7.613  32.987  44.681  1.00  0.00           N  
ATOM   3912  CZ  ARG A1811      -7.080  33.850  43.819  1.00  0.00           C  
ATOM   3913  NH1 ARG A1811      -7.115  33.602  42.513  1.00  0.00           N  
ATOM   3914  NH2 ARG A1811      -6.517  34.967  44.264  1.00  0.00           N  
ATOM   3915  N   PRO A1812      -4.483  28.803  47.062  1.00  0.00           N  
ATOM   3916  CA  PRO A1812      -4.411  28.254  45.711  1.00  0.00           C  
ATOM   3917  C   PRO A1812      -5.163  26.922  45.575  1.00  0.00           C  
ATOM   3918  O   PRO A1812      -5.075  26.048  46.445  1.00  0.00           O  
ATOM   3919  CB  PRO A1812      -2.905  28.084  45.501  1.00  0.00           C  
ATOM   3920  CG  PRO A1812      -2.320  29.152  46.366  1.00  0.00           C  
ATOM   3921  CD  PRO A1812      -3.142  29.015  47.615  1.00  0.00           C  
TER
END
