# Supplementary material for: Backbone Brackets and Arginine Tweezers delineate Class I and Class II aminoacyl tRNA synthetases
Source: PLoS Comput Biol. 2018 Apr 16;14(4):e1006101. doi: 10.1371/journal.pcbi.1006101 (PMC5919687; doi:10.1371/journal.pcbi.1006101)
Supplement: S12 File — All structures of Class II aaRS with residues renumbered according to the MSA. (GZ) [file pcbi.1006101.s024.tar.gz › 1eqr_A_renum.pdb]

ATOM      1  N   MET A 163      35.825 -20.070 -27.029  1.00  0.00           N  
ATOM      2  CA  MET A 163      34.531 -19.344 -27.268  1.00  0.00           C  
ATOM      3  C   MET A 163      33.374 -20.220 -26.800  1.00  0.00           C  
ATOM      4  O   MET A 163      32.973 -21.147 -27.492  1.00  0.00           O  
ATOM      5  CB  MET A 163      34.350 -19.052 -28.758  1.00  0.00           C  
ATOM      6  CG  MET A 163      35.576 -18.475 -29.446  1.00  0.00           C  
ATOM      7  SD  MET A 163      35.582 -18.941 -31.197  1.00  0.00           S  
ATOM      8  CE  MET A 163      37.361 -18.752 -31.601  1.00  0.00           C  
ATOM      9  N   ARG A 164      32.818 -19.921 -25.636  1.00  0.00           N  
ATOM     10  CA  ARG A 164      31.751 -20.750 -25.142  1.00  0.00           C  
ATOM     11  C   ARG A 164      30.516 -20.674 -26.007  1.00  0.00           C  
ATOM     12  O   ARG A 164      30.388 -19.820 -26.883  1.00  0.00           O  
ATOM     13  CB  ARG A 164      31.410 -20.423 -23.682  1.00  0.00           C  
ATOM     14  CG  ARG A 164      30.766 -19.098 -23.445  1.00  0.00           C  
ATOM     15  CD  ARG A 164      30.185 -19.007 -22.031  1.00  0.00           C  
ATOM     16  NE  ARG A 164      31.186 -19.187 -20.986  1.00  0.00           N  
ATOM     17  CZ  ARG A 164      32.096 -18.283 -20.632  1.00  0.00           C  
ATOM     18  NH1 ARG A 164      32.136 -17.107 -21.235  1.00  0.00           N  
ATOM     19  NH2 ARG A 164      32.987 -18.569 -19.686  1.00  0.00           N  
ATOM     20  N   THR A 165      29.621 -21.611 -25.733  1.00  0.00           N  
ATOM     21  CA  THR A 165      28.362 -21.778 -26.420  1.00  0.00           C  
ATOM     22  C   THR A 165      27.276 -21.671 -25.367  1.00  0.00           C  
ATOM     23  O   THR A 165      26.119 -21.422 -25.670  1.00  0.00           O  
ATOM     24  CB  THR A 165      28.350 -23.164 -27.083  1.00  0.00           C  
ATOM     25  OG1 THR A 165      28.857 -23.038 -28.413  1.00  0.00           O  
ATOM     26  CG2 THR A 165      26.977 -23.780 -27.093  1.00  0.00           C  
ATOM     27  N   GLU A 166      27.673 -21.858 -24.117  1.00  0.00           N  
ATOM     28  CA  GLU A 166      26.759 -21.789 -22.993  1.00  0.00           C  
ATOM     29  C   GLU A 166      27.549 -21.644 -21.694  1.00  0.00           C  
ATOM     30  O   GLU A 166      28.756 -21.889 -21.666  1.00  0.00           O  
ATOM     31  CB  GLU A 166      25.899 -23.055 -22.955  1.00  0.00           C  
ATOM     32  CG  GLU A 166      24.446 -22.842 -23.417  1.00  0.00           C  
ATOM     33  CD  GLU A 166      24.120 -23.566 -24.709  1.00  0.00           C  
ATOM     34  OE1 GLU A 166      25.020 -24.230 -25.275  1.00  0.00           O  
ATOM     35  OE2 GLU A 166      22.956 -23.475 -25.157  1.00  0.00           O  
ATOM     36  N   TYR A 167      26.875 -21.208 -20.638  1.00  0.00           N  
ATOM     37  CA  TYR A 167      27.511 -21.082 -19.324  1.00  0.00           C  
ATOM     38  C   TYR A 167      27.246 -22.357 -18.523  1.00  0.00           C  
ATOM     39  O   TYR A 167      26.105 -22.861 -18.469  1.00  0.00           O  
ATOM     40  CB  TYR A 167      26.965 -19.882 -18.554  1.00  0.00           C  
ATOM     41  CG  TYR A 167      27.552 -18.582 -19.009  1.00  0.00           C  
ATOM     42  CD1 TYR A 167      28.794 -18.158 -18.548  1.00  0.00           C  
ATOM     43  CD2 TYR A 167      26.890 -17.799 -19.946  1.00  0.00           C  
ATOM     44  CE1 TYR A 167      29.371 -16.978 -19.016  1.00  0.00           C  
ATOM     45  CE2 TYR A 167      27.447 -16.623 -20.423  1.00  0.00           C  
ATOM     46  CZ  TYR A 167      28.686 -16.211 -19.958  1.00  0.00           C  
ATOM     47  OH  TYR A 167      29.216 -15.029 -20.423  1.00  0.00           O  
ATOM     48  N   CYS A 168      28.305 -22.871 -17.902  1.00  0.00           N  
ATOM     49  CA  CYS A 168      28.228 -24.099 -17.120  1.00  0.00           C  
ATOM     50  C   CYS A 168      27.001 -24.217 -16.239  1.00  0.00           C  
ATOM     51  O   CYS A 168      26.358 -25.267 -16.197  1.00  0.00           O  
ATOM     52  CB  CYS A 168      29.460 -24.245 -16.233  1.00  0.00           C  
ATOM     53  SG  CYS A 168      30.995 -24.349 -17.116  1.00  0.00           S  
ATOM     54  N   GLY A 169      26.673 -23.137 -15.546  1.00  0.00           N  
ATOM     55  CA  GLY A 169      25.559 -23.172 -14.621  1.00  0.00           C  
ATOM     56  C   GLY A 169      24.147 -23.023 -15.124  1.00  0.00           C  
ATOM     57  O   GLY A 169      23.217 -23.244 -14.358  1.00  0.00           O  
ATOM     58  N   GLN A 170      23.970 -22.670 -16.395  1.00  0.00           N  
ATOM     59  CA  GLN A 170      22.627 -22.486 -16.931  1.00  0.00           C  
ATOM     60  C   GLN A 170      22.024 -23.794 -17.421  1.00  0.00           C  
ATOM     61  O   GLN A 170      20.824 -23.965 -17.349  1.00  0.00           O  
ATOM     62  CB  GLN A 170      22.638 -21.435 -18.060  1.00  0.00           C  
ATOM     63  CG  GLN A 170      23.337 -21.892 -19.360  1.00  0.00           C  
ATOM     64  CD  GLN A 170      23.411 -20.825 -20.474  1.00  0.00           C  
ATOM     65  OE1 GLN A 170      24.470 -20.237 -20.733  1.00  0.00           O  
ATOM     66  NE2 GLN A 170      22.283 -20.593 -21.141  1.00  0.00           N  
ATOM     67  N   LEU A 171      22.859 -24.720 -17.885  1.00  0.00           N  
ATOM     68  CA  LEU A 171      22.404 -26.031 -18.407  1.00  0.00           C  
ATOM     69  C   LEU A 171      21.354 -26.759 -17.555  1.00  0.00           C  
ATOM     70  O   LEU A 171      21.530 -26.958 -16.355  1.00  0.00           O  
ATOM     71  CB  LEU A 171      23.601 -26.966 -18.584  1.00  0.00           C  
ATOM     72  CG  LEU A 171      24.752 -26.464 -19.446  1.00  0.00           C  
ATOM     73  CD1 LEU A 171      25.986 -27.341 -19.237  1.00  0.00           C  
ATOM     74  CD2 LEU A 171      24.305 -26.444 -20.905  1.00  0.00           C  
ATOM     75  N   ARG A 172      20.248 -27.145 -18.167  1.00  0.00           N  
ATOM     76  CA  ARG A 172      19.207 -27.869 -17.435  1.00  0.00           C  
ATOM     77  C   ARG A 172      18.807 -29.057 -18.307  1.00  0.00           C  
ATOM     78  O   ARG A 172      19.397 -29.296 -19.374  1.00  0.00           O  
ATOM     79  CB  ARG A 172      17.981 -26.977 -17.173  1.00  0.00           C  
ATOM     80  CG  ARG A 172      18.221 -25.656 -16.413  1.00  0.00           C  
ATOM     81  CD  ARG A 172      18.514 -25.874 -14.928  1.00  0.00           C  
ATOM     82  NE  ARG A 172      19.778 -25.253 -14.508  1.00  0.00           N  
ATOM     83  CZ  ARG A 172      19.874 -24.029 -14.005  1.00  0.00           C  
ATOM     84  NH1 ARG A 172      18.800 -23.286 -13.845  1.00  0.00           N  
ATOM     85  NH2 ARG A 172      21.046 -23.540 -13.665  1.00  0.00           N  
ATOM     86  N   LEU A 173      17.821 -29.811 -17.865  1.00  0.00           N  
ATOM     87  CA  LEU A 173      17.388 -30.961 -18.647  1.00  0.00           C  
ATOM     88  C   LEU A 173      17.016 -30.536 -20.088  1.00  0.00           C  
ATOM     89  O   LEU A 173      17.283 -31.253 -21.070  1.00  0.00           O  
ATOM     90  CB  LEU A 173      16.196 -31.602 -17.964  1.00  0.00           C  
ATOM     91  CG  LEU A 173      16.219 -33.122 -18.019  1.00  0.00           C  
ATOM     92  CD1 LEU A 173      17.625 -33.672 -17.849  1.00  0.00           C  
ATOM     93  CD2 LEU A 173      15.303 -33.629 -16.940  1.00  0.00           C  
ATOM     94  N   SER A 174      16.430 -29.345 -20.196  1.00  0.00           N  
ATOM     95  CA  SER A 174      16.018 -28.807 -21.474  1.00  0.00           C  
ATOM     96  C   SER A 174      17.141 -28.787 -22.508  1.00  0.00           C  
ATOM     97  O   SER A 174      16.882 -28.739 -23.712  1.00  0.00           O  
ATOM     98  CB  SER A 174      15.432 -27.386 -21.288  1.00  0.00           C  
ATOM     99  OG  SER A 174      16.372 -26.430 -20.816  1.00  0.00           O  
ATOM    100  N   HIS A 175      18.390 -28.832 -22.055  1.00  0.00           N  
ATOM    101  CA  HIS A 175      19.513 -28.798 -22.990  1.00  0.00           C  
ATOM    102  C   HIS A 175      19.944 -30.160 -23.433  1.00  0.00           C  
ATOM    103  O   HIS A 175      20.822 -30.270 -24.297  1.00  0.00           O  
ATOM    104  CB  HIS A 175      20.733 -28.128 -22.370  1.00  0.00           C  
ATOM    105  CG  HIS A 175      20.554 -26.671 -22.124  1.00  0.00           C  
ATOM    106  ND1 HIS A 175      19.829 -26.180 -21.061  1.00  0.00           N  
ATOM    107  CD2 HIS A 175      21.009 -25.594 -22.804  1.00  0.00           C  
ATOM    108  CE1 HIS A 175      19.850 -24.860 -21.093  1.00  0.00           C  
ATOM    109  NE2 HIS A 175      20.560 -24.480 -22.141  1.00  0.00           N  
ATOM    110  N   VAL A 176      19.343 -31.196 -22.852  1.00  0.00           N  
ATOM    111  CA  VAL A 176      19.769 -32.551 -23.179  1.00  0.00           C  
ATOM    112  C   VAL A 176      19.813 -32.805 -24.666  1.00  0.00           C  
ATOM    113  O   VAL A 176      18.830 -32.646 -25.378  1.00  0.00           O  
ATOM    114  CB  VAL A 176      18.881 -33.618 -22.504  1.00  0.00           C  
ATOM    115  CG1 VAL A 176      19.245 -34.971 -23.016  1.00  0.00           C  
ATOM    116  CG2 VAL A 176      19.081 -33.591 -20.992  1.00  0.00           C  
ATOM    117  N   GLY A 177      20.977 -33.175 -25.147  1.00  0.00           N  
ATOM    118  CA  GLY A 177      21.088 -33.459 -26.553  1.00  0.00           C  
ATOM    119  C   GLY A 177      22.060 -32.561 -27.245  1.00  0.00           C  
ATOM    120  O   GLY A 177      22.757 -33.001 -28.144  1.00  0.00           O  
ATOM    121  N   GLN A 178      22.155 -31.312 -26.817  1.00  0.00           N  
ATOM    122  CA  GLN A 178      23.050 -30.406 -27.520  1.00  0.00           C  
ATOM    123  C   GLN A 178      24.549 -30.565 -27.279  1.00  0.00           C  
ATOM    124  O   GLN A 178      24.988 -31.059 -26.234  1.00  0.00           O  
ATOM    125  CB  GLN A 178      22.666 -28.962 -27.219  1.00  0.00           C  
ATOM    126  CG  GLN A 178      21.185 -28.719 -27.106  1.00  0.00           C  
ATOM    127  CD  GLN A 178      20.885 -27.333 -26.563  1.00  0.00           C  
ATOM    128  OE1 GLN A 178      19.767 -27.062 -26.109  1.00  0.00           O  
ATOM    129  NE2 GLN A 178      21.887 -26.448 -26.601  1.00  0.00           N  
ATOM    130  N   GLN A 179      25.328 -30.143 -28.274  1.00  0.00           N  
ATOM    131  CA  GLN A 179      26.759 -30.152 -28.160  1.00  0.00           C  
ATOM    132  C   GLN A 179      27.036 -28.722 -27.693  1.00  0.00           C  
ATOM    133  O   GLN A 179      26.565 -27.737 -28.294  1.00  0.00           O  
ATOM    134  CB  GLN A 179      27.412 -30.410 -29.498  1.00  0.00           C  
ATOM    135  CG  GLN A 179      28.836 -30.933 -29.326  1.00  0.00           C  
ATOM    136  CD  GLN A 179      29.636 -30.950 -30.620  1.00  0.00           C  
ATOM    137  OE1 GLN A 179      29.900 -29.897 -31.206  1.00  0.00           O  
ATOM    138  NE2 GLN A 179      30.027 -32.151 -31.072  1.00  0.00           N  
ATOM    139  N   VAL A 180      27.774 -28.611 -26.600  1.00  0.00           N  
ATOM    140  CA  VAL A 180      28.086 -27.316 -26.013  1.00  0.00           C  
ATOM    141  C   VAL A 180      29.578 -27.092 -25.847  1.00  0.00           C  
ATOM    142  O   VAL A 180      30.342 -28.046 -25.754  1.00  0.00           O  
ATOM    143  CB  VAL A 180      27.469 -27.206 -24.622  1.00  0.00           C  
ATOM    144  CG1 VAL A 180      25.972 -27.389 -24.699  1.00  0.00           C  
ATOM    145  CG2 VAL A 180      28.077 -28.282 -23.722  1.00  0.00           C  
ATOM    146  N   THR A 181      29.989 -25.830 -25.816  1.00  0.00           N  
ATOM    147  CA  THR A 181      31.385 -25.514 -25.579  1.00  0.00           C  
ATOM    148  C   THR A 181      31.425 -24.693 -24.292  1.00  0.00           C  
ATOM    149  O   THR A 181      30.911 -23.572 -24.225  1.00  0.00           O  
ATOM    150  CB  THR A 181      32.015 -24.742 -26.747  1.00  0.00           C  
ATOM    151  OG1 THR A 181      32.074 -25.604 -27.879  1.00  0.00           O  
ATOM    152  CG2 THR A 181      33.434 -24.327 -26.428  1.00  0.00           C  
ATOM    153  N   LEU A 182      32.000 -25.285 -23.255  1.00  0.00           N  
ATOM    154  CA  LEU A 182      32.100 -24.630 -21.976  1.00  0.00           C  
ATOM    155  C   LEU A 182      33.477 -24.058 -21.749  1.00  0.00           C  
ATOM    156  O   LEU A 182      34.485 -24.606 -22.213  1.00  0.00           O  
ATOM    157  CB  LEU A 182      31.764 -25.612 -20.875  1.00  0.00           C  
ATOM    158  CG  LEU A 182      30.455 -26.362 -21.120  1.00  0.00           C  
ATOM    159  CD1 LEU A 182      30.182 -27.238 -19.916  1.00  0.00           C  
ATOM    160  CD2 LEU A 182      29.295 -25.372 -21.396  1.00  0.00           C  
ATOM    161  N   CYS A 183      33.500 -22.921 -21.062  1.00  0.00           N  
ATOM    162  CA  CYS A 183      34.723 -22.225 -20.715  1.00  0.00           C  
ATOM    163  C   CYS A 183      34.565 -21.965 -19.220  1.00  0.00           C  
ATOM    164  O   CYS A 183      33.450 -21.730 -18.731  1.00  0.00           O  
ATOM    165  CB  CYS A 183      34.840 -20.925 -21.510  1.00  0.00           C  
ATOM    166  SG  CYS A 183      35.463 -21.132 -23.200  1.00  0.00           S  
ATOM    167  N   GLY A 184      35.657 -22.043 -18.475  1.00  0.00           N  
ATOM    168  CA  GLY A 184      35.531 -21.843 -17.045  1.00  0.00           C  
ATOM    169  C   GLY A 184      36.666 -22.485 -16.263  1.00  0.00           C  
ATOM    170  O   GLY A 184      37.743 -22.765 -16.812  1.00  0.00           O  
ATOM    171  N   TRP A 185      36.414 -22.752 -14.983  1.00  0.00           N  
ATOM    172  CA  TRP A 185      37.434 -23.300 -14.082  1.00  0.00           C  
ATOM    173  C   TRP A 185      37.115 -24.643 -13.455  1.00  0.00           C  
ATOM    174  O   TRP A 185      35.949 -24.983 -13.256  1.00  0.00           O  
ATOM    175  CB  TRP A 185      37.709 -22.277 -12.963  1.00  0.00           C  
ATOM    176  CG  TRP A 185      38.387 -21.019 -13.454  1.00  0.00           C  
ATOM    177  CD1 TRP A 185      39.718 -20.737 -13.396  1.00  0.00           C  
ATOM    178  CD2 TRP A 185      37.778 -19.922 -14.140  1.00  0.00           C  
ATOM    179  NE1 TRP A 185      39.987 -19.540 -14.001  1.00  0.00           N  
ATOM    180  CE2 TRP A 185      38.813 -19.013 -14.472  1.00  0.00           C  
ATOM    181  CE3 TRP A 185      36.462 -19.616 -14.517  1.00  0.00           C  
ATOM    182  CZ2 TRP A 185      38.569 -17.807 -15.173  1.00  0.00           C  
ATOM    183  CZ3 TRP A 185      36.221 -18.423 -15.215  1.00  0.00           C  
ATOM    184  CH2 TRP A 185      37.272 -17.537 -15.534  1.00  0.00           C  
ATOM    185  N   VAL A 186      38.158 -25.419 -13.167  1.00  0.00           N  
ATOM    186  CA  VAL A 186      37.966 -26.697 -12.506  1.00  0.00           C  
ATOM    187  C   VAL A 186      37.706 -26.367 -11.050  1.00  0.00           C  
ATOM    188  O   VAL A 186      38.597 -25.832 -10.372  1.00  0.00           O  
ATOM    189  CB  VAL A 186      39.228 -27.605 -12.584  1.00  0.00           C  
ATOM    190  CG1 VAL A 186      39.084 -28.766 -11.636  1.00  0.00           C  
ATOM    191  CG2 VAL A 186      39.411 -28.127 -13.983  1.00  0.00           C  
ATOM    192  N   ASN A 195      36.497 -26.667 -10.576  1.00  0.00           N  
ATOM    193  CA  ASN A 195      36.128 -26.408  -9.182  1.00  0.00           C  
ATOM    194  C   ASN A 195      36.619 -27.541  -8.277  1.00  0.00           C  
ATOM    195  O   ASN A 195      37.301 -27.300  -7.277  1.00  0.00           O  
ATOM    196  CB  ASN A 195      34.616 -26.296  -9.038  1.00  0.00           C  
ATOM    197  CG  ASN A 195      34.194 -25.743  -7.688  1.00  0.00           C  
ATOM    198  OD1 ASN A 195      34.433 -24.585  -7.395  1.00  0.00           O  
ATOM    199  ND2 ASN A 195      33.561 -26.560  -6.876  1.00  0.00           N  
ATOM    200  N   ARG A 196      36.268 -28.771  -8.648  1.00  0.00           N  
ATOM    201  CA  ARG A 196      36.644 -29.979  -7.923  1.00  0.00           C  
ATOM    202  C   ARG A 196      37.008 -31.020  -8.980  1.00  0.00           C  
ATOM    203  O   ARG A 196      36.815 -30.804 -10.162  1.00  0.00           O  
ATOM    204  CB  ARG A 196      35.447 -30.475  -7.081  1.00  0.00           C  
ATOM    205  CG  ARG A 196      35.696 -31.773  -6.306  1.00  0.00           C  
ATOM    206  CD  ARG A 196      34.469 -32.326  -5.521  1.00  0.00           C  
ATOM    207  NE  ARG A 196      33.314 -32.802  -6.319  1.00  0.00           N  
ATOM    208  CZ  ARG A 196      33.365 -33.647  -7.362  1.00  0.00           C  
ATOM    209  NH1 ARG A 196      34.528 -34.138  -7.788  1.00  0.00           N  
ATOM    210  NH2 ARG A 196      32.241 -34.039  -7.968  1.00  0.00           N  
ATOM    211  N   ARG A 197      37.576 -32.136  -8.560  1.00  0.00           N  
ATOM    212  CA  ARG A 197      37.888 -33.212  -9.479  1.00  0.00           C  
ATOM    213  C   ARG A 197      37.732 -34.488  -8.695  1.00  0.00           C  
ATOM    214  O   ARG A 197      38.148 -34.540  -7.552  1.00  0.00           O  
ATOM    215  CB  ARG A 197      39.308 -33.147 -10.017  1.00  0.00           C  
ATOM    216  CG  ARG A 197      39.678 -34.473 -10.722  1.00  0.00           C  
ATOM    217  CD  ARG A 197      40.992 -34.417 -11.433  1.00  0.00           C  
ATOM    218  NE  ARG A 197      41.464 -35.761 -11.742  1.00  0.00           N  
ATOM    219  CZ  ARG A 197      42.692 -36.052 -12.171  1.00  0.00           C  
ATOM    220  NH1 ARG A 197      43.588 -35.091 -12.354  1.00  0.00           N  
ATOM    221  NH2 ARG A 197      43.031 -37.317 -12.385  1.00  0.00           N  
ATOM    222  N   ARG A 198      37.131 -35.504  -9.305  1.00  0.00           N  
ATOM    223  CA  ARG A 198      36.925 -36.763  -8.641  1.00  0.00           C  
ATOM    224  C   ARG A 198      37.120 -37.935  -9.606  1.00  0.00           C  
ATOM    225  O   ARG A 198      36.420 -38.070 -10.591  1.00  0.00           O  
ATOM    226  CB  ARG A 198      35.523 -36.770  -8.033  1.00  0.00           C  
ATOM    227  CG  ARG A 198      35.152 -37.952  -7.084  1.00  0.00           C  
ATOM    228  CD  ARG A 198      34.725 -39.256  -7.833  1.00  0.00           C  
ATOM    229  NE  ARG A 198      33.683 -40.021  -7.125  1.00  0.00           N  
ATOM    230  CZ  ARG A 198      32.470 -40.308  -7.622  1.00  0.00           C  
ATOM    231  NH1 ARG A 198      32.119 -39.906  -8.845  1.00  0.00           N  
ATOM    232  NH2 ARG A 198      31.587 -40.982  -6.892  1.00  0.00           N  
ATOM    233  N   ASP A 199      38.113 -38.775  -9.327  1.00  0.00           N  
ATOM    234  CA  ASP A 199      38.366 -39.959 -10.137  1.00  0.00           C  
ATOM    235  C   ASP A 199      37.422 -41.033  -9.596  1.00  0.00           C  
ATOM    236  O   ASP A 199      37.210 -41.112  -8.370  1.00  0.00           O  
ATOM    237  CB  ASP A 199      39.811 -40.406  -9.977  1.00  0.00           C  
ATOM    238  CG  ASP A 199      40.788 -39.462 -10.639  1.00  0.00           C  
ATOM    239  OD1 ASP A 199      40.390 -38.326 -10.932  1.00  0.00           O  
ATOM    240  OD2 ASP A 199      41.954 -39.845 -10.865  1.00  0.00           O  
ATOM    241  N   LEU A 200      36.821 -41.801 -10.513  1.00  0.00           N  
ATOM    242  CA  LEU A 200      35.888 -42.890 -10.192  1.00  0.00           C  
ATOM    243  C   LEU A 200      36.349 -44.014 -11.112  1.00  0.00           C  
ATOM    244  O   LEU A 200      35.811 -44.236 -12.208  1.00  0.00           O  
ATOM    245  CB  LEU A 200      34.452 -42.473 -10.525  1.00  0.00           C  
ATOM    246  CG  LEU A 200      33.215 -43.175  -9.933  1.00  0.00           C  
ATOM    247  CD1 LEU A 200      32.344 -43.681 -11.048  1.00  0.00           C  
ATOM    248  CD2 LEU A 200      33.612 -44.293  -9.007  1.00  0.00           C  
ATOM    249  N   GLY A 201      37.390 -44.699 -10.668  1.00  0.00           N  
ATOM    250  CA  GLY A 201      37.974 -45.754 -11.461  1.00  0.00           C  
ATOM    251  C   GLY A 201      38.840 -45.091 -12.509  1.00  0.00           C  
ATOM    252  O   GLY A 201      39.691 -44.275 -12.184  1.00  0.00           O  
ATOM    253  N   SER A 202      38.635 -45.458 -13.765  1.00  0.00           N  
ATOM    254  CA  SER A 202      39.388 -44.870 -14.873  1.00  0.00           C  
ATOM    255  C   SER A 202      38.594 -43.669 -15.371  1.00  0.00           C  
ATOM    256  O   SER A 202      38.989 -42.998 -16.311  1.00  0.00           O  
ATOM    257  CB  SER A 202      39.547 -45.885 -16.013  1.00  0.00           C  
ATOM    258  OG  SER A 202      40.180 -47.065 -15.554  1.00  0.00           O  
ATOM    259  N   LEU A 203      37.463 -43.419 -14.724  1.00  0.00           N  
ATOM    260  CA  LEU A 203      36.590 -42.321 -15.090  1.00  0.00           C  
ATOM    261  C   LEU A 203      37.033 -41.028 -14.417  1.00  0.00           C  
ATOM    262  O   LEU A 203      37.353 -41.045 -13.241  1.00  0.00           O  
ATOM    263  CB  LEU A 203      35.153 -42.660 -14.669  1.00  0.00           C  
ATOM    264  CG  LEU A 203      34.447 -43.807 -15.419  1.00  0.00           C  
ATOM    265  CD1 LEU A 203      32.951 -43.850 -15.067  1.00  0.00           C  
ATOM    266  CD2 LEU A 203      34.620 -43.586 -16.920  1.00  0.00           C  
ATOM    267  N   ILE A 205      37.081 -39.918 -15.148  1.00  0.00           N  
ATOM    268  CA  ILE A 205      37.456 -38.639 -14.531  1.00  0.00           C  
ATOM    269  C   ILE A 205      36.280 -37.657 -14.590  1.00  0.00           C  
ATOM    270  O   ILE A 205      35.745 -37.374 -15.662  1.00  0.00           O  
ATOM    271  CB  ILE A 205      38.662 -37.960 -15.209  1.00  0.00           C  
ATOM    272  CG1 ILE A 205      39.905 -38.845 -15.141  1.00  0.00           C  
ATOM    273  CG2 ILE A 205      38.953 -36.659 -14.509  1.00  0.00           C  
ATOM    274  CD1 ILE A 205      41.189 -38.090 -15.484  1.00  0.00           C  
ATOM    275  N   PHE A 206      35.886 -37.161 -13.423  1.00  0.00           N  
ATOM    276  CA  PHE A 206      34.780 -36.219 -13.272  1.00  0.00           C  
ATOM    277  C   PHE A 206      35.266 -34.860 -12.833  1.00  0.00           C  
ATOM    278  O   PHE A 206      36.077 -34.740 -11.907  1.00  0.00           O  
ATOM    279  CB  PHE A 206      33.777 -36.718 -12.235  1.00  0.00           C  
ATOM    280  CG  PHE A 206      32.959 -37.855 -12.707  1.00  0.00           C  
ATOM    281  CD1 PHE A 206      31.800 -37.633 -13.445  1.00  0.00           C  
ATOM    282  CD2 PHE A 206      33.351 -39.160 -12.448  1.00  0.00           C  
ATOM    283  CE1 PHE A 206      31.044 -38.709 -13.922  1.00  0.00           C  
ATOM    284  CE2 PHE A 206      32.599 -40.244 -12.923  1.00  0.00           C  
ATOM    285  CZ  PHE A 206      31.448 -40.020 -13.659  1.00  0.00           C  
ATOM    286  N   ILE A 207      34.748 -33.828 -13.488  1.00  0.00           N  
ATOM    287  CA  ILE A 207      35.133 -32.467 -13.158  1.00  0.00           C  
ATOM    288  C   ILE A 207      33.899 -31.620 -12.903  1.00  0.00           C  
ATOM    289  O   ILE A 207      32.904 -31.733 -13.620  1.00  0.00           O  
ATOM    290  CB  ILE A 207      36.005 -31.851 -14.317  1.00  0.00           C  
ATOM    291  CG1 ILE A 207      37.478 -31.872 -13.922  1.00  0.00           C  
ATOM    292  CG2 ILE A 207      35.634 -30.407 -14.600  1.00  0.00           C  
ATOM    293  CD1 ILE A 207      38.028 -33.232 -13.613  1.00  0.00           C  
ATOM    294  N   ASP A 208      33.939 -30.823 -11.839  1.00  0.00           N  
ATOM    295  CA  ASP A 208      32.860 -29.897 -11.571  1.00  0.00           C  
ATOM    296  C   ASP A 208      33.394 -28.576 -12.141  1.00  0.00           C  
ATOM    297  O   ASP A 208      34.184 -27.885 -11.493  1.00  0.00           O  
ATOM    298  CB  ASP A 208      32.598 -29.809 -10.091  1.00  0.00           C  
ATOM    299  CG  ASP A 208      31.524 -30.765  -9.659  1.00  0.00           C  
ATOM    300  OD1 ASP A 208      31.230 -31.679 -10.443  1.00  0.00           O  
ATOM    301  OD2 ASP A 208      30.970 -30.621  -8.552  1.00  0.00           O  
ATOM    302  N   MET A 209      32.987 -28.271 -13.382  1.00  0.00           N  
ATOM    303  CA  MET A 209      33.438 -27.077 -14.102  1.00  0.00           C  
ATOM    304  C   MET A 209      32.627 -25.888 -13.703  1.00  0.00           C  
ATOM    305  O   MET A 209      31.401 -25.977 -13.616  1.00  0.00           O  
ATOM    306  CB  MET A 209      33.329 -27.272 -15.609  1.00  0.00           C  
ATOM    307  CG  MET A 209      34.053 -26.216 -16.414  1.00  0.00           C  
ATOM    308  SD  MET A 209      34.039 -26.721 -18.124  1.00  0.00           S  
ATOM    309  CE  MET A 209      35.111 -25.498 -18.846  1.00  0.00           C  
ATOM    310  N   ARG A 210      33.319 -24.770 -13.494  1.00  0.00           N  
ATOM    311  CA  ARG A 210      32.685 -23.555 -13.011  1.00  0.00           C  
ATOM    312  C   ARG A 210      32.856 -22.273 -13.843  1.00  0.00           C  
ATOM    313  O   ARG A 210      33.892 -22.069 -14.481  1.00  0.00           O  
ATOM    314  CB  ARG A 210      33.204 -23.308 -11.580  1.00  0.00           C  
ATOM    315  CG  ARG A 210      32.523 -22.185 -10.815  1.00  0.00           C  
ATOM    316  CD  ARG A 210      33.320 -21.767  -9.579  1.00  0.00           C  
ATOM    317  NE  ARG A 210      34.486 -20.954  -9.920  1.00  0.00           N  
ATOM    318  CZ  ARG A 210      35.756 -21.284  -9.665  1.00  0.00           C  
ATOM    319  NH1 ARG A 210      36.068 -22.436  -9.046  1.00  0.00           N  
ATOM    320  NH2 ARG A 210      36.728 -20.454 -10.048  1.00  0.00           N  
ATOM    321  N   ASP A 211      31.807 -21.441 -13.837  1.00  0.00           N  
ATOM    322  CA  ASP A 211      31.777 -20.104 -14.467  1.00  0.00           C  
ATOM    323  C   ASP A 211      30.681 -19.290 -13.743  1.00  0.00           C  
ATOM    324  O   ASP A 211      29.875 -19.873 -13.030  1.00  0.00           O  
ATOM    325  CB  ASP A 211      31.562 -20.151 -16.001  1.00  0.00           C  
ATOM    326  CG  ASP A 211      30.200 -20.706 -16.422  1.00  0.00           C  
ATOM    327  OD1 ASP A 211      29.203 -20.560 -15.667  1.00  0.00           O  
ATOM    328  OD2 ASP A 211      30.133 -21.269 -17.542  1.00  0.00           O  
ATOM    329  N   ARG A 212      30.642 -17.965 -13.908  1.00  0.00           N  
ATOM    330  CA  ARG A 212      29.668 -17.116 -13.184  1.00  0.00           C  
ATOM    331  C   ARG A 212      28.244 -17.666 -13.028  1.00  0.00           C  
ATOM    332  O   ARG A 212      27.551 -17.306 -12.067  1.00  0.00           O  
ATOM    333  CB  ARG A 212      29.610 -15.686 -13.771  1.00  0.00           C  
ATOM    334  CG  ARG A 212      29.057 -15.624 -15.169  1.00  0.00           C  
ATOM    335  CD  ARG A 212      28.064 -14.481 -15.386  1.00  0.00           C  
ATOM    336  NE  ARG A 212      28.722 -13.322 -15.963  1.00  0.00           N  
ATOM    337  CZ  ARG A 212      28.389 -12.763 -17.116  1.00  0.00           C  
ATOM    338  NH1 ARG A 212      27.387 -13.244 -17.839  1.00  0.00           N  
ATOM    339  NH2 ARG A 212      29.089 -11.730 -17.555  1.00  0.00           N  
ATOM    340  N   GLU A 213      27.784 -18.529 -13.938  1.00  0.00           N  
ATOM    341  CA  GLU A 213      26.442 -19.062 -13.753  1.00  0.00           C  
ATOM    342  C   GLU A 213      26.408 -20.223 -12.756  1.00  0.00           C  
ATOM    343  O   GLU A 213      25.359 -20.566 -12.201  1.00  0.00           O  
ATOM    344  CB  GLU A 213      25.822 -19.491 -15.087  1.00  0.00           C  
ATOM    345  CG  GLU A 213      25.536 -18.326 -16.040  1.00  0.00           C  
ATOM    346  CD  GLU A 213      24.849 -17.160 -15.358  1.00  0.00           C  
ATOM    347  OE1 GLU A 213      23.902 -17.418 -14.580  1.00  0.00           O  
ATOM    348  OE2 GLU A 213      25.247 -15.993 -15.602  1.00  0.00           O  
ATOM    349  N   GLY A 214      27.549 -20.831 -12.493  1.00  0.00           N  
ATOM    350  CA  GLY A 214      27.516 -21.928 -11.553  1.00  0.00           C  
ATOM    351  C   GLY A 214      28.357 -23.103 -11.983  1.00  0.00           C  
ATOM    352  O   GLY A 214      29.250 -22.988 -12.841  1.00  0.00           O  
ATOM    353  N   ILE A 215      28.046 -24.249 -11.393  1.00  0.00           N  
ATOM    354  CA  ILE A 215      28.787 -25.483 -11.641  1.00  0.00           C  
ATOM    355  C   ILE A 215      28.056 -26.581 -12.418  1.00  0.00           C  
ATOM    356  O   ILE A 215      26.858 -26.843 -12.208  1.00  0.00           O  
ATOM    357  CB  ILE A 215      29.267 -26.045 -10.297  1.00  0.00           C  
ATOM    358  CG1 ILE A 215      30.281 -25.068  -9.698  1.00  0.00           C  
ATOM    359  CG2 ILE A 215      29.825 -27.436 -10.469  1.00  0.00           C  
ATOM    360  CD1 ILE A 215      31.004 -25.576  -8.469  1.00  0.00           C  
ATOM    361  N   VAL A 216      28.782 -27.216 -13.329  1.00  0.00           N  
ATOM    362  CA  VAL A 216      28.202 -28.298 -14.096  1.00  0.00           C  
ATOM    363  C   VAL A 216      29.192 -29.458 -14.014  1.00  0.00           C  
ATOM    364  O   VAL A 216      30.418 -29.262 -14.058  1.00  0.00           O  
ATOM    365  CB  VAL A 216      27.930 -27.884 -15.619  1.00  0.00           C  
ATOM    366  CG1 VAL A 216      29.240 -27.753 -16.410  1.00  0.00           C  
ATOM    367  CG2 VAL A 216      27.013 -28.901 -16.286  1.00  0.00           C  
ATOM    368  N   GLN A 217      28.662 -30.667 -13.852  1.00  0.00           N  
ATOM    369  CA  GLN A 217      29.506 -31.853 -13.792  1.00  0.00           C  
ATOM    370  C   GLN A 217      29.933 -32.252 -15.207  1.00  0.00           C  
ATOM    371  O   GLN A 217      29.100 -32.328 -16.105  1.00  0.00           O  
ATOM    372  CB  GLN A 217      28.754 -32.999 -13.119  1.00  0.00           C  
ATOM    373  CG  GLN A 217      29.362 -34.356 -13.393  1.00  0.00           C  
ATOM    374  CD  GLN A 217      29.093 -35.358 -12.294  1.00  0.00           C  
ATOM    375  OE1 GLN A 217      29.622 -35.222 -11.193  1.00  0.00           O  
ATOM    376  NE2 GLN A 217      28.266 -36.371 -12.582  1.00  0.00           N  
ATOM    377  N   VAL A 218      31.231 -32.461 -15.414  1.00  0.00           N  
ATOM    378  CA  VAL A 218      31.722 -32.877 -16.719  1.00  0.00           C  
ATOM    379  C   VAL A 218      32.317 -34.288 -16.610  1.00  0.00           C  
ATOM    380  O   VAL A 218      33.196 -34.550 -15.780  1.00  0.00           O  
ATOM    381  CB  VAL A 218      32.797 -31.924 -17.266  1.00  0.00           C  
ATOM    382  CG1 VAL A 218      33.349 -32.467 -18.577  1.00  0.00           C  
ATOM    383  CG2 VAL A 218      32.206 -30.546 -17.511  1.00  0.00           C  
ATOM    384  N   PHE A 219      31.828 -35.190 -17.458  1.00  0.00           N  
ATOM    385  CA  PHE A 219      32.277 -36.567 -17.470  1.00  0.00           C  
ATOM    386  C   PHE A 219      33.224 -36.831 -18.624  1.00  0.00           C  
ATOM    387  O   PHE A 219      32.921 -36.518 -19.763  1.00  0.00           O  
ATOM    388  CB  PHE A 219      31.057 -37.487 -17.549  1.00  0.00           C  
ATOM    389  CG  PHE A 219      31.381 -38.942 -17.770  1.00  0.00           C  
ATOM    390  CD1 PHE A 219      32.504 -39.528 -17.197  1.00  0.00           C  
ATOM    391  CD2 PHE A 219      30.528 -39.742 -18.519  1.00  0.00           C  
ATOM    392  CE1 PHE A 219      32.777 -40.889 -17.364  1.00  0.00           C  
ATOM    393  CE2 PHE A 219      30.790 -41.103 -18.691  1.00  0.00           C  
ATOM    394  CZ  PHE A 219      31.919 -41.677 -18.110  1.00  0.00           C  
ATOM    395  N   PHE A 220      34.390 -37.389 -18.319  1.00  0.00           N  
ATOM    396  CA  PHE A 220      35.352 -37.719 -19.364  1.00  0.00           C  
ATOM    397  C   PHE A 220      35.405 -39.246 -19.512  1.00  0.00           C  
ATOM    398  O   PHE A 220      35.793 -39.960 -18.586  1.00  0.00           O  
ATOM    399  CB  PHE A 220      36.757 -37.192 -19.032  1.00  0.00           C  
ATOM    400  CG  PHE A 220      36.840 -35.700 -18.889  1.00  0.00           C  
ATOM    401  CD1 PHE A 220      36.320 -35.062 -17.777  1.00  0.00           C  
ATOM    402  CD2 PHE A 220      37.452 -34.930 -19.862  1.00  0.00           C  
ATOM    403  CE1 PHE A 220      36.411 -33.677 -17.635  1.00  0.00           C  
ATOM    404  CE2 PHE A 220      37.544 -33.537 -19.723  1.00  0.00           C  
ATOM    405  CZ  PHE A 220      37.024 -32.920 -18.612  1.00  0.00           C  
ATOM    406  N   ASP A 221      35.003 -39.729 -20.684  1.00  0.00           N  
ATOM    407  CA  ASP A 221      34.988 -41.161 -21.004  1.00  0.00           C  
ATOM    408  C   ASP A 221      36.309 -41.588 -21.620  1.00  0.00           C  
ATOM    409  O   ASP A 221      36.926 -40.838 -22.378  1.00  0.00           O  
ATOM    410  CB  ASP A 221      33.872 -41.457 -22.009  1.00  0.00           C  
ATOM    411  CG  ASP A 221      33.970 -40.573 -23.276  1.00  0.00           C  
ATOM    412  OD1 ASP A 221      34.195 -39.336 -23.132  1.00  0.00           O  
ATOM    413  OD2 ASP A 221      33.815 -41.116 -24.401  1.00  0.00           O  
ATOM    414  N   PRO A 222      36.747 -42.812 -21.319  1.00  0.00           N  
ATOM    415  CA  PRO A 222      38.006 -43.359 -21.842  1.00  0.00           C  
ATOM    416  C   PRO A 222      37.914 -43.648 -23.326  1.00  0.00           C  
ATOM    417  O   PRO A 222      38.909 -43.979 -23.969  1.00  0.00           O  
ATOM    418  CB  PRO A 222      38.215 -44.614 -21.013  1.00  0.00           C  
ATOM    419  CG  PRO A 222      37.495 -44.272 -19.715  1.00  0.00           C  
ATOM    420  CD  PRO A 222      36.223 -43.648 -20.234  1.00  0.00           C  
ATOM    421  N   ASP A 223      36.703 -43.495 -23.856  1.00  0.00           N  
ATOM    422  CA  ASP A 223      36.423 -43.700 -25.272  1.00  0.00           C  
ATOM    423  C   ASP A 223      37.110 -42.617 -26.104  1.00  0.00           C  
ATOM    424  O   ASP A 223      37.412 -42.827 -27.278  1.00  0.00           O  
ATOM    425  CB  ASP A 223      34.909 -43.666 -25.522  1.00  0.00           C  
ATOM    426  CG  ASP A 223      34.233 -45.011 -25.287  1.00  0.00           C  
ATOM    427  OD1 ASP A 223      34.739 -45.841 -24.493  1.00  0.00           O  
ATOM    428  OD2 ASP A 223      33.173 -45.233 -25.900  1.00  0.00           O  
ATOM    429  N   ARG A 224      37.344 -41.450 -25.509  1.00  0.00           N  
ATOM    430  CA  ARG A 224      38.025 -40.382 -26.228  1.00  0.00           C  
ATOM    431  C   ARG A 224      39.382 -40.124 -25.585  1.00  0.00           C  
ATOM    432  O   ARG A 224      39.603 -39.146 -24.894  1.00  0.00           O  
ATOM    433  CB  ARG A 224      37.137 -39.129 -26.288  1.00  0.00           C  
ATOM    434  CG  ARG A 224      36.301 -39.081 -27.578  1.00  0.00           C  
ATOM    435  CD  ARG A 224      34.935 -38.426 -27.405  1.00  0.00           C  
ATOM    436  NE  ARG A 224      33.970 -39.271 -26.694  1.00  0.00           N  
ATOM    437  CZ  ARG A 224      32.655 -39.041 -26.640  1.00  0.00           C  
ATOM    438  NH1 ARG A 224      32.122 -37.992 -27.255  1.00  0.00           N  
ATOM    439  NH2 ARG A 224      31.865 -39.866 -25.962  1.00  0.00           N  
ATOM    440  N   ALA A 225      40.286 -41.054 -25.852  1.00  0.00           N  
ATOM    441  CA  ALA A 225      41.651 -41.085 -25.347  1.00  0.00           C  
ATOM    442  C   ALA A 225      42.393 -39.796 -25.019  1.00  0.00           C  
ATOM    443  O   ALA A 225      42.995 -39.704 -23.952  1.00  0.00           O  
ATOM    444  CB  ALA A 225      42.500 -41.916 -26.286  1.00  0.00           C  
ATOM    445  N   ASP A 226      42.384 -38.822 -25.927  1.00  0.00           N  
ATOM    446  CA  ASP A 226      43.100 -37.556 -25.711  1.00  0.00           C  
ATOM    447  C   ASP A 226      42.485 -36.573 -24.714  1.00  0.00           C  
ATOM    448  O   ASP A 226      43.199 -35.864 -24.025  1.00  0.00           O  
ATOM    449  CB  ASP A 226      43.310 -36.851 -27.047  1.00  0.00           C  
ATOM    450  CG  ASP A 226      44.248 -37.610 -27.962  1.00  0.00           C  
ATOM    451  OD1 ASP A 226      45.445 -37.739 -27.626  1.00  0.00           O  
ATOM    452  OD2 ASP A 226      43.787 -38.080 -29.019  1.00  0.00           O  
ATOM    453  N   ALA A 227      41.166 -36.520 -24.632  1.00  0.00           N  
ATOM    454  CA  ALA A 227      40.535 -35.602 -23.695  1.00  0.00           C  
ATOM    455  C   ALA A 227      40.726 -36.138 -22.284  1.00  0.00           C  
ATOM    456  O   ALA A 227      40.919 -35.384 -21.338  1.00  0.00           O  
ATOM    457  CB  ALA A 227      39.033 -35.437 -24.017  1.00  0.00           C  
ATOM    458  N   LEU A 228      40.663 -37.454 -22.152  1.00  0.00           N  
ATOM    459  CA  LEU A 228      40.837 -38.119 -20.863  1.00  0.00           C  
ATOM    460  C   LEU A 228      42.333 -38.049 -20.523  1.00  0.00           C  
ATOM    461  O   LEU A 228      42.731 -38.090 -19.347  1.00  0.00           O  
ATOM    462  CB  LEU A 228      40.386 -39.584 -20.983  1.00  0.00           C  
ATOM    463  CG  LEU A 228      40.179 -40.542 -19.813  1.00  0.00           C  
ATOM    464  CD1 LEU A 228      40.260 -41.943 -20.372  1.00  0.00           C  
ATOM    465  CD2 LEU A 228      41.234 -40.385 -18.759  1.00  0.00           C  
ATOM    466  N   LYS A 229      43.166 -37.929 -21.554  1.00  0.00           N  
ATOM    467  CA  LYS A 229      44.589 -37.884 -21.302  1.00  0.00           C  
ATOM    468  C   LYS A 229      44.902 -36.584 -20.603  1.00  0.00           C  
ATOM    469  O   LYS A 229      45.499 -36.581 -19.539  1.00  0.00           O  
ATOM    470  CB  LYS A 229      45.402 -38.021 -22.590  1.00  0.00           C  
ATOM    471  CG  LYS A 229      46.874 -38.153 -22.284  1.00  0.00           C  
ATOM    472  CD  LYS A 229      47.634 -38.989 -23.306  1.00  0.00           C  
ATOM    473  CE  LYS A 229      47.916 -38.228 -24.598  1.00  0.00           C  
ATOM    474  NZ  LYS A 229      49.105 -38.805 -25.277  1.00  0.00           N  
ATOM    475  N   LEU A 230      44.464 -35.483 -21.194  1.00  0.00           N  
ATOM    476  CA  LEU A 230      44.694 -34.164 -20.628  1.00  0.00           C  
ATOM    477  C   LEU A 230      43.983 -33.957 -19.302  1.00  0.00           C  
ATOM    478  O   LEU A 230      44.495 -33.268 -18.407  1.00  0.00           O  
ATOM    479  CB  LEU A 230      44.215 -33.098 -21.601  1.00  0.00           C  
ATOM    480  CG  LEU A 230      45.216 -32.734 -22.676  1.00  0.00           C  
ATOM    481  CD1 LEU A 230      44.679 -31.549 -23.493  1.00  0.00           C  
ATOM    482  CD2 LEU A 230      46.535 -32.366 -21.987  1.00  0.00           C  
ATOM    483  N   ALA A 231      42.799 -34.551 -19.195  1.00  0.00           N  
ATOM    484  CA  ALA A 231      41.979 -34.422 -18.012  1.00  0.00           C  
ATOM    485  C   ALA A 231      42.596 -35.004 -16.728  1.00  0.00           C  
ATOM    486  O   ALA A 231      42.167 -34.683 -15.624  1.00  0.00           O  
ATOM    487  CB  ALA A 231      40.605 -35.034 -18.281  1.00  0.00           C  
ATOM    488  N   SER A 232      43.604 -35.852 -16.863  1.00  0.00           N  
ATOM    489  CA  SER A 232      44.234 -36.434 -15.687  1.00  0.00           C  
ATOM    490  C   SER A 232      45.276 -35.493 -15.073  1.00  0.00           C  
ATOM    491  O   SER A 232      45.921 -35.830 -14.085  1.00  0.00           O  
ATOM    492  CB  SER A 232      44.862 -37.792 -16.032  1.00  0.00           C  
ATOM    493  OG  SER A 232      45.730 -37.693 -17.145  1.00  0.00           O  
ATOM    494  N   GLU A 233      45.411 -34.302 -15.650  1.00  0.00           N  
ATOM    495  CA  GLU A 233      46.352 -33.301 -15.155  1.00  0.00           C  
ATOM    496  C   GLU A 233      45.606 -32.167 -14.517  1.00  0.00           C  
ATOM    497  O   GLU A 233      46.215 -31.261 -13.962  1.00  0.00           O  
ATOM    498  CB  GLU A 233      47.151 -32.661 -16.271  1.00  0.00           C  
ATOM    499  CG  GLU A 233      47.572 -33.513 -17.403  1.00  0.00           C  
ATOM    500  CD  GLU A 233      48.720 -32.855 -18.108  1.00  0.00           C  
ATOM    501  OE1 GLU A 233      49.881 -33.156 -17.742  1.00  0.00           O  
ATOM    502  OE2 GLU A 233      48.472 -32.009 -18.997  1.00  0.00           O  
ATOM    503  N   LEU A 234      44.291 -32.189 -14.642  1.00  0.00           N  
ATOM    504  CA  LEU A 234      43.459 -31.124 -14.102  1.00  0.00           C  
ATOM    505  C   LEU A 234      43.470 -31.064 -12.598  1.00  0.00           C  
ATOM    506  O   LEU A 234      43.226 -32.070 -11.922  1.00  0.00           O  
ATOM    507  CB  LEU A 234      42.011 -31.285 -14.571  1.00  0.00           C  
ATOM    508  CG  LEU A 234      41.804 -31.291 -16.081  1.00  0.00           C  
ATOM    509  CD1 LEU A 234      40.340 -31.547 -16.369  1.00  0.00           C  
ATOM    510  CD2 LEU A 234      42.285 -29.977 -16.679  1.00  0.00           C  
ATOM    511  N   ARG A 235      43.757 -29.877 -12.081  1.00  0.00           N  
ATOM    512  CA  ARG A 235      43.764 -29.634 -10.653  1.00  0.00           C  
ATOM    513  C   ARG A 235      42.806 -28.483 -10.484  1.00  0.00           C  
ATOM    514  O   ARG A 235      42.389 -27.885 -11.463  1.00  0.00           O  
ATOM    515  CB  ARG A 235      45.164 -29.253 -10.178  1.00  0.00           C  
ATOM    516  CG  ARG A 235      45.996 -30.430  -9.730  1.00  0.00           C  
ATOM    517  CD  ARG A 235      47.438 -30.228 -10.069  1.00  0.00           C  
ATOM    518  NE  ARG A 235      47.894 -28.915  -9.628  1.00  0.00           N  
ATOM    519  CZ  ARG A 235      49.129 -28.448  -9.800  1.00  0.00           C  
ATOM    520  NH1 ARG A 235      50.047 -29.197 -10.407  1.00  0.00           N  
ATOM    521  NH2 ARG A 235      49.441 -27.222  -9.382  1.00  0.00           N  
ATOM    522  N   ASN A 236      42.445 -28.174  -9.251  1.00  0.00           N  
ATOM    523  CA  ASN A 236      41.520 -27.095  -8.991  1.00  0.00           C  
ATOM    524  C   ASN A 236      41.977 -25.793  -9.576  1.00  0.00           C  
ATOM    525  O   ASN A 236      43.172 -25.503  -9.605  1.00  0.00           O  
ATOM    526  CB  ASN A 236      41.326 -26.925  -7.495  1.00  0.00           C  
ATOM    527  CG  ASN A 236      40.597 -28.098  -6.875  1.00  0.00           C  
ATOM    528  OD1 ASN A 236      40.463 -28.183  -5.658  1.00  0.00           O  
ATOM    529  ND2 ASN A 236      40.116 -29.012  -7.714  1.00  0.00           N  
ATOM    530  N   GLU A 237      41.008 -25.018 -10.052  1.00  0.00           N  
ATOM    531  CA  GLU A 237      41.246 -23.692 -10.626  1.00  0.00           C  
ATOM    532  C   GLU A 237      41.932 -23.628 -11.985  1.00  0.00           C  
ATOM    533  O   GLU A 237      42.258 -22.549 -12.448  1.00  0.00           O  
ATOM    534  CB  GLU A 237      42.011 -22.806  -9.638  1.00  0.00           C  
ATOM    535  CG  GLU A 237      41.347 -22.638  -8.272  1.00  0.00           C  
ATOM    536  CD  GLU A 237      39.937 -22.078  -8.341  1.00  0.00           C  
ATOM    537  OE1 GLU A 237      39.728 -20.967  -8.858  1.00  0.00           O  
ATOM    538  OE2 GLU A 237      39.016 -22.750  -7.867  1.00  0.00           O  
ATOM    539  N   PHE A 238      42.169 -24.766 -12.624  1.00  0.00           N  
ATOM    540  CA  PHE A 238      42.768 -24.742 -13.945  1.00  0.00           C  
ATOM    541  C   PHE A 238      41.766 -24.038 -14.848  1.00  0.00           C  
ATOM    542  O   PHE A 238      40.550 -24.208 -14.664  1.00  0.00           O  
ATOM    543  CB  PHE A 238      42.945 -26.151 -14.457  1.00  0.00           C  
ATOM    544  CG  PHE A 238      44.323 -26.695 -14.265  1.00  0.00           C  
ATOM    545  CD1 PHE A 238      45.041 -26.418 -13.105  1.00  0.00           C  
ATOM    546  CD2 PHE A 238      44.881 -27.552 -15.208  1.00  0.00           C  
ATOM    547  CE1 PHE A 238      46.281 -26.987 -12.889  1.00  0.00           C  
ATOM    548  CE2 PHE A 238      46.123 -28.120 -14.985  1.00  0.00           C  
ATOM    549  CZ  PHE A 238      46.818 -27.835 -13.824  1.00  0.00           C  
ATOM    550  N   CYS A 239      42.253 -23.243 -15.803  1.00  0.00           N  
ATOM    551  CA  CYS A 239      41.341 -22.582 -16.717  1.00  0.00           C  
ATOM    552  C   CYS A 239      41.238 -23.509 -17.905  1.00  0.00           C  
ATOM    553  O   CYS A 239      42.234 -23.794 -18.582  1.00  0.00           O  
ATOM    554  CB  CYS A 239      41.847 -21.218 -17.179  1.00  0.00           C  
ATOM    555  SG  CYS A 239      40.476 -20.281 -17.969  1.00  0.00           S  
ATOM    556  N   ILE A 240      40.024 -23.961 -18.180  1.00  0.00           N  
ATOM    557  CA  ILE A 240      39.829 -24.922 -19.247  1.00  0.00           C  
ATOM    558  C   ILE A 240      38.663 -24.596 -20.155  1.00  0.00           C  
ATOM    559  O   ILE A 240      37.853 -23.686 -19.887  1.00  0.00           O  
ATOM    560  CB  ILE A 240      39.571 -26.321 -18.637  1.00  0.00           C  
ATOM    561  CG1 ILE A 240      38.372 -26.220 -17.675  1.00  0.00           C  
ATOM    562  CG2 ILE A 240      40.801 -26.808 -17.842  1.00  0.00           C  
ATOM    563  CD1 ILE A 240      37.620 -27.516 -17.485  1.00  0.00           C  
ATOM    564  N   GLN A 241      38.593 -25.365 -21.236  1.00  0.00           N  
ATOM    565  CA  GLN A 241      37.530 -25.274 -22.224  1.00  0.00           C  
ATOM    566  C   GLN A 241      37.208 -26.721 -22.560  1.00  0.00           C  
ATOM    567  O   GLN A 241      38.113 -27.549 -22.751  1.00  0.00           O  
ATOM    568  CB  GLN A 241      37.978 -24.565 -23.501  1.00  0.00           C  
ATOM    569  CG  GLN A 241      36.849 -24.523 -24.548  1.00  0.00           C  
ATOM    570  CD  GLN A 241      37.288 -24.120 -25.966  1.00  0.00           C  
ATOM    571  OE1 GLN A 241      37.800 -23.028 -26.190  1.00  0.00           O  
ATOM    572  NE2 GLN A 241      37.070 -25.012 -26.923  1.00  0.00           N  
ATOM    573  N   VAL A 242      35.923 -27.041 -22.597  1.00  0.00           N  
ATOM    574  CA  VAL A 242      35.529 -28.389 -22.937  1.00  0.00           C  
ATOM    575  C   VAL A 242      34.318 -28.341 -23.805  1.00  0.00           C  
ATOM    576  O   VAL A 242      33.348 -27.654 -23.520  1.00  0.00           O  
ATOM    577  CB  VAL A 242      35.197 -29.286 -21.687  1.00  0.00           C  
ATOM    578  CG1 VAL A 242      35.628 -28.609 -20.413  1.00  0.00           C  
ATOM    579  CG2 VAL A 242      33.721 -29.624 -21.639  1.00  0.00           C  
ATOM    580  N   THR A 243      34.374 -29.062 -24.898  1.00  0.00           N  
ATOM    581  CA  THR A 243      33.216 -29.113 -25.735  1.00  0.00           C  
ATOM    582  C   THR A 243      32.711 -30.528 -25.477  1.00  0.00           C  
ATOM    583  O   THR A 243      33.493 -31.477 -25.469  1.00  0.00           O  
ATOM    584  CB  THR A 243      33.592 -28.830 -27.203  1.00  0.00           C  
ATOM    585  OG1 THR A 243      32.773 -29.612 -28.066  1.00  0.00           O  
ATOM    586  CG2 THR A 243      35.027 -29.126 -27.451  1.00  0.00           C  
ATOM    587  N   GLY A 244      31.423 -30.663 -25.180  1.00  0.00           N  
ATOM    588  CA  GLY A 244      30.878 -31.980 -24.921  1.00  0.00           C  
ATOM    589  C   GLY A 244      29.406 -32.067 -25.266  1.00  0.00           C  
ATOM    590  O   GLY A 244      28.877 -31.199 -25.944  1.00  0.00           O  
ATOM    591  N   THR A 245      28.742 -33.113 -24.786  1.00  0.00           N  
ATOM    592  CA  THR A 245      27.312 -33.322 -25.041  1.00  0.00           C  
ATOM    593  C   THR A 245      26.586 -33.346 -23.702  1.00  0.00           C  
ATOM    594  O   THR A 245      27.008 -34.026 -22.769  1.00  0.00           O  
ATOM    595  CB  THR A 245      27.058 -34.702 -25.747  1.00  0.00           C  
ATOM    596  OG1 THR A 245      27.835 -34.768 -26.941  1.00  0.00           O  
ATOM    597  CG2 THR A 245      25.575 -34.913 -26.081  1.00  0.00           C  
ATOM    598  N   VAL A 246      25.490 -32.617 -23.606  1.00  0.00           N  
ATOM    599  CA  VAL A 246      24.723 -32.602 -22.380  1.00  0.00           C  
ATOM    600  C   VAL A 246      23.875 -33.855 -22.348  1.00  0.00           C  
ATOM    601  O   VAL A 246      23.403 -34.307 -23.380  1.00  0.00           O  
ATOM    602  CB  VAL A 246      23.839 -31.355 -22.342  1.00  0.00           C  
ATOM    603  CG1 VAL A 246      22.831 -31.443 -21.221  1.00  0.00           C  
ATOM    604  CG2 VAL A 246      24.718 -30.126 -22.171  1.00  0.00           C  
ATOM    605  N   ARG A 247      23.690 -34.440 -21.178  1.00  0.00           N  
ATOM    606  CA  ARG A 247      22.874 -35.636 -21.087  1.00  0.00           C  
ATOM    607  C   ARG A 247      22.307 -35.820 -19.692  1.00  0.00           C  
ATOM    608  O   ARG A 247      22.856 -35.343 -18.703  1.00  0.00           O  
ATOM    609  CB  ARG A 247      23.693 -36.862 -21.452  1.00  0.00           C  
ATOM    610  CG  ARG A 247      24.494 -37.407 -20.284  1.00  0.00           C  
ATOM    611  CD  ARG A 247      25.412 -38.538 -20.718  1.00  0.00           C  
ATOM    612  NE  ARG A 247      26.071 -39.147 -19.570  1.00  0.00           N  
ATOM    613  CZ  ARG A 247      26.870 -40.200 -19.640  1.00  0.00           C  
ATOM    614  NH1 ARG A 247      27.117 -40.764 -20.814  1.00  0.00           N  
ATOM    615  NH2 ARG A 247      27.401 -40.696 -18.533  1.00  0.00           N  
ATOM    616  N   ALA A 248      21.194 -36.524 -19.616  1.00  0.00           N  
ATOM    617  CA  ALA A 248      20.554 -36.760 -18.335  1.00  0.00           C  
ATOM    618  C   ALA A 248      21.409 -37.662 -17.436  1.00  0.00           C  
ATOM    619  O   ALA A 248      21.994 -38.659 -17.867  1.00  0.00           O  
ATOM    620  CB  ALA A 248      19.139 -37.381 -18.552  1.00  0.00           C  
ATOM    621  N   ARG A 249      21.507 -37.278 -16.180  1.00  0.00           N  
ATOM    622  CA  ARG A 249      22.251 -38.072 -15.233  1.00  0.00           C  
ATOM    623  C   ARG A 249      21.270 -39.196 -14.962  1.00  0.00           C  
ATOM    624  O   ARG A 249      20.111 -39.084 -15.349  1.00  0.00           O  
ATOM    625  CB  ARG A 249      22.550 -37.236 -13.964  1.00  0.00           C  
ATOM    626  CG  ARG A 249      23.817 -36.398 -14.113  1.00  0.00           C  
ATOM    627  CD  ARG A 249      23.881 -35.161 -13.230  1.00  0.00           C  
ATOM    628  NE  ARG A 249      24.304 -35.427 -11.867  1.00  0.00           N  
ATOM    629  CZ  ARG A 249      25.092 -34.636 -11.147  1.00  0.00           C  
ATOM    630  NH1 ARG A 249      25.566 -33.510 -11.653  1.00  0.00           N  
ATOM    631  NH2 ARG A 249      25.399 -34.981  -9.907  1.00  0.00           N  
ATOM    632  N   ASP A 250      21.716 -40.291 -14.356  1.00  0.00           N  
ATOM    633  CA  ASP A 250      20.765 -41.351 -14.045  1.00  0.00           C  
ATOM    634  C   ASP A 250      19.971 -40.874 -12.830  1.00  0.00           C  
ATOM    635  O   ASP A 250      20.420 -39.995 -12.099  1.00  0.00           O  
ATOM    636  CB  ASP A 250      21.468 -42.663 -13.712  1.00  0.00           C  
ATOM    637  CG  ASP A 250      22.128 -43.290 -14.913  1.00  0.00           C  
ATOM    638  OD1 ASP A 250      21.621 -43.128 -16.041  1.00  0.00           O  
ATOM    639  OD2 ASP A 250      23.159 -43.966 -14.732  1.00  0.00           O  
ATOM    640  N   GLU A 251      18.793 -41.447 -12.621  1.00  0.00           N  
ATOM    641  CA  GLU A 251      17.949 -41.056 -11.509  1.00  0.00           C  
ATOM    642  C   GLU A 251      18.753 -41.116 -10.220  1.00  0.00           C  
ATOM    643  O   GLU A 251      18.710 -40.190  -9.413  1.00  0.00           O  
ATOM    644  CB  GLU A 251      16.725 -41.983 -11.448  1.00  0.00           C  
ATOM    645  CG  GLU A 251      15.671 -41.627 -10.395  1.00  0.00           C  
ATOM    646  CD  GLU A 251      15.246 -40.155 -10.421  1.00  0.00           C  
ATOM    647  OE1 GLU A 251      14.854 -39.658 -11.504  1.00  0.00           O  
ATOM    648  OE2 GLU A 251      15.294 -39.493  -9.353  1.00  0.00           O  
ATOM    649  N   LYS A 252      19.521 -42.192 -10.044  1.00  0.00           N  
ATOM    650  CA  LYS A 252      20.312 -42.374  -8.824  1.00  0.00           C  
ATOM    651  C   LYS A 252      21.474 -41.403  -8.659  1.00  0.00           C  
ATOM    652  O   LYS A 252      22.042 -41.322  -7.581  1.00  0.00           O  
ATOM    653  CB  LYS A 252      20.840 -43.814  -8.720  1.00  0.00           C  
ATOM    654  CG  LYS A 252      21.976 -44.161  -9.661  1.00  0.00           C  
ATOM    655  CD  LYS A 252      22.356 -45.629  -9.568  1.00  0.00           C  
ATOM    656  CE  LYS A 252      23.735 -45.850 -10.208  1.00  0.00           C  
ATOM    657  NZ  LYS A 252      24.016 -47.309 -10.531  1.00  0.00           N  
ATOM    658  N   ASN A 253      21.832 -40.676  -9.714  1.00  0.00           N  
ATOM    659  CA  ASN A 253      22.917 -39.707  -9.648  1.00  0.00           C  
ATOM    660  C   ASN A 253      22.427 -38.256  -9.688  1.00  0.00           C  
ATOM    661  O   ASN A 253      23.219 -37.325  -9.733  1.00  0.00           O  
ATOM    662  CB  ASN A 253      23.876 -39.919 -10.803  1.00  0.00           C  
ATOM    663  CG  ASN A 253      24.447 -41.326 -10.843  1.00  0.00           C  
ATOM    664  OD1 ASN A 253      24.708 -41.936  -9.816  1.00  0.00           O  
ATOM    665  ND2 ASN A 253      24.665 -41.833 -12.039  1.00  0.00           N  
ATOM    666  N   ILE A 254      21.117 -38.046  -9.683  1.00  0.00           N  
ATOM    667  CA  ILE A 254      20.602 -36.686  -9.747  1.00  0.00           C  
ATOM    668  C   ILE A 254      21.014 -35.999  -8.464  1.00  0.00           C  
ATOM    669  O   ILE A 254      20.915 -36.580  -7.402  1.00  0.00           O  
ATOM    670  CB  ILE A 254      19.052 -36.690  -9.898  1.00  0.00           C  
ATOM    671  CG1 ILE A 254      18.674 -37.045 -11.343  1.00  0.00           C  
ATOM    672  CG2 ILE A 254      18.460 -35.349  -9.496  1.00  0.00           C  
ATOM    673  CD1 ILE A 254      17.212 -37.529 -11.492  1.00  0.00           C  
ATOM    674  N   ASN A 255      21.489 -34.769  -8.571  1.00  0.00           N  
ATOM    675  CA  ASN A 255      21.903 -34.004  -7.412  1.00  0.00           C  
ATOM    676  C   ASN A 255      20.949 -32.848  -7.266  1.00  0.00           C  
ATOM    677  O   ASN A 255      21.124 -31.795  -7.868  1.00  0.00           O  
ATOM    678  CB  ASN A 255      23.303 -33.467  -7.619  1.00  0.00           C  
ATOM    679  CG  ASN A 255      23.901 -32.915  -6.352  1.00  0.00           C  
ATOM    680  OD1 ASN A 255      23.188 -32.493  -5.441  1.00  0.00           O  
ATOM    681  ND2 ASN A 255      25.225 -32.899  -6.295  1.00  0.00           N  
ATOM    682  N   ARG A 256      19.936 -33.051  -6.446  1.00  0.00           N  
ATOM    683  CA  ARG A 256      18.916 -32.048  -6.228  1.00  0.00           C  
ATOM    684  C   ARG A 256      19.412 -30.732  -5.630  1.00  0.00           C  
ATOM    685  O   ARG A 256      18.638 -29.782  -5.516  1.00  0.00           O  
ATOM    686  CB  ARG A 256      17.794 -32.637  -5.368  1.00  0.00           C  
ATOM    687  CG  ARG A 256      17.351 -34.010  -5.827  1.00  0.00           C  
ATOM    688  CD  ARG A 256      15.948 -34.344  -5.353  1.00  0.00           C  
ATOM    689  NE  ARG A 256      14.942 -33.585  -6.098  1.00  0.00           N  
ATOM    690  CZ  ARG A 256      13.638 -33.588  -5.828  1.00  0.00           C  
ATOM    691  NH1 ARG A 256      13.168 -34.316  -4.820  1.00  0.00           N  
ATOM    692  NH2 ARG A 256      12.804 -32.851  -6.561  1.00  0.00           N  
ATOM    693  N   ASP A 257      20.686 -30.643  -5.263  1.00  0.00           N  
ATOM    694  CA  ASP A 257      21.175 -29.381  -4.703  1.00  0.00           C  
ATOM    695  C   ASP A 257      22.012 -28.507  -5.638  1.00  0.00           C  
ATOM    696  O   ASP A 257      22.533 -27.470  -5.224  1.00  0.00           O  
ATOM    697  CB  ASP A 257      21.937 -29.623  -3.400  1.00  0.00           C  
ATOM    698  CG  ASP A 257      21.038 -30.145  -2.297  1.00  0.00           C  
ATOM    699  OD1 ASP A 257      19.855 -29.733  -2.248  1.00  0.00           O  
ATOM    700  OD2 ASP A 257      21.521 -30.960  -1.483  1.00  0.00           O  
ATOM    701  N   MET A 258      22.166 -28.933  -6.887  1.00  0.00           N  
ATOM    702  CA  MET A 258      22.884 -28.132  -7.871  1.00  0.00           C  
ATOM    703  C   MET A 258      21.798 -27.738  -8.878  1.00  0.00           C  
ATOM    704  O   MET A 258      20.904 -28.540  -9.172  1.00  0.00           O  
ATOM    705  CB  MET A 258      23.935 -28.956  -8.595  1.00  0.00           C  
ATOM    706  CG  MET A 258      24.977 -29.592  -7.736  1.00  0.00           C  
ATOM    707  SD  MET A 258      26.137 -30.516  -8.782  1.00  0.00           S  
ATOM    708  CE  MET A 258      26.855 -29.202  -9.743  1.00  0.00           C  
ATOM    709  N   ALA A 259      21.845 -26.514  -9.395  1.00  0.00           N  
ATOM    710  CA  ALA A 259      20.845 -26.114 -10.373  1.00  0.00           C  
ATOM    711  C   ALA A 259      20.943 -27.039 -11.603  1.00  0.00           C  
ATOM    712  O   ALA A 259      19.940 -27.317 -12.261  1.00  0.00           O  
ATOM    713  CB  ALA A 259      21.062 -24.679 -10.779  1.00  0.00           C  
ATOM    714  N   THR A 261      22.147 -27.520 -11.904  1.00  0.00           N  
ATOM    715  CA  THR A 261      22.350 -28.396 -13.050  1.00  0.00           C  
ATOM    716  C   THR A 261      22.365 -29.853 -12.608  1.00  0.00           C  
ATOM    717  O   THR A 261      22.788 -30.746 -13.348  1.00  0.00           O  
ATOM    718  CB  THR A 261      23.693 -28.088 -13.749  1.00  0.00           C  
ATOM    719  OG1 THR A 261      24.770 -28.397 -12.863  1.00  0.00           O  
ATOM    720  CG2 THR A 261      23.785 -26.604 -14.124  1.00  0.00           C  
ATOM    721  N   GLY A 262      21.893 -30.081 -11.389  1.00  0.00           N  
ATOM    722  CA  GLY A 262      21.887 -31.413 -10.817  1.00  0.00           C  
ATOM    723  C   GLY A 262      21.274 -32.571 -11.575  1.00  0.00           C  
ATOM    724  O   GLY A 262      21.414 -33.707 -11.131  1.00  0.00           O  
ATOM    725  N   GLU A 263      20.596 -32.332 -12.694  1.00  0.00           N  
ATOM    726  CA  GLU A 263      19.998 -33.447 -13.435  1.00  0.00           C  
ATOM    727  C   GLU A 263      20.730 -33.813 -14.710  1.00  0.00           C  
ATOM    728  O   GLU A 263      20.297 -34.712 -15.427  1.00  0.00           O  
ATOM    729  CB  GLU A 263      18.548 -33.168 -13.785  1.00  0.00           C  
ATOM    730  CG  GLU A 263      17.661 -33.024 -12.596  1.00  0.00           C  
ATOM    731  CD  GLU A 263      16.277 -32.556 -12.980  1.00  0.00           C  
ATOM    732  OE1 GLU A 263      16.170 -31.758 -13.940  1.00  0.00           O  
ATOM    733  OE2 GLU A 263      15.307 -32.975 -12.319  1.00  0.00           O  
ATOM    734  N   ILE A 264      21.825 -33.126 -15.001  1.00  0.00           N  
ATOM    735  CA  ILE A 264      22.561 -33.426 -16.202  1.00  0.00           C  
ATOM    736  C   ILE A 264      24.028 -33.410 -15.933  1.00  0.00           C  
ATOM    737  O   ILE A 264      24.466 -33.147 -14.820  1.00  0.00           O  
ATOM    738  CB  ILE A 264      22.236 -32.423 -17.358  1.00  0.00           C  
ATOM    739  CG1 ILE A 264      22.437 -30.961 -16.928  1.00  0.00           C  
ATOM    740  CG2 ILE A 264      20.795 -32.585 -17.751  1.00  0.00           C  
ATOM    741  CD1 ILE A 264      23.908 -30.467 -16.788  1.00  0.00           C  
ATOM    742  N   GLU A 266      24.794 -33.710 -16.968  1.00  0.00           N  
ATOM    743  CA  GLU A 266      26.237 -33.698 -16.878  1.00  0.00           C  
ATOM    744  C   GLU A 266      26.639 -33.578 -18.323  1.00  0.00           C  
ATOM    745  O   GLU A 266      25.829 -33.785 -19.210  1.00  0.00           O  
ATOM    746  CB  GLU A 266      26.752 -35.005 -16.295  1.00  0.00           C  
ATOM    747  CG  GLU A 266      26.705 -36.202 -17.266  1.00  0.00           C  
ATOM    748  CD  GLU A 266      26.955 -37.527 -16.565  1.00  0.00           C  
ATOM    749  OE1 GLU A 266      27.284 -37.527 -15.348  1.00  0.00           O  
ATOM    750  OE2 GLU A 266      26.823 -38.568 -17.242  1.00  0.00           O  
ATOM    751  N   VAL A 267      27.886 -33.252 -18.567  1.00  0.00           N  
ATOM    752  CA  VAL A 267      28.331 -33.120 -19.920  1.00  0.00           C  
ATOM    753  C   VAL A 267      29.374 -34.178 -20.212  1.00  0.00           C  
ATOM    754  O   VAL A 267      30.433 -34.219 -19.580  1.00  0.00           O  
ATOM    755  CB  VAL A 267      28.902 -31.704 -20.160  1.00  0.00           C  
ATOM    756  CG1 VAL A 267      29.527 -31.591 -21.541  1.00  0.00           C  
ATOM    757  CG2 VAL A 267      27.785 -30.694 -20.007  1.00  0.00           C  
ATOM    758  N   LEU A 268      29.039 -35.058 -21.149  1.00  0.00           N  
ATOM    759  CA  LEU A 268      29.933 -36.101 -21.591  1.00  0.00           C  
ATOM    760  C   LEU A 268      30.903 -35.386 -22.518  1.00  0.00           C  
ATOM    761  O   LEU A 268      30.577 -35.109 -23.660  1.00  0.00           O  
ATOM    762  CB  LEU A 268      29.142 -37.161 -22.366  1.00  0.00           C  
ATOM    763  CG  LEU A 268      29.907 -38.217 -23.176  1.00  0.00           C  
ATOM    764  CD1 LEU A 268      30.830 -39.000 -22.254  1.00  0.00           C  
ATOM    765  CD2 LEU A 268      28.918 -39.141 -23.864  1.00  0.00           C  
ATOM    766  N   ALA A 269      32.082 -35.065 -22.016  1.00  0.00           N  
ATOM    767  CA  ALA A 269      33.097 -34.374 -22.796  1.00  0.00           C  
ATOM    768  C   ALA A 269      33.551 -35.179 -23.997  1.00  0.00           C  
ATOM    769  O   ALA A 269      33.394 -36.388 -24.027  1.00  0.00           O  
ATOM    770  CB  ALA A 269      34.296 -34.058 -21.916  1.00  0.00           C  
ATOM    771  N   SER A 270      34.118 -34.499 -24.989  1.00  0.00           N  
ATOM    772  CA  SER A 270      34.632 -35.133 -26.201  1.00  0.00           C  
ATOM    773  C   SER A 270      35.925 -34.411 -26.521  1.00  0.00           C  
ATOM    774  O   SER A 270      36.708 -34.828 -27.365  1.00  0.00           O  
ATOM    775  CB  SER A 270      33.670 -34.934 -27.381  1.00  0.00           C  
ATOM    776  OG  SER A 270      33.663 -33.586 -27.873  1.00  0.00           O  
ATOM    777  N   SER A 271      36.140 -33.297 -25.845  1.00  0.00           N  
ATOM    778  CA  SER A 271      37.328 -32.498 -26.082  1.00  0.00           C  
ATOM    779  C   SER A 271      37.626 -31.586 -24.899  1.00  0.00           C  
ATOM    780  O   SER A 271      36.710 -31.084 -24.232  1.00  0.00           O  
ATOM    781  CB  SER A 271      37.135 -31.677 -27.345  1.00  0.00           C  
ATOM    782  OG  SER A 271      37.941 -30.531 -27.314  1.00  0.00           O  
ATOM    783  N   LEU A 272      38.919 -31.394 -24.649  1.00  0.00           N  
ATOM    784  CA  LEU A 272      39.377 -30.567 -23.551  1.00  0.00           C  
ATOM    785  C   LEU A 272      40.596 -29.756 -23.946  1.00  0.00           C  
ATOM    786  O   LEU A 272      41.467 -30.237 -24.673  1.00  0.00           O  
ATOM    787  CB  LEU A 272      39.737 -31.447 -22.348  1.00  0.00           C  
ATOM    788  CG  LEU A 272      40.374 -30.782 -21.133  1.00  0.00           C  
ATOM    789  CD1 LEU A 272      39.402 -29.823 -20.448  1.00  0.00           C  
ATOM    790  CD2 LEU A 272      40.799 -31.853 -20.175  1.00  0.00           C  
ATOM    791  N   THR A 273      40.642 -28.507 -23.498  1.00  0.00           N  
ATOM    792  CA  THR A 273      41.808 -27.700 -23.763  1.00  0.00           C  
ATOM    793  C   THR A 273      42.122 -26.982 -22.478  1.00  0.00           C  
ATOM    794  O   THR A 273      41.276 -26.284 -21.916  1.00  0.00           O  
ATOM    795  CB  THR A 273      41.607 -26.711 -24.932  1.00  0.00           C  
ATOM    796  OG1 THR A 273      41.984 -27.356 -26.148  1.00  0.00           O  
ATOM    797  CG2 THR A 273      42.503 -25.510 -24.791  1.00  0.00           C  
ATOM    798  N   ILE A 274      43.335 -27.204 -21.987  1.00  0.00           N  
ATOM    799  CA  ILE A 274      43.768 -26.570 -20.762  1.00  0.00           C  
ATOM    800  C   ILE A 274      44.255 -25.200 -21.174  1.00  0.00           C  
ATOM    801  O   ILE A 274      45.299 -25.071 -21.789  1.00  0.00           O  
ATOM    802  CB  ILE A 274      44.926 -27.374 -20.083  1.00  0.00           C  
ATOM    803  CG1 ILE A 274      44.418 -28.776 -19.688  1.00  0.00           C  
ATOM    804  CG2 ILE A 274      45.447 -26.618 -18.840  1.00  0.00           C  
ATOM    805  CD1 ILE A 274      45.286 -29.496 -18.658  1.00  0.00           C  
ATOM    806  N   ILE A 275      43.498 -24.166 -20.861  1.00  0.00           N  
ATOM    807  CA  ILE A 275      43.942 -22.831 -21.237  1.00  0.00           C  
ATOM    808  C   ILE A 275      45.076 -22.337 -20.335  1.00  0.00           C  
ATOM    809  O   ILE A 275      45.997 -21.685 -20.802  1.00  0.00           O  
ATOM    810  CB  ILE A 275      42.790 -21.806 -21.182  1.00  0.00           C  
ATOM    811  CG1 ILE A 275      41.750 -22.150 -22.244  1.00  0.00           C  
ATOM    812  CG2 ILE A 275      43.336 -20.415 -21.395  1.00  0.00           C  
ATOM    813  CD1 ILE A 275      40.609 -21.184 -22.316  1.00  0.00           C  
ATOM    814  N   ASN A 276      45.013 -22.669 -19.054  1.00  0.00           N  
ATOM    815  CA  ASN A 276      46.028 -22.240 -18.107  1.00  0.00           C  
ATOM    816  C   ASN A 276      45.980 -23.034 -16.811  1.00  0.00           C  
ATOM    817  O   ASN A 276      44.909 -23.255 -16.232  1.00  0.00           O  
ATOM    818  CB  ASN A 276      45.838 -20.761 -17.762  1.00  0.00           C  
ATOM    819  CG  ASN A 276      46.787 -19.849 -18.513  1.00  0.00           C  
ATOM    820  OD1 ASN A 276      46.552 -18.649 -18.607  1.00  0.00           O  
ATOM    821  ND2 ASN A 276      47.864 -20.407 -19.044  1.00  0.00           N  
ATOM    822  N   ARG A 277      47.156 -23.446 -16.353  1.00  0.00           N  
ATOM    823  CA  ARG A 277      47.273 -24.169 -15.098  1.00  0.00           C  
ATOM    824  C   ARG A 277      47.110 -23.136 -13.971  1.00  0.00           C  
ATOM    825  O   ARG A 277      47.038 -21.924 -14.230  1.00  0.00           O  
ATOM    826  CB  ARG A 277      48.644 -24.824 -15.026  1.00  0.00           C  
ATOM    827  CG  ARG A 277      48.850 -25.813 -16.129  1.00  0.00           C  
ATOM    828  CD  ARG A 277      50.213 -26.456 -16.103  1.00  0.00           C  
ATOM    829  NE  ARG A 277      50.168 -27.747 -16.793  1.00  0.00           N  
ATOM    830  CZ  ARG A 277      49.890 -28.913 -16.204  1.00  0.00           C  
ATOM    831  NH1 ARG A 277      49.635 -28.979 -14.901  1.00  0.00           N  
ATOM    832  NH2 ARG A 277      49.862 -30.022 -16.924  1.00  0.00           N  
ATOM    833  N   ALA A 278      47.009 -23.594 -12.729  1.00  0.00           N  
ATOM    834  CA  ALA A 278      46.898 -22.638 -11.636  1.00  0.00           C  
ATOM    835  C   ALA A 278      47.687 -23.051 -10.383  1.00  0.00           C  
ATOM    836  O   ALA A 278      47.697 -24.221  -9.974  1.00  0.00           O  
ATOM    837  CB  ALA A 278      45.441 -22.395 -11.289  1.00  0.00           C  
ATOM    838  N   ASP A 279      48.381 -22.083  -9.800  1.00  0.00           N  
ATOM    839  CA  ASP A 279      49.137 -22.331  -8.589  1.00  0.00           C  
ATOM    840  C   ASP A 279      48.125 -22.704  -7.518  1.00  0.00           C  
ATOM    841  O   ASP A 279      46.916 -22.481  -7.691  1.00  0.00           O  
ATOM    842  CB  ASP A 279      49.886 -21.069  -8.150  1.00  0.00           C  
ATOM    843  CG  ASP A 279      51.195 -20.882  -8.875  1.00  0.00           C  
ATOM    844  OD1 ASP A 279      51.415 -21.507  -9.936  1.00  0.00           O  
ATOM    845  OD2 ASP A 279      52.011 -20.084  -8.374  1.00  0.00           O  
ATOM    846  N   VAL A 281      48.614 -23.282  -6.425  1.00  0.00           N  
ATOM    847  CA  VAL A 281      47.733 -23.632  -5.336  1.00  0.00           C  
ATOM    848  C   VAL A 281      47.305 -22.289  -4.766  1.00  0.00           C  
ATOM    849  O   VAL A 281      48.129 -21.397  -4.584  1.00  0.00           O  
ATOM    850  CB  VAL A 281      48.461 -24.441  -4.268  1.00  0.00           C  
ATOM    851  CG1 VAL A 281      47.499 -24.795  -3.144  1.00  0.00           C  
ATOM    852  CG2 VAL A 281      49.042 -25.688  -4.893  1.00  0.00           C  
ATOM    853  N   LEU A 282      46.017 -22.141  -4.500  1.00  0.00           N  
ATOM    854  CA  LEU A 282      45.499 -20.891  -3.980  1.00  0.00           C  
ATOM    855  C   LEU A 282      46.009 -20.585  -2.584  1.00  0.00           C  
ATOM    856  O   LEU A 282      45.966 -21.451  -1.723  1.00  0.00           O  
ATOM    857  CB  LEU A 282      43.967 -20.944  -3.971  1.00  0.00           C  
ATOM    858  CG  LEU A 282      43.282 -20.401  -5.217  1.00  0.00           C  
ATOM    859  CD1 LEU A 282      44.008 -20.834  -6.455  1.00  0.00           C  
ATOM    860  CD2 LEU A 282      41.866 -20.840  -5.216  1.00  0.00           C  
ATOM    861  N   PRO A 283      46.518 -19.353  -2.346  1.00  0.00           N  
ATOM    862  CA  PRO A 283      47.023 -18.977  -1.017  1.00  0.00           C  
ATOM    863  C   PRO A 283      45.856 -18.707  -0.078  1.00  0.00           C  
ATOM    864  O   PRO A 283      46.029 -18.428   1.108  1.00  0.00           O  
ATOM    865  CB  PRO A 283      47.865 -17.732  -1.298  1.00  0.00           C  
ATOM    866  CG  PRO A 283      47.170 -17.119  -2.466  1.00  0.00           C  
ATOM    867  CD  PRO A 283      46.866 -18.318  -3.341  1.00  0.00           C  
ATOM    868  N   LEU A 291      44.657 -18.803  -0.623  1.00  0.00           N  
ATOM    869  CA  LEU A 291      43.460 -18.589   0.165  1.00  0.00           C  
ATOM    870  C   LEU A 291      42.740 -19.939   0.202  1.00  0.00           C  
ATOM    871  O   LEU A 291      42.081 -20.318  -0.766  1.00  0.00           O  
ATOM    872  CB  LEU A 291      42.592 -17.520  -0.506  1.00  0.00           C  
ATOM    873  CG  LEU A 291      41.560 -16.772   0.334  1.00  0.00           C  
ATOM    874  CD1 LEU A 291      42.262 -15.928   1.360  1.00  0.00           C  
ATOM    875  CD2 LEU A 291      40.715 -15.894  -0.558  1.00  0.00           C  
ATOM    876  N   ASP A 292      42.895 -20.675   1.301  1.00  0.00           N  
ATOM    877  CA  ASP A 292      42.264 -21.989   1.436  1.00  0.00           C  
ATOM    878  C   ASP A 292      40.750 -21.890   1.353  1.00  0.00           C  
ATOM    879  O   ASP A 292      40.149 -20.976   1.917  1.00  0.00           O  
ATOM    880  CB  ASP A 292      42.664 -22.647   2.757  1.00  0.00           C  
ATOM    881  CG  ASP A 292      43.957 -23.443   2.651  1.00  0.00           C  
ATOM    882  OD1 ASP A 292      45.019 -22.833   2.383  1.00  0.00           O  
ATOM    883  OD2 ASP A 292      43.905 -24.682   2.835  1.00  0.00           O  
ATOM    884  N   SER A 293      40.131 -22.848   0.670  1.00  0.00           N  
ATOM    885  CA  SER A 293      38.684 -22.829   0.492  1.00  0.00           C  
ATOM    886  C   SER A 293      37.848 -23.793   1.341  1.00  0.00           C  
ATOM    887  O   SER A 293      36.752 -23.436   1.774  1.00  0.00           O  
ATOM    888  CB  SER A 293      38.359 -23.020  -0.993  1.00  0.00           C  
ATOM    889  OG  SER A 293      39.187 -24.014  -1.571  1.00  0.00           O  
ATOM    890  N   ASN A 296      38.341 -25.005   1.577  1.00  0.00           N  
ATOM    891  CA  ASN A 296      37.589 -25.965   2.392  1.00  0.00           C  
ATOM    892  C   ASN A 296      37.518 -25.497   3.846  1.00  0.00           C  
ATOM    893  O   ASN A 296      36.890 -26.142   4.696  1.00  0.00           O  
ATOM    894  CB  ASN A 296      38.233 -27.361   2.333  1.00  0.00           C  
ATOM    895  CG  ASN A 296      37.812 -28.152   1.104  1.00  0.00           C  
ATOM    896  OD1 ASN A 296      37.979 -27.698  -0.028  1.00  0.00           O  
ATOM    897  ND2 ASN A 296      37.266 -29.344   1.324  1.00  0.00           N  
ATOM    898  N   HIS A 297      38.158 -24.366   4.121  1.00  0.00           N  
ATOM    899  CA  HIS A 297      38.187 -23.808   5.466  1.00  0.00           C  
ATOM    900  C   HIS A 297      37.828 -22.322   5.441  1.00  0.00           C  
ATOM    901  O   HIS A 297      37.748 -21.701   4.378  1.00  0.00           O  
ATOM    902  CB  HIS A 297      39.582 -24.007   6.067  1.00  0.00           C  
ATOM    903  CG  HIS A 297      40.415 -25.009   5.324  1.00  0.00           C  
ATOM    904  ND1 HIS A 297      40.031 -26.324   5.162  1.00  0.00           N  
ATOM    905  CD2 HIS A 297      41.589 -24.877   4.661  1.00  0.00           C  
ATOM    906  CE1 HIS A 297      40.932 -26.956   4.429  1.00  0.00           C  
ATOM    907  NE2 HIS A 297      41.886 -26.101   4.112  1.00  0.00           N  
ATOM    908  N   VAL A 298      37.604 -21.758   6.621  1.00  0.00           N  
ATOM    909  CA  VAL A 298      37.256 -20.348   6.728  1.00  0.00           C  
ATOM    910  C   VAL A 298      38.532 -19.507   6.779  1.00  0.00           C  
ATOM    911  O   VAL A 298      39.580 -19.968   7.257  1.00  0.00           O  
ATOM    912  CB  VAL A 298      36.426 -20.074   8.004  1.00  0.00           C  
ATOM    913  CG1 VAL A 298      35.921 -18.640   7.993  1.00  0.00           C  
ATOM    914  CG2 VAL A 298      35.267 -21.056   8.102  1.00  0.00           C  
ATOM    915  N   ASN A 303      38.443 -18.279   6.274  1.00  0.00           N  
ATOM    916  CA  ASN A 303      39.583 -17.368   6.270  1.00  0.00           C  
ATOM    917  C   ASN A 303      39.239 -16.073   7.000  1.00  0.00           C  
ATOM    918  O   ASN A 303      38.074 -15.826   7.324  1.00  0.00           O  
ATOM    919  CB  ASN A 303      40.020 -17.068   4.834  1.00  0.00           C  
ATOM    920  CG  ASN A 303      40.677 -18.263   4.163  1.00  0.00           C  
ATOM    921  OD1 ASN A 303      41.688 -18.771   4.631  1.00  0.00           O  
ATOM    922  ND2 ASN A 303      40.103 -18.712   3.062  1.00  0.00           N  
ATOM    923  N   THR A 305      40.265 -15.270   7.284  1.00  0.00           N  
ATOM    924  CA  THR A 305      40.091 -13.990   7.969  1.00  0.00           C  
ATOM    925  C   THR A 305      39.751 -12.969   6.907  1.00  0.00           C  
ATOM    926  O   THR A 305      40.354 -12.972   5.840  1.00  0.00           O  
ATOM    927  CB  THR A 305      41.379 -13.545   8.669  1.00  0.00           C  
ATOM    928  OG1 THR A 305      42.457 -13.551   7.726  1.00  0.00           O  
ATOM    929  CG2 THR A 305      41.704 -14.474   9.822  1.00  0.00           C  
ATOM    930  N   GLU A 306      38.785 -12.106   7.185  1.00  0.00           N  
ATOM    931  CA  GLU A 306      38.395 -11.096   6.214  1.00  0.00           C  
ATOM    932  C   GLU A 306      39.663 -10.449   5.633  1.00  0.00           C  
ATOM    933  O   GLU A 306      39.676  -9.983   4.496  1.00  0.00           O  
ATOM    934  CB  GLU A 306      37.480 -10.065   6.886  1.00  0.00           C  
ATOM    935  CG  GLU A 306      36.926  -8.999   5.957  1.00  0.00           C  
ATOM    936  CD  GLU A 306      35.744  -8.233   6.556  1.00  0.00           C  
ATOM    937  OE1 GLU A 306      35.615  -8.163   7.800  1.00  0.00           O  
ATOM    938  OE2 GLU A 306      34.942  -7.685   5.775  1.00  0.00           O  
ATOM    939  N   GLU A 307      40.736 -10.470   6.417  1.00  0.00           N  
ATOM    940  CA  GLU A 307      42.026  -9.915   6.022  1.00  0.00           C  
ATOM    941  C   GLU A 307      42.705 -10.679   4.894  1.00  0.00           C  
ATOM    942  O   GLU A 307      43.080 -10.099   3.891  1.00  0.00           O  
ATOM    943  CB  GLU A 307      42.962  -9.894   7.226  1.00  0.00           C  
ATOM    944  CG  GLU A 307      44.409  -9.525   6.900  1.00  0.00           C  
ATOM    945  CD  GLU A 307      45.389 -10.021   7.958  1.00  0.00           C  
ATOM    946  OE1 GLU A 307      45.815 -11.204   7.881  1.00  0.00           O  
ATOM    947  OE2 GLU A 307      45.712  -9.228   8.873  1.00  0.00           O  
ATOM    948  N   ALA A 308      42.900 -11.978   5.070  1.00  0.00           N  
ATOM    949  CA  ALA A 308      43.545 -12.791   4.038  1.00  0.00           C  
ATOM    950  C   ALA A 308      42.704 -12.753   2.770  1.00  0.00           C  
ATOM    951  O   ALA A 308      43.238 -12.780   1.662  1.00  0.00           O  
ATOM    952  CB  ALA A 308      43.703 -14.229   4.516  1.00  0.00           C  
ATOM    953  N   ARG A 309      41.387 -12.703   2.943  1.00  0.00           N  
ATOM    954  CA  ARG A 309      40.467 -12.635   1.817  1.00  0.00           C  
ATOM    955  C   ARG A 309      40.663 -11.318   1.079  1.00  0.00           C  
ATOM    956  O   ARG A 309      40.723 -11.300  -0.137  1.00  0.00           O  
ATOM    957  CB  ARG A 309      39.015 -12.739   2.296  1.00  0.00           C  
ATOM    958  CG  ARG A 309      38.612 -14.098   2.842  1.00  0.00           C  
ATOM    959  CD  ARG A 309      37.305 -13.994   3.586  1.00  0.00           C  
ATOM    960  NE  ARG A 309      36.294 -13.306   2.787  1.00  0.00           N  
ATOM    961  CZ  ARG A 309      35.269 -12.632   3.306  1.00  0.00           C  
ATOM    962  NH1 ARG A 309      35.110 -12.549   4.625  1.00  0.00           N  
ATOM    963  NH2 ARG A 309      34.400 -12.028   2.509  1.00  0.00           N  
ATOM    964  N   LEU A 310      40.777 -10.213   1.810  1.00  0.00           N  
ATOM    965  CA  LEU A 310      40.965  -8.909   1.177  1.00  0.00           C  
ATOM    966  C   LEU A 310      42.293  -8.741   0.438  1.00  0.00           C  
ATOM    967  O   LEU A 310      42.365  -7.959  -0.518  1.00  0.00           O  
ATOM    968  CB  LEU A 310      40.796  -7.794   2.201  1.00  0.00           C  
ATOM    969  CG  LEU A 310      39.372  -7.709   2.758  1.00  0.00           C  
ATOM    970  CD1 LEU A 310      39.348  -6.804   3.962  1.00  0.00           C  
ATOM    971  CD2 LEU A 310      38.422  -7.200   1.674  1.00  0.00           C  
ATOM    972  N   LYS A 311      43.335  -9.461   0.861  1.00  0.00           N  
ATOM    973  CA  LYS A 311      44.639  -9.357   0.194  1.00  0.00           C  
ATOM    974  C   LYS A 311      44.580 -10.100  -1.136  1.00  0.00           C  
ATOM    975  O   LYS A 311      45.248  -9.740  -2.110  1.00  0.00           O  
ATOM    976  CB  LYS A 311      45.748  -9.953   1.072  1.00  0.00           C  
ATOM    977  CG  LYS A 311      47.172  -9.684   0.577  1.00  0.00           C  
ATOM    978  CD  LYS A 311      47.572 -10.556  -0.622  1.00  0.00           C  
ATOM    979  CE  LYS A 311      48.715  -9.932  -1.471  1.00  0.00           C  
ATOM    980  NZ  LYS A 311      48.302  -8.764  -2.350  1.00  0.00           N  
ATOM    981  N   TYR A 312      43.775 -11.158  -1.155  1.00  0.00           N  
ATOM    982  CA  TYR A 312      43.583 -11.979  -2.342  1.00  0.00           C  
ATOM    983  C   TYR A 312      42.146 -11.797  -2.824  1.00  0.00           C  
ATOM    984  O   TYR A 312      41.492 -12.734  -3.280  1.00  0.00           O  
ATOM    985  CB  TYR A 312      43.862 -13.424  -1.981  1.00  0.00           C  
ATOM    986  CG  TYR A 312      45.273 -13.629  -1.529  1.00  0.00           C  
ATOM    987  CD1 TYR A 312      46.330 -13.556  -2.441  1.00  0.00           C  
ATOM    988  CD2 TYR A 312      45.561 -13.874  -0.185  1.00  0.00           C  
ATOM    989  CE1 TYR A 312      47.650 -13.721  -2.031  1.00  0.00           C  
ATOM    990  CE2 TYR A 312      46.885 -14.043   0.247  1.00  0.00           C  
ATOM    991  CZ  TYR A 312      47.927 -13.966  -0.682  1.00  0.00           C  
ATOM    992  OH  TYR A 312      49.231 -14.138  -0.262  1.00  0.00           O  
ATOM    993  N   ARG A 313      41.680 -10.560  -2.704  1.00  0.00           N  
ATOM    994  CA  ARG A 313      40.334 -10.172  -3.074  1.00  0.00           C  
ATOM    995  C   ARG A 313      39.927 -10.791  -4.380  1.00  0.00           C  
ATOM    996  O   ARG A 313      38.831 -11.317  -4.496  1.00  0.00           O  
ATOM    997  CB  ARG A 313      40.231  -8.657  -3.188  1.00  0.00           C  
ATOM    998  CG  ARG A 313      38.815  -8.180  -3.275  1.00  0.00           C  
ATOM    999  CD  ARG A 313      37.918  -8.904  -2.266  1.00  0.00           C  
ATOM   1000  NE  ARG A 313      36.608  -8.281  -2.204  1.00  0.00           N  
ATOM   1001  CZ  ARG A 313      35.752  -8.439  -1.207  1.00  0.00           C  
ATOM   1002  NH1 ARG A 313      36.048  -9.215  -0.167  1.00  0.00           N  
ATOM   1003  NH2 ARG A 313      34.605  -7.789  -1.233  1.00  0.00           N  
ATOM   1004  N   TYR A 314      40.813 -10.722  -5.368  1.00  0.00           N  
ATOM   1005  CA  TYR A 314      40.497 -11.303  -6.656  1.00  0.00           C  
ATOM   1006  C   TYR A 314      40.083 -12.753  -6.495  1.00  0.00           C  
ATOM   1007  O   TYR A 314      39.109 -13.169  -7.089  1.00  0.00           O  
ATOM   1008  CB  TYR A 314      41.672 -11.175  -7.642  1.00  0.00           C  
ATOM   1009  CG  TYR A 314      43.038 -11.475  -7.092  1.00  0.00           C  
ATOM   1010  CD1 TYR A 314      43.726 -10.535  -6.333  1.00  0.00           C  
ATOM   1011  CD2 TYR A 314      43.642 -12.704  -7.316  1.00  0.00           C  
ATOM   1012  CE1 TYR A 314      44.987 -10.810  -5.808  1.00  0.00           C  
ATOM   1013  CE2 TYR A 314      44.905 -12.998  -6.791  1.00  0.00           C  
ATOM   1014  CZ  TYR A 314      45.570 -12.048  -6.037  1.00  0.00           C  
ATOM   1015  OH  TYR A 314      46.805 -12.341  -5.499  1.00  0.00           O  
ATOM   1016  N   LEU A 315      40.801 -13.505  -5.667  1.00  0.00           N  
ATOM   1017  CA  LEU A 315      40.497 -14.918  -5.432  1.00  0.00           C  
ATOM   1018  C   LEU A 315      39.208 -15.114  -4.659  1.00  0.00           C  
ATOM   1019  O   LEU A 315      38.399 -15.974  -4.985  1.00  0.00           O  
ATOM   1020  CB  LEU A 315      41.616 -15.594  -4.642  1.00  0.00           C  
ATOM   1021  CG  LEU A 315      42.681 -16.468  -5.298  1.00  0.00           C  
ATOM   1022  CD1 LEU A 315      42.324 -16.769  -6.728  1.00  0.00           C  
ATOM   1023  CD2 LEU A 315      44.001 -15.756  -5.211  1.00  0.00           C  
ATOM   1024  N   ASP A 316      39.028 -14.327  -3.615  1.00  0.00           N  
ATOM   1025  CA  ASP A 316      37.838 -14.445  -2.783  1.00  0.00           C  
ATOM   1026  C   ASP A 316      36.573 -14.134  -3.563  1.00  0.00           C  
ATOM   1027  O   ASP A 316      35.486 -14.542  -3.162  1.00  0.00           O  
ATOM   1028  CB  ASP A 316      37.961 -13.492  -1.590  1.00  0.00           C  
ATOM   1029  CG  ASP A 316      36.819 -13.620  -0.598  1.00  0.00           C  
ATOM   1030  OD1 ASP A 316      36.417 -14.748  -0.261  1.00  0.00           O  
ATOM   1031  OD2 ASP A 316      36.335 -12.577  -0.123  1.00  0.00           O  
ATOM   1032  N   LEU A 317      36.717 -13.407  -4.669  1.00  0.00           N  
ATOM   1033  CA  LEU A 317      35.561 -13.031  -5.470  1.00  0.00           C  
ATOM   1034  C   LEU A 317      35.110 -14.169  -6.371  1.00  0.00           C  
ATOM   1035  O   LEU A 317      34.043 -14.097  -6.965  1.00  0.00           O  
ATOM   1036  CB  LEU A 317      35.846 -11.754  -6.286  1.00  0.00           C  
ATOM   1037  CG  LEU A 317      35.653 -10.440  -5.505  1.00  0.00           C  
ATOM   1038  CD1 LEU A 317      36.020  -9.250  -6.336  1.00  0.00           C  
ATOM   1039  CD2 LEU A 317      34.210 -10.320  -5.082  1.00  0.00           C  
ATOM   1040  N   ARG A 318      35.919 -15.227  -6.453  1.00  0.00           N  
ATOM   1041  CA  ARG A 318      35.574 -16.401  -7.250  1.00  0.00           C  
ATOM   1042  C   ARG A 318      34.549 -17.252  -6.510  1.00  0.00           C  
ATOM   1043  O   ARG A 318      33.964 -18.155  -7.087  1.00  0.00           O  
ATOM   1044  CB  ARG A 318      36.803 -17.269  -7.536  1.00  0.00           C  
ATOM   1045  CG  ARG A 318      37.760 -16.697  -8.552  1.00  0.00           C  
ATOM   1046  CD  ARG A 318      38.884 -17.664  -8.893  1.00  0.00           C  
ATOM   1047  NE  ARG A 318      39.775 -17.126  -9.912  1.00  0.00           N  
ATOM   1048  CZ  ARG A 318      40.811 -17.779 -10.415  1.00  0.00           C  
ATOM   1049  NH1 ARG A 318      41.078 -18.997  -9.982  1.00  0.00           N  
ATOM   1050  NH2 ARG A 318      41.568 -17.228 -11.364  1.00  0.00           N  
ATOM   1051  N   ARG A 319      34.328 -16.976  -5.234  1.00  0.00           N  
ATOM   1052  CA  ARG A 319      33.361 -17.752  -4.477  1.00  0.00           C  
ATOM   1053  C   ARG A 319      31.943 -17.392  -4.873  1.00  0.00           C  
ATOM   1054  O   ARG A 319      31.645 -16.244  -5.142  1.00  0.00           O  
ATOM   1055  CB  ARG A 319      33.528 -17.509  -2.983  1.00  0.00           C  
ATOM   1056  CG  ARG A 319      34.828 -17.982  -2.380  1.00  0.00           C  
ATOM   1057  CD  ARG A 319      34.890 -17.455  -0.966  1.00  0.00           C  
ATOM   1058  NE  ARG A 319      33.638 -17.746  -0.265  1.00  0.00           N  
ATOM   1059  CZ  ARG A 319      32.984 -16.889   0.521  1.00  0.00           C  
ATOM   1060  NH1 ARG A 319      33.461 -15.661   0.718  1.00  0.00           N  
ATOM   1061  NH2 ARG A 319      31.847 -17.257   1.108  1.00  0.00           N  
ATOM   1062  N   PRO A 320      31.045 -18.376  -4.910  1.00  0.00           N  
ATOM   1063  CA  PRO A 320      29.656 -18.108  -5.279  1.00  0.00           C  
ATOM   1064  C   PRO A 320      28.931 -17.146  -4.352  1.00  0.00           C  
ATOM   1065  O   PRO A 320      28.302 -16.211  -4.827  1.00  0.00           O  
ATOM   1066  CB  PRO A 320      29.021 -19.499  -5.276  1.00  0.00           C  
ATOM   1067  CG  PRO A 320      29.890 -20.264  -4.281  1.00  0.00           C  
ATOM   1068  CD  PRO A 320      31.260 -19.817  -4.678  1.00  0.00           C  
ATOM   1069  N   GLU A 321      28.986 -17.393  -3.043  1.00  0.00           N  
ATOM   1070  CA  GLU A 321      28.322 -16.521  -2.053  1.00  0.00           C  
ATOM   1071  C   GLU A 321      28.709 -15.061  -2.348  1.00  0.00           C  
ATOM   1072  O   GLU A 321      27.860 -14.168  -2.372  1.00  0.00           O  
ATOM   1073  CB  GLU A 321      28.741 -16.902  -0.606  1.00  0.00           C  
ATOM   1074  CG  GLU A 321      28.061 -16.044   0.497  1.00  0.00           C  
ATOM   1075  CD  GLU A 321      28.551 -16.283   1.967  1.00  0.00           C  
ATOM   1076  OE1 GLU A 321      29.777 -16.286   2.253  1.00  0.00           O  
ATOM   1077  OE2 GLU A 321      27.682 -16.432   2.857  1.00  0.00           O  
ATOM   1078  N   MET A 322      30.001 -14.846  -2.590  1.00  0.00           N  
ATOM   1079  CA  MET A 322      30.548 -13.533  -2.894  1.00  0.00           C  
ATOM   1080  C   MET A 322      30.051 -12.975  -4.210  1.00  0.00           C  
ATOM   1081  O   MET A 322      29.416 -11.931  -4.249  1.00  0.00           O  
ATOM   1082  CB  MET A 322      32.071 -13.596  -2.950  1.00  0.00           C  
ATOM   1083  CG  MET A 322      32.738 -13.787  -1.618  1.00  0.00           C  
ATOM   1084  SD  MET A 322      32.259 -12.463  -0.522  1.00  0.00           S  
ATOM   1085  CE  MET A 322      32.697 -10.961  -1.554  1.00  0.00           C  
ATOM   1086  N   ALA A 323      30.356 -13.679  -5.294  1.00  0.00           N  
ATOM   1087  CA  ALA A 323      29.963 -13.255  -6.622  1.00  0.00           C  
ATOM   1088  C   ALA A 323      28.466 -13.047  -6.787  1.00  0.00           C  
ATOM   1089  O   ALA A 323      28.050 -12.270  -7.634  1.00  0.00           O  
ATOM   1090  CB  ALA A 323      30.468 -14.232  -7.624  1.00  0.00           C  
ATOM   1091  N   GLN A 324      27.646 -13.715  -5.983  1.00  0.00           N  
ATOM   1092  CA  GLN A 324      26.198 -13.550  -6.086  1.00  0.00           C  
ATOM   1093  C   GLN A 324      25.792 -12.178  -5.538  1.00  0.00           C  
ATOM   1094  O   GLN A 324      24.802 -11.574  -5.982  1.00  0.00           O  
ATOM   1095  CB  GLN A 324      25.483 -14.657  -5.316  1.00  0.00           C  
ATOM   1096  CG  GLN A 324      23.969 -14.635  -5.453  1.00  0.00           C  
ATOM   1097  CD  GLN A 324      23.494 -14.851  -6.894  1.00  0.00           C  
ATOM   1098  OE1 GLN A 324      22.511 -14.246  -7.330  1.00  0.00           O  
ATOM   1099  NE2 GLN A 324      24.184 -15.720  -7.632  1.00  0.00           N  
ATOM   1100  N   ARG A 325      26.559 -11.690  -4.565  1.00  0.00           N  
ATOM   1101  CA  ARG A 325      26.305 -10.383  -3.971  1.00  0.00           C  
ATOM   1102  C   ARG A 325      26.515  -9.281  -5.007  1.00  0.00           C  
ATOM   1103  O   ARG A 325      25.722  -8.350  -5.118  1.00  0.00           O  
ATOM   1104  CB  ARG A 325      27.272 -10.138  -2.832  1.00  0.00           C  
ATOM   1105  CG  ARG A 325      27.283 -11.211  -1.818  1.00  0.00           C  
ATOM   1106  CD  ARG A 325      27.057 -10.645  -0.452  1.00  0.00           C  
ATOM   1107  NE  ARG A 325      26.864 -11.735   0.486  1.00  0.00           N  
ATOM   1108  CZ  ARG A 325      27.837 -12.539   0.898  1.00  0.00           C  
ATOM   1109  NH1 ARG A 325      29.085 -12.372   0.469  1.00  0.00           N  
ATOM   1110  NH2 ARG A 325      27.544 -13.530   1.723  1.00  0.00           N  
ATOM   1111  N   LEU A 332      27.601  -9.390  -5.764  1.00  0.00           N  
ATOM   1112  CA  LEU A 332      27.893  -8.391  -6.765  1.00  0.00           C  
ATOM   1113  C   LEU A 332      26.904  -8.483  -7.907  1.00  0.00           C  
ATOM   1114  O   LEU A 332      26.534  -7.445  -8.464  1.00  0.00           O  
ATOM   1115  CB  LEU A 332      29.328  -8.537  -7.264  1.00  0.00           C  
ATOM   1116  CG  LEU A 332      30.316  -8.208  -6.144  1.00  0.00           C  
ATOM   1117  CD1 LEU A 332      31.752  -8.127  -6.665  1.00  0.00           C  
ATOM   1118  CD2 LEU A 332      29.900  -6.886  -5.514  1.00  0.00           C  
ATOM   1119  N   LYS A 333      26.468  -9.706  -8.246  1.00  0.00           N  
ATOM   1120  CA  LYS A 333      25.500  -9.893  -9.337  1.00  0.00           C  
ATOM   1121  C   LYS A 333      24.129  -9.372  -8.930  1.00  0.00           C  
ATOM   1122  O   LYS A 333      23.382  -8.869  -9.762  1.00  0.00           O  
ATOM   1123  CB  LYS A 333      25.411 -11.357  -9.769  1.00  0.00           C  
ATOM   1124  CG  LYS A 333      26.666 -11.820 -10.509  1.00  0.00           C  
ATOM   1125  CD  LYS A 333      26.477 -13.124 -11.309  1.00  0.00           C  
ATOM   1126  CE  LYS A 333      26.265 -14.336 -10.418  1.00  0.00           C  
ATOM   1127  NZ  LYS A 333      27.496 -14.649  -9.630  1.00  0.00           N  
ATOM   1128  N   THR A 334      23.779  -9.472  -7.657  1.00  0.00           N  
ATOM   1129  CA  THR A 334      22.507  -8.913  -7.259  1.00  0.00           C  
ATOM   1130  C   THR A 334      22.673  -7.387  -7.182  1.00  0.00           C  
ATOM   1131  O   THR A 334      21.693  -6.645  -7.368  1.00  0.00           O  
ATOM   1132  CB  THR A 334      22.046  -9.430  -5.899  1.00  0.00           C  
ATOM   1133  OG1 THR A 334      21.898 -10.858  -5.954  1.00  0.00           O  
ATOM   1134  CG2 THR A 334      20.720  -8.783  -5.508  1.00  0.00           C  
ATOM   1135  N   ARG A 335      23.896  -6.908  -6.909  1.00  0.00           N  
ATOM   1136  CA  ARG A 335      24.103  -5.461  -6.834  1.00  0.00           C  
ATOM   1137  C   ARG A 335      23.923  -4.901  -8.215  1.00  0.00           C  
ATOM   1138  O   ARG A 335      23.400  -3.814  -8.366  1.00  0.00           O  
ATOM   1139  CB  ARG A 335      25.507  -5.055  -6.327  1.00  0.00           C  
ATOM   1140  CG  ARG A 335      25.745  -3.514  -6.423  1.00  0.00           C  
ATOM   1141  CD  ARG A 335      27.146  -3.012  -6.043  1.00  0.00           C  
ATOM   1142  NE  ARG A 335      27.276  -2.778  -4.609  1.00  0.00           N  
ATOM   1143  CZ  ARG A 335      27.489  -1.593  -4.040  1.00  0.00           C  
ATOM   1144  NH1 ARG A 335      27.611  -0.483  -4.767  1.00  0.00           N  
ATOM   1145  NH2 ARG A 335      27.551  -1.516  -2.722  1.00  0.00           N  
ATOM   1146  N   ALA A 336      24.379  -5.643  -9.222  1.00  0.00           N  
ATOM   1147  CA  ALA A 336      24.242  -5.206 -10.610  1.00  0.00           C  
ATOM   1148  C   ALA A 336      22.754  -5.247 -10.942  1.00  0.00           C  
ATOM   1149  O   ALA A 336      22.207  -4.308 -11.515  1.00  0.00           O  
ATOM   1150  CB  ALA A 336      25.037  -6.111 -11.543  1.00  0.00           C  
ATOM   1151  N   LYS A 337      22.089  -6.323 -10.544  1.00  0.00           N  
ATOM   1152  CA  LYS A 337      20.664  -6.426 -10.777  1.00  0.00           C  
ATOM   1153  C   LYS A 337      19.924  -5.245 -10.147  1.00  0.00           C  
ATOM   1154  O   LYS A 337      19.088  -4.623 -10.784  1.00  0.00           O  
ATOM   1155  CB  LYS A 337      20.117  -7.728 -10.200  1.00  0.00           C  
ATOM   1156  CG  LYS A 337      18.629  -7.929 -10.454  1.00  0.00           C  
ATOM   1157  CD  LYS A 337      18.108  -9.239  -9.854  1.00  0.00           C  
ATOM   1158  CE  LYS A 337      16.623  -9.447 -10.172  1.00  0.00           C  
ATOM   1159  NZ  LYS A 337      16.086 -10.685  -9.551  1.00  0.00           N  
ATOM   1160  N   ILE A 338      20.228  -4.923  -8.897  1.00  0.00           N  
ATOM   1161  CA  ILE A 338      19.533  -3.827  -8.243  1.00  0.00           C  
ATOM   1162  C   ILE A 338      19.699  -2.454  -8.939  1.00  0.00           C  
ATOM   1163  O   ILE A 338      18.724  -1.718  -9.136  1.00  0.00           O  
ATOM   1164  CB  ILE A 338      19.973  -3.733  -6.776  1.00  0.00           C  
ATOM   1165  CG1 ILE A 338      19.564  -5.013  -6.050  1.00  0.00           C  
ATOM   1166  CG2 ILE A 338      19.331  -2.524  -6.101  1.00  0.00           C  
ATOM   1167  CD1 ILE A 338      20.295  -5.262  -4.750  1.00  0.00           C  
ATOM   1168  N   THR A 339      20.920  -2.107  -9.325  1.00  0.00           N  
ATOM   1169  CA  THR A 339      21.131  -0.813  -9.950  1.00  0.00           C  
ATOM   1170  C   THR A 339      20.383  -0.781 -11.256  1.00  0.00           C  
ATOM   1171  O   THR A 339      19.878   0.273 -11.678  1.00  0.00           O  
ATOM   1172  CB  THR A 339      22.595  -0.543 -10.216  1.00  0.00           C  
ATOM   1173  OG1 THR A 339      23.102  -1.558 -11.083  1.00  0.00           O  
ATOM   1174  CG2 THR A 339      23.362  -0.544  -8.920  1.00  0.00           C  
ATOM   1175  N   SER A 340      20.309  -1.947 -11.885  1.00  0.00           N  
ATOM   1176  CA  SER A 340      19.603  -2.082 -13.136  1.00  0.00           C  
ATOM   1177  C   SER A 340      18.088  -1.905 -12.928  1.00  0.00           C  
ATOM   1178  O   SER A 340      17.417  -1.285 -13.749  1.00  0.00           O  
ATOM   1179  CB  SER A 340      19.902  -3.438 -13.746  1.00  0.00           C  
ATOM   1180  OG  SER A 340      18.848  -3.809 -14.603  1.00  0.00           O  
ATOM   1181  N   LEU A 341      17.547  -2.436 -11.832  1.00  0.00           N  
ATOM   1182  CA  LEU A 341      16.120  -2.285 -11.561  1.00  0.00           C  
ATOM   1183  C   LEU A 341      15.812  -0.848 -11.186  1.00  0.00           C  
ATOM   1184  O   LEU A 341      14.710  -0.375 -11.402  1.00  0.00           O  
ATOM   1185  CB  LEU A 341      15.677  -3.201 -10.424  1.00  0.00           C  
ATOM   1186  CG  LEU A 341      15.598  -4.690 -10.741  1.00  0.00           C  
ATOM   1187  CD1 LEU A 341      15.391  -5.505  -9.479  1.00  0.00           C  
ATOM   1188  CD2 LEU A 341      14.457  -4.902 -11.692  1.00  0.00           C  
ATOM   1189  N   VAL A 342      16.802  -0.166 -10.617  1.00  0.00           N  
ATOM   1190  CA  VAL A 342      16.672   1.228 -10.205  1.00  0.00           C  
ATOM   1191  C   VAL A 342      16.611   2.103 -11.451  1.00  0.00           C  
ATOM   1192  O   VAL A 342      15.677   2.867 -11.632  1.00  0.00           O  
ATOM   1193  CB  VAL A 342      17.886   1.662  -9.284  1.00  0.00           C  
ATOM   1194  CG1 VAL A 342      18.049   3.169  -9.265  1.00  0.00           C  
ATOM   1195  CG2 VAL A 342      17.658   1.189  -7.865  1.00  0.00           C  
ATOM   1196  N   ARG A 343      17.614   1.964 -12.306  1.00  0.00           N  
ATOM   1197  CA  ARG A 343      17.724   2.731 -13.533  1.00  0.00           C  
ATOM   1198  C   ARG A 343      16.488   2.653 -14.407  1.00  0.00           C  
ATOM   1199  O   ARG A 343      15.993   3.678 -14.882  1.00  0.00           O  
ATOM   1200  CB  ARG A 343      18.931   2.244 -14.308  1.00  0.00           C  
ATOM   1201  CG  ARG A 343      20.035   3.194 -14.250  1.00  0.00           C  
ATOM   1202  CD  ARG A 343      21.374   2.611 -13.868  1.00  0.00           C  
ATOM   1203  NE  ARG A 343      22.286   3.738 -13.698  1.00  0.00           N  
ATOM   1204  CZ  ARG A 343      23.543   3.646 -13.291  1.00  0.00           C  
ATOM   1205  NH1 ARG A 343      24.071   2.461 -12.997  1.00  0.00           N  
ATOM   1206  NH2 ARG A 343      24.270   4.750 -13.189  1.00  0.00           N  
ATOM   1207  N   ARG A 344      15.989   1.441 -14.634  1.00  0.00           N  
ATOM   1208  CA  ARG A 344      14.796   1.279 -15.449  1.00  0.00           C  
ATOM   1209  C   ARG A 344      13.637   2.005 -14.779  1.00  0.00           C  
ATOM   1210  O   ARG A 344      12.810   2.645 -15.456  1.00  0.00           O  
ATOM   1211  CB  ARG A 344      14.497  -0.205 -15.679  1.00  0.00           C  
ATOM   1212  CG  ARG A 344      15.460  -0.817 -16.713  1.00  0.00           C  
ATOM   1213  CD  ARG A 344      15.117  -2.266 -17.137  1.00  0.00           C  
ATOM   1214  NE  ARG A 344      15.765  -3.308 -16.327  1.00  0.00           N  
ATOM   1215  CZ  ARG A 344      15.139  -4.082 -15.438  1.00  0.00           C  
ATOM   1216  NH1 ARG A 344      13.828  -3.936 -15.233  1.00  0.00           N  
ATOM   1217  NH2 ARG A 344      15.823  -5.009 -14.758  1.00  0.00           N  
ATOM   1218  N   PHE A 345      13.601   1.943 -13.447  1.00  0.00           N  
ATOM   1219  CA  PHE A 345      12.559   2.639 -12.690  1.00  0.00           C  
ATOM   1220  C   PHE A 345      12.615   4.166 -12.899  1.00  0.00           C  
ATOM   1221  O   PHE A 345      11.617   4.798 -13.262  1.00  0.00           O  
ATOM   1222  CB  PHE A 345      12.674   2.353 -11.187  1.00  0.00           C  
ATOM   1223  CG  PHE A 345      11.549   2.950 -10.367  1.00  0.00           C  
ATOM   1224  CD1 PHE A 345      11.565   4.293  -9.999  1.00  0.00           C  
ATOM   1225  CD2 PHE A 345      10.450   2.173  -9.995  1.00  0.00           C  
ATOM   1226  CE1 PHE A 345      10.501   4.869  -9.269  1.00  0.00           C  
ATOM   1227  CE2 PHE A 345       9.384   2.730  -9.270  1.00  0.00           C  
ATOM   1228  CZ  PHE A 345       9.409   4.080  -8.906  1.00  0.00           C  
ATOM   1229  N   MET A 347      13.786   4.743 -12.658  1.00  0.00           N  
ATOM   1230  CA  MET A 347      13.954   6.164 -12.776  1.00  0.00           C  
ATOM   1231  C   MET A 347      13.599   6.575 -14.177  1.00  0.00           C  
ATOM   1232  O   MET A 347      12.931   7.586 -14.386  1.00  0.00           O  
ATOM   1233  CB  MET A 347      15.400   6.572 -12.446  1.00  0.00           C  
ATOM   1234  CG  MET A 347      15.811   6.369 -11.001  1.00  0.00           C  
ATOM   1235  SD  MET A 347      14.726   7.208  -9.834  1.00  0.00           S  
ATOM   1236  CE  MET A 347      14.008   5.904  -9.037  1.00  0.00           C  
ATOM   1237  N   ASP A 348      14.043   5.787 -15.144  1.00  0.00           N  
ATOM   1238  CA  ASP A 348      13.752   6.107 -16.534  1.00  0.00           C  
ATOM   1239  C   ASP A 348      12.240   6.065 -16.748  1.00  0.00           C  
ATOM   1240  O   ASP A 348      11.646   7.032 -17.210  1.00  0.00           O  
ATOM   1241  CB  ASP A 348      14.461   5.122 -17.470  1.00  0.00           C  
ATOM   1242  CG  ASP A 348      15.971   5.363 -17.565  1.00  0.00           C  
ATOM   1243  OD1 ASP A 348      16.524   6.227 -16.835  1.00  0.00           O  
ATOM   1244  OD2 ASP A 348      16.613   4.672 -18.385  1.00  0.00           O  
ATOM   1245  N   ASP A 349      11.592   4.963 -16.393  1.00  0.00           N  
ATOM   1246  CA  ASP A 349      10.161   4.925 -16.612  1.00  0.00           C  
ATOM   1247  C   ASP A 349       9.484   6.106 -15.950  1.00  0.00           C  
ATOM   1248  O   ASP A 349       8.499   6.595 -16.481  1.00  0.00           O  
ATOM   1249  CB  ASP A 349       9.537   3.607 -16.137  1.00  0.00           C  
ATOM   1250  CG  ASP A 349      10.041   2.395 -16.932  1.00  0.00           C  
ATOM   1251  OD1 ASP A 349      10.617   2.582 -18.031  1.00  0.00           O  
ATOM   1252  OD2 ASP A 349       9.853   1.250 -16.467  1.00  0.00           O  
ATOM   1253  N   HIS A 352      10.006   6.595 -14.822  1.00  0.00           N  
ATOM   1254  CA  HIS A 352       9.379   7.736 -14.155  1.00  0.00           C  
ATOM   1255  C   HIS A 352       9.903   9.111 -14.562  1.00  0.00           C  
ATOM   1256  O   HIS A 352       9.535  10.129 -13.961  1.00  0.00           O  
ATOM   1257  CB  HIS A 352       9.436   7.603 -12.639  1.00  0.00           C  
ATOM   1258  CG  HIS A 352       8.516   6.563 -12.091  1.00  0.00           C  
ATOM   1259  ND1 HIS A 352       8.765   5.210 -12.208  1.00  0.00           N  
ATOM   1260  CD2 HIS A 352       7.365   6.675 -11.385  1.00  0.00           C  
ATOM   1261  CE1 HIS A 352       7.809   4.535 -11.590  1.00  0.00           C  
ATOM   1262  NE2 HIS A 352       6.949   5.398 -11.080  1.00  0.00           N  
ATOM   1263  N   GLY A 361      10.776   9.138 -15.563  1.00  0.00           N  
ATOM   1264  CA  GLY A 361      11.259  10.405 -16.084  1.00  0.00           C  
ATOM   1265  C   GLY A 361      12.415  11.167 -15.485  1.00  0.00           C  
ATOM   1266  O   GLY A 361      12.586  12.348 -15.776  1.00  0.00           O  
ATOM   1267  N   PHE A 362      13.209  10.510 -14.651  1.00  0.00           N  
ATOM   1268  CA  PHE A 362      14.364  11.149 -14.043  1.00  0.00           C  
ATOM   1269  C   PHE A 362      15.494  10.983 -15.047  1.00  0.00           C  
ATOM   1270  O   PHE A 362      15.701   9.903 -15.585  1.00  0.00           O  
ATOM   1271  CB  PHE A 362      14.737  10.459 -12.724  1.00  0.00           C  
ATOM   1272  CG  PHE A 362      13.652  10.512 -11.685  1.00  0.00           C  
ATOM   1273  CD1 PHE A 362      12.492   9.745 -11.824  1.00  0.00           C  
ATOM   1274  CD2 PHE A 362      13.763  11.378 -10.583  1.00  0.00           C  
ATOM   1275  CE1 PHE A 362      11.460   9.847 -10.885  1.00  0.00           C  
ATOM   1276  CE2 PHE A 362      12.740  11.488  -9.640  1.00  0.00           C  
ATOM   1277  CZ  PHE A 362      11.585  10.721  -9.793  1.00  0.00           C  
ATOM   1278  N   LEU A 363      16.204  12.065 -15.311  1.00  0.00           N  
ATOM   1279  CA  LEU A 363      17.329  12.046 -16.217  1.00  0.00           C  
ATOM   1280  C   LEU A 363      18.610  11.716 -15.447  1.00  0.00           C  
ATOM   1281  O   LEU A 363      18.813  12.182 -14.323  1.00  0.00           O  
ATOM   1282  CB  LEU A 363      17.475  13.416 -16.858  1.00  0.00           C  
ATOM   1283  CG  LEU A 363      16.219  13.895 -17.575  1.00  0.00           C  
ATOM   1284  CD1 LEU A 363      16.394  15.348 -17.956  1.00  0.00           C  
ATOM   1285  CD2 LEU A 363      15.960  13.006 -18.811  1.00  0.00           C  
ATOM   1286  N   ASP A 364      19.468  10.906 -16.047  1.00  0.00           N  
ATOM   1287  CA  ASP A 364      20.717  10.564 -15.421  1.00  0.00           C  
ATOM   1288  C   ASP A 364      21.717  11.597 -15.903  1.00  0.00           C  
ATOM   1289  O   ASP A 364      22.183  11.535 -17.033  1.00  0.00           O  
ATOM   1290  CB  ASP A 364      21.181   9.177 -15.842  1.00  0.00           C  
ATOM   1291  CG  ASP A 364      22.489   8.761 -15.161  1.00  0.00           C  
ATOM   1292  OD1 ASP A 364      23.130   9.621 -14.540  1.00  0.00           O  
ATOM   1293  OD2 ASP A 364      22.884   7.581 -15.261  1.00  0.00           O  
ATOM   1294  N   ILE A 365      22.032  12.557 -15.046  1.00  0.00           N  
ATOM   1295  CA  ILE A 365      22.979  13.601 -15.388  1.00  0.00           C  
ATOM   1296  C   ILE A 365      24.140  13.481 -14.423  1.00  0.00           C  
ATOM   1297  O   ILE A 365      23.937  13.373 -13.190  1.00  0.00           O  
ATOM   1298  CB  ILE A 365      22.368  14.989 -15.239  1.00  0.00           C  
ATOM   1299  CG1 ILE A 365      21.135  15.115 -16.149  1.00  0.00           C  
ATOM   1300  CG2 ILE A 365      23.419  16.037 -15.508  1.00  0.00           C  
ATOM   1301  CD1 ILE A 365      20.378  16.392 -15.943  1.00  0.00           C  
ATOM   1302  N   GLU A 366      25.346  13.471 -14.996  1.00  0.00           N  
ATOM   1303  CA  GLU A 366      26.567  13.352 -14.227  1.00  0.00           C  
ATOM   1304  C   GLU A 366      26.972  14.682 -13.613  1.00  0.00           C  
ATOM   1305  O   GLU A 366      26.785  15.738 -14.211  1.00  0.00           O  
ATOM   1306  CB  GLU A 366      27.716  12.864 -15.106  1.00  0.00           C  
ATOM   1307  CG  GLU A 366      27.566  11.458 -15.646  1.00  0.00           C  
ATOM   1308  CD  GLU A 366      28.641  11.145 -16.680  1.00  0.00           C  
ATOM   1309  OE1 GLU A 366      29.819  11.489 -16.445  1.00  0.00           O  
ATOM   1310  OE2 GLU A 366      28.309  10.550 -17.721  1.00  0.00           O  
ATOM   1311  N   THR A 368      27.544  14.616 -12.418  1.00  0.00           N  
ATOM   1312  CA  THR A 368      28.016  15.794 -11.729  1.00  0.00           C  
ATOM   1313  C   THR A 368      29.502  15.649 -11.534  1.00  0.00           C  
ATOM   1314  O   THR A 368      30.040  14.547 -11.566  1.00  0.00           O  
ATOM   1315  CB  THR A 368      27.347  15.919 -10.418  1.00  0.00           C  
ATOM   1316  OG1 THR A 368      27.532  14.696  -9.679  1.00  0.00           O  
ATOM   1317  CG2 THR A 368      25.854  16.202 -10.646  1.00  0.00           C  
ATOM   1318  N   PRO A 370      30.200  16.756 -11.318  1.00  0.00           N  
ATOM   1319  CA  PRO A 370      31.638  16.573 -11.151  1.00  0.00           C  
ATOM   1320  C   PRO A 370      32.130  15.964  -9.853  1.00  0.00           C  
ATOM   1321  O   PRO A 370      31.522  16.127  -8.781  1.00  0.00           O  
ATOM   1322  CB  PRO A 370      32.194  17.966 -11.393  1.00  0.00           C  
ATOM   1323  CG  PRO A 370      31.115  18.844 -10.911  1.00  0.00           C  
ATOM   1324  CD  PRO A 370      29.847  18.181 -11.421  1.00  0.00           C  
ATOM   1325  N   MET A 371      33.250  15.252  -9.987  1.00  0.00           N  
ATOM   1326  CA  MET A 371      33.926  14.591  -8.880  1.00  0.00           C  
ATOM   1327  C   MET A 371      35.006  15.575  -8.354  1.00  0.00           C  
ATOM   1328  O   MET A 371      35.296  15.593  -7.154  1.00  0.00           O  
ATOM   1329  CB  MET A 371      34.538  13.269  -9.374  1.00  0.00           C  
ATOM   1330  CG  MET A 371      34.214  12.035  -8.526  1.00  0.00           C  
ATOM   1331  SD  MET A 371      32.437  11.684  -8.320  1.00  0.00           S  
ATOM   1332  CE  MET A 371      32.262  10.038  -9.190  1.00  0.00           C  
ATOM   1333  N   LEU A 372      35.589  16.383  -9.254  1.00  0.00           N  
ATOM   1334  CA  LEU A 372      36.562  17.424  -8.866  1.00  0.00           C  
ATOM   1335  C   LEU A 372      35.719  18.663  -8.493  1.00  0.00           C  
ATOM   1336  O   LEU A 372      35.350  19.475  -9.349  1.00  0.00           O  
ATOM   1337  CB  LEU A 372      37.512  17.778 -10.015  1.00  0.00           C  
ATOM   1338  CG  LEU A 372      38.542  16.703 -10.360  1.00  0.00           C  
ATOM   1339  CD1 LEU A 372      39.451  17.194 -11.463  1.00  0.00           C  
ATOM   1340  CD2 LEU A 372      39.328  16.331  -9.101  1.00  0.00           C  
ATOM   1341  N   THR A 373      35.441  18.788  -7.201  1.00  0.00           N  
ATOM   1342  CA  THR A 373      34.599  19.823  -6.631  1.00  0.00           C  
ATOM   1343  C   THR A 373      35.322  20.951  -5.921  1.00  0.00           C  
ATOM   1344  O   THR A 373      36.552  21.032  -5.924  1.00  0.00           O  
ATOM   1345  CB  THR A 373      33.609  19.122  -5.675  1.00  0.00           C  
ATOM   1346  OG1 THR A 373      32.334  19.059  -6.300  1.00  0.00           O  
ATOM   1347  CG2 THR A 373      33.506  19.782  -4.322  1.00  0.00           C  
ATOM   1348  N   LYS A 374      34.533  21.837  -5.336  1.00  0.00           N  
ATOM   1349  CA  LYS A 374      35.050  22.954  -4.581  1.00  0.00           C  
ATOM   1350  C   LYS A 374      34.841  22.677  -3.099  1.00  0.00           C  
ATOM   1351  O   LYS A 374      33.732  22.385  -2.676  1.00  0.00           O  
ATOM   1352  CB  LYS A 374      34.306  24.231  -4.947  1.00  0.00           C  
ATOM   1353  CG  LYS A 374      34.951  25.478  -4.375  1.00  0.00           C  
ATOM   1354  CD  LYS A 374      34.025  26.205  -3.428  1.00  0.00           C  
ATOM   1355  CE  LYS A 374      34.731  27.408  -2.827  1.00  0.00           C  
ATOM   1356  NZ  LYS A 374      35.466  28.174  -3.876  1.00  0.00           N  
ATOM   1357  N   ALA A 375      35.904  22.770  -2.312  1.00  0.00           N  
ATOM   1358  CA  ALA A 375      35.795  22.555  -0.877  1.00  0.00           C  
ATOM   1359  C   ALA A 375      34.855  23.619  -0.283  1.00  0.00           C  
ATOM   1360  O   ALA A 375      35.189  24.810  -0.268  1.00  0.00           O  
ATOM   1361  CB  ALA A 375      37.172  22.655  -0.248  1.00  0.00           C  
ATOM   1362  N   THR A 376      33.682  23.199   0.196  1.00  0.00           N  
ATOM   1363  CA  THR A 376      32.714  24.137   0.775  1.00  0.00           C  
ATOM   1364  C   THR A 376      32.624  24.085   2.314  1.00  0.00           C  
ATOM   1365  O   THR A 376      33.040  23.106   2.942  1.00  0.00           O  
ATOM   1366  CB  THR A 376      31.284  23.953   0.141  1.00  0.00           C  
ATOM   1367  OG1 THR A 376      30.963  22.560   0.032  1.00  0.00           O  
ATOM   1368  CG2 THR A 376      31.223  24.597  -1.246  1.00  0.00           C  
ATOM   1369  N   PRO A 377      32.088  25.158   2.934  1.00  0.00           N  
ATOM   1370  CA  PRO A 377      31.912  25.325   4.384  1.00  0.00           C  
ATOM   1371  C   PRO A 377      30.782  24.543   5.061  1.00  0.00           C  
ATOM   1372  O   PRO A 377      29.660  24.443   4.546  1.00  0.00           O  
ATOM   1373  CB  PRO A 377      31.726  26.831   4.529  1.00  0.00           C  
ATOM   1374  CG  PRO A 377      30.948  27.163   3.309  1.00  0.00           C  
ATOM   1375  CD  PRO A 377      31.700  26.398   2.235  1.00  0.00           C  
ATOM   1376  N   GLU A 479      31.100  24.025   6.245  1.00  0.00           N  
ATOM   1377  CA  GLU A 479      30.180  23.235   7.055  1.00  0.00           C  
ATOM   1378  C   GLU A 479      30.005  21.852   6.430  1.00  0.00           C  
ATOM   1379  O   GLU A 479      30.917  21.346   5.770  1.00  0.00           O  
ATOM   1380  CB  GLU A 479      28.821  23.939   7.201  1.00  0.00           C  
ATOM   1381  CG  GLU A 479      28.086  23.582   8.499  1.00  0.00           C  
ATOM   1382  CD  GLU A 479      27.969  24.756   9.468  1.00  0.00           C  
ATOM   1383  OE1 GLU A 479      27.172  25.673   9.203  1.00  0.00           O  
ATOM   1384  OE2 GLU A 479      28.673  24.770  10.498  1.00  0.00           O  
ATOM   1385  N   GLY A 488      28.841  21.243   6.626  1.00  0.00           N  
ATOM   1386  CA  GLY A 488      28.630  19.913   6.088  1.00  0.00           C  
ATOM   1387  C   GLY A 488      29.530  18.945   6.837  1.00  0.00           C  
ATOM   1388  O   GLY A 488      29.128  18.377   7.853  1.00  0.00           O  
ATOM   1389  N   ALA A 495      30.756  18.769   6.348  1.00  0.00           N  
ATOM   1390  CA  ALA A 495      31.715  17.870   6.987  1.00  0.00           C  
ATOM   1391  C   ALA A 495      33.166  17.992   6.468  1.00  0.00           C  
ATOM   1392  O   ALA A 495      33.649  19.096   6.200  1.00  0.00           O  
ATOM   1393  CB  ALA A 495      31.227  16.419   6.872  1.00  0.00           C  
ATOM   1394  N   ARG A 496      33.846  16.852   6.334  1.00  0.00           N  
ATOM   1395  CA  ARG A 496      35.245  16.798   5.894  1.00  0.00           C  
ATOM   1396  C   ARG A 496      35.457  16.219   4.471  1.00  0.00           C  
ATOM   1397  O   ARG A 496      34.871  15.201   4.098  1.00  0.00           O  
ATOM   1398  CB  ARG A 496      36.040  15.980   6.920  1.00  0.00           C  
ATOM   1399  CG  ARG A 496      37.357  16.582   7.344  1.00  0.00           C  
ATOM   1400  CD  ARG A 496      38.349  16.568   6.204  1.00  0.00           C  
ATOM   1401  NE  ARG A 496      39.695  16.916   6.652  1.00  0.00           N  
ATOM   1402  CZ  ARG A 496      40.760  16.957   5.857  1.00  0.00           C  
ATOM   1403  NH1 ARG A 496      40.640  16.667   4.567  1.00  0.00           N  
ATOM   1404  NH2 ARG A 496      41.946  17.291   6.350  1.00  0.00           N  
ATOM   1405  N   ASP A 497      36.308  16.866   3.682  1.00  0.00           N  
ATOM   1406  CA  ASP A 497      36.553  16.391   2.333  1.00  0.00           C  
ATOM   1407  C   ASP A 497      37.959  15.861   2.130  1.00  0.00           C  
ATOM   1408  O   ASP A 497      38.847  16.040   2.967  1.00  0.00           O  
ATOM   1409  CB  ASP A 497      36.349  17.508   1.304  1.00  0.00           C  
ATOM   1410  CG  ASP A 497      35.336  18.524   1.735  1.00  0.00           C  
ATOM   1411  OD1 ASP A 497      34.170  18.145   1.959  1.00  0.00           O  
ATOM   1412  OD2 ASP A 497      35.710  19.711   1.843  1.00  0.00           O  
ATOM   1413  N   TYR A 498      38.129  15.204   0.988  1.00  0.00           N  
ATOM   1414  CA  TYR A 498      39.408  14.680   0.553  1.00  0.00           C  
ATOM   1415  C   TYR A 498      39.912  15.782  -0.370  1.00  0.00           C  
ATOM   1416  O   TYR A 498      39.247  16.139  -1.325  1.00  0.00           O  
ATOM   1417  CB  TYR A 498      39.199  13.392  -0.228  1.00  0.00           C  
ATOM   1418  CG  TYR A 498      38.983  12.203   0.670  1.00  0.00           C  
ATOM   1419  CD1 TYR A 498      40.071  11.483   1.165  1.00  0.00           C  
ATOM   1420  CD2 TYR A 498      37.702  11.818   1.066  1.00  0.00           C  
ATOM   1421  CE1 TYR A 498      39.892  10.407   2.034  1.00  0.00           C  
ATOM   1422  CE2 TYR A 498      37.514  10.748   1.940  1.00  0.00           C  
ATOM   1423  CZ  TYR A 498      38.618  10.048   2.417  1.00  0.00           C  
ATOM   1424  OH  TYR A 498      38.466   8.993   3.279  1.00  0.00           O  
ATOM   1425  N   LEU A 499      41.067  16.352  -0.087  1.00  0.00           N  
ATOM   1426  CA  LEU A 499      41.556  17.404  -0.935  1.00  0.00           C  
ATOM   1427  C   LEU A 499      42.367  16.841  -2.095  1.00  0.00           C  
ATOM   1428  O   LEU A 499      42.852  15.724  -2.015  1.00  0.00           O  
ATOM   1429  CB  LEU A 499      42.361  18.391  -0.090  1.00  0.00           C  
ATOM   1430  CG  LEU A 499      41.550  18.986   1.079  1.00  0.00           C  
ATOM   1431  CD1 LEU A 499      42.241  20.261   1.572  1.00  0.00           C  
ATOM   1432  CD2 LEU A 499      40.100  19.326   0.651  1.00  0.00           C  
ATOM   1433  N   VAL A 500      42.455  17.604  -3.188  1.00  0.00           N  
ATOM   1434  CA  VAL A 500      43.209  17.227  -4.384  1.00  0.00           C  
ATOM   1435  C   VAL A 500      44.015  18.453  -4.823  1.00  0.00           C  
ATOM   1436  O   VAL A 500      43.483  19.395  -5.429  1.00  0.00           O  
ATOM   1437  CB  VAL A 500      42.268  16.824  -5.576  1.00  0.00           C  
ATOM   1438  CG1 VAL A 500      43.108  16.430  -6.797  1.00  0.00           C  
ATOM   1439  CG2 VAL A 500      41.322  15.676  -5.161  1.00  0.00           C  
ATOM   1440  N   PRO A 501      45.322  18.460  -4.534  1.00  0.00           N  
ATOM   1441  CA  PRO A 501      46.101  19.634  -4.945  1.00  0.00           C  
ATOM   1442  C   PRO A 501      46.060  19.796  -6.462  1.00  0.00           C  
ATOM   1443  O   PRO A 501      45.789  18.830  -7.170  1.00  0.00           O  
ATOM   1444  CB  PRO A 501      47.506  19.313  -4.435  1.00  0.00           C  
ATOM   1445  CG  PRO A 501      47.277  18.294  -3.363  1.00  0.00           C  
ATOM   1446  CD  PRO A 501      46.179  17.441  -3.911  1.00  0.00           C  
ATOM   1447  N   SER A 502      46.313  21.006  -6.962  1.00  0.00           N  
ATOM   1448  CA  SER A 502      46.325  21.233  -8.408  1.00  0.00           C  
ATOM   1449  C   SER A 502      47.732  21.531  -8.916  1.00  0.00           C  
ATOM   1450  O   SER A 502      48.455  22.313  -8.333  1.00  0.00           O  
ATOM   1451  CB  SER A 502      45.399  22.387  -8.803  1.00  0.00           C  
ATOM   1452  OG  SER A 502      45.618  22.774 -10.166  1.00  0.00           O  
ATOM   1453  N   ARG A 503      48.114  20.884 -10.005  1.00  0.00           N  
ATOM   1454  CA  ARG A 503      49.412  21.084 -10.629  1.00  0.00           C  
ATOM   1455  C   ARG A 503      49.336  22.345 -11.530  1.00  0.00           C  
ATOM   1456  O   ARG A 503      50.373  22.910 -11.901  1.00  0.00           O  
ATOM   1457  CB  ARG A 503      49.756  19.822 -11.442  1.00  0.00           C  
ATOM   1458  CG  ARG A 503      51.015  19.862 -12.290  1.00  0.00           C  
ATOM   1459  CD  ARG A 503      51.303  18.492 -12.953  1.00  0.00           C  
ATOM   1460  NE  ARG A 503      52.069  18.626 -14.203  1.00  0.00           N  
ATOM   1461  CZ  ARG A 503      52.283  17.643 -15.085  1.00  0.00           C  
ATOM   1462  NH1 ARG A 503      51.799  16.414 -14.872  1.00  0.00           N  
ATOM   1463  NH2 ARG A 503      52.961  17.896 -16.205  1.00  0.00           N  
ATOM   1464  N   VAL A 550      48.117  22.789 -11.870  1.00  0.00           N  
ATOM   1465  CA  VAL A 550      47.934  23.977 -12.713  1.00  0.00           C  
ATOM   1466  C   VAL A 550      47.715  25.205 -11.833  1.00  0.00           C  
ATOM   1467  O   VAL A 550      48.158  26.305 -12.152  1.00  0.00           O  
ATOM   1468  CB  VAL A 550      46.708  23.849 -13.687  1.00  0.00           C  
ATOM   1469  CG1 VAL A 550      46.661  25.034 -14.607  1.00  0.00           C  
ATOM   1470  CG2 VAL A 550      46.792  22.578 -14.512  1.00  0.00           C  
ATOM   1471  N   HIS A 650      46.998  25.029 -10.737  1.00  0.00           N  
ATOM   1472  CA  HIS A 650      46.776  26.136  -9.813  1.00  0.00           C  
ATOM   1473  C   HIS A 650      47.500  25.714  -8.535  1.00  0.00           C  
ATOM   1474  O   HIS A 650      46.901  25.236  -7.569  1.00  0.00           O  
ATOM   1475  CB  HIS A 650      45.273  26.351  -9.598  1.00  0.00           C  
ATOM   1476  CG  HIS A 650      44.544  26.717 -10.855  1.00  0.00           C  
ATOM   1477  ND1 HIS A 650      44.756  27.908 -11.519  1.00  0.00           N  
ATOM   1478  CD2 HIS A 650      43.635  26.033 -11.595  1.00  0.00           C  
ATOM   1479  CE1 HIS A 650      44.011  27.943 -12.611  1.00  0.00           C  
ATOM   1480  NE2 HIS A 650      43.322  26.817 -12.682  1.00  0.00           N  
ATOM   1481  N   LYS A 651      48.821  25.872  -8.571  1.00  0.00           N  
ATOM   1482  CA  LYS A 651      49.675  25.476  -7.459  1.00  0.00           C  
ATOM   1483  C   LYS A 651      49.328  26.192  -6.159  1.00  0.00           C  
ATOM   1484  O   LYS A 651      49.404  27.416  -6.069  1.00  0.00           O  
ATOM   1485  CB  LYS A 651      51.139  25.683  -7.842  1.00  0.00           C  
ATOM   1486  CG  LYS A 651      51.616  24.731  -8.957  1.00  0.00           C  
ATOM   1487  CD  LYS A 651      53.087  24.964  -9.312  1.00  0.00           C  
ATOM   1488  CE  LYS A 651      53.499  24.315 -10.629  1.00  0.00           C  
ATOM   1489  NZ  LYS A 651      53.440  22.843 -10.573  1.00  0.00           N  
ATOM   1490  N   GLY A 652      48.943  25.404  -5.158  1.00  0.00           N  
ATOM   1491  CA  GLY A 652      48.555  25.945  -3.874  1.00  0.00           C  
ATOM   1492  C   GLY A 652      47.047  25.860  -3.674  1.00  0.00           C  
ATOM   1493  O   GLY A 652      46.537  26.268  -2.635  1.00  0.00           O  
ATOM   1494  N   LYS A 653      46.323  25.317  -4.652  1.00  0.00           N  
ATOM   1495  CA  LYS A 653      44.864  25.211  -4.554  1.00  0.00           C  
ATOM   1496  C   LYS A 653      44.367  23.783  -4.711  1.00  0.00           C  
ATOM   1497  O   LYS A 653      45.022  22.953  -5.358  1.00  0.00           O  
ATOM   1498  CB  LYS A 653      44.221  26.104  -5.599  1.00  0.00           C  
ATOM   1499  CG  LYS A 653      44.764  27.498  -5.521  1.00  0.00           C  
ATOM   1500  CD  LYS A 653      44.127  28.419  -6.519  1.00  0.00           C  
ATOM   1501  CE  LYS A 653      44.445  29.839  -6.128  1.00  0.00           C  
ATOM   1502  NZ  LYS A 653      43.467  30.763  -6.685  1.00  0.00           N  
ATOM   1503  N   PHE A 654      43.207  23.503  -4.121  1.00  0.00           N  
ATOM   1504  CA  PHE A 654      42.654  22.167  -4.175  1.00  0.00           C  
ATOM   1505  C   PHE A 654      41.212  22.066  -4.671  1.00  0.00           C  
ATOM   1506  O   PHE A 654      40.499  23.071  -4.817  1.00  0.00           O  
ATOM   1507  CB  PHE A 654      42.717  21.523  -2.778  1.00  0.00           C  
ATOM   1508  CG  PHE A 654      44.060  21.604  -2.122  1.00  0.00           C  
ATOM   1509  CD1 PHE A 654      44.571  22.834  -1.689  1.00  0.00           C  
ATOM   1510  CD2 PHE A 654      44.831  20.451  -1.938  1.00  0.00           C  
ATOM   1511  CE1 PHE A 654      45.828  22.918  -1.086  1.00  0.00           C  
ATOM   1512  CE2 PHE A 654      46.092  20.522  -1.334  1.00  0.00           C  
ATOM   1513  CZ  PHE A 654      46.591  21.765  -0.906  1.00  0.00           C  
ATOM   1514  N   TYR A 655      40.804  20.822  -4.917  1.00  0.00           N  
ATOM   1515  CA  TYR A 655      39.440  20.472  -5.309  1.00  0.00           C  
ATOM   1516  C   TYR A 655      39.026  19.609  -4.131  1.00  0.00           C  
ATOM   1517  O   TYR A 655      39.799  19.411  -3.203  1.00  0.00           O  
ATOM   1518  CB  TYR A 655      39.424  19.596  -6.567  1.00  0.00           C  
ATOM   1519  CG  TYR A 655      39.981  20.255  -7.797  1.00  0.00           C  
ATOM   1520  CD1 TYR A 655      39.246  21.215  -8.489  1.00  0.00           C  
ATOM   1521  CD2 TYR A 655      41.251  19.940  -8.261  1.00  0.00           C  
ATOM   1522  CE1 TYR A 655      39.765  21.838  -9.613  1.00  0.00           C  
ATOM   1523  CE2 TYR A 655      41.781  20.558  -9.385  1.00  0.00           C  
ATOM   1524  CZ  TYR A 655      41.032  21.504 -10.060  1.00  0.00           C  
ATOM   1525  OH  TYR A 655      41.527  22.090 -11.209  1.00  0.00           O  
ATOM   1526  N   ALA A 656      37.821  19.079  -4.158  1.00  0.00           N  
ATOM   1527  CA  ALA A 656      37.402  18.196  -3.084  1.00  0.00           C  
ATOM   1528  C   ALA A 656      36.579  17.072  -3.703  1.00  0.00           C  
ATOM   1529  O   ALA A 656      35.784  17.319  -4.600  1.00  0.00           O  
ATOM   1530  CB  ALA A 656      36.568  18.954  -2.064  1.00  0.00           C  
ATOM   1531  N   LEU A 657      36.793  15.835  -3.273  1.00  0.00           N  
ATOM   1532  CA  LEU A 657      35.979  14.755  -3.795  1.00  0.00           C  
ATOM   1533  C   LEU A 657      34.674  15.152  -3.165  1.00  0.00           C  
ATOM   1534  O   LEU A 657      34.655  15.644  -2.043  1.00  0.00           O  
ATOM   1535  CB  LEU A 657      36.462  13.408  -3.279  1.00  0.00           C  
ATOM   1536  CG  LEU A 657      37.896  13.190  -3.742  1.00  0.00           C  
ATOM   1537  CD1 LEU A 657      38.295  11.731  -3.552  1.00  0.00           C  
ATOM   1538  CD2 LEU A 657      38.000  13.610  -5.214  1.00  0.00           C  
ATOM   1539  N   PRO A 658      33.564  14.979  -3.886  1.00  0.00           N  
ATOM   1540  CA  PRO A 658      32.253  15.357  -3.353  1.00  0.00           C  
ATOM   1541  C   PRO A 658      31.713  14.464  -2.268  1.00  0.00           C  
ATOM   1542  O   PRO A 658      31.929  13.273  -2.298  1.00  0.00           O  
ATOM   1543  CB  PRO A 658      31.375  15.301  -4.583  1.00  0.00           C  
ATOM   1544  CG  PRO A 658      31.959  14.140  -5.331  1.00  0.00           C  
ATOM   1545  CD  PRO A 658      33.440  14.388  -5.235  1.00  0.00           C  
ATOM   1546  N   GLN A 659      31.018  15.032  -1.294  1.00  0.00           N  
ATOM   1547  CA  GLN A 659      30.400  14.193  -0.280  1.00  0.00           C  
ATOM   1548  C   GLN A 659      29.158  13.692  -1.053  1.00  0.00           C  
ATOM   1549  O   GLN A 659      28.664  12.570  -0.868  1.00  0.00           O  
ATOM   1550  CB  GLN A 659      29.975  15.023   0.928  1.00  0.00           C  
ATOM   1551  CG  GLN A 659      31.052  15.955   1.471  1.00  0.00           C  
ATOM   1552  CD  GLN A 659      32.068  15.286   2.404  1.00  0.00           C  
ATOM   1553  OE1 GLN A 659      33.153  14.909   1.992  1.00  0.00           O  
ATOM   1554  NE2 GLN A 659      31.710  15.150   3.662  1.00  0.00           N  
ATOM   1555  N   SER A 660      28.682  14.554  -1.945  1.00  0.00           N  
ATOM   1556  CA  SER A 660      27.523  14.268  -2.780  1.00  0.00           C  
ATOM   1557  C   SER A 660      27.258  15.415  -3.777  1.00  0.00           C  
ATOM   1558  O   SER A 660      27.776  16.544  -3.630  1.00  0.00           O  
ATOM   1559  CB  SER A 660      26.280  14.051  -1.907  1.00  0.00           C  
ATOM   1560  OG  SER A 660      26.030  15.166  -1.058  1.00  0.00           O  
ATOM   1561  N   PRO A 661      26.461  15.125  -4.826  1.00  0.00           N  
ATOM   1562  CA  PRO A 661      26.082  16.076  -5.882  1.00  0.00           C  
ATOM   1563  C   PRO A 661      25.065  17.101  -5.367  1.00  0.00           C  
ATOM   1564  O   PRO A 661      24.362  17.764  -6.145  1.00  0.00           O  
ATOM   1565  CB  PRO A 661      25.504  15.163  -6.963  1.00  0.00           C  
ATOM   1566  CG  PRO A 661      26.288  13.892  -6.765  1.00  0.00           C  
ATOM   1567  CD  PRO A 661      26.194  13.747  -5.269  1.00  0.00           C  
ATOM   1568  N   GLN A 662      25.041  17.212  -4.037  1.00  0.00           N  
ATOM   1569  CA  GLN A 662      24.169  18.087  -3.278  1.00  0.00           C  
ATOM   1570  C   GLN A 662      23.830  19.430  -3.865  1.00  0.00           C  
ATOM   1571  O   GLN A 662      22.662  19.707  -4.109  1.00  0.00           O  
ATOM   1572  CB  GLN A 662      24.750  18.300  -1.893  1.00  0.00           C  
ATOM   1573  CG  GLN A 662      26.224  18.544  -1.879  1.00  0.00           C  
ATOM   1574  CD  GLN A 662      26.638  19.133  -0.571  1.00  0.00           C  
ATOM   1575  OE1 GLN A 662      26.143  18.740   0.487  1.00  0.00           O  
ATOM   1576  NE2 GLN A 662      27.546  20.093  -0.624  1.00  0.00           N  
ATOM   1577  N   LEU A 663      24.816  20.288  -4.080  1.00  0.00           N  
ATOM   1578  CA  LEU A 663      24.474  21.593  -4.633  1.00  0.00           C  
ATOM   1579  C   LEU A 663      24.326  21.611  -6.138  1.00  0.00           C  
ATOM   1580  O   LEU A 663      23.581  22.421  -6.663  1.00  0.00           O  
ATOM   1581  CB  LEU A 663      25.477  22.646  -4.198  1.00  0.00           C  
ATOM   1582  CG  LEU A 663      24.773  23.890  -3.650  1.00  0.00           C  
ATOM   1583  CD1 LEU A 663      23.755  23.525  -2.582  1.00  0.00           C  
ATOM   1584  CD2 LEU A 663      25.820  24.831  -3.093  1.00  0.00           C  
ATOM   1585  N   PHE A 664      25.032  20.712  -6.823  1.00  0.00           N  
ATOM   1586  CA  PHE A 664      24.958  20.576  -8.281  1.00  0.00           C  
ATOM   1587  C   PHE A 664      23.600  20.085  -8.803  1.00  0.00           C  
ATOM   1588  O   PHE A 664      23.193  20.469  -9.883  1.00  0.00           O  
ATOM   1589  CB  PHE A 664      26.038  19.619  -8.782  1.00  0.00           C  
ATOM   1590  CG  PHE A 664      27.363  20.268  -8.977  1.00  0.00           C  
ATOM   1591  CD1 PHE A 664      27.504  21.328  -9.879  1.00  0.00           C  
ATOM   1592  CD2 PHE A 664      28.473  19.858  -8.236  1.00  0.00           C  
ATOM   1593  CE1 PHE A 664      28.738  21.972 -10.034  1.00  0.00           C  
ATOM   1594  CE2 PHE A 664      29.714  20.496  -8.383  1.00  0.00           C  
ATOM   1595  CZ  PHE A 664      29.851  21.550  -9.276  1.00  0.00           C  
ATOM   1596  N   LYS A 665      22.913  19.224  -8.050  1.00  0.00           N  
ATOM   1597  CA  LYS A 665      21.623  18.705  -8.501  1.00  0.00           C  
ATOM   1598  C   LYS A 665      20.548  19.750  -8.335  1.00  0.00           C  
ATOM   1599  O   LYS A 665      19.574  19.779  -9.093  1.00  0.00           O  
ATOM   1600  CB  LYS A 665      21.225  17.413  -7.756  1.00  0.00           C  
ATOM   1601  CG  LYS A 665      20.856  17.544  -6.277  1.00  0.00           C  
ATOM   1602  CD  LYS A 665      20.880  16.163  -5.640  1.00  0.00           C  
ATOM   1603  CE  LYS A 665      20.211  16.115  -4.292  1.00  0.00           C  
ATOM   1604  NZ  LYS A 665      20.114  14.711  -3.752  1.00  0.00           N  
ATOM   1605  N   GLN A 666      20.712  20.608  -7.338  1.00  0.00           N  
ATOM   1606  CA  GLN A 666      19.746  21.669  -7.142  1.00  0.00           C  
ATOM   1607  C   GLN A 666      19.957  22.675  -8.284  1.00  0.00           C  
ATOM   1608  O   GLN A 666      19.021  23.235  -8.850  1.00  0.00           O  
ATOM   1609  CB  GLN A 666      19.963  22.317  -5.777  1.00  0.00           C  
ATOM   1610  CG  GLN A 666      19.456  21.452  -4.654  1.00  0.00           C  
ATOM   1611  CD  GLN A 666      19.499  22.151  -3.316  1.00  0.00           C  
ATOM   1612  OE1 GLN A 666      18.970  23.265  -3.163  1.00  0.00           O  
ATOM   1613  NE2 GLN A 666      20.125  21.506  -2.330  1.00  0.00           N  
ATOM   1614  N   LEU A 667      21.213  22.883  -8.624  1.00  0.00           N  
ATOM   1615  CA  LEU A 667      21.541  23.805  -9.674  1.00  0.00           C  
ATOM   1616  C   LEU A 667      20.902  23.273 -10.959  1.00  0.00           C  
ATOM   1617  O   LEU A 667      20.518  24.061 -11.847  1.00  0.00           O  
ATOM   1618  CB  LEU A 667      23.066  23.910  -9.775  1.00  0.00           C  
ATOM   1619  CG  LEU A 667      23.708  25.269  -9.461  1.00  0.00           C  
ATOM   1620  CD1 LEU A 667      22.774  26.150  -8.660  1.00  0.00           C  
ATOM   1621  CD2 LEU A 667      24.999  25.023  -8.725  1.00  0.00           C  
ATOM   1622  N   LEU A 668      20.743  21.948 -11.050  1.00  0.00           N  
ATOM   1623  CA  LEU A 668      20.145  21.361 -12.246  1.00  0.00           C  
ATOM   1624  C   LEU A 668      18.621  21.519 -12.277  1.00  0.00           C  
ATOM   1625  O   LEU A 668      17.996  21.498 -13.345  1.00  0.00           O  
ATOM   1626  CB  LEU A 668      20.529  19.889 -12.382  1.00  0.00           C  
ATOM   1627  CG  LEU A 668      21.992  19.646 -12.739  1.00  0.00           C  
ATOM   1628  CD1 LEU A 668      22.346  18.168 -12.504  1.00  0.00           C  
ATOM   1629  CD2 LEU A 668      22.240  20.064 -14.170  1.00  0.00           C  
ATOM   1630  N   MET A 669      18.023  21.657 -11.103  1.00  0.00           N  
ATOM   1631  CA  MET A 669      16.587  21.848 -11.042  1.00  0.00           C  
ATOM   1632  C   MET A 669      16.350  23.302 -11.417  1.00  0.00           C  
ATOM   1633  O   MET A 669      15.283  23.673 -11.905  1.00  0.00           O  
ATOM   1634  CB  MET A 669      16.056  21.565  -9.640  1.00  0.00           C  
ATOM   1635  CG  MET A 669      16.260  20.150  -9.187  1.00  0.00           C  
ATOM   1636  SD  MET A 669      15.355  18.888 -10.093  1.00  0.00           S  
ATOM   1637  CE  MET A 669      16.484  18.553 -11.501  1.00  0.00           C  
ATOM   1638  N   MET A 670      17.352  24.133 -11.204  1.00  0.00           N  
ATOM   1639  CA  MET A 670      17.182  25.519 -11.562  1.00  0.00           C  
ATOM   1640  C   MET A 670      17.535  25.704 -13.021  1.00  0.00           C  
ATOM   1641  O   MET A 670      17.174  26.704 -13.618  1.00  0.00           O  
ATOM   1642  CB  MET A 670      18.023  26.397 -10.652  1.00  0.00           C  
ATOM   1643  CG  MET A 670      17.566  26.281  -9.212  1.00  0.00           C  
ATOM   1644  SD  MET A 670      18.602  27.248  -8.185  1.00  0.00           S  
ATOM   1645  CE  MET A 670      19.128  26.009  -6.937  1.00  0.00           C  
ATOM   1646  N   SER A 671      18.220  24.717 -13.599  1.00  0.00           N  
ATOM   1647  CA  SER A 671      18.579  24.766 -15.021  1.00  0.00           C  
ATOM   1648  C   SER A 671      17.462  24.262 -15.926  1.00  0.00           C  
ATOM   1649  O   SER A 671      17.621  24.224 -17.138  1.00  0.00           O  
ATOM   1650  CB  SER A 671      19.835  23.950 -15.316  1.00  0.00           C  
ATOM   1651  OG  SER A 671      20.975  24.552 -14.745  1.00  0.00           O  
ATOM   1652  N   GLY A 685      16.339  23.855 -15.357  1.00  0.00           N  
ATOM   1653  CA  GLY A 685      15.264  23.407 -16.222  1.00  0.00           C  
ATOM   1654  C   GLY A 685      15.018  21.918 -16.293  1.00  0.00           C  
ATOM   1655  O   GLY A 685      13.907  21.489 -16.604  1.00  0.00           O  
ATOM   1656  N   PHE A 686      16.055  21.120 -16.059  1.00  0.00           N  
ATOM   1657  CA  PHE A 686      15.891  19.669 -16.033  1.00  0.00           C  
ATOM   1658  C   PHE A 686      14.872  19.582 -14.923  1.00  0.00           C  
ATOM   1659  O   PHE A 686      14.869  20.432 -14.026  1.00  0.00           O  
ATOM   1660  CB  PHE A 686      17.247  19.057 -15.744  1.00  0.00           C  
ATOM   1661  CG  PHE A 686      18.238  19.382 -16.822  1.00  0.00           C  
ATOM   1662  CD1 PHE A 686      18.074  18.840 -18.104  1.00  0.00           C  
ATOM   1663  CD2 PHE A 686      19.257  20.310 -16.606  1.00  0.00           C  
ATOM   1664  CE1 PHE A 686      18.895  19.214 -19.152  1.00  0.00           C  
ATOM   1665  CE2 PHE A 686      20.096  20.700 -17.649  1.00  0.00           C  
ATOM   1666  CZ  PHE A 686      19.912  20.149 -18.933  1.00  0.00           C  
ATOM   1667  N   ASP A 687      13.982  18.613 -14.966  1.00  0.00           N  
ATOM   1668  CA  ASP A 687      12.899  18.608 -13.987  1.00  0.00           C  
ATOM   1669  C   ASP A 687      13.010  17.532 -12.896  1.00  0.00           C  
ATOM   1670  O   ASP A 687      12.513  17.698 -11.763  1.00  0.00           O  
ATOM   1671  CB  ASP A 687      11.601  18.476 -14.811  1.00  0.00           C  
ATOM   1672  CG  ASP A 687      10.357  18.318 -13.974  1.00  0.00           C  
ATOM   1673  OD1 ASP A 687       9.901  19.301 -13.344  1.00  0.00           O  
ATOM   1674  OD2 ASP A 687       9.820  17.195 -13.962  1.00  0.00           O  
ATOM   1675  N   ARG A 688      13.637  16.419 -13.272  1.00  0.00           N  
ATOM   1676  CA  ARG A 688      13.838  15.278 -12.403  1.00  0.00           C  
ATOM   1677  C   ARG A 688      15.199  14.706 -12.745  1.00  0.00           C  
ATOM   1678  O   ARG A 688      15.499  14.369 -13.888  1.00  0.00           O  
ATOM   1679  CB  ARG A 688      12.763  14.231 -12.624  1.00  0.00           C  
ATOM   1680  CG  ARG A 688      11.374  14.654 -12.163  1.00  0.00           C  
ATOM   1681  CD  ARG A 688      10.357  13.569 -12.476  1.00  0.00           C  
ATOM   1682  NE  ARG A 688       9.069  13.758 -11.801  1.00  0.00           N  
ATOM   1683  CZ  ARG A 688       8.127  12.817 -11.729  1.00  0.00           C  
ATOM   1684  NH1 ARG A 688       8.328  11.622 -12.284  1.00  0.00           N  
ATOM   1685  NH2 ARG A 688       6.982  13.061 -11.112  1.00  0.00           N  
ATOM   1686  N   TYR A 689      16.041  14.625 -11.729  1.00  0.00           N  
ATOM   1687  CA  TYR A 689      17.380  14.130 -11.923  1.00  0.00           C  
ATOM   1688  C   TYR A 689      17.629  12.965 -10.998  1.00  0.00           C  
ATOM   1689  O   TYR A 689      16.988  12.828  -9.940  1.00  0.00           O  
ATOM   1690  CB  TYR A 689      18.387  15.261 -11.620  1.00  0.00           C  
ATOM   1691  CG  TYR A 689      19.640  14.828 -10.877  1.00  0.00           C  
ATOM   1692  CD1 TYR A 689      19.579  14.444  -9.526  1.00  0.00           C  
ATOM   1693  CD2 TYR A 689      20.871  14.758 -11.532  1.00  0.00           C  
ATOM   1694  CE1 TYR A 689      20.692  14.001  -8.863  1.00  0.00           C  
ATOM   1695  CE2 TYR A 689      22.005  14.318 -10.874  1.00  0.00           C  
ATOM   1696  CZ  TYR A 689      21.912  13.937  -9.530  1.00  0.00           C  
ATOM   1697  OH  TYR A 689      23.040  13.501  -8.841  1.00  0.00           O  
ATOM   1698  N   TYR A 690      18.538  12.106 -11.423  1.00  0.00           N  
ATOM   1699  CA  TYR A 690      18.977  11.028 -10.562  1.00  0.00           C  
ATOM   1700  C   TYR A 690      20.361  10.677 -11.075  1.00  0.00           C  
ATOM   1701  O   TYR A 690      20.731  11.068 -12.183  1.00  0.00           O  
ATOM   1702  CB  TYR A 690      18.044   9.820 -10.569  1.00  0.00           C  
ATOM   1703  CG  TYR A 690      18.328   8.795 -11.649  1.00  0.00           C  
ATOM   1704  CD1 TYR A 690      17.811   8.947 -12.947  1.00  0.00           C  
ATOM   1705  CD2 TYR A 690      19.113   7.668 -11.372  1.00  0.00           C  
ATOM   1706  CE1 TYR A 690      18.065   8.007 -13.929  1.00  0.00           C  
ATOM   1707  CE2 TYR A 690      19.368   6.731 -12.338  1.00  0.00           C  
ATOM   1708  CZ  TYR A 690      18.847   6.899 -13.616  1.00  0.00           C  
ATOM   1709  OH  TYR A 690      19.113   5.955 -14.578  1.00  0.00           O  
ATOM   1710  N   GLN A 691      21.139   9.992 -10.248  1.00  0.00           N  
ATOM   1711  CA  GLN A 691      22.487   9.568 -10.618  1.00  0.00           C  
ATOM   1712  C   GLN A 691      22.865   8.491  -9.588  1.00  0.00           C  
ATOM   1713  O   GLN A 691      22.382   8.515  -8.455  1.00  0.00           O  
ATOM   1714  CB  GLN A 691      23.453  10.773 -10.538  1.00  0.00           C  
ATOM   1715  CG  GLN A 691      24.730  10.696 -11.406  1.00  0.00           C  
ATOM   1716  CD  GLN A 691      25.770  11.810 -11.098  1.00  0.00           C  
ATOM   1717  OE1 GLN A 691      25.474  12.777 -10.384  1.00  0.00           O  
ATOM   1718  NE2 GLN A 691      26.986  11.671 -11.648  1.00  0.00           N  
ATOM   1719  N   ILE A 692      23.636   7.496 -10.002  1.00  0.00           N  
ATOM   1720  CA  ILE A 692      24.135   6.499  -9.057  1.00  0.00           C  
ATOM   1721  C   ILE A 692      25.602   6.929  -9.057  1.00  0.00           C  
ATOM   1722  O   ILE A 692      26.377   6.666  -9.988  1.00  0.00           O  
ATOM   1723  CB  ILE A 692      23.869   5.061  -9.555  1.00  0.00           C  
ATOM   1724  CG1 ILE A 692      22.364   4.811  -9.478  1.00  0.00           C  
ATOM   1725  CG2 ILE A 692      24.545   4.030  -8.671  1.00  0.00           C  
ATOM   1726  CD1 ILE A 692      21.990   3.393  -9.417  1.00  0.00           C  
ATOM   1727  N   VAL A 693      25.954   7.656  -8.008  1.00  0.00           N  
ATOM   1728  CA  VAL A 693      27.272   8.271  -7.912  1.00  0.00           C  
ATOM   1729  C   VAL A 693      28.084   7.979  -6.640  1.00  0.00           C  
ATOM   1730  O   VAL A 693      27.536   7.535  -5.635  1.00  0.00           O  
ATOM   1731  CB  VAL A 693      27.074   9.823  -8.079  1.00  0.00           C  
ATOM   1732  CG1 VAL A 693      26.238  10.365  -6.914  1.00  0.00           C  
ATOM   1733  CG2 VAL A 693      28.395  10.521  -8.200  1.00  0.00           C  
ATOM   1734  N   LYS A 695      29.389   8.243  -6.700  1.00  0.00           N  
ATOM   1735  CA  LYS A 695      30.299   8.028  -5.565  1.00  0.00           C  
ATOM   1736  C   LYS A 695      30.395   9.298  -4.735  1.00  0.00           C  
ATOM   1737  O   LYS A 695      30.405  10.414  -5.273  1.00  0.00           O  
ATOM   1738  CB  LYS A 695      31.711   7.639  -6.029  1.00  0.00           C  
ATOM   1739  CG  LYS A 695      31.910   6.185  -6.479  1.00  0.00           C  
ATOM   1740  CD  LYS A 695      31.696   5.212  -5.316  1.00  0.00           C  
ATOM   1741  CE  LYS A 695      32.061   3.753  -5.662  1.00  0.00           C  
ATOM   1742  NZ  LYS A 695      33.449   3.590  -6.200  1.00  0.00           N  
ATOM   1743  N   CYS A 696      30.466   9.087  -3.421  1.00  0.00           N  
ATOM   1744  CA  CYS A 696      30.566  10.117  -2.407  1.00  0.00           C  
ATOM   1745  C   CYS A 696      31.722   9.739  -1.485  1.00  0.00           C  
ATOM   1746  O   CYS A 696      31.990   8.565  -1.263  1.00  0.00           O  
ATOM   1747  CB  CYS A 696      29.268  10.167  -1.619  1.00  0.00           C  
ATOM   1748  SG  CYS A 696      27.863  10.488  -2.682  1.00  0.00           S  
ATOM   1749  N   PHE A 697      32.400  10.737  -0.941  1.00  0.00           N  
ATOM   1750  CA  PHE A 697      33.535  10.488  -0.082  1.00  0.00           C  
ATOM   1751  C   PHE A 697      33.444  11.224   1.241  1.00  0.00           C  
ATOM   1752  O   PHE A 697      33.321  12.435   1.261  1.00  0.00           O  
ATOM   1753  CB  PHE A 697      34.813  10.908  -0.800  1.00  0.00           C  
ATOM   1754  CG  PHE A 697      34.930  10.371  -2.197  1.00  0.00           C  
ATOM   1755  CD1 PHE A 697      34.023  10.750  -3.185  1.00  0.00           C  
ATOM   1756  CD2 PHE A 697      35.949   9.499  -2.534  1.00  0.00           C  
ATOM   1757  CE1 PHE A 697      34.132  10.268  -4.488  1.00  0.00           C  
ATOM   1758  CE2 PHE A 697      36.065   9.013  -3.835  1.00  0.00           C  
ATOM   1759  CZ  PHE A 697      35.156   9.398  -4.814  1.00  0.00           C  
ATOM   1760  N   ARG A 698      33.513  10.484   2.342  1.00  0.00           N  
ATOM   1761  CA  ARG A 698      33.469  11.056   3.685  1.00  0.00           C  
ATOM   1762  C   ARG A 698      34.855  10.805   4.315  1.00  0.00           C  
ATOM   1763  O   ARG A 698      35.238   9.656   4.554  1.00  0.00           O  
ATOM   1764  CB  ARG A 698      32.352  10.374   4.505  1.00  0.00           C  
ATOM   1765  CG  ARG A 698      32.440   8.810   4.538  1.00  0.00           C  
ATOM   1766  CD  ARG A 698      31.093   8.091   4.881  1.00  0.00           C  
ATOM   1767  NE  ARG A 698      31.066   6.686   4.424  1.00  0.00           N  
ATOM   1768  CZ  ARG A 698      29.981   5.905   4.368  1.00  0.00           C  
ATOM   1769  NH1 ARG A 698      28.794   6.363   4.744  1.00  0.00           N  
ATOM   1770  NH2 ARG A 698      30.077   4.661   3.916  1.00  0.00           N  
ATOM   1771  N   ASP A 699      35.629  11.861   4.558  1.00  0.00           N  
ATOM   1772  CA  ASP A 699      36.950  11.671   5.167  1.00  0.00           C  
ATOM   1773  C   ASP A 699      36.902  11.680   6.690  1.00  0.00           C  
ATOM   1774  O   ASP A 699      37.879  12.024   7.344  1.00  0.00           O  
ATOM   1775  CB  ASP A 699      37.963  12.720   4.681  1.00  0.00           C  
ATOM   1776  CG  ASP A 699      39.354  12.524   5.289  1.00  0.00           C  
ATOM   1777  OD1 ASP A 699      39.729  11.373   5.581  1.00  0.00           O  
ATOM   1778  OD2 ASP A 699      40.084  13.521   5.468  1.00  0.00           O  
ATOM   1779  N   GLU A 700      35.756  11.315   7.252  1.00  0.00           N  
ATOM   1780  CA  GLU A 700      35.620  11.230   8.698  1.00  0.00           C  
ATOM   1781  C   GLU A 700      36.055   9.804   9.042  1.00  0.00           C  
ATOM   1782  O   GLU A 700      36.163   8.946   8.155  1.00  0.00           O  
ATOM   1783  CB  GLU A 700      34.163  11.448   9.126  1.00  0.00           C  
ATOM   1784  CG  GLU A 700      33.910  12.746   9.885  1.00  0.00           C  
ATOM   1785  CD  GLU A 700      33.741  13.952   8.971  1.00  0.00           C  
ATOM   1786  OE1 GLU A 700      32.758  13.985   8.202  1.00  0.00           O  
ATOM   1787  OE2 GLU A 700      34.588  14.869   9.022  1.00  0.00           O  
ATOM   1788  N   ASP A 703      36.315   9.544  10.317  1.00  0.00           N  
ATOM   1789  CA  ASP A 703      36.720   8.204  10.726  1.00  0.00           C  
ATOM   1790  C   ASP A 703      35.697   7.153  10.296  1.00  0.00           C  
ATOM   1791  O   ASP A 703      34.477   7.350  10.383  1.00  0.00           O  
ATOM   1792  CB  ASP A 703      36.946   8.147  12.238  1.00  0.00           C  
ATOM   1793  CG  ASP A 703      38.395   8.400  12.620  1.00  0.00           C  
ATOM   1794  OD1 ASP A 703      38.979   9.402  12.153  1.00  0.00           O  
ATOM   1795  OD2 ASP A 703      38.948   7.591  13.392  1.00  0.00           O  
ATOM   1796  N   LEU A 713      36.220   6.028   9.831  1.00  0.00           N  
ATOM   1797  CA  LEU A 713      35.399   4.938   9.339  1.00  0.00           C  
ATOM   1798  C   LEU A 713      34.922   4.005  10.441  1.00  0.00           C  
ATOM   1799  O   LEU A 713      35.721   3.394  11.143  1.00  0.00           O  
ATOM   1800  CB  LEU A 713      36.190   4.164   8.286  1.00  0.00           C  
ATOM   1801  CG  LEU A 713      37.055   5.080   7.411  1.00  0.00           C  
ATOM   1802  CD1 LEU A 713      37.807   4.241   6.412  1.00  0.00           C  
ATOM   1803  CD2 LEU A 713      36.193   6.127   6.707  1.00  0.00           C  
ATOM   1804  N   ARG A 714      33.605   3.910  10.582  1.00  0.00           N  
ATOM   1805  CA  ARG A 714      32.983   3.050  11.577  1.00  0.00           C  
ATOM   1806  C   ARG A 714      32.900   1.606  11.070  1.00  0.00           C  
ATOM   1807  O   ARG A 714      33.707   1.179  10.235  1.00  0.00           O  
ATOM   1808  CB  ARG A 714      31.582   3.572  11.899  1.00  0.00           C  
ATOM   1809  CG  ARG A 714      31.579   4.932  12.564  1.00  0.00           C  
ATOM   1810  CD  ARG A 714      31.848   4.800  14.059  1.00  0.00           C  
ATOM   1811  NE  ARG A 714      30.666   4.326  14.781  1.00  0.00           N  
ATOM   1812  CZ  ARG A 714      30.677   3.859  16.027  1.00  0.00           C  
ATOM   1813  NH1 ARG A 714      31.820   3.794  16.700  1.00  0.00           N  
ATOM   1814  NH2 ARG A 714      29.546   3.465  16.604  1.00  0.00           N  
ATOM   1815  N   ALA A 715      31.917   0.867  11.579  1.00  0.00           N  
ATOM   1816  CA  ALA A 715      31.703  -0.531  11.209  1.00  0.00           C  
ATOM   1817  C   ALA A 715      31.536  -0.699   9.704  1.00  0.00           C  
ATOM   1818  O   ALA A 715      32.497  -1.009   9.000  1.00  0.00           O  
ATOM   1819  CB  ALA A 715      30.476  -1.079  11.935  1.00  0.00           C  
ATOM   1820  N   ASP A 716      30.310  -0.506   9.218  1.00  0.00           N  
ATOM   1821  CA  ASP A 716      30.015  -0.621   7.788  1.00  0.00           C  
ATOM   1822  C   ASP A 716      30.124   0.772   7.144  1.00  0.00           C  
ATOM   1823  O   ASP A 716      29.172   1.286   6.532  1.00  0.00           O  
ATOM   1824  CB  ASP A 716      28.614  -1.226   7.576  1.00  0.00           C  
ATOM   1825  CG  ASP A 716      28.537  -2.716   7.984  1.00  0.00           C  
ATOM   1826  OD1 ASP A 716      29.433  -3.503   7.585  1.00  0.00           O  
ATOM   1827  OD2 ASP A 716      27.571  -3.099   8.693  1.00  0.00           O  
ATOM   1828  N   ARG A 718      31.320   1.350   7.298  1.00  0.00           N  
ATOM   1829  CA  ARG A 718      31.663   2.683   6.813  1.00  0.00           C  
ATOM   1830  C   ARG A 718      32.923   2.727   5.969  1.00  0.00           C  
ATOM   1831  O   ARG A 718      34.029   2.620   6.476  1.00  0.00           O  
ATOM   1832  CB  ARG A 718      31.844   3.627   8.000  1.00  0.00           C  
ATOM   1833  CG  ARG A 718      30.559   3.912   8.741  1.00  0.00           C  
ATOM   1834  CD  ARG A 718      29.751   4.963   8.024  1.00  0.00           C  
ATOM   1835  NE  ARG A 718      28.314   4.724   8.126  1.00  0.00           N  
ATOM   1836  CZ  ARG A 718      27.386   5.586   7.718  1.00  0.00           C  
ATOM   1837  NH1 ARG A 718      27.746   6.751   7.185  1.00  0.00           N  
ATOM   1838  NH2 ARG A 718      26.099   5.276   7.824  1.00  0.00           N  
ATOM   1839  N   GLN A 723      32.736   2.920   4.674  1.00  0.00           N  
ATOM   1840  CA  GLN A 723      33.828   3.009   3.725  1.00  0.00           C  
ATOM   1841  C   GLN A 723      34.157   4.486   3.436  1.00  0.00           C  
ATOM   1842  O   GLN A 723      33.324   5.377   3.599  1.00  0.00           O  
ATOM   1843  CB  GLN A 723      33.414   2.299   2.428  1.00  0.00           C  
ATOM   1844  CG  GLN A 723      33.156   0.807   2.587  1.00  0.00           C  
ATOM   1845  CD  GLN A 723      34.417   0.050   2.960  1.00  0.00           C  
ATOM   1846  OE1 GLN A 723      34.538  -0.462   4.076  1.00  0.00           O  
ATOM   1847  NE2 GLN A 723      35.375  -0.005   2.038  1.00  0.00           N  
ATOM   1848  N   PRO A 724      35.385   4.769   3.011  1.00  0.00           N  
ATOM   1849  CA  PRO A 724      35.674   6.178   2.733  1.00  0.00           C  
ATOM   1850  C   PRO A 724      34.865   6.671   1.525  1.00  0.00           C  
ATOM   1851  O   PRO A 724      34.569   7.870   1.410  1.00  0.00           O  
ATOM   1852  CB  PRO A 724      37.173   6.177   2.472  1.00  0.00           C  
ATOM   1853  CG  PRO A 724      37.429   4.764   1.964  1.00  0.00           C  
ATOM   1854  CD  PRO A 724      36.581   3.931   2.866  1.00  0.00           C  
ATOM   1855  N   GLU A 725      34.546   5.723   0.635  1.00  0.00           N  
ATOM   1856  CA  GLU A 725      33.757   5.941  -0.584  1.00  0.00           C  
ATOM   1857  C   GLU A 725      32.494   5.134  -0.437  1.00  0.00           C  
ATOM   1858  O   GLU A 725      32.505   4.054   0.130  1.00  0.00           O  
ATOM   1859  CB  GLU A 725      34.399   5.357  -1.839  1.00  0.00           C  
ATOM   1860  CG  GLU A 725      35.806   5.668  -2.098  1.00  0.00           C  
ATOM   1861  CD  GLU A 725      36.270   5.036  -3.396  1.00  0.00           C  
ATOM   1862  OE1 GLU A 725      35.410   4.819  -4.297  1.00  0.00           O  
ATOM   1863  OE2 GLU A 725      37.492   4.775  -3.517  1.00  0.00           O  
ATOM   1864  N   PHE A 726      31.402   5.640  -0.955  1.00  0.00           N  
ATOM   1865  CA  PHE A 726      30.200   4.866  -0.926  1.00  0.00           C  
ATOM   1866  C   PHE A 726      29.392   5.335  -2.105  1.00  0.00           C  
ATOM   1867  O   PHE A 726      29.702   6.365  -2.695  1.00  0.00           O  
ATOM   1868  CB  PHE A 726      29.442   5.014   0.383  1.00  0.00           C  
ATOM   1869  CG  PHE A 726      29.122   6.404   0.737  1.00  0.00           C  
ATOM   1870  CD1 PHE A 726      30.120   7.262   1.200  1.00  0.00           C  
ATOM   1871  CD2 PHE A 726      27.804   6.850   0.690  1.00  0.00           C  
ATOM   1872  CE1 PHE A 726      29.815   8.550   1.624  1.00  0.00           C  
ATOM   1873  CE2 PHE A 726      27.477   8.142   1.111  1.00  0.00           C  
ATOM   1874  CZ  PHE A 726      28.488   8.991   1.580  1.00  0.00           C  
ATOM   1875  N   THR A 728      28.378   4.558  -2.469  1.00  0.00           N  
ATOM   1876  CA  THR A 728      27.579   4.893  -3.627  1.00  0.00           C  
ATOM   1877  C   THR A 728      26.155   5.222  -3.254  1.00  0.00           C  
ATOM   1878  O   THR A 728      25.503   4.481  -2.512  1.00  0.00           O  
ATOM   1879  CB  THR A 728      27.598   3.740  -4.619  1.00  0.00           C  
ATOM   1880  OG1 THR A 728      28.958   3.366  -4.884  1.00  0.00           O  
ATOM   1881  CG2 THR A 728      26.908   4.145  -5.900  1.00  0.00           C  
ATOM   1882  N   GLN A 730      25.673   6.343  -3.771  1.00  0.00           N  
ATOM   1883  CA  GLN A 730      24.318   6.761  -3.476  1.00  0.00           C  
ATOM   1884  C   GLN A 730      23.448   6.746  -4.702  1.00  0.00           C  
ATOM   1885  O   GLN A 730      23.927   6.898  -5.828  1.00  0.00           O  
ATOM   1886  CB  GLN A 730      24.297   8.196  -2.959  1.00  0.00           C  
ATOM   1887  CG  GLN A 730      25.298   8.506  -1.898  1.00  0.00           C  
ATOM   1888  CD  GLN A 730      24.625   8.982  -0.643  1.00  0.00           C  
ATOM   1889  OE1 GLN A 730      24.205  10.157  -0.541  1.00  0.00           O  
ATOM   1890  NE2 GLN A 730      24.494   8.068   0.334  1.00  0.00           N  
ATOM   1891  N   ILE A 731      22.159   6.550  -4.473  1.00  0.00           N  
ATOM   1892  CA  ILE A 731      21.204   6.659  -5.549  1.00  0.00           C  
ATOM   1893  C   ILE A 731      20.727   8.056  -5.241  1.00  0.00           C  
ATOM   1894  O   ILE A 731      19.877   8.269  -4.383  1.00  0.00           O  
ATOM   1895  CB  ILE A 731      20.023   5.695  -5.446  1.00  0.00           C  
ATOM   1896  CG1 ILE A 731      20.522   4.240  -5.492  1.00  0.00           C  
ATOM   1897  CG2 ILE A 731      19.063   5.984  -6.594  1.00  0.00           C  
ATOM   1898  CD1 ILE A 731      19.427   3.206  -5.301  1.00  0.00           C  
ATOM   1899  N   ASP A 732      21.351   9.016  -5.905  1.00  0.00           N  
ATOM   1900  CA  ASP A 732      21.032  10.427  -5.731  1.00  0.00           C  
ATOM   1901  C   ASP A 732      19.795  10.823  -6.552  1.00  0.00           C  
ATOM   1902  O   ASP A 732      19.735  10.545  -7.736  1.00  0.00           O  
ATOM   1903  CB  ASP A 732      22.252  11.247  -6.160  1.00  0.00           C  
ATOM   1904  CG  ASP A 732      22.260  12.632  -5.565  1.00  0.00           C  
ATOM   1905  OD1 ASP A 732      21.692  12.806  -4.453  1.00  0.00           O  
ATOM   1906  OD2 ASP A 732      22.855  13.531  -6.210  1.00  0.00           O  
ATOM   1907  N   VAL A 733      18.818  11.461  -5.916  1.00  0.00           N  
ATOM   1908  CA  VAL A 733      17.580  11.909  -6.577  1.00  0.00           C  
ATOM   1909  C   VAL A 733      17.221  13.384  -6.285  1.00  0.00           C  
ATOM   1910  O   VAL A 733      17.447  13.872  -5.178  1.00  0.00           O  
ATOM   1911  CB  VAL A 733      16.397  11.054  -6.110  1.00  0.00           C  
ATOM   1912  CG1 VAL A 733      15.175  11.357  -6.917  1.00  0.00           C  
ATOM   1913  CG2 VAL A 733      16.761   9.599  -6.210  1.00  0.00           C  
ATOM   1914  N   GLU A 734      16.659  14.082  -7.276  1.00  0.00           N  
ATOM   1915  CA  GLU A 734      16.222  15.488  -7.128  1.00  0.00           C  
ATOM   1916  C   GLU A 734      14.983  15.724  -7.996  1.00  0.00           C  
ATOM   1917  O   GLU A 734      14.961  15.336  -9.171  1.00  0.00           O  
ATOM   1918  CB  GLU A 734      17.321  16.463  -7.559  1.00  0.00           C  
ATOM   1919  CG  GLU A 734      17.129  17.901  -7.047  1.00  0.00           C  
ATOM   1920  CD  GLU A 734      17.011  17.969  -5.525  1.00  0.00           C  
ATOM   1921  OE1 GLU A 734      17.519  17.053  -4.845  1.00  0.00           O  
ATOM   1922  OE2 GLU A 734      16.421  18.937  -5.000  1.00  0.00           O  
ATOM   1923  N   THR A 735      13.961  16.361  -7.426  1.00  0.00           N  
ATOM   1924  CA  THR A 735      12.723  16.623  -8.155  1.00  0.00           C  
ATOM   1925  C   THR A 735      12.328  18.077  -8.121  1.00  0.00           C  
ATOM   1926  O   THR A 735      12.801  18.829  -7.278  1.00  0.00           O  
ATOM   1927  CB  THR A 735      11.523  15.851  -7.571  1.00  0.00           C  
ATOM   1928  OG1 THR A 735      11.159  16.412  -6.297  1.00  0.00           O  
ATOM   1929  CG2 THR A 735      11.840  14.355  -7.439  1.00  0.00           C  
ATOM   1930  N   SER A 736      11.461  18.472  -9.052  1.00  0.00           N  
ATOM   1931  CA  SER A 736      10.941  19.837  -9.101  1.00  0.00           C  
ATOM   1932  C   SER A 736       9.429  19.755  -9.018  1.00  0.00           C  
ATOM   1933  O   SER A 736       8.828  18.672  -9.170  1.00  0.00           O  
ATOM   1934  CB  SER A 736      11.302  20.556 -10.403  1.00  0.00           C  
ATOM   1935  OG  SER A 736      12.688  20.790 -10.539  1.00  0.00           O  
ATOM   1936  N   PHE A 737       8.829  20.912  -8.763  1.00  0.00           N  
ATOM   1937  CA  PHE A 737       7.385  21.060  -8.680  1.00  0.00           C  
ATOM   1938  C   PHE A 737       6.688  19.932  -7.903  1.00  0.00           C  
ATOM   1939  O   PHE A 737       5.578  19.510  -8.277  1.00  0.00           O  
ATOM   1940  CB  PHE A 737       6.818  21.168 -10.107  1.00  0.00           C  
ATOM   1941  CG  PHE A 737       7.441  22.271 -10.926  1.00  0.00           C  
ATOM   1942  CD1 PHE A 737       7.198  23.600 -10.630  1.00  0.00           C  
ATOM   1943  CD2 PHE A 737       8.295  21.977 -11.972  1.00  0.00           C  
ATOM   1944  CE1 PHE A 737       7.813  24.633 -11.381  1.00  0.00           C  
ATOM   1945  CE2 PHE A 737       8.910  22.999 -12.722  1.00  0.00           C  
ATOM   1946  CZ  PHE A 737       8.674  24.319 -12.427  1.00  0.00           C  
ATOM   1947  N   MET A 738       7.336  19.449  -6.834  1.00  0.00           N  
ATOM   1948  CA  MET A 738       6.772  18.386  -6.002  1.00  0.00           C  
ATOM   1949  C   MET A 738       6.940  18.637  -4.503  1.00  0.00           C  
ATOM   1950  O   MET A 738       7.966  19.174  -4.037  1.00  0.00           O  
ATOM   1951  CB  MET A 738       7.401  17.020  -6.309  1.00  0.00           C  
ATOM   1952  CG  MET A 738       7.034  16.382  -7.621  1.00  0.00           C  
ATOM   1953  SD  MET A 738       7.657  14.680  -7.865  1.00  0.00           S  
ATOM   1954  CE  MET A 738       8.709  14.988  -9.240  1.00  0.00           C  
ATOM   1955  N   THR A 789       5.916  18.232  -3.760  1.00  0.00           N  
ATOM   1956  CA  THR A 789       5.901  18.341  -2.318  1.00  0.00           C  
ATOM   1957  C   THR A 789       6.683  17.163  -1.766  1.00  0.00           C  
ATOM   1958  O   THR A 789       7.067  16.248  -2.512  1.00  0.00           O  
ATOM   1959  CB  THR A 789       4.487  18.232  -1.765  1.00  0.00           C  
ATOM   1960  OG1 THR A 789       3.965  16.925  -2.065  1.00  0.00           O  
ATOM   1961  CG2 THR A 789       3.596  19.309  -2.363  1.00  0.00           C  
ATOM   1962  N   ALA A 790       6.903  17.175  -0.452  1.00  0.00           N  
ATOM   1963  CA  ALA A 790       7.647  16.102   0.190  1.00  0.00           C  
ATOM   1964  C   ALA A 790       6.850  14.791   0.185  1.00  0.00           C  
ATOM   1965  O   ALA A 790       7.390  13.728  -0.121  1.00  0.00           O  
ATOM   1966  CB  ALA A 790       8.015  16.510   1.576  1.00  0.00           C  
ATOM   1967  N   PRO A 791       5.549  14.848   0.511  1.00  0.00           N  
ATOM   1968  CA  PRO A 791       4.716  13.638   0.515  1.00  0.00           C  
ATOM   1969  C   PRO A 791       4.757  12.983  -0.875  1.00  0.00           C  
ATOM   1970  O   PRO A 791       4.791  11.765  -1.001  1.00  0.00           O  
ATOM   1971  CB  PRO A 791       3.333  14.172   0.815  1.00  0.00           C  
ATOM   1972  CG  PRO A 791       3.602  15.446   1.558  1.00  0.00           C  
ATOM   1973  CD  PRO A 791       4.741  16.039   0.823  1.00  0.00           C  
ATOM   1974  N   GLN A 792       4.773  13.807  -1.913  1.00  0.00           N  
ATOM   1975  CA  GLN A 792       4.817  13.306  -3.277  1.00  0.00           C  
ATOM   1976  C   GLN A 792       6.171  12.664  -3.573  1.00  0.00           C  
ATOM   1977  O   GLN A 792       6.247  11.642  -4.257  1.00  0.00           O  
ATOM   1978  CB  GLN A 792       4.563  14.453  -4.261  1.00  0.00           C  
ATOM   1979  CG  GLN A 792       3.207  15.139  -4.108  1.00  0.00           C  
ATOM   1980  CD  GLN A 792       3.035  16.315  -5.061  1.00  0.00           C  
ATOM   1981  OE1 GLN A 792       1.991  16.469  -5.681  1.00  0.00           O  
ATOM   1982  NE2 GLN A 792       4.058  17.156  -5.170  1.00  0.00           N  
ATOM   1983  N   VAL A 793       7.236  13.283  -3.061  1.00  0.00           N  
ATOM   1984  CA  VAL A 793       8.603  12.796  -3.249  1.00  0.00           C  
ATOM   1985  C   VAL A 793       8.745  11.428  -2.552  1.00  0.00           C  
ATOM   1986  O   VAL A 793       9.315  10.494  -3.095  1.00  0.00           O  
ATOM   1987  CB  VAL A 793       9.654  13.819  -2.639  1.00  0.00           C  
ATOM   1988  CG1 VAL A 793      11.048  13.241  -2.708  1.00  0.00           C  
ATOM   1989  CG2 VAL A 793       9.612  15.152  -3.386  1.00  0.00           C  
ATOM   1990  N   ARG A 794       8.221  11.319  -1.342  1.00  0.00           N  
ATOM   1991  CA  ARG A 794       8.296  10.070  -0.604  1.00  0.00           C  
ATOM   1992  C   ARG A 794       7.499   8.982  -1.293  1.00  0.00           C  
ATOM   1993  O   ARG A 794       7.836   7.795  -1.238  1.00  0.00           O  
ATOM   1994  CB  ARG A 794       7.725  10.252   0.799  1.00  0.00           C  
ATOM   1995  CG  ARG A 794       8.630  10.925   1.791  1.00  0.00           C  
ATOM   1996  CD  ARG A 794       7.872  11.088   3.079  1.00  0.00           C  
ATOM   1997  NE  ARG A 794       7.714  12.483   3.459  1.00  0.00           N  
ATOM   1998  CZ  ARG A 794       6.569  12.994   3.870  1.00  0.00           C  
ATOM   1999  NH1 ARG A 794       5.497  12.223   3.936  1.00  0.00           N  
ATOM   2000  NH2 ARG A 794       6.500  14.255   4.242  1.00  0.00           N  
ATOM   2001  N   GLU A 795       6.405   9.388  -1.916  1.00  0.00           N  
ATOM   2002  CA  GLU A 795       5.547   8.424  -2.573  1.00  0.00           C  
ATOM   2003  C   GLU A 795       6.315   7.634  -3.623  1.00  0.00           C  
ATOM   2004  O   GLU A 795       6.485   6.416  -3.495  1.00  0.00           O  
ATOM   2005  CB  GLU A 795       4.362   9.131  -3.196  1.00  0.00           C  
ATOM   2006  CG  GLU A 795       3.266   8.207  -3.652  1.00  0.00           C  
ATOM   2007  CD  GLU A 795       2.067   8.973  -4.185  1.00  0.00           C  
ATOM   2008  OE1 GLU A 795       2.261   9.861  -5.058  1.00  0.00           O  
ATOM   2009  OE2 GLU A 795       0.934   8.683  -3.730  1.00  0.00           O  
ATOM   2010  N   VAL A 796       6.805   8.324  -4.643  1.00  0.00           N  
ATOM   2011  CA  VAL A 796       7.539   7.635  -5.680  1.00  0.00           C  
ATOM   2012  C   VAL A 796       8.788   6.987  -5.139  1.00  0.00           C  
ATOM   2013  O   VAL A 796       9.164   5.906  -5.586  1.00  0.00           O  
ATOM   2014  CB  VAL A 796       7.868   8.575  -6.848  1.00  0.00           C  
ATOM   2015  CG1 VAL A 796       8.021   9.971  -6.342  1.00  0.00           C  
ATOM   2016  CG2 VAL A 796       9.101   8.082  -7.591  1.00  0.00           C  
ATOM   2017  N   MET A 797       9.425   7.624  -4.160  1.00  0.00           N  
ATOM   2018  CA  MET A 797      10.631   7.046  -3.564  1.00  0.00           C  
ATOM   2019  C   MET A 797      10.300   5.779  -2.783  1.00  0.00           C  
ATOM   2020  O   MET A 797      11.101   4.850  -2.748  1.00  0.00           O  
ATOM   2021  CB  MET A 797      11.361   8.076  -2.692  1.00  0.00           C  
ATOM   2022  CG  MET A 797      12.087   9.149  -3.511  1.00  0.00           C  
ATOM   2023  SD  MET A 797      13.196   8.453  -4.759  1.00  0.00           S  
ATOM   2024  CE  MET A 797      12.034   7.949  -6.064  1.00  0.00           C  
ATOM   2025  N   GLU A 798       9.112   5.735  -2.183  1.00  0.00           N  
ATOM   2026  CA  GLU A 798       8.662   4.550  -1.458  1.00  0.00           C  
ATOM   2027  C   GLU A 798       8.291   3.463  -2.486  1.00  0.00           C  
ATOM   2028  O   GLU A 798       8.229   2.285  -2.163  1.00  0.00           O  
ATOM   2029  CB  GLU A 798       7.439   4.882  -0.598  1.00  0.00           C  
ATOM   2030  CG  GLU A 798       6.992   3.707   0.257  1.00  0.00           C  
ATOM   2031  CD  GLU A 798       5.860   4.045   1.215  1.00  0.00           C  
ATOM   2032  OE1 GLU A 798       5.959   5.076   1.908  1.00  0.00           O  
ATOM   2033  OE2 GLU A 798       4.874   3.280   1.297  1.00  0.00           O  
ATOM   2034  N   ALA A 799       8.051   3.873  -3.731  1.00  0.00           N  
ATOM   2035  CA  ALA A 799       7.683   2.949  -4.800  1.00  0.00           C  
ATOM   2036  C   ALA A 799       8.916   2.236  -5.343  1.00  0.00           C  
ATOM   2037  O   ALA A 799       8.881   1.041  -5.636  1.00  0.00           O  
ATOM   2038  CB  ALA A 799       6.964   3.713  -5.940  1.00  0.00           C  
ATOM   2039  N   LEU A 800      10.002   2.982  -5.489  1.00  0.00           N  
ATOM   2040  CA  LEU A 800      11.246   2.420  -5.987  1.00  0.00           C  
ATOM   2041  C   LEU A 800      11.716   1.316  -5.021  1.00  0.00           C  
ATOM   2042  O   LEU A 800      12.177   0.259  -5.453  1.00  0.00           O  
ATOM   2043  CB  LEU A 800      12.302   3.531  -6.082  1.00  0.00           C  
ATOM   2044  CG  LEU A 800      13.644   3.449  -6.829  1.00  0.00           C  
ATOM   2045  CD1 LEU A 800      14.733   3.985  -5.877  1.00  0.00           C  
ATOM   2046  CD2 LEU A 800      13.964   2.029  -7.322  1.00  0.00           C  
ATOM   2047  N   VAL A 801      11.576   1.547  -3.716  1.00  0.00           N  
ATOM   2048  CA  VAL A 801      12.026   0.559  -2.747  1.00  0.00           C  
ATOM   2049  C   VAL A 801      11.131  -0.667  -2.725  1.00  0.00           C  
ATOM   2050  O   VAL A 801      11.638  -1.783  -2.706  1.00  0.00           O  
ATOM   2051  CB  VAL A 801      12.175   1.182  -1.332  1.00  0.00           C  
ATOM   2052  CG1 VAL A 801      12.297   0.109  -0.274  1.00  0.00           C  
ATOM   2053  CG2 VAL A 801      13.422   2.036  -1.296  1.00  0.00           C  
ATOM   2054  N   ARG A 802       9.812  -0.483  -2.737  1.00  0.00           N  
ATOM   2055  CA  ARG A 802       8.906  -1.648  -2.753  1.00  0.00           C  
ATOM   2056  C   ARG A 802       9.195  -2.501  -3.999  1.00  0.00           C  
ATOM   2057  O   ARG A 802       9.250  -3.731  -3.947  1.00  0.00           O  
ATOM   2058  CB  ARG A 802       7.442  -1.196  -2.757  1.00  0.00           C  
ATOM   2059  CG  ARG A 802       7.097  -0.319  -1.567  1.00  0.00           C  
ATOM   2060  CD  ARG A 802       5.674   0.221  -1.611  1.00  0.00           C  
ATOM   2061  NE  ARG A 802       4.671  -0.800  -1.326  1.00  0.00           N  
ATOM   2062  CZ  ARG A 802       3.389  -0.529  -1.107  1.00  0.00           C  
ATOM   2063  NH1 ARG A 802       2.967   0.732  -1.140  1.00  0.00           N  
ATOM   2064  NH2 ARG A 802       2.533  -1.517  -0.854  1.00  0.00           N  
ATOM   2065  N   HIS A 803       9.389  -1.822  -5.117  1.00  0.00           N  
ATOM   2066  CA  HIS A 803       9.699  -2.478  -6.365  1.00  0.00           C  
ATOM   2067  C   HIS A 803      10.952  -3.342  -6.200  1.00  0.00           C  
ATOM   2068  O   HIS A 803      11.013  -4.469  -6.692  1.00  0.00           O  
ATOM   2069  CB  HIS A 803       9.914  -1.408  -7.443  1.00  0.00           C  
ATOM   2070  CG  HIS A 803      10.425  -1.942  -8.746  1.00  0.00           C  
ATOM   2071  ND1 HIS A 803       9.750  -2.895  -9.479  1.00  0.00           N  
ATOM   2072  CD2 HIS A 803      11.522  -1.614  -9.474  1.00  0.00           C  
ATOM   2073  CE1 HIS A 803      10.405  -3.127 -10.603  1.00  0.00           C  
ATOM   2074  NE2 HIS A 803      11.483  -2.365 -10.625  1.00  0.00           N  
ATOM   2075  N   LEU A 807      11.950  -2.807  -5.507  1.00  0.00           N  
ATOM   2076  CA  LEU A 807      13.192  -3.528  -5.297  1.00  0.00           C  
ATOM   2077  C   LEU A 807      12.979  -4.789  -4.481  1.00  0.00           C  
ATOM   2078  O   LEU A 807      13.511  -5.849  -4.822  1.00  0.00           O  
ATOM   2079  CB  LEU A 807      14.222  -2.633  -4.596  1.00  0.00           C  
ATOM   2080  CG  LEU A 807      14.829  -1.463  -5.393  1.00  0.00           C  
ATOM   2081  CD1 LEU A 807      15.829  -0.703  -4.523  1.00  0.00           C  
ATOM   2082  CD2 LEU A 807      15.512  -1.994  -6.651  1.00  0.00           C  
ATOM   2083  N   TRP A 808      12.196  -4.671  -3.410  1.00  0.00           N  
ATOM   2084  CA  TRP A 808      11.917  -5.785  -2.508  1.00  0.00           C  
ATOM   2085  C   TRP A 808      11.007  -6.834  -3.129  1.00  0.00           C  
ATOM   2086  O   TRP A 808      11.015  -7.989  -2.709  1.00  0.00           O  
ATOM   2087  CB  TRP A 808      11.329  -5.262  -1.193  1.00  0.00           C  
ATOM   2088  CG  TRP A 808      12.318  -5.266  -0.049  1.00  0.00           C  
ATOM   2089  CD1 TRP A 808      12.377  -6.163   0.979  1.00  0.00           C  
ATOM   2090  CD2 TRP A 808      13.396  -4.344   0.168  1.00  0.00           C  
ATOM   2091  NE1 TRP A 808      13.420  -5.864   1.819  1.00  0.00           N  
ATOM   2092  CE2 TRP A 808      14.063  -4.750   1.347  1.00  0.00           C  
ATOM   2093  CE3 TRP A 808      13.863  -3.213  -0.516  1.00  0.00           C  
ATOM   2094  CZ2 TRP A 808      15.173  -4.063   1.854  1.00  0.00           C  
ATOM   2095  CZ3 TRP A 808      14.962  -2.533  -0.014  1.00  0.00           C  
ATOM   2096  CH2 TRP A 808      15.604  -2.960   1.159  1.00  0.00           C  
ATOM   2097  N   LEU A 809      10.221  -6.431  -4.125  1.00  0.00           N  
ATOM   2098  CA  LEU A 809       9.351  -7.358  -4.844  1.00  0.00           C  
ATOM   2099  C   LEU A 809      10.179  -8.046  -5.938  1.00  0.00           C  
ATOM   2100  O   LEU A 809      10.109  -9.247  -6.123  1.00  0.00           O  
ATOM   2101  CB  LEU A 809       8.182  -6.625  -5.504  1.00  0.00           C  
ATOM   2102  CG  LEU A 809       6.796  -7.134  -5.099  1.00  0.00           C  
ATOM   2103  CD1 LEU A 809       5.752  -6.604  -6.076  1.00  0.00           C  
ATOM   2104  CD2 LEU A 809       6.777  -8.661  -5.062  1.00  0.00           C  
ATOM   2105  N   GLU A 810      10.976  -7.296  -6.671  1.00  0.00           N  
ATOM   2106  CA  GLU A 810      11.770  -7.923  -7.712  1.00  0.00           C  
ATOM   2107  C   GLU A 810      12.920  -8.781  -7.192  1.00  0.00           C  
ATOM   2108  O   GLU A 810      13.214  -9.812  -7.768  1.00  0.00           O  
ATOM   2109  CB  GLU A 810      12.343  -6.865  -8.647  1.00  0.00           C  
ATOM   2110  CG  GLU A 810      11.310  -6.145  -9.447  1.00  0.00           C  
ATOM   2111  CD  GLU A 810      10.428  -7.096 -10.217  1.00  0.00           C  
ATOM   2112  OE1 GLU A 810      10.965  -7.968 -10.947  1.00  0.00           O  
ATOM   2113  OE2 GLU A 810       9.194  -6.960 -10.086  1.00  0.00           O  
ATOM   2114  N   VAL A 811      13.567  -8.348  -6.111  1.00  0.00           N  
ATOM   2115  CA  VAL A 811      14.721  -9.048  -5.555  1.00  0.00           C  
ATOM   2116  C   VAL A 811      14.460 -10.162  -4.537  1.00  0.00           C  
ATOM   2117  O   VAL A 811      14.799 -11.318  -4.796  1.00  0.00           O  
ATOM   2118  CB  VAL A 811      15.707  -8.027  -4.939  1.00  0.00           C  
ATOM   2119  CG1 VAL A 811      16.812  -8.734  -4.169  1.00  0.00           C  
ATOM   2120  CG2 VAL A 811      16.299  -7.171  -6.050  1.00  0.00           C  
ATOM   2121  N   LYS A 812      13.893  -9.823  -3.380  1.00  0.00           N  
ATOM   2122  CA  LYS A 812      13.622 -10.831  -2.355  1.00  0.00           C  
ATOM   2123  C   LYS A 812      12.202 -11.330  -2.530  1.00  0.00           C  
ATOM   2124  O   LYS A 812      11.768 -12.260  -1.845  1.00  0.00           O  
ATOM   2125  CB  LYS A 812      13.757 -10.250  -0.936  1.00  0.00           C  
ATOM   2126  CG  LYS A 812      15.102  -9.631  -0.569  1.00  0.00           C  
ATOM   2127  CD  LYS A 812      16.278 -10.602  -0.640  1.00  0.00           C  
ATOM   2128  CE  LYS A 812      16.026 -11.917   0.113  1.00  0.00           C  
ATOM   2129  NZ  LYS A 812      15.506 -11.713   1.486  1.00  0.00           N  
ATOM   2130  N   GLY A 813      11.464 -10.694  -3.431  1.00  0.00           N  
ATOM   2131  CA  GLY A 813      10.089 -11.094  -3.659  1.00  0.00           C  
ATOM   2132  C   GLY A 813       9.155 -10.861  -2.478  1.00  0.00           C  
ATOM   2133  O   GLY A 813       8.257 -11.666  -2.248  1.00  0.00           O  
ATOM   2134  N   VAL A 814       9.361  -9.781  -1.717  1.00  0.00           N  
ATOM   2135  CA  VAL A 814       8.481  -9.479  -0.586  1.00  0.00           C  
ATOM   2136  C   VAL A 814       7.702  -8.210  -0.873  1.00  0.00           C  
ATOM   2137  O   VAL A 814       8.137  -7.354  -1.655  1.00  0.00           O  
ATOM   2138  CB  VAL A 814       9.238  -9.236   0.745  1.00  0.00           C  
ATOM   2139  CG1 VAL A 814      10.227 -10.349   1.037  1.00  0.00           C  
ATOM   2140  CG2 VAL A 814       9.933  -7.946   0.686  1.00  0.00           C  
ATOM   2141  N   ASP A 815       6.529  -8.098  -0.268  1.00  0.00           N  
ATOM   2142  CA  ASP A 815       5.756  -6.892  -0.440  1.00  0.00           C  
ATOM   2143  C   ASP A 815       5.899  -6.209   0.891  1.00  0.00           C  
ATOM   2144  O   ASP A 815       5.947  -6.879   1.924  1.00  0.00           O  
ATOM   2145  CB  ASP A 815       4.282  -7.155  -0.706  1.00  0.00           C  
ATOM   2146  CG  ASP A 815       3.525  -5.866  -0.956  1.00  0.00           C  
ATOM   2147  OD1 ASP A 815       3.913  -5.121  -1.881  1.00  0.00           O  
ATOM   2148  OD2 ASP A 815       2.561  -5.575  -0.223  1.00  0.00           O  
ATOM   2149  N   LEU A 904       5.959  -4.885   0.880  1.00  0.00           N  
ATOM   2150  CA  LEU A 904       6.128  -4.168   2.132  1.00  0.00           C  
ATOM   2151  C   LEU A 904       4.899  -3.413   2.626  1.00  0.00           C  
ATOM   2152  O   LEU A 904       4.783  -3.146   3.817  1.00  0.00           O  
ATOM   2153  CB  LEU A 904       7.336  -3.229   2.021  1.00  0.00           C  
ATOM   2154  CG  LEU A 904       8.686  -3.896   1.716  1.00  0.00           C  
ATOM   2155  CD1 LEU A 904       9.676  -2.838   1.237  1.00  0.00           C  
ATOM   2156  CD2 LEU A 904       9.206  -4.619   2.941  1.00  0.00           C  
ATOM   2157  N   GLY A 905       3.975  -3.083   1.734  1.00  0.00           N  
ATOM   2158  CA  GLY A 905       2.790  -2.363   2.169  1.00  0.00           C  
ATOM   2159  C   GLY A 905       3.107  -0.890   2.241  1.00  0.00           C  
ATOM   2160  O   GLY A 905       4.248  -0.522   1.986  1.00  0.00           O  
ATOM   2161  N   ASP A 906       2.121  -0.043   2.556  1.00  0.00           N  
ATOM   2162  CA  ASP A 906       2.357   1.409   2.654  1.00  0.00           C  
ATOM   2163  C   ASP A 906       3.259   1.574   3.894  1.00  0.00           C  
ATOM   2164  O   ASP A 906       2.974   1.007   4.949  1.00  0.00           O  
ATOM   2165  CB  ASP A 906       1.003   2.179   2.799  1.00  0.00           C  
ATOM   2166  CG  ASP A 906       0.828   3.345   1.754  1.00  0.00           C  
ATOM   2167  OD1 ASP A 906       1.387   3.269   0.637  1.00  0.00           O  
ATOM   2168  OD2 ASP A 906       0.109   4.343   2.030  1.00  0.00           O  
ATOM   2169  N   PHE A 907       4.370   2.293   3.749  1.00  0.00           N  
ATOM   2170  CA  PHE A 907       5.291   2.509   4.878  1.00  0.00           C  
ATOM   2171  C   PHE A 907       4.642   3.382   5.954  1.00  0.00           C  
ATOM   2172  O   PHE A 907       4.092   4.448   5.662  1.00  0.00           O  
ATOM   2173  CB  PHE A 907       6.574   3.228   4.439  1.00  0.00           C  
ATOM   2174  CG  PHE A 907       7.439   2.447   3.518  1.00  0.00           C  
ATOM   2175  CD1 PHE A 907       6.935   1.371   2.795  1.00  0.00           C  
ATOM   2176  CD2 PHE A 907       8.758   2.820   3.335  1.00  0.00           C  
ATOM   2177  CE1 PHE A 907       7.731   0.680   1.899  1.00  0.00           C  
ATOM   2178  CE2 PHE A 907       9.576   2.139   2.440  1.00  0.00           C  
ATOM   2179  CZ  PHE A 907       9.061   1.067   1.718  1.00  0.00           C  
ATOM   2180  N   PRO A 908       4.688   2.948   7.214  1.00  0.00           N  
ATOM   2181  CA  PRO A 908       4.058   3.846   8.191  1.00  0.00           C  
ATOM   2182  C   PRO A 908       4.848   5.180   8.237  1.00  0.00           C  
ATOM   2183  O   PRO A 908       5.945   5.271   7.668  1.00  0.00           O  
ATOM   2184  CB  PRO A 908       4.100   3.031   9.493  1.00  0.00           C  
ATOM   2185  CG  PRO A 908       5.201   2.004   9.262  1.00  0.00           C  
ATOM   2186  CD  PRO A 908       5.105   1.665   7.804  1.00  0.00           C  
ATOM   2187  N   VAL A 909       4.312   6.214   8.878  1.00  0.00           N  
ATOM   2188  CA  VAL A 909       5.026   7.491   8.914  1.00  0.00           C  
ATOM   2189  C   VAL A 909       5.096   8.092  10.293  1.00  0.00           C  
ATOM   2190  O   VAL A 909       4.084   8.450  10.863  1.00  0.00           O  
ATOM   2191  CB  VAL A 909       4.371   8.525   8.005  1.00  0.00           C  
ATOM   2192  CG1 VAL A 909       5.097   9.872   8.154  1.00  0.00           C  
ATOM   2193  CG2 VAL A 909       4.392   8.034   6.556  1.00  0.00           C  
ATOM   2194  N   MET A 910       6.310   8.255  10.799  1.00  0.00           N  
ATOM   2195  CA  MET A 910       6.531   8.780  12.140  1.00  0.00           C  
ATOM   2196  C   MET A 910       7.308  10.100  12.119  1.00  0.00           C  
ATOM   2197  O   MET A 910       8.062  10.366  11.187  1.00  0.00           O  
ATOM   2198  CB  MET A 910       7.311   7.728  12.914  1.00  0.00           C  
ATOM   2199  CG  MET A 910       7.038   7.657  14.381  1.00  0.00           C  
ATOM   2200  SD  MET A 910       8.007   6.326  15.036  1.00  0.00           S  
ATOM   2201  CE  MET A 910       6.931   4.946  14.656  1.00  0.00           C  
ATOM   2202  N   THR A 911       7.119  10.946  13.128  1.00  0.00           N  
ATOM   2203  CA  THR A 911       7.874  12.205  13.161  1.00  0.00           C  
ATOM   2204  C   THR A 911       9.099  11.948  14.003  1.00  0.00           C  
ATOM   2205  O   THR A 911       9.143  10.991  14.770  1.00  0.00           O  
ATOM   2206  CB  THR A 911       7.134  13.395  13.833  1.00  0.00           C  
ATOM   2207  OG1 THR A 911       7.020  13.163  15.244  1.00  0.00           O  
ATOM   2208  CG2 THR A 911       5.777  13.619  13.206  1.00  0.00           C  
ATOM   2209  N   PHE A 912      10.094  12.803  13.844  1.00  0.00           N  
ATOM   2210  CA  PHE A 912      11.329  12.699  14.597  1.00  0.00           C  
ATOM   2211  C   PHE A 912      11.001  12.632  16.080  1.00  0.00           C  
ATOM   2212  O   PHE A 912      11.546  11.810  16.812  1.00  0.00           O  
ATOM   2213  CB  PHE A 912      12.162  13.933  14.310  1.00  0.00           C  
ATOM   2214  CG  PHE A 912      13.463  13.977  15.029  1.00  0.00           C  
ATOM   2215  CD1 PHE A 912      14.596  13.424  14.459  1.00  0.00           C  
ATOM   2216  CD2 PHE A 912      13.571  14.641  16.247  1.00  0.00           C  
ATOM   2217  CE1 PHE A 912      15.810  13.540  15.084  1.00  0.00           C  
ATOM   2218  CE2 PHE A 912      14.782  14.761  16.876  1.00  0.00           C  
ATOM   2219  CZ  PHE A 912      15.901  14.216  16.298  1.00  0.00           C  
ATOM   2220  N   ALA A 913      10.093  13.492  16.519  1.00  0.00           N  
ATOM   2221  CA  ALA A 913       9.700  13.529  17.921  1.00  0.00           C  
ATOM   2222  C   ALA A 913       9.140  12.187  18.394  1.00  0.00           C  
ATOM   2223  O   ALA A 913       9.609  11.641  19.387  1.00  0.00           O  
ATOM   2224  CB  ALA A 913       8.692  14.635  18.149  1.00  0.00           C  
ATOM   2225  N   GLU A 914       8.139  11.657  17.698  1.00  0.00           N  
ATOM   2226  CA  GLU A 914       7.562  10.371  18.077  1.00  0.00           C  
ATOM   2227  C   GLU A 914       8.649   9.309  18.126  1.00  0.00           C  
ATOM   2228  O   GLU A 914       8.769   8.567  19.094  1.00  0.00           O  
ATOM   2229  CB  GLU A 914       6.503   9.932  17.074  1.00  0.00           C  
ATOM   2230  CG  GLU A 914       5.376  10.907  16.870  1.00  0.00           C  
ATOM   2231  CD  GLU A 914       4.301  10.332  15.977  1.00  0.00           C  
ATOM   2232  OE1 GLU A 914       3.428   9.604  16.502  1.00  0.00           O  
ATOM   2233  OE2 GLU A 914       4.340  10.591  14.745  1.00  0.00           O  
ATOM   2234  N   ALA A 915       9.443   9.246  17.065  1.00  0.00           N  
ATOM   2235  CA  ALA A 915      10.530   8.288  16.966  1.00  0.00           C  
ATOM   2236  C   ALA A 915      11.454   8.297  18.189  1.00  0.00           C  
ATOM   2237  O   ALA A 915      11.882   7.240  18.632  1.00  0.00           O  
ATOM   2238  CB  ALA A 915      11.328   8.558  15.701  1.00  0.00           C  
ATOM   2239  N   GLU A 916      11.755   9.485  18.720  1.00  0.00           N  
ATOM   2240  CA  GLU A 916      12.635   9.642  19.890  1.00  0.00           C  
ATOM   2241  C   GLU A 916      11.924   9.376  21.221  1.00  0.00           C  
ATOM   2242  O   GLU A 916      12.449   8.733  22.124  1.00  0.00           O  
ATOM   2243  CB  GLU A 916      13.218  11.054  19.903  1.00  0.00           C  
ATOM   2244  CG  GLU A 916      14.101  11.351  18.707  1.00  0.00           C  
ATOM   2245  CD  GLU A 916      15.574  11.070  18.971  1.00  0.00           C  
ATOM   2246  OE1 GLU A 916      15.893  10.065  19.647  1.00  0.00           O  
ATOM   2247  OE2 GLU A 916      16.420  11.855  18.487  1.00  0.00           O  
ATOM   2248  N   ARG A 917      10.721   9.898  21.335  1.00  0.00           N  
ATOM   2249  CA  ARG A 917       9.920   9.721  22.522  1.00  0.00           C  
ATOM   2250  C   ARG A 917       9.800   8.202  22.724  1.00  0.00           C  
ATOM   2251  O   ARG A 917      10.033   7.691  23.830  1.00  0.00           O  
ATOM   2252  CB  ARG A 917       8.552  10.363  22.257  1.00  0.00           C  
ATOM   2253  CG  ARG A 917       7.588  10.540  23.425  1.00  0.00           C  
ATOM   2254  CD  ARG A 917       6.139  10.752  22.904  1.00  0.00           C  
ATOM   2255  NE  ARG A 917       5.329   9.512  22.935  1.00  0.00           N  
ATOM   2256  CZ  ARG A 917       4.258   9.270  22.170  1.00  0.00           C  
ATOM   2257  NH1 ARG A 917       3.836  10.165  21.280  1.00  0.00           N  
ATOM   2258  NH2 ARG A 917       3.587   8.141  22.309  1.00  0.00           N  
ATOM   2259  N   ARG A 918       9.503   7.480  21.638  1.00  0.00           N  
ATOM   2260  CA  ARG A 918       9.281   6.039  21.699  1.00  0.00           C  
ATOM   2261  C   ARG A 918      10.376   5.029  21.496  1.00  0.00           C  
ATOM   2262  O   ARG A 918      10.213   3.881  21.907  1.00  0.00           O  
ATOM   2263  CB  ARG A 918       8.175   5.651  20.749  1.00  0.00           C  
ATOM   2264  CG  ARG A 918       6.858   6.259  21.085  1.00  0.00           C  
ATOM   2265  CD  ARG A 918       5.794   5.484  20.387  1.00  0.00           C  
ATOM   2266  NE  ARG A 918       5.073   6.300  19.425  1.00  0.00           N  
ATOM   2267  CZ  ARG A 918       4.232   5.808  18.527  1.00  0.00           C  
ATOM   2268  NH1 ARG A 918       4.011   4.492  18.463  1.00  0.00           N  
ATOM   2269  NH2 ARG A 918       3.604   6.633  17.710  1.00  0.00           N  
ATOM   2270  N   TYR A 919      11.485   5.405  20.877  1.00  0.00           N  
ATOM   2271  CA  TYR A 919      12.514   4.401  20.632  1.00  0.00           C  
ATOM   2272  C   TYR A 919      13.924   4.863  20.906  1.00  0.00           C  
ATOM   2273  O   TYR A 919      14.866   4.069  20.811  1.00  0.00           O  
ATOM   2274  CB  TYR A 919      12.443   3.910  19.182  1.00  0.00           C  
ATOM   2275  CG  TYR A 919      11.070   3.469  18.733  1.00  0.00           C  
ATOM   2276  CD1 TYR A 919      10.505   2.285  19.205  1.00  0.00           C  
ATOM   2277  CD2 TYR A 919      10.339   4.231  17.807  1.00  0.00           C  
ATOM   2278  CE1 TYR A 919       9.249   1.858  18.768  1.00  0.00           C  
ATOM   2279  CE2 TYR A 919       9.072   3.814  17.359  1.00  0.00           C  
ATOM   2280  CZ  TYR A 919       8.533   2.620  17.842  1.00  0.00           C  
ATOM   2281  OH  TYR A 919       7.307   2.170  17.373  1.00  0.00           O  
ATOM   2282  N   GLY A 920      14.084   6.140  21.216  1.00  0.00           N  
ATOM   2283  CA  GLY A 920      15.421   6.636  21.485  1.00  0.00           C  
ATOM   2284  C   GLY A 920      16.372   6.778  20.300  1.00  0.00           C  
ATOM   2285  O   GLY A 920      17.587   6.852  20.504  1.00  0.00           O  
ATOM   2286  N   SER A 921      15.845   6.791  19.074  1.00  0.00           N  
ATOM   2287  CA  SER A 921      16.678   6.975  17.875  1.00  0.00           C  
ATOM   2288  C   SER A 921      15.825   7.495  16.730  1.00  0.00           C  
ATOM   2289  O   SER A 921      14.601   7.355  16.754  1.00  0.00           O  
ATOM   2290  CB  SER A 921      17.393   5.670  17.440  1.00  0.00           C  
ATOM   2291  OG  SER A 921      16.566   4.815  16.672  1.00  0.00           O  
ATOM   2292  N   ASP A 922      16.486   8.109  15.747  1.00  0.00           N  
ATOM   2293  CA  ASP A 922      15.828   8.669  14.564  1.00  0.00           C  
ATOM   2294  C   ASP A 922      15.845   7.659  13.402  1.00  0.00           C  
ATOM   2295  O   ASP A 922      15.645   8.018  12.242  1.00  0.00           O  
ATOM   2296  CB  ASP A 922      16.497  10.008  14.166  1.00  0.00           C  
ATOM   2297  CG  ASP A 922      18.006   9.881  13.923  1.00  0.00           C  
ATOM   2298  OD1 ASP A 922      18.602   8.848  14.306  1.00  0.00           O  
ATOM   2299  OD2 ASP A 922      18.604  10.825  13.356  1.00  0.00           O  
ATOM   2300  N   LYS A 923      16.088   6.394  13.746  1.00  0.00           N  
ATOM   2301  CA  LYS A 923      16.108   5.284  12.803  1.00  0.00           C  
ATOM   2302  C   LYS A 923      15.643   4.017  13.520  1.00  0.00           C  
ATOM   2303  O   LYS A 923      16.345   2.993  13.539  1.00  0.00           O  
ATOM   2304  CB  LYS A 923      17.510   5.067  12.241  1.00  0.00           C  
ATOM   2305  CG  LYS A 923      18.606   5.035  13.265  1.00  0.00           C  
ATOM   2306  CD  LYS A 923      19.703   4.097  12.809  1.00  0.00           C  
ATOM   2307  CE  LYS A 923      21.072   4.630  13.161  1.00  0.00           C  
ATOM   2308  NZ  LYS A 923      21.252   5.984  12.575  1.00  0.00           N  
ATOM   2309  N   PRO A 924      14.439   4.062  14.113  1.00  0.00           N  
ATOM   2310  CA  PRO A 924      13.895   2.911  14.834  1.00  0.00           C  
ATOM   2311  C   PRO A 924      13.767   1.598  14.063  1.00  0.00           C  
ATOM   2312  O   PRO A 924      13.587   1.565  12.842  1.00  0.00           O  
ATOM   2313  CB  PRO A 924      12.531   3.414  15.327  1.00  0.00           C  
ATOM   2314  CG  PRO A 924      12.140   4.448  14.309  1.00  0.00           C  
ATOM   2315  CD  PRO A 924      13.449   5.158  14.035  1.00  0.00           C  
ATOM   2316  N   ASP A 925      13.876   0.509  14.816  1.00  0.00           N  
ATOM   2317  CA  ASP A 925      13.727  -0.828  14.287  1.00  0.00           C  
ATOM   2318  C   ASP A 925      12.358  -1.235  14.795  1.00  0.00           C  
ATOM   2319  O   ASP A 925      12.211  -1.532  15.966  1.00  0.00           O  
ATOM   2320  CB  ASP A 925      14.772  -1.750  14.880  1.00  0.00           C  
ATOM   2321  CG  ASP A 925      14.796  -3.091  14.207  1.00  0.00           C  
ATOM   2322  OD1 ASP A 925      13.733  -3.507  13.679  1.00  0.00           O  
ATOM   2323  OD2 ASP A 925      15.871  -3.728  14.219  1.00  0.00           O  
ATOM   2324  N   LEU A 926      11.348  -1.206  13.935  1.00  0.00           N  
ATOM   2325  CA  LEU A 926      10.004  -1.581  14.361  1.00  0.00           C  
ATOM   2326  C   LEU A 926       9.804  -3.106  14.402  1.00  0.00           C  
ATOM   2327  O   LEU A 926       8.677  -3.589  14.581  1.00  0.00           O  
ATOM   2328  CB  LEU A 926       8.942  -0.930  13.469  1.00  0.00           C  
ATOM   2329  CG  LEU A 926       8.409   0.480  13.779  1.00  0.00           C  
ATOM   2330  CD1 LEU A 926       8.996   1.007  15.057  1.00  0.00           C  
ATOM   2331  CD2 LEU A 926       8.740   1.405  12.654  1.00  0.00           C  
ATOM   2332  N   ARG A 927      10.891  -3.859  14.238  1.00  0.00           N  
ATOM   2333  CA  ARG A 927      10.791  -5.303  14.317  1.00  0.00           C  
ATOM   2334  C   ARG A 927      10.600  -5.658  15.804  1.00  0.00           C  
ATOM   2335  O   ARG A 927      10.032  -6.704  16.159  1.00  0.00           O  
ATOM   2336  CB  ARG A 927      12.074  -5.968  13.787  1.00  0.00           C  
ATOM   2337  CG  ARG A 927      12.232  -6.054  12.253  1.00  0.00           C  
ATOM   2338  CD  ARG A 927      13.551  -6.750  11.870  1.00  0.00           C  
ATOM   2339  NE  ARG A 927      14.740  -6.002  12.298  1.00  0.00           N  
ATOM   2340  CZ  ARG A 927      15.990  -6.442  12.150  1.00  0.00           C  
ATOM   2341  NH1 ARG A 927      16.226  -7.625  11.595  1.00  0.00           N  
ATOM   2342  NH2 ARG A 927      17.019  -5.702  12.524  1.00  0.00           N  
ATOM   2343  N   ASN A 928      11.078  -4.758  16.663  1.00  0.00           N  
ATOM   2344  CA  ASN A 928      11.019  -4.908  18.114  1.00  0.00           C  
ATOM   2345  C   ASN A 928       9.777  -4.175  18.605  1.00  0.00           C  
ATOM   2346  O   ASN A 928       9.721  -2.954  18.553  1.00  0.00           O  
ATOM   2347  CB  ASN A 928      12.279  -4.294  18.720  1.00  0.00           C  
ATOM   2348  CG  ASN A 928      12.323  -4.397  20.233  1.00  0.00           C  
ATOM   2349  OD1 ASN A 928      11.285  -4.434  20.901  1.00  0.00           O  
ATOM   2350  ND2 ASN A 928      13.531  -4.413  20.783  1.00  0.00           N  
ATOM   2351  N   PRO A 929       8.785  -4.912  19.135  1.00  0.00           N  
ATOM   2352  CA  PRO A 929       7.523  -4.341  19.628  1.00  0.00           C  
ATOM   2353  C   PRO A 929       7.603  -3.418  20.832  1.00  0.00           C  
ATOM   2354  O   PRO A 929       6.686  -2.629  21.080  1.00  0.00           O  
ATOM   2355  CB  PRO A 929       6.687  -5.582  19.925  1.00  0.00           C  
ATOM   2356  CG  PRO A 929       7.715  -6.478  20.509  1.00  0.00           C  
ATOM   2357  CD  PRO A 929       8.893  -6.325  19.540  1.00  0.00           C  
ATOM   2358  N   MET A 930       8.684  -3.512  21.592  1.00  0.00           N  
ATOM   2359  CA  MET A 930       8.788  -2.682  22.780  1.00  0.00           C  
ATOM   2360  C   MET A 930       8.906  -1.199  22.467  1.00  0.00           C  
ATOM   2361  O   MET A 930       9.241  -0.803  21.350  1.00  0.00           O  
ATOM   2362  CB  MET A 930       9.988  -3.120  23.634  1.00  0.00           C  
ATOM   2363  CG  MET A 930       9.962  -4.587  24.073  1.00  0.00           C  
ATOM   2364  SD  MET A 930      11.154  -4.978  25.392  1.00  0.00           S  
ATOM   2365  CE  MET A 930      12.736  -4.836  24.510  1.00  0.00           C  
ATOM   2366  N   GLU A 931       8.592  -0.376  23.455  1.00  0.00           N  
ATOM   2367  CA  GLU A 931       8.757   1.062  23.303  1.00  0.00           C  
ATOM   2368  C   GLU A 931       8.908   1.766  24.659  1.00  0.00           C  
ATOM   2369  O   GLU A 931       8.365   1.323  25.670  1.00  0.00           O  
ATOM   2370  CB  GLU A 931       7.638   1.675  22.439  1.00  0.00           C  
ATOM   2371  CG  GLU A 931       6.253   1.678  22.992  1.00  0.00           C  
ATOM   2372  CD  GLU A 931       5.294   2.314  22.016  1.00  0.00           C  
ATOM   2373  OE1 GLU A 931       5.133   1.762  20.909  1.00  0.00           O  
ATOM   2374  OE2 GLU A 931       4.709   3.372  22.340  1.00  0.00           O  
ATOM   2375  N   LEU A 932       9.692   2.841  24.662  1.00  0.00           N  
ATOM   2376  CA  LEU A 932       9.974   3.616  25.863  1.00  0.00           C  
ATOM   2377  C   LEU A 932       8.777   4.438  26.316  1.00  0.00           C  
ATOM   2378  O   LEU A 932       7.868   4.688  25.528  1.00  0.00           O  
ATOM   2379  CB  LEU A 932      11.168   4.544  25.606  1.00  0.00           C  
ATOM   2380  CG  LEU A 932      12.537   3.965  25.221  1.00  0.00           C  
ATOM   2381  CD1 LEU A 932      13.479   5.107  24.888  1.00  0.00           C  
ATOM   2382  CD2 LEU A 932      13.118   3.128  26.364  1.00  0.00           C  
ATOM   2383  N   THR A 933       8.774   4.833  27.590  1.00  0.00           N  
ATOM   2384  CA  THR A 933       7.709   5.668  28.152  1.00  0.00           C  
ATOM   2385  C   THR A 933       8.361   6.764  28.988  1.00  0.00           C  
ATOM   2386  O   THR A 933       9.424   6.553  29.563  1.00  0.00           O  
ATOM   2387  CB  THR A 933       6.750   4.864  29.057  1.00  0.00           C  
ATOM   2388  OG1 THR A 933       5.904   4.034  28.255  1.00  0.00           O  
ATOM   2389  CG2 THR A 933       5.866   5.812  29.877  1.00  0.00           C  
ATOM   2390  N   ASP A 934       7.744   7.939  29.044  1.00  0.00           N  
ATOM   2391  CA  ASP A 934       8.303   9.042  29.814  1.00  0.00           C  
ATOM   2392  C   ASP A 934       7.577   9.212  31.123  1.00  0.00           C  
ATOM   2393  O   ASP A 934       6.338   9.171  31.165  1.00  0.00           O  
ATOM   2394  CB  ASP A 934       8.228  10.350  29.045  1.00  0.00           C  
ATOM   2395  CG  ASP A 934       9.454  10.610  28.208  1.00  0.00           C  
ATOM   2396  OD1 ASP A 934      10.528  10.056  28.524  1.00  0.00           O  
ATOM   2397  OD2 ASP A 934       9.352  11.396  27.240  1.00  0.00           O  
ATOM   2398  N   VAL A 935       8.353   9.424  32.190  1.00  0.00           N  
ATOM   2399  CA  VAL A 935       7.790   9.590  33.526  1.00  0.00           C  
ATOM   2400  C   VAL A 935       8.387  10.733  34.344  1.00  0.00           C  
ATOM   2401  O   VAL A 935       7.959  10.960  35.477  1.00  0.00           O  
ATOM   2402  CB  VAL A 935       7.933   8.289  34.351  1.00  0.00           C  
ATOM   2403  CG1 VAL A 935       7.181   7.168  33.677  1.00  0.00           C  
ATOM   2404  CG2 VAL A 935       9.402   7.918  34.496  1.00  0.00           C  
ATOM   2405  N   ALA A 936       9.356  11.453  33.785  1.00  0.00           N  
ATOM   2406  CA  ALA A 936       9.974  12.544  34.525  1.00  0.00           C  
ATOM   2407  C   ALA A 936       8.939  13.416  35.242  1.00  0.00           C  
ATOM   2408  O   ALA A 936       9.134  13.798  36.396  1.00  0.00           O  
ATOM   2409  CB  ALA A 936      10.813  13.391  33.608  1.00  0.00           C  
ATOM   2410  N   ASP A 937       7.831  13.707  34.569  1.00  0.00           N  
ATOM   2411  CA  ASP A 937       6.793  14.552  35.141  1.00  0.00           C  
ATOM   2412  C   ASP A 937       6.218  14.002  36.437  1.00  0.00           C  
ATOM   2413  O   ASP A 937       5.691  14.750  37.267  1.00  0.00           O  
ATOM   2414  CB  ASP A 937       5.662  14.765  34.128  1.00  0.00           C  
ATOM   2415  CG  ASP A 937       5.013  13.468  33.697  1.00  0.00           C  
ATOM   2416  OD1 ASP A 937       5.725  12.631  33.078  1.00  0.00           O  
ATOM   2417  OD2 ASP A 937       3.800  13.292  33.978  1.00  0.00           O  
ATOM   2418  N   LEU A 938       6.332  12.689  36.593  1.00  0.00           N  
ATOM   2419  CA  LEU A 938       5.828  11.978  37.767  1.00  0.00           C  
ATOM   2420  C   LEU A 938       6.877  11.902  38.884  1.00  0.00           C  
ATOM   2421  O   LEU A 938       6.567  11.542  40.013  1.00  0.00           O  
ATOM   2422  CB  LEU A 938       5.444  10.548  37.366  1.00  0.00           C  
ATOM   2423  CG  LEU A 938       4.006  10.172  36.998  1.00  0.00           C  
ATOM   2424  CD1 LEU A 938       3.184  11.396  36.647  1.00  0.00           C  
ATOM   2425  CD2 LEU A 938       4.053   9.174  35.848  1.00  0.00           C  
ATOM   2426  N   LEU A 939       8.109  12.267  38.566  1.00  0.00           N  
ATOM   2427  CA  LEU A 939       9.180  12.151  39.526  1.00  0.00           C  
ATOM   2428  C   LEU A 939       9.890  13.460  39.881  1.00  0.00           C  
ATOM   2429  O   LEU A 939      11.047  13.450  40.309  1.00  0.00           O  
ATOM   2430  CB  LEU A 939      10.175  11.122  38.976  1.00  0.00           C  
ATOM   2431  CG  LEU A 939       9.530   9.778  38.622  1.00  0.00           C  
ATOM   2432  CD1 LEU A 939      10.444   8.946  37.755  1.00  0.00           C  
ATOM   2433  CD2 LEU A 939       9.174   9.045  39.909  1.00  0.00           C  
ATOM   2434  N   LYS A 940       9.201  14.588  39.723  1.00  0.00           N  
ATOM   2435  CA  LYS A 940       9.822  15.872  40.030  1.00  0.00           C  
ATOM   2436  C   LYS A 940       9.988  16.132  41.526  1.00  0.00           C  
ATOM   2437  O   LYS A 940      10.976  16.720  41.953  1.00  0.00           O  
ATOM   2438  CB  LYS A 940       9.019  17.017  39.416  1.00  0.00           C  
ATOM   2439  CG  LYS A 940       9.306  17.315  37.949  1.00  0.00           C  
ATOM   2440  CD  LYS A 940       8.987  18.785  37.648  1.00  0.00           C  
ATOM   2441  CE  LYS A 940       9.132  19.124  36.162  1.00  0.00           C  
ATOM   2442  NZ  LYS A 940      10.493  18.921  35.571  1.00  0.00           N  
ATOM   2443  N   SER A 941       9.025  15.670  42.318  1.00  0.00           N  
ATOM   2444  CA  SER A 941       9.030  15.880  43.764  1.00  0.00           C  
ATOM   2445  C   SER A 941       9.588  14.732  44.600  1.00  0.00           C  
ATOM   2446  O   SER A 941       9.300  14.651  45.794  1.00  0.00           O  
ATOM   2447  CB  SER A 941       7.606  16.165  44.237  1.00  0.00           C  
ATOM   2448  OG  SER A 941       6.906  16.951  43.286  1.00  0.00           O  
ATOM   2449  N   VAL A 942      10.369  13.843  43.996  1.00  0.00           N  
ATOM   2450  CA  VAL A 942      10.926  12.727  44.755  1.00  0.00           C  
ATOM   2451  C   VAL A 942      12.212  13.113  45.491  1.00  0.00           C  
ATOM   2452  O   VAL A 942      12.905  14.061  45.116  1.00  0.00           O  
ATOM   2453  CB  VAL A 942      11.234  11.491  43.854  1.00  0.00           C  
ATOM   2454  CG1 VAL A 942       9.996  11.091  43.065  1.00  0.00           C  
ATOM   2455  CG2 VAL A 942      12.417  11.783  42.941  1.00  0.00           C  
ATOM   2456  N   GLU A 943      12.522  12.377  46.552  1.00  0.00           N  
ATOM   2457  CA  GLU A 943      13.729  12.631  47.322  1.00  0.00           C  
ATOM   2458  C   GLU A 943      14.893  12.080  46.515  1.00  0.00           C  
ATOM   2459  O   GLU A 943      15.939  12.712  46.386  1.00  0.00           O  
ATOM   2460  CB  GLU A 943      13.648  11.924  48.682  1.00  0.00           C  
ATOM   2461  CG  GLU A 943      13.216  10.454  48.617  1.00  0.00           C  
ATOM   2462  CD  GLU A 943      13.482   9.694  49.917  1.00  0.00           C  
ATOM   2463  OE1 GLU A 943      14.652   9.664  50.359  1.00  0.00           O  
ATOM   2464  OE2 GLU A 943      12.529   9.121  50.490  1.00  0.00           O  
ATOM   2465  N   PHE A 944      14.666  10.901  45.952  1.00  0.00           N  
ATOM   2466  CA  PHE A 944      15.640  10.169  45.151  1.00  0.00           C  
ATOM   2467  C   PHE A 944      16.351  11.015  44.073  1.00  0.00           C  
ATOM   2468  O   PHE A 944      15.762  11.380  43.070  1.00  0.00           O  
ATOM   2469  CB  PHE A 944      14.909   8.960  44.542  1.00  0.00           C  
ATOM   2470  CG  PHE A 944      15.812   7.885  44.049  1.00  0.00           C  
ATOM   2471  CD1 PHE A 944      16.939   7.524  44.770  1.00  0.00           C  
ATOM   2472  CD2 PHE A 944      15.539   7.233  42.857  1.00  0.00           C  
ATOM   2473  CE1 PHE A 944      17.787   6.533  44.314  1.00  0.00           C  
ATOM   2474  CE2 PHE A 944      16.382   6.235  42.386  1.00  0.00           C  
ATOM   2475  CZ  PHE A 944      17.514   5.885  43.120  1.00  0.00           C  
ATOM   2476  N   ALA A 945      17.631  11.300  44.284  1.00  0.00           N  
ATOM   2477  CA  ALA A 945      18.433  12.113  43.360  1.00  0.00           C  
ATOM   2478  C   ALA A 945      18.584  11.585  41.932  1.00  0.00           C  
ATOM   2479  O   ALA A 945      18.700  12.376  40.985  1.00  0.00           O  
ATOM   2480  CB  ALA A 945      19.824  12.357  43.956  1.00  0.00           C  
ATOM   2481  N   VAL A 946      18.607  10.263  41.781  1.00  0.00           N  
ATOM   2482  CA  VAL A 946      18.746   9.635  40.464  1.00  0.00           C  
ATOM   2483  C   VAL A 946      17.602   9.963  39.489  1.00  0.00           C  
ATOM   2484  O   VAL A 946      17.815   9.966  38.283  1.00  0.00           O  
ATOM   2485  CB  VAL A 946      18.881   8.099  40.597  1.00  0.00           C  
ATOM   2486  CG1 VAL A 946      18.774   7.432  39.225  1.00  0.00           C  
ATOM   2487  CG2 VAL A 946      20.228   7.763  41.228  1.00  0.00           C  
ATOM   2488  N   PHE A 947      16.404  10.224  40.015  1.00  0.00           N  
ATOM   2489  CA  PHE A 947      15.241  10.606  39.205  1.00  0.00           C  
ATOM   2490  C   PHE A 947      15.058  12.122  39.239  1.00  0.00           C  
ATOM   2491  O   PHE A 947      15.205  12.800  38.231  1.00  0.00           O  
ATOM   2492  CB  PHE A 947      13.948   9.983  39.746  1.00  0.00           C  
ATOM   2493  CG  PHE A 947      13.868   8.509  39.574  1.00  0.00           C  
ATOM   2494  CD1 PHE A 947      14.782   7.836  38.768  1.00  0.00           C  
ATOM   2495  CD2 PHE A 947      12.855   7.790  40.188  1.00  0.00           C  
ATOM   2496  CE1 PHE A 947      14.682   6.471  38.574  1.00  0.00           C  
ATOM   2497  CE2 PHE A 947      12.748   6.412  40.000  1.00  0.00           C  
ATOM   2498  CZ  PHE A 947      13.658   5.752  39.192  1.00  0.00           C  
ATOM   2499  N   ALA A 948      14.719  12.633  40.418  1.00  0.00           N  
ATOM   2500  CA  ALA A 948      14.498  14.066  40.632  1.00  0.00           C  
ATOM   2501  C   ALA A 948      15.431  14.921  39.797  1.00  0.00           C  
ATOM   2502  O   ALA A 948      14.994  15.828  39.101  1.00  0.00           O  
ATOM   2503  CB  ALA A 948      14.666  14.417  42.128  1.00  0.00           C  
ATOM   2504  N   GLY A 949      16.720  14.626  39.879  1.00  0.00           N  
ATOM   2505  CA  GLY A 949      17.684  15.386  39.113  1.00  0.00           C  
ATOM   2506  C   GLY A 949      17.337  15.471  37.638  1.00  0.00           C  
ATOM   2507  O   GLY A 949      16.930  16.530  37.159  1.00  0.00           O  
ATOM   2508  N   PRO A 950      17.482  14.369  36.883  1.00  0.00           N  
ATOM   2509  CA  PRO A 950      17.150  14.449  35.459  1.00  0.00           C  
ATOM   2510  C   PRO A 950      15.697  14.813  35.161  1.00  0.00           C  
ATOM   2511  O   PRO A 950      15.380  15.170  34.042  1.00  0.00           O  
ATOM   2512  CB  PRO A 950      17.529  13.058  34.943  1.00  0.00           C  
ATOM   2513  CG  PRO A 950      17.291  12.207  36.118  1.00  0.00           C  
ATOM   2514  CD  PRO A 950      17.918  13.005  37.226  1.00  0.00           C  
ATOM   2515  N   ALA A 951      14.820  14.732  36.153  1.00  0.00           N  
ATOM   2516  CA  ALA A 951      13.412  15.062  35.936  1.00  0.00           C  
ATOM   2517  C   ALA A 951      13.167  16.553  36.067  1.00  0.00           C  
ATOM   2518  O   ALA A 951      12.138  17.056  35.627  1.00  0.00           O  
ATOM   2519  CB  ALA A 951      12.524  14.303  36.925  1.00  0.00           C  
ATOM   2520  N   ASN A 952      14.112  17.255  36.689  1.00  0.00           N  
ATOM   2521  CA  ASN A 952      13.999  18.697  36.873  1.00  0.00           C  
ATOM   2522  C   ASN A 952      14.996  19.377  35.941  1.00  0.00           C  
ATOM   2523  O   ASN A 952      15.114  20.598  35.921  1.00  0.00           O  
ATOM   2524  CB  ASN A 952      14.280  19.078  38.330  1.00  0.00           C  
ATOM   2525  CG  ASN A 952      13.185  18.620  39.281  1.00  0.00           C  
ATOM   2526  OD1 ASN A 952      12.054  19.104  39.226  1.00  0.00           O  
ATOM   2527  ND2 ASN A 952      13.516  17.676  40.158  1.00  0.00           N  
ATOM   2528  N   ASP A 953      15.724  18.568  35.183  1.00  0.00           N  
ATOM   2529  CA  ASP A 953      16.686  19.072  34.222  1.00  0.00           C  
ATOM   2530  C   ASP A 953      15.918  19.286  32.923  1.00  0.00           C  
ATOM   2531  O   ASP A 953      15.248  18.373  32.412  1.00  0.00           O  
ATOM   2532  CB  ASP A 953      17.812  18.052  34.012  1.00  0.00           C  
ATOM   2533  CG  ASP A 953      18.760  18.429  32.873  1.00  0.00           C  
ATOM   2534  OD1 ASP A 953      18.676  19.556  32.333  1.00  0.00           O  
ATOM   2535  OD2 ASP A 953      19.607  17.586  32.525  1.00  0.00           O  
ATOM   2536  N   PRO A 954      15.997  20.500  32.366  1.00  0.00           N  
ATOM   2537  CA  PRO A 954      15.291  20.806  31.117  1.00  0.00           C  
ATOM   2538  C   PRO A 954      15.715  19.887  29.957  1.00  0.00           C  
ATOM   2539  O   PRO A 954      14.921  19.577  29.065  1.00  0.00           O  
ATOM   2540  CB  PRO A 954      15.670  22.264  30.864  1.00  0.00           C  
ATOM   2541  CG  PRO A 954      15.993  22.784  32.238  1.00  0.00           C  
ATOM   2542  CD  PRO A 954      16.773  21.659  32.830  1.00  0.00           C  
ATOM   2543  N   LYS A 955      16.972  19.458  29.987  1.00  0.00           N  
ATOM   2544  CA  LYS A 955      17.527  18.604  28.952  1.00  0.00           C  
ATOM   2545  C   LYS A 955      17.584  17.145  29.390  1.00  0.00           C  
ATOM   2546  O   LYS A 955      18.377  16.350  28.877  1.00  0.00           O  
ATOM   2547  CB  LYS A 955      18.927  19.107  28.576  1.00  0.00           C  
ATOM   2548  CG  LYS A 955      18.936  20.512  27.953  1.00  0.00           C  
ATOM   2549  CD  LYS A 955      20.349  21.094  27.821  1.00  0.00           C  
ATOM   2550  CE  LYS A 955      20.944  21.453  29.191  1.00  0.00           C  
ATOM   2551  NZ  LYS A 955      22.218  22.207  29.029  1.00  0.00           N  
ATOM   2552  N   GLY A 956      16.736  16.790  30.343  1.00  0.00           N  
ATOM   2553  CA  GLY A 956      16.727  15.422  30.807  1.00  0.00           C  
ATOM   2554  C   GLY A 956      15.370  14.765  30.675  1.00  0.00           C  
ATOM   2555  O   GLY A 956      14.345  15.430  30.456  1.00  0.00           O  
ATOM   2556  N   ARG A 957      15.371  13.442  30.795  1.00  0.00           N  
ATOM   2557  CA  ARG A 957      14.147  12.663  30.735  1.00  0.00           C  
ATOM   2558  C   ARG A 957      14.395  11.365  31.486  1.00  0.00           C  
ATOM   2559  O   ARG A 957      15.527  10.891  31.564  1.00  0.00           O  
ATOM   2560  CB  ARG A 957      13.769  12.345  29.278  1.00  0.00           C  
ATOM   2561  CG  ARG A 957      14.637  11.271  28.620  1.00  0.00           C  
ATOM   2562  CD  ARG A 957      14.355  11.073  27.121  1.00  0.00           C  
ATOM   2563  NE  ARG A 957      13.055  10.466  26.812  1.00  0.00           N  
ATOM   2564  CZ  ARG A 957      12.854   9.576  25.833  1.00  0.00           C  
ATOM   2565  NH1 ARG A 957      13.870   9.179  25.074  1.00  0.00           N  
ATOM   2566  NH2 ARG A 957      11.634   9.092  25.597  1.00  0.00           N  
ATOM   2567  N   VAL A 958      13.347  10.806  32.073  1.00  0.00           N  
ATOM   2568  CA  VAL A 958      13.468   9.522  32.750  1.00  0.00           C  
ATOM   2569  C   VAL A 958      12.560   8.592  31.916  1.00  0.00           C  
ATOM   2570  O   VAL A 958      11.330   8.691  31.951  1.00  0.00           O  
ATOM   2571  CB  VAL A 958      12.994   9.591  34.235  1.00  0.00           C  
ATOM   2572  CG1 VAL A 958      13.133   8.246  34.879  1.00  0.00           C  
ATOM   2573  CG2 VAL A 958      13.805  10.603  34.998  1.00  0.00           C  
ATOM   2574  N   ALA A 959      13.180   7.721  31.130  1.00  0.00           N  
ATOM   2575  CA  ALA A 959      12.433   6.810  30.283  1.00  0.00           C  
ATOM   2576  C   ALA A 959      12.282   5.428  30.903  1.00  0.00           C  
ATOM   2577  O   ALA A 959      13.252   4.833  31.367  1.00  0.00           O  
ATOM   2578  CB  ALA A 959      13.114   6.692  28.933  1.00  0.00           C  
ATOM   2579  N   ALA A 960      11.052   4.929  30.905  1.00  0.00           N  
ATOM   2580  CA  ALA A 960      10.748   3.612  31.437  1.00  0.00           C  
ATOM   2581  C   ALA A 960      10.600   2.649  30.255  1.00  0.00           C  
ATOM   2582  O   ALA A 960      10.007   2.998  29.232  1.00  0.00           O  
ATOM   2583  CB  ALA A 960       9.453   3.656  32.241  1.00  0.00           C  
ATOM   2584  N   LEU A 961      11.152   1.447  30.402  1.00  0.00           N  
ATOM   2585  CA  LEU A 961      11.077   0.427  29.364  1.00  0.00           C  
ATOM   2586  C   LEU A 961      10.402  -0.830  29.880  1.00  0.00           C  
ATOM   2587  O   LEU A 961      11.027  -1.623  30.557  1.00  0.00           O  
ATOM   2588  CB  LEU A 961      12.479   0.077  28.863  1.00  0.00           C  
ATOM   2589  CG  LEU A 961      12.590  -1.083  27.866  1.00  0.00           C  
ATOM   2590  CD1 LEU A 961      11.490  -1.015  26.830  1.00  0.00           C  
ATOM   2591  CD2 LEU A 961      13.954  -1.026  27.194  1.00  0.00           C  
ATOM   2592  N   ARG A 962       9.126  -1.007  29.562  1.00  0.00           N  
ATOM   2593  CA  ARG A 962       8.391  -2.185  30.005  1.00  0.00           C  
ATOM   2594  C   ARG A 962       8.785  -3.367  29.132  1.00  0.00           C  
ATOM   2595  O   ARG A 962       8.515  -3.386  27.933  1.00  0.00           O  
ATOM   2596  CB  ARG A 962       6.882  -1.905  29.946  1.00  0.00           C  
ATOM   2597  CG  ARG A 962       5.970  -3.120  29.866  1.00  0.00           C  
ATOM   2598  CD  ARG A 962       5.717  -3.464  28.408  1.00  0.00           C  
ATOM   2599  NE  ARG A 962       4.650  -4.438  28.211  1.00  0.00           N  
ATOM   2600  CZ  ARG A 962       3.391  -4.245  28.577  1.00  0.00           C  
ATOM   2601  NH1 ARG A 962       3.046  -3.103  29.164  1.00  0.00           N  
ATOM   2602  NH2 ARG A 962       2.483  -5.192  28.357  1.00  0.00           N  
ATOM   2603  N   VAL A 963       9.456  -4.337  29.747  1.00  0.00           N  
ATOM   2604  CA  VAL A 963       9.931  -5.539  29.066  1.00  0.00           C  
ATOM   2605  C   VAL A 963       9.121  -6.751  29.533  1.00  0.00           C  
ATOM   2606  O   VAL A 963       9.336  -7.267  30.624  1.00  0.00           O  
ATOM   2607  CB  VAL A 963      11.454  -5.723  29.335  1.00  0.00           C  
ATOM   2608  CG1 VAL A 963      11.846  -4.960  30.588  1.00  0.00           C  
ATOM   2609  CG2 VAL A 963      11.818  -7.195  29.452  1.00  0.00           C  
ATOM   2610  N   PRO A 964       8.165  -7.212  28.704  1.00  0.00           N  
ATOM   2611  CA  PRO A 964       7.288  -8.354  28.997  1.00  0.00           C  
ATOM   2612  C   PRO A 964       7.984  -9.620  29.500  1.00  0.00           C  
ATOM   2613  O   PRO A 964       8.967 -10.064  28.915  1.00  0.00           O  
ATOM   2614  CB  PRO A 964       6.557  -8.571  27.670  1.00  0.00           C  
ATOM   2615  CG  PRO A 964       6.465  -7.180  27.119  1.00  0.00           C  
ATOM   2616  CD  PRO A 964       7.873  -6.683  27.358  1.00  0.00           C  
ATOM   2617  N   GLY A 965       7.457 -10.195  30.583  1.00  0.00           N  
ATOM   2618  CA  GLY A 965       8.034 -11.399  31.161  1.00  0.00           C  
ATOM   2619  C   GLY A 965       9.387 -11.090  31.773  1.00  0.00           C  
ATOM   2620  O   GLY A 965      10.175 -11.997  32.100  1.00  0.00           O  
ATOM   2621  N   GLY A 966       9.646  -9.796  31.939  1.00  0.00           N  
ATOM   2622  CA  GLY A 966      10.915  -9.348  32.473  1.00  0.00           C  
ATOM   2623  C   GLY A 966      11.170  -9.592  33.943  1.00  0.00           C  
ATOM   2624  O   GLY A 966      12.326  -9.587  34.371  1.00  0.00           O  
ATOM   2625  N   ALA A 967      10.112  -9.802  34.720  1.00  0.00           N  
ATOM   2626  CA  ALA A 967      10.276 -10.026  36.154  1.00  0.00           C  
ATOM   2627  C   ALA A 967      11.205 -11.214  36.387  1.00  0.00           C  
ATOM   2628  O   ALA A 967      11.999 -11.233  37.334  1.00  0.00           O  
ATOM   2629  CB  ALA A 967       8.914 -10.269  36.807  1.00  0.00           C  
ATOM   2630  N   SER A 968      11.105 -12.184  35.482  1.00  0.00           N  
ATOM   2631  CA  SER A 968      11.883 -13.416  35.508  1.00  0.00           C  
ATOM   2632  C   SER A 968      13.393 -13.191  35.484  1.00  0.00           C  
ATOM   2633  O   SER A 968      14.160 -14.132  35.696  1.00  0.00           O  
ATOM   2634  CB  SER A 968      11.503 -14.291  34.305  1.00  0.00           C  
ATOM   2635  OG  SER A 968      10.121 -14.193  33.989  1.00  0.00           O  
ATOM   2636  N   LEU A 969      13.835 -11.965  35.223  1.00  0.00           N  
ATOM   2637  CA  LEU A 969      15.273 -11.713  35.166  1.00  0.00           C  
ATOM   2638  C   LEU A 969      16.005 -12.028  36.460  1.00  0.00           C  
ATOM   2639  O   LEU A 969      15.431 -11.996  37.548  1.00  0.00           O  
ATOM   2640  CB  LEU A 969      15.561 -10.273  34.737  1.00  0.00           C  
ATOM   2641  CG  LEU A 969      15.646 -10.058  33.228  1.00  0.00           C  
ATOM   2642  CD1 LEU A 969      14.391 -10.571  32.565  1.00  0.00           C  
ATOM   2643  CD2 LEU A 969      15.843  -8.586  32.932  1.00  0.00           C  
ATOM   2644  N   THR A 970      17.287 -12.341  36.314  1.00  0.00           N  
ATOM   2645  CA  THR A 970      18.147 -12.688  37.433  1.00  0.00           C  
ATOM   2646  C   THR A 970      19.006 -11.492  37.803  1.00  0.00           C  
ATOM   2647  O   THR A 970      19.020 -10.490  37.091  1.00  0.00           O  
ATOM   2648  CB  THR A 970      19.084 -13.842  37.055  1.00  0.00           C  
ATOM   2649  OG1 THR A 970      18.393 -14.742  36.182  1.00  0.00           O  
ATOM   2650  CG2 THR A 970      19.537 -14.598  38.306  1.00  0.00           C  
ATOM   2651  N   ARG A 971      19.722 -11.602  38.916  1.00  0.00           N  
ATOM   2652  CA  ARG A 971      20.592 -10.526  39.360  1.00  0.00           C  
ATOM   2653  C   ARG A 971      21.751 -10.339  38.382  1.00  0.00           C  
ATOM   2654  O   ARG A 971      22.072  -9.213  38.000  1.00  0.00           O  
ATOM   2655  CB  ARG A 971      21.135 -10.820  40.760  1.00  0.00           C  
ATOM   2656  CG  ARG A 971      20.338 -10.190  41.892  1.00  0.00           C  
ATOM   2657  CD  ARG A 971      21.187 -10.126  43.156  1.00  0.00           C  
ATOM   2658  NE  ARG A 971      22.557  -9.707  42.854  1.00  0.00           N  
ATOM   2659  CZ  ARG A 971      23.597 -10.536  42.780  1.00  0.00           C  
ATOM   2660  NH1 ARG A 971      23.427 -11.835  42.996  1.00  0.00           N  
ATOM   2661  NH2 ARG A 971      24.802 -10.070  42.469  1.00  0.00           N  
ATOM   2662  N   LYS A 972      22.381 -11.444  37.989  1.00  0.00           N  
ATOM   2663  CA  LYS A 972      23.493 -11.397  37.037  1.00  0.00           C  
ATOM   2664  C   LYS A 972      22.987 -10.764  35.750  1.00  0.00           C  
ATOM   2665  O   LYS A 972      23.700 -10.005  35.094  1.00  0.00           O  
ATOM   2666  CB  LYS A 972      23.999 -12.811  36.722  1.00  0.00           C  
ATOM   2667  CG  LYS A 972      25.026 -12.854  35.590  1.00  0.00           C  
ATOM   2668  CD  LYS A 972      25.152 -14.243  34.942  1.00  0.00           C  
ATOM   2669  CE  LYS A 972      24.590 -14.286  33.498  1.00  0.00           C  
ATOM   2670  NZ  LYS A 972      23.116 -14.516  33.394  1.00  0.00           N  
ATOM   2671  N   GLN A 973      21.743 -11.100  35.411  1.00  0.00           N  
ATOM   2672  CA  GLN A 973      21.054 -10.623  34.211  1.00  0.00           C  
ATOM   2673  C   GLN A 973      20.810  -9.120  34.280  1.00  0.00           C  
ATOM   2674  O   GLN A 973      21.225  -8.365  33.408  1.00  0.00           O  
ATOM   2675  CB  GLN A 973      19.712 -11.346  34.080  1.00  0.00           C  
ATOM   2676  CG  GLN A 973      19.371 -11.764  32.680  1.00  0.00           C  
ATOM   2677  CD  GLN A 973      20.372 -12.749  32.131  1.00  0.00           C  
ATOM   2678  OE1 GLN A 973      21.575 -12.474  32.092  1.00  0.00           O  
ATOM   2679  NE2 GLN A 973      19.885 -13.910  31.702  1.00  0.00           N  
ATOM   2680  N   ILE A 974      20.120  -8.702  35.331  1.00  0.00           N  
ATOM   2681  CA  ILE A 974      19.812  -7.298  35.546  1.00  0.00           C  
ATOM   2682  C   ILE A 974      21.078  -6.441  35.581  1.00  0.00           C  
ATOM   2683  O   ILE A 974      21.053  -5.268  35.207  1.00  0.00           O  
ATOM   2684  CB  ILE A 974      19.026  -7.114  36.872  1.00  0.00           C  
ATOM   2685  CG1 ILE A 974      17.666  -7.823  36.768  1.00  0.00           C  
ATOM   2686  CG2 ILE A 974      18.869  -5.637  37.187  1.00  0.00           C  
ATOM   2687  CD1 ILE A 974      16.815  -7.772  38.024  1.00  0.00           C  
ATOM   2688  N   ASP A 975      22.185  -7.029  36.021  1.00  0.00           N  
ATOM   2689  CA  ASP A 975      23.440  -6.295  36.105  1.00  0.00           C  
ATOM   2690  C   ASP A 975      24.131  -6.108  34.762  1.00  0.00           C  
ATOM   2691  O   ASP A 975      24.740  -5.067  34.524  1.00  0.00           O  
ATOM   2692  CB  ASP A 975      24.388  -6.965  37.104  1.00  0.00           C  
ATOM   2693  CG  ASP A 975      23.931  -6.793  38.541  1.00  0.00           C  
ATOM   2694  OD1 ASP A 975      23.800  -5.629  38.987  1.00  0.00           O  
ATOM   2695  OD2 ASP A 975      23.702  -7.816  39.222  1.00  0.00           O  
ATOM   2696  N   GLU A 976      24.057  -7.100  33.880  1.00  0.00           N  
ATOM   2697  CA  GLU A 976      24.689  -6.924  32.580  1.00  0.00           C  
ATOM   2698  C   GLU A 976      24.035  -5.686  31.976  1.00  0.00           C  
ATOM   2699  O   GLU A 976      24.726  -4.750  31.566  1.00  0.00           O  
ATOM   2700  CB  GLU A 976      24.472  -8.147  31.679  1.00  0.00           C  
ATOM   2701  CG  GLU A 976      23.023  -8.574  31.528  1.00  0.00           C  
ATOM   2702  CD  GLU A 976      22.845  -9.760  30.596  1.00  0.00           C  
ATOM   2703  OE1 GLU A 976      23.635 -10.730  30.701  1.00  0.00           O  
ATOM   2704  OE2 GLU A 976      21.904  -9.723  29.769  1.00  0.00           O  
ATOM   2705  N   TYR A 977      22.698  -5.683  31.962  1.00  0.00           N  
ATOM   2706  CA  TYR A 977      21.921  -4.566  31.437  1.00  0.00           C  
ATOM   2707  C   TYR A 977      22.366  -3.282  32.104  1.00  0.00           C  
ATOM   2708  O   TYR A 977      22.615  -2.279  31.436  1.00  0.00           O  
ATOM   2709  CB  TYR A 977      20.425  -4.756  31.702  1.00  0.00           C  
ATOM   2710  CG  TYR A 977      19.794  -5.906  30.961  1.00  0.00           C  
ATOM   2711  CD1 TYR A 977      20.199  -6.238  29.666  1.00  0.00           C  
ATOM   2712  CD2 TYR A 977      18.781  -6.657  31.547  1.00  0.00           C  
ATOM   2713  CE1 TYR A 977      19.610  -7.292  28.981  1.00  0.00           C  
ATOM   2714  CE2 TYR A 977      18.184  -7.712  30.870  1.00  0.00           C  
ATOM   2715  CZ  TYR A 977      18.603  -8.024  29.592  1.00  0.00           C  
ATOM   2716  OH  TYR A 977      18.010  -9.068  28.926  1.00  0.00           O  
ATOM   2717  N   GLY A 978      22.450  -3.318  33.429  1.00  0.00           N  
ATOM   2718  CA  GLY A 978      22.876  -2.148  34.169  1.00  0.00           C  
ATOM   2719  C   GLY A 978      24.215  -1.653  33.659  1.00  0.00           C  
ATOM   2720  O   GLY A 978      24.420  -0.450  33.500  1.00  0.00           O  
ATOM   2721  N   ASN A 979      25.133  -2.581  33.402  1.00  0.00           N  
ATOM   2722  CA  ASN A 979      26.448  -2.214  32.891  1.00  0.00           C  
ATOM   2723  C   ASN A 979      26.332  -1.810  31.423  1.00  0.00           C  
ATOM   2724  O   ASN A 979      27.013  -0.889  30.959  1.00  0.00           O  
ATOM   2725  CB  ASN A 979      27.431  -3.384  33.004  1.00  0.00           C  
ATOM   2726  CG  ASN A 979      27.749  -3.749  34.436  1.00  0.00           C  
ATOM   2727  OD1 ASN A 979      27.049  -4.553  35.053  1.00  0.00           O  
ATOM   2728  ND2 ASN A 979      28.806  -3.152  34.978  1.00  0.00           N  
ATOM   2729  N   PHE A 980      25.464  -2.511  30.700  1.00  0.00           N  
ATOM   2730  CA  PHE A 980      25.270  -2.250  29.286  1.00  0.00           C  
ATOM   2731  C   PHE A 980      24.992  -0.780  29.022  1.00  0.00           C  
ATOM   2732  O   PHE A 980      25.684  -0.137  28.231  1.00  0.00           O  
ATOM   2733  CB  PHE A 980      24.128  -3.106  28.741  1.00  0.00           C  
ATOM   2734  CG  PHE A 980      23.801  -2.816  27.318  1.00  0.00           C  
ATOM   2735  CD1 PHE A 980      24.748  -3.012  26.327  1.00  0.00           C  
ATOM   2736  CD2 PHE A 980      22.577  -2.265  26.974  1.00  0.00           C  
ATOM   2737  CE1 PHE A 980      24.486  -2.654  25.018  1.00  0.00           C  
ATOM   2738  CE2 PHE A 980      22.307  -1.905  25.670  1.00  0.00           C  
ATOM   2739  CZ  PHE A 980      23.266  -2.098  24.690  1.00  0.00           C  
ATOM   2740  N   VAL A 981      23.985  -0.244  29.695  1.00  0.00           N  
ATOM   2741  CA  VAL A 981      23.633   1.151  29.510  1.00  0.00           C  
ATOM   2742  C   VAL A 981      24.787   2.096  29.869  1.00  0.00           C  
ATOM   2743  O   VAL A 981      24.841   3.233  29.400  1.00  0.00           O  
ATOM   2744  CB  VAL A 981      22.374   1.497  30.332  1.00  0.00           C  
ATOM   2745  CG1 VAL A 981      21.239   0.558  29.934  1.00  0.00           C  
ATOM   2746  CG2 VAL A 981      22.665   1.399  31.823  1.00  0.00           C  
ATOM   2747  N   LYS A 982      25.718   1.617  30.690  1.00  0.00           N  
ATOM   2748  CA  LYS A 982      26.872   2.420  31.096  1.00  0.00           C  
ATOM   2749  C   LYS A 982      27.711   2.725  29.871  1.00  0.00           C  
ATOM   2750  O   LYS A 982      28.288   3.808  29.757  1.00  0.00           O  
ATOM   2751  CB  LYS A 982      27.719   1.662  32.128  1.00  0.00           C  
ATOM   2752  CG  LYS A 982      28.955   2.415  32.632  1.00  0.00           C  
ATOM   2753  CD  LYS A 982      30.139   2.347  31.656  1.00  0.00           C  
ATOM   2754  CE  LYS A 982      31.361   3.139  32.165  1.00  0.00           C  
ATOM   2755  NZ  LYS A 982      32.029   2.565  33.379  1.00  0.00           N  
ATOM   2756  N   ILE A 983      27.778   1.755  28.964  1.00  0.00           N  
ATOM   2757  CA  ILE A 983      28.536   1.901  27.728  1.00  0.00           C  
ATOM   2758  C   ILE A 983      28.109   3.170  26.990  1.00  0.00           C  
ATOM   2759  O   ILE A 983      28.929   3.875  26.401  1.00  0.00           O  
ATOM   2760  CB  ILE A 983      28.323   0.688  26.786  1.00  0.00           C  
ATOM   2761  CG1 ILE A 983      29.096  -0.540  27.294  1.00  0.00           C  
ATOM   2762  CG2 ILE A 983      28.789   1.046  25.381  1.00  0.00           C  
ATOM   2763  CD1 ILE A 983      28.631  -1.098  28.626  1.00  0.00           C  
ATOM   2764  N   TYR A 984      26.813   3.456  27.024  1.00  0.00           N  
ATOM   2765  CA  TYR A 984      26.296   4.637  26.354  1.00  0.00           C  
ATOM   2766  C   TYR A 984      26.298   5.836  27.284  1.00  0.00           C  
ATOM   2767  O   TYR A 984      25.523   6.771  27.106  1.00  0.00           O  
ATOM   2768  CB  TYR A 984      24.893   4.364  25.807  1.00  0.00           C  
ATOM   2769  CG  TYR A 984      24.876   3.244  24.783  1.00  0.00           C  
ATOM   2770  CD1 TYR A 984      24.910   1.914  25.179  1.00  0.00           C  
ATOM   2771  CD2 TYR A 984      24.885   3.518  23.417  1.00  0.00           C  
ATOM   2772  CE1 TYR A 984      24.956   0.888  24.247  1.00  0.00           C  
ATOM   2773  CE2 TYR A 984      24.931   2.498  22.478  1.00  0.00           C  
ATOM   2774  CZ  TYR A 984      24.968   1.184  22.898  1.00  0.00           C  
ATOM   2775  OH  TYR A 984      25.029   0.160  21.974  1.00  0.00           O  
ATOM   2776  N   GLY A 985      27.186   5.786  28.278  1.00  0.00           N  
ATOM   2777  CA  GLY A 985      27.339   6.871  29.230  1.00  0.00           C  
ATOM   2778  C   GLY A 985      26.241   7.070  30.251  1.00  0.00           C  
ATOM   2779  O   GLY A 985      26.127   8.154  30.825  1.00  0.00           O  
ATOM   2780  N   ALA A 986      25.432   6.044  30.485  1.00  0.00           N  
ATOM   2781  CA  ALA A 986      24.352   6.168  31.457  1.00  0.00           C  
ATOM   2782  C   ALA A 986      24.837   5.717  32.830  1.00  0.00           C  
ATOM   2783  O   ALA A 986      25.870   5.062  32.945  1.00  0.00           O  
ATOM   2784  CB  ALA A 986      23.144   5.340  31.021  1.00  0.00           C  
ATOM   2785  N   LYS A 987      24.093   6.072  33.871  1.00  0.00           N  
ATOM   2786  CA  LYS A 987      24.472   5.693  35.224  1.00  0.00           C  
ATOM   2787  C   LYS A 987      24.173   4.216  35.457  1.00  0.00           C  
ATOM   2788  O   LYS A 987      24.960   3.352  35.064  1.00  0.00           O  
ATOM   2789  CB  LYS A 987      23.723   6.559  36.242  1.00  0.00           C  
ATOM   2790  CG  LYS A 987      22.208   6.581  36.039  1.00  0.00           C  
ATOM   2791  CD  LYS A 987      21.510   7.463  37.062  1.00  0.00           C  
ATOM   2792  CE  LYS A 987      21.967   8.912  36.952  1.00  0.00           C  
ATOM   2793  NZ  LYS A 987      21.135   9.821  37.793  1.00  0.00           N  
ATOM   2794  N   GLY A 988      23.033   3.931  36.081  1.00  0.00           N  
ATOM   2795  CA  GLY A 988      22.661   2.557  36.362  1.00  0.00           C  
ATOM   2796  C   GLY A 988      21.457   2.112  35.570  1.00  0.00           C  
ATOM   2797  O   GLY A 988      21.421   2.266  34.354  1.00  0.00           O  
ATOM   2798  N   LEU A 989      20.464   1.561  36.254  1.00  0.00           N  
ATOM   2799  CA  LEU A 989      19.262   1.094  35.582  1.00  0.00           C  
ATOM   2800  C   LEU A 989      18.219   0.629  36.599  1.00  0.00           C  
ATOM   2801  O   LEU A 989      18.005  -0.574  36.776  1.00  0.00           O  
ATOM   2802  CB  LEU A 989      19.614  -0.061  34.638  1.00  0.00           C  
ATOM   2803  CG  LEU A 989      18.641  -0.418  33.513  1.00  0.00           C  
ATOM   2804  CD1 LEU A 989      18.755   0.629  32.407  1.00  0.00           C  
ATOM   2805  CD2 LEU A 989      18.972  -1.796  32.966  1.00  0.00           C  
ATOM   2806  N   ALA A 990      17.571   1.583  37.261  1.00  0.00           N  
ATOM   2807  CA  ALA A 990      16.551   1.269  38.252  1.00  0.00           C  
ATOM   2808  C   ALA A 990      15.506   0.320  37.654  1.00  0.00           C  
ATOM   2809  O   ALA A 990      15.422   0.164  36.437  1.00  0.00           O  
ATOM   2810  CB  ALA A 990      15.891   2.556  38.738  1.00  0.00           C  
ATOM   2811  N   TYR A 991      14.704  -0.317  38.500  1.00  0.00           N  
ATOM   2812  CA  TYR A 991      13.711  -1.233  37.976  1.00  0.00           C  
ATOM   2813  C   TYR A 991      12.555  -1.547  38.932  1.00  0.00           C  
ATOM   2814  O   TYR A 991      12.609  -1.253  40.126  1.00  0.00           O  
ATOM   2815  CB  TYR A 991      14.408  -2.530  37.543  1.00  0.00           C  
ATOM   2816  CG  TYR A 991      14.771  -3.470  38.677  1.00  0.00           C  
ATOM   2817  CD1 TYR A 991      13.783  -4.188  39.356  1.00  0.00           C  
ATOM   2818  CD2 TYR A 991      16.097  -3.635  39.085  1.00  0.00           C  
ATOM   2819  CE1 TYR A 991      14.101  -5.037  40.404  1.00  0.00           C  
ATOM   2820  CE2 TYR A 991      16.422  -4.491  40.142  1.00  0.00           C  
ATOM   2821  CZ  TYR A 991      15.416  -5.182  40.792  1.00  0.00           C  
ATOM   2822  OH  TYR A 991      15.707  -6.017  41.841  1.00  0.00           O  
ATOM   2823  N   ILE A 992      11.502  -2.141  38.381  1.00  0.00           N  
ATOM   2824  CA  ILE A 992      10.342  -2.534  39.164  1.00  0.00           C  
ATOM   2825  C   ILE A 992       9.834  -3.863  38.634  1.00  0.00           C  
ATOM   2826  O   ILE A 992       9.632  -4.013  37.431  1.00  0.00           O  
ATOM   2827  CB  ILE A 992       9.170  -1.550  39.037  1.00  0.00           C  
ATOM   2828  CG1 ILE A 992       9.539  -0.174  39.587  1.00  0.00           C  
ATOM   2829  CG2 ILE A 992       7.979  -2.095  39.786  1.00  0.00           C  
ATOM   2830  CD1 ILE A 992       8.371   0.808  39.584  1.00  0.00           C  
ATOM   2831  N   LYS A 993       9.658  -4.838  39.524  1.00  0.00           N  
ATOM   2832  CA  LYS A 993       9.110  -6.123  39.123  1.00  0.00           C  
ATOM   2833  C   LYS A 993       7.639  -5.970  39.443  1.00  0.00           C  
ATOM   2834  O   LYS A 993       7.275  -5.619  40.562  1.00  0.00           O  
ATOM   2835  CB  LYS A 993       9.677  -7.282  39.942  1.00  0.00           C  
ATOM   2836  CG  LYS A 993      11.084  -7.721  39.574  1.00  0.00           C  
ATOM   2837  CD  LYS A 993      11.581  -8.782  40.558  1.00  0.00           C  
ATOM   2838  CE  LYS A 993      13.062  -9.119  40.384  1.00  0.00           C  
ATOM   2839  NZ  LYS A 993      13.323  -9.994  39.211  1.00  0.00           N  
ATOM   2840  N   VAL A 994       6.799  -6.183  38.445  1.00  0.00           N  
ATOM   2841  CA  VAL A 994       5.366  -6.109  38.642  1.00  0.00           C  
ATOM   2842  C   VAL A 994       4.905  -7.564  38.662  1.00  0.00           C  
ATOM   2843  O   VAL A 994       4.811  -8.217  37.621  1.00  0.00           O  
ATOM   2844  CB  VAL A 994       4.682  -5.352  37.494  1.00  0.00           C  
ATOM   2845  CG1 VAL A 994       3.199  -5.200  37.774  1.00  0.00           C  
ATOM   2846  CG2 VAL A 994       5.338  -3.992  37.325  1.00  0.00           C  
ATOM   2847  N   ASN A 995       4.660  -8.072  39.868  1.00  0.00           N  
ATOM   2848  CA  ASN A 995       4.217  -9.445  40.065  1.00  0.00           C  
ATOM   2849  C   ASN A 995       2.699  -9.493  40.153  1.00  0.00           C  
ATOM   2850  O   ASN A 995       2.088 -10.484  39.762  1.00  0.00           O  
ATOM   2851  CB  ASN A 995       4.840 -10.025  41.336  1.00  0.00           C  
ATOM   2852  CG  ASN A 995       6.357  -9.961  41.320  1.00  0.00           C  
ATOM   2853  OD1 ASN A 995       6.993 -10.302  40.319  1.00  0.00           O  
ATOM   2854  ND2 ASN A 995       6.945  -9.531  42.431  1.00  0.00           N  
ATOM   2855  N   GLU A 996       2.090  -8.418  40.653  1.00  0.00           N  
ATOM   2856  CA  GLU A 996       0.636  -8.368  40.764  1.00  0.00           C  
ATOM   2857  C   GLU A 996       0.067  -7.010  41.168  1.00  0.00           C  
ATOM   2858  O   GLU A 996       0.033  -6.667  42.347  1.00  0.00           O  
ATOM   2859  CB  GLU A 996       0.156  -9.431  41.751  1.00  0.00           C  
ATOM   2860  CG  GLU A 996      -1.333  -9.692  41.693  1.00  0.00           C  
ATOM   2861  CD  GLU A 996      -1.693 -11.005  42.340  1.00  0.00           C  
ATOM   2862  OE1 GLU A 996      -0.762 -11.689  42.825  1.00  0.00           O  
ATOM   2863  OE2 GLU A 996      -2.896 -11.349  42.360  1.00  0.00           O  
ATOM   2864  N   ARG A 997      -0.397  -6.249  40.182  1.00  0.00           N  
ATOM   2865  CA  ARG A 997      -0.977  -4.934  40.424  1.00  0.00           C  
ATOM   2866  C   ARG A 997      -2.223  -5.062  41.295  1.00  0.00           C  
ATOM   2867  O   ARG A 997      -2.901  -4.073  41.574  1.00  0.00           O  
ATOM   2868  CB  ARG A 997      -1.373  -4.298  39.105  1.00  0.00           C  
ATOM   2869  CG  ARG A 997      -0.353  -4.437  38.016  1.00  0.00           C  
ATOM   2870  CD  ARG A 997      -0.862  -3.817  36.734  1.00  0.00           C  
ATOM   2871  NE  ARG A 997      -0.832  -2.356  36.770  1.00  0.00           N  
ATOM   2872  CZ  ARG A 997      -1.635  -1.589  37.504  1.00  0.00           C  
ATOM   2873  NH1 ARG A 997      -2.561  -2.123  38.289  1.00  0.00           N  
ATOM   2874  NH2 ARG A 997      -1.511  -0.271  37.450  1.00  0.00           N  
ATOM   2875  N   ALA A 998      -2.526  -6.293  41.700  1.00  0.00           N  
ATOM   2876  CA  ALA A 998      -3.687  -6.581  42.539  1.00  0.00           C  
ATOM   2877  C   ALA A 998      -3.304  -6.472  44.015  1.00  0.00           C  
ATOM   2878  O   ALA A 998      -4.088  -6.805  44.911  1.00  0.00           O  
ATOM   2879  CB  ALA A 998      -4.216  -7.986  42.231  1.00  0.00           C  
ATOM   2880  N   LYS A 999      -2.087  -5.999  44.254  1.00  0.00           N  
ATOM   2881  CA  LYS A 999      -1.572  -5.837  45.605  1.00  0.00           C  
ATOM   2882  C   LYS A 999      -0.890  -4.478  45.747  1.00  0.00           C  
ATOM   2883  O   LYS A 999      -0.030  -4.304  46.600  1.00  0.00           O  
ATOM   2884  CB  LYS A 999      -0.577  -6.966  45.924  1.00  0.00           C  
ATOM   2885  CG  LYS A 999      -1.168  -8.380  45.870  1.00  0.00           C  
ATOM   2886  CD  LYS A 999      -2.377  -8.510  46.796  1.00  0.00           C  
ATOM   2887  CE  LYS A 999      -2.030  -8.118  48.233  1.00  0.00           C  
ATOM   2888  NZ  LYS A 999      -3.243  -7.860  49.061  1.00  0.00           N  
ATOM   2889  N   GLY A1000      -1.283  -3.524  44.907  1.00  0.00           N  
ATOM   2890  CA  GLY A1000      -0.700  -2.193  44.953  1.00  0.00           C  
ATOM   2891  C   GLY A1000       0.813  -2.235  45.041  1.00  0.00           C  
ATOM   2892  O   GLY A1000       1.467  -2.914  44.253  1.00  0.00           O  
ATOM   2893  N   LEU A1001       1.373  -1.506  45.998  1.00  0.00           N  
ATOM   2894  CA  LEU A1001       2.817  -1.485  46.199  1.00  0.00           C  
ATOM   2895  C   LEU A1001       3.264  -2.912  46.531  1.00  0.00           C  
ATOM   2896  O   LEU A1001       4.357  -3.333  46.165  1.00  0.00           O  
ATOM   2897  CB  LEU A1001       3.161  -0.546  47.365  1.00  0.00           C  
ATOM   2898  CG  LEU A1001       4.581  -0.004  47.601  1.00  0.00           C  
ATOM   2899  CD1 LEU A1001       5.595  -1.138  47.695  1.00  0.00           C  
ATOM   2900  CD2 LEU A1001       4.944   0.947  46.476  1.00  0.00           C  
ATOM   2901  N   GLU A1002       2.394  -3.650  47.217  1.00  0.00           N  
ATOM   2902  CA  GLU A1002       2.672  -5.026  47.629  1.00  0.00           C  
ATOM   2903  C   GLU A1002       2.807  -5.979  46.448  1.00  0.00           C  
ATOM   2904  O   GLU A1002       3.410  -7.049  46.562  1.00  0.00           O  
ATOM   2905  CB  GLU A1002       1.567  -5.545  48.558  1.00  0.00           C  
ATOM   2906  CG  GLU A1002       0.742  -4.465  49.264  1.00  0.00           C  
ATOM   2907  CD  GLU A1002       1.587  -3.361  49.884  1.00  0.00           C  
ATOM   2908  OE1 GLU A1002       2.532  -3.675  50.644  1.00  0.00           O  
ATOM   2909  OE2 GLU A1002       1.293  -2.174  49.613  1.00  0.00           O  
ATOM   2910  N   GLY A1003       2.233  -5.594  45.315  1.00  0.00           N  
ATOM   2911  CA  GLY A1003       2.317  -6.433  44.138  1.00  0.00           C  
ATOM   2912  C   GLY A1003       3.576  -6.179  43.335  1.00  0.00           C  
ATOM   2913  O   GLY A1003       3.820  -6.857  42.343  1.00  0.00           O  
ATOM   2914  N   ILE A1004       4.379  -5.209  43.768  1.00  0.00           N  
ATOM   2915  CA  ILE A1004       5.620  -4.851  43.079  1.00  0.00           C  
ATOM   2916  C   ILE A1004       6.831  -4.920  44.014  1.00  0.00           C  
ATOM   2917  O   ILE A1004       6.732  -4.578  45.193  1.00  0.00           O  
ATOM   2918  CB  ILE A1004       5.522  -3.414  42.472  1.00  0.00           C  
ATOM   2919  CG1 ILE A1004       5.494  -2.357  43.582  1.00  0.00           C  
ATOM   2920  CG2 ILE A1004       4.258  -3.289  41.618  1.00  0.00           C  
ATOM   2921  CD1 ILE A1004       6.873  -1.840  43.994  1.00  0.00           C  
ATOM   2922  N   ASN A1005       7.965  -5.360  43.478  1.00  0.00           N  
ATOM   2923  CA  ASN A1005       9.214  -5.480  44.240  1.00  0.00           C  
ATOM   2924  C   ASN A1005      10.221  -4.505  43.634  1.00  0.00           C  
ATOM   2925  O   ASN A1005      10.352  -4.456  42.413  1.00  0.00           O  
ATOM   2926  CB  ASN A1005       9.764  -6.912  44.127  1.00  0.00           C  
ATOM   2927  CG  ASN A1005      11.196  -7.041  44.644  1.00  0.00           C  
ATOM   2928  OD1 ASN A1005      11.429  -7.267  45.838  1.00  0.00           O  
ATOM   2929  ND2 ASN A1005      12.163  -6.884  43.743  1.00  0.00           N  
ATOM   2930  N   SER A1006      10.946  -3.745  44.454  1.00  0.00           N  
ATOM   2931  CA  SER A1006      11.886  -2.806  43.861  1.00  0.00           C  
ATOM   2932  C   SER A1006      12.892  -2.060  44.737  1.00  0.00           C  
ATOM   2933  O   SER A1006      12.566  -1.561  45.817  1.00  0.00           O  
ATOM   2934  CB  SER A1006      11.106  -1.768  43.044  1.00  0.00           C  
ATOM   2935  OG  SER A1006      11.976  -0.797  42.488  1.00  0.00           O  
ATOM   2936  N   PRO A1007      14.139  -1.964  44.256  1.00  0.00           N  
ATOM   2937  CA  PRO A1007      15.221  -1.272  44.956  1.00  0.00           C  
ATOM   2938  C   PRO A1007      14.883   0.207  45.165  1.00  0.00           C  
ATOM   2939  O   PRO A1007      15.574   0.904  45.923  1.00  0.00           O  
ATOM   2940  CB  PRO A1007      16.411  -1.452  44.015  1.00  0.00           C  
ATOM   2941  CG  PRO A1007      16.153  -2.783  43.412  1.00  0.00           C  
ATOM   2942  CD  PRO A1007      14.669  -2.748  43.125  1.00  0.00           C  
ATOM   2943  N   VAL A1008      13.827   0.679  44.493  1.00  0.00           N  
ATOM   2944  CA  VAL A1008      13.422   2.081  44.598  1.00  0.00           C  
ATOM   2945  C   VAL A1008      11.970   2.323  45.007  1.00  0.00           C  
ATOM   2946  O   VAL A1008      11.499   3.453  44.953  1.00  0.00           O  
ATOM   2947  CB  VAL A1008      13.683   2.861  43.270  1.00  0.00           C  
ATOM   2948  CG1 VAL A1008      15.122   2.690  42.840  1.00  0.00           C  
ATOM   2949  CG2 VAL A1008      12.727   2.403  42.176  1.00  0.00           C  
ATOM   2950  N   ALA A1009      11.263   1.276  45.418  1.00  0.00           N  
ATOM   2951  CA  ALA A1009       9.865   1.418  45.852  1.00  0.00           C  
ATOM   2952  C   ALA A1009       9.729   2.392  47.021  1.00  0.00           C  
ATOM   2953  O   ALA A1009       8.774   3.170  47.082  1.00  0.00           O  
ATOM   2954  CB  ALA A1009       9.289   0.058  46.258  1.00  0.00           C  
ATOM   2955  N   LYS A1010      10.686   2.339  47.945  1.00  0.00           N  
ATOM   2956  CA  LYS A1010      10.674   3.198  49.122  1.00  0.00           C  
ATOM   2957  C   LYS A1010      10.844   4.667  48.787  1.00  0.00           C  
ATOM   2958  O   LYS A1010      10.482   5.528  49.586  1.00  0.00           O  
ATOM   2959  CB  LYS A1010      11.765   2.770  50.090  1.00  0.00           C  
ATOM   2960  CG  LYS A1010      13.163   2.866  49.531  1.00  0.00           C  
ATOM   2961  CD  LYS A1010      14.117   2.128  50.445  1.00  0.00           C  
ATOM   2962  CE  LYS A1010      15.546   2.189  49.950  1.00  0.00           C  
ATOM   2963  NZ  LYS A1010      16.413   1.243  50.720  1.00  0.00           N  
ATOM   2964  N   PHE A1011      11.391   4.952  47.610  1.00  0.00           N  
ATOM   2965  CA  PHE A1011      11.592   6.331  47.176  1.00  0.00           C  
ATOM   2966  C   PHE A1011      10.327   6.904  46.542  1.00  0.00           C  
ATOM   2967  O   PHE A1011      10.001   8.075  46.723  1.00  0.00           O  
ATOM   2968  CB  PHE A1011      12.742   6.408  46.179  1.00  0.00           C  
ATOM   2969  CG  PHE A1011      14.059   5.997  46.750  1.00  0.00           C  
ATOM   2970  CD1 PHE A1011      14.643   6.731  47.766  1.00  0.00           C  
ATOM   2971  CD2 PHE A1011      14.716   4.868  46.275  1.00  0.00           C  
ATOM   2972  CE1 PHE A1011      15.864   6.348  48.300  1.00  0.00           C  
ATOM   2973  CE2 PHE A1011      15.942   4.477  46.809  1.00  0.00           C  
ATOM   2974  CZ  PHE A1011      16.515   5.221  47.823  1.00  0.00           C  
ATOM   2975  N   LEU A1012       9.617   6.084  45.784  1.00  0.00           N  
ATOM   2976  CA  LEU A1012       8.392   6.554  45.168  1.00  0.00           C  
ATOM   2977  C   LEU A1012       7.317   6.426  46.243  1.00  0.00           C  
ATOM   2978  O   LEU A1012       7.590   6.686  47.407  1.00  0.00           O  
ATOM   2979  CB  LEU A1012       8.062   5.697  43.939  1.00  0.00           C  
ATOM   2980  CG  LEU A1012       8.983   5.754  42.711  1.00  0.00           C  
ATOM   2981  CD1 LEU A1012      10.005   6.872  42.863  1.00  0.00           C  
ATOM   2982  CD2 LEU A1012       9.669   4.413  42.514  1.00  0.00           C  
ATOM   2983  N   ASN A1013       6.104   6.041  45.855  1.00  0.00           N  
ATOM   2984  CA  ASN A1013       5.005   5.842  46.799  1.00  0.00           C  
ATOM   2985  C   ASN A1013       3.798   5.201  46.105  1.00  0.00           C  
ATOM   2986  O   ASN A1013       3.808   4.976  44.894  1.00  0.00           O  
ATOM   2987  CB  ASN A1013       4.583   7.161  47.455  1.00  0.00           C  
ATOM   2988  CG  ASN A1013       3.950   8.120  46.480  1.00  0.00           C  
ATOM   2989  OD1 ASN A1013       4.640   8.773  45.709  1.00  0.00           O  
ATOM   2990  ND2 ASN A1013       2.625   8.201  46.501  1.00  0.00           N  
ATOM   2991  N   ALA A1014       2.762   4.906  46.883  1.00  0.00           N  
ATOM   2992  CA  ALA A1014       1.558   4.285  46.345  1.00  0.00           C  
ATOM   2993  C   ALA A1014       1.021   4.965  45.079  1.00  0.00           C  
ATOM   2994  O   ALA A1014       0.737   4.292  44.096  1.00  0.00           O  
ATOM   2995  CB  ALA A1014       0.474   4.247  47.419  1.00  0.00           C  
ATOM   2996  N   GLU A1025       0.889   6.291  45.099  1.00  0.00           N  
ATOM   2997  CA  GLU A1025       0.364   7.033  43.946  1.00  0.00           C  
ATOM   2998  C   GLU A1025       1.276   7.007  42.723  1.00  0.00           C  
ATOM   2999  O   GLU A1025       0.877   6.546  41.656  1.00  0.00           O  
ATOM   3000  CB  GLU A1025       0.073   8.487  44.344  1.00  0.00           C  
ATOM   3001  CG  GLU A1025      -0.467   9.376  43.219  1.00  0.00           C  
ATOM   3002  CD  GLU A1025      -1.093  10.684  43.731  1.00  0.00           C  
ATOM   3003  OE1 GLU A1025      -2.114  10.610  44.456  1.00  0.00           O  
ATOM   3004  OE2 GLU A1025      -0.571  11.783  43.410  1.00  0.00           O  
ATOM   3005  N   ILE A1026       2.498   7.504  42.885  1.00  0.00           N  
ATOM   3006  CA  ILE A1026       3.469   7.548  41.793  1.00  0.00           C  
ATOM   3007  C   ILE A1026       3.677   6.200  41.091  1.00  0.00           C  
ATOM   3008  O   ILE A1026       3.825   6.152  39.872  1.00  0.00           O  
ATOM   3009  CB  ILE A1026       4.854   8.087  42.298  1.00  0.00           C  
ATOM   3010  CG1 ILE A1026       4.712   9.559  42.712  1.00  0.00           C  
ATOM   3011  CG2 ILE A1026       5.926   7.931  41.210  1.00  0.00           C  
ATOM   3012  CD1 ILE A1026       5.987  10.180  43.264  1.00  0.00           C  
ATOM   3013  N   ILE A1032       3.672   5.109  41.847  1.00  0.00           N  
ATOM   3014  CA  ILE A1032       3.888   3.797  41.256  1.00  0.00           C  
ATOM   3015  C   ILE A1032       2.679   3.303  40.470  1.00  0.00           C  
ATOM   3016  O   ILE A1032       2.808   2.545  39.505  1.00  0.00           O  
ATOM   3017  CB  ILE A1032       4.325   2.787  42.341  1.00  0.00           C  
ATOM   3018  CG1 ILE A1032       5.659   3.260  42.936  1.00  0.00           C  
ATOM   3019  CG2 ILE A1032       4.492   1.387  41.750  1.00  0.00           C  
ATOM   3020  CD1 ILE A1032       6.343   2.276  43.860  1.00  0.00           C  
ATOM   3021  N   GLU A1033       1.501   3.761  40.859  1.00  0.00           N  
ATOM   3022  CA  GLU A1033       0.296   3.366  40.153  1.00  0.00           C  
ATOM   3023  C   GLU A1033       0.279   4.062  38.792  1.00  0.00           C  
ATOM   3024  O   GLU A1033      -0.079   3.459  37.786  1.00  0.00           O  
ATOM   3025  CB  GLU A1033      -0.949   3.748  40.961  1.00  0.00           C  
ATOM   3026  CG  GLU A1033      -2.211   3.004  40.542  1.00  0.00           C  
ATOM   3027  CD  GLU A1033      -2.001   1.487  40.414  1.00  0.00           C  
ATOM   3028  OE1 GLU A1033      -1.303   0.893  41.268  1.00  0.00           O  
ATOM   3029  OE2 GLU A1033      -2.545   0.882  39.464  1.00  0.00           O  
ATOM   3030  N   ASP A1035       0.668   5.332  38.764  1.00  0.00           N  
ATOM   3031  CA  ASP A1035       0.690   6.084  37.524  1.00  0.00           C  
ATOM   3032  C   ASP A1035       1.759   5.555  36.584  1.00  0.00           C  
ATOM   3033  O   ASP A1035       1.595   5.573  35.371  1.00  0.00           O  
ATOM   3034  CB  ASP A1035       0.974   7.567  37.779  1.00  0.00           C  
ATOM   3035  CG  ASP A1035      -0.131   8.264  38.533  1.00  0.00           C  
ATOM   3036  OD1 ASP A1035      -1.317   8.055  38.202  1.00  0.00           O  
ATOM   3037  OD2 ASP A1035       0.198   9.044  39.448  1.00  0.00           O  
ATOM   3038  N   ILE A1036       2.872   5.117  37.147  1.00  0.00           N  
ATOM   3039  CA  ILE A1036       3.970   4.606  36.347  1.00  0.00           C  
ATOM   3040  C   ILE A1036       3.532   3.319  35.694  1.00  0.00           C  
ATOM   3041  O   ILE A1036       3.887   3.047  34.558  1.00  0.00           O  
ATOM   3042  CB  ILE A1036       5.219   4.339  37.221  1.00  0.00           C  
ATOM   3043  CG1 ILE A1036       5.803   5.667  37.701  1.00  0.00           C  
ATOM   3044  CG2 ILE A1036       6.256   3.550  36.441  1.00  0.00           C  
ATOM   3045  CD1 ILE A1036       6.954   5.521  38.682  1.00  0.00           C  
ATOM   3046  N   LEU A1037       2.758   2.520  36.414  1.00  0.00           N  
ATOM   3047  CA  LEU A1037       2.298   1.252  35.866  1.00  0.00           C  
ATOM   3048  C   LEU A1037       1.212   1.481  34.828  1.00  0.00           C  
ATOM   3049  O   LEU A1037       1.236   0.881  33.753  1.00  0.00           O  
ATOM   3050  CB  LEU A1037       1.784   0.335  36.981  1.00  0.00           C  
ATOM   3051  CG  LEU A1037       2.832  -0.118  37.996  1.00  0.00           C  
ATOM   3052  CD1 LEU A1037       2.199  -1.101  38.944  1.00  0.00           C  
ATOM   3053  CD2 LEU A1037       4.006  -0.767  37.293  1.00  0.00           C  
ATOM   3054  N   ASP A1038       0.256   2.342  35.153  1.00  0.00           N  
ATOM   3055  CA  ASP A1038      -0.811   2.648  34.223  1.00  0.00           C  
ATOM   3056  C   ASP A1038      -0.159   3.194  32.955  1.00  0.00           C  
ATOM   3057  O   ASP A1038      -0.326   2.623  31.863  1.00  0.00           O  
ATOM   3058  CB  ASP A1038      -1.770   3.670  34.841  1.00  0.00           C  
ATOM   3059  CG  ASP A1038      -2.920   3.011  35.626  1.00  0.00           C  
ATOM   3060  OD1 ASP A1038      -2.776   1.855  36.098  1.00  0.00           O  
ATOM   3061  OD2 ASP A1038      -3.984   3.661  35.781  1.00  0.00           O  
ATOM   3062  N   ARG A1039       0.618   4.265  33.111  1.00  0.00           N  
ATOM   3063  CA  ARG A1039       1.296   4.891  31.983  1.00  0.00           C  
ATOM   3064  C   ARG A1039       2.044   3.898  31.117  1.00  0.00           C  
ATOM   3065  O   ARG A1039       2.122   4.080  29.907  1.00  0.00           O  
ATOM   3066  CB  ARG A1039       2.282   5.955  32.453  1.00  0.00           C  
ATOM   3067  CG  ARG A1039       2.814   6.817  31.311  1.00  0.00           C  
ATOM   3068  CD  ARG A1039       2.286   8.226  31.451  1.00  0.00           C  
ATOM   3069  NE  ARG A1039       3.248   9.071  32.134  1.00  0.00           N  
ATOM   3070  CZ  ARG A1039       2.947  10.202  32.756  1.00  0.00           C  
ATOM   3071  NH1 ARG A1039       1.697  10.646  32.799  1.00  0.00           N  
ATOM   3072  NH2 ARG A1039       3.911  10.885  33.354  1.00  0.00           N  
ATOM   3073  N   THR A1052       2.618   2.868  31.743  1.00  0.00           N  
ATOM   3074  CA  THR A1052       3.355   1.829  31.017  1.00  0.00           C  
ATOM   3075  C   THR A1052       2.469   0.623  30.706  1.00  0.00           C  
ATOM   3076  O   THR A1052       2.882  -0.303  29.995  1.00  0.00           O  
ATOM   3077  CB  THR A1052       4.578   1.318  31.808  1.00  0.00           C  
ATOM   3078  OG1 THR A1052       4.183   0.933  33.137  1.00  0.00           O  
ATOM   3079  CG2 THR A1052       5.649   2.386  31.862  1.00  0.00           C  
ATOM   3080  N   ALA A1053       1.245   0.647  31.225  1.00  0.00           N  
ATOM   3081  CA  ALA A1053       0.321  -0.451  31.022  1.00  0.00           C  
ATOM   3082  C   ALA A1053       1.075  -1.735  31.337  1.00  0.00           C  
ATOM   3083  O   ALA A1053       1.054  -2.679  30.556  1.00  0.00           O  
ATOM   3084  CB  ALA A1053      -0.164  -0.464  29.595  1.00  0.00           C  
ATOM   3085  N   ALA A1054       1.749  -1.747  32.486  1.00  0.00           N  
ATOM   3086  CA  ALA A1054       2.533  -2.900  32.923  1.00  0.00           C  
ATOM   3087  C   ALA A1054       1.643  -4.116  33.129  1.00  0.00           C  
ATOM   3088  O   ALA A1054       0.488  -3.987  33.541  1.00  0.00           O  
ATOM   3089  CB  ALA A1054       3.279  -2.573  34.226  1.00  0.00           C  
ATOM   3090  N   GLN A1055       2.186  -5.292  32.828  1.00  0.00           N  
ATOM   3091  CA  GLN A1055       1.456  -6.542  32.995  1.00  0.00           C  
ATOM   3092  C   GLN A1055       2.077  -7.300  34.152  1.00  0.00           C  
ATOM   3093  O   GLN A1055       3.251  -7.125  34.457  1.00  0.00           O  
ATOM   3094  CB  GLN A1055       1.570  -7.439  31.755  1.00  0.00           C  
ATOM   3095  CG  GLN A1055       1.386  -6.763  30.414  1.00  0.00           C  
ATOM   3096  CD  GLN A1055      -0.055  -6.436  30.092  1.00  0.00           C  
ATOM   3097  OE1 GLN A1055      -0.389  -6.160  28.940  1.00  0.00           O  
ATOM   3098  NE2 GLN A1055      -0.914  -6.454  31.105  1.00  0.00           N  
ATOM   3099  N   ASP A1056       1.288  -8.154  34.787  1.00  0.00           N  
ATOM   3100  CA  ASP A1056       1.798  -8.963  35.875  1.00  0.00           C  
ATOM   3101  C   ASP A1056       2.871  -9.851  35.233  1.00  0.00           C  
ATOM   3102  O   ASP A1056       2.621 -10.505  34.220  1.00  0.00           O  
ATOM   3103  CB  ASP A1056       0.668  -9.812  36.457  1.00  0.00           C  
ATOM   3104  CG  ASP A1056      -0.551  -8.984  36.819  1.00  0.00           C  
ATOM   3105  OD1 ASP A1056      -0.929  -8.101  36.015  1.00  0.00           O  
ATOM   3106  OD2 ASP A1056      -1.140  -9.219  37.897  1.00  0.00           O  
ATOM   3107  N   GLY A1057       4.064  -9.852  35.816  1.00  0.00           N  
ATOM   3108  CA  GLY A1057       5.153 -10.642  35.283  1.00  0.00           C  
ATOM   3109  C   GLY A1057       6.021  -9.812  34.364  1.00  0.00           C  
ATOM   3110  O   GLY A1057       6.809 -10.345  33.586  1.00  0.00           O  
ATOM   3111  N   ASP A1058       5.870  -8.494  34.466  1.00  0.00           N  
ATOM   3112  CA  ASP A1058       6.605  -7.529  33.648  1.00  0.00           C  
ATOM   3113  C   ASP A1058       7.699  -6.815  34.433  1.00  0.00           C  
ATOM   3114  O   ASP A1058       7.548  -6.544  35.618  1.00  0.00           O  
ATOM   3115  CB  ASP A1058       5.645  -6.459  33.115  1.00  0.00           C  
ATOM   3116  CG  ASP A1058       4.747  -6.959  32.008  1.00  0.00           C  
ATOM   3117  OD1 ASP A1058       4.443  -8.168  31.956  1.00  0.00           O  
ATOM   3118  OD2 ASP A1058       4.322  -6.124  31.188  1.00  0.00           O  
ATOM   3119  N   MET A1059       8.794  -6.502  33.755  1.00  0.00           N  
ATOM   3120  CA  MET A1059       9.887  -5.773  34.372  1.00  0.00           C  
ATOM   3121  C   MET A1059       9.881  -4.362  33.807  1.00  0.00           C  
ATOM   3122  O   MET A1059       9.522  -4.153  32.645  1.00  0.00           O  
ATOM   3123  CB  MET A1059      11.227  -6.414  34.041  1.00  0.00           C  
ATOM   3124  CG  MET A1059      12.416  -5.622  34.560  1.00  0.00           C  
ATOM   3125  SD  MET A1059      12.427  -5.494  36.365  1.00  0.00           S  
ATOM   3126  CE  MET A1059      13.102  -7.074  36.735  1.00  0.00           C  
ATOM   3127  N   ILE A1061      10.275  -3.391  34.622  1.00  0.00           N  
ATOM   3128  CA  ILE A1061      10.329  -2.011  34.155  1.00  0.00           C  
ATOM   3129  C   ILE A1061      11.663  -1.398  34.509  1.00  0.00           C  
ATOM   3130  O   ILE A1061      11.954  -1.147  35.678  1.00  0.00           O  
ATOM   3131  CB  ILE A1061       9.231  -1.122  34.775  1.00  0.00           C  
ATOM   3132  CG1 ILE A1061       7.879  -1.804  34.670  1.00  0.00           C  
ATOM   3133  CG2 ILE A1061       9.178   0.213  34.040  1.00  0.00           C  
ATOM   3134  CD1 ILE A1061       6.760  -0.978  35.239  1.00  0.00           C  
ATOM   3135  N   PHE A1105      12.480  -1.178  33.493  1.00  0.00           N  
ATOM   3136  CA  PHE A1105      13.760  -0.555  33.704  1.00  0.00           C  
ATOM   3137  C   PHE A1105      13.564   0.944  33.526  1.00  0.00           C  
ATOM   3138  O   PHE A1105      12.625   1.376  32.863  1.00  0.00           O  
ATOM   3139  CB  PHE A1105      14.776  -1.087  32.703  1.00  0.00           C  
ATOM   3140  CG  PHE A1105      15.196  -2.496  32.973  1.00  0.00           C  
ATOM   3141  CD1 PHE A1105      15.803  -2.832  34.181  1.00  0.00           C  
ATOM   3142  CD2 PHE A1105      14.953  -3.499  32.044  1.00  0.00           C  
ATOM   3143  CE1 PHE A1105      16.156  -4.139  34.458  1.00  0.00           C  
ATOM   3144  CE2 PHE A1105      15.305  -4.819  32.313  1.00  0.00           C  
ATOM   3145  CZ  PHE A1105      15.906  -5.139  33.523  1.00  0.00           C  
ATOM   3146  N   PHE A1106      14.439   1.734  34.139  1.00  0.00           N  
ATOM   3147  CA  PHE A1106      14.368   3.184  34.042  1.00  0.00           C  
ATOM   3148  C   PHE A1106      15.735   3.725  33.703  1.00  0.00           C  
ATOM   3149  O   PHE A1106      16.745   3.291  34.254  1.00  0.00           O  
ATOM   3150  CB  PHE A1106      13.907   3.815  35.359  1.00  0.00           C  
ATOM   3151  CG  PHE A1106      12.489   3.500  35.722  1.00  0.00           C  
ATOM   3152  CD1 PHE A1106      12.163   2.290  36.320  1.00  0.00           C  
ATOM   3153  CD2 PHE A1106      11.477   4.418  35.461  1.00  0.00           C  
ATOM   3154  CE1 PHE A1106      10.870   2.001  36.654  1.00  0.00           C  
ATOM   3155  CE2 PHE A1106      10.168   4.145  35.788  1.00  0.00           C  
ATOM   3156  CZ  PHE A1106       9.858   2.929  36.391  1.00  0.00           C  
ATOM   3157  N   GLY A1107      15.751   4.668  32.776  1.00  0.00           N  
ATOM   3158  CA  GLY A1107      16.977   5.307  32.372  1.00  0.00           C  
ATOM   3159  C   GLY A1107      16.712   6.756  32.695  1.00  0.00           C  
ATOM   3160  O   GLY A1107      15.779   7.353  32.159  1.00  0.00           O  
ATOM   3161  N   ALA A1109      17.503   7.319  33.597  1.00  0.00           N  
ATOM   3162  CA  ALA A1109      17.327   8.706  33.982  1.00  0.00           C  
ATOM   3163  C   ALA A1109      18.647   9.419  33.811  1.00  0.00           C  
ATOM   3164  O   ALA A1109      19.641   9.061  34.432  1.00  0.00           O  
ATOM   3165  CB  ALA A1109      16.851   8.786  35.424  1.00  0.00           C  
ATOM   3166  N   ASP A1110      18.658  10.428  32.951  1.00  0.00           N  
ATOM   3167  CA  ASP A1110      19.873  11.173  32.684  1.00  0.00           C  
ATOM   3168  C   ASP A1110      19.607  12.291  31.698  1.00  0.00           C  
ATOM   3169  O   ASP A1110      18.537  12.884  31.653  1.00  0.00           O  
ATOM   3170  CB  ASP A1110      20.920  10.249  32.077  1.00  0.00           C  
ATOM   3171  CG  ASP A1110      22.271  10.372  32.745  1.00  0.00           C  
ATOM   3172  OD1 ASP A1110      22.875  11.476  32.709  1.00  0.00           O  
ATOM   3173  OD2 ASP A1110      22.723   9.341  33.304  1.00  0.00           O  
ATOM   3174  N   ASN A1112      20.620  12.567  30.900  1.00  0.00           N  
ATOM   3175  CA  ASN A1112      20.549  13.594  29.891  1.00  0.00           C  
ATOM   3176  C   ASN A1112      19.733  13.016  28.736  1.00  0.00           C  
ATOM   3177  O   ASN A1112      19.884  11.842  28.411  1.00  0.00           O  
ATOM   3178  CB  ASN A1112      21.977  13.935  29.469  1.00  0.00           C  
ATOM   3179  CG  ASN A1112      22.059  14.465  28.076  1.00  0.00           C  
ATOM   3180  OD1 ASN A1112      21.396  15.444  27.732  1.00  0.00           O  
ATOM   3181  ND2 ASN A1112      22.884  13.827  27.253  1.00  0.00           N  
ATOM   3182  N   LYS A1113      18.862  13.824  28.133  1.00  0.00           N  
ATOM   3183  CA  LYS A1113      18.026  13.361  27.028  1.00  0.00           C  
ATOM   3184  C   LYS A1113      18.771  12.514  26.003  1.00  0.00           C  
ATOM   3185  O   LYS A1113      18.281  11.470  25.578  1.00  0.00           O  
ATOM   3186  CB  LYS A1113      17.389  14.542  26.308  1.00  0.00           C  
ATOM   3187  CG  LYS A1113      16.251  15.184  27.057  1.00  0.00           C  
ATOM   3188  CD  LYS A1113      15.663  16.371  26.275  1.00  0.00           C  
ATOM   3189  CE  LYS A1113      14.622  17.159  27.102  1.00  0.00           C  
ATOM   3190  NZ  LYS A1113      13.493  16.320  27.628  1.00  0.00           N  
ATOM   3191  N   LYS A1114      19.951  12.964  25.597  1.00  0.00           N  
ATOM   3192  CA  LYS A1114      20.728  12.227  24.610  1.00  0.00           C  
ATOM   3193  C   LYS A1114      21.294  10.891  25.122  1.00  0.00           C  
ATOM   3194  O   LYS A1114      21.370   9.922  24.365  1.00  0.00           O  
ATOM   3195  CB  LYS A1114      21.852  13.123  24.066  1.00  0.00           C  
ATOM   3196  CG  LYS A1114      23.023  12.376  23.449  1.00  0.00           C  
ATOM   3197  CD  LYS A1114      23.882  13.288  22.587  1.00  0.00           C  
ATOM   3198  CE  LYS A1114      25.011  12.495  21.946  1.00  0.00           C  
ATOM   3199  NZ  LYS A1114      24.519  11.220  21.334  1.00  0.00           N  
ATOM   3200  N   ILE A1115      21.678  10.842  26.400  1.00  0.00           N  
ATOM   3201  CA  ILE A1115      22.235   9.637  27.016  1.00  0.00           C  
ATOM   3202  C   ILE A1115      21.124   8.603  27.187  1.00  0.00           C  
ATOM   3203  O   ILE A1115      21.339   7.404  26.959  1.00  0.00           O  
ATOM   3204  CB  ILE A1115      22.828   9.935  28.420  1.00  0.00           C  
ATOM   3205  CG1 ILE A1115      23.813  11.117  28.360  1.00  0.00           C  
ATOM   3206  CG2 ILE A1115      23.485   8.694  28.977  1.00  0.00           C  
ATOM   3207  CD1 ILE A1115      24.982  10.927  27.447  1.00  0.00           C  
ATOM   3208  N   VAL A1116      19.941   9.068  27.597  1.00  0.00           N  
ATOM   3209  CA  VAL A1116      18.794   8.181  27.783  1.00  0.00           C  
ATOM   3210  C   VAL A1116      18.364   7.581  26.445  1.00  0.00           C  
ATOM   3211  O   VAL A1116      18.243   6.364  26.314  1.00  0.00           O  
ATOM   3212  CB  VAL A1116      17.599   8.919  28.409  1.00  0.00           C  
ATOM   3213  CG1 VAL A1116      16.358   8.040  28.343  1.00  0.00           C  
ATOM   3214  CG2 VAL A1116      17.911   9.290  29.852  1.00  0.00           C  
ATOM   3215  N   ALA A1117      18.133   8.434  25.454  1.00  0.00           N  
ATOM   3216  CA  ALA A1117      17.759   7.966  24.127  1.00  0.00           C  
ATOM   3217  C   ALA A1117      18.831   6.981  23.663  1.00  0.00           C  
ATOM   3218  O   ALA A1117      18.526   5.856  23.257  1.00  0.00           O  
ATOM   3219  CB  ALA A1117      17.676   9.138  23.166  1.00  0.00           C  
ATOM   3220  N   ASP A1118      20.088   7.410  23.740  1.00  0.00           N  
ATOM   3221  CA  ASP A1118      21.213   6.578  23.343  1.00  0.00           C  
ATOM   3222  C   ASP A1118      21.243   5.210  24.028  1.00  0.00           C  
ATOM   3223  O   ASP A1118      21.261   4.173  23.369  1.00  0.00           O  
ATOM   3224  CB  ASP A1118      22.530   7.298  23.646  1.00  0.00           C  
ATOM   3225  CG  ASP A1118      23.016   8.165  22.495  1.00  0.00           C  
ATOM   3226  OD1 ASP A1118      22.256   8.352  21.520  1.00  0.00           O  
ATOM   3227  OD2 ASP A1118      24.166   8.667  22.571  1.00  0.00           O  
ATOM   3228  N   ALA A1124      21.256   5.216  25.355  1.00  0.00           N  
ATOM   3229  CA  ALA A1124      21.336   3.985  26.127  1.00  0.00           C  
ATOM   3230  C   ALA A1124      20.061   3.196  26.246  1.00  0.00           C  
ATOM   3231  O   ALA A1124      20.115   1.972  26.230  1.00  0.00           O  
ATOM   3232  CB  ALA A1124      21.871   4.279  27.513  1.00  0.00           C  
ATOM   3233  N   MET A1125      18.925   3.876  26.391  1.00  0.00           N  
ATOM   3234  CA  MET A1125      17.643   3.182  26.523  1.00  0.00           C  
ATOM   3235  C   MET A1125      17.144   2.610  25.208  1.00  0.00           C  
ATOM   3236  O   MET A1125      16.426   1.612  25.189  1.00  0.00           O  
ATOM   3237  CB  MET A1125      16.571   4.102  27.117  1.00  0.00           C  
ATOM   3238  CG  MET A1125      16.784   4.403  28.595  1.00  0.00           C  
ATOM   3239  SD  MET A1125      17.091   2.896  29.553  1.00  0.00           S  
ATOM   3240  CE  MET A1125      15.542   2.614  30.306  1.00  0.00           C  
ATOM   3241  N   GLY A1126      17.525   3.245  24.105  1.00  0.00           N  
ATOM   3242  CA  GLY A1126      17.118   2.748  22.806  1.00  0.00           C  
ATOM   3243  C   GLY A1126      17.994   1.571  22.424  1.00  0.00           C  
ATOM   3244  O   GLY A1126      17.632   0.783  21.548  1.00  0.00           O  
ATOM   3245  N   ALA A1127      19.150   1.468  23.092  1.00  0.00           N  
ATOM   3246  CA  ALA A1127      20.124   0.397  22.881  1.00  0.00           C  
ATOM   3247  C   ALA A1127      19.713  -0.803  23.725  1.00  0.00           C  
ATOM   3248  O   ALA A1127      19.675  -1.932  23.231  1.00  0.00           O  
ATOM   3249  CB  ALA A1127      21.511   0.870  23.271  1.00  0.00           C  
ATOM   3250  N   LEU A1128      19.401  -0.542  24.994  1.00  0.00           N  
ATOM   3251  CA  LEU A1128      18.958  -1.571  25.937  1.00  0.00           C  
ATOM   3252  C   LEU A1128      17.606  -2.092  25.457  1.00  0.00           C  
ATOM   3253  O   LEU A1128      17.214  -3.223  25.739  1.00  0.00           O  
ATOM   3254  CB  LEU A1128      18.817  -0.963  27.345  1.00  0.00           C  
ATOM   3255  CG  LEU A1128      18.324  -1.758  28.570  1.00  0.00           C  
ATOM   3256  CD1 LEU A1128      16.877  -2.148  28.406  1.00  0.00           C  
ATOM   3257  CD2 LEU A1128      19.180  -2.974  28.764  1.00  0.00           C  
ATOM   3258  N   ARG A1129      16.888  -1.243  24.735  1.00  0.00           N  
ATOM   3259  CA  ARG A1129      15.589  -1.620  24.210  1.00  0.00           C  
ATOM   3260  C   ARG A1129      15.758  -2.666  23.120  1.00  0.00           C  
ATOM   3261  O   ARG A1129      14.949  -3.581  23.009  1.00  0.00           O  
ATOM   3262  CB  ARG A1129      14.875  -0.406  23.628  1.00  0.00           C  
ATOM   3263  CG  ARG A1129      13.663  -0.793  22.834  1.00  0.00           C  
ATOM   3264  CD  ARG A1129      13.100   0.366  22.060  1.00  0.00           C  
ATOM   3265  NE  ARG A1129      12.102  -0.130  21.127  1.00  0.00           N  
ATOM   3266  CZ  ARG A1129      12.393  -0.718  19.976  1.00  0.00           C  
ATOM   3267  NH1 ARG A1129      13.656  -0.870  19.609  1.00  0.00           N  
ATOM   3268  NH2 ARG A1129      11.422  -1.175  19.205  1.00  0.00           N  
ATOM   3269  N   LEU A1130      16.802  -2.506  22.306  1.00  0.00           N  
ATOM   3270  CA  LEU A1130      17.093  -3.437  21.223  1.00  0.00           C  
ATOM   3271  C   LEU A1130      17.739  -4.703  21.769  1.00  0.00           C  
ATOM   3272  O   LEU A1130      17.364  -5.807  21.376  1.00  0.00           O  
ATOM   3273  CB  LEU A1130      18.030  -2.807  20.185  1.00  0.00           C  
ATOM   3274  CG  LEU A1130      17.498  -1.676  19.293  1.00  0.00           C  
ATOM   3275  CD1 LEU A1130      18.623  -1.172  18.399  1.00  0.00           C  
ATOM   3276  CD2 LEU A1130      16.311  -2.159  18.449  1.00  0.00           C  
ATOM   3277  N   LYS A1131      18.705  -4.554  22.674  1.00  0.00           N  
ATOM   3278  CA  LYS A1131      19.370  -5.722  23.229  1.00  0.00           C  
ATOM   3279  C   LYS A1131      18.392  -6.622  23.967  1.00  0.00           C  
ATOM   3280  O   LYS A1131      18.402  -7.823  23.747  1.00  0.00           O  
ATOM   3281  CB  LYS A1131      20.511  -5.319  24.159  1.00  0.00           C  
ATOM   3282  CG  LYS A1131      21.481  -6.462  24.389  1.00  0.00           C  
ATOM   3283  CD  LYS A1131      22.713  -6.043  25.160  1.00  0.00           C  
ATOM   3284  CE  LYS A1131      23.617  -7.252  25.358  1.00  0.00           C  
ATOM   3285  NZ  LYS A1131      24.849  -6.937  26.128  1.00  0.00           N  
ATOM   3286  N   VAL A1132      17.551  -6.049  24.832  1.00  0.00           N  
ATOM   3287  CA  VAL A1132      16.544  -6.827  25.575  1.00  0.00           C  
ATOM   3288  C   VAL A1132      15.580  -7.497  24.594  1.00  0.00           C  
ATOM   3289  O   VAL A1132      14.889  -8.462  24.930  1.00  0.00           O  
ATOM   3290  CB  VAL A1132      15.707  -5.923  26.547  1.00  0.00           C  
ATOM   3291  CG1 VAL A1132      14.490  -6.680  27.097  1.00  0.00           C  
ATOM   3292  CG2 VAL A1132      16.570  -5.461  27.689  1.00  0.00           C  
ATOM   3293  N   GLY A1133      15.542  -6.978  23.373  1.00  0.00           N  
ATOM   3294  CA  GLY A1133      14.655  -7.528  22.367  1.00  0.00           C  
ATOM   3295  C   GLY A1133      15.118  -8.868  21.838  1.00  0.00           C  
ATOM   3296  O   GLY A1133      14.309  -9.776  21.632  1.00  0.00           O  
ATOM   3297  N   LYS A1134      16.421  -8.986  21.605  1.00  0.00           N  
ATOM   3298  CA  LYS A1134      16.995 -10.227  21.101  1.00  0.00           C  
ATOM   3299  C   LYS A1134      17.023 -11.237  22.248  1.00  0.00           C  
ATOM   3300  O   LYS A1134      16.498 -12.342  22.121  1.00  0.00           O  
ATOM   3301  CB  LYS A1134      18.414  -9.987  20.570  1.00  0.00           C  
ATOM   3302  CG  LYS A1134      18.539  -8.817  19.601  1.00  0.00           C  
ATOM   3303  CD  LYS A1134      19.896  -8.812  18.909  1.00  0.00           C  
ATOM   3304  CE  LYS A1134      20.238  -7.436  18.360  1.00  0.00           C  
ATOM   3305  NZ  LYS A1134      20.581  -6.465  19.447  1.00  0.00           N  
ATOM   3306  N   ASP A1135      17.625 -10.839  23.367  1.00  0.00           N  
ATOM   3307  CA  ASP A1135      17.710 -11.689  24.544  1.00  0.00           C  
ATOM   3308  C   ASP A1135      16.379 -12.366  24.854  1.00  0.00           C  
ATOM   3309  O   ASP A1135      16.236 -13.568  24.692  1.00  0.00           O  
ATOM   3310  CB  ASP A1135      18.152 -10.868  25.756  1.00  0.00           C  
ATOM   3311  CG  ASP A1135      19.560 -10.330  25.611  1.00  0.00           C  
ATOM   3312  OD1 ASP A1135      20.188 -10.594  24.561  1.00  0.00           O  
ATOM   3313  OD2 ASP A1135      20.037  -9.644  26.543  1.00  0.00           O  
ATOM   3314  N   LEU A1136      15.398 -11.597  25.293  1.00  0.00           N  
ATOM   3315  CA  LEU A1136      14.110 -12.175  25.627  1.00  0.00           C  
ATOM   3316  C   LEU A1136      13.340 -12.700  24.420  1.00  0.00           C  
ATOM   3317  O   LEU A1136      12.169 -13.063  24.550  1.00  0.00           O  
ATOM   3318  CB  LEU A1136      13.236 -11.149  26.355  1.00  0.00           C  
ATOM   3319  CG  LEU A1136      13.705 -10.468  27.643  1.00  0.00           C  
ATOM   3320  CD1 LEU A1136      12.561 -10.547  28.650  1.00  0.00           C  
ATOM   3321  CD2 LEU A1136      14.975 -11.125  28.189  1.00  0.00           C  
ATOM   3322  N   GLY A1137      13.979 -12.742  23.254  1.00  0.00           N  
ATOM   3323  CA  GLY A1137      13.298 -13.222  22.057  1.00  0.00           C  
ATOM   3324  C   GLY A1137      11.975 -12.515  21.775  1.00  0.00           C  
ATOM   3325  O   GLY A1137      10.949 -13.147  21.533  1.00  0.00           O  
ATOM   3326  N   LEU A1138      11.993 -11.190  21.797  1.00  0.00           N  
ATOM   3327  CA  LEU A1138      10.789 -10.416  21.556  1.00  0.00           C  
ATOM   3328  C   LEU A1138      10.802  -9.774  20.168  1.00  0.00           C  
ATOM   3329  O   LEU A1138       9.765  -9.350  19.659  1.00  0.00           O  
ATOM   3330  CB  LEU A1138      10.652  -9.348  22.644  1.00  0.00           C  
ATOM   3331  CG  LEU A1138      10.279  -9.801  24.062  1.00  0.00           C  
ATOM   3332  CD1 LEU A1138      10.687  -8.733  25.061  1.00  0.00           C  
ATOM   3333  CD2 LEU A1138       8.779 -10.077  24.141  1.00  0.00           C  
ATOM   3334  N   THR A1139      11.977  -9.708  19.556  1.00  0.00           N  
ATOM   3335  CA  THR A1139      12.105  -9.129  18.225  1.00  0.00           C  
ATOM   3336  C   THR A1139      12.030 -10.235  17.180  1.00  0.00           C  
ATOM   3337  O   THR A1139      12.668 -11.277  17.343  1.00  0.00           O  
ATOM   3338  CB  THR A1139      13.461  -8.423  18.050  1.00  0.00           C  
ATOM   3339  OG1 THR A1139      13.663  -7.489  19.114  1.00  0.00           O  
ATOM   3340  CG2 THR A1139      13.500  -7.686  16.731  1.00  0.00           C  
ATOM   3341  N   ASP A1140      11.257 -10.017  16.117  1.00  0.00           N  
ATOM   3342  CA  ASP A1140      11.137 -11.003  15.040  1.00  0.00           C  
ATOM   3343  C   ASP A1140      12.074 -10.635  13.885  1.00  0.00           C  
ATOM   3344  O   ASP A1140      11.658 -10.006  12.903  1.00  0.00           O  
ATOM   3345  CB  ASP A1140       9.688 -11.076  14.546  1.00  0.00           C  
ATOM   3346  CG  ASP A1140       9.526 -11.948  13.298  1.00  0.00           C  
ATOM   3347  OD1 ASP A1140      10.156 -13.033  13.217  1.00  0.00           O  
ATOM   3348  OD2 ASP A1140       8.751 -11.545  12.399  1.00  0.00           O  
ATOM   3349  N   GLU A1141      13.342 -11.036  14.016  1.00  0.00           N  
ATOM   3350  CA  GLU A1141      14.385 -10.752  13.018  1.00  0.00           C  
ATOM   3351  C   GLU A1141      13.965 -11.091  11.589  1.00  0.00           C  
ATOM   3352  O   GLU A1141      14.566 -10.623  10.621  1.00  0.00           O  
ATOM   3353  CB  GLU A1141      15.673 -11.520  13.368  1.00  0.00           C  
ATOM   3354  CG  GLU A1141      16.272 -11.186  14.750  1.00  0.00           C  
ATOM   3355  CD  GLU A1141      17.625 -10.464  14.676  1.00  0.00           C  
ATOM   3356  OE1 GLU A1141      18.078 -10.118  13.566  1.00  0.00           O  
ATOM   3357  OE2 GLU A1141      18.241 -10.235  15.737  1.00  0.00           O  
ATOM   3358  N   SER A1142      12.921 -11.898  11.470  1.00  0.00           N  
ATOM   3359  CA  SER A1142      12.418 -12.330  10.180  1.00  0.00           C  
ATOM   3360  C   SER A1142      11.538 -11.316   9.465  1.00  0.00           C  
ATOM   3361  O   SER A1142      11.335 -11.407   8.251  1.00  0.00           O  
ATOM   3362  CB  SER A1142      11.634 -13.630  10.350  1.00  0.00           C  
ATOM   3363  OG  SER A1142      12.505 -14.700  10.658  1.00  0.00           O  
ATOM   3364  N   LYS A1143      11.008 -10.355  10.206  1.00  0.00           N  
ATOM   3365  CA  LYS A1143      10.136  -9.374   9.593  1.00  0.00           C  
ATOM   3366  C   LYS A1143      10.863  -8.186   8.970  1.00  0.00           C  
ATOM   3367  O   LYS A1143      12.059  -7.991   9.186  1.00  0.00           O  
ATOM   3368  CB  LYS A1143       9.101  -8.895  10.613  1.00  0.00           C  
ATOM   3369  CG  LYS A1143       7.692  -9.371  10.290  1.00  0.00           C  
ATOM   3370  CD  LYS A1143       7.233  -8.853   8.905  1.00  0.00           C  
ATOM   3371  CE  LYS A1143       5.784  -9.218   8.575  1.00  0.00           C  
ATOM   3372  NZ  LYS A1143       4.783  -8.622   9.511  1.00  0.00           N  
ATOM   3373  N   TRP A1153      10.131  -7.432   8.148  1.00  0.00           N  
ATOM   3374  CA  TRP A1153      10.650  -6.227   7.499  1.00  0.00           C  
ATOM   3375  C   TRP A1153       9.864  -5.082   8.108  1.00  0.00           C  
ATOM   3376  O   TRP A1153       8.633  -5.116   8.153  1.00  0.00           O  
ATOM   3377  CB  TRP A1153      10.414  -6.252   5.988  1.00  0.00           C  
ATOM   3378  CG  TRP A1153      11.242  -7.263   5.292  1.00  0.00           C  
ATOM   3379  CD1 TRP A1153      10.852  -8.504   4.894  1.00  0.00           C  
ATOM   3380  CD2 TRP A1153      12.645  -7.166   4.999  1.00  0.00           C  
ATOM   3381  NE1 TRP A1153      11.919  -9.195   4.376  1.00  0.00           N  
ATOM   3382  CE2 TRP A1153      13.034  -8.401   4.426  1.00  0.00           C  
ATOM   3383  CE3 TRP A1153      13.609  -6.159   5.168  1.00  0.00           C  
ATOM   3384  CZ2 TRP A1153      14.347  -8.659   4.023  1.00  0.00           C  
ATOM   3385  CZ3 TRP A1153      14.904  -6.413   4.766  1.00  0.00           C  
ATOM   3386  CH2 TRP A1153      15.266  -7.655   4.199  1.00  0.00           C  
ATOM   3387  N   ALA A1154      10.566  -4.079   8.609  1.00  0.00           N  
ATOM   3388  CA  ALA A1154       9.877  -2.962   9.219  1.00  0.00           C  
ATOM   3389  C   ALA A1154      10.325  -1.684   8.551  1.00  0.00           C  
ATOM   3390  O   ALA A1154      11.258  -1.037   9.001  1.00  0.00           O  
ATOM   3391  CB  ALA A1154      10.175  -2.926  10.698  1.00  0.00           C  
ATOM   3392  N   PRO A1155       9.681  -1.320   7.434  1.00  0.00           N  
ATOM   3393  CA  PRO A1155      10.063  -0.090   6.733  1.00  0.00           C  
ATOM   3394  C   PRO A1155       9.205   1.053   7.231  1.00  0.00           C  
ATOM   3395  O   PRO A1155       8.080   0.827   7.674  1.00  0.00           O  
ATOM   3396  CB  PRO A1155       9.754  -0.427   5.277  1.00  0.00           C  
ATOM   3397  CG  PRO A1155       8.488  -1.226   5.415  1.00  0.00           C  
ATOM   3398  CD  PRO A1155       8.806  -2.156   6.586  1.00  0.00           C  
ATOM   3399  N   LEU A1156       9.722   2.275   7.164  1.00  0.00           N  
ATOM   3400  CA  LEU A1156       8.946   3.442   7.585  1.00  0.00           C  
ATOM   3401  C   LEU A1156       9.606   4.732   7.169  1.00  0.00           C  
ATOM   3402  O   LEU A1156      10.748   4.734   6.704  1.00  0.00           O  
ATOM   3403  CB  LEU A1156       8.748   3.481   9.100  1.00  0.00           C  
ATOM   3404  CG  LEU A1156       9.959   3.933   9.909  1.00  0.00           C  
ATOM   3405  CD1 LEU A1156       9.493   4.499  11.237  1.00  0.00           C  
ATOM   3406  CD2 LEU A1156      10.925   2.761  10.093  1.00  0.00           C  
ATOM   3407  N   TRP A1157       8.852   5.818   7.329  1.00  0.00           N  
ATOM   3408  CA  TRP A1157       9.306   7.174   7.031  1.00  0.00           C  
ATOM   3409  C   TRP A1157       9.351   7.961   8.331  1.00  0.00           C  
ATOM   3410  O   TRP A1157       8.342   8.033   9.051  1.00  0.00           O  
ATOM   3411  CB  TRP A1157       8.333   7.919   6.089  1.00  0.00           C  
ATOM   3412  CG  TRP A1157       8.442   7.571   4.625  1.00  0.00           C  
ATOM   3413  CD1 TRP A1157       7.591   6.779   3.904  1.00  0.00           C  
ATOM   3414  CD2 TRP A1157       9.492   7.957   3.725  1.00  0.00           C  
ATOM   3415  NE1 TRP A1157       8.050   6.640   2.619  1.00  0.00           N  
ATOM   3416  CE2 TRP A1157       9.215   7.350   2.478  1.00  0.00           C  
ATOM   3417  CE3 TRP A1157      10.639   8.749   3.851  1.00  0.00           C  
ATOM   3418  CZ2 TRP A1157      10.053   7.510   1.355  1.00  0.00           C  
ATOM   3419  CZ3 TRP A1157      11.477   8.908   2.735  1.00  0.00           C  
ATOM   3420  CH2 TRP A1157      11.175   8.288   1.504  1.00  0.00           C  
ATOM   3421  N   VAL A1158      10.514   8.525   8.640  1.00  0.00           N  
ATOM   3422  CA  VAL A1158      10.655   9.371   9.816  1.00  0.00           C  
ATOM   3423  C   VAL A1158      10.718  10.771   9.207  1.00  0.00           C  
ATOM   3424  O   VAL A1158      11.617  11.063   8.407  1.00  0.00           O  
ATOM   3425  CB  VAL A1158      11.953   9.097  10.594  1.00  0.00           C  
ATOM   3426  CG1 VAL A1158      12.109  10.140  11.709  1.00  0.00           C  
ATOM   3427  CG2 VAL A1158      11.919   7.682  11.186  1.00  0.00           C  
ATOM   3428  N   ILE A1159       9.748  11.618   9.560  1.00  0.00           N  
ATOM   3429  CA  ILE A1159       9.674  12.969   9.013  1.00  0.00           C  
ATOM   3430  C   ILE A1159       9.633  14.020  10.137  1.00  0.00           C  
ATOM   3431  O   ILE A1159       9.621  13.683  11.336  1.00  0.00           O  
ATOM   3432  CB  ILE A1159       8.391  13.146   8.144  1.00  0.00           C  
ATOM   3433  CG1 ILE A1159       7.185  13.363   9.062  1.00  0.00           C  
ATOM   3434  CG2 ILE A1159       8.151  11.921   7.280  1.00  0.00           C  
ATOM   3435  CD1 ILE A1159       5.857  13.628   8.372  1.00  0.00           C  
ATOM   3436  N   ASP A1160       9.612  15.293   9.747  1.00  0.00           N  
ATOM   3437  CA  ASP A1160       9.529  16.377  10.717  1.00  0.00           C  
ATOM   3438  C   ASP A1160      10.741  16.470  11.605  1.00  0.00           C  
ATOM   3439  O   ASP A1160      10.613  16.587  12.818  1.00  0.00           O  
ATOM   3440  CB  ASP A1160       8.286  16.210  11.597  1.00  0.00           C  
ATOM   3441  CG  ASP A1160       7.053  16.812  10.984  1.00  0.00           C  
ATOM   3442  OD1 ASP A1160       7.096  17.169   9.784  1.00  0.00           O  
ATOM   3443  OD2 ASP A1160       6.043  16.919  11.713  1.00  0.00           O  
ATOM   3444  N   PHE A1161      11.914  16.407  10.992  1.00  0.00           N  
ATOM   3445  CA  PHE A1161      13.174  16.511  11.714  1.00  0.00           C  
ATOM   3446  C   PHE A1161      13.398  17.970  12.014  1.00  0.00           C  
ATOM   3447  O   PHE A1161      12.747  18.836  11.437  1.00  0.00           O  
ATOM   3448  CB  PHE A1161      14.354  16.059  10.847  1.00  0.00           C  
ATOM   3449  CG  PHE A1161      14.560  14.581  10.800  1.00  0.00           C  
ATOM   3450  CD1 PHE A1161      13.697  13.759  10.063  1.00  0.00           C  
ATOM   3451  CD2 PHE A1161      15.647  14.008  11.446  1.00  0.00           C  
ATOM   3452  CE1 PHE A1161      13.922  12.372   9.963  1.00  0.00           C  
ATOM   3453  CE2 PHE A1161      15.885  12.632  11.358  1.00  0.00           C  
ATOM   3454  CZ  PHE A1161      15.016  11.806  10.608  1.00  0.00           C  
ATOM   3455  N   PRO A1162      14.304  18.266  12.946  1.00  0.00           N  
ATOM   3456  CA  PRO A1162      14.578  19.667  13.251  1.00  0.00           C  
ATOM   3457  C   PRO A1162      15.527  20.175  12.164  1.00  0.00           C  
ATOM   3458  O   PRO A1162      16.179  19.395  11.474  1.00  0.00           O  
ATOM   3459  CB  PRO A1162      15.247  19.587  14.615  1.00  0.00           C  
ATOM   3460  CG  PRO A1162      15.878  18.249  14.615  1.00  0.00           C  
ATOM   3461  CD  PRO A1162      14.822  17.389  14.013  1.00  0.00           C  
ATOM   3462  N   MET A1163      15.581  21.485  11.997  1.00  0.00           N  
ATOM   3463  CA  MET A1163      16.452  22.129  11.013  1.00  0.00           C  
ATOM   3464  C   MET A1163      17.900  22.087  11.489  1.00  0.00           C  
ATOM   3465  O   MET A1163      18.826  21.851  10.707  1.00  0.00           O  
ATOM   3466  CB  MET A1163      16.078  23.612  10.862  1.00  0.00           C  
ATOM   3467  CG  MET A1163      14.776  23.902  10.176  1.00  0.00           C  
ATOM   3468  SD  MET A1163      15.038  24.155   8.410  1.00  0.00           S  
ATOM   3469  CE  MET A1163      15.554  25.886   8.393  1.00  0.00           C  
ATOM   3470  N   PHE A1189      18.078  22.337  12.783  1.00  0.00           N  
ATOM   3471  CA  PHE A1189      19.404  22.425  13.385  1.00  0.00           C  
ATOM   3472  C   PHE A1189      19.577  21.525  14.559  1.00  0.00           C  
ATOM   3473  O   PHE A1189      18.622  21.007  15.109  1.00  0.00           O  
ATOM   3474  CB  PHE A1189      19.654  23.863  13.864  1.00  0.00           C  
ATOM   3475  CG  PHE A1189      19.263  24.893  12.868  1.00  0.00           C  
ATOM   3476  CD1 PHE A1189      20.005  25.066  11.705  1.00  0.00           C  
ATOM   3477  CD2 PHE A1189      18.101  25.620  13.036  1.00  0.00           C  
ATOM   3478  CE1 PHE A1189      19.588  25.943  10.725  1.00  0.00           C  
ATOM   3479  CE2 PHE A1189      17.671  26.507  12.053  1.00  0.00           C  
ATOM   3480  CZ  PHE A1189      18.419  26.665  10.898  1.00  0.00           C  
ATOM   3481  N   GLU A1190      20.815  21.337  14.949  1.00  0.00           N  
ATOM   3482  CA  GLU A1190      21.086  20.534  16.119  1.00  0.00           C  
ATOM   3483  C   GLU A1190      22.187  21.310  16.774  1.00  0.00           C  
ATOM   3484  O   GLU A1190      22.998  21.942  16.091  1.00  0.00           O  
ATOM   3485  CB  GLU A1190      21.571  19.129  15.749  1.00  0.00           C  
ATOM   3486  CG  GLU A1190      22.966  19.068  15.169  1.00  0.00           C  
ATOM   3487  CD  GLU A1190      23.153  17.884  14.218  1.00  0.00           C  
ATOM   3488  OE1 GLU A1190      22.602  16.792  14.495  1.00  0.00           O  
ATOM   3489  OE2 GLU A1190      23.865  18.050  13.197  1.00  0.00           O  
ATOM   3490  N   ASP A1321      22.193  21.305  18.097  1.00  0.00           N  
ATOM   3491  CA  ASP A1321      23.243  21.986  18.824  1.00  0.00           C  
ATOM   3492  C   ASP A1321      24.600  21.433  18.329  1.00  0.00           C  
ATOM   3493  O   ASP A1321      24.764  20.221  18.186  1.00  0.00           O  
ATOM   3494  CB  ASP A1321      23.027  21.730  20.305  1.00  0.00           C  
ATOM   3495  CG  ASP A1321      24.202  22.115  21.129  1.00  0.00           C  
ATOM   3496  OD1 ASP A1321      25.018  22.950  20.675  1.00  0.00           O  
ATOM   3497  OD2 ASP A1321      24.298  21.579  22.248  1.00  0.00           O  
ATOM   3498  N   ASP A1322      25.560  22.311  18.037  1.00  0.00           N  
ATOM   3499  CA  ASP A1322      26.856  21.852  17.545  1.00  0.00           C  
ATOM   3500  C   ASP A1322      27.948  21.650  18.618  1.00  0.00           C  
ATOM   3501  O   ASP A1322      29.110  21.400  18.286  1.00  0.00           O  
ATOM   3502  CB  ASP A1322      27.363  22.774  16.401  1.00  0.00           C  
ATOM   3503  CG  ASP A1322      27.661  24.224  16.849  1.00  0.00           C  
ATOM   3504  OD1 ASP A1322      27.690  24.510  18.064  1.00  0.00           O  
ATOM   3505  OD2 ASP A1322      27.889  25.089  15.966  1.00  0.00           O  
ATOM   3506  N   GLY A1386      27.570  21.733  19.894  1.00  0.00           N  
ATOM   3507  CA  GLY A1386      28.529  21.552  20.973  1.00  0.00           C  
ATOM   3508  C   GLY A1386      29.613  22.628  21.113  1.00  0.00           C  
ATOM   3509  O   GLY A1386      30.487  22.539  21.988  1.00  0.00           O  
ATOM   3510  N   GLU A1387      29.559  23.646  20.259  1.00  0.00           N  
ATOM   3511  CA  GLU A1387      30.533  24.729  20.279  1.00  0.00           C  
ATOM   3512  C   GLU A1387      29.915  26.127  20.359  1.00  0.00           C  
ATOM   3513  O   GLU A1387      30.561  27.120  20.048  1.00  0.00           O  
ATOM   3514  CB  GLU A1387      31.435  24.623  19.051  1.00  0.00           C  
ATOM   3515  CG  GLU A1387      32.512  23.576  19.211  1.00  0.00           C  
ATOM   3516  CD  GLU A1387      32.916  22.929  17.900  1.00  0.00           C  
ATOM   3517  OE1 GLU A1387      33.207  23.673  16.926  1.00  0.00           O  
ATOM   3518  OE2 GLU A1387      32.947  21.670  17.856  1.00  0.00           O  
ATOM   3519  N   GLY A1388      28.663  26.201  20.791  1.00  0.00           N  
ATOM   3520  CA  GLY A1388      28.010  27.491  20.896  1.00  0.00           C  
ATOM   3521  C   GLY A1388      26.895  27.730  19.894  1.00  0.00           C  
ATOM   3522  O   GLY A1388      25.894  28.365  20.214  1.00  0.00           O  
ATOM   3523  N   GLY A1389      27.055  27.208  18.685  1.00  0.00           N  
ATOM   3524  CA  GLY A1389      26.043  27.416  17.673  1.00  0.00           C  
ATOM   3525  C   GLY A1389      25.133  26.274  17.247  1.00  0.00           C  
ATOM   3526  O   GLY A1389      24.826  25.336  17.983  1.00  0.00           O  
ATOM   3527  N   LEU A1390      24.688  26.381  16.005  1.00  0.00           N  
ATOM   3528  CA  LEU A1390      23.793  25.409  15.438  1.00  0.00           C  
ATOM   3529  C   LEU A1390      24.357  24.843  14.145  1.00  0.00           C  
ATOM   3530  O   LEU A1390      25.115  25.522  13.439  1.00  0.00           O  
ATOM   3531  CB  LEU A1390      22.442  26.075  15.164  1.00  0.00           C  
ATOM   3532  CG  LEU A1390      21.601  26.495  16.368  1.00  0.00           C  
ATOM   3533  CD1 LEU A1390      20.386  27.335  15.915  1.00  0.00           C  
ATOM   3534  CD2 LEU A1390      21.162  25.222  17.141  1.00  0.00           C  
ATOM   3535  N   THR A1391      24.013  23.582  13.870  1.00  0.00           N  
ATOM   3536  CA  THR A1391      24.400  22.929  12.628  1.00  0.00           C  
ATOM   3537  C   THR A1391      23.142  22.392  11.981  1.00  0.00           C  
ATOM   3538  O   THR A1391      22.140  22.089  12.651  1.00  0.00           O  
ATOM   3539  CB  THR A1391      25.386  21.760  12.806  1.00  0.00           C  
ATOM   3540  OG1 THR A1391      25.053  21.009  13.975  1.00  0.00           O  
ATOM   3541  CG2 THR A1391      26.798  22.274  12.877  1.00  0.00           C  
ATOM   3542  N   ALA A1392      23.200  22.307  10.660  1.00  0.00           N  
ATOM   3543  CA  ALA A1392      22.078  21.820   9.883  1.00  0.00           C  
ATOM   3544  C   ALA A1392      21.906  20.333  10.162  1.00  0.00           C  
ATOM   3545  O   ALA A1392      22.849  19.561  10.032  1.00  0.00           O  
ATOM   3546  CB  ALA A1392      22.335  22.062   8.417  1.00  0.00           C  
ATOM   3547  N   MET A1393      20.704  19.943  10.573  1.00  0.00           N  
ATOM   3548  CA  MET A1393      20.425  18.542  10.846  1.00  0.00           C  
ATOM   3549  C   MET A1393      20.714  17.747   9.568  1.00  0.00           C  
ATOM   3550  O   MET A1393      21.474  16.771   9.595  1.00  0.00           O  
ATOM   3551  CB  MET A1393      18.972  18.362  11.263  1.00  0.00           C  
ATOM   3552  CG  MET A1393      18.792  18.082  12.733  1.00  0.00           C  
ATOM   3553  SD  MET A1393      19.367  16.445  13.223  1.00  0.00           S  
ATOM   3554  CE  MET A1393      18.764  15.463  11.927  1.00  0.00           C  
ATOM   3555  N   HIS A1418      20.115  18.175   8.455  1.00  0.00           N  
ATOM   3556  CA  HIS A1418      20.342  17.513   7.183  1.00  0.00           C  
ATOM   3557  C   HIS A1418      21.411  18.266   6.440  1.00  0.00           C  
ATOM   3558  O   HIS A1418      22.459  17.720   6.157  1.00  0.00           O  
ATOM   3559  CB  HIS A1418      19.049  17.422   6.366  1.00  0.00           C  
ATOM   3560  CG  HIS A1418      18.183  16.256   6.745  1.00  0.00           C  
ATOM   3561  ND1 HIS A1418      17.500  16.187   7.942  1.00  0.00           N  
ATOM   3562  CD2 HIS A1418      17.909  15.100   6.091  1.00  0.00           C  
ATOM   3563  CE1 HIS A1418      16.839  15.043   8.008  1.00  0.00           C  
ATOM   3564  NE2 HIS A1418      17.070  14.364   6.897  1.00  0.00           N  
ATOM   3565  N   HIS A1420      21.149  19.525   6.136  1.00  0.00           N  
ATOM   3566  CA  HIS A1420      22.126  20.366   5.450  1.00  0.00           C  
ATOM   3567  C   HIS A1420      21.612  21.804   5.327  1.00  0.00           C  
ATOM   3568  O   HIS A1420      20.416  22.067   5.486  1.00  0.00           O  
ATOM   3569  CB  HIS A1420      22.513  19.773   4.083  1.00  0.00           C  
ATOM   3570  CG  HIS A1420      21.383  19.666   3.115  1.00  0.00           C  
ATOM   3571  ND1 HIS A1420      20.993  18.466   2.566  1.00  0.00           N  
ATOM   3572  CD2 HIS A1420      20.576  20.612   2.576  1.00  0.00           C  
ATOM   3573  CE1 HIS A1420      19.994  18.677   1.727  1.00  0.00           C  
ATOM   3574  NE2 HIS A1420      19.721  19.971   1.716  1.00  0.00           N  
ATOM   3575  N   PRO A1421      22.507  22.749   5.040  1.00  0.00           N  
ATOM   3576  CA  PRO A1421      22.112  24.164   4.921  1.00  0.00           C  
ATOM   3577  C   PRO A1421      20.929  24.513   3.986  1.00  0.00           C  
ATOM   3578  O   PRO A1421      20.233  25.514   4.180  1.00  0.00           O  
ATOM   3579  CB  PRO A1421      23.414  24.855   4.469  1.00  0.00           C  
ATOM   3580  CG  PRO A1421      24.499  23.897   4.849  1.00  0.00           C  
ATOM   3581  CD  PRO A1421      23.892  22.552   4.583  1.00  0.00           C  
ATOM   3582  N   PHE A1422      20.679  23.689   2.987  1.00  0.00           N  
ATOM   3583  CA  PHE A1422      19.638  24.018   2.035  1.00  0.00           C  
ATOM   3584  C   PHE A1422      18.269  23.392   2.262  1.00  0.00           C  
ATOM   3585  O   PHE A1422      17.443  23.373   1.378  1.00  0.00           O  
ATOM   3586  CB  PHE A1422      20.204  23.711   0.661  1.00  0.00           C  
ATOM   3587  CG  PHE A1422      21.703  23.942   0.596  1.00  0.00           C  
ATOM   3588  CD1 PHE A1422      22.220  25.226   0.449  1.00  0.00           C  
ATOM   3589  CD2 PHE A1422      22.594  22.882   0.801  1.00  0.00           C  
ATOM   3590  CE1 PHE A1422      23.589  25.451   0.509  1.00  0.00           C  
ATOM   3591  CE2 PHE A1422      23.959  23.099   0.866  1.00  0.00           C  
ATOM   3592  CZ  PHE A1422      24.459  24.387   0.721  1.00  0.00           C  
ATOM   3593  N   THR A1423      18.024  22.930   3.480  1.00  0.00           N  
ATOM   3594  CA  THR A1423      16.761  22.337   3.857  1.00  0.00           C  
ATOM   3595  C   THR A1423      15.745  23.387   4.269  1.00  0.00           C  
ATOM   3596  O   THR A1423      16.018  24.286   5.065  1.00  0.00           O  
ATOM   3597  CB  THR A1423      16.956  21.382   5.005  1.00  0.00           C  
ATOM   3598  OG1 THR A1423      17.844  20.348   4.593  1.00  0.00           O  
ATOM   3599  CG2 THR A1423      15.656  20.793   5.434  1.00  0.00           C  
ATOM   3600  N   SER A1424      14.555  23.255   3.713  1.00  0.00           N  
ATOM   3601  CA  SER A1424      13.468  24.171   3.972  1.00  0.00           C  
ATOM   3602  C   SER A1424      12.769  23.845   5.291  1.00  0.00           C  
ATOM   3603  O   SER A1424      12.716  22.688   5.709  1.00  0.00           O  
ATOM   3604  CB  SER A1424      12.473  24.103   2.808  1.00  0.00           C  
ATOM   3605  OG  SER A1424      11.313  24.854   3.090  1.00  0.00           O  
ATOM   3606  N   PRO A1425      12.279  24.875   5.992  1.00  0.00           N  
ATOM   3607  CA  PRO A1425      11.590  24.653   7.261  1.00  0.00           C  
ATOM   3608  C   PRO A1425      10.119  24.354   7.010  1.00  0.00           C  
ATOM   3609  O   PRO A1425       9.463  25.055   6.278  1.00  0.00           O  
ATOM   3610  CB  PRO A1425      11.820  25.963   8.017  1.00  0.00           C  
ATOM   3611  CG  PRO A1425      11.934  26.954   6.955  1.00  0.00           C  
ATOM   3612  CD  PRO A1425      12.773  26.265   5.915  1.00  0.00           C  
ATOM   3613  N   LYS A1426       9.586  23.329   7.649  1.00  0.00           N  
ATOM   3614  CA  LYS A1426       8.209  22.975   7.389  1.00  0.00           C  
ATOM   3615  C   LYS A1426       7.251  24.154   7.307  1.00  0.00           C  
ATOM   3616  O   LYS A1426       6.575  24.322   6.299  1.00  0.00           O  
ATOM   3617  CB  LYS A1426       7.706  21.940   8.407  1.00  0.00           C  
ATOM   3618  CG  LYS A1426       6.323  21.425   8.068  1.00  0.00           C  
ATOM   3619  CD  LYS A1426       6.111  19.995   8.481  1.00  0.00           C  
ATOM   3620  CE  LYS A1426       4.967  19.389   7.673  1.00  0.00           C  
ATOM   3621  NZ  LYS A1426       4.829  17.927   7.917  1.00  0.00           N  
ATOM   3622  N   ASP A1427       7.187  24.987   8.334  1.00  0.00           N  
ATOM   3623  CA  ASP A1427       6.254  26.089   8.254  1.00  0.00           C  
ATOM   3624  C   ASP A1427       6.583  27.367   8.996  1.00  0.00           C  
ATOM   3625  O   ASP A1427       5.749  28.253   9.119  1.00  0.00           O  
ATOM   3626  CB  ASP A1427       4.878  25.590   8.668  1.00  0.00           C  
ATOM   3627  CG  ASP A1427       4.877  24.985  10.031  1.00  0.00           C  
ATOM   3628  OD1 ASP A1427       5.320  25.684  10.964  1.00  0.00           O  
ATOM   3629  OD2 ASP A1427       4.425  23.828  10.162  1.00  0.00           O  
ATOM   3630  N   MET A1428       7.808  27.468   9.474  1.00  0.00           N  
ATOM   3631  CA  MET A1428       8.260  28.650  10.198  1.00  0.00           C  
ATOM   3632  C   MET A1428       8.732  29.714   9.171  1.00  0.00           C  
ATOM   3633  O   MET A1428       9.280  29.390   8.121  1.00  0.00           O  
ATOM   3634  CB  MET A1428       9.394  28.220  11.133  1.00  0.00           C  
ATOM   3635  CG  MET A1428       9.757  29.160  12.230  1.00  0.00           C  
ATOM   3636  SD  MET A1428      10.990  28.414  13.363  1.00  0.00           S  
ATOM   3637  CE  MET A1428       9.990  28.177  14.812  1.00  0.00           C  
ATOM   3638  N   THR A1429       8.497  30.980   9.470  1.00  0.00           N  
ATOM   3639  CA  THR A1429       8.889  32.086   8.601  1.00  0.00           C  
ATOM   3640  C   THR A1429      10.319  32.521   8.918  1.00  0.00           C  
ATOM   3641  O   THR A1429      10.824  32.268  10.024  1.00  0.00           O  
ATOM   3642  CB  THR A1429       7.937  33.296   8.822  1.00  0.00           C  
ATOM   3643  OG1 THR A1429       6.937  33.311   7.803  1.00  0.00           O  
ATOM   3644  CG2 THR A1429       8.690  34.600   8.825  1.00  0.00           C  
ATOM   3645  N   ALA A1430      10.959  33.192   7.960  1.00  0.00           N  
ATOM   3646  CA  ALA A1430      12.325  33.677   8.140  1.00  0.00           C  
ATOM   3647  C   ALA A1430      12.450  34.435   9.454  1.00  0.00           C  
ATOM   3648  O   ALA A1430      13.404  34.249  10.184  1.00  0.00           O  
ATOM   3649  CB  ALA A1430      12.716  34.576   6.992  1.00  0.00           C  
ATOM   3650  N   ALA A1431      11.476  35.281   9.762  1.00  0.00           N  
ATOM   3651  CA  ALA A1431      11.517  36.034  11.002  1.00  0.00           C  
ATOM   3652  C   ALA A1431      11.493  35.096  12.195  1.00  0.00           C  
ATOM   3653  O   ALA A1431      12.408  35.133  13.026  1.00  0.00           O  
ATOM   3654  CB  ALA A1431      10.357  37.010  11.069  1.00  0.00           C  
ATOM   3655  N   GLU A1432      10.469  34.250  12.280  1.00  0.00           N  
ATOM   3656  CA  GLU A1432      10.359  33.296  13.395  1.00  0.00           C  
ATOM   3657  C   GLU A1432      11.594  32.419  13.481  1.00  0.00           C  
ATOM   3658  O   GLU A1432      11.973  31.965  14.554  1.00  0.00           O  
ATOM   3659  CB  GLU A1432       9.132  32.386  13.219  1.00  0.00           C  
ATOM   3660  CG  GLU A1432       7.829  33.142  13.254  1.00  0.00           C  
ATOM   3661  CD  GLU A1432       6.706  32.420  12.577  1.00  0.00           C  
ATOM   3662  OE1 GLU A1432       6.941  31.805  11.525  1.00  0.00           O  
ATOM   3663  OE2 GLU A1432       5.569  32.490  13.081  1.00  0.00           O  
ATOM   3664  N   LEU A1433      12.210  32.151  12.339  1.00  0.00           N  
ATOM   3665  CA  LEU A1433      13.374  31.322  12.344  1.00  0.00           C  
ATOM   3666  C   LEU A1433      14.508  32.102  13.005  1.00  0.00           C  
ATOM   3667  O   LEU A1433      15.328  31.526  13.722  1.00  0.00           O  
ATOM   3668  CB  LEU A1433      13.730  30.926  10.926  1.00  0.00           C  
ATOM   3669  CG  LEU A1433      14.884  29.929  10.854  1.00  0.00           C  
ATOM   3670  CD1 LEU A1433      14.460  28.545  11.363  1.00  0.00           C  
ATOM   3671  CD2 LEU A1433      15.334  29.868   9.424  1.00  0.00           C  
ATOM   3672  N   LYS A1434      14.565  33.410  12.768  1.00  0.00           N  
ATOM   3673  CA  LYS A1434      15.598  34.243  13.395  1.00  0.00           C  
ATOM   3674  C   LYS A1434      15.352  34.260  14.903  1.00  0.00           C  
ATOM   3675  O   LYS A1434      16.292  34.224  15.689  1.00  0.00           O  
ATOM   3676  CB  LYS A1434      15.526  35.686  12.895  1.00  0.00           C  
ATOM   3677  CG  LYS A1434      16.195  35.963  11.563  1.00  0.00           C  
ATOM   3678  CD  LYS A1434      15.693  37.269  11.053  1.00  0.00           C  
ATOM   3679  CE  LYS A1434      16.156  37.554   9.656  1.00  0.00           C  
ATOM   3680  NZ  LYS A1434      15.701  38.936   9.264  1.00  0.00           N  
ATOM   3681  N   ALA A1435      14.075  34.308  15.282  1.00  0.00           N  
ATOM   3682  CA  ALA A1435      13.637  34.344  16.669  1.00  0.00           C  
ATOM   3683  C   ALA A1435      13.932  33.121  17.506  1.00  0.00           C  
ATOM   3684  O   ALA A1435      14.485  33.245  18.607  1.00  0.00           O  
ATOM   3685  CB  ALA A1435      12.178  34.619  16.728  1.00  0.00           C  
ATOM   3686  N   ALA A1436      13.556  31.946  17.007  1.00  0.00           N  
ATOM   3687  CA  ALA A1436      13.769  30.692  17.726  1.00  0.00           C  
ATOM   3688  C   ALA A1436      14.231  29.557  16.813  1.00  0.00           C  
ATOM   3689  O   ALA A1436      13.485  28.603  16.601  1.00  0.00           O  
ATOM   3690  CB  ALA A1436      12.485  30.297  18.408  1.00  0.00           C  
ATOM   3691  N   PRO A1437      15.475  29.618  16.288  1.00  0.00           N  
ATOM   3692  CA  PRO A1437      15.971  28.556  15.396  1.00  0.00           C  
ATOM   3693  C   PRO A1437      16.027  27.138  15.979  1.00  0.00           C  
ATOM   3694  O   PRO A1437      15.730  26.174  15.285  1.00  0.00           O  
ATOM   3695  CB  PRO A1437      17.347  29.080  14.969  1.00  0.00           C  
ATOM   3696  CG  PRO A1437      17.771  29.875  16.139  1.00  0.00           C  
ATOM   3697  CD  PRO A1437      16.526  30.624  16.523  1.00  0.00           C  
ATOM   3698  N   GLU A1438      16.389  27.020  17.255  1.00  0.00           N  
ATOM   3699  CA  GLU A1438      16.500  25.726  17.929  1.00  0.00           C  
ATOM   3700  C   GLU A1438      15.222  24.930  17.823  1.00  0.00           C  
ATOM   3701  O   GLU A1438      15.259  23.710  17.779  1.00  0.00           O  
ATOM   3702  CB  GLU A1438      16.806  25.909  19.406  1.00  0.00           C  
ATOM   3703  CG  GLU A1438      17.444  27.237  19.796  1.00  0.00           C  
ATOM   3704  CD  GLU A1438      16.479  28.438  19.762  1.00  0.00           C  
ATOM   3705  OE1 GLU A1438      15.358  28.364  20.315  1.00  0.00           O  
ATOM   3706  OE2 GLU A1438      16.859  29.482  19.193  1.00  0.00           O  
ATOM   3707  N   ASN A1443      14.090  25.618  17.780  1.00  0.00           N  
ATOM   3708  CA  ASN A1443      12.791  24.942  17.710  1.00  0.00           C  
ATOM   3709  C   ASN A1443      12.232  24.711  16.275  1.00  0.00           C  
ATOM   3710  O   ASN A1443      11.223  24.030  16.091  1.00  0.00           O  
ATOM   3711  CB  ASN A1443      11.744  25.739  18.525  1.00  0.00           C  
ATOM   3712  CG  ASN A1443      12.281  26.231  19.873  1.00  0.00           C  
ATOM   3713  OD1 ASN A1443      13.178  27.070  19.929  1.00  0.00           O  
ATOM   3714  ND2 ASN A1443      11.728  25.713  20.957  1.00  0.00           N  
ATOM   3715  N   ALA A1444      12.876  25.271  15.262  1.00  0.00           N  
ATOM   3716  CA  ALA A1444      12.361  25.110  13.920  1.00  0.00           C  
ATOM   3717  C   ALA A1444      12.322  23.658  13.418  1.00  0.00           C  
ATOM   3718  O   ALA A1444      13.296  22.911  13.540  1.00  0.00           O  
ATOM   3719  CB  ALA A1444      13.147  25.969  12.970  1.00  0.00           C  
ATOM   3720  N   VAL A1448      11.174  23.277  12.855  1.00  0.00           N  
ATOM   3721  CA  VAL A1448      10.974  21.953  12.297  1.00  0.00           C  
ATOM   3722  C   VAL A1448      11.313  21.978  10.801  1.00  0.00           C  
ATOM   3723  O   VAL A1448      11.003  22.937  10.087  1.00  0.00           O  
ATOM   3724  CB  VAL A1448       9.540  21.496  12.478  1.00  0.00           C  
ATOM   3725  CG1 VAL A1448       9.336  20.188  11.790  1.00  0.00           C  
ATOM   3726  CG2 VAL A1448       9.217  21.393  13.941  1.00  0.00           C  
ATOM   3727  N   ALA A1456      11.944  20.911  10.327  1.00  0.00           N  
ATOM   3728  CA  ALA A1456      12.354  20.836   8.936  1.00  0.00           C  
ATOM   3729  C   ALA A1456      11.423  20.059   8.017  1.00  0.00           C  
ATOM   3730  O   ALA A1456      10.619  19.225   8.464  1.00  0.00           O  
ATOM   3731  CB  ALA A1456      13.761  20.234   8.853  1.00  0.00           C  
ATOM   3732  N   ASN A1457      11.536  20.359   6.723  1.00  0.00           N  
ATOM   3733  CA  ASN A1457      10.780  19.631   5.709  1.00  0.00           C  
ATOM   3734  C   ASN A1457      11.820  18.583   5.318  1.00  0.00           C  
ATOM   3735  O   ASN A1457      12.431  18.656   4.250  1.00  0.00           O  
ATOM   3736  CB  ASN A1457      10.474  20.505   4.508  1.00  0.00           C  
ATOM   3737  CG  ASN A1457       9.069  20.293   3.983  1.00  0.00           C  
ATOM   3738  OD1 ASN A1457       8.574  19.168   3.945  1.00  0.00           O  
ATOM   3739  ND2 ASN A1457       8.422  21.378   3.562  1.00  0.00           N  
ATOM   3740  N   ALA A1458      12.052  17.637   6.222  1.00  0.00           N  
ATOM   3741  CA  ALA A1458      13.043  16.610   5.994  1.00  0.00           C  
ATOM   3742  C   ALA A1458      12.483  15.236   6.330  1.00  0.00           C  
ATOM   3743  O   ALA A1458      11.630  15.080   7.207  1.00  0.00           O  
ATOM   3744  CB  ALA A1458      14.273  16.908   6.804  1.00  0.00           C  
ATOM   3745  N   TYR A1459      12.973  14.232   5.630  1.00  0.00           N  
ATOM   3746  CA  TYR A1459      12.447  12.906   5.828  1.00  0.00           C  
ATOM   3747  C   TYR A1459      13.510  11.874   5.613  1.00  0.00           C  
ATOM   3748  O   TYR A1459      14.380  12.063   4.777  1.00  0.00           O  
ATOM   3749  CB  TYR A1459      11.329  12.685   4.830  1.00  0.00           C  
ATOM   3750  CG  TYR A1459      11.611  13.416   3.542  1.00  0.00           C  
ATOM   3751  CD1 TYR A1459      11.389  14.792   3.434  1.00  0.00           C  
ATOM   3752  CD2 TYR A1459      12.151  12.751   2.441  1.00  0.00           C  
ATOM   3753  CE1 TYR A1459      11.700  15.482   2.258  1.00  0.00           C  
ATOM   3754  CE2 TYR A1459      12.470  13.440   1.257  1.00  0.00           C  
ATOM   3755  CZ  TYR A1459      12.240  14.801   1.178  1.00  0.00           C  
ATOM   3756  OH  TYR A1459      12.566  15.481   0.026  1.00  0.00           O  
ATOM   3757  N   ASP A1460      13.439  10.794   6.386  1.00  0.00           N  
ATOM   3758  CA  ASP A1460      14.377   9.671   6.270  1.00  0.00           C  
ATOM   3759  C   ASP A1460      13.551   8.395   6.061  1.00  0.00           C  
ATOM   3760  O   ASP A1460      12.413   8.290   6.548  1.00  0.00           O  
ATOM   3761  CB  ASP A1460      15.218   9.510   7.546  1.00  0.00           C  
ATOM   3762  CG  ASP A1460      16.476  10.389   7.567  1.00  0.00           C  
ATOM   3763  OD1 ASP A1460      16.643  11.309   6.724  1.00  0.00           O  
ATOM   3764  OD2 ASP A1460      17.324  10.145   8.458  1.00  0.00           O  
ATOM   3765  N   MET A1461      14.102   7.446   5.308  1.00  0.00           N  
ATOM   3766  CA  MET A1461      13.438   6.168   5.094  1.00  0.00           C  
ATOM   3767  C   MET A1461      14.230   5.164   5.904  1.00  0.00           C  
ATOM   3768  O   MET A1461      15.405   4.942   5.643  1.00  0.00           O  
ATOM   3769  CB  MET A1461      13.481   5.757   3.641  1.00  0.00           C  
ATOM   3770  CG  MET A1461      12.740   4.451   3.366  1.00  0.00           C  
ATOM   3771  SD  MET A1461      13.169   3.718   1.756  1.00  0.00           S  
ATOM   3772  CE  MET A1461      12.030   4.566   0.667  1.00  0.00           C  
ATOM   3773  N   VAL A1462      13.603   4.573   6.907  1.00  0.00           N  
ATOM   3774  CA  VAL A1462      14.299   3.589   7.714  1.00  0.00           C  
ATOM   3775  C   VAL A1462      13.726   2.201   7.439  1.00  0.00           C  
ATOM   3776  O   VAL A1462      12.526   2.046   7.218  1.00  0.00           O  
ATOM   3777  CB  VAL A1462      14.157   3.901   9.219  1.00  0.00           C  
ATOM   3778  CG1 VAL A1462      14.962   2.911  10.038  1.00  0.00           C  
ATOM   3779  CG2 VAL A1462      14.605   5.326   9.497  1.00  0.00           C  
ATOM   3780  N   ILE A1463      14.598   1.201   7.410  1.00  0.00           N  
ATOM   3781  CA  ILE A1463      14.167  -0.178   7.210  1.00  0.00           C  
ATOM   3782  C   ILE A1463      14.908  -1.064   8.224  1.00  0.00           C  
ATOM   3783  O   ILE A1463      16.130  -1.252   8.126  1.00  0.00           O  
ATOM   3784  CB  ILE A1463      14.461  -0.702   5.758  1.00  0.00           C  
ATOM   3785  CG1 ILE A1463      13.779   0.187   4.720  1.00  0.00           C  
ATOM   3786  CG2 ILE A1463      13.909  -2.126   5.592  1.00  0.00           C  
ATOM   3787  CD1 ILE A1463      13.912  -0.317   3.253  1.00  0.00           C  
ATOM   3788  N   ASN A1464      14.174  -1.576   9.209  1.00  0.00           N  
ATOM   3789  CA  ASN A1464      14.756  -2.461  10.219  1.00  0.00           C  
ATOM   3790  C   ASN A1464      15.822  -1.803  11.092  1.00  0.00           C  
ATOM   3791  O   ASN A1464      16.757  -2.463  11.511  1.00  0.00           O  
ATOM   3792  CB  ASN A1464      15.390  -3.696   9.543  1.00  0.00           C  
ATOM   3793  CG  ASN A1464      14.367  -4.705   9.041  1.00  0.00           C  
ATOM   3794  OD1 ASN A1464      13.257  -4.357   8.623  1.00  0.00           O  
ATOM   3795  ND2 ASN A1464      14.751  -5.970   9.063  1.00  0.00           N  
ATOM   3796  N   GLY A1693      15.714  -0.515  11.364  1.00  0.00           N  
ATOM   3797  CA  GLY A1693      16.735   0.090  12.193  1.00  0.00           C  
ATOM   3798  C   GLY A1693      17.924   0.653  11.442  1.00  0.00           C  
ATOM   3799  O   GLY A1693      18.931   1.021  12.058  1.00  0.00           O  
ATOM   3800  N   TYR A1700      17.831   0.707  10.115  1.00  0.00           N  
ATOM   3801  CA  TYR A1700      18.898   1.292   9.298  1.00  0.00           C  
ATOM   3802  C   TYR A1700      18.347   2.462   8.495  1.00  0.00           C  
ATOM   3803  O   TYR A1700      17.222   2.390   8.008  1.00  0.00           O  
ATOM   3804  CB  TYR A1700      19.465   0.295   8.304  1.00  0.00           C  
ATOM   3805  CG  TYR A1700      20.192  -0.858   8.908  1.00  0.00           C  
ATOM   3806  CD1 TYR A1700      21.452  -0.694   9.497  1.00  0.00           C  
ATOM   3807  CD2 TYR A1700      19.628  -2.141   8.875  1.00  0.00           C  
ATOM   3808  CE1 TYR A1700      22.133  -1.790  10.043  1.00  0.00           C  
ATOM   3809  CE2 TYR A1700      20.289  -3.236   9.413  1.00  0.00           C  
ATOM   3810  CZ  TYR A1700      21.537  -3.063   9.998  1.00  0.00           C  
ATOM   3811  OH  TYR A1700      22.158  -4.163  10.557  1.00  0.00           O  
ATOM   3812  N   GLU A1701      19.149   3.524   8.376  1.00  0.00           N  
ATOM   3813  CA  GLU A1701      18.817   4.734   7.596  1.00  0.00           C  
ATOM   3814  C   GLU A1701      19.203   4.365   6.149  1.00  0.00           C  
ATOM   3815  O   GLU A1701      20.389   4.359   5.810  1.00  0.00           O  
ATOM   3816  CB  GLU A1701      19.676   5.946   8.077  1.00  0.00           C  
ATOM   3817  CG  GLU A1701      19.319   7.371   7.524  1.00  0.00           C  
ATOM   3818  CD  GLU A1701      20.362   8.476   7.876  1.00  0.00           C  
ATOM   3819  OE1 GLU A1701      21.380   8.623   7.154  1.00  0.00           O  
ATOM   3820  OE2 GLU A1701      20.175   9.209   8.887  1.00  0.00           O  
ATOM   3821  N   VAL A1702      18.229   4.036   5.302  1.00  0.00           N  
ATOM   3822  CA  VAL A1702      18.548   3.670   3.920  1.00  0.00           C  
ATOM   3823  C   VAL A1702      18.647   4.905   3.019  1.00  0.00           C  
ATOM   3824  O   VAL A1702      19.430   4.951   2.044  1.00  0.00           O  
ATOM   3825  CB  VAL A1702      17.514   2.653   3.335  1.00  0.00           C  
ATOM   3826  CG1 VAL A1702      17.647   1.339   4.076  1.00  0.00           C  
ATOM   3827  CG2 VAL A1702      16.073   3.190   3.440  1.00  0.00           C  
ATOM   3828  N   GLY A1703      17.877   5.924   3.365  1.00  0.00           N  
ATOM   3829  CA  GLY A1703      17.910   7.124   2.565  1.00  0.00           C  
ATOM   3830  C   GLY A1703      17.208   8.287   3.210  1.00  0.00           C  
ATOM   3831  O   GLY A1703      16.591   8.175   4.268  1.00  0.00           O  
ATOM   3832  N   GLY A1704      17.309   9.431   2.574  1.00  0.00           N  
ATOM   3833  CA  GLY A1704      16.650  10.572   3.146  1.00  0.00           C  
ATOM   3834  C   GLY A1704      16.983  11.774   2.326  1.00  0.00           C  
ATOM   3835  O   GLY A1704      17.852  11.707   1.451  1.00  0.00           O  
ATOM   3836  N   GLY A1705      16.277  12.862   2.615  1.00  0.00           N  
ATOM   3837  CA  GLY A1705      16.473  14.114   1.915  1.00  0.00           C  
ATOM   3838  C   GLY A1705      15.506  15.148   2.455  1.00  0.00           C  
ATOM   3839  O   GLY A1705      14.893  14.962   3.520  1.00  0.00           O  
ATOM   3840  N   SER A1706      15.358  16.243   1.717  1.00  0.00           N  
ATOM   3841  CA  SER A1706      14.457  17.299   2.136  1.00  0.00           C  
ATOM   3842  C   SER A1706      13.991  18.141   0.966  1.00  0.00           C  
ATOM   3843  O   SER A1706      14.499  18.007  -0.160  1.00  0.00           O  
ATOM   3844  CB  SER A1706      15.163  18.208   3.166  1.00  0.00           C  
ATOM   3845  OG  SER A1706      16.291  18.876   2.611  1.00  0.00           O  
ATOM   3846  N   VAL A1707      13.003  18.989   1.250  1.00  0.00           N  
ATOM   3847  CA  VAL A1707      12.502  19.954   0.289  1.00  0.00           C  
ATOM   3848  C   VAL A1707      13.490  21.125   0.458  1.00  0.00           C  
ATOM   3849  O   VAL A1707      13.735  21.600   1.576  1.00  0.00           O  
ATOM   3850  CB  VAL A1707      11.129  20.471   0.666  1.00  0.00           C  
ATOM   3851  CG1 VAL A1707      10.701  21.528  -0.362  1.00  0.00           C  
ATOM   3852  CG2 VAL A1707      10.155  19.333   0.782  1.00  0.00           C  
ATOM   3853  N   ARG A1708      14.060  21.596  -0.638  1.00  0.00           N  
ATOM   3854  CA  ARG A1708      15.037  22.660  -0.542  1.00  0.00           C  
ATOM   3855  C   ARG A1708      14.430  24.043  -0.383  1.00  0.00           C  
ATOM   3856  O   ARG A1708      13.230  24.219  -0.453  1.00  0.00           O  
ATOM   3857  CB  ARG A1708      15.957  22.615  -1.757  1.00  0.00           C  
ATOM   3858  CG  ARG A1708      16.211  21.211  -2.304  1.00  0.00           C  
ATOM   3859  CD  ARG A1708      16.628  20.182  -1.253  1.00  0.00           C  
ATOM   3860  NE  ARG A1708      17.061  18.926  -1.884  1.00  0.00           N  
ATOM   3861  CZ  ARG A1708      17.458  17.826  -1.233  1.00  0.00           C  
ATOM   3862  NH1 ARG A1708      17.480  17.779   0.096  1.00  0.00           N  
ATOM   3863  NH2 ARG A1708      17.875  16.770  -1.918  1.00  0.00           N  
ATOM   3864  N   ILE A1709      15.282  25.023  -0.137  1.00  0.00           N  
ATOM   3865  CA  ILE A1709      14.855  26.403   0.030  1.00  0.00           C  
ATOM   3866  C   ILE A1709      14.926  27.030  -1.343  1.00  0.00           C  
ATOM   3867  O   ILE A1709      15.961  26.973  -1.990  1.00  0.00           O  
ATOM   3868  CB  ILE A1709      15.818  27.137   0.974  1.00  0.00           C  
ATOM   3869  CG1 ILE A1709      15.754  26.488   2.356  1.00  0.00           C  
ATOM   3870  CG2 ILE A1709      15.504  28.632   1.002  1.00  0.00           C  
ATOM   3871  CD1 ILE A1709      16.859  26.975   3.330  1.00  0.00           C  
ATOM   3872  N   HIS A1710      13.848  27.625  -1.819  1.00  0.00           N  
ATOM   3873  CA  HIS A1710      13.943  28.213  -3.153  1.00  0.00           C  
ATOM   3874  C   HIS A1710      13.926  29.728  -3.127  1.00  0.00           C  
ATOM   3875  O   HIS A1710      13.868  30.358  -4.180  1.00  0.00           O  
ATOM   3876  CB  HIS A1710      12.825  27.699  -4.068  1.00  0.00           C  
ATOM   3877  CG  HIS A1710      11.471  27.778  -3.448  1.00  0.00           C  
ATOM   3878  ND1 HIS A1710      10.791  26.665  -3.015  1.00  0.00           N  
ATOM   3879  CD2 HIS A1710      10.702  28.841  -3.117  1.00  0.00           C  
ATOM   3880  CE1 HIS A1710       9.661  27.036  -2.440  1.00  0.00           C  
ATOM   3881  NE2 HIS A1710       9.583  28.351  -2.488  1.00  0.00           N  
ATOM   3882  N   ASN A1711      14.003  30.292  -1.926  1.00  0.00           N  
ATOM   3883  CA  ASN A1711      13.990  31.740  -1.695  1.00  0.00           C  
ATOM   3884  C   ASN A1711      15.322  32.242  -1.108  1.00  0.00           C  
ATOM   3885  O   ASN A1711      15.813  31.705  -0.119  1.00  0.00           O  
ATOM   3886  CB  ASN A1711      12.812  32.051  -0.754  1.00  0.00           C  
ATOM   3887  CG  ASN A1711      12.853  33.458  -0.166  1.00  0.00           C  
ATOM   3888  OD1 ASN A1711      12.130  33.760   0.795  1.00  0.00           O  
ATOM   3889  ND2 ASN A1711      13.684  34.324  -0.733  1.00  0.00           N  
ATOM   3890  N   GLY A1712      15.888  33.279  -1.726  1.00  0.00           N  
ATOM   3891  CA  GLY A1712      17.151  33.880  -1.289  1.00  0.00           C  
ATOM   3892  C   GLY A1712      17.240  34.461   0.121  1.00  0.00           C  
ATOM   3893  O   GLY A1712      18.226  34.229   0.816  1.00  0.00           O  
ATOM   3894  N   ASP A1713      16.245  35.232   0.554  1.00  0.00           N  
ATOM   3895  CA  ASP A1713      16.273  35.775   1.916  1.00  0.00           C  
ATOM   3896  C   ASP A1713      16.330  34.594   2.902  1.00  0.00           C  
ATOM   3897  O   ASP A1713      17.071  34.615   3.888  1.00  0.00           O  
ATOM   3898  CB  ASP A1713      15.016  36.626   2.201  1.00  0.00           C  
ATOM   3899  CG  ASP A1713      15.030  37.285   3.613  1.00  0.00           C  
ATOM   3900  OD1 ASP A1713      15.016  36.585   4.653  1.00  0.00           O  
ATOM   3901  OD2 ASP A1713      15.046  38.527   3.693  1.00  0.00           O  
ATOM   3902  N   MET A1714      15.542  33.562   2.617  1.00  0.00           N  
ATOM   3903  CA  MET A1714      15.483  32.384   3.468  1.00  0.00           C  
ATOM   3904  C   MET A1714      16.837  31.696   3.555  1.00  0.00           C  
ATOM   3905  O   MET A1714      17.312  31.372   4.645  1.00  0.00           O  
ATOM   3906  CB  MET A1714      14.448  31.403   2.931  1.00  0.00           C  
ATOM   3907  CG  MET A1714      14.193  30.254   3.868  1.00  0.00           C  
ATOM   3908  SD  MET A1714      14.115  30.809   5.587  1.00  0.00           S  
ATOM   3909  CE  MET A1714      12.480  30.701   5.936  1.00  0.00           C  
ATOM   3910  N   GLN A1715      17.459  31.487   2.398  1.00  0.00           N  
ATOM   3911  CA  GLN A1715      18.754  30.833   2.331  1.00  0.00           C  
ATOM   3912  C   GLN A1715      19.809  31.662   3.060  1.00  0.00           C  
ATOM   3913  O   GLN A1715      20.693  31.113   3.751  1.00  0.00           O  
ATOM   3914  CB  GLN A1715      19.188  30.623   0.877  1.00  0.00           C  
ATOM   3915  CG  GLN A1715      20.440  29.763   0.772  1.00  0.00           C  
ATOM   3916  CD  GLN A1715      20.240  28.395   1.419  1.00  0.00           C  
ATOM   3917  OE1 GLN A1715      19.580  27.519   0.850  1.00  0.00           O  
ATOM   3918  NE2 GLN A1715      20.796  28.212   2.623  1.00  0.00           N  
ATOM   3919  N   GLN A1716      19.727  32.980   2.888  1.00  0.00           N  
ATOM   3920  CA  GLN A1716      20.657  33.877   3.555  1.00  0.00           C  
ATOM   3921  C   GLN A1716      20.439  33.753   5.045  1.00  0.00           C  
ATOM   3922  O   GLN A1716      21.392  33.574   5.803  1.00  0.00           O  
ATOM   3923  CB  GLN A1716      20.431  35.312   3.102  1.00  0.00           C  
ATOM   3924  CG  GLN A1716      20.878  35.528   1.676  1.00  0.00           C  
ATOM   3925  CD  GLN A1716      20.794  36.973   1.233  1.00  0.00           C  
ATOM   3926  OE1 GLN A1716      21.392  37.351   0.220  1.00  0.00           O  
ATOM   3927  NE2 GLN A1716      20.048  37.789   1.978  1.00  0.00           N  
ATOM   3928  N   THR A1717      19.185  33.835   5.477  1.00  0.00           N  
ATOM   3929  CA  THR A1717      18.901  33.696   6.894  1.00  0.00           C  
ATOM   3930  C   THR A1717      19.501  32.433   7.550  1.00  0.00           C  
ATOM   3931  O   THR A1717      20.090  32.510   8.632  1.00  0.00           O  
ATOM   3932  CB  THR A1717      17.402  33.720   7.137  1.00  0.00           C  
ATOM   3933  OG1 THR A1717      16.867  34.905   6.547  1.00  0.00           O  
ATOM   3934  CG2 THR A1717      17.095  33.722   8.635  1.00  0.00           C  
ATOM   3935  N   VAL A1718      19.349  31.276   6.909  1.00  0.00           N  
ATOM   3936  CA  VAL A1718      19.885  30.041   7.463  1.00  0.00           C  
ATOM   3937  C   VAL A1718      21.418  30.081   7.518  1.00  0.00           C  
ATOM   3938  O   VAL A1718      22.020  29.610   8.478  1.00  0.00           O  
ATOM   3939  CB  VAL A1718      19.380  28.813   6.648  1.00  0.00           C  
ATOM   3940  CG1 VAL A1718      20.003  27.509   7.170  1.00  0.00           C  
ATOM   3941  CG2 VAL A1718      17.867  28.730   6.771  1.00  0.00           C  
ATOM   3942  N   PHE A1719      22.043  30.639   6.489  1.00  0.00           N  
ATOM   3943  CA  PHE A1719      23.491  30.753   6.476  1.00  0.00           C  
ATOM   3944  C   PHE A1719      23.888  31.600   7.679  1.00  0.00           C  
ATOM   3945  O   PHE A1719      24.956  31.388   8.268  1.00  0.00           O  
ATOM   3946  CB  PHE A1719      23.979  31.436   5.195  1.00  0.00           C  
ATOM   3947  CG  PHE A1719      24.005  30.539   3.988  1.00  0.00           C  
ATOM   3948  CD1 PHE A1719      23.938  29.149   4.122  1.00  0.00           C  
ATOM   3949  CD2 PHE A1719      24.137  31.080   2.719  1.00  0.00           C  
ATOM   3950  CE1 PHE A1719      24.001  28.314   3.004  1.00  0.00           C  
ATOM   3951  CE2 PHE A1719      24.202  30.250   1.586  1.00  0.00           C  
ATOM   3952  CZ  PHE A1719      24.134  28.867   1.731  1.00  0.00           C  
ATOM   3953  N   GLY A1720      23.021  32.561   8.026  1.00  0.00           N  
ATOM   3954  CA  GLY A1720      23.237  33.439   9.167  1.00  0.00           C  
ATOM   3955  C   GLY A1720      23.210  32.632  10.456  1.00  0.00           C  
ATOM   3956  O   GLY A1720      24.177  32.595  11.206  1.00  0.00           O  
ATOM   3957  N   ILE A1721      22.097  31.978  10.728  1.00  0.00           N  
ATOM   3958  CA  ILE A1721      22.007  31.133  11.905  1.00  0.00           C  
ATOM   3959  C   ILE A1721      23.193  30.133  11.965  1.00  0.00           C  
ATOM   3960  O   ILE A1721      23.727  29.854  13.037  1.00  0.00           O  
ATOM   3961  CB  ILE A1721      20.682  30.353  11.891  1.00  0.00           C  
ATOM   3962  CG1 ILE A1721      19.509  31.330  11.975  1.00  0.00           C  
ATOM   3963  CG2 ILE A1721      20.649  29.362  13.023  1.00  0.00           C  
ATOM   3964  CD1 ILE A1721      18.213  30.789  11.339  1.00  0.00           C  
ATOM   3965  N   LEU A1722      23.612  29.616  10.815  1.00  0.00           N  
ATOM   3966  CA  LEU A1722      24.702  28.643  10.751  1.00  0.00           C  
ATOM   3967  C   LEU A1722      26.035  29.288  11.081  1.00  0.00           C  
ATOM   3968  O   LEU A1722      27.088  28.639  11.072  1.00  0.00           O  
ATOM   3969  CB  LEU A1722      24.762  28.001   9.358  1.00  0.00           C  
ATOM   3970  CG  LEU A1722      24.136  26.612   9.172  1.00  0.00           C  
ATOM   3971  CD1 LEU A1722      22.785  26.492   9.841  1.00  0.00           C  
ATOM   3972  CD2 LEU A1722      24.013  26.348   7.695  1.00  0.00           C  
ATOM   3973  N   GLY A1723      25.987  30.584  11.347  1.00  0.00           N  
ATOM   3974  CA  GLY A1723      27.191  31.268  11.716  1.00  0.00           C  
ATOM   3975  C   GLY A1723      28.112  31.588  10.580  1.00  0.00           C  
ATOM   3976  O   GLY A1723      29.309  31.762  10.811  1.00  0.00           O  
ATOM   3977  N   ILE A1724      27.616  31.652   9.353  1.00  0.00           N  
ATOM   3978  CA  ILE A1724      28.519  32.052   8.279  1.00  0.00           C  
ATOM   3979  C   ILE A1724      28.120  33.472   7.822  1.00  0.00           C  
ATOM   3980  O   ILE A1724      26.966  33.732   7.543  1.00  0.00           O  
ATOM   3981  CB  ILE A1724      28.581  30.975   7.101  1.00  0.00           C  
ATOM   3982  CG1 ILE A1724      28.743  31.680   5.759  1.00  0.00           C  
ATOM   3983  CG2 ILE A1724      27.411  29.989   7.180  1.00  0.00           C  
ATOM   3984  CD1 ILE A1724      29.215  30.777   4.684  1.00  0.00           C  
ATOM   3985  N   ASN A1725      29.080  34.396   7.774  1.00  0.00           N  
ATOM   3986  CA  ASN A1725      28.782  35.786   7.419  1.00  0.00           C  
ATOM   3987  C   ASN A1725      28.673  36.142   5.946  1.00  0.00           C  
ATOM   3988  O   ASN A1725      29.207  35.449   5.088  1.00  0.00           O  
ATOM   3989  CB  ASN A1725      29.786  36.731   8.103  1.00  0.00           C  
ATOM   3990  CG  ASN A1725      31.179  36.713   7.469  1.00  0.00           C  
ATOM   3991  OD1 ASN A1725      32.174  36.882   8.167  1.00  0.00           O  
ATOM   3992  ND2 ASN A1725      31.253  36.551   6.155  1.00  0.00           N  
ATOM   3993  N   GLU A1726      27.989  37.252   5.678  1.00  0.00           N  
ATOM   3994  CA  GLU A1726      27.757  37.744   4.334  1.00  0.00           C  
ATOM   3995  C   GLU A1726      28.912  37.511   3.429  1.00  0.00           C  
ATOM   3996  O   GLU A1726      28.761  36.948   2.363  1.00  0.00           O  
ATOM   3997  CB  GLU A1726      27.440  39.237   4.367  1.00  0.00           C  
ATOM   3998  CG  GLU A1726      27.765  40.035   3.080  1.00  0.00           C  
ATOM   3999  CD  GLU A1726      26.895  39.679   1.862  1.00  0.00           C  
ATOM   4000  OE1 GLU A1726      25.673  39.453   2.022  1.00  0.00           O  
ATOM   4001  OE2 GLU A1726      27.440  39.653   0.733  1.00  0.00           O  
ATOM   4002  N   GLU A1727      30.076  37.954   3.858  1.00  0.00           N  
ATOM   4003  CA  GLU A1727      31.287  37.822   3.067  1.00  0.00           C  
ATOM   4004  C   GLU A1727      31.599  36.369   2.731  1.00  0.00           C  
ATOM   4005  O   GLU A1727      31.957  36.044   1.596  1.00  0.00           O  
ATOM   4006  CB  GLU A1727      32.454  38.445   3.822  1.00  0.00           C  
ATOM   4007  CG  GLU A1727      33.541  38.970   2.926  1.00  0.00           C  
ATOM   4008  CD  GLU A1727      34.645  39.660   3.688  1.00  0.00           C  
ATOM   4009  OE1 GLU A1727      34.345  40.607   4.462  1.00  0.00           O  
ATOM   4010  OE2 GLU A1727      35.815  39.255   3.503  1.00  0.00           O  
ATOM   4011  N   GLU A1728      31.463  35.500   3.723  1.00  0.00           N  
ATOM   4012  CA  GLU A1728      31.719  34.081   3.537  1.00  0.00           C  
ATOM   4013  C   GLU A1728      30.652  33.467   2.640  1.00  0.00           C  
ATOM   4014  O   GLU A1728      30.959  32.658   1.766  1.00  0.00           O  
ATOM   4015  CB  GLU A1728      31.765  33.400   4.900  1.00  0.00           C  
ATOM   4016  CG  GLU A1728      32.759  34.113   5.810  1.00  0.00           C  
ATOM   4017  CD  GLU A1728      32.788  33.607   7.238  1.00  0.00           C  
ATOM   4018  OE1 GLU A1728      31.702  33.492   7.865  1.00  0.00           O  
ATOM   4019  OE2 GLU A1728      33.918  33.351   7.724  1.00  0.00           O  
ATOM   4020  N   GLN A1729      29.404  33.870   2.865  1.00  0.00           N  
ATOM   4021  CA  GLN A1729      28.263  33.420   2.068  1.00  0.00           C  
ATOM   4022  C   GLN A1729      28.557  33.777   0.628  1.00  0.00           C  
ATOM   4023  O   GLN A1729      28.425  32.964  -0.287  1.00  0.00           O  
ATOM   4024  CB  GLN A1729      27.008  34.152   2.490  1.00  0.00           C  
ATOM   4025  CG  GLN A1729      26.441  33.675   3.791  1.00  0.00           C  
ATOM   4026  CD  GLN A1729      25.213  34.457   4.210  1.00  0.00           C  
ATOM   4027  OE1 GLN A1729      24.288  34.682   3.420  1.00  0.00           O  
ATOM   4028  NE2 GLN A1729      25.186  34.856   5.463  1.00  0.00           N  
ATOM   4029  N   ARG A1747      28.952  35.023   0.437  1.00  0.00           N  
ATOM   4030  CA  ARG A1747      29.287  35.505  -0.879  1.00  0.00           C  
ATOM   4031  C   ARG A1747      30.313  34.577  -1.533  1.00  0.00           C  
ATOM   4032  O   ARG A1747      30.054  33.991  -2.580  1.00  0.00           O  
ATOM   4033  CB  ARG A1747      29.856  36.923  -0.777  1.00  0.00           C  
ATOM   4034  CG  ARG A1747      28.924  38.022  -1.226  1.00  0.00           C  
ATOM   4035  CD  ARG A1747      28.449  37.792  -2.657  1.00  0.00           C  
ATOM   4036  NE  ARG A1747      27.070  37.309  -2.670  1.00  0.00           N  
ATOM   4037  CZ  ARG A1747      26.430  36.869  -3.748  1.00  0.00           C  
ATOM   4038  NH1 ARG A1747      27.042  36.835  -4.927  1.00  0.00           N  
ATOM   4039  NH2 ARG A1747      25.167  36.478  -3.641  1.00  0.00           N  
ATOM   4040  N   GLU A1751      31.471  34.428  -0.902  1.00  0.00           N  
ATOM   4041  CA  GLU A1751      32.532  33.612  -1.473  1.00  0.00           C  
ATOM   4042  C   GLU A1751      32.337  32.103  -1.436  1.00  0.00           C  
ATOM   4043  O   GLU A1751      32.979  31.388  -2.189  1.00  0.00           O  
ATOM   4044  CB  GLU A1751      33.865  33.967  -0.817  1.00  0.00           C  
ATOM   4045  CG  GLU A1751      35.030  33.090  -1.254  1.00  0.00           C  
ATOM   4046  CD  GLU A1751      35.680  32.374  -0.082  1.00  0.00           C  
ATOM   4047  OE1 GLU A1751      36.287  33.065   0.772  1.00  0.00           O  
ATOM   4048  OE2 GLU A1751      35.578  31.125  -0.011  1.00  0.00           O  
ATOM   4049  N   LYS A1752      31.464  31.604  -0.578  1.00  0.00           N  
ATOM   4050  CA  LYS A1752      31.271  30.169  -0.511  1.00  0.00           C  
ATOM   4051  C   LYS A1752      30.013  29.683  -1.209  1.00  0.00           C  
ATOM   4052  O   LYS A1752      30.003  28.597  -1.810  1.00  0.00           O  
ATOM   4053  CB  LYS A1752      31.254  29.703   0.952  1.00  0.00           C  
ATOM   4054  CG  LYS A1752      32.622  29.696   1.618  1.00  0.00           C  
ATOM   4055  CD  LYS A1752      33.589  28.706   0.923  1.00  0.00           C  
ATOM   4056  CE  LYS A1752      34.980  28.678   1.585  1.00  0.00           C  
ATOM   4057  NZ  LYS A1752      35.930  27.718   0.948  1.00  0.00           N  
ATOM   4058  N   PHE A1753      28.954  30.485  -1.137  1.00  0.00           N  
ATOM   4059  CA  PHE A1753      27.676  30.105  -1.719  1.00  0.00           C  
ATOM   4060  C   PHE A1753      27.113  31.170  -2.621  1.00  0.00           C  
ATOM   4061  O   PHE A1753      25.906  31.198  -2.881  1.00  0.00           O  
ATOM   4062  CB  PHE A1753      26.682  29.800  -0.605  1.00  0.00           C  
ATOM   4063  CG  PHE A1753      27.088  28.650   0.270  1.00  0.00           C  
ATOM   4064  CD1 PHE A1753      27.189  27.369  -0.252  1.00  0.00           C  
ATOM   4065  CD2 PHE A1753      27.300  28.837   1.633  1.00  0.00           C  
ATOM   4066  CE1 PHE A1753      27.481  26.288   0.566  1.00  0.00           C  
ATOM   4067  CE2 PHE A1753      27.594  27.759   2.470  1.00  0.00           C  
ATOM   4068  CZ  PHE A1753      27.681  26.484   1.934  1.00  0.00           C  
ATOM   4069  N   GLY A1757      28.009  32.031  -3.103  1.00  0.00           N  
ATOM   4070  CA  GLY A1757      27.637  33.127  -3.979  1.00  0.00           C  
ATOM   4071  C   GLY A1757      26.890  32.703  -5.215  1.00  0.00           C  
ATOM   4072  O   GLY A1757      25.872  33.296  -5.542  1.00  0.00           O  
ATOM   4073  N   PHE A1758      27.387  31.677  -5.904  1.00  0.00           N  
ATOM   4074  CA  PHE A1758      26.725  31.178  -7.107  1.00  0.00           C  
ATOM   4075  C   PHE A1758      25.329  30.645  -6.739  1.00  0.00           C  
ATOM   4076  O   PHE A1758      24.375  30.716  -7.529  1.00  0.00           O  
ATOM   4077  CB  PHE A1758      27.555  30.063  -7.747  1.00  0.00           C  
ATOM   4078  CG  PHE A1758      27.697  28.842  -6.878  1.00  0.00           C  
ATOM   4079  CD1 PHE A1758      28.572  28.835  -5.792  1.00  0.00           C  
ATOM   4080  CD2 PHE A1758      26.920  27.701  -7.117  1.00  0.00           C  
ATOM   4081  CE1 PHE A1758      28.664  27.710  -4.957  1.00  0.00           C  
ATOM   4082  CE2 PHE A1758      27.016  26.575  -6.280  1.00  0.00           C  
ATOM   4083  CZ  PHE A1758      27.887  26.584  -5.201  1.00  0.00           C  
ATOM   4084  N   LEU A1759      25.208  30.111  -5.534  1.00  0.00           N  
ATOM   4085  CA  LEU A1759      23.928  29.593  -5.124  1.00  0.00           C  
ATOM   4086  C   LEU A1759      22.980  30.737  -4.800  1.00  0.00           C  
ATOM   4087  O   LEU A1759      21.808  30.704  -5.175  1.00  0.00           O  
ATOM   4088  CB  LEU A1759      24.081  28.671  -3.908  1.00  0.00           C  
ATOM   4089  CG  LEU A1759      22.754  28.162  -3.342  1.00  0.00           C  
ATOM   4090  CD1 LEU A1759      21.923  27.515  -4.465  1.00  0.00           C  
ATOM   4091  CD2 LEU A1759      23.030  27.196  -2.220  1.00  0.00           C  
ATOM   4092  N   LEU A1760      23.485  31.746  -4.093  1.00  0.00           N  
ATOM   4093  CA  LEU A1760      22.658  32.892  -3.724  1.00  0.00           C  
ATOM   4094  C   LEU A1760      22.167  33.675  -4.947  1.00  0.00           C  
ATOM   4095  O   LEU A1760      21.077  34.215  -4.922  1.00  0.00           O  
ATOM   4096  CB  LEU A1760      23.412  33.812  -2.755  1.00  0.00           C  
ATOM   4097  CG  LEU A1760      23.669  33.221  -1.360  1.00  0.00           C  
ATOM   4098  CD1 LEU A1760      24.577  34.159  -0.560  1.00  0.00           C  
ATOM   4099  CD2 LEU A1760      22.343  32.991  -0.611  1.00  0.00           C  
ATOM   4100  N   ASP A1761      22.953  33.731  -6.018  1.00  0.00           N  
ATOM   4101  CA  ASP A1761      22.520  34.433  -7.228  1.00  0.00           C  
ATOM   4102  C   ASP A1761      21.469  33.643  -8.030  1.00  0.00           C  
ATOM   4103  O   ASP A1761      20.455  34.201  -8.450  1.00  0.00           O  
ATOM   4104  CB  ASP A1761      23.709  34.732  -8.128  1.00  0.00           C  
ATOM   4105  CG  ASP A1761      24.708  35.675  -7.480  1.00  0.00           C  
ATOM   4106  OD1 ASP A1761      24.307  36.481  -6.602  1.00  0.00           O  
ATOM   4107  OD2 ASP A1761      25.894  35.613  -7.871  1.00  0.00           O  
ATOM   4108  N   ALA A1765      21.704  32.346  -8.221  1.00  0.00           N  
ATOM   4109  CA  ALA A1765      20.786  31.479  -8.950  1.00  0.00           C  
ATOM   4110  C   ALA A1765      19.374  31.463  -8.391  1.00  0.00           C  
ATOM   4111  O   ALA A1765      18.414  31.194  -9.120  1.00  0.00           O  
ATOM   4112  CB  ALA A1765      21.325  30.074  -8.959  1.00  0.00           C  
ATOM   4113  N   LEU A1767      19.236  31.711  -7.096  1.00  0.00           N  
ATOM   4114  CA  LEU A1767      17.915  31.712  -6.474  1.00  0.00           C  
ATOM   4115  C   LEU A1767      17.127  32.947  -6.884  1.00  0.00           C  
ATOM   4116  O   LEU A1767      15.958  33.094  -6.548  1.00  0.00           O  
ATOM   4117  CB  LEU A1767      18.035  31.665  -4.944  1.00  0.00           C  
ATOM   4118  CG  LEU A1767      18.533  30.338  -4.378  1.00  0.00           C  
ATOM   4119  CD1 LEU A1767      18.890  30.476  -2.920  1.00  0.00           C  
ATOM   4120  CD2 LEU A1767      17.456  29.287  -4.563  1.00  0.00           C  
ATOM   4121  N   LYS A1768      17.764  33.845  -7.613  1.00  0.00           N  
ATOM   4122  CA  LYS A1768      17.067  35.046  -8.027  1.00  0.00           C  
ATOM   4123  C   LYS A1768      16.319  34.896  -9.369  1.00  0.00           C  
ATOM   4124  O   LYS A1768      15.503  35.743  -9.741  1.00  0.00           O  
ATOM   4125  CB  LYS A1768      18.076  36.205  -8.089  1.00  0.00           C  
ATOM   4126  CG  LYS A1768      18.850  36.406  -6.766  1.00  0.00           C  
ATOM   4127  CD  LYS A1768      19.745  37.651  -6.709  1.00  0.00           C  
ATOM   4128  CE  LYS A1768      20.883  37.596  -7.709  1.00  0.00           C  
ATOM   4129  NZ  LYS A1768      21.867  38.706  -7.493  1.00  0.00           N  
ATOM   4130  N   TYR A1770      16.566  33.794 -10.069  1.00  0.00           N  
ATOM   4131  CA  TYR A1770      15.973  33.576 -11.375  1.00  0.00           C  
ATOM   4132  C   TYR A1770      14.877  32.520 -11.528  1.00  0.00           C  
ATOM   4133  O   TYR A1770      15.056  31.522 -12.210  1.00  0.00           O  
ATOM   4134  CB  TYR A1770      17.116  33.327 -12.362  1.00  0.00           C  
ATOM   4135  CG  TYR A1770      18.191  34.384 -12.226  1.00  0.00           C  
ATOM   4136  CD1 TYR A1770      17.920  35.722 -12.521  1.00  0.00           C  
ATOM   4137  CD2 TYR A1770      19.450  34.066 -11.736  1.00  0.00           C  
ATOM   4138  CE1 TYR A1770      18.871  36.712 -12.327  1.00  0.00           C  
ATOM   4139  CE2 TYR A1770      20.416  35.055 -11.530  1.00  0.00           C  
ATOM   4140  CZ  TYR A1770      20.121  36.377 -11.827  1.00  0.00           C  
ATOM   4141  OH  TYR A1770      21.072  37.362 -11.624  1.00  0.00           O  
ATOM   4142  N   GLY A1771      13.730  32.760 -10.907  1.00  0.00           N  
ATOM   4143  CA  GLY A1771      12.609  31.841 -11.017  1.00  0.00           C  
ATOM   4144  C   GLY A1771      12.880  30.445 -10.482  1.00  0.00           C  
ATOM   4145  O   GLY A1771      12.465  29.462 -11.083  1.00  0.00           O  
ATOM   4146  N   THR A1772      13.563  30.337  -9.344  1.00  0.00           N  
ATOM   4147  CA  THR A1772      13.846  29.022  -8.819  1.00  0.00           C  
ATOM   4148  C   THR A1772      12.519  28.303  -8.515  1.00  0.00           C  
ATOM   4149  O   THR A1772      11.611  28.849  -7.890  1.00  0.00           O  
ATOM   4150  CB  THR A1772      14.884  29.082  -7.587  1.00  0.00           C  
ATOM   4151  OG1 THR A1772      14.505  28.170  -6.541  1.00  0.00           O  
ATOM   4152  CG2 THR A1772      15.000  30.452  -7.056  1.00  0.00           C  
ATOM   4153  N   PRO A1773      12.385  27.067  -9.007  1.00  0.00           N  
ATOM   4154  CA  PRO A1773      11.157  26.316  -8.770  1.00  0.00           C  
ATOM   4155  C   PRO A1773      11.243  25.603  -7.453  1.00  0.00           C  
ATOM   4156  O   PRO A1773      12.335  25.426  -6.907  1.00  0.00           O  
ATOM   4157  CB  PRO A1773      11.151  25.306  -9.901  1.00  0.00           C  
ATOM   4158  CG  PRO A1773      12.626  24.914  -9.946  1.00  0.00           C  
ATOM   4159  CD  PRO A1773      13.333  26.280  -9.819  1.00  0.00           C  
ATOM   4160  N   PRO A1774      10.092  25.199  -6.915  1.00  0.00           N  
ATOM   4161  CA  PRO A1774      10.163  24.484  -5.654  1.00  0.00           C  
ATOM   4162  C   PRO A1774      10.858  23.152  -6.006  1.00  0.00           C  
ATOM   4163  O   PRO A1774      10.661  22.625  -7.082  1.00  0.00           O  
ATOM   4164  CB  PRO A1774       8.685  24.328  -5.277  1.00  0.00           C  
ATOM   4165  CG  PRO A1774       8.001  24.267  -6.578  1.00  0.00           C  
ATOM   4166  CD  PRO A1774       8.697  25.352  -7.361  1.00  0.00           C  
ATOM   4167  N   HIS A1775      11.699  22.622  -5.135  1.00  0.00           N  
ATOM   4168  CA  HIS A1775      12.365  21.365  -5.458  1.00  0.00           C  
ATOM   4169  C   HIS A1775      12.783  20.622  -4.209  1.00  0.00           C  
ATOM   4170  O   HIS A1775      13.227  21.219  -3.240  1.00  0.00           O  
ATOM   4171  CB  HIS A1775      13.588  21.603  -6.359  1.00  0.00           C  
ATOM   4172  CG  HIS A1775      14.587  22.572  -5.799  1.00  0.00           C  
ATOM   4173  ND1 HIS A1775      14.266  23.877  -5.492  1.00  0.00           N  
ATOM   4174  CD2 HIS A1775      15.920  22.450  -5.577  1.00  0.00           C  
ATOM   4175  CE1 HIS A1775      15.358  24.520  -5.117  1.00  0.00           C  
ATOM   4176  NE2 HIS A1775      16.375  23.677  -5.160  1.00  0.00           N  
ATOM   4177  N   ALA A1776      12.622  19.308  -4.250  1.00  0.00           N  
ATOM   4178  CA  ALA A1776      12.960  18.451  -3.138  1.00  0.00           C  
ATOM   4179  C   ALA A1776      13.730  17.288  -3.703  1.00  0.00           C  
ATOM   4180  O   ALA A1776      13.622  16.987  -4.886  1.00  0.00           O  
ATOM   4181  CB  ALA A1776      11.704  17.967  -2.465  1.00  0.00           C  
ATOM   4182  N   GLY A1777      14.507  16.631  -2.855  1.00  0.00           N  
ATOM   4183  CA  GLY A1777      15.302  15.500  -3.294  1.00  0.00           C  
ATOM   4184  C   GLY A1777      15.417  14.467  -2.193  1.00  0.00           C  
ATOM   4185  O   GLY A1777      14.711  14.553  -1.194  1.00  0.00           O  
ATOM   4186  N   LEU A1778      16.308  13.499  -2.379  1.00  0.00           N  
ATOM   4187  CA  LEU A1778      16.521  12.431  -1.411  1.00  0.00           C  
ATOM   4188  C   LEU A1778      17.652  11.561  -1.903  1.00  0.00           C  
ATOM   4189  O   LEU A1778      17.758  11.332  -3.095  1.00  0.00           O  
ATOM   4190  CB  LEU A1778      15.258  11.571  -1.270  1.00  0.00           C  
ATOM   4191  CG  LEU A1778      15.392  10.298  -0.418  1.00  0.00           C  
ATOM   4192  CD1 LEU A1778      14.133  10.050   0.389  1.00  0.00           C  
ATOM   4193  CD2 LEU A1778      15.674   9.112  -1.314  1.00  0.00           C  
ATOM   4194  N   ALA A1779      18.524  11.100  -1.012  1.00  0.00           N  
ATOM   4195  CA  ALA A1779      19.597  10.198  -1.455  1.00  0.00           C  
ATOM   4196  C   ALA A1779      19.446   8.831  -0.769  1.00  0.00           C  
ATOM   4197  O   ALA A1779      18.982   8.752   0.381  1.00  0.00           O  
ATOM   4198  CB  ALA A1779      20.921  10.773  -1.149  1.00  0.00           C  
ATOM   4199  N   PHE A1782      19.802   7.765  -1.481  1.00  0.00           N  
ATOM   4200  CA  PHE A1782      19.720   6.406  -0.926  1.00  0.00           C  
ATOM   4201  C   PHE A1782      21.093   5.834  -0.681  1.00  0.00           C  
ATOM   4202  O   PHE A1782      22.042   6.138  -1.423  1.00  0.00           O  
ATOM   4203  CB  PHE A1782      19.011   5.431  -1.875  1.00  0.00           C  
ATOM   4204  CG  PHE A1782      17.513   5.484  -1.803  1.00  0.00           C  
ATOM   4205  CD1 PHE A1782      16.848   5.065  -0.660  1.00  0.00           C  
ATOM   4206  CD2 PHE A1782      16.766   5.970  -2.884  1.00  0.00           C  
ATOM   4207  CE1 PHE A1782      15.455   5.125  -0.591  1.00  0.00           C  
ATOM   4208  CE2 PHE A1782      15.369   6.038  -2.822  1.00  0.00           C  
ATOM   4209  CZ  PHE A1782      14.716   5.615  -1.681  1.00  0.00           C  
ATOM   4210  N   GLY A1783      21.191   5.009   0.362  1.00  0.00           N  
ATOM   4211  CA  GLY A1783      22.443   4.329   0.626  1.00  0.00           C  
ATOM   4212  C   GLY A1783      22.476   3.032  -0.200  1.00  0.00           C  
ATOM   4213  O   GLY A1783      21.927   2.016   0.232  1.00  0.00           O  
ATOM   4214  N   LEU A1784      23.103   3.043  -1.378  1.00  0.00           N  
ATOM   4215  CA  LEU A1784      23.133   1.827  -2.185  1.00  0.00           C  
ATOM   4216  C   LEU A1784      23.685   0.634  -1.420  1.00  0.00           C  
ATOM   4217  O   LEU A1784      23.038  -0.406  -1.320  1.00  0.00           O  
ATOM   4218  CB  LEU A1784      23.944   1.998  -3.487  1.00  0.00           C  
ATOM   4219  CG  LEU A1784      23.854   0.746  -4.384  1.00  0.00           C  
ATOM   4220  CD1 LEU A1784      22.421   0.270  -4.406  1.00  0.00           C  
ATOM   4221  CD2 LEU A1784      24.335   1.021  -5.789  1.00  0.00           C  
ATOM   4222  N   ASP A1785      24.883   0.790  -0.882  1.00  0.00           N  
ATOM   4223  CA  ASP A1785      25.531  -0.281  -0.130  1.00  0.00           C  
ATOM   4224  C   ASP A1785      24.599  -0.845   0.936  1.00  0.00           C  
ATOM   4225  O   ASP A1785      24.355  -2.037   0.964  1.00  0.00           O  
ATOM   4226  CB  ASP A1785      26.816   0.248   0.489  1.00  0.00           C  
ATOM   4227  CG  ASP A1785      27.586   1.103  -0.475  1.00  0.00           C  
ATOM   4228  OD1 ASP A1785      28.401   0.544  -1.237  1.00  0.00           O  
ATOM   4229  OD2 ASP A1785      27.346   2.340  -0.489  1.00  0.00           O  
ATOM   4230  N   ARG A1786      24.050  -0.011   1.805  1.00  0.00           N  
ATOM   4231  CA  ARG A1786      23.154  -0.576   2.805  1.00  0.00           C  
ATOM   4232  C   ARG A1786      21.988  -1.329   2.157  1.00  0.00           C  
ATOM   4233  O   ARG A1786      21.597  -2.385   2.635  1.00  0.00           O  
ATOM   4234  CB  ARG A1786      22.599   0.500   3.727  1.00  0.00           C  
ATOM   4235  CG  ARG A1786      21.515  -0.026   4.649  1.00  0.00           C  
ATOM   4236  CD  ARG A1786      22.001  -0.111   6.072  1.00  0.00           C  
ATOM   4237  NE  ARG A1786      22.784  -1.305   6.346  1.00  0.00           N  
ATOM   4238  CZ  ARG A1786      23.857  -1.322   7.137  1.00  0.00           C  
ATOM   4239  NH1 ARG A1786      24.278  -0.204   7.719  1.00  0.00           N  
ATOM   4240  NH2 ARG A1786      24.494  -2.465   7.370  1.00  0.00           N  
ATOM   4241  N   LEU A1787      21.440  -0.766   1.077  1.00  0.00           N  
ATOM   4242  CA  LEU A1787      20.323  -1.351   0.349  1.00  0.00           C  
ATOM   4243  C   LEU A1787      20.707  -2.752  -0.154  1.00  0.00           C  
ATOM   4244  O   LEU A1787      19.937  -3.719  -0.015  1.00  0.00           O  
ATOM   4245  CB  LEU A1787      19.951  -0.430  -0.814  1.00  0.00           C  
ATOM   4246  CG  LEU A1787      18.511   0.101  -0.982  1.00  0.00           C  
ATOM   4247  CD1 LEU A1787      17.844   0.312   0.359  1.00  0.00           C  
ATOM   4248  CD2 LEU A1787      18.538   1.400  -1.783  1.00  0.00           C  
ATOM   4249  N   THR A1788      21.912  -2.868  -0.707  1.00  0.00           N  
ATOM   4250  CA  THR A1788      22.373  -4.144  -1.216  1.00  0.00           C  
ATOM   4251  C   THR A1788      22.586  -5.130  -0.076  1.00  0.00           C  
ATOM   4252  O   THR A1788      22.277  -6.324  -0.212  1.00  0.00           O  
ATOM   4253  CB  THR A1788      23.674  -3.998  -1.958  1.00  0.00           C  
ATOM   4254  OG1 THR A1788      23.569  -2.934  -2.911  1.00  0.00           O  
ATOM   4255  CG2 THR A1788      24.013  -5.293  -2.675  1.00  0.00           C  
ATOM   4256  N   MET A1789      23.127  -4.635   1.040  1.00  0.00           N  
ATOM   4257  CA  MET A1789      23.362  -5.476   2.205  1.00  0.00           C  
ATOM   4258  C   MET A1789      22.015  -6.062   2.580  1.00  0.00           C  
ATOM   4259  O   MET A1789      21.838  -7.268   2.618  1.00  0.00           O  
ATOM   4260  CB  MET A1789      23.912  -4.656   3.378  1.00  0.00           C  
ATOM   4261  CG  MET A1789      25.306  -4.080   3.144  1.00  0.00           C  
ATOM   4262  SD  MET A1789      26.096  -3.396   4.641  1.00  0.00           S  
ATOM   4263  CE  MET A1789      26.193  -1.679   4.264  1.00  0.00           C  
ATOM   4264  N   LEU A1790      21.057  -5.191   2.838  1.00  0.00           N  
ATOM   4265  CA  LEU A1790      19.724  -5.621   3.204  1.00  0.00           C  
ATOM   4266  C   LEU A1790      19.118  -6.622   2.231  1.00  0.00           C  
ATOM   4267  O   LEU A1790      18.427  -7.539   2.637  1.00  0.00           O  
ATOM   4268  CB  LEU A1790      18.775  -4.410   3.302  1.00  0.00           C  
ATOM   4269  CG  LEU A1790      18.892  -3.403   4.458  1.00  0.00           C  
ATOM   4270  CD1 LEU A1790      17.867  -2.301   4.255  1.00  0.00           C  
ATOM   4271  CD2 LEU A1790      18.679  -4.106   5.831  1.00  0.00           C  
ATOM   4272  N   LEU A1791      19.365  -6.445   0.942  1.00  0.00           N  
ATOM   4273  CA  LEU A1791      18.759  -7.313  -0.058  1.00  0.00           C  
ATOM   4274  C   LEU A1791      19.540  -8.594  -0.349  1.00  0.00           C  
ATOM   4275  O   LEU A1791      19.008  -9.525  -0.966  1.00  0.00           O  
ATOM   4276  CB  LEU A1791      18.499  -6.513  -1.361  1.00  0.00           C  
ATOM   4277  CG  LEU A1791      17.316  -5.517  -1.410  1.00  0.00           C  
ATOM   4278  CD1 LEU A1791      17.305  -4.727  -2.715  1.00  0.00           C  
ATOM   4279  CD2 LEU A1791      16.007  -6.273  -1.263  1.00  0.00           C  
ATOM   4280  N   THR A1792      20.798  -8.648   0.064  1.00  0.00           N  
ATOM   4281  CA  THR A1792      21.566  -9.864  -0.145  1.00  0.00           C  
ATOM   4282  C   THR A1792      21.712 -10.538   1.207  1.00  0.00           C  
ATOM   4283  O   THR A1792      22.550 -11.407   1.394  1.00  0.00           O  
ATOM   4284  CB  THR A1792      22.973  -9.601  -0.714  1.00  0.00           C  
ATOM   4285  OG1 THR A1792      23.703  -8.745   0.171  1.00  0.00           O  
ATOM   4286  CG2 THR A1792      22.877  -8.978  -2.085  1.00  0.00           C  
ATOM   4287  N   GLY A1793      20.871 -10.122   2.148  1.00  0.00           N  
ATOM   4288  CA  GLY A1793      20.916 -10.671   3.489  1.00  0.00           C  
ATOM   4289  C   GLY A1793      22.326 -10.826   4.029  1.00  0.00           C  
ATOM   4290  O   GLY A1793      22.712 -11.925   4.412  1.00  0.00           O  
ATOM   4291  N   THR A1794      23.087  -9.733   4.053  1.00  0.00           N  
ATOM   4292  CA  THR A1794      24.463  -9.721   4.554  1.00  0.00           C  
ATOM   4293  C   THR A1794      24.598  -8.590   5.556  1.00  0.00           C  
ATOM   4294  O   THR A1794      23.880  -7.591   5.459  1.00  0.00           O  
ATOM   4295  CB  THR A1794      25.468  -9.468   3.414  1.00  0.00           C  
ATOM   4296  OG1 THR A1794      25.445 -10.572   2.500  1.00  0.00           O  
ATOM   4297  CG2 THR A1794      26.864  -9.282   3.960  1.00  0.00           C  
ATOM   4298  N   ASP A1795      25.523  -8.740   6.504  1.00  0.00           N  
ATOM   4299  CA  ASP A1795      25.755  -7.727   7.538  1.00  0.00           C  
ATOM   4300  C   ASP A1795      27.119  -7.086   7.378  1.00  0.00           C  
ATOM   4301  O   ASP A1795      27.466  -6.143   8.084  1.00  0.00           O  
ATOM   4302  CB  ASP A1795      25.665  -8.344   8.935  1.00  0.00           C  
ATOM   4303  CG  ASP A1795      25.436  -9.859   8.901  1.00  0.00           C  
ATOM   4304  OD1 ASP A1795      26.200 -10.587   8.212  1.00  0.00           O  
ATOM   4305  OD2 ASP A1795      24.487 -10.322   9.578  1.00  0.00           O  
ATOM   4306  N   ASN A1796      27.891  -7.597   6.436  1.00  0.00           N  
ATOM   4307  CA  ASN A1796      29.225  -7.085   6.197  1.00  0.00           C  
ATOM   4308  C   ASN A1796      29.245  -6.271   4.894  1.00  0.00           C  
ATOM   4309  O   ASN A1796      29.353  -6.834   3.797  1.00  0.00           O  
ATOM   4310  CB  ASN A1796      30.182  -8.276   6.133  1.00  0.00           C  
ATOM   4311  CG  ASN A1796      31.630  -7.871   6.045  1.00  0.00           C  
ATOM   4312  OD1 ASN A1796      31.983  -6.711   6.253  1.00  0.00           O  
ATOM   4313  ND2 ASN A1796      32.489  -8.842   5.744  1.00  0.00           N  
ATOM   4314  N   ILE A1797      29.130  -4.948   5.030  1.00  0.00           N  
ATOM   4315  CA  ILE A1797      29.132  -4.028   3.897  1.00  0.00           C  
ATOM   4316  C   ILE A1797      30.278  -4.311   2.940  1.00  0.00           C  
ATOM   4317  O   ILE A1797      30.168  -4.062   1.733  1.00  0.00           O  
ATOM   4318  CB  ILE A1797      29.279  -2.563   4.347  1.00  0.00           C  
ATOM   4319  CG1 ILE A1797      29.144  -1.633   3.134  1.00  0.00           C  
ATOM   4320  CG2 ILE A1797      30.654  -2.357   5.020  1.00  0.00           C  
ATOM   4321  CD1 ILE A1797      29.361  -0.169   3.438  1.00  0.00           C  
ATOM   4322  N   ARG A1798      31.391  -4.803   3.470  1.00  0.00           N  
ATOM   4323  CA  ARG A1798      32.515  -5.104   2.600  1.00  0.00           C  
ATOM   4324  C   ARG A1798      32.187  -6.326   1.714  1.00  0.00           C  
ATOM   4325  O   ARG A1798      32.873  -6.608   0.735  1.00  0.00           O  
ATOM   4326  CB  ARG A1798      33.793  -5.289   3.441  1.00  0.00           C  
ATOM   4327  CG  ARG A1798      34.193  -4.005   4.190  1.00  0.00           C  
ATOM   4328  CD  ARG A1798      35.479  -4.147   5.016  1.00  0.00           C  
ATOM   4329  NE  ARG A1798      35.319  -5.029   6.170  1.00  0.00           N  
ATOM   4330  CZ  ARG A1798      34.825  -4.649   7.343  1.00  0.00           C  
ATOM   4331  NH1 ARG A1798      34.448  -3.396   7.526  1.00  0.00           N  
ATOM   4332  NH2 ARG A1798      34.684  -5.529   8.325  1.00  0.00           N  
ATOM   4333  N   ASP A1799      31.100  -7.016   2.047  1.00  0.00           N  
ATOM   4334  CA  ASP A1799      30.647  -8.171   1.274  1.00  0.00           C  
ATOM   4335  C   ASP A1799      29.827  -7.761   0.059  1.00  0.00           C  
ATOM   4336  O   ASP A1799      29.396  -8.616  -0.692  1.00  0.00           O  
ATOM   4337  CB  ASP A1799      29.751  -9.092   2.108  1.00  0.00           C  
ATOM   4338  CG  ASP A1799      30.524 -10.035   2.988  1.00  0.00           C  
ATOM   4339  OD1 ASP A1799      31.743 -10.217   2.754  1.00  0.00           O  
ATOM   4340  OD2 ASP A1799      29.895 -10.609   3.908  1.00  0.00           O  
ATOM   4341  N   VAL A1800      29.562  -6.475  -0.117  1.00  0.00           N  
ATOM   4342  CA  VAL A1800      28.776  -6.054  -1.259  1.00  0.00           C  
ATOM   4343  C   VAL A1800      29.596  -5.123  -2.144  1.00  0.00           C  
ATOM   4344  O   VAL A1800      29.078  -4.521  -3.086  1.00  0.00           O  
ATOM   4345  CB  VAL A1800      27.471  -5.328  -0.821  1.00  0.00           C  
ATOM   4346  CG1 VAL A1800      26.676  -6.182   0.153  1.00  0.00           C  
ATOM   4347  CG2 VAL A1800      27.796  -4.028  -0.194  1.00  0.00           C  
ATOM   4348  N   ILE A1801      30.887  -5.021  -1.864  1.00  0.00           N  
ATOM   4349  CA  ILE A1801      31.729  -4.130  -2.641  1.00  0.00           C  
ATOM   4350  C   ILE A1801      32.792  -4.964  -3.331  1.00  0.00           C  
ATOM   4351  O   ILE A1801      33.388  -5.835  -2.710  1.00  0.00           O  
ATOM   4352  CB  ILE A1801      32.364  -3.061  -1.689  1.00  0.00           C  
ATOM   4353  CG1 ILE A1801      31.249  -2.356  -0.909  1.00  0.00           C  
ATOM   4354  CG2 ILE A1801      33.184  -2.049  -2.471  1.00  0.00           C  
ATOM   4355  CD1 ILE A1801      31.742  -1.316   0.086  1.00  0.00           C  
ATOM   4356  N   ALA A1802      33.045  -4.727  -4.610  1.00  0.00           N  
ATOM   4357  CA  ALA A1802      34.054  -5.547  -5.269  1.00  0.00           C  
ATOM   4358  C   ALA A1802      35.374  -5.446  -4.553  1.00  0.00           C  
ATOM   4359  O   ALA A1802      35.909  -6.443  -4.077  1.00  0.00           O  
ATOM   4360  CB  ALA A1802      34.229  -5.155  -6.725  1.00  0.00           C  
ATOM   4361  N   PHE A1803      35.906  -4.241  -4.474  1.00  0.00           N  
ATOM   4362  CA  PHE A1803      37.178  -4.061  -3.807  1.00  0.00           C  
ATOM   4363  C   PHE A1803      37.086  -3.016  -2.695  1.00  0.00           C  
ATOM   4364  O   PHE A1803      37.473  -1.869  -2.891  1.00  0.00           O  
ATOM   4365  CB  PHE A1803      38.204  -3.658  -4.838  1.00  0.00           C  
ATOM   4366  CG  PHE A1803      38.209  -4.536  -6.029  1.00  0.00           C  
ATOM   4367  CD1 PHE A1803      38.904  -5.736  -6.017  1.00  0.00           C  
ATOM   4368  CD2 PHE A1803      37.501  -4.173  -7.175  1.00  0.00           C  
ATOM   4369  CE1 PHE A1803      38.902  -6.585  -7.150  1.00  0.00           C  
ATOM   4370  CE2 PHE A1803      37.487  -4.996  -8.300  1.00  0.00           C  
ATOM   4371  CZ  PHE A1803      38.191  -6.210  -8.290  1.00  0.00           C  
ATOM   4372  N   PRO A1804      36.578  -3.409  -1.504  1.00  0.00           N  
ATOM   4373  CA  PRO A1804      36.451  -2.457  -0.396  1.00  0.00           C  
ATOM   4374  C   PRO A1804      37.757  -2.205   0.342  1.00  0.00           C  
ATOM   4375  O   PRO A1804      38.777  -2.847   0.092  1.00  0.00           O  
ATOM   4376  CB  PRO A1804      35.409  -3.109   0.500  1.00  0.00           C  
ATOM   4377  CG  PRO A1804      35.766  -4.565   0.389  1.00  0.00           C  
ATOM   4378  CD  PRO A1804      36.109  -4.755  -1.098  1.00  0.00           C  
ATOM   4379  N   LYS A1805      37.727  -1.231   1.236  1.00  0.00           N  
ATOM   4380  CA  LYS A1805      38.889  -0.933   2.024  1.00  0.00           C  
ATOM   4381  C   LYS A1805      38.561  -1.379   3.438  1.00  0.00           C  
ATOM   4382  O   LYS A1805      37.390  -1.673   3.766  1.00  0.00           O  
ATOM   4383  CB  LYS A1805      39.224   0.552   1.924  1.00  0.00           C  
ATOM   4384  CG  LYS A1805      40.064   0.840   0.696  1.00  0.00           C  
ATOM   4385  CD  LYS A1805      40.101   2.282   0.390  1.00  0.00           C  
ATOM   4386  CE  LYS A1805      40.856   2.549  -0.914  1.00  0.00           C  
ATOM   4387  NZ  LYS A1805      40.118   2.165  -2.153  1.00  0.00           N  
ATOM   4388  N   THR A1806      39.607  -1.499   4.254  1.00  0.00           N  
ATOM   4389  CA  THR A1806      39.436  -1.932   5.635  1.00  0.00           C  
ATOM   4390  C   THR A1806      38.901  -0.768   6.417  1.00  0.00           C  
ATOM   4391  O   THR A1806      38.774   0.346   5.887  1.00  0.00           O  
ATOM   4392  CB  THR A1806      40.746  -2.317   6.262  1.00  0.00           C  
ATOM   4393  OG1 THR A1806      41.594  -1.154   6.330  1.00  0.00           O  
ATOM   4394  CG2 THR A1806      41.405  -3.407   5.445  1.00  0.00           C  
ATOM   4395  N   THR A1807      38.615  -1.022   7.687  1.00  0.00           N  
ATOM   4396  CA  THR A1807      38.093   0.013   8.561  1.00  0.00           C  
ATOM   4397  C   THR A1807      39.100   1.162   8.669  1.00  0.00           C  
ATOM   4398  O   THR A1807      38.732   2.275   9.037  1.00  0.00           O  
ATOM   4399  CB  THR A1807      37.727  -0.552   9.972  1.00  0.00           C  
ATOM   4400  OG1 THR A1807      36.821  -1.665   9.838  1.00  0.00           O  
ATOM   4401  CG2 THR A1807      37.007   0.523  10.792  1.00  0.00           C  
ATOM   4402  N   ALA A1808      40.361   0.915   8.324  1.00  0.00           N  
ATOM   4403  CA  ALA A1808      41.346   1.988   8.374  1.00  0.00           C  
ATOM   4404  C   ALA A1808      41.535   2.623   7.001  1.00  0.00           C  
ATOM   4405  O   ALA A1808      42.567   3.253   6.738  1.00  0.00           O  
ATOM   4406  CB  ALA A1808      42.674   1.487   8.887  1.00  0.00           C  
ATOM   4407  N   ALA A1809      40.556   2.443   6.117  1.00  0.00           N  
ATOM   4408  CA  ALA A1809      40.637   3.059   4.792  1.00  0.00           C  
ATOM   4409  C   ALA A1809      41.774   2.561   3.904  1.00  0.00           C  
ATOM   4410  O   ALA A1809      42.178   3.253   2.972  1.00  0.00           O  
ATOM   4411  CB  ALA A1809      40.746   4.591   4.948  1.00  0.00           C  
ATOM   4412  N   ALA A1810      42.288   1.370   4.187  1.00  0.00           N  
ATOM   4413  CA  ALA A1810      43.368   0.808   3.384  1.00  0.00           C  
ATOM   4414  C   ALA A1810      42.863  -0.266   2.432  1.00  0.00           C  
ATOM   4415  O   ALA A1810      41.774  -0.841   2.634  1.00  0.00           O  
ATOM   4416  CB  ALA A1810      44.407   0.216   4.282  1.00  0.00           C  
ATOM   4417  N   CYS A1811      43.660  -0.514   1.390  1.00  0.00           N  
ATOM   4418  CA  CYS A1811      43.377  -1.551   0.399  1.00  0.00           C  
ATOM   4419  C   CYS A1811      44.516  -2.557   0.590  1.00  0.00           C  
ATOM   4420  O   CYS A1811      45.650  -2.312   0.171  1.00  0.00           O  
ATOM   4421  CB  CYS A1811      43.383  -0.980  -1.044  1.00  0.00           C  
ATOM   4422  SG  CYS A1811      42.675  -2.094  -2.353  1.00  0.00           S  
ATOM   4423  N   LEU A1812      44.228  -3.678   1.240  1.00  0.00           N  
ATOM   4424  CA  LEU A1812      45.275  -4.668   1.489  1.00  0.00           C  
ATOM   4425  C   LEU A1812      45.782  -5.331   0.222  1.00  0.00           C  
ATOM   4426  O   LEU A1812      46.869  -5.890   0.217  1.00  0.00           O  
ATOM   4427  CB  LEU A1812      44.786  -5.745   2.461  1.00  0.00           C  
ATOM   4428  CG  LEU A1812      44.076  -5.170   3.691  1.00  0.00           C  
ATOM   4429  CD1 LEU A1812      43.626  -6.288   4.638  1.00  0.00           C  
ATOM   4430  CD2 LEU A1812      45.017  -4.215   4.375  1.00  0.00           C  
ATOM   4431  N   MET A1813      45.011  -5.254  -0.860  1.00  0.00           N  
ATOM   4432  CA  MET A1813      45.419  -5.890  -2.106  1.00  0.00           C  
ATOM   4433  C   MET A1813      46.301  -5.029  -2.966  1.00  0.00           C  
ATOM   4434  O   MET A1813      47.112  -5.553  -3.704  1.00  0.00           O  
ATOM   4435  CB  MET A1813      44.197  -6.323  -2.906  1.00  0.00           C  
ATOM   4436  CG  MET A1813      44.496  -6.999  -4.232  1.00  0.00           C  
ATOM   4437  SD  MET A1813      42.939  -7.203  -5.120  1.00  0.00           S  
ATOM   4438  CE  MET A1813      42.691  -5.553  -5.763  1.00  0.00           C  
ATOM   4439  N   THR A1814      46.143  -3.713  -2.896  1.00  0.00           N  
ATOM   4440  CA  THR A1814      46.978  -2.813  -3.702  1.00  0.00           C  
ATOM   4441  C   THR A1814      48.001  -2.072  -2.838  1.00  0.00           C  
ATOM   4442  O   THR A1814      49.046  -1.615  -3.319  1.00  0.00           O  
ATOM   4443  CB  THR A1814      46.103  -1.833  -4.538  1.00  0.00           C  
ATOM   4444  OG1 THR A1814      44.936  -1.444  -3.798  1.00  0.00           O  
ATOM   4445  CG2 THR A1814      45.642  -2.526  -5.793  1.00  0.00           C  
ATOM   4446  N   GLU A1815      47.698  -1.997  -1.549  1.00  0.00           N  
ATOM   4447  CA  GLU A1815      48.579  -1.388  -0.570  1.00  0.00           C  
ATOM   4448  C   GLU A1815      48.538   0.127  -0.528  1.00  0.00           C  
ATOM   4449  O   GLU A1815      49.533   0.777  -0.245  1.00  0.00           O  
ATOM   4450  CB  GLU A1815      50.019  -1.885  -0.776  1.00  0.00           C  
ATOM   4451  CG  GLU A1815      50.323  -3.256  -0.133  1.00  0.00           C  
ATOM   4452  CD  GLU A1815      51.710  -3.803  -0.515  1.00  0.00           C  
ATOM   4453  OE1 GLU A1815      52.588  -2.999  -0.902  1.00  0.00           O  
ATOM   4454  OE2 GLU A1815      51.936  -5.033  -0.414  1.00  0.00           O  
ATOM   4455  N   ALA A1816      47.376   0.691  -0.807  1.00  0.00           N  
ATOM   4456  CA  ALA A1816      47.218   2.128  -0.747  1.00  0.00           C  
ATOM   4457  C   ALA A1816      46.422   2.350   0.518  1.00  0.00           C  
ATOM   4458  O   ALA A1816      45.677   1.472   0.948  1.00  0.00           O  
ATOM   4459  CB  ALA A1816      46.466   2.624  -1.942  1.00  0.00           C  
ATOM   4460  N   PRO A1817      46.555   3.528   1.131  1.00  0.00           N  
ATOM   4461  CA  PRO A1817      47.412   4.613   0.674  1.00  0.00           C  
ATOM   4462  C   PRO A1817      48.878   4.283   0.845  1.00  0.00           C  
ATOM   4463  O   PRO A1817      49.243   3.412   1.612  1.00  0.00           O  
ATOM   4464  CB  PRO A1817      46.969   5.765   1.544  1.00  0.00           C  
ATOM   4465  CG  PRO A1817      46.680   5.085   2.822  1.00  0.00           C  
ATOM   4466  CD  PRO A1817      45.921   3.873   2.413  1.00  0.00           C  
ATOM   4467  N   SER A1818      49.709   4.985   0.103  1.00  0.00           N  
ATOM   4468  CA  SER A1818      51.125   4.773   0.161  1.00  0.00           C  
ATOM   4469  C   SER A1818      51.875   6.112  -0.017  1.00  0.00           C  
ATOM   4470  O   SER A1818      51.271   7.193  -0.072  1.00  0.00           O  
ATOM   4471  CB  SER A1818      51.531   3.777  -0.927  1.00  0.00           C  
ATOM   4472  OG  SER A1818      51.423   4.353  -2.213  1.00  0.00           O  
ATOM   4473  N   PHE A1819      53.197   6.031  -0.078  1.00  0.00           N  
ATOM   4474  CA  PHE A1819      54.002   7.224  -0.240  1.00  0.00           C  
ATOM   4475  C   PHE A1819      53.979   7.609  -1.690  1.00  0.00           C  
ATOM   4476  O   PHE A1819      54.152   6.757  -2.564  1.00  0.00           O  
ATOM   4477  CB  PHE A1819      55.447   6.974   0.205  1.00  0.00           C  
ATOM   4478  CG  PHE A1819      55.617   6.899   1.692  1.00  0.00           C  
ATOM   4479  CD1 PHE A1819      55.280   7.989   2.500  1.00  0.00           C  
ATOM   4480  CD2 PHE A1819      56.103   5.740   2.294  1.00  0.00           C  
ATOM   4481  CE1 PHE A1819      55.422   7.917   3.888  1.00  0.00           C  
ATOM   4482  CE2 PHE A1819      56.249   5.661   3.681  1.00  0.00           C  
ATOM   4483  CZ  PHE A1819      55.909   6.746   4.475  1.00  0.00           C  
ATOM   4484  N   ALA A1820      53.747   8.893  -1.936  1.00  0.00           N  
ATOM   4485  CA  ALA A1820      53.706   9.422  -3.281  1.00  0.00           C  
ATOM   4486  C   ALA A1820      55.121   9.690  -3.742  1.00  0.00           C  
ATOM   4487  O   ALA A1820      56.022   9.892  -2.924  1.00  0.00           O  
ATOM   4488  CB  ALA A1820      52.922  10.700  -3.304  1.00  0.00           C  
ATOM   4489  N   ASN A1821      55.317   9.674  -5.055  1.00  0.00           N  
ATOM   4490  CA  ASN A1821      56.619   9.965  -5.636  1.00  0.00           C  
ATOM   4491  C   ASN A1821      57.010  11.321  -5.054  1.00  0.00           C  
ATOM   4492  O   ASN A1821      56.210  12.257  -5.056  1.00  0.00           O  
ATOM   4493  CB  ASN A1821      56.492  10.083  -7.158  1.00  0.00           C  
ATOM   4494  CG  ASN A1821      57.840  10.185  -7.857  1.00  0.00           C  
ATOM   4495  OD1 ASN A1821      58.823  10.671  -7.286  1.00  0.00           O  
ATOM   4496  ND2 ASN A1821      57.886   9.737  -9.109  1.00  0.00           N  
ATOM   4497  N   PRO A1822      58.234  11.446  -4.535  1.00  0.00           N  
ATOM   4498  CA  PRO A1822      58.668  12.725  -3.958  1.00  0.00           C  
ATOM   4499  C   PRO A1822      58.538  13.855  -4.972  1.00  0.00           C  
ATOM   4500  O   PRO A1822      58.191  14.999  -4.638  1.00  0.00           O  
ATOM   4501  CB  PRO A1822      60.116  12.452  -3.580  1.00  0.00           C  
ATOM   4502  CG  PRO A1822      60.099  10.981  -3.272  1.00  0.00           C  
ATOM   4503  CD  PRO A1822      59.280  10.423  -4.399  1.00  0.00           C  
ATOM   4504  N   THR A1830      58.834  13.514  -6.217  1.00  0.00           N  
ATOM   4505  CA  THR A1830      58.750  14.444  -7.320  1.00  0.00           C  
ATOM   4506  C   THR A1830      57.311  14.949  -7.477  1.00  0.00           C  
ATOM   4507  O   THR A1830      57.054  16.157  -7.583  1.00  0.00           O  
ATOM   4508  CB  THR A1830      59.218  13.744  -8.577  1.00  0.00           C  
ATOM   4509  OG1 THR A1830      60.576  14.097  -8.804  1.00  0.00           O  
ATOM   4510  CG2 THR A1830      58.394  14.121  -9.759  1.00  0.00           C  
ATOM   4511  N   ALA A1831      56.375  14.006  -7.485  1.00  0.00           N  
ATOM   4512  CA  ALA A1831      54.969  14.332  -7.595  1.00  0.00           C  
ATOM   4513  C   ALA A1831      54.605  15.480  -6.649  1.00  0.00           C  
ATOM   4514  O   ALA A1831      53.934  16.432  -7.046  1.00  0.00           O  
ATOM   4515  CB  ALA A1831      54.129  13.102  -7.273  1.00  0.00           C  
ATOM   4516  N   LEU A1832      55.057  15.405  -5.407  1.00  0.00           N  
ATOM   4517  CA  LEU A1832      54.718  16.435  -4.456  1.00  0.00           C  
ATOM   4518  C   LEU A1832      55.321  17.790  -4.789  1.00  0.00           C  
ATOM   4519  O   LEU A1832      54.677  18.833  -4.601  1.00  0.00           O  
ATOM   4520  CB  LEU A1832      55.119  16.012  -3.042  1.00  0.00           C  
ATOM   4521  CG  LEU A1832      54.516  14.717  -2.468  1.00  0.00           C  
ATOM   4522  CD1 LEU A1832      54.683  14.727  -0.954  1.00  0.00           C  
ATOM   4523  CD2 LEU A1832      53.028  14.583  -2.832  1.00  0.00           C  
ATOM   4524  N   ALA A1833      56.548  17.785  -5.301  1.00  0.00           N  
ATOM   4525  CA  ALA A1833      57.205  19.048  -5.618  1.00  0.00           C  
ATOM   4526  C   ALA A1833      56.511  19.732  -6.787  1.00  0.00           C  
ATOM   4527  O   ALA A1833      56.487  20.966  -6.851  1.00  0.00           O  
ATOM   4528  CB  ALA A1833      58.682  18.824  -5.909  1.00  0.00           C  
ATOM   4529  N   GLU A1834      55.947  18.934  -7.697  1.00  0.00           N  
ATOM   4530  CA  GLU A1834      55.223  19.453  -8.851  1.00  0.00           C  
ATOM   4531  C   GLU A1834      53.902  20.029  -8.351  1.00  0.00           C  
ATOM   4532  O   GLU A1834      53.356  20.961  -8.956  1.00  0.00           O  
ATOM   4533  CB  GLU A1834      54.914  18.344  -9.859  1.00  0.00           C  
ATOM   4534  CG  GLU A1834      56.107  17.557 -10.356  1.00  0.00           C  
ATOM   4535  CD  GLU A1834      56.847  18.246 -11.481  1.00  0.00           C  
ATOM   4536  OE1 GLU A1834      56.905  19.493 -11.478  1.00  0.00           O  
ATOM   4537  OE2 GLU A1834      57.386  17.536 -12.360  1.00  0.00           O  
ATOM   4538  N   LEU A1835      53.381  19.460  -7.261  1.00  0.00           N  
ATOM   4539  CA  LEU A1835      52.124  19.925  -6.664  1.00  0.00           C  
ATOM   4540  C   LEU A1835      52.382  21.096  -5.699  1.00  0.00           C  
ATOM   4541  O   LEU A1835      51.480  21.602  -5.033  1.00  0.00           O  
ATOM   4542  CB  LEU A1835      51.445  18.763  -5.924  1.00  0.00           C  
ATOM   4543  CG  LEU A1835      50.278  18.052  -6.628  1.00  0.00           C  
ATOM   4544  CD1 LEU A1835      50.385  18.250  -8.118  1.00  0.00           C  
ATOM   4545  CD2 LEU A1835      50.280  16.578  -6.306  1.00  0.00           C  
ATOM   4546  N   SER A1836      53.633  21.523  -5.625  1.00  0.00           N  
ATOM   4547  CA  SER A1836      53.991  22.604  -4.750  1.00  0.00           C  
ATOM   4548  C   SER A1836      53.656  22.325  -3.268  1.00  0.00           C  
ATOM   4549  O   SER A1836      53.378  23.237  -2.494  1.00  0.00           O  
ATOM   4550  CB  SER A1836      53.300  23.867  -5.230  1.00  0.00           C  
ATOM   4551  OG  SER A1836      53.765  24.977  -4.487  1.00  0.00           O  
ATOM   4552  N   ILE A1837      53.685  21.062  -2.863  1.00  0.00           N  
ATOM   4553  CA  ILE A1837      53.391  20.745  -1.466  1.00  0.00           C  
ATOM   4554  C   ILE A1837      54.419  19.790  -0.853  1.00  0.00           C  
ATOM   4555  O   ILE A1837      55.297  19.243  -1.539  1.00  0.00           O  
ATOM   4556  CB  ILE A1837      51.949  20.135  -1.299  1.00  0.00           C  
ATOM   4557  CG1 ILE A1837      51.867  18.745  -1.929  1.00  0.00           C  
ATOM   4558  CG2 ILE A1837      50.922  21.018  -2.005  1.00  0.00           C  
ATOM   4559  CD1 ILE A1837      50.500  18.092  -1.828  1.00  0.00           C  
ATOM   4560  N   GLN A1838      54.324  19.617   0.453  1.00  0.00           N  
ATOM   4561  CA  GLN A1838      55.209  18.699   1.150  1.00  0.00           C  
ATOM   4562  C   GLN A1838      54.571  18.321   2.474  1.00  0.00           C  
ATOM   4563  O   GLN A1838      53.820  19.115   3.077  1.00  0.00           O  
ATOM   4564  CB  GLN A1838      56.610  19.315   1.383  1.00  0.00           C  
ATOM   4565  CG  GLN A1838      56.900  19.786   2.816  1.00  0.00           C  
ATOM   4566  CD  GLN A1838      58.129  20.720   2.938  1.00  0.00           C  
ATOM   4567  OE1 GLN A1838      58.065  21.758   3.622  1.00  0.00           O  
ATOM   4568  NE2 GLN A1838      59.241  20.349   2.294  1.00  0.00           N  
ATOM   4569  N   VAL A1839      54.873  17.088   2.889  1.00  0.00           N  
ATOM   4570  CA  VAL A1839      54.397  16.490   4.136  1.00  0.00           C  
ATOM   4571  C   VAL A1839      55.210  17.037   5.308  1.00  0.00           C  
ATOM   4572  O   VAL A1839      56.419  17.238   5.206  1.00  0.00           O  
ATOM   4573  CB  VAL A1839      54.577  14.971   4.112  1.00  0.00           C  
ATOM   4574  CG1 VAL A1839      53.742  14.335   5.193  1.00  0.00           C  
ATOM   4575  CG2 VAL A1839      54.220  14.430   2.745  1.00  0.00           C  
ATOM   4576  N   VAL A1840      54.544  17.272   6.424  1.00  0.00           N  
ATOM   4577  CA  VAL A1840      55.231  17.807   7.575  1.00  0.00           C  
ATOM   4578  C   VAL A1840      54.847  17.065   8.841  1.00  0.00           C  
ATOM   4579  O   VAL A1840      54.070  16.114   8.801  1.00  0.00           O  
ATOM   4580  CB  VAL A1840      54.933  19.313   7.728  1.00  0.00           C  
ATOM   4581  CG1 VAL A1840      55.591  20.071   6.607  1.00  0.00           C  
ATOM   4582  CG2 VAL A1840      53.434  19.562   7.687  1.00  0.00           C  
ATOM   4583  N   LYS A1841      55.421  17.498   9.959  1.00  0.00           N  
ATOM   4584  CA  LYS A1841      55.145  16.902  11.257  1.00  0.00           C  
ATOM   4585  C   LYS A1841      53.956  17.600  11.896  1.00  0.00           C  
ATOM   4586  O   LYS A1841      53.744  18.797  11.689  1.00  0.00           O  
ATOM   4587  CB  LYS A1841      56.361  17.041  12.187  1.00  0.00           C  
ATOM   4588  CG  LYS A1841      57.465  16.025  11.973  1.00  0.00           C  
ATOM   4589  CD  LYS A1841      56.958  14.617  12.242  1.00  0.00           C  
ATOM   4590  CE  LYS A1841      56.478  14.461  13.673  1.00  0.00           C  
ATOM   4591  NZ  LYS A1841      55.871  13.126  13.907  1.00  0.00           N  
ATOM   4592  N   LYS A1842      53.182  16.845  12.669  1.00  0.00           N  
ATOM   4593  CA  LYS A1842      52.027  17.399  13.366  1.00  0.00           C  
ATOM   4594  C   LYS A1842      52.480  18.579  14.243  1.00  0.00           C  
ATOM   4595  O   LYS A1842      51.781  19.591  14.365  1.00  0.00           O  
ATOM   4596  CB  LYS A1842      51.369  16.304  14.217  1.00  0.00           C  
ATOM   4597  CG  LYS A1842      52.358  15.350  14.902  1.00  0.00           C  
ATOM   4598  CD  LYS A1842      51.636  14.178  15.576  1.00  0.00           C  
ATOM   4599  CE  LYS A1842      52.617  13.174  16.177  1.00  0.00           C  
ATOM   4600  NZ  LYS A1842      51.927  12.027  16.842  1.00  0.00           N  
ATOM   4601  N   ALA A1843      53.666  18.441  14.835  1.00  0.00           N  
ATOM   4602  CA  ALA A1843      54.242  19.475  15.688  1.00  0.00           C  
ATOM   4603  C   ALA A1843      55.103  20.426  14.849  1.00  0.00           C  
ATOM   4604  O   ALA A1843      54.656  21.515  14.489  1.00  0.00           O  
ATOM   4605  CB  ALA A1843      55.081  18.827  16.783  1.00  0.00           C  
ATOM   4606  N   GLU A1844      56.329  19.993  14.547  1.00  0.00           N  
ATOM   4607  CA  GLU A1844      57.324  20.734  13.747  1.00  0.00           C  
ATOM   4608  C   GLU A1844      57.037  22.180  13.300  1.00  0.00           C  
ATOM   4609  O   GLU A1844      57.410  23.136  13.992  1.00  0.00           O  
ATOM   4610  CB  GLU A1844      57.736  19.857  12.535  1.00  0.00           C  
ATOM   4611  CG  GLU A1844      58.015  20.526  11.171  1.00  0.00           C  
ATOM   4612  CD  GLU A1844      59.083  21.606  11.208  1.00  0.00           C  
ATOM   4613  OE1 GLU A1844      59.909  21.607  12.143  1.00  0.00           O  
ATOM   4614  OE2 GLU A1844      59.102  22.450  10.286  1.00  0.00           O  
ATOM   4615  N   ASN A1845      56.382  22.345  12.153  1.00  0.00           N  
ATOM   4616  CA  ASN A1845      56.103  23.675  11.616  1.00  0.00           C  
ATOM   4617  C   ASN A1845      54.801  24.293  12.125  1.00  0.00           C  
ATOM   4618  O   ASN A1845      53.913  23.596  12.627  1.00  0.00           O  
ATOM   4619  CB  ASN A1845      56.086  23.616  10.082  1.00  0.00           C  
ATOM   4620  CG  ASN A1845      56.650  24.872   9.439  1.00  0.00           C  
ATOM   4621  OD1 ASN A1845      56.155  25.976   9.665  1.00  0.00           O  
ATOM   4622  ND2 ASN A1845      57.694  24.706   8.630  1.00  0.00           N  
ATOM   4623  N   ASN A1847      54.714  25.614  11.983  1.00  0.00           N  
ATOM   4624  CA  ASN A1847      53.557  26.406  12.392  1.00  0.00           C  
ATOM   4625  C   ASN A1847      54.050  27.814  12.694  1.00  0.00           C  
ATOM   4626  O   ASN A1847      53.434  28.769  12.175  1.00  0.00           O  
ATOM   4627  CB  ASN A1847      52.880  25.815  13.638  1.00  0.00           C  
ATOM   4628  CG  ASN A1847      51.505  26.417  13.901  1.00  0.00           C  
ATOM   4629  OD1 ASN A1847      50.793  25.989  14.809  1.00  0.00           O  
ATOM   4630  ND2 ASN A1847      51.130  27.415  13.104  1.00  0.00           N  
ATOM   4631  OXT ASN A1847      55.048  27.936  13.441  1.00  0.00           O  
TER
END
