# Supplementary material for: Backbone Brackets and Arginine Tweezers delineate Class I and Class II aminoacyl tRNA synthetases
Source: PLoS Comput Biol. 2018 Apr 16;14(4):e1006101. doi: 10.1371/journal.pcbi.1006101 (PMC5919687; doi:10.1371/journal.pcbi.1006101)
Supplement: S12 File — All structures of Class II aaRS with residues renumbered according to the MSA. (GZ) [file pcbi.1006101.s024.tar.gz › 1eqr_B_renum.pdb]

ATOM      1  N   MET B 163       2.344  20.898  -9.849  1.00  0.00           N  
ATOM      2  CA  MET B 163       1.873  19.560 -10.340  1.00  0.00           C  
ATOM      3  C   MET B 163       1.439  19.626 -11.812  1.00  0.00           C  
ATOM      4  O   MET B 163       0.296  19.950 -12.106  1.00  0.00           O  
ATOM      5  CB  MET B 163       0.692  19.068  -9.485  1.00  0.00           C  
ATOM      6  CG  MET B 163       1.034  18.795  -8.022  1.00  0.00           C  
ATOM      7  SD  MET B 163      -0.395  18.369  -6.960  1.00  0.00           S  
ATOM      8  CE  MET B 163      -0.546  19.871  -5.965  1.00  0.00           C  
ATOM      9  N   ARG B 164       2.340  19.306 -12.735  1.00  0.00           N  
ATOM     10  CA  ARG B 164       1.997  19.356 -14.156  1.00  0.00           C  
ATOM     11  C   ARG B 164       1.208  18.147 -14.663  1.00  0.00           C  
ATOM     12  O   ARG B 164       1.220  17.077 -14.069  1.00  0.00           O  
ATOM     13  CB  ARG B 164       3.262  19.509 -14.999  1.00  0.00           C  
ATOM     14  CG  ARG B 164       4.178  18.321 -14.958  1.00  0.00           C  
ATOM     15  CD  ARG B 164       5.231  18.429 -16.033  1.00  0.00           C  
ATOM     16  NE  ARG B 164       6.024  19.655 -15.936  1.00  0.00           N  
ATOM     17  CZ  ARG B 164       7.048  19.834 -15.109  1.00  0.00           C  
ATOM     18  NH1 ARG B 164       7.416  18.867 -14.285  1.00  0.00           N  
ATOM     19  NH2 ARG B 164       7.738  20.961 -15.138  1.00  0.00           N  
ATOM     20  N   THR B 165       0.512  18.324 -15.773  1.00  0.00           N  
ATOM     21  CA  THR B 165      -0.246  17.225 -16.343  1.00  0.00           C  
ATOM     22  C   THR B 165       0.447  16.793 -17.619  1.00  0.00           C  
ATOM     23  O   THR B 165       0.231  15.687 -18.113  1.00  0.00           O  
ATOM     24  CB  THR B 165      -1.691  17.636 -16.645  1.00  0.00           C  
ATOM     25  OG1 THR B 165      -2.557  16.644 -16.097  1.00  0.00           O  
ATOM     26  CG2 THR B 165      -1.942  17.767 -18.165  1.00  0.00           C  
ATOM     27  N   GLU B 166       1.299  17.676 -18.139  1.00  0.00           N  
ATOM     28  CA  GLU B 166       2.053  17.391 -19.355  1.00  0.00           C  
ATOM     29  C   GLU B 166       3.258  18.329 -19.423  1.00  0.00           C  
ATOM     30  O   GLU B 166       3.349  19.303 -18.674  1.00  0.00           O  
ATOM     31  CB  GLU B 166       1.160  17.619 -20.579  1.00  0.00           C  
ATOM     32  CG  GLU B 166       1.232  16.539 -21.633  1.00  0.00           C  
ATOM     33  CD  GLU B 166       0.089  15.567 -21.528  1.00  0.00           C  
ATOM     34  OE1 GLU B 166      -0.908  15.929 -20.876  1.00  0.00           O  
ATOM     35  OE2 GLU B 166       0.175  14.456 -22.106  1.00  0.00           O  
ATOM     36  N   TYR B 167       4.184  18.037 -20.322  1.00  0.00           N  
ATOM     37  CA  TYR B 167       5.348  18.888 -20.490  1.00  0.00           C  
ATOM     38  C   TYR B 167       5.152  19.796 -21.714  1.00  0.00           C  
ATOM     39  O   TYR B 167       4.799  19.343 -22.802  1.00  0.00           O  
ATOM     40  CB  TYR B 167       6.602  18.029 -20.663  1.00  0.00           C  
ATOM     41  CG  TYR B 167       7.142  17.421 -19.381  1.00  0.00           C  
ATOM     42  CD1 TYR B 167       7.969  18.157 -18.523  1.00  0.00           C  
ATOM     43  CD2 TYR B 167       6.853  16.097 -19.036  1.00  0.00           C  
ATOM     44  CE1 TYR B 167       8.501  17.582 -17.352  1.00  0.00           C  
ATOM     45  CE2 TYR B 167       7.368  15.519 -17.880  1.00  0.00           C  
ATOM     46  CZ  TYR B 167       8.194  16.264 -17.038  1.00  0.00           C  
ATOM     47  OH  TYR B 167       8.691  15.685 -15.887  1.00  0.00           O  
ATOM     48  N   CYS B 168       5.379  21.084 -21.523  1.00  0.00           N  
ATOM     49  CA  CYS B 168       5.249  22.076 -22.581  1.00  0.00           C  
ATOM     50  C   CYS B 168       5.560  21.609 -23.994  1.00  0.00           C  
ATOM     51  O   CYS B 168       4.708  21.673 -24.886  1.00  0.00           O  
ATOM     52  CB  CYS B 168       6.146  23.268 -22.268  1.00  0.00           C  
ATOM     53  SG  CYS B 168       5.532  24.221 -20.926  1.00  0.00           S  
ATOM     54  N   GLY B 169       6.799  21.158 -24.180  1.00  0.00           N  
ATOM     55  CA  GLY B 169       7.270  20.729 -25.479  1.00  0.00           C  
ATOM     56  C   GLY B 169       6.742  19.423 -26.030  1.00  0.00           C  
ATOM     57  O   GLY B 169       7.189  18.980 -27.081  1.00  0.00           O  
ATOM     58  N   GLN B 170       5.798  18.789 -25.365  1.00  0.00           N  
ATOM     59  CA  GLN B 170       5.302  17.547 -25.915  1.00  0.00           C  
ATOM     60  C   GLN B 170       3.933  17.711 -26.542  1.00  0.00           C  
ATOM     61  O   GLN B 170       3.357  16.760 -27.061  1.00  0.00           O  
ATOM     62  CB  GLN B 170       5.258  16.470 -24.832  1.00  0.00           C  
ATOM     63  CG  GLN B 170       6.630  16.157 -24.294  1.00  0.00           C  
ATOM     64  CD  GLN B 170       6.712  14.811 -23.624  1.00  0.00           C  
ATOM     65  OE1 GLN B 170       5.895  14.480 -22.765  1.00  0.00           O  
ATOM     66  NE2 GLN B 170       7.717  14.026 -24.000  1.00  0.00           N  
ATOM     67  N   LEU B 171       3.402  18.918 -26.491  1.00  0.00           N  
ATOM     68  CA  LEU B 171       2.092  19.140 -27.051  1.00  0.00           C  
ATOM     69  C   LEU B 171       2.137  19.047 -28.579  1.00  0.00           C  
ATOM     70  O   LEU B 171       3.105  19.445 -29.217  1.00  0.00           O  
ATOM     71  CB  LEU B 171       1.569  20.471 -26.526  1.00  0.00           C  
ATOM     72  CG  LEU B 171       1.679  20.357 -24.993  1.00  0.00           C  
ATOM     73  CD1 LEU B 171       1.331  21.662 -24.303  1.00  0.00           C  
ATOM     74  CD2 LEU B 171       0.757  19.217 -24.526  1.00  0.00           C  
ATOM     75  N   ARG B 172       1.099  18.461 -29.152  1.00  0.00           N  
ATOM     76  CA  ARG B 172       1.032  18.264 -30.584  1.00  0.00           C  
ATOM     77  C   ARG B 172      -0.402  18.423 -31.011  1.00  0.00           C  
ATOM     78  O   ARG B 172      -1.278  18.586 -30.167  1.00  0.00           O  
ATOM     79  CB  ARG B 172       1.480  16.850 -30.934  1.00  0.00           C  
ATOM     80  CG  ARG B 172       2.915  16.540 -30.624  1.00  0.00           C  
ATOM     81  CD  ARG B 172       3.793  17.183 -31.638  1.00  0.00           C  
ATOM     82  NE  ARG B 172       4.989  17.694 -31.000  1.00  0.00           N  
ATOM     83  CZ  ARG B 172       6.086  16.980 -30.804  1.00  0.00           C  
ATOM     84  NH1 ARG B 172       6.142  15.719 -31.211  1.00  0.00           N  
ATOM     85  NH2 ARG B 172       7.117  17.529 -30.186  1.00  0.00           N  
ATOM     86  N   LEU B 173      -0.640  18.348 -32.319  1.00  0.00           N  
ATOM     87  CA  LEU B 173      -1.997  18.477 -32.848  1.00  0.00           C  
ATOM     88  C   LEU B 173      -2.963  17.489 -32.186  1.00  0.00           C  
ATOM     89  O   LEU B 173      -4.155  17.777 -32.044  1.00  0.00           O  
ATOM     90  CB  LEU B 173      -1.993  18.257 -34.362  1.00  0.00           C  
ATOM     91  CG  LEU B 173      -2.044  19.433 -35.348  1.00  0.00           C  
ATOM     92  CD1 LEU B 173      -1.990  20.780 -34.629  1.00  0.00           C  
ATOM     93  CD2 LEU B 173      -0.896  19.290 -36.350  1.00  0.00           C  
ATOM     94  N   SER B 174      -2.452  16.334 -31.768  1.00  0.00           N  
ATOM     95  CA  SER B 174      -3.294  15.319 -31.125  1.00  0.00           C  
ATOM     96  C   SER B 174      -3.720  15.637 -29.692  1.00  0.00           C  
ATOM     97  O   SER B 174      -4.408  14.846 -29.068  1.00  0.00           O  
ATOM     98  CB  SER B 174      -2.588  13.959 -31.123  1.00  0.00           C  
ATOM     99  OG  SER B 174      -1.428  13.990 -30.303  1.00  0.00           O  
ATOM    100  N   HIS B 175      -3.309  16.784 -29.165  1.00  0.00           N  
ATOM    101  CA  HIS B 175      -3.668  17.168 -27.801  1.00  0.00           C  
ATOM    102  C   HIS B 175      -4.821  18.159 -27.761  1.00  0.00           C  
ATOM    103  O   HIS B 175      -5.415  18.431 -26.706  1.00  0.00           O  
ATOM    104  CB  HIS B 175      -2.448  17.745 -27.098  1.00  0.00           C  
ATOM    105  CG  HIS B 175      -1.512  16.697 -26.585  1.00  0.00           C  
ATOM    106  ND1 HIS B 175      -0.237  16.524 -27.085  1.00  0.00           N  
ATOM    107  CD2 HIS B 175      -1.675  15.755 -25.626  1.00  0.00           C  
ATOM    108  CE1 HIS B 175       0.344  15.522 -26.454  1.00  0.00           C  
ATOM    109  NE2 HIS B 175      -0.507  15.039 -25.565  1.00  0.00           N  
ATOM    110  N   VAL B 176      -5.141  18.677 -28.937  1.00  0.00           N  
ATOM    111  CA  VAL B 176      -6.221  19.635 -29.106  1.00  0.00           C  
ATOM    112  C   VAL B 176      -7.481  19.188 -28.400  1.00  0.00           C  
ATOM    113  O   VAL B 176      -7.929  18.058 -28.569  1.00  0.00           O  
ATOM    114  CB  VAL B 176      -6.513  19.809 -30.585  1.00  0.00           C  
ATOM    115  CG1 VAL B 176      -7.598  20.853 -30.795  1.00  0.00           C  
ATOM    116  CG2 VAL B 176      -5.221  20.178 -31.295  1.00  0.00           C  
ATOM    117  N   GLY B 177      -8.045  20.083 -27.604  1.00  0.00           N  
ATOM    118  CA  GLY B 177      -9.264  19.778 -26.876  1.00  0.00           C  
ATOM    119  C   GLY B 177      -8.990  19.357 -25.450  1.00  0.00           C  
ATOM    120  O   GLY B 177      -9.874  19.366 -24.586  1.00  0.00           O  
ATOM    121  N   GLN B 178      -7.746  18.970 -25.210  1.00  0.00           N  
ATOM    122  CA  GLN B 178      -7.345  18.538 -23.887  1.00  0.00           C  
ATOM    123  C   GLN B 178      -6.957  19.726 -23.032  1.00  0.00           C  
ATOM    124  O   GLN B 178      -6.225  20.612 -23.470  1.00  0.00           O  
ATOM    125  CB  GLN B 178      -6.130  17.627 -23.959  1.00  0.00           C  
ATOM    126  CG  GLN B 178      -6.308  16.346 -24.695  1.00  0.00           C  
ATOM    127  CD  GLN B 178      -5.145  15.435 -24.456  1.00  0.00           C  
ATOM    128  OE1 GLN B 178      -4.933  14.465 -25.182  1.00  0.00           O  
ATOM    129  NE2 GLN B 178      -4.372  15.738 -23.419  1.00  0.00           N  
ATOM    130  N   GLN B 179      -7.449  19.754 -21.811  1.00  0.00           N  
ATOM    131  CA  GLN B 179      -7.048  20.812 -20.926  1.00  0.00           C  
ATOM    132  C   GLN B 179      -5.756  20.272 -20.292  1.00  0.00           C  
ATOM    133  O   GLN B 179      -5.610  19.065 -20.067  1.00  0.00           O  
ATOM    134  CB  GLN B 179      -8.116  21.056 -19.874  1.00  0.00           C  
ATOM    135  CG  GLN B 179      -7.851  22.287 -19.068  1.00  0.00           C  
ATOM    136  CD  GLN B 179      -8.885  22.495 -18.005  1.00  0.00           C  
ATOM    137  OE1 GLN B 179      -9.333  21.534 -17.372  1.00  0.00           O  
ATOM    138  NE2 GLN B 179      -9.261  23.755 -17.778  1.00  0.00           N  
ATOM    139  N   VAL B 180      -4.802  21.150 -20.021  1.00  0.00           N  
ATOM    140  CA  VAL B 180      -3.548  20.702 -19.434  1.00  0.00           C  
ATOM    141  C   VAL B 180      -3.138  21.636 -18.310  1.00  0.00           C  
ATOM    142  O   VAL B 180      -3.741  22.700 -18.120  1.00  0.00           O  
ATOM    143  CB  VAL B 180      -2.415  20.665 -20.506  1.00  0.00           C  
ATOM    144  CG1 VAL B 180      -2.858  19.812 -21.701  1.00  0.00           C  
ATOM    145  CG2 VAL B 180      -2.064  22.075 -20.979  1.00  0.00           C  
ATOM    146  N   THR B 181      -2.136  21.203 -17.545  1.00  0.00           N  
ATOM    147  CA  THR B 181      -1.551  21.989 -16.455  1.00  0.00           C  
ATOM    148  C   THR B 181      -0.071  21.886 -16.720  1.00  0.00           C  
ATOM    149  O   THR B 181       0.469  20.781 -16.759  1.00  0.00           O  
ATOM    150  CB  THR B 181      -1.852  21.390 -15.099  1.00  0.00           C  
ATOM    151  OG1 THR B 181      -3.251  21.510 -14.862  1.00  0.00           O  
ATOM    152  CG2 THR B 181      -1.104  22.121 -13.986  1.00  0.00           C  
ATOM    153  N   LEU B 182       0.571  23.029 -16.929  1.00  0.00           N  
ATOM    154  CA  LEU B 182       1.994  23.067 -17.217  1.00  0.00           C  
ATOM    155  C   LEU B 182       2.830  23.899 -16.230  1.00  0.00           C  
ATOM    156  O   LEU B 182       2.448  25.006 -15.828  1.00  0.00           O  
ATOM    157  CB  LEU B 182       2.212  23.628 -18.618  1.00  0.00           C  
ATOM    158  CG  LEU B 182       1.382  23.113 -19.788  1.00  0.00           C  
ATOM    159  CD1 LEU B 182       1.569  24.109 -20.924  1.00  0.00           C  
ATOM    160  CD2 LEU B 182       1.787  21.693 -20.202  1.00  0.00           C  
ATOM    161  N   CYS B 183       3.989  23.362 -15.868  1.00  0.00           N  
ATOM    162  CA  CYS B 183       4.911  24.039 -14.964  1.00  0.00           C  
ATOM    163  C   CYS B 183       6.164  24.329 -15.781  1.00  0.00           C  
ATOM    164  O   CYS B 183       6.717  23.437 -16.408  1.00  0.00           O  
ATOM    165  CB  CYS B 183       5.229  23.142 -13.770  1.00  0.00           C  
ATOM    166  SG  CYS B 183       3.780  22.786 -12.808  1.00  0.00           S  
ATOM    167  N   GLY B 184       6.605  25.577 -15.780  1.00  0.00           N  
ATOM    168  CA  GLY B 184       7.751  25.929 -16.583  1.00  0.00           C  
ATOM    169  C   GLY B 184       8.165  27.369 -16.386  1.00  0.00           C  
ATOM    170  O   GLY B 184       7.809  27.991 -15.390  1.00  0.00           O  
ATOM    171  N   TRP B 185       8.899  27.894 -17.357  1.00  0.00           N  
ATOM    172  CA  TRP B 185       9.422  29.236 -17.299  1.00  0.00           C  
ATOM    173  C   TRP B 185       8.996  30.083 -18.503  1.00  0.00           C  
ATOM    174  O   TRP B 185       8.617  29.558 -19.547  1.00  0.00           O  
ATOM    175  CB  TRP B 185      10.952  29.138 -17.245  1.00  0.00           C  
ATOM    176  CG  TRP B 185      11.475  28.535 -15.946  1.00  0.00           C  
ATOM    177  CD1 TRP B 185      11.949  29.219 -14.866  1.00  0.00           C  
ATOM    178  CD2 TRP B 185      11.531  27.142 -15.588  1.00  0.00           C  
ATOM    179  NE1 TRP B 185      12.294  28.353 -13.870  1.00  0.00           N  
ATOM    180  CE2 TRP B 185      12.053  27.072 -14.282  1.00  0.00           C  
ATOM    181  CE3 TRP B 185      11.192  25.951 -16.245  1.00  0.00           C  
ATOM    182  CZ2 TRP B 185      12.248  25.860 -13.616  1.00  0.00           C  
ATOM    183  CZ3 TRP B 185      11.382  24.744 -15.588  1.00  0.00           C  
ATOM    184  CH2 TRP B 185      11.909  24.708 -14.284  1.00  0.00           C  
ATOM    185  N   VAL B 186       9.047  31.398 -18.354  1.00  0.00           N  
ATOM    186  CA  VAL B 186       8.720  32.262 -19.452  1.00  0.00           C  
ATOM    187  C   VAL B 186       9.991  32.362 -20.283  1.00  0.00           C  
ATOM    188  O   VAL B 186      11.031  32.748 -19.776  1.00  0.00           O  
ATOM    189  CB  VAL B 186       8.319  33.645 -18.957  1.00  0.00           C  
ATOM    190  CG1 VAL B 186       7.943  34.528 -20.130  1.00  0.00           C  
ATOM    191  CG2 VAL B 186       7.140  33.527 -18.012  1.00  0.00           C  
ATOM    192  N   ASN B 195       9.928  31.997 -21.556  1.00  0.00           N  
ATOM    193  CA  ASN B 195      11.121  32.079 -22.387  1.00  0.00           C  
ATOM    194  C   ASN B 195      11.164  33.385 -23.154  1.00  0.00           C  
ATOM    195  O   ASN B 195      12.222  33.939 -23.408  1.00  0.00           O  
ATOM    196  CB  ASN B 195      11.172  30.924 -23.382  1.00  0.00           C  
ATOM    197  CG  ASN B 195      12.536  30.779 -24.031  1.00  0.00           C  
ATOM    198  OD1 ASN B 195      13.518  30.429 -23.373  1.00  0.00           O  
ATOM    199  ND2 ASN B 195      12.604  31.049 -25.328  1.00  0.00           N  
ATOM    200  N   ARG B 196       9.993  33.865 -23.534  1.00  0.00           N  
ATOM    201  CA  ARG B 196       9.857  35.109 -24.279  1.00  0.00           C  
ATOM    202  C   ARG B 196       8.420  35.532 -24.006  1.00  0.00           C  
ATOM    203  O   ARG B 196       7.576  34.688 -23.679  1.00  0.00           O  
ATOM    204  CB  ARG B 196      10.101  34.833 -25.777  1.00  0.00           C  
ATOM    205  CG  ARG B 196       9.520  35.830 -26.787  1.00  0.00           C  
ATOM    206  CD  ARG B 196       9.713  35.343 -28.247  1.00  0.00           C  
ATOM    207  NE  ARG B 196       8.853  36.051 -29.206  1.00  0.00           N  
ATOM    208  CZ  ARG B 196       7.644  35.639 -29.608  1.00  0.00           C  
ATOM    209  NH1 ARG B 196       7.123  34.503 -29.152  1.00  0.00           N  
ATOM    210  NH2 ARG B 196       6.941  36.384 -30.458  1.00  0.00           N  
ATOM    211  N   ARG B 197       8.155  36.834 -24.082  1.00  0.00           N  
ATOM    212  CA  ARG B 197       6.805  37.349 -23.874  1.00  0.00           C  
ATOM    213  C   ARG B 197       6.557  38.385 -24.929  1.00  0.00           C  
ATOM    214  O   ARG B 197       7.443  39.176 -25.214  1.00  0.00           O  
ATOM    215  CB  ARG B 197       6.643  38.013 -22.507  1.00  0.00           C  
ATOM    216  CG  ARG B 197       5.203  37.965 -22.010  1.00  0.00           C  
ATOM    217  CD  ARG B 197       4.899  38.989 -20.942  1.00  0.00           C  
ATOM    218  NE  ARG B 197       4.693  40.294 -21.552  1.00  0.00           N  
ATOM    219  CZ  ARG B 197       3.937  41.254 -21.032  1.00  0.00           C  
ATOM    220  NH1 ARG B 197       3.310  41.052 -19.880  1.00  0.00           N  
ATOM    221  NH2 ARG B 197       3.804  42.411 -21.672  1.00  0.00           N  
ATOM    222  N   ARG B 198       5.361  38.374 -25.506  1.00  0.00           N  
ATOM    223  CA  ARG B 198       4.987  39.330 -26.537  1.00  0.00           C  
ATOM    224  C   ARG B 198       3.547  39.758 -26.326  1.00  0.00           C  
ATOM    225  O   ARG B 198       2.714  38.978 -25.878  1.00  0.00           O  
ATOM    226  CB  ARG B 198       5.153  38.718 -27.929  1.00  0.00           C  
ATOM    227  CG  ARG B 198       6.593  38.614 -28.421  1.00  0.00           C  
ATOM    228  CD  ARG B 198       7.190  40.006 -28.633  1.00  0.00           C  
ATOM    229  NE  ARG B 198       8.463  40.212 -27.926  1.00  0.00           N  
ATOM    230  CZ  ARG B 198       9.595  39.576 -28.214  1.00  0.00           C  
ATOM    231  NH1 ARG B 198       9.632  38.682 -29.202  1.00  0.00           N  
ATOM    232  NH2 ARG B 198      10.689  39.833 -27.512  1.00  0.00           N  
ATOM    233  N   ASP B 199       3.250  41.008 -26.662  1.00  0.00           N  
ATOM    234  CA  ASP B 199       1.905  41.549 -26.483  1.00  0.00           C  
ATOM    235  C   ASP B 199       1.186  42.000 -27.754  1.00  0.00           C  
ATOM    236  O   ASP B 199       1.801  42.489 -28.700  1.00  0.00           O  
ATOM    237  CB  ASP B 199       1.963  42.718 -25.499  1.00  0.00           C  
ATOM    238  CG  ASP B 199       1.971  42.264 -24.056  1.00  0.00           C  
ATOM    239  OD1 ASP B 199       2.641  41.254 -23.747  1.00  0.00           O  
ATOM    240  OD2 ASP B 199       1.311  42.922 -23.225  1.00  0.00           O  
ATOM    241  N   LEU B 200      -0.126  41.806 -27.767  1.00  0.00           N  
ATOM    242  CA  LEU B 200      -0.963  42.240 -28.873  1.00  0.00           C  
ATOM    243  C   LEU B 200      -1.990  43.033 -28.106  1.00  0.00           C  
ATOM    244  O   LEU B 200      -3.004  42.500 -27.660  1.00  0.00           O  
ATOM    245  CB  LEU B 200      -1.641  41.064 -29.588  1.00  0.00           C  
ATOM    246  CG  LEU B 200      -2.281  41.341 -30.965  1.00  0.00           C  
ATOM    247  CD1 LEU B 200      -2.746  40.029 -31.549  1.00  0.00           C  
ATOM    248  CD2 LEU B 200      -3.448  42.313 -30.874  1.00  0.00           C  
ATOM    249  N   GLY B 201      -1.708  44.310 -27.916  1.00  0.00           N  
ATOM    250  CA  GLY B 201      -2.635  45.123 -27.172  1.00  0.00           C  
ATOM    251  C   GLY B 201      -2.579  44.619 -25.758  1.00  0.00           C  
ATOM    252  O   GLY B 201      -1.525  44.669 -25.132  1.00  0.00           O  
ATOM    253  N   SER B 202      -3.695  44.110 -25.255  1.00  0.00           N  
ATOM    254  CA  SER B 202      -3.726  43.611 -23.890  1.00  0.00           C  
ATOM    255  C   SER B 202      -3.546  42.101 -23.857  1.00  0.00           C  
ATOM    256  O   SER B 202      -3.425  41.504 -22.780  1.00  0.00           O  
ATOM    257  CB  SER B 202      -5.041  43.997 -23.202  1.00  0.00           C  
ATOM    258  OG  SER B 202      -6.103  43.154 -23.609  1.00  0.00           O  
ATOM    259  N   LEU B 203      -3.528  41.489 -25.038  1.00  0.00           N  
ATOM    260  CA  LEU B 203      -3.350  40.039 -25.152  1.00  0.00           C  
ATOM    261  C   LEU B 203      -1.874  39.713 -24.961  1.00  0.00           C  
ATOM    262  O   LEU B 203      -1.008  40.287 -25.625  1.00  0.00           O  
ATOM    263  CB  LEU B 203      -3.808  39.540 -26.530  1.00  0.00           C  
ATOM    264  CG  LEU B 203      -5.178  40.018 -27.027  1.00  0.00           C  
ATOM    265  CD1 LEU B 203      -5.545  39.262 -28.293  1.00  0.00           C  
ATOM    266  CD2 LEU B 203      -6.239  39.801 -25.948  1.00  0.00           C  
ATOM    267  N   ILE B 205      -1.588  38.794 -24.050  1.00  0.00           N  
ATOM    268  CA  ILE B 205      -0.207  38.414 -23.774  1.00  0.00           C  
ATOM    269  C   ILE B 205       0.123  37.015 -24.258  1.00  0.00           C  
ATOM    270  O   ILE B 205      -0.524  36.049 -23.871  1.00  0.00           O  
ATOM    271  CB  ILE B 205       0.107  38.486 -22.268  1.00  0.00           C  
ATOM    272  CG1 ILE B 205      -0.123  39.907 -21.771  1.00  0.00           C  
ATOM    273  CG2 ILE B 205       1.544  38.054 -22.019  1.00  0.00           C  
ATOM    274  CD1 ILE B 205       0.087  40.067 -20.311  1.00  0.00           C  
ATOM    275  N   PHE B 206       1.134  36.940 -25.117  1.00  0.00           N  
ATOM    276  CA  PHE B 206       1.624  35.695 -25.688  1.00  0.00           C  
ATOM    277  C   PHE B 206       2.945  35.377 -25.017  1.00  0.00           C  
ATOM    278  O   PHE B 206       3.803  36.242 -24.872  1.00  0.00           O  
ATOM    279  CB  PHE B 206       1.861  35.849 -27.189  1.00  0.00           C  
ATOM    280  CG  PHE B 206       0.625  35.745 -28.002  1.00  0.00           C  
ATOM    281  CD1 PHE B 206       0.050  34.497 -28.257  1.00  0.00           C  
ATOM    282  CD2 PHE B 206       0.013  36.889 -28.513  1.00  0.00           C  
ATOM    283  CE1 PHE B 206      -1.123  34.381 -29.015  1.00  0.00           C  
ATOM    284  CE2 PHE B 206      -1.163  36.788 -29.273  1.00  0.00           C  
ATOM    285  CZ  PHE B 206      -1.730  35.527 -29.523  1.00  0.00           C  
ATOM    286  N   ILE B 207       3.121  34.131 -24.621  1.00  0.00           N  
ATOM    287  CA  ILE B 207       4.348  33.750 -23.973  1.00  0.00           C  
ATOM    288  C   ILE B 207       4.821  32.408 -24.464  1.00  0.00           C  
ATOM    289  O   ILE B 207       4.015  31.504 -24.698  1.00  0.00           O  
ATOM    290  CB  ILE B 207       4.134  33.756 -22.422  1.00  0.00           C  
ATOM    291  CG1 ILE B 207       4.996  34.856 -21.823  1.00  0.00           C  
ATOM    292  CG2 ILE B 207       4.456  32.394 -21.768  1.00  0.00           C  
ATOM    293  CD1 ILE B 207       4.697  35.128 -20.388  1.00  0.00           C  
ATOM    294  N   ASP B 208       6.129  32.302 -24.672  1.00  0.00           N  
ATOM    295  CA  ASP B 208       6.766  31.051 -25.071  1.00  0.00           C  
ATOM    296  C   ASP B 208       7.087  30.384 -23.726  1.00  0.00           C  
ATOM    297  O   ASP B 208       8.081  30.740 -23.080  1.00  0.00           O  
ATOM    298  CB  ASP B 208       8.081  31.320 -25.792  1.00  0.00           C  
ATOM    299  CG  ASP B 208       7.947  31.304 -27.295  1.00  0.00           C  
ATOM    300  OD1 ASP B 208       7.019  30.660 -27.834  1.00  0.00           O  
ATOM    301  OD2 ASP B 208       8.810  31.931 -27.943  1.00  0.00           O  
ATOM    302  N   MET B 209       6.242  29.457 -23.286  1.00  0.00           N  
ATOM    303  CA  MET B 209       6.462  28.797 -22.002  1.00  0.00           C  
ATOM    304  C   MET B 209       7.361  27.593 -22.177  1.00  0.00           C  
ATOM    305  O   MET B 209       7.043  26.658 -22.927  1.00  0.00           O  
ATOM    306  CB  MET B 209       5.151  28.357 -21.388  1.00  0.00           C  
ATOM    307  CG  MET B 209       5.224  28.130 -19.926  1.00  0.00           C  
ATOM    308  SD  MET B 209       3.648  27.525 -19.382  1.00  0.00           S  
ATOM    309  CE  MET B 209       4.046  26.718 -17.812  1.00  0.00           C  
ATOM    310  N   ARG B 210       8.481  27.615 -21.464  1.00  0.00           N  
ATOM    311  CA  ARG B 210       9.457  26.556 -21.566  1.00  0.00           C  
ATOM    312  C   ARG B 210       9.636  25.667 -20.352  1.00  0.00           C  
ATOM    313  O   ARG B 210       9.478  26.123 -19.212  1.00  0.00           O  
ATOM    314  CB  ARG B 210      10.811  27.155 -21.890  1.00  0.00           C  
ATOM    315  CG  ARG B 210      11.934  26.150 -21.883  1.00  0.00           C  
ATOM    316  CD  ARG B 210      13.258  26.847 -21.778  1.00  0.00           C  
ATOM    317  NE  ARG B 210      13.540  27.140 -20.378  1.00  0.00           N  
ATOM    318  CZ  ARG B 210      13.729  28.355 -19.872  1.00  0.00           C  
ATOM    319  NH1 ARG B 210      13.675  29.431 -20.657  1.00  0.00           N  
ATOM    320  NH2 ARG B 210      13.947  28.491 -18.569  1.00  0.00           N  
ATOM    321  N   ASP B 211       9.935  24.391 -20.629  1.00  0.00           N  
ATOM    322  CA  ASP B 211      10.278  23.405 -19.617  1.00  0.00           C  
ATOM    323  C   ASP B 211      11.273  22.435 -20.262  1.00  0.00           C  
ATOM    324  O   ASP B 211      11.687  22.661 -21.414  1.00  0.00           O  
ATOM    325  CB  ASP B 211       9.048  22.714 -19.008  1.00  0.00           C  
ATOM    326  CG  ASP B 211       8.357  21.738 -19.938  1.00  0.00           C  
ATOM    327  OD1 ASP B 211       8.900  21.409 -21.024  1.00  0.00           O  
ATOM    328  OD2 ASP B 211       7.251  21.287 -19.529  1.00  0.00           O  
ATOM    329  N   ARG B 212      11.680  21.379 -19.549  1.00  0.00           N  
ATOM    330  CA  ARG B 212      12.696  20.456 -20.088  1.00  0.00           C  
ATOM    331  C   ARG B 212      12.402  19.781 -21.406  1.00  0.00           C  
ATOM    332  O   ARG B 212      13.329  19.344 -22.076  1.00  0.00           O  
ATOM    333  CB  ARG B 212      13.114  19.390 -19.053  1.00  0.00           C  
ATOM    334  CG  ARG B 212      12.131  18.245 -18.780  1.00  0.00           C  
ATOM    335  CD  ARG B 212      12.454  17.026 -19.597  1.00  0.00           C  
ATOM    336  NE  ARG B 212      12.872  15.904 -18.772  1.00  0.00           N  
ATOM    337  CZ  ARG B 212      12.095  15.281 -17.893  1.00  0.00           C  
ATOM    338  NH1 ARG B 212      10.843  15.675 -17.730  1.00  0.00           N  
ATOM    339  NH2 ARG B 212      12.573  14.277 -17.168  1.00  0.00           N  
ATOM    340  N   GLU B 213      11.139  19.690 -21.806  1.00  0.00           N  
ATOM    341  CA  GLU B 213      10.858  19.060 -23.093  1.00  0.00           C  
ATOM    342  C   GLU B 213      10.906  20.042 -24.245  1.00  0.00           C  
ATOM    343  O   GLU B 213      11.011  19.620 -25.373  1.00  0.00           O  
ATOM    344  CB  GLU B 213       9.500  18.333 -23.113  1.00  0.00           C  
ATOM    345  CG  GLU B 213       9.440  17.039 -22.305  1.00  0.00           C  
ATOM    346  CD  GLU B 213      10.624  16.114 -22.577  1.00  0.00           C  
ATOM    347  OE1 GLU B 213      11.125  16.095 -23.724  1.00  0.00           O  
ATOM    348  OE2 GLU B 213      11.048  15.396 -21.649  1.00  0.00           O  
ATOM    349  N   GLY B 214      10.836  21.342 -23.976  1.00  0.00           N  
ATOM    350  CA  GLY B 214      10.872  22.319 -25.060  1.00  0.00           C  
ATOM    351  C   GLY B 214       9.890  23.464 -24.875  1.00  0.00           C  
ATOM    352  O   GLY B 214       9.322  23.620 -23.799  1.00  0.00           O  
ATOM    353  N   ILE B 215       9.655  24.261 -25.912  1.00  0.00           N  
ATOM    354  CA  ILE B 215       8.748  25.389 -25.747  1.00  0.00           C  
ATOM    355  C   ILE B 215       7.371  25.234 -26.349  1.00  0.00           C  
ATOM    356  O   ILE B 215       7.205  24.616 -27.391  1.00  0.00           O  
ATOM    357  CB  ILE B 215       9.360  26.687 -26.301  1.00  0.00           C  
ATOM    358  CG1 ILE B 215      10.853  26.730 -25.968  1.00  0.00           C  
ATOM    359  CG2 ILE B 215       8.652  27.899 -25.677  1.00  0.00           C  
ATOM    360  CD1 ILE B 215      11.390  28.090 -25.708  1.00  0.00           C  
ATOM    361  N   VAL B 216       6.377  25.790 -25.663  1.00  0.00           N  
ATOM    362  CA  VAL B 216       4.989  25.763 -26.121  1.00  0.00           C  
ATOM    363  C   VAL B 216       4.433  27.176 -25.966  1.00  0.00           C  
ATOM    364  O   VAL B 216       4.678  27.839 -24.973  1.00  0.00           O  
ATOM    365  CB  VAL B 216       4.120  24.784 -25.297  1.00  0.00           C  
ATOM    366  CG1 VAL B 216       4.009  25.262 -23.875  1.00  0.00           C  
ATOM    367  CG2 VAL B 216       2.724  24.686 -25.905  1.00  0.00           C  
ATOM    368  N   GLN B 217       3.685  27.637 -26.953  1.00  0.00           N  
ATOM    369  CA  GLN B 217       3.118  28.976 -26.904  1.00  0.00           C  
ATOM    370  C   GLN B 217       1.859  29.003 -26.037  1.00  0.00           C  
ATOM    371  O   GLN B 217       0.945  28.206 -26.237  1.00  0.00           O  
ATOM    372  CB  GLN B 217       2.801  29.450 -28.325  1.00  0.00           C  
ATOM    373  CG  GLN B 217       1.957  30.705 -28.387  1.00  0.00           C  
ATOM    374  CD  GLN B 217       1.866  31.271 -29.793  1.00  0.00           C  
ATOM    375  OE1 GLN B 217       2.880  31.475 -30.463  1.00  0.00           O  
ATOM    376  NE2 GLN B 217       0.648  31.541 -30.239  1.00  0.00           N  
ATOM    377  N   VAL B 218       1.834  29.895 -25.050  1.00  0.00           N  
ATOM    378  CA  VAL B 218       0.671  30.022 -24.175  1.00  0.00           C  
ATOM    379  C   VAL B 218       0.157  31.452 -24.322  1.00  0.00           C  
ATOM    380  O   VAL B 218       0.914  32.419 -24.279  1.00  0.00           O  
ATOM    381  CB  VAL B 218       0.996  29.672 -22.687  1.00  0.00           C  
ATOM    382  CG1 VAL B 218       2.126  30.521 -22.176  1.00  0.00           C  
ATOM    383  CG2 VAL B 218      -0.224  29.904 -21.826  1.00  0.00           C  
ATOM    384  N   PHE B 219      -1.147  31.554 -24.517  1.00  0.00           N  
ATOM    385  CA  PHE B 219      -1.825  32.810 -24.768  1.00  0.00           C  
ATOM    386  C   PHE B 219      -2.841  33.107 -23.666  1.00  0.00           C  
ATOM    387  O   PHE B 219      -3.623  32.243 -23.272  1.00  0.00           O  
ATOM    388  CB  PHE B 219      -2.476  32.672 -26.161  1.00  0.00           C  
ATOM    389  CG  PHE B 219      -3.276  33.849 -26.611  1.00  0.00           C  
ATOM    390  CD1 PHE B 219      -2.810  35.156 -26.433  1.00  0.00           C  
ATOM    391  CD2 PHE B 219      -4.484  33.653 -27.279  1.00  0.00           C  
ATOM    392  CE1 PHE B 219      -3.542  36.265 -26.924  1.00  0.00           C  
ATOM    393  CE2 PHE B 219      -5.223  34.746 -27.775  1.00  0.00           C  
ATOM    394  CZ  PHE B 219      -4.748  36.057 -27.595  1.00  0.00           C  
ATOM    395  N   PHE B 220      -2.798  34.332 -23.151  1.00  0.00           N  
ATOM    396  CA  PHE B 220      -3.706  34.789 -22.097  1.00  0.00           C  
ATOM    397  C   PHE B 220      -4.715  35.741 -22.725  1.00  0.00           C  
ATOM    398  O   PHE B 220      -4.416  36.904 -22.979  1.00  0.00           O  
ATOM    399  CB  PHE B 220      -2.919  35.509 -21.016  1.00  0.00           C  
ATOM    400  CG  PHE B 220      -1.916  34.638 -20.334  1.00  0.00           C  
ATOM    401  CD1 PHE B 220      -2.300  33.806 -19.280  1.00  0.00           C  
ATOM    402  CD2 PHE B 220      -0.590  34.616 -20.769  1.00  0.00           C  
ATOM    403  CE1 PHE B 220      -1.378  32.970 -18.672  1.00  0.00           C  
ATOM    404  CE2 PHE B 220       0.333  33.789 -20.173  1.00  0.00           C  
ATOM    405  CZ  PHE B 220      -0.058  32.961 -19.120  1.00  0.00           C  
ATOM    406  N   ASP B 221      -5.917  35.239 -22.971  1.00  0.00           N  
ATOM    407  CA  ASP B 221      -6.931  36.039 -23.611  1.00  0.00           C  
ATOM    408  C   ASP B 221      -8.269  35.974 -22.890  1.00  0.00           C  
ATOM    409  O   ASP B 221      -9.268  35.520 -23.454  1.00  0.00           O  
ATOM    410  CB  ASP B 221      -7.091  35.582 -25.067  1.00  0.00           C  
ATOM    411  CG  ASP B 221      -7.885  36.565 -25.912  1.00  0.00           C  
ATOM    412  OD1 ASP B 221      -8.155  37.675 -25.417  1.00  0.00           O  
ATOM    413  OD2 ASP B 221      -8.225  36.233 -27.071  1.00  0.00           O  
ATOM    414  N   PRO B 222      -8.304  36.404 -21.621  1.00  0.00           N  
ATOM    415  CA  PRO B 222      -9.568  36.378 -20.886  1.00  0.00           C  
ATOM    416  C   PRO B 222     -10.354  37.613 -21.325  1.00  0.00           C  
ATOM    417  O   PRO B 222      -9.768  38.644 -21.671  1.00  0.00           O  
ATOM    418  CB  PRO B 222      -9.116  36.491 -19.442  1.00  0.00           C  
ATOM    419  CG  PRO B 222      -7.956  37.443 -19.557  1.00  0.00           C  
ATOM    420  CD  PRO B 222      -7.208  36.893 -20.762  1.00  0.00           C  
ATOM    421  N   ASP B 223     -11.671  37.517 -21.349  1.00  0.00           N  
ATOM    422  CA  ASP B 223     -12.447  38.684 -21.720  1.00  0.00           C  
ATOM    423  C   ASP B 223     -12.954  39.308 -20.433  1.00  0.00           C  
ATOM    424  O   ASP B 223     -14.151  39.526 -20.236  1.00  0.00           O  
ATOM    425  CB  ASP B 223     -13.579  38.301 -22.672  1.00  0.00           C  
ATOM    426  CG  ASP B 223     -13.109  38.236 -24.121  1.00  0.00           C  
ATOM    427  OD1 ASP B 223     -12.716  39.298 -24.667  1.00  0.00           O  
ATOM    428  OD2 ASP B 223     -13.123  37.127 -24.704  1.00  0.00           O  
ATOM    429  N   ARG B 224     -11.988  39.596 -19.566  1.00  0.00           N  
ATOM    430  CA  ARG B 224     -12.235  40.167 -18.260  1.00  0.00           C  
ATOM    431  C   ARG B 224     -10.907  40.711 -17.730  1.00  0.00           C  
ATOM    432  O   ARG B 224      -9.887  40.043 -17.812  1.00  0.00           O  
ATOM    433  CB  ARG B 224     -12.799  39.073 -17.352  1.00  0.00           C  
ATOM    434  CG  ARG B 224     -12.899  39.426 -15.891  1.00  0.00           C  
ATOM    435  CD  ARG B 224     -13.654  38.359 -15.162  1.00  0.00           C  
ATOM    436  NE  ARG B 224     -15.087  38.516 -15.338  1.00  0.00           N  
ATOM    437  CZ  ARG B 224     -15.870  39.189 -14.504  1.00  0.00           C  
ATOM    438  NH1 ARG B 224     -15.366  39.774 -13.428  1.00  0.00           N  
ATOM    439  NH2 ARG B 224     -17.167  39.264 -14.738  1.00  0.00           N  
ATOM    440  N   ALA B 225     -10.927  41.929 -17.201  1.00  0.00           N  
ATOM    441  CA  ALA B 225      -9.726  42.574 -16.682  1.00  0.00           C  
ATOM    442  C   ALA B 225      -9.292  42.053 -15.322  1.00  0.00           C  
ATOM    443  O   ALA B 225      -8.224  42.402 -14.836  1.00  0.00           O  
ATOM    444  CB  ALA B 225      -9.947  44.072 -16.605  1.00  0.00           C  
ATOM    445  N   ASP B 226     -10.136  41.236 -14.705  1.00  0.00           N  
ATOM    446  CA  ASP B 226      -9.842  40.638 -13.405  1.00  0.00           C  
ATOM    447  C   ASP B 226      -8.741  39.607 -13.621  1.00  0.00           C  
ATOM    448  O   ASP B 226      -7.572  39.816 -13.298  1.00  0.00           O  
ATOM    449  CB  ASP B 226     -11.072  39.897 -12.867  1.00  0.00           C  
ATOM    450  CG  ASP B 226     -12.313  40.759 -12.832  1.00  0.00           C  
ATOM    451  OD1 ASP B 226     -12.577  41.460 -13.831  1.00  0.00           O  
ATOM    452  OD2 ASP B 226     -13.032  40.723 -11.808  1.00  0.00           O  
ATOM    453  N   ALA B 227      -9.154  38.482 -14.183  1.00  0.00           N  
ATOM    454  CA  ALA B 227      -8.275  37.367 -14.471  1.00  0.00           C  
ATOM    455  C   ALA B 227      -6.877  37.711 -15.004  1.00  0.00           C  
ATOM    456  O   ALA B 227      -5.881  37.140 -14.544  1.00  0.00           O  
ATOM    457  CB  ALA B 227      -8.976  36.440 -15.447  1.00  0.00           C  
ATOM    458  N   LEU B 228      -6.814  38.631 -15.969  1.00  0.00           N  
ATOM    459  CA  LEU B 228      -5.558  39.032 -16.621  1.00  0.00           C  
ATOM    460  C   LEU B 228      -4.396  39.423 -15.703  1.00  0.00           C  
ATOM    461  O   LEU B 228      -3.359  38.752 -15.685  1.00  0.00           O  
ATOM    462  CB  LEU B 228      -5.829  40.180 -17.607  1.00  0.00           C  
ATOM    463  CG  LEU B 228      -4.832  40.542 -18.732  1.00  0.00           C  
ATOM    464  CD1 LEU B 228      -3.522  41.058 -18.157  1.00  0.00           C  
ATOM    465  CD2 LEU B 228      -4.594  39.329 -19.623  1.00  0.00           C  
ATOM    466  N   LYS B 229      -4.583  40.520 -14.969  1.00  0.00           N  
ATOM    467  CA  LYS B 229      -3.588  41.076 -14.051  1.00  0.00           C  
ATOM    468  C   LYS B 229      -2.259  40.355 -13.939  1.00  0.00           C  
ATOM    469  O   LYS B 229      -1.219  40.889 -14.328  1.00  0.00           O  
ATOM    470  CB  LYS B 229      -4.188  41.224 -12.654  1.00  0.00           C  
ATOM    471  CG  LYS B 229      -5.194  42.340 -12.562  1.00  0.00           C  
ATOM    472  CD  LYS B 229      -5.570  42.651 -11.128  1.00  0.00           C  
ATOM    473  CE  LYS B 229      -6.690  43.676 -11.106  1.00  0.00           C  
ATOM    474  NZ  LYS B 229      -6.407  44.783 -12.064  1.00  0.00           N  
ATOM    475  N   LEU B 230      -2.290  39.152 -13.386  1.00  0.00           N  
ATOM    476  CA  LEU B 230      -1.079  38.373 -13.214  1.00  0.00           C  
ATOM    477  C   LEU B 230      -0.208  38.377 -14.471  1.00  0.00           C  
ATOM    478  O   LEU B 230       0.932  38.831 -14.446  1.00  0.00           O  
ATOM    479  CB  LEU B 230      -1.433  36.929 -12.868  1.00  0.00           C  
ATOM    480  CG  LEU B 230      -2.570  36.598 -11.899  1.00  0.00           C  
ATOM    481  CD1 LEU B 230      -3.913  36.643 -12.626  1.00  0.00           C  
ATOM    482  CD2 LEU B 230      -2.326  35.193 -11.330  1.00  0.00           C  
ATOM    483  N   ALA B 231      -0.774  37.872 -15.565  1.00  0.00           N  
ATOM    484  CA  ALA B 231      -0.090  37.759 -16.849  1.00  0.00           C  
ATOM    485  C   ALA B 231       0.694  38.973 -17.325  1.00  0.00           C  
ATOM    486  O   ALA B 231       1.752  38.824 -17.921  1.00  0.00           O  
ATOM    487  CB  ALA B 231      -1.079  37.331 -17.924  1.00  0.00           C  
ATOM    488  N   SER B 232       0.183  40.174 -17.086  1.00  0.00           N  
ATOM    489  CA  SER B 232       0.894  41.372 -17.524  1.00  0.00           C  
ATOM    490  C   SER B 232       2.190  41.554 -16.734  1.00  0.00           C  
ATOM    491  O   SER B 232       3.042  42.362 -17.109  1.00  0.00           O  
ATOM    492  CB  SER B 232      -0.006  42.616 -17.403  1.00  0.00           C  
ATOM    493  OG  SER B 232      -0.641  42.665 -16.143  1.00  0.00           O  
ATOM    494  N   GLU B 233       2.337  40.780 -15.660  1.00  0.00           N  
ATOM    495  CA  GLU B 233       3.528  40.831 -14.816  1.00  0.00           C  
ATOM    496  C   GLU B 233       4.661  39.900 -15.232  1.00  0.00           C  
ATOM    497  O   GLU B 233       5.817  40.177 -14.938  1.00  0.00           O  
ATOM    498  CB  GLU B 233       3.157  40.538 -13.375  1.00  0.00           C  
ATOM    499  CG  GLU B 233       2.317  41.626 -12.776  1.00  0.00           C  
ATOM    500  CD  GLU B 233       2.753  41.968 -11.379  1.00  0.00           C  
ATOM    501  OE1 GLU B 233       2.458  41.161 -10.462  1.00  0.00           O  
ATOM    502  OE2 GLU B 233       3.397  43.035 -11.214  1.00  0.00           O  
ATOM    503  N   LEU B 234       4.316  38.804 -15.908  1.00  0.00           N  
ATOM    504  CA  LEU B 234       5.285  37.815 -16.381  1.00  0.00           C  
ATOM    505  C   LEU B 234       6.434  38.454 -17.147  1.00  0.00           C  
ATOM    506  O   LEU B 234       6.244  39.373 -17.926  1.00  0.00           O  
ATOM    507  CB  LEU B 234       4.599  36.797 -17.298  1.00  0.00           C  
ATOM    508  CG  LEU B 234       3.409  36.022 -16.742  1.00  0.00           C  
ATOM    509  CD1 LEU B 234       2.752  35.233 -17.858  1.00  0.00           C  
ATOM    510  CD2 LEU B 234       3.858  35.102 -15.624  1.00  0.00           C  
ATOM    511  N   ARG B 235       7.631  37.941 -16.920  1.00  0.00           N  
ATOM    512  CA  ARG B 235       8.821  38.429 -17.592  1.00  0.00           C  
ATOM    513  C   ARG B 235       9.744  37.240 -17.872  1.00  0.00           C  
ATOM    514  O   ARG B 235       9.453  36.110 -17.487  1.00  0.00           O  
ATOM    515  CB  ARG B 235       9.564  39.419 -16.713  1.00  0.00           C  
ATOM    516  CG  ARG B 235       8.794  40.628 -16.254  1.00  0.00           C  
ATOM    517  CD  ARG B 235       9.627  41.254 -15.160  1.00  0.00           C  
ATOM    518  NE  ARG B 235      11.056  41.083 -15.460  1.00  0.00           N  
ATOM    519  CZ  ARG B 235      12.058  41.403 -14.642  1.00  0.00           C  
ATOM    520  NH1 ARG B 235      11.819  41.922 -13.438  1.00  0.00           N  
ATOM    521  NH2 ARG B 235      13.308  41.209 -15.039  1.00  0.00           N  
ATOM    522  N   ASN B 236      10.870  37.496 -18.517  1.00  0.00           N  
ATOM    523  CA  ASN B 236      11.786  36.419 -18.840  1.00  0.00           C  
ATOM    524  C   ASN B 236      12.313  35.666 -17.634  1.00  0.00           C  
ATOM    525  O   ASN B 236      12.877  36.254 -16.717  1.00  0.00           O  
ATOM    526  CB  ASN B 236      12.946  36.946 -19.687  1.00  0.00           C  
ATOM    527  CG  ASN B 236      12.547  37.157 -21.143  1.00  0.00           C  
ATOM    528  OD1 ASN B 236      13.277  37.753 -21.929  1.00  0.00           O  
ATOM    529  ND2 ASN B 236      11.377  36.652 -21.503  1.00  0.00           N  
ATOM    530  N   GLU B 237      12.093  34.352 -17.664  1.00  0.00           N  
ATOM    531  CA  GLU B 237      12.511  33.397 -16.642  1.00  0.00           C  
ATOM    532  C   GLU B 237      11.663  33.332 -15.384  1.00  0.00           C  
ATOM    533  O   GLU B 237      12.084  32.835 -14.337  1.00  0.00           O  
ATOM    534  CB  GLU B 237      13.979  33.593 -16.309  1.00  0.00           C  
ATOM    535  CG  GLU B 237      14.875  33.307 -17.494  1.00  0.00           C  
ATOM    536  CD  GLU B 237      14.606  31.940 -18.135  1.00  0.00           C  
ATOM    537  OE1 GLU B 237      14.371  30.952 -17.392  1.00  0.00           O  
ATOM    538  OE2 GLU B 237      14.646  31.853 -19.386  1.00  0.00           O  
ATOM    539  N   PHE B 238      10.441  33.823 -15.493  1.00  0.00           N  
ATOM    540  CA  PHE B 238       9.541  33.739 -14.368  1.00  0.00           C  
ATOM    541  C   PHE B 238       9.133  32.271 -14.306  1.00  0.00           C  
ATOM    542  O   PHE B 238       8.915  31.640 -15.333  1.00  0.00           O  
ATOM    543  CB  PHE B 238       8.321  34.616 -14.608  1.00  0.00           C  
ATOM    544  CG  PHE B 238       8.458  36.017 -14.074  1.00  0.00           C  
ATOM    545  CD1 PHE B 238       9.554  36.800 -14.405  1.00  0.00           C  
ATOM    546  CD2 PHE B 238       7.462  36.561 -13.261  1.00  0.00           C  
ATOM    547  CE1 PHE B 238       9.646  38.087 -13.937  1.00  0.00           C  
ATOM    548  CE2 PHE B 238       7.548  37.849 -12.788  1.00  0.00           C  
ATOM    549  CZ  PHE B 238       8.633  38.613 -13.124  1.00  0.00           C  
ATOM    550  N   CYS B 239       9.053  31.715 -13.107  1.00  0.00           N  
ATOM    551  CA  CYS B 239       8.665  30.333 -12.974  1.00  0.00           C  
ATOM    552  C   CYS B 239       7.165  30.332 -12.667  1.00  0.00           C  
ATOM    553  O   CYS B 239       6.718  30.743 -11.590  1.00  0.00           O  
ATOM    554  CB  CYS B 239       9.464  29.662 -11.857  1.00  0.00           C  
ATOM    555  SG  CYS B 239       9.041  27.964 -11.673  1.00  0.00           S  
ATOM    556  N   ILE B 240       6.374  29.858 -13.619  1.00  0.00           N  
ATOM    557  CA  ILE B 240       4.947  29.881 -13.421  1.00  0.00           C  
ATOM    558  C   ILE B 240       4.240  28.579 -13.737  1.00  0.00           C  
ATOM    559  O   ILE B 240       4.801  27.678 -14.378  1.00  0.00           O  
ATOM    560  CB  ILE B 240       4.328  31.015 -14.259  1.00  0.00           C  
ATOM    561  CG1 ILE B 240       4.826  30.935 -15.698  1.00  0.00           C  
ATOM    562  CG2 ILE B 240       4.727  32.366 -13.712  1.00  0.00           C  
ATOM    563  CD1 ILE B 240       4.054  29.981 -16.531  1.00  0.00           C  
ATOM    564  N   GLN B 241       3.015  28.484 -13.221  1.00  0.00           N  
ATOM    565  CA  GLN B 241       2.142  27.339 -13.452  1.00  0.00           C  
ATOM    566  C   GLN B 241       0.904  27.893 -14.132  1.00  0.00           C  
ATOM    567  O   GLN B 241       0.330  28.875 -13.666  1.00  0.00           O  
ATOM    568  CB  GLN B 241       1.690  26.637 -12.147  1.00  0.00           C  
ATOM    569  CG  GLN B 241       0.384  25.802 -12.353  1.00  0.00           C  
ATOM    570  CD  GLN B 241       0.161  24.646 -11.366  1.00  0.00           C  
ATOM    571  OE1 GLN B 241       1.003  23.769 -11.218  1.00  0.00           O  
ATOM    572  NE2 GLN B 241      -0.991  24.639 -10.710  1.00  0.00           N  
ATOM    573  N   VAL B 242       0.504  27.279 -15.238  1.00  0.00           N  
ATOM    574  CA  VAL B 242      -0.705  27.708 -15.911  1.00  0.00           C  
ATOM    575  C   VAL B 242      -1.464  26.473 -16.345  1.00  0.00           C  
ATOM    576  O   VAL B 242      -0.864  25.467 -16.698  1.00  0.00           O  
ATOM    577  CB  VAL B 242      -0.418  28.577 -17.173  1.00  0.00           C  
ATOM    578  CG1 VAL B 242       0.864  29.353 -16.986  1.00  0.00           C  
ATOM    579  CG2 VAL B 242      -0.368  27.708 -18.425  1.00  0.00           C  
ATOM    580  N   THR B 243      -2.783  26.522 -16.262  1.00  0.00           N  
ATOM    581  CA  THR B 243      -3.556  25.409 -16.774  1.00  0.00           C  
ATOM    582  C   THR B 243      -4.496  26.007 -17.839  1.00  0.00           C  
ATOM    583  O   THR B 243      -5.168  27.009 -17.606  1.00  0.00           O  
ATOM    584  CB  THR B 243      -4.309  24.627 -15.655  1.00  0.00           C  
ATOM    585  OG1 THR B 243      -5.663  24.385 -16.058  1.00  0.00           O  
ATOM    586  CG2 THR B 243      -4.247  25.371 -14.339  1.00  0.00           C  
ATOM    587  N   GLY B 244      -4.465  25.422 -19.036  1.00  0.00           N  
ATOM    588  CA  GLY B 244      -5.291  25.893 -20.135  1.00  0.00           C  
ATOM    589  C   GLY B 244      -5.636  24.764 -21.083  1.00  0.00           C  
ATOM    590  O   GLY B 244      -5.341  23.606 -20.786  1.00  0.00           O  
ATOM    591  N   THR B 245      -6.247  25.088 -22.223  1.00  0.00           N  
ATOM    592  CA  THR B 245      -6.638  24.067 -23.199  1.00  0.00           C  
ATOM    593  C   THR B 245      -5.870  24.215 -24.487  1.00  0.00           C  
ATOM    594  O   THR B 245      -5.578  25.333 -24.914  1.00  0.00           O  
ATOM    595  CB  THR B 245      -8.140  24.142 -23.533  1.00  0.00           C  
ATOM    596  OG1 THR B 245      -8.898  24.120 -22.319  1.00  0.00           O  
ATOM    597  CG2 THR B 245      -8.566  22.952 -24.387  1.00  0.00           C  
ATOM    598  N   VAL B 246      -5.551  23.077 -25.101  1.00  0.00           N  
ATOM    599  CA  VAL B 246      -4.809  23.025 -26.363  1.00  0.00           C  
ATOM    600  C   VAL B 246      -5.684  23.240 -27.599  1.00  0.00           C  
ATOM    601  O   VAL B 246      -6.825  22.768 -27.680  1.00  0.00           O  
ATOM    602  CB  VAL B 246      -4.105  21.652 -26.556  1.00  0.00           C  
ATOM    603  CG1 VAL B 246      -3.409  21.600 -27.929  1.00  0.00           C  
ATOM    604  CG2 VAL B 246      -3.114  21.405 -25.443  1.00  0.00           C  
ATOM    605  N   ARG B 247      -5.125  23.940 -28.577  1.00  0.00           N  
ATOM    606  CA  ARG B 247      -5.835  24.187 -29.816  1.00  0.00           C  
ATOM    607  C   ARG B 247      -4.857  24.422 -30.957  1.00  0.00           C  
ATOM    608  O   ARG B 247      -3.677  24.685 -30.734  1.00  0.00           O  
ATOM    609  CB  ARG B 247      -6.738  25.386 -29.653  1.00  0.00           C  
ATOM    610  CG  ARG B 247      -5.985  26.616 -29.437  1.00  0.00           C  
ATOM    611  CD  ARG B 247      -6.915  27.755 -29.225  1.00  0.00           C  
ATOM    612  NE  ARG B 247      -6.155  28.994 -29.192  1.00  0.00           N  
ATOM    613  CZ  ARG B 247      -6.660  30.164 -28.832  1.00  0.00           C  
ATOM    614  NH1 ARG B 247      -7.940  30.236 -28.480  1.00  0.00           N  
ATOM    615  NH2 ARG B 247      -5.877  31.241 -28.792  1.00  0.00           N  
ATOM    616  N   ALA B 248      -5.356  24.324 -32.184  1.00  0.00           N  
ATOM    617  CA  ALA B 248      -4.529  24.509 -33.369  1.00  0.00           C  
ATOM    618  C   ALA B 248      -4.133  25.960 -33.601  1.00  0.00           C  
ATOM    619  O   ALA B 248      -4.955  26.852 -33.458  1.00  0.00           O  
ATOM    620  CB  ALA B 248      -5.273  23.989 -34.592  1.00  0.00           C  
ATOM    621  N   ARG B 249      -2.875  26.208 -33.946  1.00  0.00           N  
ATOM    622  CA  ARG B 249      -2.483  27.579 -34.252  1.00  0.00           C  
ATOM    623  C   ARG B 249      -3.043  27.873 -35.658  1.00  0.00           C  
ATOM    624  O   ARG B 249      -3.115  26.985 -36.518  1.00  0.00           O  
ATOM    625  CB  ARG B 249      -0.956  27.738 -34.223  1.00  0.00           C  
ATOM    626  CG  ARG B 249      -0.401  28.014 -32.831  1.00  0.00           C  
ATOM    627  CD  ARG B 249       1.080  27.639 -32.668  1.00  0.00           C  
ATOM    628  NE  ARG B 249       2.014  28.640 -33.174  1.00  0.00           N  
ATOM    629  CZ  ARG B 249       3.289  28.720 -32.800  1.00  0.00           C  
ATOM    630  NH1 ARG B 249       3.777  27.860 -31.918  1.00  0.00           N  
ATOM    631  NH2 ARG B 249       4.076  29.666 -33.298  1.00  0.00           N  
ATOM    632  N   ASP B 250      -3.473  29.107 -35.885  1.00  0.00           N  
ATOM    633  CA  ASP B 250      -4.021  29.473 -37.179  1.00  0.00           C  
ATOM    634  C   ASP B 250      -2.952  29.256 -38.233  1.00  0.00           C  
ATOM    635  O   ASP B 250      -1.839  29.765 -38.114  1.00  0.00           O  
ATOM    636  CB  ASP B 250      -4.492  30.920 -37.137  1.00  0.00           C  
ATOM    637  CG  ASP B 250      -5.671  31.109 -36.192  1.00  0.00           C  
ATOM    638  OD1 ASP B 250      -6.757  30.548 -36.462  1.00  0.00           O  
ATOM    639  OD2 ASP B 250      -5.509  31.808 -35.172  1.00  0.00           O  
ATOM    640  N   GLU B 251      -3.305  28.481 -39.252  1.00  0.00           N  
ATOM    641  CA  GLU B 251      -2.404  28.108 -40.339  1.00  0.00           C  
ATOM    642  C   GLU B 251      -1.266  29.063 -40.674  1.00  0.00           C  
ATOM    643  O   GLU B 251      -0.159  28.613 -40.988  1.00  0.00           O  
ATOM    644  CB  GLU B 251      -3.203  27.838 -41.616  1.00  0.00           C  
ATOM    645  CG  GLU B 251      -4.502  27.082 -41.394  1.00  0.00           C  
ATOM    646  CD  GLU B 251      -4.299  25.773 -40.658  1.00  0.00           C  
ATOM    647  OE1 GLU B 251      -3.494  24.947 -41.143  1.00  0.00           O  
ATOM    648  OE2 GLU B 251      -4.944  25.571 -39.601  1.00  0.00           O  
ATOM    649  N   LYS B 252      -1.523  30.370 -40.617  1.00  0.00           N  
ATOM    650  CA  LYS B 252      -0.494  31.352 -40.956  1.00  0.00           C  
ATOM    651  C   LYS B 252       0.519  31.637 -39.844  1.00  0.00           C  
ATOM    652  O   LYS B 252       1.521  32.321 -40.070  1.00  0.00           O  
ATOM    653  CB  LYS B 252      -1.151  32.658 -41.403  1.00  0.00           C  
ATOM    654  CG  LYS B 252      -1.849  33.443 -40.311  1.00  0.00           C  
ATOM    655  CD  LYS B 252      -2.435  34.731 -40.877  1.00  0.00           C  
ATOM    656  CE  LYS B 252      -2.702  35.778 -39.793  1.00  0.00           C  
ATOM    657  NZ  LYS B 252      -1.448  36.391 -39.269  1.00  0.00           N  
ATOM    658  N   ASN B 253       0.264  31.096 -38.654  1.00  0.00           N  
ATOM    659  CA  ASN B 253       1.141  31.300 -37.506  1.00  0.00           C  
ATOM    660  C   ASN B 253       1.787  29.995 -37.014  1.00  0.00           C  
ATOM    661  O   ASN B 253       2.560  29.992 -36.045  1.00  0.00           O  
ATOM    662  CB  ASN B 253       0.346  31.969 -36.389  1.00  0.00           C  
ATOM    663  CG  ASN B 253      -0.499  33.118 -36.902  1.00  0.00           C  
ATOM    664  OD1 ASN B 253       0.010  34.019 -37.575  1.00  0.00           O  
ATOM    665  ND2 ASN B 253      -1.797  33.092 -36.595  1.00  0.00           N  
ATOM    666  N   ILE B 254       1.454  28.892 -37.686  1.00  0.00           N  
ATOM    667  CA  ILE B 254       2.025  27.594 -37.372  1.00  0.00           C  
ATOM    668  C   ILE B 254       3.529  27.760 -37.551  1.00  0.00           C  
ATOM    669  O   ILE B 254       3.990  28.307 -38.559  1.00  0.00           O  
ATOM    670  CB  ILE B 254       1.514  26.506 -38.330  1.00  0.00           C  
ATOM    671  CG1 ILE B 254       0.058  26.172 -38.001  1.00  0.00           C  
ATOM    672  CG2 ILE B 254       2.402  25.277 -38.246  1.00  0.00           C  
ATOM    673  CD1 ILE B 254      -0.552  25.078 -38.860  1.00  0.00           C  
ATOM    674  N   ASN B 255       4.287  27.283 -36.571  1.00  0.00           N  
ATOM    675  CA  ASN B 255       5.733  27.416 -36.574  1.00  0.00           C  
ATOM    676  C   ASN B 255       6.470  26.129 -36.976  1.00  0.00           C  
ATOM    677  O   ASN B 255       6.521  25.170 -36.211  1.00  0.00           O  
ATOM    678  CB  ASN B 255       6.157  27.860 -35.186  1.00  0.00           C  
ATOM    679  CG  ASN B 255       7.525  28.445 -35.164  1.00  0.00           C  
ATOM    680  OD1 ASN B 255       8.407  28.016 -35.910  1.00  0.00           O  
ATOM    681  ND2 ASN B 255       7.728  29.425 -34.287  1.00  0.00           N  
ATOM    682  N   ARG B 256       7.050  26.128 -38.176  1.00  0.00           N  
ATOM    683  CA  ARG B 256       7.766  24.968 -38.722  1.00  0.00           C  
ATOM    684  C   ARG B 256       8.939  24.484 -37.888  1.00  0.00           C  
ATOM    685  O   ARG B 256       9.143  23.283 -37.756  1.00  0.00           O  
ATOM    686  CB  ARG B 256       8.297  25.270 -40.131  1.00  0.00           C  
ATOM    687  CG  ARG B 256       7.258  25.672 -41.156  1.00  0.00           C  
ATOM    688  CD  ARG B 256       7.712  26.917 -41.924  1.00  0.00           C  
ATOM    689  NE  ARG B 256       7.940  28.057 -41.032  1.00  0.00           N  
ATOM    690  CZ  ARG B 256       9.093  28.315 -40.417  1.00  0.00           C  
ATOM    691  NH1 ARG B 256      10.138  27.515 -40.601  1.00  0.00           N  
ATOM    692  NH2 ARG B 256       9.204  29.370 -39.614  1.00  0.00           N  
ATOM    693  N   ASP B 257       9.714  25.425 -37.352  1.00  0.00           N  
ATOM    694  CA  ASP B 257      10.894  25.109 -36.546  1.00  0.00           C  
ATOM    695  C   ASP B 257      10.587  24.788 -35.090  1.00  0.00           C  
ATOM    696  O   ASP B 257      11.494  24.718 -34.277  1.00  0.00           O  
ATOM    697  CB  ASP B 257      11.891  26.280 -36.581  1.00  0.00           C  
ATOM    698  CG  ASP B 257      12.154  26.792 -37.995  1.00  0.00           C  
ATOM    699  OD1 ASP B 257      11.931  26.015 -38.954  1.00  0.00           O  
ATOM    700  OD2 ASP B 257      12.595  27.961 -38.146  1.00  0.00           O  
ATOM    701  N   MET B 258       9.319  24.605 -34.750  1.00  0.00           N  
ATOM    702  CA  MET B 258       8.946  24.310 -33.375  1.00  0.00           C  
ATOM    703  C   MET B 258       8.202  22.984 -33.276  1.00  0.00           C  
ATOM    704  O   MET B 258       7.127  22.820 -33.858  1.00  0.00           O  
ATOM    705  CB  MET B 258       8.047  25.424 -32.806  1.00  0.00           C  
ATOM    706  CG  MET B 258       8.763  26.668 -32.281  1.00  0.00           C  
ATOM    707  SD  MET B 258       7.643  27.898 -31.532  1.00  0.00           S  
ATOM    708  CE  MET B 258       7.002  27.019 -30.137  1.00  0.00           C  
ATOM    709  N   ALA B 259       8.746  22.036 -32.528  1.00  0.00           N  
ATOM    710  CA  ALA B 259       8.058  20.764 -32.392  1.00  0.00           C  
ATOM    711  C   ALA B 259       6.577  20.964 -32.036  1.00  0.00           C  
ATOM    712  O   ALA B 259       5.730  20.184 -32.454  1.00  0.00           O  
ATOM    713  CB  ALA B 259       8.730  19.921 -31.348  1.00  0.00           C  
ATOM    714  N   THR B 261       6.269  22.001 -31.259  1.00  0.00           N  
ATOM    715  CA  THR B 261       4.889  22.285 -30.862  1.00  0.00           C  
ATOM    716  C   THR B 261       4.238  23.378 -31.719  1.00  0.00           C  
ATOM    717  O   THR B 261       3.076  23.741 -31.490  1.00  0.00           O  
ATOM    718  CB  THR B 261       4.812  22.752 -29.414  1.00  0.00           C  
ATOM    719  OG1 THR B 261       5.589  23.949 -29.260  1.00  0.00           O  
ATOM    720  CG2 THR B 261       5.308  21.672 -28.501  1.00  0.00           C  
ATOM    721  N   GLY B 262       4.999  23.868 -32.701  1.00  0.00           N  
ATOM    722  CA  GLY B 262       4.565  24.931 -33.590  1.00  0.00           C  
ATOM    723  C   GLY B 262       3.237  24.866 -34.327  1.00  0.00           C  
ATOM    724  O   GLY B 262       2.896  25.802 -35.040  1.00  0.00           O  
ATOM    725  N   GLU B 263       2.482  23.791 -34.195  1.00  0.00           N  
ATOM    726  CA  GLU B 263       1.210  23.748 -34.881  1.00  0.00           C  
ATOM    727  C   GLU B 263       0.085  23.926 -33.896  1.00  0.00           C  
ATOM    728  O   GLU B 263      -1.088  23.875 -34.249  1.00  0.00           O  
ATOM    729  CB  GLU B 263       1.056  22.438 -35.638  1.00  0.00           C  
ATOM    730  CG  GLU B 263       1.959  22.374 -36.843  1.00  0.00           C  
ATOM    731  CD  GLU B 263       1.704  21.154 -37.693  1.00  0.00           C  
ATOM    732  OE1 GLU B 263       1.959  20.018 -37.222  1.00  0.00           O  
ATOM    733  OE2 GLU B 263       1.242  21.342 -38.841  1.00  0.00           O  
ATOM    734  N   ILE B 264       0.444  24.175 -32.652  1.00  0.00           N  
ATOM    735  CA  ILE B 264      -0.552  24.348 -31.616  1.00  0.00           C  
ATOM    736  C   ILE B 264      -0.109  25.398 -30.596  1.00  0.00           C  
ATOM    737  O   ILE B 264       1.047  25.821 -30.567  1.00  0.00           O  
ATOM    738  CB  ILE B 264      -0.814  22.982 -30.896  1.00  0.00           C  
ATOM    739  CG1 ILE B 264       0.525  22.296 -30.548  1.00  0.00           C  
ATOM    740  CG2 ILE B 264      -1.661  22.073 -31.771  1.00  0.00           C  
ATOM    741  CD1 ILE B 264       1.256  22.925 -29.370  1.00  0.00           C  
ATOM    742  N   GLU B 266      -1.044  25.824 -29.764  1.00  0.00           N  
ATOM    743  CA  GLU B 266      -0.755  26.796 -28.724  1.00  0.00           C  
ATOM    744  C   GLU B 266      -1.677  26.433 -27.584  1.00  0.00           C  
ATOM    745  O   GLU B 266      -2.567  25.579 -27.727  1.00  0.00           O  
ATOM    746  CB  GLU B 266      -1.012  28.218 -29.206  1.00  0.00           C  
ATOM    747  CG  GLU B 266      -2.299  28.356 -29.960  1.00  0.00           C  
ATOM    748  CD  GLU B 266      -2.597  29.782 -30.366  1.00  0.00           C  
ATOM    749  OE1 GLU B 266      -1.671  30.455 -30.875  1.00  0.00           O  
ATOM    750  OE2 GLU B 266      -3.763  30.223 -30.187  1.00  0.00           O  
ATOM    751  N   VAL B 267      -1.456  27.045 -26.435  1.00  0.00           N  
ATOM    752  CA  VAL B 267      -2.279  26.724 -25.293  1.00  0.00           C  
ATOM    753  C   VAL B 267      -2.986  27.954 -24.818  1.00  0.00           C  
ATOM    754  O   VAL B 267      -2.364  28.998 -24.626  1.00  0.00           O  
ATOM    755  CB  VAL B 267      -1.413  26.090 -24.148  1.00  0.00           C  
ATOM    756  CG1 VAL B 267      -2.189  26.026 -22.832  1.00  0.00           C  
ATOM    757  CG2 VAL B 267      -0.997  24.677 -24.550  1.00  0.00           C  
ATOM    758  N   LEU B 268      -4.300  27.848 -24.661  1.00  0.00           N  
ATOM    759  CA  LEU B 268      -5.060  28.981 -24.176  1.00  0.00           C  
ATOM    760  C   LEU B 268      -5.249  28.826 -22.670  1.00  0.00           C  
ATOM    761  O   LEU B 268      -5.942  27.922 -22.205  1.00  0.00           O  
ATOM    762  CB  LEU B 268      -6.410  29.067 -24.881  1.00  0.00           C  
ATOM    763  CG  LEU B 268      -7.306  30.171 -24.318  1.00  0.00           C  
ATOM    764  CD1 LEU B 268      -6.600  31.545 -24.423  1.00  0.00           C  
ATOM    765  CD2 LEU B 268      -8.636  30.130 -25.058  1.00  0.00           C  
ATOM    766  N   ALA B 269      -4.632  29.741 -21.929  1.00  0.00           N  
ATOM    767  CA  ALA B 269      -4.642  29.743 -20.473  1.00  0.00           C  
ATOM    768  C   ALA B 269      -5.932  30.145 -19.794  1.00  0.00           C  
ATOM    769  O   ALA B 269      -6.515  31.182 -20.112  1.00  0.00           O  
ATOM    770  CB  ALA B 269      -3.520  30.645 -19.972  1.00  0.00           C  
ATOM    771  N   SER B 270      -6.359  29.332 -18.834  1.00  0.00           N  
ATOM    772  CA  SER B 270      -7.558  29.636 -18.057  1.00  0.00           C  
ATOM    773  C   SER B 270      -7.176  29.878 -16.594  1.00  0.00           C  
ATOM    774  O   SER B 270      -8.000  30.308 -15.795  1.00  0.00           O  
ATOM    775  CB  SER B 270      -8.567  28.491 -18.152  1.00  0.00           C  
ATOM    776  OG  SER B 270      -7.918  27.235 -18.162  1.00  0.00           O  
ATOM    777  N   SER B 271      -5.915  29.620 -16.254  1.00  0.00           N  
ATOM    778  CA  SER B 271      -5.437  29.793 -14.889  1.00  0.00           C  
ATOM    779  C   SER B 271      -3.950  30.129 -14.882  1.00  0.00           C  
ATOM    780  O   SER B 271      -3.186  29.560 -15.672  1.00  0.00           O  
ATOM    781  CB  SER B 271      -5.668  28.508 -14.100  1.00  0.00           C  
ATOM    782  OG  SER B 271      -5.887  28.798 -12.738  1.00  0.00           O  
ATOM    783  N   LEU B 272      -3.545  31.054 -14.007  1.00  0.00           N  
ATOM    784  CA  LEU B 272      -2.141  31.449 -13.898  1.00  0.00           C  
ATOM    785  C   LEU B 272      -1.663  31.599 -12.449  1.00  0.00           C  
ATOM    786  O   LEU B 272      -2.312  32.244 -11.605  1.00  0.00           O  
ATOM    787  CB  LEU B 272      -1.857  32.763 -14.636  1.00  0.00           C  
ATOM    788  CG  LEU B 272      -0.457  33.354 -14.364  1.00  0.00           C  
ATOM    789  CD1 LEU B 272       0.600  32.336 -14.846  1.00  0.00           C  
ATOM    790  CD2 LEU B 272      -0.241  34.726 -15.052  1.00  0.00           C  
ATOM    791  N   THR B 273      -0.510  31.001 -12.172  1.00  0.00           N  
ATOM    792  CA  THR B 273       0.067  31.065 -10.864  1.00  0.00           C  
ATOM    793  C   THR B 273       1.540  31.331 -11.081  1.00  0.00           C  
ATOM    794  O   THR B 273       2.225  30.544 -11.721  1.00  0.00           O  
ATOM    795  CB  THR B 273      -0.127  29.730 -10.096  1.00  0.00           C  
ATOM    796  OG1 THR B 273      -1.520  29.393 -10.031  1.00  0.00           O  
ATOM    797  CG2 THR B 273       0.391  29.850  -8.680  1.00  0.00           C  
ATOM    798  N   ILE B 274       2.000  32.475 -10.580  1.00  0.00           N  
ATOM    799  CA  ILE B 274       3.402  32.878 -10.649  1.00  0.00           C  
ATOM    800  C   ILE B 274       4.089  32.265  -9.424  1.00  0.00           C  
ATOM    801  O   ILE B 274       3.951  32.779  -8.312  1.00  0.00           O  
ATOM    802  CB  ILE B 274       3.567  34.395 -10.544  1.00  0.00           C  
ATOM    803  CG1 ILE B 274       2.964  35.074 -11.782  1.00  0.00           C  
ATOM    804  CG2 ILE B 274       5.040  34.711 -10.325  1.00  0.00           C  
ATOM    805  CD1 ILE B 274       3.200  36.554 -11.851  1.00  0.00           C  
ATOM    806  N   ILE B 275       4.822  31.174  -9.645  1.00  0.00           N  
ATOM    807  CA  ILE B 275       5.495  30.444  -8.584  1.00  0.00           C  
ATOM    808  C   ILE B 275       6.699  31.177  -8.023  1.00  0.00           C  
ATOM    809  O   ILE B 275       6.971  31.102  -6.817  1.00  0.00           O  
ATOM    810  CB  ILE B 275       5.901  29.050  -9.081  1.00  0.00           C  
ATOM    811  CG1 ILE B 275       4.636  28.253  -9.419  1.00  0.00           C  
ATOM    812  CG2 ILE B 275       6.691  28.317  -8.016  1.00  0.00           C  
ATOM    813  CD1 ILE B 275       4.843  27.116 -10.377  1.00  0.00           C  
ATOM    814  N   ASN B 276       7.404  31.903  -8.886  1.00  0.00           N  
ATOM    815  CA  ASN B 276       8.566  32.662  -8.455  1.00  0.00           C  
ATOM    816  C   ASN B 276       9.079  33.619  -9.498  1.00  0.00           C  
ATOM    817  O   ASN B 276       9.344  33.217 -10.603  1.00  0.00           O  
ATOM    818  CB  ASN B 276       9.689  31.718  -8.067  1.00  0.00           C  
ATOM    819  CG  ASN B 276      10.269  32.044  -6.717  1.00  0.00           C  
ATOM    820  OD1 ASN B 276       9.545  32.071  -5.716  1.00  0.00           O  
ATOM    821  ND2 ASN B 276      11.579  32.296  -6.672  1.00  0.00           N  
ATOM    822  N   ARG B 277       9.238  34.883  -9.134  1.00  0.00           N  
ATOM    823  CA  ARG B 277       9.739  35.885 -10.078  1.00  0.00           C  
ATOM    824  C   ARG B 277      11.162  35.569 -10.495  1.00  0.00           C  
ATOM    825  O   ARG B 277      11.677  34.491 -10.225  1.00  0.00           O  
ATOM    826  CB  ARG B 277       9.699  37.319  -9.489  1.00  0.00           C  
ATOM    827  CG  ARG B 277       8.363  38.033  -9.615  1.00  0.00           C  
ATOM    828  CD  ARG B 277       7.744  38.409  -8.282  1.00  0.00           C  
ATOM    829  NE  ARG B 277       6.295  38.558  -8.428  1.00  0.00           N  
ATOM    830  CZ  ARG B 277       5.705  39.423  -9.258  1.00  0.00           C  
ATOM    831  NH1 ARG B 277       6.437  40.236 -10.022  1.00  0.00           N  
ATOM    832  NH2 ARG B 277       4.377  39.455  -9.350  1.00  0.00           N  
ATOM    833  N   ALA B 278      11.787  36.533 -11.147  1.00  0.00           N  
ATOM    834  CA  ALA B 278      13.135  36.372 -11.613  1.00  0.00           C  
ATOM    835  C   ALA B 278      13.742  37.749 -11.893  1.00  0.00           C  
ATOM    836  O   ALA B 278      13.191  38.542 -12.645  1.00  0.00           O  
ATOM    837  CB  ALA B 278      13.143  35.534 -12.877  1.00  0.00           C  
ATOM    838  N   ASP B 279      14.877  38.033 -11.274  1.00  0.00           N  
ATOM    839  CA  ASP B 279      15.545  39.290 -11.522  1.00  0.00           C  
ATOM    840  C   ASP B 279      15.885  39.355 -12.998  1.00  0.00           C  
ATOM    841  O   ASP B 279      15.634  38.426 -13.769  1.00  0.00           O  
ATOM    842  CB  ASP B 279      16.831  39.393 -10.709  1.00  0.00           C  
ATOM    843  CG  ASP B 279      16.574  39.650  -9.238  1.00  0.00           C  
ATOM    844  OD1 ASP B 279      15.405  39.919  -8.886  1.00  0.00           O  
ATOM    845  OD2 ASP B 279      17.546  39.600  -8.436  1.00  0.00           O  
ATOM    846  N   VAL B 281      16.440  40.484 -13.394  1.00  0.00           N  
ATOM    847  CA  VAL B 281      16.840  40.668 -14.766  1.00  0.00           C  
ATOM    848  C   VAL B 281      18.020  39.732 -14.953  1.00  0.00           C  
ATOM    849  O   VAL B 281      18.926  39.690 -14.121  1.00  0.00           O  
ATOM    850  CB  VAL B 281      17.274  42.130 -14.994  1.00  0.00           C  
ATOM    851  CG1 VAL B 281      17.720  42.333 -16.444  1.00  0.00           C  
ATOM    852  CG2 VAL B 281      16.124  43.056 -14.620  1.00  0.00           C  
ATOM    853  N   LEU B 282      18.015  38.974 -16.032  1.00  0.00           N  
ATOM    854  CA  LEU B 282      19.110  38.051 -16.288  1.00  0.00           C  
ATOM    855  C   LEU B 282      20.453  38.725 -16.607  1.00  0.00           C  
ATOM    856  O   LEU B 282      20.521  39.638 -17.432  1.00  0.00           O  
ATOM    857  CB  LEU B 282      18.736  37.125 -17.438  1.00  0.00           C  
ATOM    858  CG  LEU B 282      17.482  36.283 -17.224  1.00  0.00           C  
ATOM    859  CD1 LEU B 282      17.104  35.655 -18.559  1.00  0.00           C  
ATOM    860  CD2 LEU B 282      17.715  35.229 -16.144  1.00  0.00           C  
ATOM    861  N   PRO B 283      21.539  38.278 -15.945  1.00  0.00           N  
ATOM    862  CA  PRO B 283      22.883  38.825 -16.160  1.00  0.00           C  
ATOM    863  C   PRO B 283      23.458  38.326 -17.481  1.00  0.00           C  
ATOM    864  O   PRO B 283      24.473  38.810 -17.975  1.00  0.00           O  
ATOM    865  CB  PRO B 283      23.659  38.314 -14.951  1.00  0.00           C  
ATOM    866  CG  PRO B 283      22.982  37.042 -14.624  1.00  0.00           C  
ATOM    867  CD  PRO B 283      21.527  37.380 -14.775  1.00  0.00           C  
ATOM    868  N   LEU B 291      22.792  37.337 -18.043  1.00  0.00           N  
ATOM    869  CA  LEU B 291      23.201  36.763 -19.309  1.00  0.00           C  
ATOM    870  C   LEU B 291      22.317  37.448 -20.363  1.00  0.00           C  
ATOM    871  O   LEU B 291      21.104  37.611 -20.166  1.00  0.00           O  
ATOM    872  CB  LEU B 291      22.965  35.248 -19.268  1.00  0.00           C  
ATOM    873  CG  LEU B 291      23.986  34.327 -19.927  1.00  0.00           C  
ATOM    874  CD1 LEU B 291      25.395  34.774 -19.614  1.00  0.00           C  
ATOM    875  CD2 LEU B 291      23.768  32.925 -19.430  1.00  0.00           C  
ATOM    876  N   ASP B 292      22.923  37.873 -21.469  1.00  0.00           N  
ATOM    877  CA  ASP B 292      22.169  38.556 -22.522  1.00  0.00           C  
ATOM    878  C   ASP B 292      21.511  37.582 -23.522  1.00  0.00           C  
ATOM    879  O   ASP B 292      22.153  36.658 -24.026  1.00  0.00           O  
ATOM    880  CB  ASP B 292      23.081  39.558 -23.257  1.00  0.00           C  
ATOM    881  CG  ASP B 292      23.764  40.556 -22.308  1.00  0.00           C  
ATOM    882  OD1 ASP B 292      23.131  40.996 -21.324  1.00  0.00           O  
ATOM    883  OD2 ASP B 292      24.935  40.916 -22.559  1.00  0.00           O  
ATOM    884  N   SER B 293      20.228  37.803 -23.806  1.00  0.00           N  
ATOM    885  CA  SER B 293      19.471  36.942 -24.717  1.00  0.00           C  
ATOM    886  C   SER B 293      19.686  37.232 -26.205  1.00  0.00           C  
ATOM    887  O   SER B 293      20.044  36.339 -26.979  1.00  0.00           O  
ATOM    888  CB  SER B 293      17.973  37.035 -24.397  1.00  0.00           C  
ATOM    889  OG  SER B 293      17.220  36.147 -25.210  1.00  0.00           O  
ATOM    890  N   ASN B 296      19.449  38.480 -26.600  1.00  0.00           N  
ATOM    891  CA  ASN B 296      19.605  38.893 -27.991  1.00  0.00           C  
ATOM    892  C   ASN B 296      20.971  39.531 -28.242  1.00  0.00           C  
ATOM    893  O   ASN B 296      21.165  40.251 -29.224  1.00  0.00           O  
ATOM    894  CB  ASN B 296      18.484  39.872 -28.381  1.00  0.00           C  
ATOM    895  CG  ASN B 296      18.351  41.038 -27.409  1.00  0.00           C  
ATOM    896  OD1 ASN B 296      17.993  40.855 -26.245  1.00  0.00           O  
ATOM    897  ND2 ASN B 296      18.640  42.245 -27.889  1.00  0.00           N  
ATOM    898  N   HIS B 297      21.916  39.259 -27.350  1.00  0.00           N  
ATOM    899  CA  HIS B 297      23.261  39.804 -27.470  1.00  0.00           C  
ATOM    900  C   HIS B 297      24.279  38.660 -27.403  1.00  0.00           C  
ATOM    901  O   HIS B 297      23.916  37.499 -27.194  1.00  0.00           O  
ATOM    902  CB  HIS B 297      23.535  40.810 -26.341  1.00  0.00           C  
ATOM    903  CG  HIS B 297      22.325  41.573 -25.884  1.00  0.00           C  
ATOM    904  ND1 HIS B 297      21.282  40.981 -25.206  1.00  0.00           N  
ATOM    905  CD2 HIS B 297      22.012  42.889 -25.978  1.00  0.00           C  
ATOM    906  CE1 HIS B 297      20.380  41.897 -24.896  1.00  0.00           C  
ATOM    907  NE2 HIS B 297      20.799  43.062 -25.353  1.00  0.00           N  
ATOM    908  N   VAL B 298      25.554  39.001 -27.575  1.00  0.00           N  
ATOM    909  CA  VAL B 298      26.642  38.021 -27.542  1.00  0.00           C  
ATOM    910  C   VAL B 298      27.247  37.890 -26.138  1.00  0.00           C  
ATOM    911  O   VAL B 298      27.569  38.894 -25.495  1.00  0.00           O  
ATOM    912  CB  VAL B 298      27.776  38.422 -28.517  1.00  0.00           C  
ATOM    913  CG1 VAL B 298      28.748  37.264 -28.686  1.00  0.00           C  
ATOM    914  CG2 VAL B 298      27.189  38.856 -29.857  1.00  0.00           C  
ATOM    915  N   ASN B 303      27.408  36.650 -25.676  1.00  0.00           N  
ATOM    916  CA  ASN B 303      27.972  36.370 -24.355  1.00  0.00           C  
ATOM    917  C   ASN B 303      29.266  35.558 -24.462  1.00  0.00           C  
ATOM    918  O   ASN B 303      29.353  34.610 -25.247  1.00  0.00           O  
ATOM    919  CB  ASN B 303      26.959  35.596 -23.501  1.00  0.00           C  
ATOM    920  CG  ASN B 303      25.691  36.382 -23.240  1.00  0.00           C  
ATOM    921  OD1 ASN B 303      25.695  37.377 -22.519  1.00  0.00           O  
ATOM    922  ND2 ASN B 303      24.596  35.938 -23.829  1.00  0.00           N  
ATOM    923  N   THR B 305      30.270  35.938 -23.674  1.00  0.00           N  
ATOM    924  CA  THR B 305      31.550  35.235 -23.665  1.00  0.00           C  
ATOM    925  C   THR B 305      31.269  33.854 -23.088  1.00  0.00           C  
ATOM    926  O   THR B 305      30.379  33.718 -22.255  1.00  0.00           O  
ATOM    927  CB  THR B 305      32.591  35.986 -22.775  1.00  0.00           C  
ATOM    928  OG1 THR B 305      32.045  36.213 -21.468  1.00  0.00           O  
ATOM    929  CG2 THR B 305      32.949  37.349 -23.389  1.00  0.00           C  
ATOM    930  N   GLU B 306      31.988  32.822 -23.532  1.00  0.00           N  
ATOM    931  CA  GLU B 306      31.749  31.479 -22.984  1.00  0.00           C  
ATOM    932  C   GLU B 306      32.143  31.525 -21.509  1.00  0.00           C  
ATOM    933  O   GLU B 306      31.901  30.593 -20.748  1.00  0.00           O  
ATOM    934  CB  GLU B 306      32.560  30.395 -23.729  1.00  0.00           C  
ATOM    935  CG  GLU B 306      32.302  28.969 -23.191  1.00  0.00           C  
ATOM    936  CD  GLU B 306      33.014  27.849 -23.956  1.00  0.00           C  
ATOM    937  OE1 GLU B 306      34.175  28.044 -24.364  1.00  0.00           O  
ATOM    938  OE2 GLU B 306      32.416  26.760 -24.127  1.00  0.00           O  
ATOM    939  N   GLU B 307      32.725  32.657 -21.126  1.00  0.00           N  
ATOM    940  CA  GLU B 307      33.165  32.921 -19.769  1.00  0.00           C  
ATOM    941  C   GLU B 307      31.978  33.251 -18.883  1.00  0.00           C  
ATOM    942  O   GLU B 307      31.904  32.822 -17.736  1.00  0.00           O  
ATOM    943  CB  GLU B 307      34.107  34.114 -19.768  1.00  0.00           C  
ATOM    944  CG  GLU B 307      35.202  34.036 -18.751  1.00  0.00           C  
ATOM    945  CD  GLU B 307      36.134  32.891 -19.056  1.00  0.00           C  
ATOM    946  OE1 GLU B 307      36.221  32.536 -20.268  1.00  0.00           O  
ATOM    947  OE2 GLU B 307      36.771  32.365 -18.098  1.00  0.00           O  
ATOM    948  N   ALA B 308      31.052  34.032 -19.421  1.00  0.00           N  
ATOM    949  CA  ALA B 308      29.874  34.453 -18.677  1.00  0.00           C  
ATOM    950  C   ALA B 308      28.877  33.320 -18.578  1.00  0.00           C  
ATOM    951  O   ALA B 308      28.236  33.111 -17.534  1.00  0.00           O  
ATOM    952  CB  ALA B 308      29.227  35.646 -19.349  1.00  0.00           C  
ATOM    953  N   ARG B 309      28.739  32.600 -19.683  1.00  0.00           N  
ATOM    954  CA  ARG B 309      27.825  31.486 -19.741  1.00  0.00           C  
ATOM    955  C   ARG B 309      28.315  30.446 -18.733  1.00  0.00           C  
ATOM    956  O   ARG B 309      27.519  29.824 -18.015  1.00  0.00           O  
ATOM    957  CB  ARG B 309      27.823  30.896 -21.146  1.00  0.00           C  
ATOM    958  CG  ARG B 309      27.264  31.808 -22.219  1.00  0.00           C  
ATOM    959  CD  ARG B 309      27.516  31.210 -23.590  1.00  0.00           C  
ATOM    960  NE  ARG B 309      27.107  29.814 -23.607  1.00  0.00           N  
ATOM    961  CZ  ARG B 309      27.602  28.913 -24.442  1.00  0.00           C  
ATOM    962  NH1 ARG B 309      28.524  29.279 -25.331  1.00  0.00           N  
ATOM    963  NH2 ARG B 309      27.197  27.647 -24.368  1.00  0.00           N  
ATOM    964  N   LEU B 310      29.628  30.262 -18.666  1.00  0.00           N  
ATOM    965  CA  LEU B 310      30.149  29.286 -17.734  1.00  0.00           C  
ATOM    966  C   LEU B 310      29.945  29.721 -16.295  1.00  0.00           C  
ATOM    967  O   LEU B 310      29.737  28.884 -15.418  1.00  0.00           O  
ATOM    968  CB  LEU B 310      31.624  29.009 -18.004  1.00  0.00           C  
ATOM    969  CG  LEU B 310      31.861  28.050 -19.167  1.00  0.00           C  
ATOM    970  CD1 LEU B 310      33.356  27.855 -19.352  1.00  0.00           C  
ATOM    971  CD2 LEU B 310      31.145  26.733 -18.918  1.00  0.00           C  
ATOM    972  N   LYS B 311      30.000  31.023 -16.047  1.00  0.00           N  
ATOM    973  CA  LYS B 311      29.819  31.528 -14.701  1.00  0.00           C  
ATOM    974  C   LYS B 311      28.359  31.379 -14.296  1.00  0.00           C  
ATOM    975  O   LYS B 311      28.043  31.127 -13.142  1.00  0.00           O  
ATOM    976  CB  LYS B 311      30.256  32.990 -14.642  1.00  0.00           C  
ATOM    977  CG  LYS B 311      30.103  33.651 -13.267  1.00  0.00           C  
ATOM    978  CD  LYS B 311      30.620  35.102 -13.253  1.00  0.00           C  
ATOM    979  CE  LYS B 311      30.332  35.804 -11.913  1.00  0.00           C  
ATOM    980  NZ  LYS B 311      31.006  35.156 -10.724  1.00  0.00           N  
ATOM    981  N   TYR B 312      27.468  31.531 -15.265  1.00  0.00           N  
ATOM    982  CA  TYR B 312      26.027  31.420 -15.040  1.00  0.00           C  
ATOM    983  C   TYR B 312      25.532  30.158 -15.735  1.00  0.00           C  
ATOM    984  O   TYR B 312      24.524  30.171 -16.436  1.00  0.00           O  
ATOM    985  CB  TYR B 312      25.346  32.661 -15.617  1.00  0.00           C  
ATOM    986  CG  TYR B 312      25.762  33.915 -14.899  1.00  0.00           C  
ATOM    987  CD1 TYR B 312      25.156  34.275 -13.699  1.00  0.00           C  
ATOM    988  CD2 TYR B 312      26.794  34.721 -15.389  1.00  0.00           C  
ATOM    989  CE1 TYR B 312      25.563  35.408 -13.000  1.00  0.00           C  
ATOM    990  CE2 TYR B 312      27.209  35.847 -14.703  1.00  0.00           C  
ATOM    991  CZ  TYR B 312      26.587  36.194 -13.504  1.00  0.00           C  
ATOM    992  OH  TYR B 312      26.948  37.347 -12.811  1.00  0.00           O  
ATOM    993  N   ARG B 313      26.257  29.066 -15.521  1.00  0.00           N  
ATOM    994  CA  ARG B 313      25.951  27.800 -16.155  1.00  0.00           C  
ATOM    995  C   ARG B 313      24.515  27.357 -15.980  1.00  0.00           C  
ATOM    996  O   ARG B 313      23.915  26.831 -16.913  1.00  0.00           O  
ATOM    997  CB  ARG B 313      26.898  26.706 -15.653  1.00  0.00           C  
ATOM    998  CG  ARG B 313      26.754  25.374 -16.388  1.00  0.00           C  
ATOM    999  CD  ARG B 313      26.887  25.541 -17.927  1.00  0.00           C  
ATOM   1000  NE  ARG B 313      27.036  24.250 -18.588  1.00  0.00           N  
ATOM   1001  CZ  ARG B 313      27.651  24.052 -19.748  1.00  0.00           C  
ATOM   1002  NH1 ARG B 313      28.177  25.051 -20.424  1.00  0.00           N  
ATOM   1003  NH2 ARG B 313      27.805  22.827 -20.207  1.00  0.00           N  
ATOM   1004  N   TYR B 314      23.960  27.570 -14.796  1.00  0.00           N  
ATOM   1005  CA  TYR B 314      22.593  27.155 -14.545  1.00  0.00           C  
ATOM   1006  C   TYR B 314      21.639  27.995 -15.355  1.00  0.00           C  
ATOM   1007  O   TYR B 314      20.468  27.674 -15.483  1.00  0.00           O  
ATOM   1008  CB  TYR B 314      22.271  27.288 -13.063  1.00  0.00           C  
ATOM   1009  CG  TYR B 314      22.680  28.626 -12.495  1.00  0.00           C  
ATOM   1010  CD1 TYR B 314      21.816  29.727 -12.527  1.00  0.00           C  
ATOM   1011  CD2 TYR B 314      23.959  28.802 -11.964  1.00  0.00           C  
ATOM   1012  CE1 TYR B 314      22.231  30.969 -12.039  1.00  0.00           C  
ATOM   1013  CE2 TYR B 314      24.374  30.011 -11.487  1.00  0.00           C  
ATOM   1014  CZ  TYR B 314      23.523  31.095 -11.518  1.00  0.00           C  
ATOM   1015  OH  TYR B 314      23.992  32.298 -11.033  1.00  0.00           O  
ATOM   1016  N   LEU B 315      22.131  29.079 -15.913  1.00  0.00           N  
ATOM   1017  CA  LEU B 315      21.269  29.932 -16.699  1.00  0.00           C  
ATOM   1018  C   LEU B 315      21.392  29.493 -18.146  1.00  0.00           C  
ATOM   1019  O   LEU B 315      20.396  29.355 -18.843  1.00  0.00           O  
ATOM   1020  CB  LEU B 315      21.678  31.397 -16.497  1.00  0.00           C  
ATOM   1021  CG  LEU B 315      20.620  32.371 -15.952  1.00  0.00           C  
ATOM   1022  CD1 LEU B 315      19.482  31.665 -15.247  1.00  0.00           C  
ATOM   1023  CD2 LEU B 315      21.309  33.340 -15.027  1.00  0.00           C  
ATOM   1024  N   ASP B 316      22.621  29.242 -18.571  1.00  0.00           N  
ATOM   1025  CA  ASP B 316      22.918  28.782 -19.925  1.00  0.00           C  
ATOM   1026  C   ASP B 316      22.313  27.391 -20.247  1.00  0.00           C  
ATOM   1027  O   ASP B 316      21.901  27.141 -21.376  1.00  0.00           O  
ATOM   1028  CB  ASP B 316      24.437  28.738 -20.112  1.00  0.00           C  
ATOM   1029  CG  ASP B 316      24.841  28.502 -21.546  1.00  0.00           C  
ATOM   1030  OD1 ASP B 316      24.296  29.182 -22.424  1.00  0.00           O  
ATOM   1031  OD2 ASP B 316      25.709  27.645 -21.796  1.00  0.00           O  
ATOM   1032  N   LEU B 317      22.287  26.485 -19.267  1.00  0.00           N  
ATOM   1033  CA  LEU B 317      21.727  25.145 -19.464  1.00  0.00           C  
ATOM   1034  C   LEU B 317      20.199  25.165 -19.669  1.00  0.00           C  
ATOM   1035  O   LEU B 317      19.576  24.134 -19.953  1.00  0.00           O  
ATOM   1036  CB  LEU B 317      22.081  24.250 -18.266  1.00  0.00           C  
ATOM   1037  CG  LEU B 317      23.476  23.613 -18.199  1.00  0.00           C  
ATOM   1038  CD1 LEU B 317      23.741  23.051 -16.825  1.00  0.00           C  
ATOM   1039  CD2 LEU B 317      23.565  22.514 -19.221  1.00  0.00           C  
ATOM   1040  N   ARG B 318      19.591  26.338 -19.506  1.00  0.00           N  
ATOM   1041  CA  ARG B 318      18.140  26.464 -19.699  1.00  0.00           C  
ATOM   1042  C   ARG B 318      17.819  26.563 -21.185  1.00  0.00           C  
ATOM   1043  O   ARG B 318      16.744  26.197 -21.619  1.00  0.00           O  
ATOM   1044  CB  ARG B 318      17.591  27.698 -18.979  1.00  0.00           C  
ATOM   1045  CG  ARG B 318      17.469  27.538 -17.490  1.00  0.00           C  
ATOM   1046  CD  ARG B 318      17.034  28.834 -16.872  1.00  0.00           C  
ATOM   1047  NE  ARG B 318      17.504  28.911 -15.502  1.00  0.00           N  
ATOM   1048  CZ  ARG B 318      16.892  29.583 -14.534  1.00  0.00           C  
ATOM   1049  NH1 ARG B 318      15.777  30.238 -14.785  1.00  0.00           N  
ATOM   1050  NH2 ARG B 318      17.401  29.598 -13.312  1.00  0.00           N  
ATOM   1051  N   ARG B 319      18.759  27.076 -21.957  1.00  0.00           N  
ATOM   1052  CA  ARG B 319      18.559  27.185 -23.375  1.00  0.00           C  
ATOM   1053  C   ARG B 319      18.154  25.811 -23.888  1.00  0.00           C  
ATOM   1054  O   ARG B 319      18.832  24.832 -23.639  1.00  0.00           O  
ATOM   1055  CB  ARG B 319      19.845  27.658 -24.043  1.00  0.00           C  
ATOM   1056  CG  ARG B 319      20.159  29.142 -23.814  1.00  0.00           C  
ATOM   1057  CD  ARG B 319      21.548  29.447 -24.345  1.00  0.00           C  
ATOM   1058  NE  ARG B 319      21.778  28.730 -25.597  1.00  0.00           N  
ATOM   1059  CZ  ARG B 319      22.975  28.494 -26.130  1.00  0.00           C  
ATOM   1060  NH1 ARG B 319      24.081  28.922 -25.524  1.00  0.00           N  
ATOM   1061  NH2 ARG B 319      23.063  27.807 -27.268  1.00  0.00           N  
ATOM   1062  N   PRO B 320      17.033  25.723 -24.609  1.00  0.00           N  
ATOM   1063  CA  PRO B 320      16.575  24.438 -25.129  1.00  0.00           C  
ATOM   1064  C   PRO B 320      17.645  23.721 -25.908  1.00  0.00           C  
ATOM   1065  O   PRO B 320      17.713  22.511 -25.890  1.00  0.00           O  
ATOM   1066  CB  PRO B 320      15.394  24.828 -26.004  1.00  0.00           C  
ATOM   1067  CG  PRO B 320      14.838  26.031 -25.279  1.00  0.00           C  
ATOM   1068  CD  PRO B 320      16.105  26.800 -24.993  1.00  0.00           C  
ATOM   1069  N   GLU B 321      18.482  24.478 -26.598  1.00  0.00           N  
ATOM   1070  CA  GLU B 321      19.553  23.894 -27.392  1.00  0.00           C  
ATOM   1071  C   GLU B 321      20.525  23.168 -26.446  1.00  0.00           C  
ATOM   1072  O   GLU B 321      21.074  22.114 -26.778  1.00  0.00           O  
ATOM   1073  CB  GLU B 321      20.276  25.001 -28.167  1.00  0.00           C  
ATOM   1074  CG  GLU B 321      21.270  24.492 -29.195  1.00  0.00           C  
ATOM   1075  CD  GLU B 321      22.221  25.578 -29.726  1.00  0.00           C  
ATOM   1076  OE1 GLU B 321      23.132  26.045 -28.980  1.00  0.00           O  
ATOM   1077  OE2 GLU B 321      22.052  25.952 -30.907  1.00  0.00           O  
ATOM   1078  N   MET B 322      20.717  23.745 -25.260  1.00  0.00           N  
ATOM   1079  CA  MET B 322      21.603  23.184 -24.244  1.00  0.00           C  
ATOM   1080  C   MET B 322      20.935  22.032 -23.498  1.00  0.00           C  
ATOM   1081  O   MET B 322      21.539  20.981 -23.295  1.00  0.00           O  
ATOM   1082  CB  MET B 322      22.018  24.266 -23.250  1.00  0.00           C  
ATOM   1083  CG  MET B 322      22.799  25.444 -23.845  1.00  0.00           C  
ATOM   1084  SD  MET B 322      24.449  24.986 -24.415  1.00  0.00           S  
ATOM   1085  CE  MET B 322      25.100  24.039 -22.933  1.00  0.00           C  
ATOM   1086  N   ALA B 323      19.687  22.206 -23.096  1.00  0.00           N  
ATOM   1087  CA  ALA B 323      19.022  21.129 -22.396  1.00  0.00           C  
ATOM   1088  C   ALA B 323      19.053  19.858 -23.255  1.00  0.00           C  
ATOM   1089  O   ALA B 323      19.446  18.785 -22.794  1.00  0.00           O  
ATOM   1090  CB  ALA B 323      17.589  21.510 -22.077  1.00  0.00           C  
ATOM   1091  N   GLN B 324      18.648  19.980 -24.510  1.00  0.00           N  
ATOM   1092  CA  GLN B 324      18.605  18.841 -25.402  1.00  0.00           C  
ATOM   1093  C   GLN B 324      19.862  17.966 -25.442  1.00  0.00           C  
ATOM   1094  O   GLN B 324      19.750  16.733 -25.402  1.00  0.00           O  
ATOM   1095  CB  GLN B 324      18.261  19.308 -26.817  1.00  0.00           C  
ATOM   1096  CG  GLN B 324      17.844  18.187 -27.726  1.00  0.00           C  
ATOM   1097  CD  GLN B 324      16.739  17.365 -27.114  1.00  0.00           C  
ATOM   1098  OE1 GLN B 324      15.594  17.816 -27.030  1.00  0.00           O  
ATOM   1099  NE2 GLN B 324      17.073  16.149 -26.663  1.00  0.00           N  
ATOM   1100  N   ARG B 325      21.050  18.570 -25.528  1.00  0.00           N  
ATOM   1101  CA  ARG B 325      22.274  17.769 -25.577  1.00  0.00           C  
ATOM   1102  C   ARG B 325      22.427  16.870 -24.339  1.00  0.00           C  
ATOM   1103  O   ARG B 325      22.876  15.724 -24.421  1.00  0.00           O  
ATOM   1104  CB  ARG B 325      23.487  18.661 -25.705  1.00  0.00           C  
ATOM   1105  CG  ARG B 325      23.477  19.504 -26.931  1.00  0.00           C  
ATOM   1106  CD  ARG B 325      24.855  19.997 -27.200  1.00  0.00           C  
ATOM   1107  NE  ARG B 325      24.906  20.992 -28.266  1.00  0.00           N  
ATOM   1108  CZ  ARG B 325      24.618  22.286 -28.129  1.00  0.00           C  
ATOM   1109  NH1 ARG B 325      24.237  22.782 -26.957  1.00  0.00           N  
ATOM   1110  NH2 ARG B 325      24.756  23.093 -29.172  1.00  0.00           N  
ATOM   1111  N   LEU B 332      22.039  17.405 -23.193  1.00  0.00           N  
ATOM   1112  CA  LEU B 332      22.099  16.670 -21.958  1.00  0.00           C  
ATOM   1113  C   LEU B 332      20.927  15.694 -21.855  1.00  0.00           C  
ATOM   1114  O   LEU B 332      21.013  14.748 -21.081  1.00  0.00           O  
ATOM   1115  CB  LEU B 332      22.094  17.643 -20.776  1.00  0.00           C  
ATOM   1116  CG  LEU B 332      23.383  17.870 -19.996  1.00  0.00           C  
ATOM   1117  CD1 LEU B 332      24.588  17.696 -20.848  1.00  0.00           C  
ATOM   1118  CD2 LEU B 332      23.341  19.267 -19.428  1.00  0.00           C  
ATOM   1119  N   LYS B 333      19.833  15.911 -22.597  1.00  0.00           N  
ATOM   1120  CA  LYS B 333      18.695  14.969 -22.528  1.00  0.00           C  
ATOM   1121  C   LYS B 333      19.069  13.765 -23.367  1.00  0.00           C  
ATOM   1122  O   LYS B 333      18.750  12.627 -23.053  1.00  0.00           O  
ATOM   1123  CB  LYS B 333      17.403  15.564 -23.103  1.00  0.00           C  
ATOM   1124  CG  LYS B 333      16.644  16.530 -22.191  1.00  0.00           C  
ATOM   1125  CD  LYS B 333      15.216  16.851 -22.713  1.00  0.00           C  
ATOM   1126  CE  LYS B 333      15.243  17.740 -23.970  1.00  0.00           C  
ATOM   1127  NZ  LYS B 333      13.899  18.214 -24.390  1.00  0.00           N  
ATOM   1128  N   THR B 334      19.760  14.040 -24.460  1.00  0.00           N  
ATOM   1129  CA  THR B 334      20.200  12.979 -25.338  1.00  0.00           C  
ATOM   1130  C   THR B 334      21.291  12.131 -24.684  1.00  0.00           C  
ATOM   1131  O   THR B 334      21.281  10.918 -24.836  1.00  0.00           O  
ATOM   1132  CB  THR B 334      20.664  13.574 -26.682  1.00  0.00           C  
ATOM   1133  OG1 THR B 334      19.512  13.744 -27.516  1.00  0.00           O  
ATOM   1134  CG2 THR B 334      21.681  12.692 -27.367  1.00  0.00           C  
ATOM   1135  N   ARG B 335      22.211  12.761 -23.950  1.00  0.00           N  
ATOM   1136  CA  ARG B 335      23.277  12.035 -23.269  1.00  0.00           C  
ATOM   1137  C   ARG B 335      22.625  11.014 -22.316  1.00  0.00           C  
ATOM   1138  O   ARG B 335      23.079   9.873 -22.199  1.00  0.00           O  
ATOM   1139  CB  ARG B 335      24.182  13.003 -22.474  1.00  0.00           C  
ATOM   1140  CG  ARG B 335      25.519  12.351 -21.977  1.00  0.00           C  
ATOM   1141  CD  ARG B 335      26.258  13.203 -20.951  1.00  0.00           C  
ATOM   1142  NE  ARG B 335      27.629  13.509 -21.329  1.00  0.00           N  
ATOM   1143  CZ  ARG B 335      28.707  12.917 -20.817  1.00  0.00           C  
ATOM   1144  NH1 ARG B 335      28.589  11.971 -19.887  1.00  0.00           N  
ATOM   1145  NH2 ARG B 335      29.914  13.266 -21.244  1.00  0.00           N  
ATOM   1146  N   ALA B 336      21.541  11.425 -21.666  1.00  0.00           N  
ATOM   1147  CA  ALA B 336      20.842  10.560 -20.738  1.00  0.00           C  
ATOM   1148  C   ALA B 336      20.219   9.343 -21.457  1.00  0.00           C  
ATOM   1149  O   ALA B 336      20.172   8.230 -20.894  1.00  0.00           O  
ATOM   1150  CB  ALA B 336      19.765  11.367 -19.980  1.00  0.00           C  
ATOM   1151  N   LYS B 337      19.735   9.563 -22.688  1.00  0.00           N  
ATOM   1152  CA  LYS B 337      19.131   8.513 -23.506  1.00  0.00           C  
ATOM   1153  C   LYS B 337      20.267   7.607 -24.003  1.00  0.00           C  
ATOM   1154  O   LYS B 337      20.090   6.401 -24.163  1.00  0.00           O  
ATOM   1155  CB  LYS B 337      18.406   9.138 -24.707  1.00  0.00           C  
ATOM   1156  CG  LYS B 337      17.450   8.202 -25.484  1.00  0.00           C  
ATOM   1157  CD  LYS B 337      17.709   8.279 -26.972  1.00  0.00           C  
ATOM   1158  CE  LYS B 337      16.415   8.380 -27.820  1.00  0.00           C  
ATOM   1159  NZ  LYS B 337      15.679   7.090 -27.921  1.00  0.00           N  
ATOM   1160  N   ILE B 338      21.436   8.197 -24.257  1.00  0.00           N  
ATOM   1161  CA  ILE B 338      22.577   7.428 -24.719  1.00  0.00           C  
ATOM   1162  C   ILE B 338      23.086   6.511 -23.618  1.00  0.00           C  
ATOM   1163  O   ILE B 338      23.342   5.334 -23.861  1.00  0.00           O  
ATOM   1164  CB  ILE B 338      23.731   8.342 -25.190  1.00  0.00           C  
ATOM   1165  CG1 ILE B 338      23.323   9.102 -26.462  1.00  0.00           C  
ATOM   1166  CG2 ILE B 338      24.985   7.515 -25.458  1.00  0.00           C  
ATOM   1167  CD1 ILE B 338      24.396  10.071 -26.969  1.00  0.00           C  
ATOM   1168  N   THR B 339      23.238   7.017 -22.400  1.00  0.00           N  
ATOM   1169  CA  THR B 339      23.737   6.140 -21.355  1.00  0.00           C  
ATOM   1170  C   THR B 339      22.662   5.120 -20.991  1.00  0.00           C  
ATOM   1171  O   THR B 339      22.965   4.005 -20.550  1.00  0.00           O  
ATOM   1172  CB  THR B 339      24.197   6.919 -20.098  1.00  0.00           C  
ATOM   1173  OG1 THR B 339      23.115   7.671 -19.551  1.00  0.00           O  
ATOM   1174  CG2 THR B 339      25.288   7.859 -20.457  1.00  0.00           C  
ATOM   1175  N   SER B 340      21.403   5.477 -21.211  1.00  0.00           N  
ATOM   1176  CA  SER B 340      20.325   4.555 -20.881  1.00  0.00           C  
ATOM   1177  C   SER B 340      20.323   3.386 -21.871  1.00  0.00           C  
ATOM   1178  O   SER B 340      20.098   2.228 -21.494  1.00  0.00           O  
ATOM   1179  CB  SER B 340      19.016   5.301 -20.936  1.00  0.00           C  
ATOM   1180  OG  SER B 340      17.997   4.544 -20.347  1.00  0.00           O  
ATOM   1181  N   LEU B 341      20.608   3.706 -23.137  1.00  0.00           N  
ATOM   1182  CA  LEU B 341      20.663   2.744 -24.225  1.00  0.00           C  
ATOM   1183  C   LEU B 341      21.837   1.825 -24.057  1.00  0.00           C  
ATOM   1184  O   LEU B 341      21.736   0.619 -24.303  1.00  0.00           O  
ATOM   1185  CB  LEU B 341      20.789   3.463 -25.566  1.00  0.00           C  
ATOM   1186  CG  LEU B 341      19.507   4.161 -25.997  1.00  0.00           C  
ATOM   1187  CD1 LEU B 341      19.769   4.954 -27.267  1.00  0.00           C  
ATOM   1188  CD2 LEU B 341      18.411   3.114 -26.175  1.00  0.00           C  
ATOM   1189  N   VAL B 342      22.967   2.400 -23.660  1.00  0.00           N  
ATOM   1190  CA  VAL B 342      24.169   1.596 -23.428  1.00  0.00           C  
ATOM   1191  C   VAL B 342      23.909   0.556 -22.325  1.00  0.00           C  
ATOM   1192  O   VAL B 342      24.120  -0.633 -22.509  1.00  0.00           O  
ATOM   1193  CB  VAL B 342      25.344   2.472 -22.971  1.00  0.00           C  
ATOM   1194  CG1 VAL B 342      26.450   1.579 -22.427  1.00  0.00           C  
ATOM   1195  CG2 VAL B 342      25.824   3.356 -24.126  1.00  0.00           C  
ATOM   1196  N   ARG B 343      23.427   1.025 -21.183  1.00  0.00           N  
ATOM   1197  CA  ARG B 343      23.178   0.157 -20.051  1.00  0.00           C  
ATOM   1198  C   ARG B 343      22.276  -1.013 -20.390  1.00  0.00           C  
ATOM   1199  O   ARG B 343      22.631  -2.168 -20.146  1.00  0.00           O  
ATOM   1200  CB  ARG B 343      22.603   0.980 -18.896  1.00  0.00           C  
ATOM   1201  CG  ARG B 343      23.625   1.859 -18.274  1.00  0.00           C  
ATOM   1202  CD  ARG B 343      23.094   2.552 -17.036  1.00  0.00           C  
ATOM   1203  NE  ARG B 343      24.202   2.976 -16.174  1.00  0.00           N  
ATOM   1204  CZ  ARG B 343      24.981   4.029 -16.400  1.00  0.00           C  
ATOM   1205  NH1 ARG B 343      24.785   4.792 -17.465  1.00  0.00           N  
ATOM   1206  NH2 ARG B 343      25.960   4.323 -15.565  1.00  0.00           N  
ATOM   1207  N   ARG B 344      21.114  -0.714 -20.961  1.00  0.00           N  
ATOM   1208  CA  ARG B 344      20.168  -1.753 -21.330  1.00  0.00           C  
ATOM   1209  C   ARG B 344      20.780  -2.716 -22.335  1.00  0.00           C  
ATOM   1210  O   ARG B 344      20.567  -3.930 -22.267  1.00  0.00           O  
ATOM   1211  CB  ARG B 344      18.877  -1.128 -21.876  1.00  0.00           C  
ATOM   1212  CG  ARG B 344      17.863  -0.727 -20.774  1.00  0.00           C  
ATOM   1213  CD  ARG B 344      16.849   0.328 -21.241  1.00  0.00           C  
ATOM   1214  NE  ARG B 344      15.550   0.194 -20.581  1.00  0.00           N  
ATOM   1215  CZ  ARG B 344      14.666  -0.763 -20.862  1.00  0.00           C  
ATOM   1216  NH1 ARG B 344      14.935  -1.668 -21.803  1.00  0.00           N  
ATOM   1217  NH2 ARG B 344      13.527  -0.840 -20.178  1.00  0.00           N  
ATOM   1218  N   PHE B 345      21.571  -2.185 -23.253  1.00  0.00           N  
ATOM   1219  CA  PHE B 345      22.192  -3.033 -24.242  1.00  0.00           C  
ATOM   1220  C   PHE B 345      23.232  -3.915 -23.581  1.00  0.00           C  
ATOM   1221  O   PHE B 345      23.285  -5.109 -23.839  1.00  0.00           O  
ATOM   1222  CB  PHE B 345      22.835  -2.192 -25.330  1.00  0.00           C  
ATOM   1223  CG  PHE B 345      23.608  -2.991 -26.324  1.00  0.00           C  
ATOM   1224  CD1 PHE B 345      24.880  -3.474 -26.018  1.00  0.00           C  
ATOM   1225  CD2 PHE B 345      23.059  -3.294 -27.562  1.00  0.00           C  
ATOM   1226  CE1 PHE B 345      25.598  -4.259 -26.940  1.00  0.00           C  
ATOM   1227  CE2 PHE B 345      23.757  -4.070 -28.492  1.00  0.00           C  
ATOM   1228  CZ  PHE B 345      25.032  -4.556 -28.183  1.00  0.00           C  
ATOM   1229  N   MET B 347      24.063  -3.337 -22.724  1.00  0.00           N  
ATOM   1230  CA  MET B 347      25.103  -4.114 -22.073  1.00  0.00           C  
ATOM   1231  C   MET B 347      24.528  -5.177 -21.140  1.00  0.00           C  
ATOM   1232  O   MET B 347      24.952  -6.336 -21.163  1.00  0.00           O  
ATOM   1233  CB  MET B 347      26.059  -3.192 -21.302  1.00  0.00           C  
ATOM   1234  CG  MET B 347      26.820  -2.200 -22.181  1.00  0.00           C  
ATOM   1235  SD  MET B 347      27.663  -2.983 -23.561  1.00  0.00           S  
ATOM   1236  CE  MET B 347      28.936  -3.789 -22.775  1.00  0.00           C  
ATOM   1237  N   ASP B 348      23.559  -4.785 -20.322  1.00  0.00           N  
ATOM   1238  CA  ASP B 348      22.936  -5.724 -19.408  1.00  0.00           C  
ATOM   1239  C   ASP B 348      22.326  -6.904 -20.156  1.00  0.00           C  
ATOM   1240  O   ASP B 348      22.413  -8.034 -19.681  1.00  0.00           O  
ATOM   1241  CB  ASP B 348      21.882  -5.018 -18.569  1.00  0.00           C  
ATOM   1242  CG  ASP B 348      22.481  -3.972 -17.651  1.00  0.00           C  
ATOM   1243  OD1 ASP B 348      23.711  -3.763 -17.712  1.00  0.00           O  
ATOM   1244  OD2 ASP B 348      21.726  -3.360 -16.866  1.00  0.00           O  
ATOM   1245  N   ASP B 349      21.729  -6.642 -21.325  1.00  0.00           N  
ATOM   1246  CA  ASP B 349      21.115  -7.682 -22.165  1.00  0.00           C  
ATOM   1247  C   ASP B 349      22.121  -8.608 -22.809  1.00  0.00           C  
ATOM   1248  O   ASP B 349      21.848  -9.792 -22.951  1.00  0.00           O  
ATOM   1249  CB  ASP B 349      20.251  -7.078 -23.252  1.00  0.00           C  
ATOM   1250  CG  ASP B 349      18.817  -6.962 -22.834  1.00  0.00           C  
ATOM   1251  OD1 ASP B 349      18.506  -6.080 -21.995  1.00  0.00           O  
ATOM   1252  OD2 ASP B 349      18.008  -7.774 -23.344  1.00  0.00           O  
ATOM   1253  N   HIS B 352      23.273  -8.083 -23.212  1.00  0.00           N  
ATOM   1254  CA  HIS B 352      24.314  -8.925 -23.778  1.00  0.00           C  
ATOM   1255  C   HIS B 352      25.234  -9.519 -22.678  1.00  0.00           C  
ATOM   1256  O   HIS B 352      26.397  -9.852 -22.923  1.00  0.00           O  
ATOM   1257  CB  HIS B 352      25.131  -8.148 -24.815  1.00  0.00           C  
ATOM   1258  CG  HIS B 352      24.420  -7.943 -26.126  1.00  0.00           C  
ATOM   1259  ND1 HIS B 352      23.251  -7.217 -26.239  1.00  0.00           N  
ATOM   1260  CD2 HIS B 352      24.733  -8.341 -27.385  1.00  0.00           C  
ATOM   1261  CE1 HIS B 352      22.880  -7.173 -27.507  1.00  0.00           C  
ATOM   1262  NE2 HIS B 352      23.762  -7.846 -28.223  1.00  0.00           N  
ATOM   1263  N   GLY B 361      24.703  -9.643 -21.466  1.00  0.00           N  
ATOM   1264  CA  GLY B 361      25.456 -10.225 -20.364  1.00  0.00           C  
ATOM   1265  C   GLY B 361      26.602  -9.507 -19.648  1.00  0.00           C  
ATOM   1266  O   GLY B 361      27.393 -10.151 -18.981  1.00  0.00           O  
ATOM   1267  N   PHE B 362      26.722  -8.195 -19.777  1.00  0.00           N  
ATOM   1268  CA  PHE B 362      27.792  -7.501 -19.079  1.00  0.00           C  
ATOM   1269  C   PHE B 362      27.331  -7.090 -17.692  1.00  0.00           C  
ATOM   1270  O   PHE B 362      26.200  -6.663 -17.504  1.00  0.00           O  
ATOM   1271  CB  PHE B 362      28.242  -6.276 -19.867  1.00  0.00           C  
ATOM   1272  CG  PHE B 362      28.894  -6.611 -21.173  1.00  0.00           C  
ATOM   1273  CD1 PHE B 362      28.142  -7.131 -22.231  1.00  0.00           C  
ATOM   1274  CD2 PHE B 362      30.270  -6.443 -21.340  1.00  0.00           C  
ATOM   1275  CE1 PHE B 362      28.770  -7.483 -23.443  1.00  0.00           C  
ATOM   1276  CE2 PHE B 362      30.902  -6.786 -22.527  1.00  0.00           C  
ATOM   1277  CZ  PHE B 362      30.157  -7.308 -23.581  1.00  0.00           C  
ATOM   1278  N   LEU B 363      28.213  -7.246 -16.713  1.00  0.00           N  
ATOM   1279  CA  LEU B 363      27.923  -6.898 -15.330  1.00  0.00           C  
ATOM   1280  C   LEU B 363      28.507  -5.529 -15.034  1.00  0.00           C  
ATOM   1281  O   LEU B 363      29.660  -5.239 -15.405  1.00  0.00           O  
ATOM   1282  CB  LEU B 363      28.555  -7.932 -14.410  1.00  0.00           C  
ATOM   1283  CG  LEU B 363      27.749  -8.874 -13.511  1.00  0.00           C  
ATOM   1284  CD1 LEU B 363      26.296  -9.059 -13.980  1.00  0.00           C  
ATOM   1285  CD2 LEU B 363      28.526 -10.197 -13.477  1.00  0.00           C  
ATOM   1286  N   ASP B 364      27.677  -4.696 -14.396  1.00  0.00           N  
ATOM   1287  CA  ASP B 364      27.986  -3.320 -13.970  1.00  0.00           C  
ATOM   1288  C   ASP B 364      28.495  -3.573 -12.565  1.00  0.00           C  
ATOM   1289  O   ASP B 364      27.728  -3.942 -11.686  1.00  0.00           O  
ATOM   1290  CB  ASP B 364      26.680  -2.502 -13.902  1.00  0.00           C  
ATOM   1291  CG  ASP B 364      26.895  -0.993 -13.641  1.00  0.00           C  
ATOM   1292  OD1 ASP B 364      27.872  -0.590 -13.004  1.00  0.00           O  
ATOM   1293  OD2 ASP B 364      26.033  -0.196 -14.065  1.00  0.00           O  
ATOM   1294  N   ILE B 365      29.787  -3.382 -12.367  1.00  0.00           N  
ATOM   1295  CA  ILE B 365      30.440  -3.621 -11.079  1.00  0.00           C  
ATOM   1296  C   ILE B 365      31.393  -2.459 -10.827  1.00  0.00           C  
ATOM   1297  O   ILE B 365      32.342  -2.265 -11.578  1.00  0.00           O  
ATOM   1298  CB  ILE B 365      31.236  -4.893 -11.166  1.00  0.00           C  
ATOM   1299  CG1 ILE B 365      30.254  -6.041 -11.444  1.00  0.00           C  
ATOM   1300  CG2 ILE B 365      32.172  -5.020  -9.951  1.00  0.00           C  
ATOM   1301  CD1 ILE B 365      30.913  -7.291 -11.983  1.00  0.00           C  
ATOM   1302  N   GLU B 366      31.131  -1.698  -9.772  1.00  0.00           N  
ATOM   1303  CA  GLU B 366      31.926  -0.515  -9.447  1.00  0.00           C  
ATOM   1304  C   GLU B 366      33.360  -0.810  -8.987  1.00  0.00           C  
ATOM   1305  O   GLU B 366      33.641  -1.799  -8.311  1.00  0.00           O  
ATOM   1306  CB  GLU B 366      31.199   0.310  -8.376  1.00  0.00           C  
ATOM   1307  CG  GLU B 366      29.687   0.343  -8.519  1.00  0.00           C  
ATOM   1308  CD  GLU B 366      29.031   1.217  -7.482  1.00  0.00           C  
ATOM   1309  OE1 GLU B 366      29.624   2.276  -7.204  1.00  0.00           O  
ATOM   1310  OE2 GLU B 366      27.939   0.880  -6.956  1.00  0.00           O  
ATOM   1311  N   THR B 368      34.270   0.060  -9.378  1.00  0.00           N  
ATOM   1312  CA  THR B 368      35.647  -0.078  -8.999  1.00  0.00           C  
ATOM   1313  C   THR B 368      35.987   1.162  -8.195  1.00  0.00           C  
ATOM   1314  O   THR B 368      35.305   2.166  -8.310  1.00  0.00           O  
ATOM   1315  CB  THR B 368      36.497  -0.254 -10.230  1.00  0.00           C  
ATOM   1316  OG1 THR B 368      36.323   0.839 -11.149  1.00  0.00           O  
ATOM   1317  CG2 THR B 368      36.076  -1.526 -10.860  1.00  0.00           C  
ATOM   1318  N   PRO B 370      37.020   1.099  -7.344  1.00  0.00           N  
ATOM   1319  CA  PRO B 370      37.388   2.263  -6.522  1.00  0.00           C  
ATOM   1320  C   PRO B 370      37.957   3.506  -7.183  1.00  0.00           C  
ATOM   1321  O   PRO B 370      38.711   3.410  -8.158  1.00  0.00           O  
ATOM   1322  CB  PRO B 370      38.368   1.675  -5.510  1.00  0.00           C  
ATOM   1323  CG  PRO B 370      39.049   0.603  -6.288  1.00  0.00           C  
ATOM   1324  CD  PRO B 370      37.876  -0.061  -7.026  1.00  0.00           C  
ATOM   1325  N   MET B 371      37.569   4.668  -6.641  1.00  0.00           N  
ATOM   1326  CA  MET B 371      38.085   5.966  -7.090  1.00  0.00           C  
ATOM   1327  C   MET B 371      39.359   6.259  -6.281  1.00  0.00           C  
ATOM   1328  O   MET B 371      40.305   6.827  -6.795  1.00  0.00           O  
ATOM   1329  CB  MET B 371      37.065   7.098  -6.872  1.00  0.00           C  
ATOM   1330  CG  MET B 371      36.023   7.249  -7.985  1.00  0.00           C  
ATOM   1331  SD  MET B 371      36.772   7.295  -9.673  1.00  0.00           S  
ATOM   1332  CE  MET B 371      35.501   6.496 -10.700  1.00  0.00           C  
ATOM   1333  N   LEU B 372      39.386   5.883  -5.006  1.00  0.00           N  
ATOM   1334  CA  LEU B 372      40.599   6.108  -4.223  1.00  0.00           C  
ATOM   1335  C   LEU B 372      41.458   4.890  -4.567  1.00  0.00           C  
ATOM   1336  O   LEU B 372      41.099   3.760  -4.232  1.00  0.00           O  
ATOM   1337  CB  LEU B 372      40.276   6.192  -2.709  1.00  0.00           C  
ATOM   1338  CG  LEU B 372      39.324   7.334  -2.308  1.00  0.00           C  
ATOM   1339  CD1 LEU B 372      38.973   7.217  -0.866  1.00  0.00           C  
ATOM   1340  CD2 LEU B 372      39.967   8.677  -2.581  1.00  0.00           C  
ATOM   1341  N   THR B 373      42.568   5.115  -5.258  1.00  0.00           N  
ATOM   1342  CA  THR B 373      43.411   4.011  -5.680  1.00  0.00           C  
ATOM   1343  C   THR B 373      44.900   4.154  -5.395  1.00  0.00           C  
ATOM   1344  O   THR B 373      45.379   5.194  -4.934  1.00  0.00           O  
ATOM   1345  CB  THR B 373      43.290   3.744  -7.204  1.00  0.00           C  
ATOM   1346  OG1 THR B 373      43.995   4.773  -7.937  1.00  0.00           O  
ATOM   1347  CG2 THR B 373      41.826   3.687  -7.630  1.00  0.00           C  
ATOM   1348  N   LYS B 374      45.621   3.079  -5.698  1.00  0.00           N  
ATOM   1349  CA  LYS B 374      47.064   2.993  -5.524  1.00  0.00           C  
ATOM   1350  C   LYS B 374      47.897   4.005  -6.313  1.00  0.00           C  
ATOM   1351  O   LYS B 374      48.001   3.911  -7.539  1.00  0.00           O  
ATOM   1352  CB  LYS B 374      47.519   1.607  -5.920  1.00  0.00           C  
ATOM   1353  CG  LYS B 374      48.981   1.438  -5.786  1.00  0.00           C  
ATOM   1354  CD  LYS B 374      49.356   1.647  -4.375  1.00  0.00           C  
ATOM   1355  CE  LYS B 374      50.774   1.233  -4.150  1.00  0.00           C  
ATOM   1356  NZ  LYS B 374      50.884   1.133  -2.691  1.00  0.00           N  
ATOM   1357  N   ALA B 375      48.527   4.937  -5.606  1.00  0.00           N  
ATOM   1358  CA  ALA B 375      49.338   5.960  -6.246  1.00  0.00           C  
ATOM   1359  C   ALA B 375      50.568   5.383  -6.936  1.00  0.00           C  
ATOM   1360  O   ALA B 375      50.966   4.255  -6.681  1.00  0.00           O  
ATOM   1361  CB  ALA B 375      49.738   7.000  -5.238  1.00  0.00           C  
ATOM   1362  N   THR B 376      51.186   6.195  -7.790  1.00  0.00           N  
ATOM   1363  CA  THR B 376      52.347   5.794  -8.593  1.00  0.00           C  
ATOM   1364  C   THR B 376      51.820   4.623  -9.440  1.00  0.00           C  
ATOM   1365  O   THR B 376      52.368   3.526  -9.434  1.00  0.00           O  
ATOM   1366  CB  THR B 376      53.598   5.422  -7.688  1.00  0.00           C  
ATOM   1367  OG1 THR B 376      54.806   5.817  -8.356  1.00  0.00           O  
ATOM   1368  CG2 THR B 376      53.671   3.932  -7.375  1.00  0.00           C  
ATOM   1369  N   PRO B 377      50.718   4.867 -10.191  1.00  0.00           N  
ATOM   1370  CA  PRO B 377      50.035   3.903 -11.064  1.00  0.00           C  
ATOM   1371  C   PRO B 377      50.410   3.890 -12.567  1.00  0.00           C  
ATOM   1372  O   PRO B 377      50.930   2.883 -13.080  1.00  0.00           O  
ATOM   1373  CB  PRO B 377      48.574   4.263 -10.851  1.00  0.00           C  
ATOM   1374  CG  PRO B 377      48.637   5.777 -10.862  1.00  0.00           C  
ATOM   1375  CD  PRO B 377      49.927   6.118 -10.107  1.00  0.00           C  
ATOM   1376  N   GLU B 479      50.123   4.993 -13.266  1.00  0.00           N  
ATOM   1377  CA  GLU B 479      50.416   5.095 -14.700  1.00  0.00           C  
ATOM   1378  C   GLU B 479      50.909   6.472 -15.185  1.00  0.00           C  
ATOM   1379  O   GLU B 479      50.204   7.481 -15.086  1.00  0.00           O  
ATOM   1380  CB  GLU B 479      49.187   4.659 -15.518  1.00  0.00           C  
ATOM   1381  CG  GLU B 479      47.875   5.348 -15.149  1.00  0.00           C  
ATOM   1382  CD  GLU B 479      47.018   4.573 -14.139  1.00  0.00           C  
ATOM   1383  OE1 GLU B 479      46.644   3.417 -14.433  1.00  0.00           O  
ATOM   1384  OE2 GLU B 479      46.705   5.127 -13.060  1.00  0.00           O  
ATOM   1385  N   GLY B 488      52.131   6.488 -15.713  1.00  0.00           N  
ATOM   1386  CA  GLY B 488      52.727   7.715 -16.206  1.00  0.00           C  
ATOM   1387  C   GLY B 488      52.875   8.811 -15.161  1.00  0.00           C  
ATOM   1388  O   GLY B 488      53.314   9.917 -15.489  1.00  0.00           O  
ATOM   1389  N   ALA B 495      52.540   8.515 -13.903  1.00  0.00           N  
ATOM   1390  CA  ALA B 495      52.615   9.514 -12.833  1.00  0.00           C  
ATOM   1391  C   ALA B 495      51.839  10.745 -13.329  1.00  0.00           C  
ATOM   1392  O   ALA B 495      52.259  11.899 -13.163  1.00  0.00           O  
ATOM   1393  CB  ALA B 495      54.069   9.868 -12.527  1.00  0.00           C  
ATOM   1394  N   ARG B 496      50.700  10.459 -13.962  1.00  0.00           N  
ATOM   1395  CA  ARG B 496      49.807  11.482 -14.502  1.00  0.00           C  
ATOM   1396  C   ARG B 496      48.435  11.356 -13.820  1.00  0.00           C  
ATOM   1397  O   ARG B 496      47.418  11.039 -14.451  1.00  0.00           O  
ATOM   1398  CB  ARG B 496      49.681  11.328 -16.033  1.00  0.00           C  
ATOM   1399  CG  ARG B 496      48.941  12.475 -16.717  1.00  0.00           C  
ATOM   1400  CD  ARG B 496      49.155  12.481 -18.219  1.00  0.00           C  
ATOM   1401  NE  ARG B 496      50.532  12.797 -18.597  1.00  0.00           N  
ATOM   1402  CZ  ARG B 496      51.189  13.896 -18.225  1.00  0.00           C  
ATOM   1403  NH1 ARG B 496      50.605  14.801 -17.450  1.00  0.00           N  
ATOM   1404  NH2 ARG B 496      52.434  14.103 -18.642  1.00  0.00           N  
ATOM   1405  N   ASP B 497      48.434  11.591 -12.510  1.00  0.00           N  
ATOM   1406  CA  ASP B 497      47.216  11.521 -11.719  1.00  0.00           C  
ATOM   1407  C   ASP B 497      47.170  12.476 -10.531  1.00  0.00           C  
ATOM   1408  O   ASP B 497      48.157  13.099 -10.130  1.00  0.00           O  
ATOM   1409  CB  ASP B 497      46.929  10.080 -11.240  1.00  0.00           C  
ATOM   1410  CG  ASP B 497      48.187   9.239 -11.089  1.00  0.00           C  
ATOM   1411  OD1 ASP B 497      48.697   8.733 -12.113  1.00  0.00           O  
ATOM   1412  OD2 ASP B 497      48.668   9.086  -9.949  1.00  0.00           O  
ATOM   1413  N   TYR B 498      45.965  12.579 -10.004  1.00  0.00           N  
ATOM   1414  CA  TYR B 498      45.649  13.432  -8.893  1.00  0.00           C  
ATOM   1415  C   TYR B 498      45.912  12.688  -7.620  1.00  0.00           C  
ATOM   1416  O   TYR B 498      45.576  11.510  -7.513  1.00  0.00           O  
ATOM   1417  CB  TYR B 498      44.178  13.810  -8.991  1.00  0.00           C  
ATOM   1418  CG  TYR B 498      43.912  14.627 -10.211  1.00  0.00           C  
ATOM   1419  CD1 TYR B 498      44.184  15.992 -10.215  1.00  0.00           C  
ATOM   1420  CD2 TYR B 498      43.462  14.034 -11.387  1.00  0.00           C  
ATOM   1421  CE1 TYR B 498      44.013  16.747 -11.361  1.00  0.00           C  
ATOM   1422  CE2 TYR B 498      43.295  14.779 -12.550  1.00  0.00           C  
ATOM   1423  CZ  TYR B 498      43.571  16.135 -12.529  1.00  0.00           C  
ATOM   1424  OH  TYR B 498      43.437  16.897 -13.660  1.00  0.00           O  
ATOM   1425  N   LEU B 499      46.516  13.374  -6.657  1.00  0.00           N  
ATOM   1426  CA  LEU B 499      46.803  12.763  -5.374  1.00  0.00           C  
ATOM   1427  C   LEU B 499      45.822  13.212  -4.315  1.00  0.00           C  
ATOM   1428  O   LEU B 499      45.416  14.377  -4.273  1.00  0.00           O  
ATOM   1429  CB  LEU B 499      48.227  13.086  -4.946  1.00  0.00           C  
ATOM   1430  CG  LEU B 499      49.231  12.493  -5.923  1.00  0.00           C  
ATOM   1431  CD1 LEU B 499      50.649  12.669  -5.415  1.00  0.00           C  
ATOM   1432  CD2 LEU B 499      48.892  11.010  -6.105  1.00  0.00           C  
ATOM   1433  N   VAL B 500      45.417  12.267  -3.480  1.00  0.00           N  
ATOM   1434  CA  VAL B 500      44.497  12.549  -2.389  1.00  0.00           C  
ATOM   1435  C   VAL B 500      45.246  12.200  -1.090  1.00  0.00           C  
ATOM   1436  O   VAL B 500      45.514  11.030  -0.808  1.00  0.00           O  
ATOM   1437  CB  VAL B 500      43.205  11.688  -2.509  1.00  0.00           C  
ATOM   1438  CG1 VAL B 500      42.351  11.837  -1.282  1.00  0.00           C  
ATOM   1439  CG2 VAL B 500      42.412  12.089  -3.737  1.00  0.00           C  
ATOM   1440  N   PRO B 501      45.646  13.217  -0.313  1.00  0.00           N  
ATOM   1441  CA  PRO B 501      46.355  12.930   0.937  1.00  0.00           C  
ATOM   1442  C   PRO B 501      45.454  12.265   1.983  1.00  0.00           C  
ATOM   1443  O   PRO B 501      44.264  12.561   2.074  1.00  0.00           O  
ATOM   1444  CB  PRO B 501      46.849  14.308   1.372  1.00  0.00           C  
ATOM   1445  CG  PRO B 501      45.816  15.230   0.779  1.00  0.00           C  
ATOM   1446  CD  PRO B 501      45.641  14.661  -0.589  1.00  0.00           C  
ATOM   1447  N   SER B 502      46.037  11.372   2.777  1.00  0.00           N  
ATOM   1448  CA  SER B 502      45.299  10.647   3.816  1.00  0.00           C  
ATOM   1449  C   SER B 502      45.372  11.290   5.205  1.00  0.00           C  
ATOM   1450  O   SER B 502      46.454  11.563   5.730  1.00  0.00           O  
ATOM   1451  CB  SER B 502      45.822   9.209   3.900  1.00  0.00           C  
ATOM   1452  OG  SER B 502      45.210   8.510   4.969  1.00  0.00           O  
ATOM   1453  N   ARG B 503      44.216  11.532   5.803  1.00  0.00           N  
ATOM   1454  CA  ARG B 503      44.171  12.117   7.134  1.00  0.00           C  
ATOM   1455  C   ARG B 503      44.566  11.017   8.123  1.00  0.00           C  
ATOM   1456  O   ARG B 503      45.241  11.269   9.107  1.00  0.00           O  
ATOM   1457  CB  ARG B 503      42.758  12.607   7.425  1.00  0.00           C  
ATOM   1458  CG  ARG B 503      42.601  13.465   8.667  1.00  0.00           C  
ATOM   1459  CD  ARG B 503      41.177  13.323   9.146  1.00  0.00           C  
ATOM   1460  NE  ARG B 503      40.778  11.924   8.990  1.00  0.00           N  
ATOM   1461  CZ  ARG B 503      39.605  11.413   9.358  1.00  0.00           C  
ATOM   1462  NH1 ARG B 503      38.679  12.188   9.924  1.00  0.00           N  
ATOM   1463  NH2 ARG B 503      39.347  10.121   9.150  1.00  0.00           N  
ATOM   1464  N   VAL B 550      44.157   9.786   7.825  1.00  0.00           N  
ATOM   1465  CA  VAL B 550      44.436   8.620   8.654  1.00  0.00           C  
ATOM   1466  C   VAL B 550      45.875   8.110   8.513  1.00  0.00           C  
ATOM   1467  O   VAL B 550      46.505   7.746   9.504  1.00  0.00           O  
ATOM   1468  CB  VAL B 550      43.455   7.467   8.312  1.00  0.00           C  
ATOM   1469  CG1 VAL B 550      43.771   6.241   9.142  1.00  0.00           C  
ATOM   1470  CG2 VAL B 550      42.024   7.901   8.571  1.00  0.00           C  
ATOM   1471  N   HIS B 650      46.400   8.076   7.291  1.00  0.00           N  
ATOM   1472  CA  HIS B 650      47.768   7.606   7.065  1.00  0.00           C  
ATOM   1473  C   HIS B 650      48.665   8.766   6.667  1.00  0.00           C  
ATOM   1474  O   HIS B 650      48.999   8.942   5.496  1.00  0.00           O  
ATOM   1475  CB  HIS B 650      47.774   6.534   5.984  1.00  0.00           C  
ATOM   1476  CG  HIS B 650      46.931   5.353   6.330  1.00  0.00           C  
ATOM   1477  ND1 HIS B 650      47.447   4.217   6.916  1.00  0.00           N  
ATOM   1478  CD2 HIS B 650      45.589   5.176   6.281  1.00  0.00           C  
ATOM   1479  CE1 HIS B 650      46.459   3.395   7.217  1.00  0.00           C  
ATOM   1480  NE2 HIS B 650      45.321   3.954   6.845  1.00  0.00           N  
ATOM   1481  N   LYS B 651      49.053   9.540   7.675  1.00  0.00           N  
ATOM   1482  CA  LYS B 651      49.894  10.719   7.533  1.00  0.00           C  
ATOM   1483  C   LYS B 651      51.056  10.497   6.581  1.00  0.00           C  
ATOM   1484  O   LYS B 651      51.796   9.531   6.722  1.00  0.00           O  
ATOM   1485  CB  LYS B 651      50.411  11.141   8.915  1.00  0.00           C  
ATOM   1486  CG  LYS B 651      49.557  10.632  10.107  1.00  0.00           C  
ATOM   1487  CD  LYS B 651      48.073  11.010  10.015  1.00  0.00           C  
ATOM   1488  CE  LYS B 651      47.787  12.455  10.433  1.00  0.00           C  
ATOM   1489  NZ  LYS B 651      47.873  12.638  11.906  1.00  0.00           N  
ATOM   1490  N   GLY B 652      51.192  11.398   5.605  1.00  0.00           N  
ATOM   1491  CA  GLY B 652      52.254  11.310   4.610  1.00  0.00           C  
ATOM   1492  C   GLY B 652      52.014  10.369   3.430  1.00  0.00           C  
ATOM   1493  O   GLY B 652      52.859  10.265   2.522  1.00  0.00           O  
ATOM   1494  N   LYS B 653      50.868   9.684   3.450  1.00  0.00           N  
ATOM   1495  CA  LYS B 653      50.491   8.738   2.399  1.00  0.00           C  
ATOM   1496  C   LYS B 653      49.373   9.317   1.508  1.00  0.00           C  
ATOM   1497  O   LYS B 653      48.609  10.185   1.949  1.00  0.00           O  
ATOM   1498  CB  LYS B 653      50.003   7.418   3.021  1.00  0.00           C  
ATOM   1499  CG  LYS B 653      50.972   6.696   3.952  1.00  0.00           C  
ATOM   1500  CD  LYS B 653      52.224   6.283   3.246  1.00  0.00           C  
ATOM   1501  CE  LYS B 653      53.008   5.280   4.071  1.00  0.00           C  
ATOM   1502  NZ  LYS B 653      52.316   3.960   4.167  1.00  0.00           N  
ATOM   1503  N   PHE B 654      49.273   8.825   0.270  1.00  0.00           N  
ATOM   1504  CA  PHE B 654      48.255   9.294  -0.688  1.00  0.00           C  
ATOM   1505  C   PHE B 654      47.567   8.190  -1.499  1.00  0.00           C  
ATOM   1506  O   PHE B 654      48.079   7.078  -1.624  1.00  0.00           O  
ATOM   1507  CB  PHE B 654      48.876  10.252  -1.698  1.00  0.00           C  
ATOM   1508  CG  PHE B 654      49.459  11.484  -1.093  1.00  0.00           C  
ATOM   1509  CD1 PHE B 654      50.675  11.435  -0.399  1.00  0.00           C  
ATOM   1510  CD2 PHE B 654      48.803  12.714  -1.217  1.00  0.00           C  
ATOM   1511  CE1 PHE B 654      51.233  12.583   0.164  1.00  0.00           C  
ATOM   1512  CE2 PHE B 654      49.365  13.874  -0.647  1.00  0.00           C  
ATOM   1513  CZ  PHE B 654      50.585  13.793   0.044  1.00  0.00           C  
ATOM   1514  N   TYR B 655      46.396   8.515  -2.043  1.00  0.00           N  
ATOM   1515  CA  TYR B 655      45.654   7.604  -2.914  1.00  0.00           C  
ATOM   1516  C   TYR B 655      45.776   8.351  -4.230  1.00  0.00           C  
ATOM   1517  O   TYR B 655      46.323   9.459  -4.271  1.00  0.00           O  
ATOM   1518  CB  TYR B 655      44.168   7.545  -2.560  1.00  0.00           C  
ATOM   1519  CG  TYR B 655      43.812   7.049  -1.174  1.00  0.00           C  
ATOM   1520  CD1 TYR B 655      43.820   5.679  -0.856  1.00  0.00           C  
ATOM   1521  CD2 TYR B 655      43.412   7.953  -0.179  1.00  0.00           C  
ATOM   1522  CE1 TYR B 655      43.428   5.220   0.429  1.00  0.00           C  
ATOM   1523  CE2 TYR B 655      43.020   7.516   1.095  1.00  0.00           C  
ATOM   1524  CZ  TYR B 655      43.031   6.155   1.392  1.00  0.00           C  
ATOM   1525  OH  TYR B 655      42.626   5.768   2.651  1.00  0.00           O  
ATOM   1526  N   ALA B 656      45.273   7.768  -5.307  1.00  0.00           N  
ATOM   1527  CA  ALA B 656      45.296   8.454  -6.595  1.00  0.00           C  
ATOM   1528  C   ALA B 656      43.942   8.311  -7.270  1.00  0.00           C  
ATOM   1529  O   ALA B 656      43.300   7.266  -7.197  1.00  0.00           O  
ATOM   1530  CB  ALA B 656      46.384   7.887  -7.509  1.00  0.00           C  
ATOM   1531  N   LEU B 657      43.483   9.387  -7.889  1.00  0.00           N  
ATOM   1532  CA  LEU B 657      42.242   9.325  -8.637  1.00  0.00           C  
ATOM   1533  C   LEU B 657      42.696   8.557  -9.886  1.00  0.00           C  
ATOM   1534  O   LEU B 657      43.752   8.830 -10.460  1.00  0.00           O  
ATOM   1535  CB  LEU B 657      41.752  10.730  -8.963  1.00  0.00           C  
ATOM   1536  CG  LEU B 657      41.174  11.483  -7.757  1.00  0.00           C  
ATOM   1537  CD1 LEU B 657      40.322  12.630  -8.249  1.00  0.00           C  
ATOM   1538  CD2 LEU B 657      40.328  10.571  -6.897  1.00  0.00           C  
ATOM   1539  N   PRO B 658      41.911   7.577 -10.305  1.00  0.00           N  
ATOM   1540  CA  PRO B 658      42.195   6.727 -11.467  1.00  0.00           C  
ATOM   1541  C   PRO B 658      42.131   7.302 -12.859  1.00  0.00           C  
ATOM   1542  O   PRO B 658      41.252   8.102 -13.169  1.00  0.00           O  
ATOM   1543  CB  PRO B 658      41.177   5.618 -11.315  1.00  0.00           C  
ATOM   1544  CG  PRO B 658      39.965   6.384 -10.812  1.00  0.00           C  
ATOM   1545  CD  PRO B 658      40.556   7.329  -9.777  1.00  0.00           C  
ATOM   1546  N   GLN B 659      43.066   6.885 -13.702  1.00  0.00           N  
ATOM   1547  CA  GLN B 659      43.050   7.258 -15.111  1.00  0.00           C  
ATOM   1548  C   GLN B 659      41.822   6.483 -15.686  1.00  0.00           C  
ATOM   1549  O   GLN B 659      41.110   6.940 -16.605  1.00  0.00           O  
ATOM   1550  CB  GLN B 659      44.319   6.770 -15.776  1.00  0.00           C  
ATOM   1551  CG  GLN B 659      45.556   7.154 -15.010  1.00  0.00           C  
ATOM   1552  CD  GLN B 659      46.029   8.588 -15.206  1.00  0.00           C  
ATOM   1553  OE1 GLN B 659      45.471   9.531 -14.643  1.00  0.00           O  
ATOM   1554  NE2 GLN B 659      47.081   8.752 -16.001  1.00  0.00           N  
ATOM   1555  N   SER B 660      41.602   5.302 -15.106  1.00  0.00           N  
ATOM   1556  CA  SER B 660      40.488   4.426 -15.445  1.00  0.00           C  
ATOM   1557  C   SER B 660      40.583   3.156 -14.591  1.00  0.00           C  
ATOM   1558  O   SER B 660      41.589   2.930 -13.884  1.00  0.00           O  
ATOM   1559  CB  SER B 660      40.517   4.044 -16.926  1.00  0.00           C  
ATOM   1560  OG  SER B 660      41.620   3.205 -17.226  1.00  0.00           O  
ATOM   1561  N   PRO B 661      39.523   2.320 -14.617  1.00  0.00           N  
ATOM   1562  CA  PRO B 661      39.526   1.067 -13.834  1.00  0.00           C  
ATOM   1563  C   PRO B 661      40.527   0.087 -14.460  1.00  0.00           C  
ATOM   1564  O   PRO B 661      40.320  -1.129 -14.479  1.00  0.00           O  
ATOM   1565  CB  PRO B 661      38.075   0.589 -13.941  1.00  0.00           C  
ATOM   1566  CG  PRO B 661      37.304   1.894 -14.086  1.00  0.00           C  
ATOM   1567  CD  PRO B 661      38.162   2.652 -15.079  1.00  0.00           C  
ATOM   1568  N   GLN B 662      41.619   0.671 -14.950  1.00  0.00           N  
ATOM   1569  CA  GLN B 662      42.706  -0.010 -15.634  1.00  0.00           C  
ATOM   1570  C   GLN B 662      43.020  -1.437 -15.164  1.00  0.00           C  
ATOM   1571  O   GLN B 662      42.826  -2.393 -15.925  1.00  0.00           O  
ATOM   1572  CB  GLN B 662      43.970   0.907 -15.634  1.00  0.00           C  
ATOM   1573  CG  GLN B 662      44.451   1.299 -17.077  1.00  0.00           C  
ATOM   1574  CD  GLN B 662      45.038   2.720 -17.233  1.00  0.00           C  
ATOM   1575  OE1 GLN B 662      44.441   3.719 -16.808  1.00  0.00           O  
ATOM   1576  NE2 GLN B 662      46.196   2.811 -17.884  1.00  0.00           N  
ATOM   1577  N   LEU B 663      43.478  -1.610 -13.928  1.00  0.00           N  
ATOM   1578  CA  LEU B 663      43.811  -2.964 -13.479  1.00  0.00           C  
ATOM   1579  C   LEU B 663      42.662  -3.754 -12.850  1.00  0.00           C  
ATOM   1580  O   LEU B 663      42.641  -4.968 -12.920  1.00  0.00           O  
ATOM   1581  CB  LEU B 663      45.035  -2.910 -12.553  1.00  0.00           C  
ATOM   1582  CG  LEU B 663      46.448  -2.974 -13.195  1.00  0.00           C  
ATOM   1583  CD1 LEU B 663      46.505  -2.216 -14.510  1.00  0.00           C  
ATOM   1584  CD2 LEU B 663      47.493  -2.418 -12.213  1.00  0.00           C  
ATOM   1585  N   PHE B 664      41.699  -3.074 -12.249  1.00  0.00           N  
ATOM   1586  CA  PHE B 664      40.552  -3.745 -11.651  1.00  0.00           C  
ATOM   1587  C   PHE B 664      39.631  -4.529 -12.609  1.00  0.00           C  
ATOM   1588  O   PHE B 664      39.023  -5.529 -12.193  1.00  0.00           O  
ATOM   1589  CB  PHE B 664      39.694  -2.738 -10.893  1.00  0.00           C  
ATOM   1590  CG  PHE B 664      40.350  -2.194  -9.680  1.00  0.00           C  
ATOM   1591  CD1 PHE B 664      40.724  -3.049  -8.640  1.00  0.00           C  
ATOM   1592  CD2 PHE B 664      40.651  -0.840  -9.588  1.00  0.00           C  
ATOM   1593  CE1 PHE B 664      41.392  -2.566  -7.533  1.00  0.00           C  
ATOM   1594  CE2 PHE B 664      41.320  -0.346  -8.483  1.00  0.00           C  
ATOM   1595  CZ  PHE B 664      41.692  -1.211  -7.454  1.00  0.00           C  
ATOM   1596  N   LYS B 665      39.482  -4.089 -13.862  1.00  0.00           N  
ATOM   1597  CA  LYS B 665      38.603  -4.828 -14.771  1.00  0.00           C  
ATOM   1598  C   LYS B 665      39.246  -6.164 -15.182  1.00  0.00           C  
ATOM   1599  O   LYS B 665      38.547  -7.170 -15.416  1.00  0.00           O  
ATOM   1600  CB  LYS B 665      38.215  -3.976 -15.985  1.00  0.00           C  
ATOM   1601  CG  LYS B 665      39.305  -3.608 -16.972  1.00  0.00           C  
ATOM   1602  CD  LYS B 665      38.697  -2.639 -17.993  1.00  0.00           C  
ATOM   1603  CE  LYS B 665      39.564  -2.444 -19.219  1.00  0.00           C  
ATOM   1604  NZ  LYS B 665      38.893  -1.494 -20.196  1.00  0.00           N  
ATOM   1605  N   GLN B 666      40.577  -6.171 -15.223  1.00  0.00           N  
ATOM   1606  CA  GLN B 666      41.343  -7.373 -15.545  1.00  0.00           C  
ATOM   1607  C   GLN B 666      41.285  -8.296 -14.332  1.00  0.00           C  
ATOM   1608  O   GLN B 666      41.210  -9.515 -14.459  1.00  0.00           O  
ATOM   1609  CB  GLN B 666      42.792  -7.007 -15.893  1.00  0.00           C  
ATOM   1610  CG  GLN B 666      42.887  -6.162 -17.171  1.00  0.00           C  
ATOM   1611  CD  GLN B 666      44.310  -5.885 -17.604  1.00  0.00           C  
ATOM   1612  OE1 GLN B 666      45.102  -6.806 -17.811  1.00  0.00           O  
ATOM   1613  NE2 GLN B 666      44.645  -4.607 -17.758  1.00  0.00           N  
ATOM   1614  N   LEU B 667      41.292  -7.718 -13.140  1.00  0.00           N  
ATOM   1615  CA  LEU B 667      41.196  -8.545 -11.938  1.00  0.00           C  
ATOM   1616  C   LEU B 667      39.841  -9.252 -11.923  1.00  0.00           C  
ATOM   1617  O   LEU B 667      39.766 -10.443 -11.623  1.00  0.00           O  
ATOM   1618  CB  LEU B 667      41.351  -7.683 -10.678  1.00  0.00           C  
ATOM   1619  CG  LEU B 667      42.593  -7.905  -9.820  1.00  0.00           C  
ATOM   1620  CD1 LEU B 667      43.814  -7.989 -10.686  1.00  0.00           C  
ATOM   1621  CD2 LEU B 667      42.731  -6.776  -8.832  1.00  0.00           C  
ATOM   1622  N   LEU B 668      38.777  -8.510 -12.250  1.00  0.00           N  
ATOM   1623  CA  LEU B 668      37.408  -9.038 -12.275  1.00  0.00           C  
ATOM   1624  C   LEU B 668      37.225 -10.190 -13.309  1.00  0.00           C  
ATOM   1625  O   LEU B 668      36.304 -11.016 -13.205  1.00  0.00           O  
ATOM   1626  CB  LEU B 668      36.439  -7.880 -12.521  1.00  0.00           C  
ATOM   1627  CG  LEU B 668      36.367  -6.784 -11.431  1.00  0.00           C  
ATOM   1628  CD1 LEU B 668      35.628  -5.581 -11.959  1.00  0.00           C  
ATOM   1629  CD2 LEU B 668      35.658  -7.309 -10.179  1.00  0.00           C  
ATOM   1630  N   MET B 669      38.113 -10.251 -14.294  1.00  0.00           N  
ATOM   1631  CA  MET B 669      38.094 -11.338 -15.261  1.00  0.00           C  
ATOM   1632  C   MET B 669      38.750 -12.567 -14.607  1.00  0.00           C  
ATOM   1633  O   MET B 669      38.352 -13.723 -14.853  1.00  0.00           O  
ATOM   1634  CB  MET B 669      38.875 -10.952 -16.503  1.00  0.00           C  
ATOM   1635  CG  MET B 669      38.333  -9.735 -17.182  1.00  0.00           C  
ATOM   1636  SD  MET B 669      36.670  -9.978 -17.809  1.00  0.00           S  
ATOM   1637  CE  MET B 669      35.702  -9.435 -16.471  1.00  0.00           C  
ATOM   1638  N   MET B 670      39.759 -12.311 -13.774  1.00  0.00           N  
ATOM   1639  CA  MET B 670      40.445 -13.378 -13.055  1.00  0.00           C  
ATOM   1640  C   MET B 670      39.481 -13.938 -12.028  1.00  0.00           C  
ATOM   1641  O   MET B 670      39.507 -15.133 -11.732  1.00  0.00           O  
ATOM   1642  CB  MET B 670      41.637 -12.845 -12.289  1.00  0.00           C  
ATOM   1643  CG  MET B 670      42.471 -11.848 -13.023  1.00  0.00           C  
ATOM   1644  SD  MET B 670      43.530 -12.666 -14.155  1.00  0.00           S  
ATOM   1645  CE  MET B 670      43.199 -11.786 -15.661  1.00  0.00           C  
ATOM   1646  N   SER B 671      38.642 -13.058 -11.476  1.00  0.00           N  
ATOM   1647  CA  SER B 671      37.673 -13.444 -10.442  1.00  0.00           C  
ATOM   1648  C   SER B 671      36.485 -14.200 -11.015  1.00  0.00           C  
ATOM   1649  O   SER B 671      35.519 -14.526 -10.311  1.00  0.00           O  
ATOM   1650  CB  SER B 671      37.198 -12.207  -9.661  1.00  0.00           C  
ATOM   1651  OG  SER B 671      38.292 -11.579  -9.000  1.00  0.00           O  
ATOM   1652  N   GLY B 685      36.559 -14.473 -12.311  1.00  0.00           N  
ATOM   1653  CA  GLY B 685      35.499 -15.228 -12.930  1.00  0.00           C  
ATOM   1654  C   GLY B 685      34.272 -14.489 -13.391  1.00  0.00           C  
ATOM   1655  O   GLY B 685      33.419 -15.104 -14.007  1.00  0.00           O  
ATOM   1656  N   PHE B 686      34.140 -13.204 -13.079  1.00  0.00           N  
ATOM   1657  CA  PHE B 686      32.985 -12.468 -13.585  1.00  0.00           C  
ATOM   1658  C   PHE B 686      33.293 -12.688 -15.050  1.00  0.00           C  
ATOM   1659  O   PHE B 686      34.451 -12.890 -15.400  1.00  0.00           O  
ATOM   1660  CB  PHE B 686      33.057 -11.010 -13.123  1.00  0.00           C  
ATOM   1661  CG  PHE B 686      32.786 -10.860 -11.650  1.00  0.00           C  
ATOM   1662  CD1 PHE B 686      31.495 -11.037 -11.158  1.00  0.00           C  
ATOM   1663  CD2 PHE B 686      33.842 -10.704 -10.737  1.00  0.00           C  
ATOM   1664  CE1 PHE B 686      31.253 -11.077  -9.773  1.00  0.00           C  
ATOM   1665  CE2 PHE B 686      33.615 -10.744  -9.355  1.00  0.00           C  
ATOM   1666  CZ  PHE B 686      32.319 -10.934  -8.869  1.00  0.00           C  
ATOM   1667  N   ASP B 687      32.335 -12.698 -15.940  1.00  0.00           N  
ATOM   1668  CA  ASP B 687      32.806 -13.058 -17.266  1.00  0.00           C  
ATOM   1669  C   ASP B 687      32.908 -11.904 -18.230  1.00  0.00           C  
ATOM   1670  O   ASP B 687      33.745 -11.904 -19.141  1.00  0.00           O  
ATOM   1671  CB  ASP B 687      31.906 -14.161 -17.844  1.00  0.00           C  
ATOM   1672  CG  ASP B 687      32.253 -14.500 -19.269  1.00  0.00           C  
ATOM   1673  OD1 ASP B 687      33.292 -15.148 -19.520  1.00  0.00           O  
ATOM   1674  OD2 ASP B 687      31.489 -14.102 -20.151  1.00  0.00           O  
ATOM   1675  N   ARG B 688      32.035 -10.927 -18.005  1.00  0.00           N  
ATOM   1676  CA  ARG B 688      31.918  -9.742 -18.826  1.00  0.00           C  
ATOM   1677  C   ARG B 688      31.621  -8.580 -17.904  1.00  0.00           C  
ATOM   1678  O   ARG B 688      30.678  -8.621 -17.122  1.00  0.00           O  
ATOM   1679  CB  ARG B 688      30.769  -9.917 -19.821  1.00  0.00           C  
ATOM   1680  CG  ARG B 688      31.088 -10.884 -20.931  1.00  0.00           C  
ATOM   1681  CD  ARG B 688      29.896 -11.136 -21.819  1.00  0.00           C  
ATOM   1682  NE  ARG B 688      30.306 -11.680 -23.115  1.00  0.00           N  
ATOM   1683  CZ  ARG B 688      29.486 -11.803 -24.155  1.00  0.00           C  
ATOM   1684  NH1 ARG B 688      28.222 -11.426 -24.038  1.00  0.00           N  
ATOM   1685  NH2 ARG B 688      29.940 -12.252 -25.312  1.00  0.00           N  
ATOM   1686  N   TYR B 689      32.426  -7.534 -18.013  1.00  0.00           N  
ATOM   1687  CA  TYR B 689      32.259  -6.362 -17.171  1.00  0.00           C  
ATOM   1688  C   TYR B 689      32.092  -5.095 -18.005  1.00  0.00           C  
ATOM   1689  O   TYR B 689      32.545  -4.996 -19.147  1.00  0.00           O  
ATOM   1690  CB  TYR B 689      33.486  -6.226 -16.218  1.00  0.00           C  
ATOM   1691  CG  TYR B 689      33.911  -4.788 -15.906  1.00  0.00           C  
ATOM   1692  CD1 TYR B 689      34.674  -4.056 -16.815  1.00  0.00           C  
ATOM   1693  CD2 TYR B 689      33.561  -4.171 -14.707  1.00  0.00           C  
ATOM   1694  CE1 TYR B 689      35.084  -2.770 -16.554  1.00  0.00           C  
ATOM   1695  CE2 TYR B 689      33.977  -2.851 -14.418  1.00  0.00           C  
ATOM   1696  CZ  TYR B 689      34.749  -2.160 -15.351  1.00  0.00           C  
ATOM   1697  OH  TYR B 689      35.252  -0.896 -15.070  1.00  0.00           O  
ATOM   1698  N   TYR B 690      31.411  -4.128 -17.430  1.00  0.00           N  
ATOM   1699  CA  TYR B 690      31.303  -2.843 -18.081  1.00  0.00           C  
ATOM   1700  C   TYR B 690      30.951  -1.919 -16.952  1.00  0.00           C  
ATOM   1701  O   TYR B 690      30.517  -2.382 -15.888  1.00  0.00           O  
ATOM   1702  CB  TYR B 690      30.211  -2.803 -19.172  1.00  0.00           C  
ATOM   1703  CG  TYR B 690      28.827  -2.487 -18.686  1.00  0.00           C  
ATOM   1704  CD1 TYR B 690      28.021  -3.480 -18.148  1.00  0.00           C  
ATOM   1705  CD2 TYR B 690      28.298  -1.196 -18.795  1.00  0.00           C  
ATOM   1706  CE1 TYR B 690      26.704  -3.216 -17.742  1.00  0.00           C  
ATOM   1707  CE2 TYR B 690      26.985  -0.924 -18.380  1.00  0.00           C  
ATOM   1708  CZ  TYR B 690      26.201  -1.951 -17.862  1.00  0.00           C  
ATOM   1709  OH  TYR B 690      24.908  -1.734 -17.468  1.00  0.00           O  
ATOM   1710  N   GLN B 691      31.117  -0.620 -17.180  1.00  0.00           N  
ATOM   1711  CA  GLN B 691      30.784   0.371 -16.155  1.00  0.00           C  
ATOM   1712  C   GLN B 691      30.740   1.743 -16.853  1.00  0.00           C  
ATOM   1713  O   GLN B 691      31.530   1.952 -17.772  1.00  0.00           O  
ATOM   1714  CB  GLN B 691      31.880   0.308 -15.061  1.00  0.00           C  
ATOM   1715  CG  GLN B 691      31.717   1.254 -13.912  1.00  0.00           C  
ATOM   1716  CD  GLN B 691      32.760   1.054 -12.813  1.00  0.00           C  
ATOM   1717  OE1 GLN B 691      33.925   0.696 -13.082  1.00  0.00           O  
ATOM   1718  NE2 GLN B 691      32.355   1.311 -11.566  1.00  0.00           N  
ATOM   1719  N   ILE B 692      29.797   2.635 -16.515  1.00  0.00           N  
ATOM   1720  CA  ILE B 692      29.871   3.987 -17.127  1.00  0.00           C  
ATOM   1721  C   ILE B 692      30.601   4.723 -16.010  1.00  0.00           C  
ATOM   1722  O   ILE B 692      30.012   5.062 -14.976  1.00  0.00           O  
ATOM   1723  CB  ILE B 692      28.509   4.688 -17.383  1.00  0.00           C  
ATOM   1724  CG1 ILE B 692      27.598   3.829 -18.281  1.00  0.00           C  
ATOM   1725  CG2 ILE B 692      28.763   5.988 -18.117  1.00  0.00           C  
ATOM   1726  CD1 ILE B 692      28.141   3.626 -19.664  1.00  0.00           C  
ATOM   1727  N   VAL B 693      31.888   4.976 -16.232  1.00  0.00           N  
ATOM   1728  CA  VAL B 693      32.735   5.524 -15.181  1.00  0.00           C  
ATOM   1729  C   VAL B 693      33.657   6.717 -15.454  1.00  0.00           C  
ATOM   1730  O   VAL B 693      34.163   6.902 -16.554  1.00  0.00           O  
ATOM   1731  CB  VAL B 693      33.585   4.345 -14.620  1.00  0.00           C  
ATOM   1732  CG1 VAL B 693      34.500   3.793 -15.720  1.00  0.00           C  
ATOM   1733  CG2 VAL B 693      34.382   4.788 -13.429  1.00  0.00           C  
ATOM   1734  N   LYS B 695      33.881   7.526 -14.420  1.00  0.00           N  
ATOM   1735  CA  LYS B 695      34.774   8.682 -14.552  1.00  0.00           C  
ATOM   1736  C   LYS B 695      36.256   8.333 -14.539  1.00  0.00           C  
ATOM   1737  O   LYS B 695      36.674   7.373 -13.905  1.00  0.00           O  
ATOM   1738  CB  LYS B 695      34.485   9.719 -13.472  1.00  0.00           C  
ATOM   1739  CG  LYS B 695      33.330  10.630 -13.848  1.00  0.00           C  
ATOM   1740  CD  LYS B 695      33.062  11.687 -12.798  1.00  0.00           C  
ATOM   1741  CE  LYS B 695      31.971  12.629 -13.275  1.00  0.00           C  
ATOM   1742  NZ  LYS B 695      32.330  13.159 -14.616  1.00  0.00           N  
ATOM   1743  N   CYS B 696      37.032   9.111 -15.281  1.00  0.00           N  
ATOM   1744  CA  CYS B 696      38.472   8.922 -15.382  1.00  0.00           C  
ATOM   1745  C   CYS B 696      39.179  10.249 -15.268  1.00  0.00           C  
ATOM   1746  O   CYS B 696      38.570  11.291 -15.481  1.00  0.00           O  
ATOM   1747  CB  CYS B 696      38.824   8.263 -16.697  1.00  0.00           C  
ATOM   1748  SG  CYS B 696      38.125   6.654 -16.731  1.00  0.00           S  
ATOM   1749  N   PHE B 697      40.460  10.220 -14.930  1.00  0.00           N  
ATOM   1750  CA  PHE B 697      41.181  11.461 -14.775  1.00  0.00           C  
ATOM   1751  C   PHE B 697      42.514  11.501 -15.489  1.00  0.00           C  
ATOM   1752  O   PHE B 697      43.258  10.541 -15.465  1.00  0.00           O  
ATOM   1753  CB  PHE B 697      41.394  11.745 -13.290  1.00  0.00           C  
ATOM   1754  CG  PHE B 697      40.136  11.712 -12.481  1.00  0.00           C  
ATOM   1755  CD1 PHE B 697      39.597  10.507 -12.057  1.00  0.00           C  
ATOM   1756  CD2 PHE B 697      39.489  12.879 -12.140  1.00  0.00           C  
ATOM   1757  CE1 PHE B 697      38.434  10.478 -11.306  1.00  0.00           C  
ATOM   1758  CE2 PHE B 697      38.317  12.853 -11.386  1.00  0.00           C  
ATOM   1759  CZ  PHE B 697      37.795  11.649 -10.970  1.00  0.00           C  
ATOM   1760  N   ARG B 698      42.806  12.620 -16.136  1.00  0.00           N  
ATOM   1761  CA  ARG B 698      44.080  12.820 -16.817  1.00  0.00           C  
ATOM   1762  C   ARG B 698      44.688  14.013 -16.069  1.00  0.00           C  
ATOM   1763  O   ARG B 698      43.965  14.737 -15.385  1.00  0.00           O  
ATOM   1764  CB  ARG B 698      43.839  13.142 -18.297  1.00  0.00           C  
ATOM   1765  CG  ARG B 698      42.582  13.962 -18.545  1.00  0.00           C  
ATOM   1766  CD  ARG B 698      42.379  14.344 -20.014  1.00  0.00           C  
ATOM   1767  NE  ARG B 698      41.633  13.356 -20.804  1.00  0.00           N  
ATOM   1768  CZ  ARG B 698      40.540  13.628 -21.519  1.00  0.00           C  
ATOM   1769  NH1 ARG B 698      40.046  14.855 -21.547  1.00  0.00           N  
ATOM   1770  NH2 ARG B 698      39.947  12.674 -22.221  1.00  0.00           N  
ATOM   1771  N   ASP B 699      46.000  14.209 -16.150  1.00  0.00           N  
ATOM   1772  CA  ASP B 699      46.615  15.351 -15.461  1.00  0.00           C  
ATOM   1773  C   ASP B 699      47.756  15.943 -16.274  1.00  0.00           C  
ATOM   1774  O   ASP B 699      48.804  16.294 -15.737  1.00  0.00           O  
ATOM   1775  CB  ASP B 699      47.126  14.948 -14.067  1.00  0.00           C  
ATOM   1776  CG  ASP B 699      47.754  16.120 -13.304  1.00  0.00           C  
ATOM   1777  OD1 ASP B 699      47.032  17.086 -12.963  1.00  0.00           O  
ATOM   1778  OD2 ASP B 699      48.979  16.072 -13.049  1.00  0.00           O  
ATOM   1779  N   GLU B 700      47.544  16.052 -17.577  1.00  0.00           N  
ATOM   1780  CA  GLU B 700      48.545  16.611 -18.467  1.00  0.00           C  
ATOM   1781  C   GLU B 700      48.251  18.109 -18.598  1.00  0.00           C  
ATOM   1782  O   GLU B 700      47.769  18.737 -17.644  1.00  0.00           O  
ATOM   1783  CB  GLU B 700      48.447  15.921 -19.828  1.00  0.00           C  
ATOM   1784  CG  GLU B 700      49.649  16.124 -20.724  1.00  0.00           C  
ATOM   1785  CD  GLU B 700      49.415  15.595 -22.119  1.00  0.00           C  
ATOM   1786  OE1 GLU B 700      49.098  14.391 -22.251  1.00  0.00           O  
ATOM   1787  OE2 GLU B 700      49.545  16.382 -23.082  1.00  0.00           O  
ATOM   1788  N   ASP B 703      48.561  18.692 -19.755  1.00  0.00           N  
ATOM   1789  CA  ASP B 703      48.254  20.100 -19.957  1.00  0.00           C  
ATOM   1790  C   ASP B 703      46.914  20.131 -20.667  1.00  0.00           C  
ATOM   1791  O   ASP B 703      46.778  19.742 -21.834  1.00  0.00           O  
ATOM   1792  CB  ASP B 703      49.307  20.833 -20.791  1.00  0.00           C  
ATOM   1793  CG  ASP B 703      49.093  22.348 -20.780  1.00  0.00           C  
ATOM   1794  OD1 ASP B 703      49.046  22.928 -19.673  1.00  0.00           O  
ATOM   1795  OD2 ASP B 703      48.963  22.959 -21.864  1.00  0.00           O  
ATOM   1796  N   LEU B 713      45.928  20.582 -19.910  1.00  0.00           N  
ATOM   1797  CA  LEU B 713      44.546  20.683 -20.327  1.00  0.00           C  
ATOM   1798  C   LEU B 713      44.345  21.298 -21.699  1.00  0.00           C  
ATOM   1799  O   LEU B 713      44.113  22.496 -21.825  1.00  0.00           O  
ATOM   1800  CB  LEU B 713      43.806  21.488 -19.275  1.00  0.00           C  
ATOM   1801  CG  LEU B 713      44.541  21.308 -17.947  1.00  0.00           C  
ATOM   1802  CD1 LEU B 713      44.505  22.589 -17.141  1.00  0.00           C  
ATOM   1803  CD2 LEU B 713      43.952  20.116 -17.211  1.00  0.00           C  
ATOM   1804  N   ARG B 714      44.443  20.474 -22.731  1.00  0.00           N  
ATOM   1805  CA  ARG B 714      44.229  20.950 -24.081  1.00  0.00           C  
ATOM   1806  C   ARG B 714      42.730  21.258 -24.171  1.00  0.00           C  
ATOM   1807  O   ARG B 714      41.961  20.824 -23.307  1.00  0.00           O  
ATOM   1808  CB  ARG B 714      44.607  19.846 -25.072  1.00  0.00           C  
ATOM   1809  CG  ARG B 714      44.387  20.206 -26.533  1.00  0.00           C  
ATOM   1810  CD  ARG B 714      43.752  19.050 -27.302  1.00  0.00           C  
ATOM   1811  NE  ARG B 714      44.625  17.882 -27.423  1.00  0.00           N  
ATOM   1812  CZ  ARG B 714      44.228  16.693 -27.875  1.00  0.00           C  
ATOM   1813  NH1 ARG B 714      42.968  16.505 -28.249  1.00  0.00           N  
ATOM   1814  NH2 ARG B 714      45.089  15.689 -27.952  1.00  0.00           N  
ATOM   1815  N   ALA B 715      42.315  22.023 -25.182  1.00  0.00           N  
ATOM   1816  CA  ALA B 715      40.888  22.326 -25.372  1.00  0.00           C  
ATOM   1817  C   ALA B 715      40.280  20.993 -25.800  1.00  0.00           C  
ATOM   1818  O   ALA B 715      40.958  20.204 -26.460  1.00  0.00           O  
ATOM   1819  CB  ALA B 715      40.694  23.375 -26.465  1.00  0.00           C  
ATOM   1820  N   ASP B 716      39.023  20.736 -25.441  1.00  0.00           N  
ATOM   1821  CA  ASP B 716      38.384  19.449 -25.761  1.00  0.00           C  
ATOM   1822  C   ASP B 716      38.883  18.405 -24.741  1.00  0.00           C  
ATOM   1823  O   ASP B 716      38.486  17.234 -24.759  1.00  0.00           O  
ATOM   1824  CB  ASP B 716      38.734  19.006 -27.195  1.00  0.00           C  
ATOM   1825  CG  ASP B 716      38.765  17.492 -27.356  1.00  0.00           C  
ATOM   1826  OD1 ASP B 716      37.729  16.841 -27.080  1.00  0.00           O  
ATOM   1827  OD2 ASP B 716      39.826  16.953 -27.756  1.00  0.00           O  
ATOM   1828  N   ARG B 718      39.746  18.857 -23.836  1.00  0.00           N  
ATOM   1829  CA  ARG B 718      40.309  17.993 -22.828  1.00  0.00           C  
ATOM   1830  C   ARG B 718      40.066  18.476 -21.411  1.00  0.00           C  
ATOM   1831  O   ARG B 718      40.721  19.384 -20.929  1.00  0.00           O  
ATOM   1832  CB  ARG B 718      41.791  17.840 -23.097  1.00  0.00           C  
ATOM   1833  CG  ARG B 718      42.040  17.126 -24.390  1.00  0.00           C  
ATOM   1834  CD  ARG B 718      41.581  15.689 -24.294  1.00  0.00           C  
ATOM   1835  NE  ARG B 718      42.686  14.780 -24.570  1.00  0.00           N  
ATOM   1836  CZ  ARG B 718      43.876  14.833 -23.968  1.00  0.00           C  
ATOM   1837  NH1 ARG B 718      44.125  15.756 -23.043  1.00  0.00           N  
ATOM   1838  NH2 ARG B 718      44.829  13.968 -24.299  1.00  0.00           N  
ATOM   1839  N   GLN B 723      39.109  17.845 -20.755  1.00  0.00           N  
ATOM   1840  CA  GLN B 723      38.743  18.162 -19.390  1.00  0.00           C  
ATOM   1841  C   GLN B 723      39.629  17.403 -18.408  1.00  0.00           C  
ATOM   1842  O   GLN B 723      40.304  16.441 -18.766  1.00  0.00           O  
ATOM   1843  CB  GLN B 723      37.282  17.755 -19.139  1.00  0.00           C  
ATOM   1844  CG  GLN B 723      36.219  18.521 -19.921  1.00  0.00           C  
ATOM   1845  CD  GLN B 723      35.961  19.895 -19.356  1.00  0.00           C  
ATOM   1846  OE1 GLN B 723      36.314  20.919 -19.957  1.00  0.00           O  
ATOM   1847  NE2 GLN B 723      35.358  19.933 -18.179  1.00  0.00           N  
ATOM   1848  N   PRO B 724      39.652  17.837 -17.152  1.00  0.00           N  
ATOM   1849  CA  PRO B 724      40.474  17.138 -16.161  1.00  0.00           C  
ATOM   1850  C   PRO B 724      39.855  15.778 -15.813  1.00  0.00           C  
ATOM   1851  O   PRO B 724      40.537  14.894 -15.306  1.00  0.00           O  
ATOM   1852  CB  PRO B 724      40.484  18.096 -14.978  1.00  0.00           C  
ATOM   1853  CG  PRO B 724      39.152  18.816 -15.116  1.00  0.00           C  
ATOM   1854  CD  PRO B 724      39.119  19.096 -16.607  1.00  0.00           C  
ATOM   1855  N   GLU B 725      38.556  15.620 -16.052  1.00  0.00           N  
ATOM   1856  CA  GLU B 725      37.909  14.342 -15.806  1.00  0.00           C  
ATOM   1857  C   GLU B 725      37.001  14.047 -16.974  1.00  0.00           C  
ATOM   1858  O   GLU B 725      36.431  14.957 -17.557  1.00  0.00           O  
ATOM   1859  CB  GLU B 725      37.109  14.330 -14.498  1.00  0.00           C  
ATOM   1860  CG  GLU B 725      36.067  15.351 -14.391  1.00  0.00           C  
ATOM   1861  CD  GLU B 725      35.423  15.387 -13.025  1.00  0.00           C  
ATOM   1862  OE1 GLU B 725      34.606  14.506 -12.743  1.00  0.00           O  
ATOM   1863  OE2 GLU B 725      35.736  16.297 -12.226  1.00  0.00           O  
ATOM   1864  N   PHE B 726      36.864  12.771 -17.319  1.00  0.00           N  
ATOM   1865  CA  PHE B 726      36.043  12.399 -18.461  1.00  0.00           C  
ATOM   1866  C   PHE B 726      35.428  11.049 -18.295  1.00  0.00           C  
ATOM   1867  O   PHE B 726      36.051  10.157 -17.755  1.00  0.00           O  
ATOM   1868  CB  PHE B 726      36.886  12.396 -19.722  1.00  0.00           C  
ATOM   1869  CG  PHE B 726      38.021  11.428 -19.690  1.00  0.00           C  
ATOM   1870  CD1 PHE B 726      39.245  11.790 -19.149  1.00  0.00           C  
ATOM   1871  CD2 PHE B 726      37.889  10.170 -20.263  1.00  0.00           C  
ATOM   1872  CE1 PHE B 726      40.339  10.897 -19.190  1.00  0.00           C  
ATOM   1873  CE2 PHE B 726      38.972   9.283 -20.312  1.00  0.00           C  
ATOM   1874  CZ  PHE B 726      40.201   9.647 -19.777  1.00  0.00           C  
ATOM   1875  N   THR B 728      34.204  10.882 -18.779  1.00  0.00           N  
ATOM   1876  CA  THR B 728      33.546   9.591 -18.628  1.00  0.00           C  
ATOM   1877  C   THR B 728      33.809   8.614 -19.756  1.00  0.00           C  
ATOM   1878  O   THR B 728      33.851   8.987 -20.943  1.00  0.00           O  
ATOM   1879  CB  THR B 728      32.055   9.721 -18.487  1.00  0.00           C  
ATOM   1880  OG1 THR B 728      31.750  10.524 -17.332  1.00  0.00           O  
ATOM   1881  CG2 THR B 728      31.444   8.329 -18.323  1.00  0.00           C  
ATOM   1882  N   GLN B 730      33.977   7.357 -19.369  1.00  0.00           N  
ATOM   1883  CA  GLN B 730      34.233   6.294 -20.312  1.00  0.00           C  
ATOM   1884  C   GLN B 730      33.238   5.177 -20.189  1.00  0.00           C  
ATOM   1885  O   GLN B 730      32.788   4.880 -19.087  1.00  0.00           O  
ATOM   1886  CB  GLN B 730      35.616   5.681 -20.070  1.00  0.00           C  
ATOM   1887  CG  GLN B 730      36.754   6.581 -20.385  1.00  0.00           C  
ATOM   1888  CD  GLN B 730      38.012   5.814 -20.649  1.00  0.00           C  
ATOM   1889  OE1 GLN B 730      38.383   4.900 -19.895  1.00  0.00           O  
ATOM   1890  NE2 GLN B 730      38.694   6.179 -21.731  1.00  0.00           N  
ATOM   1891  N   ILE B 731      32.873   4.563 -21.312  1.00  0.00           N  
ATOM   1892  CA  ILE B 731      32.024   3.363 -21.238  1.00  0.00           C  
ATOM   1893  C   ILE B 731      33.145   2.326 -21.169  1.00  0.00           C  
ATOM   1894  O   ILE B 731      33.835   2.088 -22.160  1.00  0.00           O  
ATOM   1895  CB  ILE B 731      31.209   3.112 -22.512  1.00  0.00           C  
ATOM   1896  CG1 ILE B 731      30.266   4.304 -22.766  1.00  0.00           C  
ATOM   1897  CG2 ILE B 731      30.486   1.761 -22.374  1.00  0.00           C  
ATOM   1898  CD1 ILE B 731      29.730   4.422 -24.188  1.00  0.00           C  
ATOM   1899  N   ASP B 732      33.359   1.764 -19.985  1.00  0.00           N  
ATOM   1900  CA  ASP B 732      34.454   0.814 -19.762  1.00  0.00           C  
ATOM   1901  C   ASP B 732      34.030  -0.627 -19.921  1.00  0.00           C  
ATOM   1902  O   ASP B 732      33.070  -1.076 -19.277  1.00  0.00           O  
ATOM   1903  CB  ASP B 732      35.018   1.038 -18.377  1.00  0.00           C  
ATOM   1904  CG  ASP B 732      36.392   0.497 -18.224  1.00  0.00           C  
ATOM   1905  OD1 ASP B 732      37.102   0.426 -19.250  1.00  0.00           O  
ATOM   1906  OD2 ASP B 732      36.762   0.158 -17.068  1.00  0.00           O  
ATOM   1907  N   VAL B 733      34.764  -1.352 -20.765  1.00  0.00           N  
ATOM   1908  CA  VAL B 733      34.443  -2.747 -21.058  1.00  0.00           C  
ATOM   1909  C   VAL B 733      35.578  -3.796 -20.933  1.00  0.00           C  
ATOM   1910  O   VAL B 733      36.728  -3.544 -21.270  1.00  0.00           O  
ATOM   1911  CB  VAL B 733      33.851  -2.841 -22.499  1.00  0.00           C  
ATOM   1912  CG1 VAL B 733      33.142  -4.174 -22.700  1.00  0.00           C  
ATOM   1913  CG2 VAL B 733      32.894  -1.680 -22.735  1.00  0.00           C  
ATOM   1914  N   GLU B 734      35.245  -4.982 -20.451  1.00  0.00           N  
ATOM   1915  CA  GLU B 734      36.234  -6.063 -20.351  1.00  0.00           C  
ATOM   1916  C   GLU B 734      35.529  -7.396 -20.592  1.00  0.00           C  
ATOM   1917  O   GLU B 734      34.389  -7.607 -20.145  1.00  0.00           O  
ATOM   1918  CB  GLU B 734      36.909  -6.094 -18.970  1.00  0.00           C  
ATOM   1919  CG  GLU B 734      38.158  -6.938 -18.926  1.00  0.00           C  
ATOM   1920  CD  GLU B 734      39.279  -6.387 -19.782  1.00  0.00           C  
ATOM   1921  OE1 GLU B 734      39.167  -5.233 -20.264  1.00  0.00           O  
ATOM   1922  OE2 GLU B 734      40.288  -7.096 -19.975  1.00  0.00           O  
ATOM   1923  N   THR B 735      36.185  -8.291 -21.313  1.00  0.00           N  
ATOM   1924  CA  THR B 735      35.565  -9.575 -21.577  1.00  0.00           C  
ATOM   1925  C   THR B 735      36.551 -10.693 -21.408  1.00  0.00           C  
ATOM   1926  O   THR B 735      37.769 -10.491 -21.454  1.00  0.00           O  
ATOM   1927  CB  THR B 735      35.056  -9.693 -23.007  1.00  0.00           C  
ATOM   1928  OG1 THR B 735      36.175  -9.637 -23.900  1.00  0.00           O  
ATOM   1929  CG2 THR B 735      34.066  -8.574 -23.327  1.00  0.00           C  
ATOM   1930  N   SER B 736      35.995 -11.884 -21.231  1.00  0.00           N  
ATOM   1931  CA  SER B 736      36.783 -13.096 -21.101  1.00  0.00           C  
ATOM   1932  C   SER B 736      36.337 -14.074 -22.192  1.00  0.00           C  
ATOM   1933  O   SER B 736      35.173 -14.054 -22.655  1.00  0.00           O  
ATOM   1934  CB  SER B 736      36.553 -13.735 -19.726  1.00  0.00           C  
ATOM   1935  OG  SER B 736      37.179 -13.004 -18.690  1.00  0.00           O  
ATOM   1936  N   PHE B 737      37.276 -14.908 -22.610  1.00  0.00           N  
ATOM   1937  CA  PHE B 737      36.998 -15.952 -23.593  1.00  0.00           C  
ATOM   1938  C   PHE B 737      36.438 -15.432 -24.904  1.00  0.00           C  
ATOM   1939  O   PHE B 737      35.567 -16.062 -25.518  1.00  0.00           O  
ATOM   1940  CB  PHE B 737      36.028 -16.984 -22.981  1.00  0.00           C  
ATOM   1941  CG  PHE B 737      36.525 -17.599 -21.688  1.00  0.00           C  
ATOM   1942  CD1 PHE B 737      37.591 -18.487 -21.686  1.00  0.00           C  
ATOM   1943  CD2 PHE B 737      35.914 -17.295 -20.479  1.00  0.00           C  
ATOM   1944  CE1 PHE B 737      38.036 -19.062 -20.506  1.00  0.00           C  
ATOM   1945  CE2 PHE B 737      36.351 -17.868 -19.291  1.00  0.00           C  
ATOM   1946  CZ  PHE B 737      37.413 -18.752 -19.307  1.00  0.00           C  
ATOM   1947  N   MET B 738      36.946 -14.278 -25.322  1.00  0.00           N  
ATOM   1948  CA  MET B 738      36.533 -13.637 -26.564  1.00  0.00           C  
ATOM   1949  C   MET B 738      37.771 -13.185 -27.322  1.00  0.00           C  
ATOM   1950  O   MET B 738      38.769 -12.789 -26.715  1.00  0.00           O  
ATOM   1951  CB  MET B 738      35.611 -12.444 -26.261  1.00  0.00           C  
ATOM   1952  CG  MET B 738      34.218 -12.885 -25.909  1.00  0.00           C  
ATOM   1953  SD  MET B 738      33.073 -11.636 -25.363  1.00  0.00           S  
ATOM   1954  CE  MET B 738      32.342 -11.165 -26.859  1.00  0.00           C  
ATOM   1955  N   THR B 789      37.729 -13.282 -28.644  1.00  0.00           N  
ATOM   1956  CA  THR B 789      38.863 -12.844 -29.452  1.00  0.00           C  
ATOM   1957  C   THR B 789      38.639 -11.378 -29.783  1.00  0.00           C  
ATOM   1958  O   THR B 789      37.582 -10.816 -29.449  1.00  0.00           O  
ATOM   1959  CB  THR B 789      38.942 -13.603 -30.766  1.00  0.00           C  
ATOM   1960  OG1 THR B 789      37.808 -13.259 -31.575  1.00  0.00           O  
ATOM   1961  CG2 THR B 789      38.957 -15.094 -30.507  1.00  0.00           C  
ATOM   1962  N   ALA B 790      39.621 -10.753 -30.427  1.00  0.00           N  
ATOM   1963  CA  ALA B 790      39.481  -9.348 -30.802  1.00  0.00           C  
ATOM   1964  C   ALA B 790      38.230  -9.202 -31.699  1.00  0.00           C  
ATOM   1965  O   ALA B 790      37.286  -8.481 -31.348  1.00  0.00           O  
ATOM   1966  CB  ALA B 790      40.742  -8.867 -31.529  1.00  0.00           C  
ATOM   1967  N   PRO B 791      38.189  -9.909 -32.852  1.00  0.00           N  
ATOM   1968  CA  PRO B 791      37.018  -9.793 -33.718  1.00  0.00           C  
ATOM   1969  C   PRO B 791      35.711  -9.968 -32.965  1.00  0.00           C  
ATOM   1970  O   PRO B 791      34.743  -9.250 -33.228  1.00  0.00           O  
ATOM   1971  CB  PRO B 791      37.247 -10.893 -34.752  1.00  0.00           C  
ATOM   1972  CG  PRO B 791      38.697 -10.843 -34.931  1.00  0.00           C  
ATOM   1973  CD  PRO B 791      39.194 -10.781 -33.492  1.00  0.00           C  
ATOM   1974  N   GLN B 792      35.670 -10.902 -32.017  1.00  0.00           N  
ATOM   1975  CA  GLN B 792      34.417 -11.108 -31.282  1.00  0.00           C  
ATOM   1976  C   GLN B 792      34.161  -9.962 -30.323  1.00  0.00           C  
ATOM   1977  O   GLN B 792      33.021  -9.734 -29.933  1.00  0.00           O  
ATOM   1978  CB  GLN B 792      34.427 -12.446 -30.558  1.00  0.00           C  
ATOM   1979  CG  GLN B 792      34.968 -13.521 -31.439  1.00  0.00           C  
ATOM   1980  CD  GLN B 792      35.147 -14.810 -30.724  1.00  0.00           C  
ATOM   1981  OE1 GLN B 792      34.336 -15.709 -30.865  1.00  0.00           O  
ATOM   1982  NE2 GLN B 792      36.211 -14.915 -29.932  1.00  0.00           N  
ATOM   1983  N   VAL B 793      35.220  -9.234 -29.961  1.00  0.00           N  
ATOM   1984  CA  VAL B 793      35.080  -8.065 -29.083  1.00  0.00           C  
ATOM   1985  C   VAL B 793      34.595  -6.916 -29.981  1.00  0.00           C  
ATOM   1986  O   VAL B 793      33.631  -6.218 -29.660  1.00  0.00           O  
ATOM   1987  CB  VAL B 793      36.421  -7.678 -28.420  1.00  0.00           C  
ATOM   1988  CG1 VAL B 793      36.260  -6.404 -27.606  1.00  0.00           C  
ATOM   1989  CG2 VAL B 793      36.886  -8.799 -27.522  1.00  0.00           C  
ATOM   1990  N   ARG B 794      35.251  -6.738 -31.119  1.00  0.00           N  
ATOM   1991  CA  ARG B 794      34.838  -5.714 -32.040  1.00  0.00           C  
ATOM   1992  C   ARG B 794      33.378  -5.886 -32.468  1.00  0.00           C  
ATOM   1993  O   ARG B 794      32.609  -4.924 -32.495  1.00  0.00           O  
ATOM   1994  CB  ARG B 794      35.753  -5.715 -33.257  1.00  0.00           C  
ATOM   1995  CG  ARG B 794      37.093  -5.052 -32.989  1.00  0.00           C  
ATOM   1996  CD  ARG B 794      37.962  -4.991 -34.232  1.00  0.00           C  
ATOM   1997  NE  ARG B 794      38.915  -6.092 -34.293  1.00  0.00           N  
ATOM   1998  CZ  ARG B 794      38.981  -6.973 -35.288  1.00  0.00           C  
ATOM   1999  NH1 ARG B 794      38.143  -6.888 -36.317  1.00  0.00           N  
ATOM   2000  NH2 ARG B 794      39.893  -7.940 -35.264  1.00  0.00           N  
ATOM   2001  N   GLU B 795      32.966  -7.099 -32.795  1.00  0.00           N  
ATOM   2002  CA  GLU B 795      31.586  -7.273 -33.216  1.00  0.00           C  
ATOM   2003  C   GLU B 795      30.563  -6.781 -32.184  1.00  0.00           C  
ATOM   2004  O   GLU B 795      29.654  -6.028 -32.522  1.00  0.00           O  
ATOM   2005  CB  GLU B 795      31.309  -8.739 -33.566  1.00  0.00           C  
ATOM   2006  CG  GLU B 795      29.823  -9.117 -33.553  1.00  0.00           C  
ATOM   2007  CD  GLU B 795      29.581 -10.619 -33.682  1.00  0.00           C  
ATOM   2008  OE1 GLU B 795      30.396 -11.423 -33.147  1.00  0.00           O  
ATOM   2009  OE2 GLU B 795      28.559 -10.993 -34.308  1.00  0.00           O  
ATOM   2010  N   VAL B 796      30.692  -7.195 -30.929  1.00  0.00           N  
ATOM   2011  CA  VAL B 796      29.709  -6.767 -29.944  1.00  0.00           C  
ATOM   2012  C   VAL B 796      29.778  -5.258 -29.666  1.00  0.00           C  
ATOM   2013  O   VAL B 796      28.751  -4.601 -29.474  1.00  0.00           O  
ATOM   2014  CB  VAL B 796      29.841  -7.587 -28.643  1.00  0.00           C  
ATOM   2015  CG1 VAL B 796      31.262  -7.588 -28.183  1.00  0.00           C  
ATOM   2016  CG2 VAL B 796      28.926  -7.024 -27.573  1.00  0.00           C  
ATOM   2017  N   MET B 797      30.977  -4.692 -29.670  1.00  0.00           N  
ATOM   2018  CA  MET B 797      31.093  -3.258 -29.451  1.00  0.00           C  
ATOM   2019  C   MET B 797      30.559  -2.478 -30.650  1.00  0.00           C  
ATOM   2020  O   MET B 797      30.110  -1.337 -30.534  1.00  0.00           O  
ATOM   2021  CB  MET B 797      32.540  -2.903 -29.172  1.00  0.00           C  
ATOM   2022  CG  MET B 797      33.021  -3.500 -27.848  1.00  0.00           C  
ATOM   2023  SD  MET B 797      32.133  -2.839 -26.501  1.00  0.00           S  
ATOM   2024  CE  MET B 797      31.003  -4.111 -26.061  1.00  0.00           C  
ATOM   2025  N   GLU B 798      30.587  -3.119 -31.806  1.00  0.00           N  
ATOM   2026  CA  GLU B 798      30.088  -2.494 -33.028  1.00  0.00           C  
ATOM   2027  C   GLU B 798      28.566  -2.515 -33.016  1.00  0.00           C  
ATOM   2028  O   GLU B 798      27.929  -1.550 -33.440  1.00  0.00           O  
ATOM   2029  CB  GLU B 798      30.603  -3.237 -34.250  1.00  0.00           C  
ATOM   2030  CG  GLU B 798      30.466  -2.471 -35.528  1.00  0.00           C  
ATOM   2031  CD  GLU B 798      30.997  -3.251 -36.721  1.00  0.00           C  
ATOM   2032  OE1 GLU B 798      32.212  -3.576 -36.758  1.00  0.00           O  
ATOM   2033  OE2 GLU B 798      30.184  -3.537 -37.623  1.00  0.00           O  
ATOM   2034  N   ALA B 799      27.979  -3.605 -32.526  1.00  0.00           N  
ATOM   2035  CA  ALA B 799      26.525  -3.687 -32.464  1.00  0.00           C  
ATOM   2036  C   ALA B 799      26.036  -2.629 -31.482  1.00  0.00           C  
ATOM   2037  O   ALA B 799      24.907  -2.154 -31.578  1.00  0.00           O  
ATOM   2038  CB  ALA B 799      26.079  -5.092 -32.018  1.00  0.00           C  
ATOM   2039  N   LEU B 800      26.894  -2.267 -30.532  1.00  0.00           N  
ATOM   2040  CA  LEU B 800      26.567  -1.239 -29.547  1.00  0.00           C  
ATOM   2041  C   LEU B 800      26.444   0.110 -30.278  1.00  0.00           C  
ATOM   2042  O   LEU B 800      25.391   0.755 -30.269  1.00  0.00           O  
ATOM   2043  CB  LEU B 800      27.668  -1.182 -28.456  1.00  0.00           C  
ATOM   2044  CG  LEU B 800      27.551  -0.373 -27.133  1.00  0.00           C  
ATOM   2045  CD1 LEU B 800      28.059   1.012 -27.359  1.00  0.00           C  
ATOM   2046  CD2 LEU B 800      26.128  -0.318 -26.614  1.00  0.00           C  
ATOM   2047  N   VAL B 801      27.516   0.530 -30.931  1.00  0.00           N  
ATOM   2048  CA  VAL B 801      27.468   1.798 -31.632  1.00  0.00           C  
ATOM   2049  C   VAL B 801      26.305   1.821 -32.655  1.00  0.00           C  
ATOM   2050  O   VAL B 801      25.504   2.761 -32.698  1.00  0.00           O  
ATOM   2051  CB  VAL B 801      28.824   2.079 -32.313  1.00  0.00           C  
ATOM   2052  CG1 VAL B 801      28.773   3.390 -33.070  1.00  0.00           C  
ATOM   2053  CG2 VAL B 801      29.930   2.113 -31.255  1.00  0.00           C  
ATOM   2054  N   ARG B 802      26.197   0.780 -33.467  1.00  0.00           N  
ATOM   2055  CA  ARG B 802      25.130   0.725 -34.453  1.00  0.00           C  
ATOM   2056  C   ARG B 802      23.795   0.895 -33.778  1.00  0.00           C  
ATOM   2057  O   ARG B 802      22.939   1.619 -34.272  1.00  0.00           O  
ATOM   2058  CB  ARG B 802      25.167  -0.593 -35.187  1.00  0.00           C  
ATOM   2059  CG  ARG B 802      26.420  -0.754 -35.970  1.00  0.00           C  
ATOM   2060  CD  ARG B 802      26.421  -2.085 -36.674  1.00  0.00           C  
ATOM   2061  NE  ARG B 802      25.288  -2.217 -37.574  1.00  0.00           N  
ATOM   2062  CZ  ARG B 802      25.354  -2.885 -38.715  1.00  0.00           C  
ATOM   2063  NH1 ARG B 802      26.501  -3.465 -39.064  1.00  0.00           N  
ATOM   2064  NH2 ARG B 802      24.285  -2.970 -39.502  1.00  0.00           N  
ATOM   2065  N   HIS B 803      23.620   0.228 -32.644  1.00  0.00           N  
ATOM   2066  CA  HIS B 803      22.383   0.326 -31.888  1.00  0.00           C  
ATOM   2067  C   HIS B 803      22.144   1.764 -31.435  1.00  0.00           C  
ATOM   2068  O   HIS B 803      21.013   2.236 -31.392  1.00  0.00           O  
ATOM   2069  CB  HIS B 803      22.453  -0.575 -30.665  1.00  0.00           C  
ATOM   2070  CG  HIS B 803      21.352  -0.343 -29.674  1.00  0.00           C  
ATOM   2071  ND1 HIS B 803      20.108  -0.920 -29.790  1.00  0.00           N  
ATOM   2072  CD2 HIS B 803      21.312   0.399 -28.543  1.00  0.00           C  
ATOM   2073  CE1 HIS B 803      19.350  -0.547 -28.775  1.00  0.00           C  
ATOM   2074  NE2 HIS B 803      20.056   0.254 -28.001  1.00  0.00           N  
ATOM   2075  N   LEU B 807      23.227   2.454 -31.098  1.00  0.00           N  
ATOM   2076  CA  LEU B 807      23.140   3.831 -30.627  1.00  0.00           C  
ATOM   2077  C   LEU B 807      22.721   4.779 -31.742  1.00  0.00           C  
ATOM   2078  O   LEU B 807      21.945   5.708 -31.516  1.00  0.00           O  
ATOM   2079  CB  LEU B 807      24.490   4.278 -30.033  1.00  0.00           C  
ATOM   2080  CG  LEU B 807      24.987   3.646 -28.729  1.00  0.00           C  
ATOM   2081  CD1 LEU B 807      26.342   4.249 -28.365  1.00  0.00           C  
ATOM   2082  CD2 LEU B 807      23.982   3.914 -27.615  1.00  0.00           C  
ATOM   2083  N   TRP B 808      23.236   4.553 -32.943  1.00  0.00           N  
ATOM   2084  CA  TRP B 808      22.886   5.404 -34.066  1.00  0.00           C  
ATOM   2085  C   TRP B 808      21.433   5.151 -34.525  1.00  0.00           C  
ATOM   2086  O   TRP B 808      20.695   6.082 -34.849  1.00  0.00           O  
ATOM   2087  CB  TRP B 808      23.880   5.180 -35.202  1.00  0.00           C  
ATOM   2088  CG  TRP B 808      24.859   6.296 -35.345  1.00  0.00           C  
ATOM   2089  CD1 TRP B 808      24.890   7.209 -36.338  1.00  0.00           C  
ATOM   2090  CD2 TRP B 808      25.874   6.686 -34.415  1.00  0.00           C  
ATOM   2091  NE1 TRP B 808      25.849   8.153 -36.099  1.00  0.00           N  
ATOM   2092  CE2 TRP B 808      26.472   7.859 -34.919  1.00  0.00           C  
ATOM   2093  CE3 TRP B 808      26.334   6.163 -33.200  1.00  0.00           C  
ATOM   2094  CZ2 TRP B 808      27.505   8.525 -34.253  1.00  0.00           C  
ATOM   2095  CZ3 TRP B 808      27.354   6.820 -32.544  1.00  0.00           C  
ATOM   2096  CH2 TRP B 808      27.929   7.990 -33.069  1.00  0.00           C  
ATOM   2097  N   LEU B 809      21.005   3.899 -34.517  1.00  0.00           N  
ATOM   2098  CA  LEU B 809      19.650   3.599 -34.927  1.00  0.00           C  
ATOM   2099  C   LEU B 809      18.702   4.294 -33.978  1.00  0.00           C  
ATOM   2100  O   LEU B 809      17.880   5.102 -34.382  1.00  0.00           O  
ATOM   2101  CB  LEU B 809      19.381   2.090 -34.867  1.00  0.00           C  
ATOM   2102  CG  LEU B 809      18.455   1.429 -35.903  1.00  0.00           C  
ATOM   2103  CD1 LEU B 809      17.929   0.133 -35.328  1.00  0.00           C  
ATOM   2104  CD2 LEU B 809      17.298   2.338 -36.256  1.00  0.00           C  
ATOM   2105  N   GLU B 810      18.825   3.968 -32.698  1.00  0.00           N  
ATOM   2106  CA  GLU B 810      17.958   4.525 -31.662  1.00  0.00           C  
ATOM   2107  C   GLU B 810      18.054   6.025 -31.420  1.00  0.00           C  
ATOM   2108  O   GLU B 810      17.140   6.624 -30.880  1.00  0.00           O  
ATOM   2109  CB  GLU B 810      18.223   3.794 -30.360  1.00  0.00           C  
ATOM   2110  CG  GLU B 810      17.924   2.344 -30.461  1.00  0.00           C  
ATOM   2111  CD  GLU B 810      16.476   2.118 -30.811  1.00  0.00           C  
ATOM   2112  OE1 GLU B 810      15.632   2.760 -30.168  1.00  0.00           O  
ATOM   2113  OE2 GLU B 810      16.181   1.302 -31.717  1.00  0.00           O  
ATOM   2114  N   VAL B 811      19.154   6.647 -31.800  1.00  0.00           N  
ATOM   2115  CA  VAL B 811      19.263   8.060 -31.548  1.00  0.00           C  
ATOM   2116  C   VAL B 811      19.153   8.912 -32.799  1.00  0.00           C  
ATOM   2117  O   VAL B 811      18.358   9.842 -32.832  1.00  0.00           O  
ATOM   2118  CB  VAL B 811      20.559   8.362 -30.739  1.00  0.00           C  
ATOM   2119  CG1 VAL B 811      20.868   9.878 -30.716  1.00  0.00           C  
ATOM   2120  CG2 VAL B 811      20.353   7.868 -29.309  1.00  0.00           C  
ATOM   2121  N   LYS B 812      19.936   8.607 -33.827  1.00  0.00           N  
ATOM   2122  CA  LYS B 812      19.861   9.392 -35.051  1.00  0.00           C  
ATOM   2123  C   LYS B 812      18.980   8.713 -36.099  1.00  0.00           C  
ATOM   2124  O   LYS B 812      18.677   9.286 -37.138  1.00  0.00           O  
ATOM   2125  CB  LYS B 812      21.256   9.635 -35.625  1.00  0.00           C  
ATOM   2126  CG  LYS B 812      22.155  10.450 -34.726  1.00  0.00           C  
ATOM   2127  CD  LYS B 812      21.497  11.729 -34.308  1.00  0.00           C  
ATOM   2128  CE  LYS B 812      21.450  12.715 -35.434  1.00  0.00           C  
ATOM   2129  NZ  LYS B 812      21.081  14.086 -34.936  1.00  0.00           N  
ATOM   2130  N   GLY B 813      18.551   7.496 -35.817  1.00  0.00           N  
ATOM   2131  CA  GLY B 813      17.728   6.803 -36.776  1.00  0.00           C  
ATOM   2132  C   GLY B 813      18.519   6.374 -37.998  1.00  0.00           C  
ATOM   2133  O   GLY B 813      17.924   5.963 -39.001  1.00  0.00           O  
ATOM   2134  N   VAL B 814      19.846   6.467 -37.950  1.00  0.00           N  
ATOM   2135  CA  VAL B 814      20.620   6.035 -39.107  1.00  0.00           C  
ATOM   2136  C   VAL B 814      21.153   4.625 -38.894  1.00  0.00           C  
ATOM   2137  O   VAL B 814      21.400   4.202 -37.764  1.00  0.00           O  
ATOM   2138  CB  VAL B 814      21.801   6.980 -39.420  1.00  0.00           C  
ATOM   2139  CG1 VAL B 814      21.487   8.396 -38.950  1.00  0.00           C  
ATOM   2140  CG2 VAL B 814      23.077   6.441 -38.811  1.00  0.00           C  
ATOM   2141  N   ASP B 815      21.284   3.878 -39.983  1.00  0.00           N  
ATOM   2142  CA  ASP B 815      21.805   2.530 -39.905  1.00  0.00           C  
ATOM   2143  C   ASP B 815      23.220   2.648 -40.406  1.00  0.00           C  
ATOM   2144  O   ASP B 815      23.463   2.730 -41.591  1.00  0.00           O  
ATOM   2145  CB  ASP B 815      20.995   1.578 -40.775  1.00  0.00           C  
ATOM   2146  CG  ASP B 815      21.720   0.256 -41.020  1.00  0.00           C  
ATOM   2147  OD1 ASP B 815      22.691  -0.059 -40.280  1.00  0.00           O  
ATOM   2148  OD2 ASP B 815      21.314  -0.480 -41.953  1.00  0.00           O  
ATOM   2149  N   LEU B 904      24.154   2.694 -39.473  1.00  0.00           N  
ATOM   2150  CA  LEU B 904      25.558   2.845 -39.804  1.00  0.00           C  
ATOM   2151  C   LEU B 904      26.079   1.801 -40.755  1.00  0.00           C  
ATOM   2152  O   LEU B 904      27.001   2.078 -41.508  1.00  0.00           O  
ATOM   2153  CB  LEU B 904      26.395   2.844 -38.533  1.00  0.00           C  
ATOM   2154  CG  LEU B 904      26.396   4.149 -37.757  1.00  0.00           C  
ATOM   2155  CD1 LEU B 904      27.082   3.957 -36.404  1.00  0.00           C  
ATOM   2156  CD2 LEU B 904      27.124   5.179 -38.610  1.00  0.00           C  
ATOM   2157  N   GLY B 905      25.504   0.606 -40.728  1.00  0.00           N  
ATOM   2158  CA  GLY B 905      25.962  -0.438 -41.633  1.00  0.00           C  
ATOM   2159  C   GLY B 905      27.301  -1.020 -41.235  1.00  0.00           C  
ATOM   2160  O   GLY B 905      28.084  -0.361 -40.567  1.00  0.00           O  
ATOM   2161  N   ASP B 906      27.584  -2.249 -41.648  1.00  0.00           N  
ATOM   2162  CA  ASP B 906      28.847  -2.883 -41.280  1.00  0.00           C  
ATOM   2163  C   ASP B 906      30.013  -1.926 -41.350  1.00  0.00           C  
ATOM   2164  O   ASP B 906      30.131  -1.139 -42.298  1.00  0.00           O  
ATOM   2165  CB  ASP B 906      29.126  -4.097 -42.163  1.00  0.00           C  
ATOM   2166  CG  ASP B 906      28.080  -5.176 -41.997  1.00  0.00           C  
ATOM   2167  OD1 ASP B 906      27.843  -5.608 -40.841  1.00  0.00           O  
ATOM   2168  OD2 ASP B 906      27.490  -5.588 -43.015  1.00  0.00           O  
ATOM   2169  N   PHE B 907      30.865  -2.003 -40.329  1.00  0.00           N  
ATOM   2170  CA  PHE B 907      32.041  -1.155 -40.205  1.00  0.00           C  
ATOM   2171  C   PHE B 907      33.217  -1.609 -41.034  1.00  0.00           C  
ATOM   2172  O   PHE B 907      33.574  -2.769 -41.030  1.00  0.00           O  
ATOM   2173  CB  PHE B 907      32.532  -1.115 -38.747  1.00  0.00           C  
ATOM   2174  CG  PHE B 907      31.679  -0.300 -37.820  1.00  0.00           C  
ATOM   2175  CD1 PHE B 907      30.316  -0.177 -38.021  1.00  0.00           C  
ATOM   2176  CD2 PHE B 907      32.246   0.291 -36.705  1.00  0.00           C  
ATOM   2177  CE1 PHE B 907      29.534   0.513 -37.131  1.00  0.00           C  
ATOM   2178  CE2 PHE B 907      31.473   0.990 -35.804  1.00  0.00           C  
ATOM   2179  CZ  PHE B 907      30.115   1.102 -36.014  1.00  0.00           C  
ATOM   2180  N   PRO B 908      33.826  -0.699 -41.781  1.00  0.00           N  
ATOM   2181  CA  PRO B 908      34.989  -1.149 -42.551  1.00  0.00           C  
ATOM   2182  C   PRO B 908      36.067  -1.411 -41.477  1.00  0.00           C  
ATOM   2183  O   PRO B 908      35.947  -0.901 -40.361  1.00  0.00           O  
ATOM   2184  CB  PRO B 908      35.340   0.068 -43.389  1.00  0.00           C  
ATOM   2185  CG  PRO B 908      34.043   0.691 -43.615  1.00  0.00           C  
ATOM   2186  CD  PRO B 908      33.283   0.550 -42.321  1.00  0.00           C  
ATOM   2187  N   VAL B 909      37.092  -2.197 -41.807  1.00  0.00           N  
ATOM   2188  CA  VAL B 909      38.186  -2.511 -40.890  1.00  0.00           C  
ATOM   2189  C   VAL B 909      39.456  -2.258 -41.672  1.00  0.00           C  
ATOM   2190  O   VAL B 909      39.537  -2.628 -42.834  1.00  0.00           O  
ATOM   2191  CB  VAL B 909      38.172  -3.982 -40.457  1.00  0.00           C  
ATOM   2192  CG1 VAL B 909      39.382  -4.281 -39.587  1.00  0.00           C  
ATOM   2193  CG2 VAL B 909      36.923  -4.280 -39.712  1.00  0.00           C  
ATOM   2194  N   MET B 910      40.458  -1.675 -41.032  1.00  0.00           N  
ATOM   2195  CA  MET B 910      41.689  -1.320 -41.712  1.00  0.00           C  
ATOM   2196  C   MET B 910      42.867  -1.646 -40.795  1.00  0.00           C  
ATOM   2197  O   MET B 910      42.676  -1.862 -39.603  1.00  0.00           O  
ATOM   2198  CB  MET B 910      41.608   0.186 -41.964  1.00  0.00           C  
ATOM   2199  CG  MET B 910      42.296   0.779 -43.188  1.00  0.00           C  
ATOM   2200  SD  MET B 910      41.667   2.487 -43.329  1.00  0.00           S  
ATOM   2201  CE  MET B 910      39.879   2.158 -43.366  1.00  0.00           C  
ATOM   2202  N   THR B 911      44.081  -1.702 -41.325  1.00  0.00           N  
ATOM   2203  CA  THR B 911      45.215  -1.958 -40.449  1.00  0.00           C  
ATOM   2204  C   THR B 911      45.940  -0.661 -40.250  1.00  0.00           C  
ATOM   2205  O   THR B 911      45.990   0.178 -41.142  1.00  0.00           O  
ATOM   2206  CB  THR B 911      46.252  -2.899 -41.021  1.00  0.00           C  
ATOM   2207  OG1 THR B 911      46.873  -2.278 -42.149  1.00  0.00           O  
ATOM   2208  CG2 THR B 911      45.635  -4.223 -41.383  1.00  0.00           C  
ATOM   2209  N   PHE B 912      46.528  -0.494 -39.080  1.00  0.00           N  
ATOM   2210  CA  PHE B 912      47.249   0.729 -38.811  1.00  0.00           C  
ATOM   2211  C   PHE B 912      48.130   1.056 -40.030  1.00  0.00           C  
ATOM   2212  O   PHE B 912      48.282   2.213 -40.423  1.00  0.00           O  
ATOM   2213  CB  PHE B 912      48.105   0.543 -37.561  1.00  0.00           C  
ATOM   2214  CG  PHE B 912      49.126   1.606 -37.380  1.00  0.00           C  
ATOM   2215  CD1 PHE B 912      48.822   2.768 -36.683  1.00  0.00           C  
ATOM   2216  CD2 PHE B 912      50.385   1.464 -37.932  1.00  0.00           C  
ATOM   2217  CE1 PHE B 912      49.757   3.776 -36.535  1.00  0.00           C  
ATOM   2218  CE2 PHE B 912      51.334   2.472 -37.793  1.00  0.00           C  
ATOM   2219  CZ  PHE B 912      51.019   3.632 -37.092  1.00  0.00           C  
ATOM   2220  N   ALA B 913      48.696   0.021 -40.631  1.00  0.00           N  
ATOM   2221  CA  ALA B 913      49.564   0.209 -41.776  1.00  0.00           C  
ATOM   2222  C   ALA B 913      48.791   0.739 -42.990  1.00  0.00           C  
ATOM   2223  O   ALA B 913      49.252   1.647 -43.676  1.00  0.00           O  
ATOM   2224  CB  ALA B 913      50.269  -1.104 -42.113  1.00  0.00           C  
ATOM   2225  N   GLU B 914      47.622   0.175 -43.257  1.00  0.00           N  
ATOM   2226  CA  GLU B 914      46.825   0.627 -44.390  1.00  0.00           C  
ATOM   2227  C   GLU B 914      46.286   2.041 -44.196  1.00  0.00           C  
ATOM   2228  O   GLU B 914      46.165   2.817 -45.144  1.00  0.00           O  
ATOM   2229  CB  GLU B 914      45.662  -0.329 -44.611  1.00  0.00           C  
ATOM   2230  CG  GLU B 914      46.083  -1.611 -45.261  1.00  0.00           C  
ATOM   2231  CD  GLU B 914      45.118  -2.722 -44.981  1.00  0.00           C  
ATOM   2232  OE1 GLU B 914      43.894  -2.496 -45.102  1.00  0.00           O  
ATOM   2233  OE2 GLU B 914      45.592  -3.824 -44.643  1.00  0.00           O  
ATOM   2234  N   ALA B 915      45.959   2.361 -42.953  1.00  0.00           N  
ATOM   2235  CA  ALA B 915      45.432   3.664 -42.631  1.00  0.00           C  
ATOM   2236  C   ALA B 915      46.454   4.765 -42.899  1.00  0.00           C  
ATOM   2237  O   ALA B 915      46.130   5.761 -43.537  1.00  0.00           O  
ATOM   2238  CB  ALA B 915      44.963   3.694 -41.166  1.00  0.00           C  
ATOM   2239  N   GLU B 916      47.683   4.594 -42.425  1.00  0.00           N  
ATOM   2240  CA  GLU B 916      48.700   5.617 -42.633  1.00  0.00           C  
ATOM   2241  C   GLU B 916      49.007   5.796 -44.116  1.00  0.00           C  
ATOM   2242  O   GLU B 916      49.279   6.906 -44.584  1.00  0.00           O  
ATOM   2243  CB  GLU B 916      49.987   5.246 -41.900  1.00  0.00           C  
ATOM   2244  CG  GLU B 916      49.827   4.923 -40.411  1.00  0.00           C  
ATOM   2245  CD  GLU B 916      49.983   6.135 -39.483  1.00  0.00           C  
ATOM   2246  OE1 GLU B 916      50.725   7.085 -39.833  1.00  0.00           O  
ATOM   2247  OE2 GLU B 916      49.375   6.118 -38.386  1.00  0.00           O  
ATOM   2248  N   ARG B 917      48.965   4.690 -44.844  1.00  0.00           N  
ATOM   2249  CA  ARG B 917      49.255   4.667 -46.265  1.00  0.00           C  
ATOM   2250  C   ARG B 917      48.152   5.371 -47.060  1.00  0.00           C  
ATOM   2251  O   ARG B 917      48.398   6.316 -47.831  1.00  0.00           O  
ATOM   2252  CB  ARG B 917      49.363   3.214 -46.709  1.00  0.00           C  
ATOM   2253  CG  ARG B 917      50.014   2.958 -48.058  1.00  0.00           C  
ATOM   2254  CD  ARG B 917      49.942   1.475 -48.361  1.00  0.00           C  
ATOM   2255  NE  ARG B 917      48.712   1.100 -49.060  1.00  0.00           N  
ATOM   2256  CZ  ARG B 917      48.035  -0.027 -48.842  1.00  0.00           C  
ATOM   2257  NH1 ARG B 917      48.477  -0.880 -47.919  1.00  0.00           N  
ATOM   2258  NH2 ARG B 917      46.952  -0.325 -49.579  1.00  0.00           N  
ATOM   2259  N   ARG B 918      46.931   4.903 -46.861  1.00  0.00           N  
ATOM   2260  CA  ARG B 918      45.793   5.453 -47.553  1.00  0.00           C  
ATOM   2261  C   ARG B 918      45.379   6.853 -47.100  1.00  0.00           C  
ATOM   2262  O   ARG B 918      45.138   7.735 -47.919  1.00  0.00           O  
ATOM   2263  CB  ARG B 918      44.607   4.485 -47.414  1.00  0.00           C  
ATOM   2264  CG  ARG B 918      44.748   3.225 -48.264  1.00  0.00           C  
ATOM   2265  CD  ARG B 918      43.873   2.064 -47.804  1.00  0.00           C  
ATOM   2266  NE  ARG B 918      44.588   0.807 -48.025  1.00  0.00           N  
ATOM   2267  CZ  ARG B 918      44.161  -0.405 -47.671  1.00  0.00           C  
ATOM   2268  NH1 ARG B 918      42.992  -0.573 -47.055  1.00  0.00           N  
ATOM   2269  NH2 ARG B 918      44.914  -1.461 -47.955  1.00  0.00           N  
ATOM   2270  N   TYR B 919      45.313   7.057 -45.796  1.00  0.00           N  
ATOM   2271  CA  TYR B 919      44.855   8.327 -45.262  1.00  0.00           C  
ATOM   2272  C   TYR B 919      45.917   9.151 -44.531  1.00  0.00           C  
ATOM   2273  O   TYR B 919      45.709  10.324 -44.236  1.00  0.00           O  
ATOM   2274  CB  TYR B 919      43.638   8.047 -44.359  1.00  0.00           C  
ATOM   2275  CG  TYR B 919      42.596   7.174 -45.060  1.00  0.00           C  
ATOM   2276  CD1 TYR B 919      41.804   7.687 -46.078  1.00  0.00           C  
ATOM   2277  CD2 TYR B 919      42.491   5.803 -44.787  1.00  0.00           C  
ATOM   2278  CE1 TYR B 919      40.955   6.874 -46.807  1.00  0.00           C  
ATOM   2279  CE2 TYR B 919      41.627   4.979 -45.521  1.00  0.00           C  
ATOM   2280  CZ  TYR B 919      40.868   5.528 -46.528  1.00  0.00           C  
ATOM   2281  OH  TYR B 919      40.013   4.739 -47.263  1.00  0.00           O  
ATOM   2282  N   GLY B 920      47.071   8.550 -44.264  1.00  0.00           N  
ATOM   2283  CA  GLY B 920      48.126   9.274 -43.572  1.00  0.00           C  
ATOM   2284  C   GLY B 920      47.693   9.661 -42.171  1.00  0.00           C  
ATOM   2285  O   GLY B 920      48.175  10.647 -41.623  1.00  0.00           O  
ATOM   2286  N   SER B 921      46.787   8.866 -41.601  1.00  0.00           N  
ATOM   2287  CA  SER B 921      46.248   9.094 -40.268  1.00  0.00           C  
ATOM   2288  C   SER B 921      45.885   7.759 -39.608  1.00  0.00           C  
ATOM   2289  O   SER B 921      45.583   6.791 -40.290  1.00  0.00           O  
ATOM   2290  CB  SER B 921      45.004   9.995 -40.378  1.00  0.00           C  
ATOM   2291  OG  SER B 921      44.062   9.788 -39.338  1.00  0.00           O  
ATOM   2292  N   ASP B 922      45.936   7.697 -38.282  1.00  0.00           N  
ATOM   2293  CA  ASP B 922      45.565   6.458 -37.619  1.00  0.00           C  
ATOM   2294  C   ASP B 922      44.117   6.601 -37.219  1.00  0.00           C  
ATOM   2295  O   ASP B 922      43.561   5.752 -36.541  1.00  0.00           O  
ATOM   2296  CB  ASP B 922      46.460   6.159 -36.411  1.00  0.00           C  
ATOM   2297  CG  ASP B 922      46.262   7.125 -35.282  1.00  0.00           C  
ATOM   2298  OD1 ASP B 922      45.209   7.784 -35.218  1.00  0.00           O  
ATOM   2299  OD2 ASP B 922      47.163   7.212 -34.433  1.00  0.00           O  
ATOM   2300  N   LYS B 923      43.523   7.710 -37.657  1.00  0.00           N  
ATOM   2301  CA  LYS B 923      42.110   8.004 -37.436  1.00  0.00           C  
ATOM   2302  C   LYS B 923      41.498   8.629 -38.709  1.00  0.00           C  
ATOM   2303  O   LYS B 923      41.115   9.791 -38.730  1.00  0.00           O  
ATOM   2304  CB  LYS B 923      41.924   8.924 -36.225  1.00  0.00           C  
ATOM   2305  CG  LYS B 923      42.695  10.207 -36.260  1.00  0.00           C  
ATOM   2306  CD  LYS B 923      42.431  11.010 -35.000  1.00  0.00           C  
ATOM   2307  CE  LYS B 923      42.722  12.502 -35.193  1.00  0.00           C  
ATOM   2308  NZ  LYS B 923      44.049  12.710 -35.841  1.00  0.00           N  
ATOM   2309  N   PRO B 924      41.370   7.833 -39.781  1.00  0.00           N  
ATOM   2310  CA  PRO B 924      40.815   8.263 -41.083  1.00  0.00           C  
ATOM   2311  C   PRO B 924      39.391   8.831 -41.113  1.00  0.00           C  
ATOM   2312  O   PRO B 924      38.488   8.289 -40.480  1.00  0.00           O  
ATOM   2313  CB  PRO B 924      40.906   6.992 -41.947  1.00  0.00           C  
ATOM   2314  CG  PRO B 924      41.958   6.142 -41.246  1.00  0.00           C  
ATOM   2315  CD  PRO B 924      41.674   6.392 -39.793  1.00  0.00           C  
ATOM   2316  N   ASP B 925      39.201   9.934 -41.834  1.00  0.00           N  
ATOM   2317  CA  ASP B 925      37.863  10.511 -42.002  1.00  0.00           C  
ATOM   2318  C   ASP B 925      37.454   9.918 -43.367  1.00  0.00           C  
ATOM   2319  O   ASP B 925      38.051  10.234 -44.404  1.00  0.00           O  
ATOM   2320  CB  ASP B 925      37.909  12.048 -42.066  1.00  0.00           C  
ATOM   2321  CG  ASP B 925      36.511  12.694 -41.915  1.00  0.00           C  
ATOM   2322  OD1 ASP B 925      35.506  12.044 -42.291  1.00  0.00           O  
ATOM   2323  OD2 ASP B 925      36.412  13.862 -41.435  1.00  0.00           O  
ATOM   2324  N   LEU B 926      36.484   9.012 -43.360  1.00  0.00           N  
ATOM   2325  CA  LEU B 926      36.040   8.375 -44.603  1.00  0.00           C  
ATOM   2326  C   LEU B 926      34.825   9.075 -45.198  1.00  0.00           C  
ATOM   2327  O   LEU B 926      34.148   8.523 -46.052  1.00  0.00           O  
ATOM   2328  CB  LEU B 926      35.741   6.879 -44.372  1.00  0.00           C  
ATOM   2329  CG  LEU B 926      36.871   5.847 -44.541  1.00  0.00           C  
ATOM   2330  CD1 LEU B 926      38.231   6.476 -44.394  1.00  0.00           C  
ATOM   2331  CD2 LEU B 926      36.692   4.732 -43.516  1.00  0.00           C  
ATOM   2332  N   ARG B 927      34.541  10.283 -44.724  1.00  0.00           N  
ATOM   2333  CA  ARG B 927      33.436  11.073 -45.261  1.00  0.00           C  
ATOM   2334  C   ARG B 927      34.057  11.734 -46.477  1.00  0.00           C  
ATOM   2335  O   ARG B 927      33.372  12.299 -47.312  1.00  0.00           O  
ATOM   2336  CB  ARG B 927      33.001  12.176 -44.295  1.00  0.00           C  
ATOM   2337  CG  ARG B 927      32.070  11.772 -43.167  1.00  0.00           C  
ATOM   2338  CD  ARG B 927      31.774  13.000 -42.290  1.00  0.00           C  
ATOM   2339  NE  ARG B 927      33.001  13.586 -41.741  1.00  0.00           N  
ATOM   2340  CZ  ARG B 927      33.023  14.620 -40.904  1.00  0.00           C  
ATOM   2341  NH1 ARG B 927      31.882  15.176 -40.533  1.00  0.00           N  
ATOM   2342  NH2 ARG B 927      34.178  15.088 -40.428  1.00  0.00           N  
ATOM   2343  N   ASN B 928      35.380  11.677 -46.533  1.00  0.00           N  
ATOM   2344  CA  ASN B 928      36.142  12.253 -47.627  1.00  0.00           C  
ATOM   2345  C   ASN B 928      36.471  11.074 -48.546  1.00  0.00           C  
ATOM   2346  O   ASN B 928      37.098  10.117 -48.131  1.00  0.00           O  
ATOM   2347  CB  ASN B 928      37.419  12.893 -47.081  1.00  0.00           C  
ATOM   2348  CG  ASN B 928      38.344  13.318 -48.172  1.00  0.00           C  
ATOM   2349  OD1 ASN B 928      38.534  12.588 -49.155  1.00  0.00           O  
ATOM   2350  ND2 ASN B 928      38.945  14.489 -48.020  1.00  0.00           N  
ATOM   2351  N   PRO B 929      36.068  11.131 -49.815  1.00  0.00           N  
ATOM   2352  CA  PRO B 929      36.376   9.985 -50.678  1.00  0.00           C  
ATOM   2353  C   PRO B 929      37.821   9.821 -51.155  1.00  0.00           C  
ATOM   2354  O   PRO B 929      38.214   8.734 -51.532  1.00  0.00           O  
ATOM   2355  CB  PRO B 929      35.398  10.175 -51.833  1.00  0.00           C  
ATOM   2356  CG  PRO B 929      35.411  11.686 -51.989  1.00  0.00           C  
ATOM   2357  CD  PRO B 929      35.282  12.148 -50.542  1.00  0.00           C  
ATOM   2358  N   MET B 930      38.616  10.880 -51.130  1.00  0.00           N  
ATOM   2359  CA  MET B 930      39.995  10.786 -51.606  1.00  0.00           C  
ATOM   2360  C   MET B 930      40.918   9.826 -50.866  1.00  0.00           C  
ATOM   2361  O   MET B 930      40.601   9.328 -49.787  1.00  0.00           O  
ATOM   2362  CB  MET B 930      40.648  12.182 -51.602  1.00  0.00           C  
ATOM   2363  CG  MET B 930      40.238  13.061 -52.771  1.00  0.00           C  
ATOM   2364  SD  MET B 930      40.862  14.743 -52.693  1.00  0.00           S  
ATOM   2365  CE  MET B 930      39.613  15.450 -51.658  1.00  0.00           C  
ATOM   2366  N   GLU B 931      42.086   9.581 -51.447  1.00  0.00           N  
ATOM   2367  CA  GLU B 931      43.063   8.743 -50.794  1.00  0.00           C  
ATOM   2368  C   GLU B 931      44.463   8.881 -51.389  1.00  0.00           C  
ATOM   2369  O   GLU B 931      44.629   9.313 -52.530  1.00  0.00           O  
ATOM   2370  CB  GLU B 931      42.608   7.312 -50.814  1.00  0.00           C  
ATOM   2371  CG  GLU B 931      43.145   6.526 -51.926  1.00  0.00           C  
ATOM   2372  CD  GLU B 931      42.926   5.060 -51.675  1.00  0.00           C  
ATOM   2373  OE1 GLU B 931      41.728   4.670 -51.570  1.00  0.00           O  
ATOM   2374  OE2 GLU B 931      43.953   4.324 -51.570  1.00  0.00           O  
ATOM   2375  N   LEU B 932      45.480   8.526 -50.614  1.00  0.00           N  
ATOM   2376  CA  LEU B 932      46.835   8.677 -51.094  1.00  0.00           C  
ATOM   2377  C   LEU B 932      47.282   7.403 -51.758  1.00  0.00           C  
ATOM   2378  O   LEU B 932      46.931   6.312 -51.331  1.00  0.00           O  
ATOM   2379  CB  LEU B 932      47.765   9.017 -49.944  1.00  0.00           C  
ATOM   2380  CG  LEU B 932      47.249  10.088 -48.986  1.00  0.00           C  
ATOM   2381  CD1 LEU B 932      48.185  10.132 -47.782  1.00  0.00           C  
ATOM   2382  CD2 LEU B 932      47.127  11.457 -49.716  1.00  0.00           C  
ATOM   2383  N   THR B 933      48.068   7.548 -52.806  1.00  0.00           N  
ATOM   2384  CA  THR B 933      48.533   6.411 -53.528  1.00  0.00           C  
ATOM   2385  C   THR B 933      50.026   6.428 -53.484  1.00  0.00           C  
ATOM   2386  O   THR B 933      50.642   7.460 -53.742  1.00  0.00           O  
ATOM   2387  CB  THR B 933      48.109   6.484 -54.993  1.00  0.00           C  
ATOM   2388  OG1 THR B 933      46.687   6.606 -55.063  1.00  0.00           O  
ATOM   2389  CG2 THR B 933      48.536   5.231 -55.740  1.00  0.00           C  
ATOM   2390  N   ASP B 934      50.618   5.296 -53.140  1.00  0.00           N  
ATOM   2391  CA  ASP B 934      52.047   5.225 -53.149  1.00  0.00           C  
ATOM   2392  C   ASP B 934      52.478   5.013 -54.588  1.00  0.00           C  
ATOM   2393  O   ASP B 934      51.882   4.218 -55.318  1.00  0.00           O  
ATOM   2394  CB  ASP B 934      52.542   4.091 -52.258  1.00  0.00           C  
ATOM   2395  CG  ASP B 934      52.961   4.593 -50.880  1.00  0.00           C  
ATOM   2396  OD1 ASP B 934      53.771   5.558 -50.814  1.00  0.00           O  
ATOM   2397  OD2 ASP B 934      52.479   4.028 -49.869  1.00  0.00           O  
ATOM   2398  N   VAL B 935      53.501   5.750 -55.009  1.00  0.00           N  
ATOM   2399  CA  VAL B 935      54.004   5.618 -56.369  1.00  0.00           C  
ATOM   2400  C   VAL B 935      55.524   5.645 -56.352  1.00  0.00           C  
ATOM   2401  O   VAL B 935      56.159   5.856 -57.363  1.00  0.00           O  
ATOM   2402  CB  VAL B 935      53.449   6.741 -57.271  1.00  0.00           C  
ATOM   2403  CG1 VAL B 935      51.929   6.694 -57.280  1.00  0.00           C  
ATOM   2404  CG2 VAL B 935      53.889   8.074 -56.767  1.00  0.00           C  
ATOM   2405  N   ALA B 936      56.101   5.420 -55.184  1.00  0.00           N  
ATOM   2406  CA  ALA B 936      57.542   5.421 -55.027  1.00  0.00           C  
ATOM   2407  C   ALA B 936      58.216   4.511 -56.027  1.00  0.00           C  
ATOM   2408  O   ALA B 936      59.081   4.945 -56.767  1.00  0.00           O  
ATOM   2409  CB  ALA B 936      57.921   4.989 -53.597  1.00  0.00           C  
ATOM   2410  N   ASP B 937      57.824   3.242 -56.037  1.00  0.00           N  
ATOM   2411  CA  ASP B 937      58.415   2.245 -56.928  1.00  0.00           C  
ATOM   2412  C   ASP B 937      58.422   2.634 -58.397  1.00  0.00           C  
ATOM   2413  O   ASP B 937      59.196   2.105 -59.189  1.00  0.00           O  
ATOM   2414  CB  ASP B 937      57.676   0.927 -56.761  1.00  0.00           C  
ATOM   2415  CG  ASP B 937      56.192   1.090 -56.918  1.00  0.00           C  
ATOM   2416  OD1 ASP B 937      55.663   2.089 -56.388  1.00  0.00           O  
ATOM   2417  OD2 ASP B 937      55.549   0.229 -57.551  1.00  0.00           O  
ATOM   2418  N   LEU B 938      57.543   3.553 -58.767  1.00  0.00           N  
ATOM   2419  CA  LEU B 938      57.453   4.019 -60.146  1.00  0.00           C  
ATOM   2420  C   LEU B 938      58.491   5.081 -60.422  1.00  0.00           C  
ATOM   2421  O   LEU B 938      58.759   5.385 -61.567  1.00  0.00           O  
ATOM   2422  CB  LEU B 938      56.071   4.623 -60.399  1.00  0.00           C  
ATOM   2423  CG  LEU B 938      54.975   3.888 -61.166  1.00  0.00           C  
ATOM   2424  CD1 LEU B 938      55.000   2.384 -60.913  1.00  0.00           C  
ATOM   2425  CD2 LEU B 938      53.648   4.506 -60.756  1.00  0.00           C  
ATOM   2426  N   LEU B 939      59.080   5.635 -59.368  1.00  0.00           N  
ATOM   2427  CA  LEU B 939      60.041   6.723 -59.493  1.00  0.00           C  
ATOM   2428  C   LEU B 939      61.447   6.457 -58.926  1.00  0.00           C  
ATOM   2429  O   LEU B 939      62.262   7.381 -58.832  1.00  0.00           O  
ATOM   2430  CB  LEU B 939      59.451   7.953 -58.798  1.00  0.00           C  
ATOM   2431  CG  LEU B 939      58.037   8.438 -59.164  1.00  0.00           C  
ATOM   2432  CD1 LEU B 939      57.397   9.125 -57.967  1.00  0.00           C  
ATOM   2433  CD2 LEU B 939      58.107   9.393 -60.366  1.00  0.00           C  
ATOM   2434  N   LYS B 940      61.733   5.206 -58.566  1.00  0.00           N  
ATOM   2435  CA  LYS B 940      63.027   4.820 -57.981  1.00  0.00           C  
ATOM   2436  C   LYS B 940      64.261   5.110 -58.842  1.00  0.00           C  
ATOM   2437  O   LYS B 940      65.372   5.236 -58.322  1.00  0.00           O  
ATOM   2438  CB  LYS B 940      63.019   3.322 -57.627  1.00  0.00           C  
ATOM   2439  CG  LYS B 940      62.777   2.973 -56.154  1.00  0.00           C  
ATOM   2440  CD  LYS B 940      62.915   1.462 -55.931  1.00  0.00           C  
ATOM   2441  CE  LYS B 940      62.950   1.084 -54.450  1.00  0.00           C  
ATOM   2442  NZ  LYS B 940      61.675   1.452 -53.759  1.00  0.00           N  
ATOM   2443  N   SER B 941      64.066   5.233 -60.150  1.00  0.00           N  
ATOM   2444  CA  SER B 941      65.181   5.463 -61.061  1.00  0.00           C  
ATOM   2445  C   SER B 941      65.334   6.829 -61.736  1.00  0.00           C  
ATOM   2446  O   SER B 941      66.354   7.053 -62.400  1.00  0.00           O  
ATOM   2447  CB  SER B 941      65.175   4.383 -62.145  1.00  0.00           C  
ATOM   2448  OG  SER B 941      65.555   3.132 -61.615  1.00  0.00           O  
ATOM   2449  N   VAL B 942      64.350   7.725 -61.586  1.00  0.00           N  
ATOM   2450  CA  VAL B 942      64.415   9.058 -62.201  1.00  0.00           C  
ATOM   2451  C   VAL B 942      65.631   9.833 -61.672  1.00  0.00           C  
ATOM   2452  O   VAL B 942      66.203   9.471 -60.643  1.00  0.00           O  
ATOM   2453  CB  VAL B 942      63.125   9.869 -61.933  1.00  0.00           C  
ATOM   2454  CG1 VAL B 942      61.923   9.009 -62.212  1.00  0.00           C  
ATOM   2455  CG2 VAL B 942      63.092  10.376 -60.512  1.00  0.00           C  
ATOM   2456  N   GLU B 943      66.038  10.887 -62.371  1.00  0.00           N  
ATOM   2457  CA  GLU B 943      67.201  11.658 -61.943  1.00  0.00           C  
ATOM   2458  C   GLU B 943      66.836  12.699 -60.894  1.00  0.00           C  
ATOM   2459  O   GLU B 943      67.684  13.148 -60.118  1.00  0.00           O  
ATOM   2460  CB  GLU B 943      67.847  12.360 -63.142  1.00  0.00           C  
ATOM   2461  CG  GLU B 943      68.389  11.444 -64.237  1.00  0.00           C  
ATOM   2462  CD  GLU B 943      67.308  10.674 -64.944  1.00  0.00           C  
ATOM   2463  OE1 GLU B 943      66.187  11.204 -65.102  1.00  0.00           O  
ATOM   2464  OE2 GLU B 943      67.587   9.535 -65.360  1.00  0.00           O  
ATOM   2465  N   PHE B 944      65.564  13.078 -60.891  1.00  0.00           N  
ATOM   2466  CA  PHE B 944      65.014  14.067 -59.973  1.00  0.00           C  
ATOM   2467  C   PHE B 944      65.141  13.621 -58.504  1.00  0.00           C  
ATOM   2468  O   PHE B 944      64.449  12.706 -58.071  1.00  0.00           O  
ATOM   2469  CB  PHE B 944      63.548  14.274 -60.360  1.00  0.00           C  
ATOM   2470  CG  PHE B 944      62.940  15.527 -59.828  1.00  0.00           C  
ATOM   2471  CD1 PHE B 944      63.660  16.721 -59.813  1.00  0.00           C  
ATOM   2472  CD2 PHE B 944      61.609  15.542 -59.436  1.00  0.00           C  
ATOM   2473  CE1 PHE B 944      63.056  17.905 -59.424  1.00  0.00           C  
ATOM   2474  CE2 PHE B 944      60.997  16.722 -59.049  1.00  0.00           C  
ATOM   2475  CZ  PHE B 944      61.720  17.905 -59.044  1.00  0.00           C  
ATOM   2476  N   ALA B 945      66.011  14.278 -57.737  1.00  0.00           N  
ATOM   2477  CA  ALA B 945      66.231  13.924 -56.321  1.00  0.00           C  
ATOM   2478  C   ALA B 945      64.978  14.044 -55.467  1.00  0.00           C  
ATOM   2479  O   ALA B 945      64.704  13.189 -54.636  1.00  0.00           O  
ATOM   2480  CB  ALA B 945      67.342  14.781 -55.717  1.00  0.00           C  
ATOM   2481  N   VAL B 946      64.213  15.102 -55.674  1.00  0.00           N  
ATOM   2482  CA  VAL B 946      63.006  15.293 -54.898  1.00  0.00           C  
ATOM   2483  C   VAL B 946      62.194  14.014 -54.804  1.00  0.00           C  
ATOM   2484  O   VAL B 946      61.625  13.720 -53.760  1.00  0.00           O  
ATOM   2485  CB  VAL B 946      62.107  16.374 -55.502  1.00  0.00           C  
ATOM   2486  CG1 VAL B 946      60.892  16.558 -54.622  1.00  0.00           C  
ATOM   2487  CG2 VAL B 946      62.879  17.673 -55.653  1.00  0.00           C  
ATOM   2488  N   PHE B 947      62.136  13.254 -55.895  1.00  0.00           N  
ATOM   2489  CA  PHE B 947      61.375  12.013 -55.912  1.00  0.00           C  
ATOM   2490  C   PHE B 947      62.299  10.815 -55.657  1.00  0.00           C  
ATOM   2491  O   PHE B 947      62.076  10.025 -54.728  1.00  0.00           O  
ATOM   2492  CB  PHE B 947      60.658  11.820 -57.271  1.00  0.00           C  
ATOM   2493  CG  PHE B 947      59.474  12.741 -57.509  1.00  0.00           C  
ATOM   2494  CD1 PHE B 947      58.805  13.354 -56.460  1.00  0.00           C  
ATOM   2495  CD2 PHE B 947      58.998  12.949 -58.800  1.00  0.00           C  
ATOM   2496  CE1 PHE B 947      57.671  14.175 -56.691  1.00  0.00           C  
ATOM   2497  CE2 PHE B 947      57.870  13.765 -59.044  1.00  0.00           C  
ATOM   2498  CZ  PHE B 947      57.206  14.374 -57.979  1.00  0.00           C  
ATOM   2499  N   ALA B 948      63.343  10.702 -56.477  1.00  0.00           N  
ATOM   2500  CA  ALA B 948      64.288   9.585 -56.403  1.00  0.00           C  
ATOM   2501  C   ALA B 948      64.770   9.235 -55.006  1.00  0.00           C  
ATOM   2502  O   ALA B 948      64.851   8.061 -54.655  1.00  0.00           O  
ATOM   2503  CB  ALA B 948      65.486   9.845 -57.313  1.00  0.00           C  
ATOM   2504  N   GLY B 949      65.096  10.245 -54.212  1.00  0.00           N  
ATOM   2505  CA  GLY B 949      65.566   9.981 -52.865  1.00  0.00           C  
ATOM   2506  C   GLY B 949      64.502   9.379 -51.969  1.00  0.00           C  
ATOM   2507  O   GLY B 949      64.621   8.224 -51.556  1.00  0.00           O  
ATOM   2508  N   PRO B 950      63.442  10.143 -51.648  1.00  0.00           N  
ATOM   2509  CA  PRO B 950      62.350   9.670 -50.791  1.00  0.00           C  
ATOM   2510  C   PRO B 950      61.796   8.369 -51.332  1.00  0.00           C  
ATOM   2511  O   PRO B 950      61.308   7.538 -50.577  1.00  0.00           O  
ATOM   2512  CB  PRO B 950      61.319  10.787 -50.882  1.00  0.00           C  
ATOM   2513  CG  PRO B 950      62.150  12.010 -51.151  1.00  0.00           C  
ATOM   2514  CD  PRO B 950      63.171  11.505 -52.145  1.00  0.00           C  
ATOM   2515  N   ALA B 951      61.863   8.201 -52.651  1.00  0.00           N  
ATOM   2516  CA  ALA B 951      61.366   6.988 -53.277  1.00  0.00           C  
ATOM   2517  C   ALA B 951      62.290   5.828 -52.952  1.00  0.00           C  
ATOM   2518  O   ALA B 951      61.833   4.708 -52.706  1.00  0.00           O  
ATOM   2519  CB  ALA B 951      61.279   7.163 -54.777  1.00  0.00           C  
ATOM   2520  N   ASN B 952      63.592   6.087 -52.948  1.00  0.00           N  
ATOM   2521  CA  ASN B 952      64.529   5.019 -52.661  1.00  0.00           C  
ATOM   2522  C   ASN B 952      64.766   4.797 -51.175  1.00  0.00           C  
ATOM   2523  O   ASN B 952      65.034   3.678 -50.751  1.00  0.00           O  
ATOM   2524  CB  ASN B 952      65.845   5.262 -53.393  1.00  0.00           C  
ATOM   2525  CG  ASN B 952      65.821   4.727 -54.803  1.00  0.00           C  
ATOM   2526  OD1 ASN B 952      65.654   3.520 -55.027  1.00  0.00           O  
ATOM   2527  ND2 ASN B 952      65.981   5.619 -55.770  1.00  0.00           N  
ATOM   2528  N   ASP B 953      64.652   5.856 -50.382  1.00  0.00           N  
ATOM   2529  CA  ASP B 953      64.850   5.743 -48.947  1.00  0.00           C  
ATOM   2530  C   ASP B 953      63.867   4.714 -48.423  1.00  0.00           C  
ATOM   2531  O   ASP B 953      62.709   4.711 -48.821  1.00  0.00           O  
ATOM   2532  CB  ASP B 953      64.582   7.074 -48.282  1.00  0.00           C  
ATOM   2533  CG  ASP B 953      65.042   7.098 -46.863  1.00  0.00           C  
ATOM   2534  OD1 ASP B 953      64.751   6.129 -46.133  1.00  0.00           O  
ATOM   2535  OD2 ASP B 953      65.692   8.083 -46.475  1.00  0.00           O  
ATOM   2536  N   PRO B 954      64.309   3.820 -47.523  1.00  0.00           N  
ATOM   2537  CA  PRO B 954      63.391   2.805 -46.996  1.00  0.00           C  
ATOM   2538  C   PRO B 954      62.365   3.411 -46.052  1.00  0.00           C  
ATOM   2539  O   PRO B 954      61.247   2.909 -45.928  1.00  0.00           O  
ATOM   2540  CB  PRO B 954      64.331   1.817 -46.306  1.00  0.00           C  
ATOM   2541  CG  PRO B 954      65.375   2.713 -45.759  1.00  0.00           C  
ATOM   2542  CD  PRO B 954      65.645   3.673 -46.922  1.00  0.00           C  
ATOM   2543  N   LYS B 955      62.757   4.501 -45.399  1.00  0.00           N  
ATOM   2544  CA  LYS B 955      61.877   5.201 -44.476  1.00  0.00           C  
ATOM   2545  C   LYS B 955      61.270   6.481 -45.085  1.00  0.00           C  
ATOM   2546  O   LYS B 955      60.921   7.432 -44.381  1.00  0.00           O  
ATOM   2547  CB  LYS B 955      62.636   5.515 -43.186  1.00  0.00           C  
ATOM   2548  CG  LYS B 955      64.115   5.776 -43.373  1.00  0.00           C  
ATOM   2549  CD  LYS B 955      64.779   6.138 -42.049  1.00  0.00           C  
ATOM   2550  CE  LYS B 955      66.303   6.238 -42.191  1.00  0.00           C  
ATOM   2551  NZ  LYS B 955      66.760   7.233 -43.213  1.00  0.00           N  
ATOM   2552  N   GLY B 956      61.149   6.494 -46.407  1.00  0.00           N  
ATOM   2553  CA  GLY B 956      60.558   7.631 -47.085  1.00  0.00           C  
ATOM   2554  C   GLY B 956      59.449   7.161 -48.015  1.00  0.00           C  
ATOM   2555  O   GLY B 956      59.382   5.984 -48.367  1.00  0.00           O  
ATOM   2556  N   ARG B 957      58.551   8.059 -48.394  1.00  0.00           N  
ATOM   2557  CA  ARG B 957      57.491   7.687 -49.323  1.00  0.00           C  
ATOM   2558  C   ARG B 957      57.176   8.810 -50.295  1.00  0.00           C  
ATOM   2559  O   ARG B 957      57.580   9.963 -50.098  1.00  0.00           O  
ATOM   2560  CB  ARG B 957      56.215   7.246 -48.582  1.00  0.00           C  
ATOM   2561  CG  ARG B 957      55.646   8.243 -47.591  1.00  0.00           C  
ATOM   2562  CD  ARG B 957      54.352   7.723 -46.944  1.00  0.00           C  
ATOM   2563  NE  ARG B 957      53.370   7.299 -47.941  1.00  0.00           N  
ATOM   2564  CZ  ARG B 957      52.057   7.233 -47.739  1.00  0.00           C  
ATOM   2565  NH1 ARG B 957      51.537   7.567 -46.565  1.00  0.00           N  
ATOM   2566  NH2 ARG B 957      51.261   6.823 -48.722  1.00  0.00           N  
ATOM   2567  N   VAL B 958      56.509   8.445 -51.381  1.00  0.00           N  
ATOM   2568  CA  VAL B 958      56.088   9.400 -52.397  1.00  0.00           C  
ATOM   2569  C   VAL B 958      54.604   9.123 -52.560  1.00  0.00           C  
ATOM   2570  O   VAL B 958      54.195   8.134 -53.189  1.00  0.00           O  
ATOM   2571  CB  VAL B 958      56.813   9.179 -53.728  1.00  0.00           C  
ATOM   2572  CG1 VAL B 958      56.168  10.041 -54.802  1.00  0.00           C  
ATOM   2573  CG2 VAL B 958      58.287   9.549 -53.589  1.00  0.00           C  
ATOM   2574  N   ALA B 959      53.795   9.976 -51.947  1.00  0.00           N  
ATOM   2575  CA  ALA B 959      52.355   9.801 -52.002  1.00  0.00           C  
ATOM   2576  C   ALA B 959      51.688  10.666 -53.056  1.00  0.00           C  
ATOM   2577  O   ALA B 959      51.990  11.850 -53.210  1.00  0.00           O  
ATOM   2578  CB  ALA B 959      51.741  10.085 -50.632  1.00  0.00           C  
ATOM   2579  N   ALA B 960      50.763  10.067 -53.783  1.00  0.00           N  
ATOM   2580  CA  ALA B 960      50.049  10.807 -54.793  1.00  0.00           C  
ATOM   2581  C   ALA B 960      48.613  11.053 -54.328  1.00  0.00           C  
ATOM   2582  O   ALA B 960      47.937  10.134 -53.900  1.00  0.00           O  
ATOM   2583  CB  ALA B 960      50.065  10.034 -56.094  1.00  0.00           C  
ATOM   2584  N   LEU B 961      48.167  12.306 -54.367  1.00  0.00           N  
ATOM   2585  CA  LEU B 961      46.795  12.614 -53.983  1.00  0.00           C  
ATOM   2586  C   LEU B 961      46.073  13.059 -55.240  1.00  0.00           C  
ATOM   2587  O   LEU B 961      46.427  14.064 -55.870  1.00  0.00           O  
ATOM   2588  CB  LEU B 961      46.714  13.724 -52.932  1.00  0.00           C  
ATOM   2589  CG  LEU B 961      45.273  14.115 -52.558  1.00  0.00           C  
ATOM   2590  CD1 LEU B 961      44.556  12.952 -51.991  1.00  0.00           C  
ATOM   2591  CD2 LEU B 961      45.270  15.228 -51.546  1.00  0.00           C  
ATOM   2592  N   ARG B 962      45.084  12.265 -55.617  1.00  0.00           N  
ATOM   2593  CA  ARG B 962      44.276  12.537 -56.776  1.00  0.00           C  
ATOM   2594  C   ARG B 962      43.013  13.218 -56.250  1.00  0.00           C  
ATOM   2595  O   ARG B 962      42.241  12.632 -55.463  1.00  0.00           O  
ATOM   2596  CB  ARG B 962      43.944  11.226 -57.486  1.00  0.00           C  
ATOM   2597  CG  ARG B 962      42.861  11.344 -58.507  1.00  0.00           C  
ATOM   2598  CD  ARG B 962      41.999  10.112 -58.528  1.00  0.00           C  
ATOM   2599  NE  ARG B 962      40.779  10.389 -59.278  1.00  0.00           N  
ATOM   2600  CZ  ARG B 962      39.650   9.692 -59.179  1.00  0.00           C  
ATOM   2601  NH1 ARG B 962      39.573   8.651 -58.353  1.00  0.00           N  
ATOM   2602  NH2 ARG B 962      38.590  10.060 -59.890  1.00  0.00           N  
ATOM   2603  N   VAL B 963      42.835  14.477 -56.642  1.00  0.00           N  
ATOM   2604  CA  VAL B 963      41.663  15.199 -56.207  1.00  0.00           C  
ATOM   2605  C   VAL B 963      40.742  15.380 -57.412  1.00  0.00           C  
ATOM   2606  O   VAL B 963      41.026  16.132 -58.348  1.00  0.00           O  
ATOM   2607  CB  VAL B 963      42.034  16.554 -55.499  1.00  0.00           C  
ATOM   2608  CG1 VAL B 963      43.528  16.640 -55.284  1.00  0.00           C  
ATOM   2609  CG2 VAL B 963      41.495  17.747 -56.258  1.00  0.00           C  
ATOM   2610  N   PRO B 964      39.635  14.621 -57.423  1.00  0.00           N  
ATOM   2611  CA  PRO B 964      38.668  14.691 -58.512  1.00  0.00           C  
ATOM   2612  C   PRO B 964      38.247  16.119 -58.835  1.00  0.00           C  
ATOM   2613  O   PRO B 964      37.805  16.858 -57.949  1.00  0.00           O  
ATOM   2614  CB  PRO B 964      37.519  13.809 -58.007  1.00  0.00           C  
ATOM   2615  CG  PRO B 964      37.769  13.678 -56.510  1.00  0.00           C  
ATOM   2616  CD  PRO B 964      39.230  13.614 -56.428  1.00  0.00           C  
ATOM   2617  N   GLY B 965      38.412  16.493 -60.107  1.00  0.00           N  
ATOM   2618  CA  GLY B 965      38.056  17.821 -60.573  1.00  0.00           C  
ATOM   2619  C   GLY B 965      38.978  18.894 -60.041  1.00  0.00           C  
ATOM   2620  O   GLY B 965      38.535  19.996 -59.726  1.00  0.00           O  
ATOM   2621  N   GLY B 966      40.268  18.587 -59.955  1.00  0.00           N  
ATOM   2622  CA  GLY B 966      41.211  19.554 -59.424  1.00  0.00           C  
ATOM   2623  C   GLY B 966      42.082  20.288 -60.423  1.00  0.00           C  
ATOM   2624  O   GLY B 966      42.716  21.282 -60.063  1.00  0.00           O  
ATOM   2625  N   ALA B 967      42.133  19.807 -61.664  1.00  0.00           N  
ATOM   2626  CA  ALA B 967      42.939  20.455 -62.698  1.00  0.00           C  
ATOM   2627  C   ALA B 967      42.484  21.912 -62.806  1.00  0.00           C  
ATOM   2628  O   ALA B 967      43.278  22.819 -63.033  1.00  0.00           O  
ATOM   2629  CB  ALA B 967      42.755  19.739 -64.020  1.00  0.00           C  
ATOM   2630  N   SER B 968      41.191  22.126 -62.623  1.00  0.00           N  
ATOM   2631  CA  SER B 968      40.620  23.460 -62.679  1.00  0.00           C  
ATOM   2632  C   SER B 968      41.022  24.245 -61.439  1.00  0.00           C  
ATOM   2633  O   SER B 968      40.165  24.854 -60.798  1.00  0.00           O  
ATOM   2634  CB  SER B 968      39.096  23.344 -62.742  1.00  0.00           C  
ATOM   2635  OG  SER B 968      38.608  22.350 -61.848  1.00  0.00           O  
ATOM   2636  N   LEU B 969      42.317  24.242 -61.113  1.00  0.00           N  
ATOM   2637  CA  LEU B 969      42.811  24.912 -59.905  1.00  0.00           C  
ATOM   2638  C   LEU B 969      43.833  26.037 -60.153  1.00  0.00           C  
ATOM   2639  O   LEU B 969      44.721  25.928 -61.008  1.00  0.00           O  
ATOM   2640  CB  LEU B 969      43.384  23.848 -58.963  1.00  0.00           C  
ATOM   2641  CG  LEU B 969      43.414  23.976 -57.436  1.00  0.00           C  
ATOM   2642  CD1 LEU B 969      42.047  24.319 -56.882  1.00  0.00           C  
ATOM   2643  CD2 LEU B 969      43.883  22.637 -56.855  1.00  0.00           C  
ATOM   2644  N   THR B 970      43.693  27.104 -59.370  1.00  0.00           N  
ATOM   2645  CA  THR B 970      44.506  28.322 -59.446  1.00  0.00           C  
ATOM   2646  C   THR B 970      45.937  28.247 -58.945  1.00  0.00           C  
ATOM   2647  O   THR B 970      46.219  27.573 -57.959  1.00  0.00           O  
ATOM   2648  CB  THR B 970      43.852  29.447 -58.625  1.00  0.00           C  
ATOM   2649  OG1 THR B 970      42.483  29.587 -59.005  1.00  0.00           O  
ATOM   2650  CG2 THR B 970      44.564  30.759 -58.850  1.00  0.00           C  
ATOM   2651  N   ARG B 971      46.833  28.974 -59.609  1.00  0.00           N  
ATOM   2652  CA  ARG B 971      48.229  29.041 -59.184  1.00  0.00           C  
ATOM   2653  C   ARG B 971      48.153  29.517 -57.750  1.00  0.00           C  
ATOM   2654  O   ARG B 971      48.864  29.035 -56.878  1.00  0.00           O  
ATOM   2655  CB  ARG B 971      49.003  30.080 -60.003  1.00  0.00           C  
ATOM   2656  CG  ARG B 971      50.182  30.733 -59.249  1.00  0.00           C  
ATOM   2657  CD  ARG B 971      51.549  30.203 -59.697  1.00  0.00           C  
ATOM   2658  NE  ARG B 971      52.161  31.035 -60.737  1.00  0.00           N  
ATOM   2659  CZ  ARG B 971      53.254  30.704 -61.426  1.00  0.00           C  
ATOM   2660  NH1 ARG B 971      53.873  29.550 -61.202  1.00  0.00           N  
ATOM   2661  NH2 ARG B 971      53.738  31.540 -62.338  1.00  0.00           N  
ATOM   2662  N   LYS B 972      47.267  30.482 -57.532  1.00  0.00           N  
ATOM   2663  CA  LYS B 972      47.041  31.069 -56.220  1.00  0.00           C  
ATOM   2664  C   LYS B 972      46.668  29.949 -55.254  1.00  0.00           C  
ATOM   2665  O   LYS B 972      47.326  29.752 -54.229  1.00  0.00           O  
ATOM   2666  CB  LYS B 972      45.916  32.119 -56.320  1.00  0.00           C  
ATOM   2667  CG  LYS B 972      45.479  32.781 -55.011  1.00  0.00           C  
ATOM   2668  CD  LYS B 972      44.222  32.129 -54.435  1.00  0.00           C  
ATOM   2669  CE  LYS B 972      43.653  32.935 -53.271  1.00  0.00           C  
ATOM   2670  NZ  LYS B 972      42.369  32.368 -52.764  1.00  0.00           N  
ATOM   2671  N   GLN B 973      45.621  29.209 -55.612  1.00  0.00           N  
ATOM   2672  CA  GLN B 973      45.143  28.103 -54.799  1.00  0.00           C  
ATOM   2673  C   GLN B 973      46.205  27.023 -54.659  1.00  0.00           C  
ATOM   2674  O   GLN B 973      46.401  26.468 -53.584  1.00  0.00           O  
ATOM   2675  CB  GLN B 973      43.867  27.528 -55.414  1.00  0.00           C  
ATOM   2676  CG  GLN B 973      42.731  28.530 -55.407  1.00  0.00           C  
ATOM   2677  CD  GLN B 973      41.440  27.970 -55.961  1.00  0.00           C  
ATOM   2678  OE1 GLN B 973      41.388  27.517 -57.105  1.00  0.00           O  
ATOM   2679  NE2 GLN B 973      40.382  28.000 -55.152  1.00  0.00           N  
ATOM   2680  N   ILE B 974      46.898  26.737 -55.747  1.00  0.00           N  
ATOM   2681  CA  ILE B 974      47.937  25.727 -55.717  1.00  0.00           C  
ATOM   2682  C   ILE B 974      49.122  26.217 -54.901  1.00  0.00           C  
ATOM   2683  O   ILE B 974      50.011  25.456 -54.555  1.00  0.00           O  
ATOM   2684  CB  ILE B 974      48.416  25.369 -57.141  1.00  0.00           C  
ATOM   2685  CG1 ILE B 974      47.225  24.948 -57.990  1.00  0.00           C  
ATOM   2686  CG2 ILE B 974      49.432  24.239 -57.078  1.00  0.00           C  
ATOM   2687  CD1 ILE B 974      47.602  24.462 -59.364  1.00  0.00           C  
ATOM   2688  N   ASP B 975      49.138  27.502 -54.603  1.00  0.00           N  
ATOM   2689  CA  ASP B 975      50.234  28.043 -53.833  1.00  0.00           C  
ATOM   2690  C   ASP B 975      49.869  28.016 -52.364  1.00  0.00           C  
ATOM   2691  O   ASP B 975      50.733  27.835 -51.515  1.00  0.00           O  
ATOM   2692  CB  ASP B 975      50.577  29.464 -54.313  1.00  0.00           C  
ATOM   2693  CG  ASP B 975      51.603  29.466 -55.464  1.00  0.00           C  
ATOM   2694  OD1 ASP B 975      52.787  29.168 -55.212  1.00  0.00           O  
ATOM   2695  OD2 ASP B 975      51.231  29.753 -56.623  1.00  0.00           O  
ATOM   2696  N   GLU B 976      48.587  28.165 -52.060  1.00  0.00           N  
ATOM   2697  CA  GLU B 976      48.164  28.129 -50.672  1.00  0.00           C  
ATOM   2698  C   GLU B 976      48.522  26.755 -50.144  1.00  0.00           C  
ATOM   2699  O   GLU B 976      49.241  26.613 -49.153  1.00  0.00           O  
ATOM   2700  CB  GLU B 976      46.656  28.348 -50.550  1.00  0.00           C  
ATOM   2701  CG  GLU B 976      46.162  29.631 -51.194  1.00  0.00           C  
ATOM   2702  CD  GLU B 976      44.731  29.979 -50.807  1.00  0.00           C  
ATOM   2703  OE1 GLU B 976      43.930  29.052 -50.525  1.00  0.00           O  
ATOM   2704  OE2 GLU B 976      44.412  31.191 -50.800  1.00  0.00           O  
ATOM   2705  N   TYR B 977      48.007  25.741 -50.833  1.00  0.00           N  
ATOM   2706  CA  TYR B 977      48.258  24.354 -50.479  1.00  0.00           C  
ATOM   2707  C   TYR B 977      49.767  24.151 -50.444  1.00  0.00           C  
ATOM   2708  O   TYR B 977      50.293  23.463 -49.571  1.00  0.00           O  
ATOM   2709  CB  TYR B 977      47.621  23.427 -51.513  1.00  0.00           C  
ATOM   2710  CG  TYR B 977      46.107  23.474 -51.556  1.00  0.00           C  
ATOM   2711  CD1 TYR B 977      45.360  23.532 -50.379  1.00  0.00           C  
ATOM   2712  CD2 TYR B 977      45.419  23.389 -52.769  1.00  0.00           C  
ATOM   2713  CE1 TYR B 977      43.966  23.500 -50.400  1.00  0.00           C  
ATOM   2714  CE2 TYR B 977      44.035  23.355 -52.806  1.00  0.00           C  
ATOM   2715  CZ  TYR B 977      43.311  23.413 -51.607  1.00  0.00           C  
ATOM   2716  OH  TYR B 977      41.931  23.418 -51.620  1.00  0.00           O  
ATOM   2717  N   GLY B 978      50.466  24.755 -51.398  1.00  0.00           N  
ATOM   2718  CA  GLY B 978      51.906  24.624 -51.420  1.00  0.00           C  
ATOM   2719  C   GLY B 978      52.458  25.027 -50.065  1.00  0.00           C  
ATOM   2720  O   GLY B 978      53.361  24.382 -49.526  1.00  0.00           O  
ATOM   2721  N   ASN B 979      51.902  26.102 -49.517  1.00  0.00           N  
ATOM   2722  CA  ASN B 979      52.314  26.610 -48.221  1.00  0.00           C  
ATOM   2723  C   ASN B 979      51.783  25.714 -47.116  1.00  0.00           C  
ATOM   2724  O   ASN B 979      52.542  25.197 -46.304  1.00  0.00           O  
ATOM   2725  CB  ASN B 979      51.794  28.036 -48.032  1.00  0.00           C  
ATOM   2726  CG  ASN B 979      52.285  28.979 -49.113  1.00  0.00           C  
ATOM   2727  OD1 ASN B 979      53.479  29.012 -49.415  1.00  0.00           O  
ATOM   2728  ND2 ASN B 979      51.366  29.758 -49.700  1.00  0.00           N  
ATOM   2729  N   PHE B 980      50.470  25.531 -47.095  1.00  0.00           N  
ATOM   2730  CA  PHE B 980      49.815  24.688 -46.101  1.00  0.00           C  
ATOM   2731  C   PHE B 980      50.586  23.414 -45.757  1.00  0.00           C  
ATOM   2732  O   PHE B 980      50.719  23.078 -44.592  1.00  0.00           O  
ATOM   2733  CB  PHE B 980      48.425  24.307 -46.583  1.00  0.00           C  
ATOM   2734  CG  PHE B 980      47.710  23.395 -45.659  1.00  0.00           C  
ATOM   2735  CD1 PHE B 980      47.251  23.851 -44.436  1.00  0.00           C  
ATOM   2736  CD2 PHE B 980      47.495  22.069 -46.002  1.00  0.00           C  
ATOM   2737  CE1 PHE B 980      46.583  22.995 -43.564  1.00  0.00           C  
ATOM   2738  CE2 PHE B 980      46.830  21.205 -45.142  1.00  0.00           C  
ATOM   2739  CZ  PHE B 980      46.372  21.667 -43.920  1.00  0.00           C  
ATOM   2740  N   VAL B 981      51.091  22.698 -46.754  1.00  0.00           N  
ATOM   2741  CA  VAL B 981      51.830  21.479 -46.463  1.00  0.00           C  
ATOM   2742  C   VAL B 981      53.167  21.764 -45.773  1.00  0.00           C  
ATOM   2743  O   VAL B 981      53.770  20.866 -45.176  1.00  0.00           O  
ATOM   2744  CB  VAL B 981      52.069  20.628 -47.750  1.00  0.00           C  
ATOM   2745  CG1 VAL B 981      50.730  20.205 -48.342  1.00  0.00           C  
ATOM   2746  CG2 VAL B 981      52.886  21.404 -48.770  1.00  0.00           C  
ATOM   2747  N   LYS B 982      53.632  23.011 -45.850  1.00  0.00           N  
ATOM   2748  CA  LYS B 982      54.892  23.393 -45.207  1.00  0.00           C  
ATOM   2749  C   LYS B 982      54.734  23.314 -43.703  1.00  0.00           C  
ATOM   2750  O   LYS B 982      55.691  23.032 -42.984  1.00  0.00           O  
ATOM   2751  CB  LYS B 982      55.298  24.821 -45.575  1.00  0.00           C  
ATOM   2752  CG  LYS B 982      56.366  24.927 -46.642  1.00  0.00           C  
ATOM   2753  CD  LYS B 982      55.864  24.401 -47.970  1.00  0.00           C  
ATOM   2754  CE  LYS B 982      56.926  24.522 -49.054  1.00  0.00           C  
ATOM   2755  NZ  LYS B 982      56.448  23.977 -50.357  1.00  0.00           N  
ATOM   2756  N   ILE B 983      53.515  23.567 -43.235  1.00  0.00           N  
ATOM   2757  CA  ILE B 983      53.216  23.537 -41.806  1.00  0.00           C  
ATOM   2758  C   ILE B 983      53.482  22.157 -41.196  1.00  0.00           C  
ATOM   2759  O   ILE B 983      53.636  22.033 -39.983  1.00  0.00           O  
ATOM   2760  CB  ILE B 983      51.737  23.917 -41.532  1.00  0.00           C  
ATOM   2761  CG1 ILE B 983      51.434  25.314 -42.086  1.00  0.00           C  
ATOM   2762  CG2 ILE B 983      51.458  23.890 -40.056  1.00  0.00           C  
ATOM   2763  CD1 ILE B 983      49.950  25.651 -42.192  1.00  0.00           C  
ATOM   2764  N   TYR B 984      53.534  21.114 -42.022  1.00  0.00           N  
ATOM   2765  CA  TYR B 984      53.765  19.781 -41.486  1.00  0.00           C  
ATOM   2766  C   TYR B 984      55.119  19.214 -41.889  1.00  0.00           C  
ATOM   2767  O   TYR B 984      55.404  18.041 -41.629  1.00  0.00           O  
ATOM   2768  CB  TYR B 984      52.647  18.824 -41.916  1.00  0.00           C  
ATOM   2769  CG  TYR B 984      51.254  19.292 -41.559  1.00  0.00           C  
ATOM   2770  CD1 TYR B 984      50.634  20.307 -42.287  1.00  0.00           C  
ATOM   2771  CD2 TYR B 984      50.572  18.760 -40.456  1.00  0.00           C  
ATOM   2772  CE1 TYR B 984      49.375  20.789 -41.925  1.00  0.00           C  
ATOM   2773  CE2 TYR B 984      49.299  19.245 -40.082  1.00  0.00           C  
ATOM   2774  CZ  TYR B 984      48.718  20.262 -40.822  1.00  0.00           C  
ATOM   2775  OH  TYR B 984      47.508  20.796 -40.450  1.00  0.00           O  
ATOM   2776  N   GLY B 985      55.951  20.041 -42.518  1.00  0.00           N  
ATOM   2777  CA  GLY B 985      57.274  19.586 -42.910  1.00  0.00           C  
ATOM   2778  C   GLY B 985      57.542  19.368 -44.387  1.00  0.00           C  
ATOM   2779  O   GLY B 985      58.634  18.944 -44.772  1.00  0.00           O  
ATOM   2780  N   ALA B 986      56.562  19.657 -45.230  1.00  0.00           N  
ATOM   2781  CA  ALA B 986      56.749  19.460 -46.652  1.00  0.00           C  
ATOM   2782  C   ALA B 986      57.638  20.556 -47.252  1.00  0.00           C  
ATOM   2783  O   ALA B 986      57.508  21.730 -46.915  1.00  0.00           O  
ATOM   2784  CB  ALA B 986      55.396  19.433 -47.336  1.00  0.00           C  
ATOM   2785  N   LYS B 987      58.555  20.174 -48.131  1.00  0.00           N  
ATOM   2786  CA  LYS B 987      59.415  21.156 -48.761  1.00  0.00           C  
ATOM   2787  C   LYS B 987      58.720  21.737 -49.981  1.00  0.00           C  
ATOM   2788  O   LYS B 987      59.086  22.813 -50.459  1.00  0.00           O  
ATOM   2789  CB  LYS B 987      60.742  20.529 -49.190  1.00  0.00           C  
ATOM   2790  CG  LYS B 987      61.825  20.561 -48.130  1.00  0.00           C  
ATOM   2791  CD  LYS B 987      61.897  19.249 -47.398  1.00  0.00           C  
ATOM   2792  CE  LYS B 987      62.336  18.145 -48.346  1.00  0.00           C  
ATOM   2793  NZ  LYS B 987      62.300  16.811 -47.699  1.00  0.00           N  
ATOM   2794  N   GLY B 988      57.717  21.013 -50.483  1.00  0.00           N  
ATOM   2795  CA  GLY B 988      56.977  21.451 -51.662  1.00  0.00           C  
ATOM   2796  C   GLY B 988      55.736  20.625 -51.970  1.00  0.00           C  
ATOM   2797  O   GLY B 988      55.270  19.850 -51.141  1.00  0.00           O  
ATOM   2798  N   LEU B 989      55.195  20.783 -53.170  1.00  0.00           N  
ATOM   2799  CA  LEU B 989      53.997  20.044 -53.548  1.00  0.00           C  
ATOM   2800  C   LEU B 989      53.860  19.949 -55.067  1.00  0.00           C  
ATOM   2801  O   LEU B 989      53.068  20.667 -55.678  1.00  0.00           O  
ATOM   2802  CB  LEU B 989      52.755  20.726 -52.946  1.00  0.00           C  
ATOM   2803  CG  LEU B 989      51.406  19.991 -52.901  1.00  0.00           C  
ATOM   2804  CD1 LEU B 989      51.476  18.745 -51.998  1.00  0.00           C  
ATOM   2805  CD2 LEU B 989      50.352  20.962 -52.387  1.00  0.00           C  
ATOM   2806  N   ALA B 990      54.637  19.065 -55.681  1.00  0.00           N  
ATOM   2807  CA  ALA B 990      54.562  18.900 -57.129  1.00  0.00           C  
ATOM   2808  C   ALA B 990      53.131  18.513 -57.508  1.00  0.00           C  
ATOM   2809  O   ALA B 990      52.329  18.167 -56.642  1.00  0.00           O  
ATOM   2810  CB  ALA B 990      55.548  17.827 -57.585  1.00  0.00           C  
ATOM   2811  N   TYR B 991      52.798  18.600 -58.793  1.00  0.00           N  
ATOM   2812  CA  TYR B 991      51.455  18.236 -59.230  1.00  0.00           C  
ATOM   2813  C   TYR B 991      51.372  17.960 -60.717  1.00  0.00           C  
ATOM   2814  O   TYR B 991      52.207  18.389 -61.504  1.00  0.00           O  
ATOM   2815  CB  TYR B 991      50.458  19.339 -58.882  1.00  0.00           C  
ATOM   2816  CG  TYR B 991      50.648  20.585 -59.709  1.00  0.00           C  
ATOM   2817  CD1 TYR B 991      50.222  20.629 -61.032  1.00  0.00           C  
ATOM   2818  CD2 TYR B 991      51.338  21.691 -59.197  1.00  0.00           C  
ATOM   2819  CE1 TYR B 991      50.484  21.729 -61.834  1.00  0.00           C  
ATOM   2820  CE2 TYR B 991      51.605  22.804 -59.991  1.00  0.00           C  
ATOM   2821  CZ  TYR B 991      51.175  22.811 -61.309  1.00  0.00           C  
ATOM   2822  OH  TYR B 991      51.432  23.884 -62.112  1.00  0.00           O  
ATOM   2823  N   ILE B 992      50.361  17.201 -61.089  1.00  0.00           N  
ATOM   2824  CA  ILE B 992      50.126  16.915 -62.484  1.00  0.00           C  
ATOM   2825  C   ILE B 992      48.680  17.276 -62.752  1.00  0.00           C  
ATOM   2826  O   ILE B 992      47.781  16.799 -62.059  1.00  0.00           O  
ATOM   2827  CB  ILE B 992      50.326  15.441 -62.826  1.00  0.00           C  
ATOM   2828  CG1 ILE B 992      51.813  15.083 -62.739  1.00  0.00           C  
ATOM   2829  CG2 ILE B 992      49.780  15.168 -64.228  1.00  0.00           C  
ATOM   2830  CD1 ILE B 992      52.125  13.647 -63.127  1.00  0.00           C  
ATOM   2831  N   LYS B 993      48.460  18.168 -63.710  1.00  0.00           N  
ATOM   2832  CA  LYS B 993      47.101  18.533 -64.074  1.00  0.00           C  
ATOM   2833  C   LYS B 993      46.651  17.516 -65.130  1.00  0.00           C  
ATOM   2834  O   LYS B 993      47.349  17.306 -66.129  1.00  0.00           O  
ATOM   2835  CB  LYS B 993      47.064  19.944 -64.659  1.00  0.00           C  
ATOM   2836  CG  LYS B 993      47.045  21.061 -63.632  1.00  0.00           C  
ATOM   2837  CD  LYS B 993      46.982  22.417 -64.323  1.00  0.00           C  
ATOM   2838  CE  LYS B 993      46.783  23.546 -63.336  1.00  0.00           C  
ATOM   2839  NZ  LYS B 993      46.625  24.860 -64.021  1.00  0.00           N  
ATOM   2840  N   VAL B 994      45.522  16.849 -64.910  1.00  0.00           N  
ATOM   2841  CA  VAL B 994      45.061  15.890 -65.919  1.00  0.00           C  
ATOM   2842  C   VAL B 994      43.865  16.455 -66.661  1.00  0.00           C  
ATOM   2843  O   VAL B 994      42.758  16.535 -66.125  1.00  0.00           O  
ATOM   2844  CB  VAL B 994      44.718  14.497 -65.323  1.00  0.00           C  
ATOM   2845  CG1 VAL B 994      43.764  13.752 -66.237  1.00  0.00           C  
ATOM   2846  CG2 VAL B 994      45.988  13.680 -65.194  1.00  0.00           C  
ATOM   2847  N   ASN B 995      44.120  16.847 -67.905  1.00  0.00           N  
ATOM   2848  CA  ASN B 995      43.114  17.458 -68.757  1.00  0.00           C  
ATOM   2849  C   ASN B 995      42.463  16.461 -69.694  1.00  0.00           C  
ATOM   2850  O   ASN B 995      41.242  16.405 -69.786  1.00  0.00           O  
ATOM   2851  CB  ASN B 995      43.750  18.579 -69.582  1.00  0.00           C  
ATOM   2852  CG  ASN B 995      44.452  19.618 -68.724  1.00  0.00           C  
ATOM   2853  OD1 ASN B 995      43.828  20.300 -67.897  1.00  0.00           O  
ATOM   2854  ND2 ASN B 995      45.761  19.746 -68.919  1.00  0.00           N  
ATOM   2855  N   GLU B 996      43.292  15.684 -70.383  1.00  0.00           N  
ATOM   2856  CA  GLU B 996      42.821  14.694 -71.345  1.00  0.00           C  
ATOM   2857  C   GLU B 996      43.829  13.554 -71.457  1.00  0.00           C  
ATOM   2858  O   GLU B 996      44.760  13.636 -72.257  1.00  0.00           O  
ATOM   2859  CB  GLU B 996      42.647  15.359 -72.719  1.00  0.00           C  
ATOM   2860  CG  GLU B 996      42.032  14.463 -73.789  1.00  0.00           C  
ATOM   2861  CD  GLU B 996      41.939  15.145 -75.146  1.00  0.00           C  
ATOM   2862  OE1 GLU B 996      43.007  15.425 -75.741  1.00  0.00           O  
ATOM   2863  OE2 GLU B 996      40.803  15.402 -75.612  1.00  0.00           O  
ATOM   2864  N   ARG B 997      43.640  12.494 -70.668  1.00  0.00           N  
ATOM   2865  CA  ARG B 997      44.561  11.352 -70.681  1.00  0.00           C  
ATOM   2866  C   ARG B 997      44.796  10.787 -72.085  1.00  0.00           C  
ATOM   2867  O   ARG B 997      45.940  10.661 -72.538  1.00  0.00           O  
ATOM   2868  CB  ARG B 997      44.050  10.238 -69.770  1.00  0.00           C  
ATOM   2869  CG  ARG B 997      44.113  10.562 -68.296  1.00  0.00           C  
ATOM   2870  CD  ARG B 997      44.047   9.288 -67.482  1.00  0.00           C  
ATOM   2871  NE  ARG B 997      45.160   8.399 -67.811  1.00  0.00           N  
ATOM   2872  CZ  ARG B 997      45.251   7.128 -67.424  1.00  0.00           C  
ATOM   2873  NH1 ARG B 997      44.298   6.572 -66.686  1.00  0.00           N  
ATOM   2874  NH2 ARG B 997      46.298   6.403 -67.787  1.00  0.00           N  
ATOM   2875  N   ALA B 998      43.701  10.451 -72.763  1.00  0.00           N  
ATOM   2876  CA  ALA B 998      43.744   9.905 -74.116  1.00  0.00           C  
ATOM   2877  C   ALA B 998      44.846  10.509 -75.002  1.00  0.00           C  
ATOM   2878  O   ALA B 998      45.388   9.831 -75.875  1.00  0.00           O  
ATOM   2879  CB  ALA B 998      42.385  10.104 -74.779  1.00  0.00           C  
ATOM   2880  N   LYS B 999      45.187  11.773 -74.765  1.00  0.00           N  
ATOM   2881  CA  LYS B 999      46.191  12.451 -75.574  1.00  0.00           C  
ATOM   2882  C   LYS B 999      47.652  12.323 -75.110  1.00  0.00           C  
ATOM   2883  O   LYS B 999      48.549  12.855 -75.758  1.00  0.00           O  
ATOM   2884  CB  LYS B 999      45.802  13.933 -75.735  1.00  0.00           C  
ATOM   2885  CG  LYS B 999      46.593  14.664 -76.820  1.00  0.00           C  
ATOM   2886  CD  LYS B 999      45.925  15.963 -77.248  1.00  0.00           C  
ATOM   2887  CE  LYS B 999      46.715  16.659 -78.362  1.00  0.00           C  
ATOM   2888  NZ  LYS B 999      46.002  17.843 -78.945  1.00  0.00           N  
ATOM   2889  N   GLY B1000      47.901  11.626 -74.003  1.00  0.00           N  
ATOM   2890  CA  GLY B1000      49.271  11.448 -73.524  1.00  0.00           C  
ATOM   2891  C   GLY B1000      49.909  12.576 -72.711  1.00  0.00           C  
ATOM   2892  O   GLY B1000      49.251  13.262 -71.920  1.00  0.00           O  
ATOM   2893  N   LEU B1001      51.214  12.758 -72.892  1.00  0.00           N  
ATOM   2894  CA  LEU B1001      51.935  13.803 -72.182  1.00  0.00           C  
ATOM   2895  C   LEU B1001      51.336  15.143 -72.539  1.00  0.00           C  
ATOM   2896  O   LEU B1001      51.411  16.092 -71.765  1.00  0.00           O  
ATOM   2897  CB  LEU B1001      53.413  13.781 -72.560  1.00  0.00           C  
ATOM   2898  CG  LEU B1001      54.196  12.565 -72.065  1.00  0.00           C  
ATOM   2899  CD1 LEU B1001      55.656  12.712 -72.435  1.00  0.00           C  
ATOM   2900  CD2 LEU B1001      54.045  12.450 -70.553  1.00  0.00           C  
ATOM   2901  N   GLU B1002      50.747  15.211 -73.730  1.00  0.00           N  
ATOM   2902  CA  GLU B1002      50.103  16.422 -74.216  1.00  0.00           C  
ATOM   2903  C   GLU B1002      48.723  16.522 -73.597  1.00  0.00           C  
ATOM   2904  O   GLU B1002      47.988  17.473 -73.834  1.00  0.00           O  
ATOM   2905  CB  GLU B1002      49.990  16.383 -75.735  1.00  0.00           C  
ATOM   2906  CG  GLU B1002      51.340  16.341 -76.431  1.00  0.00           C  
ATOM   2907  CD  GLU B1002      52.230  17.537 -76.077  1.00  0.00           C  
ATOM   2908  OE1 GLU B1002      51.827  18.693 -76.364  1.00  0.00           O  
ATOM   2909  OE2 GLU B1002      53.331  17.317 -75.512  1.00  0.00           O  
ATOM   2910  N   GLY B1003      48.374  15.525 -72.794  1.00  0.00           N  
ATOM   2911  CA  GLY B1003      47.082  15.529 -72.137  1.00  0.00           C  
ATOM   2912  C   GLY B1003      47.200  16.095 -70.739  1.00  0.00           C  
ATOM   2913  O   GLY B1003      46.210  16.526 -70.144  1.00  0.00           O  
ATOM   2914  N   ILE B1004      48.425  16.089 -70.221  1.00  0.00           N  
ATOM   2915  CA  ILE B1004      48.703  16.598 -68.890  1.00  0.00           C  
ATOM   2916  C   ILE B1004      49.390  17.945 -68.981  1.00  0.00           C  
ATOM   2917  O   ILE B1004      49.766  18.404 -70.054  1.00  0.00           O  
ATOM   2918  CB  ILE B1004      49.643  15.668 -68.091  1.00  0.00           C  
ATOM   2919  CG1 ILE B1004      51.078  15.840 -68.597  1.00  0.00           C  
ATOM   2920  CG2 ILE B1004      49.178  14.218 -68.202  1.00  0.00           C  
ATOM   2921  CD1 ILE B1004      52.087  15.024 -67.852  1.00  0.00           C  
ATOM   2922  N   ASN B1005      49.562  18.549 -67.819  1.00  0.00           N  
ATOM   2923  CA  ASN B1005      50.197  19.843 -67.663  1.00  0.00           C  
ATOM   2924  C   ASN B1005      50.842  19.732 -66.279  1.00  0.00           C  
ATOM   2925  O   ASN B1005      50.145  19.640 -65.254  1.00  0.00           O  
ATOM   2926  CB  ASN B1005      49.129  20.942 -67.674  1.00  0.00           C  
ATOM   2927  CG  ASN B1005      49.622  22.249 -68.287  1.00  0.00           C  
ATOM   2928  OD1 ASN B1005      48.936  23.273 -68.210  1.00  0.00           O  
ATOM   2929  ND2 ASN B1005      50.799  22.217 -68.912  1.00  0.00           N  
ATOM   2930  N   SER B1006      52.170  19.718 -66.257  1.00  0.00           N  
ATOM   2931  CA  SER B1006      52.899  19.587 -65.010  1.00  0.00           C  
ATOM   2932  C   SER B1006      54.322  20.104 -65.066  1.00  0.00           C  
ATOM   2933  O   SER B1006      55.042  19.866 -66.031  1.00  0.00           O  
ATOM   2934  CB  SER B1006      52.918  18.121 -64.584  1.00  0.00           C  
ATOM   2935  OG  SER B1006      53.996  17.863 -63.702  1.00  0.00           O  
ATOM   2936  N   PRO B1007      54.738  20.847 -64.025  1.00  0.00           N  
ATOM   2937  CA  PRO B1007      56.080  21.423 -63.890  1.00  0.00           C  
ATOM   2938  C   PRO B1007      57.156  20.352 -63.744  1.00  0.00           C  
ATOM   2939  O   PRO B1007      58.326  20.623 -64.012  1.00  0.00           O  
ATOM   2940  CB  PRO B1007      55.964  22.278 -62.636  1.00  0.00           C  
ATOM   2941  CG  PRO B1007      54.572  22.761 -62.688  1.00  0.00           C  
ATOM   2942  CD  PRO B1007      53.802  21.507 -63.093  1.00  0.00           C  
ATOM   2943  N   VAL B1008      56.778  19.148 -63.299  1.00  0.00           N  
ATOM   2944  CA  VAL B1008      57.758  18.068 -63.154  1.00  0.00           C  
ATOM   2945  C   VAL B1008      57.667  17.006 -64.233  1.00  0.00           C  
ATOM   2946  O   VAL B1008      58.469  16.073 -64.232  1.00  0.00           O  
ATOM   2947  CB  VAL B1008      57.683  17.311 -61.782  1.00  0.00           C  
ATOM   2948  CG1 VAL B1008      57.969  18.273 -60.644  1.00  0.00           C  
ATOM   2949  CG2 VAL B1008      56.343  16.595 -61.613  1.00  0.00           C  
ATOM   2950  N   ALA B1009      56.698  17.122 -65.140  1.00  0.00           N  
ATOM   2951  CA  ALA B1009      56.585  16.131 -66.203  1.00  0.00           C  
ATOM   2952  C   ALA B1009      57.936  16.051 -66.921  1.00  0.00           C  
ATOM   2953  O   ALA B1009      58.383  14.968 -67.309  1.00  0.00           O  
ATOM   2954  CB  ALA B1009      55.493  16.509 -67.161  1.00  0.00           C  
ATOM   2955  N   LYS B1010      58.602  17.194 -67.073  1.00  0.00           N  
ATOM   2956  CA  LYS B1010      59.919  17.232 -67.714  1.00  0.00           C  
ATOM   2957  C   LYS B1010      60.872  16.163 -67.137  1.00  0.00           C  
ATOM   2958  O   LYS B1010      61.473  15.381 -67.888  1.00  0.00           O  
ATOM   2959  CB  LYS B1010      60.572  18.602 -67.516  1.00  0.00           C  
ATOM   2960  CG  LYS B1010      59.636  19.793 -67.692  1.00  0.00           C  
ATOM   2961  CD  LYS B1010      60.414  21.117 -67.738  1.00  0.00           C  
ATOM   2962  CE  LYS B1010      61.060  21.468 -66.402  1.00  0.00           C  
ATOM   2963  NZ  LYS B1010      60.074  22.053 -65.440  1.00  0.00           N  
ATOM   2964  N   PHE B1011      60.996  16.135 -65.805  1.00  0.00           N  
ATOM   2965  CA  PHE B1011      61.895  15.209 -65.100  1.00  0.00           C  
ATOM   2966  C   PHE B1011      61.430  13.752 -65.033  1.00  0.00           C  
ATOM   2967  O   PHE B1011      62.182  12.871 -64.616  1.00  0.00           O  
ATOM   2968  CB  PHE B1011      62.172  15.732 -63.676  1.00  0.00           C  
ATOM   2969  CG  PHE B1011      62.381  17.236 -63.603  1.00  0.00           C  
ATOM   2970  CD1 PHE B1011      63.272  17.874 -64.459  1.00  0.00           C  
ATOM   2971  CD2 PHE B1011      61.629  18.014 -62.727  1.00  0.00           C  
ATOM   2972  CE1 PHE B1011      63.409  19.266 -64.457  1.00  0.00           C  
ATOM   2973  CE2 PHE B1011      61.755  19.397 -62.714  1.00  0.00           C  
ATOM   2974  CZ  PHE B1011      62.649  20.027 -63.586  1.00  0.00           C  
ATOM   2975  N   LEU B1012      60.193  13.508 -65.448  1.00  0.00           N  
ATOM   2976  CA  LEU B1012      59.606  12.178 -65.457  1.00  0.00           C  
ATOM   2977  C   LEU B1012      59.701  11.655 -66.897  1.00  0.00           C  
ATOM   2978  O   LEU B1012      60.748  11.793 -67.529  1.00  0.00           O  
ATOM   2979  CB  LEU B1012      58.145  12.287 -65.004  1.00  0.00           C  
ATOM   2980  CG  LEU B1012      57.781  11.985 -63.538  1.00  0.00           C  
ATOM   2981  CD1 LEU B1012      58.852  12.487 -62.582  1.00  0.00           C  
ATOM   2982  CD2 LEU B1012      56.420  12.595 -63.225  1.00  0.00           C  
ATOM   2983  N   ASN B1013      58.631  11.032 -67.394  1.00  0.00           N  
ATOM   2984  CA  ASN B1013      58.539  10.547 -68.788  1.00  0.00           C  
ATOM   2985  C   ASN B1013      57.127  10.044 -69.080  1.00  0.00           C  
ATOM   2986  O   ASN B1013      56.282   9.996 -68.180  1.00  0.00           O  
ATOM   2987  CB  ASN B1013      59.561   9.448 -69.109  1.00  0.00           C  
ATOM   2988  CG  ASN B1013      59.227   8.125 -68.470  1.00  0.00           C  
ATOM   2989  OD1 ASN B1013      58.058   7.808 -68.244  1.00  0.00           O  
ATOM   2990  ND2 ASN B1013      60.258   7.325 -68.191  1.00  0.00           N  
ATOM   2991  N   ALA B1014      56.877   9.670 -70.331  1.00  0.00           N  
ATOM   2992  CA  ALA B1014      55.555   9.199 -70.743  1.00  0.00           C  
ATOM   2993  C   ALA B1014      55.091   7.970 -69.988  1.00  0.00           C  
ATOM   2994  O   ALA B1014      53.965   7.945 -69.489  1.00  0.00           O  
ATOM   2995  CB  ALA B1014      55.529   8.919 -72.247  1.00  0.00           C  
ATOM   2996  N   GLU B1025      55.947   6.953 -69.898  1.00  0.00           N  
ATOM   2997  CA  GLU B1025      55.575   5.719 -69.207  1.00  0.00           C  
ATOM   2998  C   GLU B1025      55.241   5.933 -67.732  1.00  0.00           C  
ATOM   2999  O   GLU B1025      54.167   5.528 -67.275  1.00  0.00           O  
ATOM   3000  CB  GLU B1025      56.688   4.676 -69.315  1.00  0.00           C  
ATOM   3001  CG  GLU B1025      56.206   3.260 -69.013  1.00  0.00           C  
ATOM   3002  CD  GLU B1025      57.338   2.302 -68.740  1.00  0.00           C  
ATOM   3003  OE1 GLU B1025      58.311   2.316 -69.518  1.00  0.00           O  
ATOM   3004  OE2 GLU B1025      57.254   1.532 -67.753  1.00  0.00           O  
ATOM   3005  N   ILE B1026      56.162   6.565 -66.995  1.00  0.00           N  
ATOM   3006  CA  ILE B1026      55.979   6.837 -65.561  1.00  0.00           C  
ATOM   3007  C   ILE B1026      54.693   7.608 -65.267  1.00  0.00           C  
ATOM   3008  O   ILE B1026      53.932   7.251 -64.367  1.00  0.00           O  
ATOM   3009  CB  ILE B1026      57.171   7.638 -64.970  1.00  0.00           C  
ATOM   3010  CG1 ILE B1026      58.467   6.837 -65.107  1.00  0.00           C  
ATOM   3011  CG2 ILE B1026      56.901   7.972 -63.501  1.00  0.00           C  
ATOM   3012  CD1 ILE B1026      59.649   7.524 -64.524  1.00  0.00           C  
ATOM   3013  N   ILE B1032      54.443   8.664 -66.026  1.00  0.00           N  
ATOM   3014  CA  ILE B1032      53.235   9.438 -65.809  1.00  0.00           C  
ATOM   3015  C   ILE B1032      51.990   8.609 -66.141  1.00  0.00           C  
ATOM   3016  O   ILE B1032      50.915   8.833 -65.565  1.00  0.00           O  
ATOM   3017  CB  ILE B1032      53.274  10.736 -66.638  1.00  0.00           C  
ATOM   3018  CG1 ILE B1032      54.383  11.642 -66.097  1.00  0.00           C  
ATOM   3019  CG2 ILE B1032      51.945  11.433 -66.585  1.00  0.00           C  
ATOM   3020  CD1 ILE B1032      54.430  13.000 -66.728  1.00  0.00           C  
ATOM   3021  N   GLU B1033      52.145   7.647 -67.058  1.00  0.00           N  
ATOM   3022  CA  GLU B1033      51.041   6.766 -67.469  1.00  0.00           C  
ATOM   3023  C   GLU B1033      50.760   5.753 -66.378  1.00  0.00           C  
ATOM   3024  O   GLU B1033      49.598   5.497 -66.050  1.00  0.00           O  
ATOM   3025  CB  GLU B1033      51.367   6.019 -68.765  1.00  0.00           C  
ATOM   3026  CG  GLU B1033      50.439   6.363 -69.931  1.00  0.00           C  
ATOM   3027  CD  GLU B1033      48.984   6.040 -69.644  1.00  0.00           C  
ATOM   3028  OE1 GLU B1033      48.666   4.851 -69.421  1.00  0.00           O  
ATOM   3029  OE2 GLU B1033      48.154   6.977 -69.646  1.00  0.00           O  
ATOM   3030  N   ASP B1035      51.826   5.176 -65.825  1.00  0.00           N  
ATOM   3031  CA  ASP B1035      51.692   4.214 -64.740  1.00  0.00           C  
ATOM   3032  C   ASP B1035      50.979   4.884 -63.567  1.00  0.00           C  
ATOM   3033  O   ASP B1035      50.035   4.329 -63.010  1.00  0.00           O  
ATOM   3034  CB  ASP B1035      53.069   3.720 -64.285  1.00  0.00           C  
ATOM   3035  CG  ASP B1035      53.678   2.699 -65.241  1.00  0.00           C  
ATOM   3036  OD1 ASP B1035      52.932   1.815 -65.708  1.00  0.00           O  
ATOM   3037  OD2 ASP B1035      54.901   2.766 -65.509  1.00  0.00           O  
ATOM   3038  N   ILE B1036      51.443   6.084 -63.211  1.00  0.00           N  
ATOM   3039  CA  ILE B1036      50.879   6.878 -62.113  1.00  0.00           C  
ATOM   3040  C   ILE B1036      49.406   7.241 -62.330  1.00  0.00           C  
ATOM   3041  O   ILE B1036      48.594   7.134 -61.407  1.00  0.00           O  
ATOM   3042  CB  ILE B1036      51.663   8.207 -61.906  1.00  0.00           C  
ATOM   3043  CG1 ILE B1036      53.114   7.916 -61.552  1.00  0.00           C  
ATOM   3044  CG2 ILE B1036      51.024   9.033 -60.803  1.00  0.00           C  
ATOM   3045  CD1 ILE B1036      53.984   9.167 -61.483  1.00  0.00           C  
ATOM   3046  N   LEU B1037      49.058   7.700 -63.530  1.00  0.00           N  
ATOM   3047  CA  LEU B1037      47.664   8.053 -63.778  1.00  0.00           C  
ATOM   3048  C   LEU B1037      46.813   6.799 -63.652  1.00  0.00           C  
ATOM   3049  O   LEU B1037      45.631   6.861 -63.319  1.00  0.00           O  
ATOM   3050  CB  LEU B1037      47.493   8.688 -65.162  1.00  0.00           C  
ATOM   3051  CG  LEU B1037      48.095  10.087 -65.278  1.00  0.00           C  
ATOM   3052  CD1 LEU B1037      47.884  10.639 -66.674  1.00  0.00           C  
ATOM   3053  CD2 LEU B1037      47.442  10.989 -64.230  1.00  0.00           C  
ATOM   3054  N   ASP B1038      47.441   5.658 -63.908  1.00  0.00           N  
ATOM   3055  CA  ASP B1038      46.770   4.371 -63.808  1.00  0.00           C  
ATOM   3056  C   ASP B1038      46.561   3.981 -62.363  1.00  0.00           C  
ATOM   3057  O   ASP B1038      45.440   3.687 -61.950  1.00  0.00           O  
ATOM   3058  CB  ASP B1038      47.584   3.289 -64.505  1.00  0.00           C  
ATOM   3059  CG  ASP B1038      46.963   2.862 -65.812  1.00  0.00           C  
ATOM   3060  OD1 ASP B1038      46.533   3.756 -66.586  1.00  0.00           O  
ATOM   3061  OD2 ASP B1038      46.908   1.636 -66.058  1.00  0.00           O  
ATOM   3062  N   ARG B1039      47.646   3.976 -61.596  1.00  0.00           N  
ATOM   3063  CA  ARG B1039      47.569   3.625 -60.193  1.00  0.00           C  
ATOM   3064  C   ARG B1039      46.558   4.497 -59.468  1.00  0.00           C  
ATOM   3065  O   ARG B1039      45.728   3.999 -58.718  1.00  0.00           O  
ATOM   3066  CB  ARG B1039      48.916   3.797 -59.530  1.00  0.00           C  
ATOM   3067  CG  ARG B1039      49.038   2.952 -58.312  1.00  0.00           C  
ATOM   3068  CD  ARG B1039      49.983   1.823 -58.604  1.00  0.00           C  
ATOM   3069  NE  ARG B1039      51.288   2.057 -58.004  1.00  0.00           N  
ATOM   3070  CZ  ARG B1039      52.398   1.416 -58.352  1.00  0.00           C  
ATOM   3071  NH1 ARG B1039      52.377   0.494 -59.309  1.00  0.00           N  
ATOM   3072  NH2 ARG B1039      53.534   1.692 -57.727  1.00  0.00           N  
ATOM   3073  N   THR B1052      46.626   5.803 -59.697  1.00  0.00           N  
ATOM   3074  CA  THR B1052      45.715   6.738 -59.049  1.00  0.00           C  
ATOM   3075  C   THR B1052      44.369   6.821 -59.735  1.00  0.00           C  
ATOM   3076  O   THR B1052      43.459   7.458 -59.225  1.00  0.00           O  
ATOM   3077  CB  THR B1052      46.289   8.152 -59.029  1.00  0.00           C  
ATOM   3078  OG1 THR B1052      46.569   8.562 -60.377  1.00  0.00           O  
ATOM   3079  CG2 THR B1052      47.557   8.203 -58.176  1.00  0.00           C  
ATOM   3080  N   ALA B1053      44.251   6.202 -60.900  1.00  0.00           N  
ATOM   3081  CA  ALA B1053      43.000   6.219 -61.638  1.00  0.00           C  
ATOM   3082  C   ALA B1053      42.528   7.632 -61.900  1.00  0.00           C  
ATOM   3083  O   ALA B1053      41.378   7.964 -61.595  1.00  0.00           O  
ATOM   3084  CB  ALA B1053      41.929   5.471 -60.869  1.00  0.00           C  
ATOM   3085  N   ALA B1054      43.400   8.463 -62.461  1.00  0.00           N  
ATOM   3086  CA  ALA B1054      43.044   9.848 -62.762  1.00  0.00           C  
ATOM   3087  C   ALA B1054      42.081  10.007 -63.962  1.00  0.00           C  
ATOM   3088  O   ALA B1054      42.329   9.476 -65.045  1.00  0.00           O  
ATOM   3089  CB  ALA B1054      44.319  10.658 -63.011  1.00  0.00           C  
ATOM   3090  N   GLN B1055      40.983  10.731 -63.749  1.00  0.00           N  
ATOM   3091  CA  GLN B1055      39.989  11.017 -64.788  1.00  0.00           C  
ATOM   3092  C   GLN B1055      40.331  12.410 -65.296  1.00  0.00           C  
ATOM   3093  O   GLN B1055      40.963  13.188 -64.584  1.00  0.00           O  
ATOM   3094  CB  GLN B1055      38.574  11.066 -64.208  1.00  0.00           C  
ATOM   3095  CG  GLN B1055      38.138   9.801 -63.534  1.00  0.00           C  
ATOM   3096  CD  GLN B1055      37.984   8.672 -64.509  1.00  0.00           C  
ATOM   3097  OE1 GLN B1055      37.107   8.708 -65.377  1.00  0.00           O  
ATOM   3098  NE2 GLN B1055      38.838   7.661 -64.388  1.00  0.00           N  
ATOM   3099  N   ASP B1056      39.921  12.734 -66.515  1.00  0.00           N  
ATOM   3100  CA  ASP B1056      40.204  14.057 -67.044  1.00  0.00           C  
ATOM   3101  C   ASP B1056      39.551  15.059 -66.098  1.00  0.00           C  
ATOM   3102  O   ASP B1056      38.409  14.885 -65.693  1.00  0.00           O  
ATOM   3103  CB  ASP B1056      39.670  14.160 -68.474  1.00  0.00           C  
ATOM   3104  CG  ASP B1056      40.343  13.149 -69.414  1.00  0.00           C  
ATOM   3105  OD1 ASP B1056      41.500  12.777 -69.111  1.00  0.00           O  
ATOM   3106  OD2 ASP B1056      39.737  12.736 -70.443  1.00  0.00           O  
ATOM   3107  N   GLY B1057      40.293  16.091 -65.718  1.00  0.00           N  
ATOM   3108  CA  GLY B1057      39.769  17.065 -64.779  1.00  0.00           C  
ATOM   3109  C   GLY B1057      40.505  16.966 -63.443  1.00  0.00           C  
ATOM   3110  O   GLY B1057      40.767  17.988 -62.807  1.00  0.00           O  
ATOM   3111  N   ASP B1058      40.837  15.737 -63.029  1.00  0.00           N  
ATOM   3112  CA  ASP B1058      41.568  15.451 -61.778  1.00  0.00           C  
ATOM   3113  C   ASP B1058      42.907  16.163 -61.673  1.00  0.00           C  
ATOM   3114  O   ASP B1058      43.563  16.444 -62.672  1.00  0.00           O  
ATOM   3115  CB  ASP B1058      41.920  13.961 -61.634  1.00  0.00           C  
ATOM   3116  CG  ASP B1058      40.719  13.056 -61.536  1.00  0.00           C  
ATOM   3117  OD1 ASP B1058      39.577  13.537 -61.368  1.00  0.00           O  
ATOM   3118  OD2 ASP B1058      40.944  11.830 -61.612  1.00  0.00           O  
ATOM   3119  N   MET B1059      43.314  16.421 -60.438  1.00  0.00           N  
ATOM   3120  CA  MET B1059      44.611  17.030 -60.145  1.00  0.00           C  
ATOM   3121  C   MET B1059      45.368  15.985 -59.322  1.00  0.00           C  
ATOM   3122  O   MET B1059      44.784  15.293 -58.478  1.00  0.00           O  
ATOM   3123  CB  MET B1059      44.438  18.316 -59.327  1.00  0.00           C  
ATOM   3124  CG  MET B1059      45.745  18.991 -58.904  1.00  0.00           C  
ATOM   3125  SD  MET B1059      46.893  19.492 -60.241  1.00  0.00           S  
ATOM   3126  CE  MET B1059      47.053  21.214 -59.978  1.00  0.00           C  
ATOM   3127  N   ILE B1061      46.651  15.821 -59.589  1.00  0.00           N  
ATOM   3128  CA  ILE B1061      47.421  14.865 -58.808  1.00  0.00           C  
ATOM   3129  C   ILE B1061      48.456  15.646 -57.994  1.00  0.00           C  
ATOM   3130  O   ILE B1061      49.359  16.263 -58.576  1.00  0.00           O  
ATOM   3131  CB  ILE B1061      48.204  13.853 -59.699  1.00  0.00           C  
ATOM   3132  CG1 ILE B1061      47.316  13.266 -60.799  1.00  0.00           C  
ATOM   3133  CG2 ILE B1061      48.722  12.726 -58.840  1.00  0.00           C  
ATOM   3134  CD1 ILE B1061      46.316  12.249 -60.318  1.00  0.00           C  
ATOM   3135  N   PHE B1105      48.328  15.658 -56.667  1.00  0.00           N  
ATOM   3136  CA  PHE B1105      49.341  16.328 -55.838  1.00  0.00           C  
ATOM   3137  C   PHE B1105      50.308  15.245 -55.324  1.00  0.00           C  
ATOM   3138  O   PHE B1105      49.888  14.116 -55.081  1.00  0.00           O  
ATOM   3139  CB  PHE B1105      48.697  17.063 -54.650  1.00  0.00           C  
ATOM   3140  CG  PHE B1105      48.090  18.402 -55.007  1.00  0.00           C  
ATOM   3141  CD1 PHE B1105      48.878  19.421 -55.543  1.00  0.00           C  
ATOM   3142  CD2 PHE B1105      46.729  18.634 -54.825  1.00  0.00           C  
ATOM   3143  CE1 PHE B1105      48.315  20.638 -55.893  1.00  0.00           C  
ATOM   3144  CE2 PHE B1105      46.154  19.854 -55.170  1.00  0.00           C  
ATOM   3145  CZ  PHE B1105      46.941  20.851 -55.704  1.00  0.00           C  
ATOM   3146  N   PHE B1106      51.593  15.577 -55.191  1.00  0.00           N  
ATOM   3147  CA  PHE B1106      52.604  14.638 -54.700  1.00  0.00           C  
ATOM   3148  C   PHE B1106      53.380  15.159 -53.484  1.00  0.00           C  
ATOM   3149  O   PHE B1106      53.911  16.282 -53.479  1.00  0.00           O  
ATOM   3150  CB  PHE B1106      53.662  14.309 -55.762  1.00  0.00           C  
ATOM   3151  CG  PHE B1106      53.129  13.674 -57.016  1.00  0.00           C  
ATOM   3152  CD1 PHE B1106      52.600  14.452 -58.040  1.00  0.00           C  
ATOM   3153  CD2 PHE B1106      53.182  12.297 -57.186  1.00  0.00           C  
ATOM   3154  CE1 PHE B1106      52.136  13.864 -59.207  1.00  0.00           C  
ATOM   3155  CE2 PHE B1106      52.720  11.704 -58.348  1.00  0.00           C  
ATOM   3156  CZ  PHE B1106      52.197  12.486 -59.360  1.00  0.00           C  
ATOM   3157  N   GLY B1107      53.455  14.310 -52.466  1.00  0.00           N  
ATOM   3158  CA  GLY B1107      54.203  14.612 -51.270  1.00  0.00           C  
ATOM   3159  C   GLY B1107      55.289  13.561 -51.299  1.00  0.00           C  
ATOM   3160  O   GLY B1107      54.993  12.371 -51.272  1.00  0.00           O  
ATOM   3161  N   ALA B1109      56.540  13.995 -51.372  1.00  0.00           N  
ATOM   3162  CA  ALA B1109      57.682  13.092 -51.445  1.00  0.00           C  
ATOM   3163  C   ALA B1109      58.725  13.395 -50.354  1.00  0.00           C  
ATOM   3164  O   ALA B1109      59.694  14.127 -50.579  1.00  0.00           O  
ATOM   3165  CB  ALA B1109      58.309  13.202 -52.821  1.00  0.00           C  
ATOM   3166  N   ASP B1110      58.533  12.800 -49.178  1.00  0.00           N  
ATOM   3167  CA  ASP B1110      59.437  13.019 -48.053  1.00  0.00           C  
ATOM   3168  C   ASP B1110      59.568  11.787 -47.156  1.00  0.00           C  
ATOM   3169  O   ASP B1110      59.457  10.656 -47.609  1.00  0.00           O  
ATOM   3170  CB  ASP B1110      58.920  14.184 -47.216  1.00  0.00           C  
ATOM   3171  CG  ASP B1110      60.020  14.918 -46.506  1.00  0.00           C  
ATOM   3172  OD1 ASP B1110      60.924  14.256 -45.950  1.00  0.00           O  
ATOM   3173  OD2 ASP B1110      59.970  16.164 -46.502  1.00  0.00           O  
ATOM   3174  N   ASN B1112      59.816  12.039 -45.874  1.00  0.00           N  
ATOM   3175  CA  ASN B1112      59.946  11.004 -44.853  1.00  0.00           C  
ATOM   3176  C   ASN B1112      58.536  10.525 -44.477  1.00  0.00           C  
ATOM   3177  O   ASN B1112      57.609  11.325 -44.401  1.00  0.00           O  
ATOM   3178  CB  ASN B1112      60.665  11.601 -43.646  1.00  0.00           C  
ATOM   3179  CG  ASN B1112      60.384  10.847 -42.373  1.00  0.00           C  
ATOM   3180  OD1 ASN B1112      60.668   9.649 -42.266  1.00  0.00           O  
ATOM   3181  ND2 ASN B1112      59.817  11.542 -41.393  1.00  0.00           N  
ATOM   3182  N   LYS B1113      58.383   9.225 -44.245  1.00  0.00           N  
ATOM   3183  CA  LYS B1113      57.085   8.619 -43.920  1.00  0.00           C  
ATOM   3184  C   LYS B1113      56.182   9.484 -43.038  1.00  0.00           C  
ATOM   3185  O   LYS B1113      54.962   9.490 -43.189  1.00  0.00           O  
ATOM   3186  CB  LYS B1113      57.287   7.260 -43.236  1.00  0.00           C  
ATOM   3187  CG  LYS B1113      58.123   6.247 -44.012  1.00  0.00           C  
ATOM   3188  CD  LYS B1113      57.355   5.633 -45.159  1.00  0.00           C  
ATOM   3189  CE  LYS B1113      58.200   4.601 -45.863  1.00  0.00           C  
ATOM   3190  NZ  LYS B1113      58.759   3.627 -44.878  1.00  0.00           N  
ATOM   3191  N   LYS B1114      56.789  10.203 -42.112  1.00  0.00           N  
ATOM   3192  CA  LYS B1114      56.052  11.058 -41.206  1.00  0.00           C  
ATOM   3193  C   LYS B1114      55.701  12.361 -41.903  1.00  0.00           C  
ATOM   3194  O   LYS B1114      54.552  12.776 -41.886  1.00  0.00           O  
ATOM   3195  CB  LYS B1114      56.901  11.318 -39.955  1.00  0.00           C  
ATOM   3196  CG  LYS B1114      56.593  12.599 -39.185  1.00  0.00           C  
ATOM   3197  CD  LYS B1114      55.442  12.430 -38.214  1.00  0.00           C  
ATOM   3198  CE  LYS B1114      55.426  13.571 -37.209  1.00  0.00           C  
ATOM   3199  NZ  LYS B1114      54.223  13.539 -36.330  1.00  0.00           N  
ATOM   3200  N   ILE B1115      56.684  13.014 -42.510  1.00  0.00           N  
ATOM   3201  CA  ILE B1115      56.418  14.275 -43.205  1.00  0.00           C  
ATOM   3202  C   ILE B1115      55.260  14.120 -44.192  1.00  0.00           C  
ATOM   3203  O   ILE B1115      54.310  14.903 -44.159  1.00  0.00           O  
ATOM   3204  CB  ILE B1115      57.665  14.782 -43.979  1.00  0.00           C  
ATOM   3205  CG1 ILE B1115      58.829  15.006 -43.009  1.00  0.00           C  
ATOM   3206  CG2 ILE B1115      57.350  16.077 -44.685  1.00  0.00           C  
ATOM   3207  CD1 ILE B1115      58.512  15.957 -41.868  1.00  0.00           C  
ATOM   3208  N   VAL B1116      55.347  13.107 -45.060  1.00  0.00           N  
ATOM   3209  CA  VAL B1116      54.304  12.828 -46.055  1.00  0.00           C  
ATOM   3210  C   VAL B1116      52.946  12.559 -45.406  1.00  0.00           C  
ATOM   3211  O   VAL B1116      51.944  13.172 -45.773  1.00  0.00           O  
ATOM   3212  CB  VAL B1116      54.697  11.635 -46.961  1.00  0.00           C  
ATOM   3213  CG1 VAL B1116      53.494  11.138 -47.736  1.00  0.00           C  
ATOM   3214  CG2 VAL B1116      55.786  12.082 -47.931  1.00  0.00           C  
ATOM   3215  N   ALA B1117      52.921  11.645 -44.445  1.00  0.00           N  
ATOM   3216  CA  ALA B1117      51.708  11.322 -43.715  1.00  0.00           C  
ATOM   3217  C   ALA B1117      50.996  12.571 -43.165  1.00  0.00           C  
ATOM   3218  O   ALA B1117      49.847  12.833 -43.508  1.00  0.00           O  
ATOM   3219  CB  ALA B1117      52.042  10.383 -42.583  1.00  0.00           C  
ATOM   3220  N   ASP B1118      51.663  13.353 -42.319  1.00  0.00           N  
ATOM   3221  CA  ASP B1118      50.995  14.530 -41.768  1.00  0.00           C  
ATOM   3222  C   ASP B1118      50.648  15.549 -42.824  1.00  0.00           C  
ATOM   3223  O   ASP B1118      49.574  16.121 -42.785  1.00  0.00           O  
ATOM   3224  CB  ASP B1118      51.835  15.228 -40.694  1.00  0.00           C  
ATOM   3225  CG  ASP B1118      52.352  14.276 -39.644  1.00  0.00           C  
ATOM   3226  OD1 ASP B1118      51.672  13.267 -39.350  1.00  0.00           O  
ATOM   3227  OD2 ASP B1118      53.444  14.550 -39.099  1.00  0.00           O  
ATOM   3228  N   ALA B1124      51.554  15.797 -43.759  1.00  0.00           N  
ATOM   3229  CA  ALA B1124      51.293  16.783 -44.803  1.00  0.00           C  
ATOM   3230  C   ALA B1124      50.140  16.394 -45.741  1.00  0.00           C  
ATOM   3231  O   ALA B1124      49.126  17.095 -45.813  1.00  0.00           O  
ATOM   3232  CB  ALA B1124      52.540  17.014 -45.601  1.00  0.00           C  
ATOM   3233  N   MET B1125      50.303  15.282 -46.457  1.00  0.00           N  
ATOM   3234  CA  MET B1125      49.281  14.823 -47.385  1.00  0.00           C  
ATOM   3235  C   MET B1125      48.070  14.405 -46.584  1.00  0.00           C  
ATOM   3236  O   MET B1125      46.921  14.527 -47.034  1.00  0.00           O  
ATOM   3237  CB  MET B1125      49.788  13.648 -48.229  1.00  0.00           C  
ATOM   3238  CG  MET B1125      50.972  13.990 -49.147  1.00  0.00           C  
ATOM   3239  SD  MET B1125      50.769  15.540 -50.096  1.00  0.00           S  
ATOM   3240  CE  MET B1125      49.582  15.021 -51.306  1.00  0.00           C  
ATOM   3241  N   GLY B1126      48.325  13.909 -45.384  1.00  0.00           N  
ATOM   3242  CA  GLY B1126      47.219  13.510 -44.542  1.00  0.00           C  
ATOM   3243  C   GLY B1126      46.354  14.742 -44.398  1.00  0.00           C  
ATOM   3244  O   GLY B1126      45.179  14.725 -44.733  1.00  0.00           O  
ATOM   3245  N   ALA B1127      46.959  15.821 -43.923  1.00  0.00           N  
ATOM   3246  CA  ALA B1127      46.269  17.073 -43.722  1.00  0.00           C  
ATOM   3247  C   ALA B1127      45.744  17.666 -45.024  1.00  0.00           C  
ATOM   3248  O   ALA B1127      44.603  18.146 -45.062  1.00  0.00           O  
ATOM   3249  CB  ALA B1127      47.199  18.061 -43.037  1.00  0.00           C  
ATOM   3250  N   LEU B1128      46.571  17.627 -46.079  1.00  0.00           N  
ATOM   3251  CA  LEU B1128      46.214  18.174 -47.400  1.00  0.00           C  
ATOM   3252  C   LEU B1128      44.960  17.521 -47.959  1.00  0.00           C  
ATOM   3253  O   LEU B1128      44.135  18.145 -48.628  1.00  0.00           O  
ATOM   3254  CB  LEU B1128      47.343  17.960 -48.414  1.00  0.00           C  
ATOM   3255  CG  LEU B1128      47.607  19.072 -49.446  1.00  0.00           C  
ATOM   3256  CD1 LEU B1128      48.081  18.444 -50.753  1.00  0.00           C  
ATOM   3257  CD2 LEU B1128      46.354  19.913 -49.689  1.00  0.00           C  
ATOM   3258  N   ARG B1129      44.832  16.238 -47.696  1.00  0.00           N  
ATOM   3259  CA  ARG B1129      43.688  15.521 -48.169  1.00  0.00           C  
ATOM   3260  C   ARG B1129      42.444  16.094 -47.498  1.00  0.00           C  
ATOM   3261  O   ARG B1129      41.448  16.389 -48.162  1.00  0.00           O  
ATOM   3262  CB  ARG B1129      43.872  14.053 -47.839  1.00  0.00           C  
ATOM   3263  CG  ARG B1129      42.770  13.146 -48.245  1.00  0.00           C  
ATOM   3264  CD  ARG B1129      42.880  11.893 -47.406  1.00  0.00           C  
ATOM   3265  NE  ARG B1129      41.712  11.062 -47.601  1.00  0.00           N  
ATOM   3266  CZ  ARG B1129      40.706  10.963 -46.743  1.00  0.00           C  
ATOM   3267  NH1 ARG B1129      40.725  11.640 -45.612  1.00  0.00           N  
ATOM   3268  NH2 ARG B1129      39.669  10.189 -47.041  1.00  0.00           N  
ATOM   3269  N   LEU B1130      42.500  16.280 -46.187  1.00  0.00           N  
ATOM   3270  CA  LEU B1130      41.340  16.795 -45.465  1.00  0.00           C  
ATOM   3271  C   LEU B1130      40.907  18.187 -45.892  1.00  0.00           C  
ATOM   3272  O   LEU B1130      39.725  18.412 -46.116  1.00  0.00           O  
ATOM   3273  CB  LEU B1130      41.600  16.751 -43.959  1.00  0.00           C  
ATOM   3274  CG  LEU B1130      41.403  15.325 -43.431  1.00  0.00           C  
ATOM   3275  CD1 LEU B1130      41.808  15.215 -41.981  1.00  0.00           C  
ATOM   3276  CD2 LEU B1130      39.944  14.943 -43.625  1.00  0.00           C  
ATOM   3277  N   LYS B1131      41.865  19.105 -46.015  1.00  0.00           N  
ATOM   3278  CA  LYS B1131      41.592  20.482 -46.423  1.00  0.00           C  
ATOM   3279  C   LYS B1131      41.015  20.549 -47.840  1.00  0.00           C  
ATOM   3280  O   LYS B1131      39.950  21.138 -48.065  1.00  0.00           O  
ATOM   3281  CB  LYS B1131      42.885  21.297 -46.360  1.00  0.00           C  
ATOM   3282  CG  LYS B1131      42.702  22.788 -46.490  1.00  0.00           C  
ATOM   3283  CD  LYS B1131      44.039  23.521 -46.254  1.00  0.00           C  
ATOM   3284  CE  LYS B1131      43.884  25.045 -46.260  1.00  0.00           C  
ATOM   3285  NZ  LYS B1131      43.031  25.551 -45.136  1.00  0.00           N  
ATOM   3286  N   VAL B1132      41.713  19.942 -48.797  1.00  0.00           N  
ATOM   3287  CA  VAL B1132      41.245  19.961 -50.167  1.00  0.00           C  
ATOM   3288  C   VAL B1132      39.809  19.491 -50.211  1.00  0.00           C  
ATOM   3289  O   VAL B1132      38.953  20.200 -50.721  1.00  0.00           O  
ATOM   3290  CB  VAL B1132      42.095  19.070 -51.083  1.00  0.00           C  
ATOM   3291  CG1 VAL B1132      41.413  18.921 -52.415  1.00  0.00           C  
ATOM   3292  CG2 VAL B1132      43.472  19.691 -51.292  1.00  0.00           C  
ATOM   3293  N   GLY B1133      39.546  18.309 -49.657  1.00  0.00           N  
ATOM   3294  CA  GLY B1133      38.200  17.757 -49.642  1.00  0.00           C  
ATOM   3295  C   GLY B1133      37.139  18.731 -49.142  1.00  0.00           C  
ATOM   3296  O   GLY B1133      36.034  18.820 -49.717  1.00  0.00           O  
ATOM   3297  N   LYS B1134      37.453  19.464 -48.074  1.00  0.00           N  
ATOM   3298  CA  LYS B1134      36.488  20.416 -47.555  1.00  0.00           C  
ATOM   3299  C   LYS B1134      36.345  21.532 -48.567  1.00  0.00           C  
ATOM   3300  O   LYS B1134      35.229  21.844 -48.993  1.00  0.00           O  
ATOM   3301  CB  LYS B1134      36.916  20.968 -46.184  1.00  0.00           C  
ATOM   3302  CG  LYS B1134      36.751  19.951 -45.044  1.00  0.00           C  
ATOM   3303  CD  LYS B1134      36.754  20.603 -43.663  1.00  0.00           C  
ATOM   3304  CE  LYS B1134      38.130  21.155 -43.265  1.00  0.00           C  
ATOM   3305  NZ  LYS B1134      39.134  20.097 -42.924  1.00  0.00           N  
ATOM   3306  N   ASP B1135      37.480  22.098 -48.977  1.00  0.00           N  
ATOM   3307  CA  ASP B1135      37.501  23.189 -49.946  1.00  0.00           C  
ATOM   3308  C   ASP B1135      36.657  22.941 -51.181  1.00  0.00           C  
ATOM   3309  O   ASP B1135      35.704  23.656 -51.436  1.00  0.00           O  
ATOM   3310  CB  ASP B1135      38.927  23.489 -50.399  1.00  0.00           C  
ATOM   3311  CG  ASP B1135      39.796  23.983 -49.276  1.00  0.00           C  
ATOM   3312  OD1 ASP B1135      39.238  24.547 -48.318  1.00  0.00           O  
ATOM   3313  OD2 ASP B1135      41.034  23.824 -49.354  1.00  0.00           O  
ATOM   3314  N   LEU B1136      37.013  21.927 -51.950  1.00  0.00           N  
ATOM   3315  CA  LEU B1136      36.301  21.608 -53.178  1.00  0.00           C  
ATOM   3316  C   LEU B1136      34.944  20.934 -52.946  1.00  0.00           C  
ATOM   3317  O   LEU B1136      34.370  20.320 -53.847  1.00  0.00           O  
ATOM   3318  CB  LEU B1136      37.198  20.720 -54.045  1.00  0.00           C  
ATOM   3319  CG  LEU B1136      38.600  21.304 -54.249  1.00  0.00           C  
ATOM   3320  CD1 LEU B1136      39.467  20.388 -55.109  1.00  0.00           C  
ATOM   3321  CD2 LEU B1136      38.455  22.652 -54.905  1.00  0.00           C  
ATOM   3322  N   GLY B1137      34.422  21.054 -51.737  1.00  0.00           N  
ATOM   3323  CA  GLY B1137      33.149  20.422 -51.456  1.00  0.00           C  
ATOM   3324  C   GLY B1137      33.114  18.948 -51.828  1.00  0.00           C  
ATOM   3325  O   GLY B1137      32.063  18.446 -52.206  1.00  0.00           O  
ATOM   3326  N   LEU B1138      34.242  18.244 -51.715  1.00  0.00           N  
ATOM   3327  CA  LEU B1138      34.273  16.818 -52.052  1.00  0.00           C  
ATOM   3328  C   LEU B1138      33.876  15.904 -50.899  1.00  0.00           C  
ATOM   3329  O   LEU B1138      33.459  14.762 -51.123  1.00  0.00           O  
ATOM   3330  CB  LEU B1138      35.660  16.389 -52.558  1.00  0.00           C  
ATOM   3331  CG  LEU B1138      36.132  16.922 -53.910  1.00  0.00           C  
ATOM   3332  CD1 LEU B1138      37.286  16.074 -54.409  1.00  0.00           C  
ATOM   3333  CD2 LEU B1138      34.984  16.878 -54.907  1.00  0.00           C  
ATOM   3334  N   THR B1139      34.004  16.403 -49.672  1.00  0.00           N  
ATOM   3335  CA  THR B1139      33.672  15.623 -48.486  1.00  0.00           C  
ATOM   3336  C   THR B1139      32.260  15.917 -48.014  1.00  0.00           C  
ATOM   3337  O   THR B1139      31.946  17.064 -47.670  1.00  0.00           O  
ATOM   3338  CB  THR B1139      34.623  15.951 -47.308  1.00  0.00           C  
ATOM   3339  OG1 THR B1139      35.973  15.671 -47.683  1.00  0.00           O  
ATOM   3340  CG2 THR B1139      34.265  15.123 -46.090  1.00  0.00           C  
ATOM   3341  N   ASP B1140      31.401  14.902 -47.983  1.00  0.00           N  
ATOM   3342  CA  ASP B1140      30.056  15.165 -47.512  1.00  0.00           C  
ATOM   3343  C   ASP B1140      30.000  15.129 -45.997  1.00  0.00           C  
ATOM   3344  O   ASP B1140      29.714  14.094 -45.388  1.00  0.00           O  
ATOM   3345  CB  ASP B1140      29.039  14.182 -48.082  1.00  0.00           C  
ATOM   3346  CG  ASP B1140      27.614  14.529 -47.656  1.00  0.00           C  
ATOM   3347  OD1 ASP B1140      27.311  15.743 -47.538  1.00  0.00           O  
ATOM   3348  OD2 ASP B1140      26.799  13.603 -47.445  1.00  0.00           O  
ATOM   3349  N   GLU B1141      30.278  16.283 -45.404  1.00  0.00           N  
ATOM   3350  CA  GLU B1141      30.272  16.461 -43.954  1.00  0.00           C  
ATOM   3351  C   GLU B1141      29.054  15.786 -43.294  1.00  0.00           C  
ATOM   3352  O   GLU B1141      29.091  15.473 -42.105  1.00  0.00           O  
ATOM   3353  CB  GLU B1141      30.286  17.969 -43.641  1.00  0.00           C  
ATOM   3354  CG  GLU B1141      31.289  18.459 -42.590  1.00  0.00           C  
ATOM   3355  CD  GLU B1141      30.725  18.442 -41.172  1.00  0.00           C  
ATOM   3356  OE1 GLU B1141      29.494  18.624 -41.028  1.00  0.00           O  
ATOM   3357  OE2 GLU B1141      31.505  18.264 -40.201  1.00  0.00           O  
ATOM   3358  N   SER B1142      27.993  15.540 -44.064  1.00  0.00           N  
ATOM   3359  CA  SER B1142      26.774  14.931 -43.521  1.00  0.00           C  
ATOM   3360  C   SER B1142      26.720  13.398 -43.471  1.00  0.00           C  
ATOM   3361  O   SER B1142      25.748  12.833 -42.973  1.00  0.00           O  
ATOM   3362  CB  SER B1142      25.546  15.433 -44.287  1.00  0.00           C  
ATOM   3363  OG  SER B1142      25.353  14.706 -45.492  1.00  0.00           O  
ATOM   3364  N   LYS B1143      27.745  12.728 -43.990  1.00  0.00           N  
ATOM   3365  CA  LYS B1143      27.801  11.262 -43.982  1.00  0.00           C  
ATOM   3366  C   LYS B1143      28.433  10.714 -42.688  1.00  0.00           C  
ATOM   3367  O   LYS B1143      29.319  11.340 -42.111  1.00  0.00           O  
ATOM   3368  CB  LYS B1143      28.626  10.773 -45.178  1.00  0.00           C  
ATOM   3369  CG  LYS B1143      29.070   9.324 -45.045  1.00  0.00           C  
ATOM   3370  CD  LYS B1143      30.086   8.895 -46.100  1.00  0.00           C  
ATOM   3371  CE  LYS B1143      30.403   7.397 -45.938  1.00  0.00           C  
ATOM   3372  NZ  LYS B1143      31.338   6.821 -46.960  1.00  0.00           N  
ATOM   3373  N   TRP B1153      27.976   9.557 -42.221  1.00  0.00           N  
ATOM   3374  CA  TRP B1153      28.574   8.957 -41.024  1.00  0.00           C  
ATOM   3375  C   TRP B1153      29.555   7.906 -41.514  1.00  0.00           C  
ATOM   3376  O   TRP B1153      29.165   6.948 -42.185  1.00  0.00           O  
ATOM   3377  CB  TRP B1153      27.530   8.293 -40.132  1.00  0.00           C  
ATOM   3378  CG  TRP B1153      26.559   9.245 -39.555  1.00  0.00           C  
ATOM   3379  CD1 TRP B1153      25.264   9.415 -39.937  1.00  0.00           C  
ATOM   3380  CD2 TRP B1153      26.810  10.219 -38.541  1.00  0.00           C  
ATOM   3381  NE1 TRP B1153      24.690  10.440 -39.232  1.00  0.00           N  
ATOM   3382  CE2 TRP B1153      25.615  10.951 -38.363  1.00  0.00           C  
ATOM   3383  CE3 TRP B1153      27.925  10.548 -37.766  1.00  0.00           C  
ATOM   3384  CZ2 TRP B1153      25.503  11.991 -37.444  1.00  0.00           C  
ATOM   3385  CZ3 TRP B1153      27.814  11.585 -36.854  1.00  0.00           C  
ATOM   3386  CH2 TRP B1153      26.606  12.294 -36.703  1.00  0.00           C  
ATOM   3387  N   ALA B1154      30.829   8.083 -41.181  1.00  0.00           N  
ATOM   3388  CA  ALA B1154      31.857   7.156 -41.625  1.00  0.00           C  
ATOM   3389  C   ALA B1154      32.574   6.433 -40.490  1.00  0.00           C  
ATOM   3390  O   ALA B1154      33.649   6.843 -40.054  1.00  0.00           O  
ATOM   3391  CB  ALA B1154      32.870   7.894 -42.485  1.00  0.00           C  
ATOM   3392  N   PRO B1155      31.982   5.344 -39.994  1.00  0.00           N  
ATOM   3393  CA  PRO B1155      32.622   4.598 -38.909  1.00  0.00           C  
ATOM   3394  C   PRO B1155      33.628   3.610 -39.480  1.00  0.00           C  
ATOM   3395  O   PRO B1155      33.576   3.323 -40.668  1.00  0.00           O  
ATOM   3396  CB  PRO B1155      31.445   3.890 -38.252  1.00  0.00           C  
ATOM   3397  CG  PRO B1155      30.565   3.588 -39.417  1.00  0.00           C  
ATOM   3398  CD  PRO B1155      30.603   4.882 -40.214  1.00  0.00           C  
ATOM   3399  N   LEU B1156      34.561   3.133 -38.653  1.00  0.00           N  
ATOM   3400  CA  LEU B1156      35.541   2.111 -39.059  1.00  0.00           C  
ATOM   3401  C   LEU B1156      36.360   1.630 -37.883  1.00  0.00           C  
ATOM   3402  O   LEU B1156      36.281   2.182 -36.792  1.00  0.00           O  
ATOM   3403  CB  LEU B1156      36.513   2.597 -40.123  1.00  0.00           C  
ATOM   3404  CG  LEU B1156      37.473   3.692 -39.698  1.00  0.00           C  
ATOM   3405  CD1 LEU B1156      38.768   3.564 -40.474  1.00  0.00           C  
ATOM   3406  CD2 LEU B1156      36.810   5.054 -39.932  1.00  0.00           C  
ATOM   3407  N   TRP B1157      37.146   0.591 -38.128  1.00  0.00           N  
ATOM   3408  CA  TRP B1157      38.008   0.006 -37.130  1.00  0.00           C  
ATOM   3409  C   TRP B1157      39.439   0.097 -37.633  1.00  0.00           C  
ATOM   3410  O   TRP B1157      39.705  -0.306 -38.769  1.00  0.00           O  
ATOM   3411  CB  TRP B1157      37.690  -1.479 -36.937  1.00  0.00           C  
ATOM   3412  CG  TRP B1157      36.489  -1.823 -36.086  1.00  0.00           C  
ATOM   3413  CD1 TRP B1157      35.293  -2.329 -36.520  1.00  0.00           C  
ATOM   3414  CD2 TRP B1157      36.387  -1.722 -34.665  1.00  0.00           C  
ATOM   3415  NE1 TRP B1157      34.453  -2.548 -35.459  1.00  0.00           N  
ATOM   3416  CE2 TRP B1157      35.095  -2.184 -34.304  1.00  0.00           C  
ATOM   3417  CE3 TRP B1157      37.260  -1.289 -33.654  1.00  0.00           C  
ATOM   3418  CZ2 TRP B1157      34.652  -2.224 -32.970  1.00  0.00           C  
ATOM   3419  CZ3 TRP B1157      36.825  -1.332 -32.332  1.00  0.00           C  
ATOM   3420  CH2 TRP B1157      35.530  -1.795 -32.002  1.00  0.00           C  
ATOM   3421  N   VAL B1158      40.349   0.646 -36.818  1.00  0.00           N  
ATOM   3422  CA  VAL B1158      41.768   0.672 -37.193  1.00  0.00           C  
ATOM   3423  C   VAL B1158      42.412  -0.344 -36.240  1.00  0.00           C  
ATOM   3424  O   VAL B1158      42.245  -0.269 -35.029  1.00  0.00           O  
ATOM   3425  CB  VAL B1158      42.425   2.025 -36.995  1.00  0.00           C  
ATOM   3426  CG1 VAL B1158      43.869   1.924 -37.417  1.00  0.00           C  
ATOM   3427  CG2 VAL B1158      41.727   3.094 -37.826  1.00  0.00           C  
ATOM   3428  N   ILE B1159      43.136  -1.311 -36.783  1.00  0.00           N  
ATOM   3429  CA  ILE B1159      43.702  -2.351 -35.940  1.00  0.00           C  
ATOM   3430  C   ILE B1159      45.165  -2.597 -36.216  1.00  0.00           C  
ATOM   3431  O   ILE B1159      45.782  -1.917 -37.039  1.00  0.00           O  
ATOM   3432  CB  ILE B1159      42.977  -3.683 -36.176  1.00  0.00           C  
ATOM   3433  CG1 ILE B1159      43.402  -4.259 -37.531  1.00  0.00           C  
ATOM   3434  CG2 ILE B1159      41.472  -3.472 -36.161  1.00  0.00           C  
ATOM   3435  CD1 ILE B1159      42.636  -5.470 -37.957  1.00  0.00           C  
ATOM   3436  N   ASP B1160      45.713  -3.591 -35.532  1.00  0.00           N  
ATOM   3437  CA  ASP B1160      47.091  -3.945 -35.729  1.00  0.00           C  
ATOM   3438  C   ASP B1160      48.021  -2.758 -35.523  1.00  0.00           C  
ATOM   3439  O   ASP B1160      48.926  -2.519 -36.322  1.00  0.00           O  
ATOM   3440  CB  ASP B1160      47.267  -4.525 -37.133  1.00  0.00           C  
ATOM   3441  CG  ASP B1160      46.521  -5.842 -37.324  1.00  0.00           C  
ATOM   3442  OD1 ASP B1160      45.783  -6.265 -36.405  1.00  0.00           O  
ATOM   3443  OD2 ASP B1160      46.672  -6.456 -38.403  1.00  0.00           O  
ATOM   3444  N   PHE B1161      47.798  -2.009 -34.448  1.00  0.00           N  
ATOM   3445  CA  PHE B1161      48.649  -0.867 -34.144  1.00  0.00           C  
ATOM   3446  C   PHE B1161      49.990  -1.422 -33.745  1.00  0.00           C  
ATOM   3447  O   PHE B1161      50.062  -2.487 -33.158  1.00  0.00           O  
ATOM   3448  CB  PHE B1161      48.105  -0.056 -32.963  1.00  0.00           C  
ATOM   3449  CG  PHE B1161      46.878   0.752 -33.279  1.00  0.00           C  
ATOM   3450  CD1 PHE B1161      45.615   0.155 -33.302  1.00  0.00           C  
ATOM   3451  CD2 PHE B1161      46.984   2.123 -33.549  1.00  0.00           C  
ATOM   3452  CE1 PHE B1161      44.471   0.917 -33.589  1.00  0.00           C  
ATOM   3453  CE2 PHE B1161      45.856   2.883 -33.832  1.00  0.00           C  
ATOM   3454  CZ  PHE B1161      44.595   2.279 -33.853  1.00  0.00           C  
ATOM   3455  N   PRO B1162      51.074  -0.722 -34.056  1.00  0.00           N  
ATOM   3456  CA  PRO B1162      52.353  -1.296 -33.638  1.00  0.00           C  
ATOM   3457  C   PRO B1162      52.308  -1.603 -32.153  1.00  0.00           C  
ATOM   3458  O   PRO B1162      51.443  -1.098 -31.449  1.00  0.00           O  
ATOM   3459  CB  PRO B1162      53.361  -0.205 -33.980  1.00  0.00           C  
ATOM   3460  CG  PRO B1162      52.523   1.043 -34.107  1.00  0.00           C  
ATOM   3461  CD  PRO B1162      51.258   0.567 -34.732  1.00  0.00           C  
ATOM   3462  N   MET B1163      53.217  -2.454 -31.686  1.00  0.00           N  
ATOM   3463  CA  MET B1163      53.278  -2.822 -30.272  1.00  0.00           C  
ATOM   3464  C   MET B1163      54.134  -1.826 -29.504  1.00  0.00           C  
ATOM   3465  O   MET B1163      53.747  -1.368 -28.435  1.00  0.00           O  
ATOM   3466  CB  MET B1163      53.907  -4.206 -30.096  1.00  0.00           C  
ATOM   3467  CG  MET B1163      52.964  -5.373 -30.021  1.00  0.00           C  
ATOM   3468  SD  MET B1163      52.395  -5.763 -28.345  1.00  0.00           S  
ATOM   3469  CE  MET B1163      53.840  -6.528 -27.613  1.00  0.00           C  
ATOM   3470  N   PHE B1189      55.291  -1.481 -30.061  1.00  0.00           N  
ATOM   3471  CA  PHE B1189      56.222  -0.585 -29.381  1.00  0.00           C  
ATOM   3472  C   PHE B1189      56.518   0.772 -30.013  1.00  0.00           C  
ATOM   3473  O   PHE B1189      55.737   1.282 -30.809  1.00  0.00           O  
ATOM   3474  CB  PHE B1189      57.529  -1.340 -29.159  1.00  0.00           C  
ATOM   3475  CG  PHE B1189      57.346  -2.645 -28.445  1.00  0.00           C  
ATOM   3476  CD1 PHE B1189      56.783  -2.680 -27.171  1.00  0.00           C  
ATOM   3477  CD2 PHE B1189      57.704  -3.842 -29.053  1.00  0.00           C  
ATOM   3478  CE1 PHE B1189      56.579  -3.879 -26.519  1.00  0.00           C  
ATOM   3479  CE2 PHE B1189      57.502  -5.048 -28.403  1.00  0.00           C  
ATOM   3480  CZ  PHE B1189      56.937  -5.065 -27.131  1.00  0.00           C  
ATOM   3481  N   GLU B1190      57.647   1.358 -29.614  1.00  0.00           N  
ATOM   3482  CA  GLU B1190      58.107   2.649 -30.121  1.00  0.00           C  
ATOM   3483  C   GLU B1190      59.278   3.190 -29.307  1.00  0.00           C  
ATOM   3484  O   GLU B1190      59.699   2.579 -28.322  1.00  0.00           O  
ATOM   3485  CB  GLU B1190      56.970   3.667 -30.117  1.00  0.00           C  
ATOM   3486  CG  GLU B1190      56.385   3.964 -28.762  1.00  0.00           C  
ATOM   3487  CD  GLU B1190      55.182   4.887 -28.853  1.00  0.00           C  
ATOM   3488  OE1 GLU B1190      54.132   4.440 -29.371  1.00  0.00           O  
ATOM   3489  OE2 GLU B1190      55.294   6.057 -28.416  1.00  0.00           O  
ATOM   3490  N   ASP B1321      59.815   4.330 -29.735  1.00  0.00           N  
ATOM   3491  CA  ASP B1321      60.932   4.960 -29.036  1.00  0.00           C  
ATOM   3492  C   ASP B1321      60.403   5.931 -27.992  1.00  0.00           C  
ATOM   3493  O   ASP B1321      59.522   6.740 -28.277  1.00  0.00           O  
ATOM   3494  CB  ASP B1321      61.833   5.714 -30.018  1.00  0.00           C  
ATOM   3495  CG  ASP B1321      62.670   4.785 -30.875  1.00  0.00           C  
ATOM   3496  OD1 ASP B1321      63.406   3.953 -30.304  1.00  0.00           O  
ATOM   3497  OD2 ASP B1321      62.601   4.891 -32.119  1.00  0.00           O  
ATOM   3498  N   ASP B1322      60.939   5.842 -26.781  1.00  0.00           N  
ATOM   3499  CA  ASP B1322      60.522   6.719 -25.693  1.00  0.00           C  
ATOM   3500  C   ASP B1322      61.674   7.631 -25.300  1.00  0.00           C  
ATOM   3501  O   ASP B1322      62.788   7.157 -25.088  1.00  0.00           O  
ATOM   3502  CB  ASP B1322      60.096   5.889 -24.478  1.00  0.00           C  
ATOM   3503  CG  ASP B1322      61.089   4.776 -24.145  1.00  0.00           C  
ATOM   3504  OD1 ASP B1322      62.304   5.050 -24.038  1.00  0.00           O  
ATOM   3505  OD2 ASP B1322      60.649   3.618 -23.982  1.00  0.00           O  
ATOM   3506  N   GLY B1386      61.407   8.932 -25.210  1.00  0.00           N  
ATOM   3507  CA  GLY B1386      62.441   9.885 -24.831  1.00  0.00           C  
ATOM   3508  C   GLY B1386      63.834   9.643 -25.399  1.00  0.00           C  
ATOM   3509  O   GLY B1386      64.256  10.326 -26.337  1.00  0.00           O  
ATOM   3510  N   GLU B1387      64.554   8.679 -24.823  1.00  0.00           N  
ATOM   3511  CA  GLU B1387      65.907   8.340 -25.265  1.00  0.00           C  
ATOM   3512  C   GLU B1387      65.953   7.112 -26.167  1.00  0.00           C  
ATOM   3513  O   GLU B1387      67.024   6.698 -26.609  1.00  0.00           O  
ATOM   3514  CB  GLU B1387      66.824   8.113 -24.056  1.00  0.00           C  
ATOM   3515  CG  GLU B1387      67.070   9.369 -23.226  1.00  0.00           C  
ATOM   3516  CD  GLU B1387      66.473   9.284 -21.833  1.00  0.00           C  
ATOM   3517  OE1 GLU B1387      66.966   8.461 -21.032  1.00  0.00           O  
ATOM   3518  OE2 GLU B1387      65.514  10.034 -21.543  1.00  0.00           O  
ATOM   3519  N   GLY B1388      64.793   6.529 -26.438  1.00  0.00           N  
ATOM   3520  CA  GLY B1388      64.754   5.361 -27.292  1.00  0.00           C  
ATOM   3521  C   GLY B1388      64.465   4.073 -26.549  1.00  0.00           C  
ATOM   3522  O   GLY B1388      63.539   4.011 -25.740  1.00  0.00           O  
ATOM   3523  N   GLY B1389      65.275   3.050 -26.814  1.00  0.00           N  
ATOM   3524  CA  GLY B1389      65.069   1.757 -26.192  1.00  0.00           C  
ATOM   3525  C   GLY B1389      63.808   1.217 -26.831  1.00  0.00           C  
ATOM   3526  O   GLY B1389      63.832   0.810 -27.995  1.00  0.00           O  
ATOM   3527  N   LEU B1390      62.715   1.228 -26.066  1.00  0.00           N  
ATOM   3528  CA  LEU B1390      61.390   0.791 -26.512  1.00  0.00           C  
ATOM   3529  C   LEU B1390      60.386   1.000 -25.387  1.00  0.00           C  
ATOM   3530  O   LEU B1390      60.711   0.828 -24.214  1.00  0.00           O  
ATOM   3531  CB  LEU B1390      61.388  -0.687 -26.956  1.00  0.00           C  
ATOM   3532  CG  LEU B1390      61.784  -0.991 -28.413  1.00  0.00           C  
ATOM   3533  CD1 LEU B1390      61.564  -2.453 -28.747  1.00  0.00           C  
ATOM   3534  CD2 LEU B1390      60.961  -0.129 -29.336  1.00  0.00           C  
ATOM   3535  N   THR B1391      59.174   1.395 -25.766  1.00  0.00           N  
ATOM   3536  CA  THR B1391      58.074   1.651 -24.835  1.00  0.00           C  
ATOM   3537  C   THR B1391      56.763   1.138 -25.426  1.00  0.00           C  
ATOM   3538  O   THR B1391      56.590   1.129 -26.639  1.00  0.00           O  
ATOM   3539  CB  THR B1391      57.907   3.156 -24.564  1.00  0.00           C  
ATOM   3540  OG1 THR B1391      56.682   3.375 -23.860  1.00  0.00           O  
ATOM   3541  CG2 THR B1391      57.871   3.935 -25.869  1.00  0.00           C  
ATOM   3542  N   ALA B1392      55.833   0.737 -24.570  1.00  0.00           N  
ATOM   3543  CA  ALA B1392      54.556   0.209 -25.033  1.00  0.00           C  
ATOM   3544  C   ALA B1392      53.653   1.261 -25.649  1.00  0.00           C  
ATOM   3545  O   ALA B1392      53.446   2.310 -25.071  1.00  0.00           O  
ATOM   3546  CB  ALA B1392      53.845  -0.468 -23.886  1.00  0.00           C  
ATOM   3547  N   MET B1393      53.114   0.969 -26.826  1.00  0.00           N  
ATOM   3548  CA  MET B1393      52.208   1.881 -27.521  1.00  0.00           C  
ATOM   3549  C   MET B1393      50.907   1.932 -26.706  1.00  0.00           C  
ATOM   3550  O   MET B1393      50.194   2.936 -26.696  1.00  0.00           O  
ATOM   3551  CB  MET B1393      51.928   1.359 -28.943  1.00  0.00           C  
ATOM   3552  CG  MET B1393      51.932   2.414 -30.079  1.00  0.00           C  
ATOM   3553  SD  MET B1393      50.470   3.514 -30.205  1.00  0.00           S  
ATOM   3554  CE  MET B1393      49.435   2.631 -31.348  1.00  0.00           C  
ATOM   3555  N   HIS B1418      50.610   0.831 -26.025  1.00  0.00           N  
ATOM   3556  CA  HIS B1418      49.417   0.717 -25.190  1.00  0.00           C  
ATOM   3557  C   HIS B1418      49.948   0.236 -23.856  1.00  0.00           C  
ATOM   3558  O   HIS B1418      51.159   0.284 -23.644  1.00  0.00           O  
ATOM   3559  CB  HIS B1418      48.457  -0.315 -25.772  1.00  0.00           C  
ATOM   3560  CG  HIS B1418      48.283  -0.195 -27.251  1.00  0.00           C  
ATOM   3561  ND1 HIS B1418      49.281  -0.525 -28.143  1.00  0.00           N  
ATOM   3562  CD2 HIS B1418      47.252   0.271 -27.994  1.00  0.00           C  
ATOM   3563  CE1 HIS B1418      48.874  -0.263 -29.372  1.00  0.00           C  
ATOM   3564  NE2 HIS B1418      47.647   0.221 -29.309  1.00  0.00           N  
ATOM   3565  N   HIS B1420      49.081  -0.228 -22.958  1.00  0.00           N  
ATOM   3566  CA  HIS B1420      49.590  -0.689 -21.671  1.00  0.00           C  
ATOM   3567  C   HIS B1420      50.451  -1.917 -21.909  1.00  0.00           C  
ATOM   3568  O   HIS B1420      50.259  -2.632 -22.893  1.00  0.00           O  
ATOM   3569  CB  HIS B1420      48.466  -0.987 -20.668  1.00  0.00           C  
ATOM   3570  CG  HIS B1420      47.604  -2.149 -21.035  1.00  0.00           C  
ATOM   3571  ND1 HIS B1420      47.082  -3.007 -20.090  1.00  0.00           N  
ATOM   3572  CD2 HIS B1420      47.137  -2.572 -22.233  1.00  0.00           C  
ATOM   3573  CE1 HIS B1420      46.329  -3.909 -20.692  1.00  0.00           C  
ATOM   3574  NE2 HIS B1420      46.346  -3.667 -21.992  1.00  0.00           N  
ATOM   3575  N   PRO B1421      51.418  -2.167 -21.012  1.00  0.00           N  
ATOM   3576  CA  PRO B1421      52.358  -3.289 -21.075  1.00  0.00           C  
ATOM   3577  C   PRO B1421      51.751  -4.689 -21.038  1.00  0.00           C  
ATOM   3578  O   PRO B1421      52.449  -5.669 -21.291  1.00  0.00           O  
ATOM   3579  CB  PRO B1421      53.272  -3.021 -19.890  1.00  0.00           C  
ATOM   3580  CG  PRO B1421      52.322  -2.460 -18.896  1.00  0.00           C  
ATOM   3581  CD  PRO B1421      51.530  -1.477 -19.717  1.00  0.00           C  
ATOM   3582  N   PHE B1422      50.461  -4.782 -20.727  1.00  0.00           N  
ATOM   3583  CA  PHE B1422      49.781  -6.077 -20.664  1.00  0.00           C  
ATOM   3584  C   PHE B1422      49.112  -6.476 -21.984  1.00  0.00           C  
ATOM   3585  O   PHE B1422      48.367  -7.441 -22.020  1.00  0.00           O  
ATOM   3586  CB  PHE B1422      48.738  -6.079 -19.525  1.00  0.00           C  
ATOM   3587  CG  PHE B1422      49.326  -6.308 -18.154  1.00  0.00           C  
ATOM   3588  CD1 PHE B1422      49.695  -7.588 -17.747  1.00  0.00           C  
ATOM   3589  CD2 PHE B1422      49.577  -5.235 -17.296  1.00  0.00           C  
ATOM   3590  CE1 PHE B1422      50.317  -7.797 -16.508  1.00  0.00           C  
ATOM   3591  CE2 PHE B1422      50.196  -5.433 -16.056  1.00  0.00           C  
ATOM   3592  CZ  PHE B1422      50.571  -6.716 -15.659  1.00  0.00           C  
ATOM   3593  N   THR B1423      49.394  -5.731 -23.053  1.00  0.00           N  
ATOM   3594  CA  THR B1423      48.833  -5.969 -24.393  1.00  0.00           C  
ATOM   3595  C   THR B1423      49.579  -7.107 -25.085  1.00  0.00           C  
ATOM   3596  O   THR B1423      50.794  -7.193 -24.998  1.00  0.00           O  
ATOM   3597  CB  THR B1423      48.950  -4.694 -25.284  1.00  0.00           C  
ATOM   3598  OG1 THR B1423      48.178  -3.635 -24.716  1.00  0.00           O  
ATOM   3599  CG2 THR B1423      48.454  -4.955 -26.674  1.00  0.00           C  
ATOM   3600  N   SER B1424      48.867  -7.964 -25.797  1.00  0.00           N  
ATOM   3601  CA  SER B1424      49.535  -9.070 -26.445  1.00  0.00           C  
ATOM   3602  C   SER B1424      49.854  -8.839 -27.904  1.00  0.00           C  
ATOM   3603  O   SER B1424      49.192  -8.061 -28.577  1.00  0.00           O  
ATOM   3604  CB  SER B1424      48.689 -10.334 -26.341  1.00  0.00           C  
ATOM   3605  OG  SER B1424      47.824 -10.417 -27.448  1.00  0.00           O  
ATOM   3606  N   PRO B1425      50.885  -9.528 -28.415  1.00  0.00           N  
ATOM   3607  CA  PRO B1425      51.298  -9.416 -29.816  1.00  0.00           C  
ATOM   3608  C   PRO B1425      50.244 -10.124 -30.657  1.00  0.00           C  
ATOM   3609  O   PRO B1425      49.671 -11.140 -30.231  1.00  0.00           O  
ATOM   3610  CB  PRO B1425      52.631 -10.164 -29.860  1.00  0.00           C  
ATOM   3611  CG  PRO B1425      53.105 -10.130 -28.454  1.00  0.00           C  
ATOM   3612  CD  PRO B1425      51.867 -10.297 -27.637  1.00  0.00           C  
ATOM   3613  N   LYS B1426      50.003  -9.591 -31.849  1.00  0.00           N  
ATOM   3614  CA  LYS B1426      49.018 -10.137 -32.772  1.00  0.00           C  
ATOM   3615  C   LYS B1426      49.480 -11.416 -33.463  1.00  0.00           C  
ATOM   3616  O   LYS B1426      48.739 -12.418 -33.533  1.00  0.00           O  
ATOM   3617  CB  LYS B1426      48.690  -9.082 -33.836  1.00  0.00           C  
ATOM   3618  CG  LYS B1426      47.880  -9.558 -35.038  1.00  0.00           C  
ATOM   3619  CD  LYS B1426      46.482 -10.027 -34.639  1.00  0.00           C  
ATOM   3620  CE  LYS B1426      45.581 -10.264 -35.862  1.00  0.00           C  
ATOM   3621  NZ  LYS B1426      45.290  -9.051 -36.701  1.00  0.00           N  
ATOM   3622  N   ASP B1427      50.701 -11.388 -33.979  1.00  0.00           N  
ATOM   3623  CA  ASP B1427      51.181 -12.537 -34.712  1.00  0.00           C  
ATOM   3624  C   ASP B1427      52.659 -12.856 -34.493  1.00  0.00           C  
ATOM   3625  O   ASP B1427      53.429 -13.039 -35.445  1.00  0.00           O  
ATOM   3626  CB  ASP B1427      50.898 -12.304 -36.193  1.00  0.00           C  
ATOM   3627  CG  ASP B1427      51.624 -11.090 -36.729  1.00  0.00           C  
ATOM   3628  OD1 ASP B1427      51.904 -10.172 -35.925  1.00  0.00           O  
ATOM   3629  OD2 ASP B1427      51.914 -11.053 -37.946  1.00  0.00           O  
ATOM   3630  N   MET B1428      53.061 -12.920 -33.230  1.00  0.00           N  
ATOM   3631  CA  MET B1428      54.432 -13.239 -32.924  1.00  0.00           C  
ATOM   3632  C   MET B1428      54.575 -14.111 -31.719  1.00  0.00           C  
ATOM   3633  O   MET B1428      53.706 -14.191 -30.844  1.00  0.00           O  
ATOM   3634  CB  MET B1428      55.272 -11.980 -32.752  1.00  0.00           C  
ATOM   3635  CG  MET B1428      55.628 -11.336 -34.075  1.00  0.00           C  
ATOM   3636  SD  MET B1428      56.940 -10.126 -33.896  1.00  0.00           S  
ATOM   3637  CE  MET B1428      58.031 -10.582 -35.234  1.00  0.00           C  
ATOM   3638  N   THR B1429      55.700 -14.796 -31.712  1.00  0.00           N  
ATOM   3639  CA  THR B1429      56.051 -15.690 -30.635  1.00  0.00           C  
ATOM   3640  C   THR B1429      56.870 -14.873 -29.658  1.00  0.00           C  
ATOM   3641  O   THR B1429      57.441 -13.839 -30.027  1.00  0.00           O  
ATOM   3642  CB  THR B1429      56.867 -16.879 -31.197  1.00  0.00           C  
ATOM   3643  OG1 THR B1429      55.971 -17.956 -31.490  1.00  0.00           O  
ATOM   3644  CG2 THR B1429      57.937 -17.331 -30.234  1.00  0.00           C  
ATOM   3645  N   ALA B1430      56.903 -15.324 -28.410  1.00  0.00           N  
ATOM   3646  CA  ALA B1430      57.679 -14.641 -27.388  1.00  0.00           C  
ATOM   3647  C   ALA B1430      59.104 -14.477 -27.912  1.00  0.00           C  
ATOM   3648  O   ALA B1430      59.733 -13.427 -27.728  1.00  0.00           O  
ATOM   3649  CB  ALA B1430      57.671 -15.443 -26.106  1.00  0.00           C  
ATOM   3650  N   ALA B1431      59.604 -15.498 -28.600  1.00  0.00           N  
ATOM   3651  CA  ALA B1431      60.958 -15.439 -29.135  1.00  0.00           C  
ATOM   3652  C   ALA B1431      61.067 -14.529 -30.345  1.00  0.00           C  
ATOM   3653  O   ALA B1431      61.989 -13.730 -30.451  1.00  0.00           O  
ATOM   3654  CB  ALA B1431      61.449 -16.830 -29.485  1.00  0.00           C  
ATOM   3655  N   GLU B1432      60.125 -14.640 -31.264  1.00  0.00           N  
ATOM   3656  CA  GLU B1432      60.186 -13.816 -32.459  1.00  0.00           C  
ATOM   3657  C   GLU B1432      60.083 -12.359 -32.046  1.00  0.00           C  
ATOM   3658  O   GLU B1432      60.665 -11.482 -32.673  1.00  0.00           O  
ATOM   3659  CB  GLU B1432      59.051 -14.195 -33.407  1.00  0.00           C  
ATOM   3660  CG  GLU B1432      59.045 -15.658 -33.779  1.00  0.00           C  
ATOM   3661  CD  GLU B1432      57.900 -16.009 -34.694  1.00  0.00           C  
ATOM   3662  OE1 GLU B1432      56.745 -15.686 -34.339  1.00  0.00           O  
ATOM   3663  OE2 GLU B1432      58.152 -16.606 -35.764  1.00  0.00           O  
ATOM   3664  N   LEU B1433      59.345 -12.131 -30.967  1.00  0.00           N  
ATOM   3665  CA  LEU B1433      59.118 -10.803 -30.420  1.00  0.00           C  
ATOM   3666  C   LEU B1433      60.378 -10.295 -29.737  1.00  0.00           C  
ATOM   3667  O   LEU B1433      60.770  -9.138 -29.877  1.00  0.00           O  
ATOM   3668  CB  LEU B1433      58.005 -10.870 -29.391  1.00  0.00           C  
ATOM   3669  CG  LEU B1433      57.036  -9.709 -29.299  1.00  0.00           C  
ATOM   3670  CD1 LEU B1433      56.531  -9.661 -27.886  1.00  0.00           C  
ATOM   3671  CD2 LEU B1433      57.696  -8.428 -29.660  1.00  0.00           C  
ATOM   3672  N   LYS B1434      60.996 -11.175 -28.964  1.00  0.00           N  
ATOM   3673  CA  LYS B1434      62.211 -10.829 -28.258  1.00  0.00           C  
ATOM   3674  C   LYS B1434      63.276 -10.617 -29.320  1.00  0.00           C  
ATOM   3675  O   LYS B1434      64.180  -9.823 -29.141  1.00  0.00           O  
ATOM   3676  CB  LYS B1434      62.621 -11.972 -27.331  1.00  0.00           C  
ATOM   3677  CG  LYS B1434      63.606 -11.565 -26.258  1.00  0.00           C  
ATOM   3678  CD  LYS B1434      64.578 -12.690 -25.938  1.00  0.00           C  
ATOM   3679  CE  LYS B1434      65.256 -12.484 -24.588  1.00  0.00           C  
ATOM   3680  NZ  LYS B1434      64.283 -12.589 -23.438  1.00  0.00           N  
ATOM   3681  N   ALA B1435      63.143 -11.319 -30.439  1.00  0.00           N  
ATOM   3682  CA  ALA B1435      64.115 -11.231 -31.518  1.00  0.00           C  
ATOM   3683  C   ALA B1435      64.009  -9.990 -32.397  1.00  0.00           C  
ATOM   3684  O   ALA B1435      65.022  -9.447 -32.819  1.00  0.00           O  
ATOM   3685  CB  ALA B1435      64.048 -12.489 -32.389  1.00  0.00           C  
ATOM   3686  N   ALA B1436      62.792  -9.546 -32.690  1.00  0.00           N  
ATOM   3687  CA  ALA B1436      62.603  -8.376 -33.543  1.00  0.00           C  
ATOM   3688  C   ALA B1436      61.369  -7.619 -33.109  1.00  0.00           C  
ATOM   3689  O   ALA B1436      60.363  -7.604 -33.822  1.00  0.00           O  
ATOM   3690  CB  ALA B1436      62.457  -8.795 -34.981  1.00  0.00           C  
ATOM   3691  N   PRO B1437      61.447  -6.950 -31.944  1.00  0.00           N  
ATOM   3692  CA  PRO B1437      60.368  -6.164 -31.340  1.00  0.00           C  
ATOM   3693  C   PRO B1437      60.014  -4.849 -32.020  1.00  0.00           C  
ATOM   3694  O   PRO B1437      58.869  -4.424 -31.970  1.00  0.00           O  
ATOM   3695  CB  PRO B1437      60.877  -5.941 -29.921  1.00  0.00           C  
ATOM   3696  CG  PRO B1437      62.342  -5.752 -30.140  1.00  0.00           C  
ATOM   3697  CD  PRO B1437      62.676  -6.864 -31.126  1.00  0.00           C  
ATOM   3698  N   GLU B1438      61.006  -4.210 -32.633  1.00  0.00           N  
ATOM   3699  CA  GLU B1438      60.851  -2.914 -33.293  1.00  0.00           C  
ATOM   3700  C   GLU B1438      59.560  -2.662 -34.048  1.00  0.00           C  
ATOM   3701  O   GLU B1438      58.954  -1.607 -33.878  1.00  0.00           O  
ATOM   3702  CB  GLU B1438      62.013  -2.660 -34.247  1.00  0.00           C  
ATOM   3703  CG  GLU B1438      63.360  -2.391 -33.590  1.00  0.00           C  
ATOM   3704  CD  GLU B1438      63.997  -3.627 -32.964  1.00  0.00           C  
ATOM   3705  OE1 GLU B1438      63.914  -4.729 -33.569  1.00  0.00           O  
ATOM   3706  OE2 GLU B1438      64.599  -3.480 -31.870  1.00  0.00           O  
ATOM   3707  N   ASN B1443      59.142  -3.608 -34.889  1.00  0.00           N  
ATOM   3708  CA  ASN B1443      57.921  -3.433 -35.674  1.00  0.00           C  
ATOM   3709  C   ASN B1443      56.832  -4.441 -35.347  1.00  0.00           C  
ATOM   3710  O   ASN B1443      55.875  -4.596 -36.103  1.00  0.00           O  
ATOM   3711  CB  ASN B1443      58.228  -3.536 -37.164  1.00  0.00           C  
ATOM   3712  CG  ASN B1443      59.349  -2.617 -37.599  1.00  0.00           C  
ATOM   3713  OD1 ASN B1443      59.251  -1.382 -37.489  1.00  0.00           O  
ATOM   3714  ND2 ASN B1443      60.432  -3.218 -38.107  1.00  0.00           N  
ATOM   3715  N   ALA B1444      56.982  -5.140 -34.235  1.00  0.00           N  
ATOM   3716  CA  ALA B1444      55.991  -6.116 -33.845  1.00  0.00           C  
ATOM   3717  C   ALA B1444      54.607  -5.467 -33.863  1.00  0.00           C  
ATOM   3718  O   ALA B1444      54.460  -4.310 -33.473  1.00  0.00           O  
ATOM   3719  CB  ALA B1444      56.310  -6.639 -32.456  1.00  0.00           C  
ATOM   3720  N   VAL B1448      53.600  -6.217 -34.317  1.00  0.00           N  
ATOM   3721  CA  VAL B1448      52.225  -5.731 -34.382  1.00  0.00           C  
ATOM   3722  C   VAL B1448      51.304  -6.153 -33.217  1.00  0.00           C  
ATOM   3723  O   VAL B1448      51.104  -7.336 -32.942  1.00  0.00           O  
ATOM   3724  CB  VAL B1448      51.594  -6.122 -35.735  1.00  0.00           C  
ATOM   3725  CG1 VAL B1448      50.071  -6.109 -35.659  1.00  0.00           C  
ATOM   3726  CG2 VAL B1448      52.049  -5.131 -36.785  1.00  0.00           C  
ATOM   3727  N   ALA B1456      50.733  -5.157 -32.545  1.00  0.00           N  
ATOM   3728  CA  ALA B1456      49.856  -5.389 -31.411  1.00  0.00           C  
ATOM   3729  C   ALA B1456      48.480  -5.888 -31.790  1.00  0.00           C  
ATOM   3730  O   ALA B1456      48.006  -5.697 -32.901  1.00  0.00           O  
ATOM   3731  CB  ALA B1456      49.723  -4.117 -30.590  1.00  0.00           C  
ATOM   3732  N   ASN B1457      47.838  -6.542 -30.839  1.00  0.00           N  
ATOM   3733  CA  ASN B1457      46.502  -7.044 -31.043  1.00  0.00           C  
ATOM   3734  C   ASN B1457      45.601  -5.989 -30.401  1.00  0.00           C  
ATOM   3735  O   ASN B1457      44.884  -6.253 -29.431  1.00  0.00           O  
ATOM   3736  CB  ASN B1457      46.344  -8.389 -30.354  1.00  0.00           C  
ATOM   3737  CG  ASN B1457      45.134  -9.112 -30.828  1.00  0.00           C  
ATOM   3738  OD1 ASN B1457      44.669  -8.868 -31.937  1.00  0.00           O  
ATOM   3739  ND2 ASN B1457      44.610 -10.018 -30.013  1.00  0.00           N  
ATOM   3740  N   ALA B1458      45.677  -4.781 -30.949  1.00  0.00           N  
ATOM   3741  CA  ALA B1458      44.920  -3.650 -30.433  1.00  0.00           C  
ATOM   3742  C   ALA B1458      44.019  -3.072 -31.505  1.00  0.00           C  
ATOM   3743  O   ALA B1458      44.313  -3.126 -32.697  1.00  0.00           O  
ATOM   3744  CB  ALA B1458      45.871  -2.582 -29.913  1.00  0.00           C  
ATOM   3745  N   TYR B1459      42.929  -2.483 -31.061  1.00  0.00           N  
ATOM   3746  CA  TYR B1459      41.965  -1.942 -31.973  1.00  0.00           C  
ATOM   3747  C   TYR B1459      41.363  -0.604 -31.547  1.00  0.00           C  
ATOM   3748  O   TYR B1459      41.261  -0.300 -30.346  1.00  0.00           O  
ATOM   3749  CB  TYR B1459      40.880  -2.989 -32.137  1.00  0.00           C  
ATOM   3750  CG  TYR B1459      40.610  -3.727 -30.845  1.00  0.00           C  
ATOM   3751  CD1 TYR B1459      39.671  -3.260 -29.921  1.00  0.00           C  
ATOM   3752  CD2 TYR B1459      41.302  -4.908 -30.544  1.00  0.00           C  
ATOM   3753  CE1 TYR B1459      39.434  -3.954 -28.742  1.00  0.00           C  
ATOM   3754  CE2 TYR B1459      41.073  -5.602 -29.381  1.00  0.00           C  
ATOM   3755  CZ  TYR B1459      40.144  -5.131 -28.481  1.00  0.00           C  
ATOM   3756  OH  TYR B1459      39.928  -5.850 -27.323  1.00  0.00           O  
ATOM   3757  N   ASP B1460      40.976   0.180 -32.560  1.00  0.00           N  
ATOM   3758  CA  ASP B1460      40.339   1.497 -32.412  1.00  0.00           C  
ATOM   3759  C   ASP B1460      39.077   1.663 -33.251  1.00  0.00           C  
ATOM   3760  O   ASP B1460      38.975   1.144 -34.377  1.00  0.00           O  
ATOM   3761  CB  ASP B1460      41.300   2.590 -32.823  1.00  0.00           C  
ATOM   3762  CG  ASP B1460      42.080   3.150 -31.663  1.00  0.00           C  
ATOM   3763  OD1 ASP B1460      42.301   2.434 -30.649  1.00  0.00           O  
ATOM   3764  OD2 ASP B1460      42.490   4.318 -31.780  1.00  0.00           O  
ATOM   3765  N   MET B1461      38.103   2.377 -32.693  1.00  0.00           N  
ATOM   3766  CA  MET B1461      36.889   2.670 -33.434  1.00  0.00           C  
ATOM   3767  C   MET B1461      36.918   4.148 -33.779  1.00  0.00           C  
ATOM   3768  O   MET B1461      36.977   5.029 -32.914  1.00  0.00           O  
ATOM   3769  CB  MET B1461      35.619   2.367 -32.642  1.00  0.00           C  
ATOM   3770  CG  MET B1461      34.347   2.594 -33.467  1.00  0.00           C  
ATOM   3771  SD  MET B1461      32.825   2.230 -32.595  1.00  0.00           S  
ATOM   3772  CE  MET B1461      32.935   0.538 -32.506  1.00  0.00           C  
ATOM   3773  N   VAL B1462      36.876   4.420 -35.067  1.00  0.00           N  
ATOM   3774  CA  VAL B1462      36.883   5.788 -35.534  1.00  0.00           C  
ATOM   3775  C   VAL B1462      35.532   6.096 -36.148  1.00  0.00           C  
ATOM   3776  O   VAL B1462      34.948   5.242 -36.793  1.00  0.00           O  
ATOM   3777  CB  VAL B1462      37.984   5.967 -36.590  1.00  0.00           C  
ATOM   3778  CG1 VAL B1462      38.149   7.447 -36.948  1.00  0.00           C  
ATOM   3779  CG2 VAL B1462      39.282   5.337 -36.063  1.00  0.00           C  
ATOM   3780  N   ILE B1463      35.016   7.294 -35.894  1.00  0.00           N  
ATOM   3781  CA  ILE B1463      33.766   7.749 -36.496  1.00  0.00           C  
ATOM   3782  C   ILE B1463      34.019   9.163 -37.008  1.00  0.00           C  
ATOM   3783  O   ILE B1463      34.205  10.095 -36.240  1.00  0.00           O  
ATOM   3784  CB  ILE B1463      32.570   7.769 -35.514  1.00  0.00           C  
ATOM   3785  CG1 ILE B1463      32.106   6.343 -35.216  1.00  0.00           C  
ATOM   3786  CG2 ILE B1463      31.387   8.501 -36.163  1.00  0.00           C  
ATOM   3787  CD1 ILE B1463      31.024   6.250 -34.139  1.00  0.00           C  
ATOM   3788  N   ASN B1464      34.064   9.302 -38.324  1.00  0.00           N  
ATOM   3789  CA  ASN B1464      34.283  10.600 -38.953  1.00  0.00           C  
ATOM   3790  C   ASN B1464      35.589  11.256 -38.511  1.00  0.00           C  
ATOM   3791  O   ASN B1464      35.610  12.447 -38.221  1.00  0.00           O  
ATOM   3792  CB  ASN B1464      33.119  11.550 -38.642  1.00  0.00           C  
ATOM   3793  CG  ASN B1464      31.782  11.045 -39.165  1.00  0.00           C  
ATOM   3794  OD1 ASN B1464      31.687   9.975 -39.754  1.00  0.00           O  
ATOM   3795  ND2 ASN B1464      30.747  11.815 -38.939  1.00  0.00           N  
ATOM   3796  N   GLY B1693      36.672  10.484 -38.450  1.00  0.00           N  
ATOM   3797  CA  GLY B1693      37.956  11.052 -38.053  1.00  0.00           C  
ATOM   3798  C   GLY B1693      38.244  11.308 -36.575  1.00  0.00           C  
ATOM   3799  O   GLY B1693      39.110  12.112 -36.270  1.00  0.00           O  
ATOM   3800  N   TYR B1700      37.541  10.631 -35.664  1.00  0.00           N  
ATOM   3801  CA  TYR B1700      37.751  10.792 -34.212  1.00  0.00           C  
ATOM   3802  C   TYR B1700      37.895   9.438 -33.497  1.00  0.00           C  
ATOM   3803  O   TYR B1700      37.024   8.581 -33.680  1.00  0.00           O  
ATOM   3804  CB  TYR B1700      36.554  11.493 -33.573  1.00  0.00           C  
ATOM   3805  CG  TYR B1700      36.228  12.881 -34.064  1.00  0.00           C  
ATOM   3806  CD1 TYR B1700      36.984  13.975 -33.663  1.00  0.00           C  
ATOM   3807  CD2 TYR B1700      35.079  13.118 -34.835  1.00  0.00           C  
ATOM   3808  CE1 TYR B1700      36.600  15.273 -33.998  1.00  0.00           C  
ATOM   3809  CE2 TYR B1700      34.686  14.410 -35.178  1.00  0.00           C  
ATOM   3810  CZ  TYR B1700      35.449  15.482 -34.755  1.00  0.00           C  
ATOM   3811  OH  TYR B1700      35.078  16.770 -35.078  1.00  0.00           O  
ATOM   3812  N   GLU B1701      38.960   9.241 -32.696  1.00  0.00           N  
ATOM   3813  CA  GLU B1701      39.142   7.975 -31.931  1.00  0.00           C  
ATOM   3814  C   GLU B1701      37.919   8.043 -31.002  1.00  0.00           C  
ATOM   3815  O   GLU B1701      37.708   9.058 -30.348  1.00  0.00           O  
ATOM   3816  CB  GLU B1701      40.520   7.963 -31.130  1.00  0.00           C  
ATOM   3817  CG  GLU B1701      40.806   6.815 -30.010  1.00  0.00           C  
ATOM   3818  CD  GLU B1701      42.315   6.654 -29.548  1.00  0.00           C  
ATOM   3819  OE1 GLU B1701      43.154   6.172 -30.330  1.00  0.00           O  
ATOM   3820  OE2 GLU B1701      42.723   6.985 -28.391  1.00  0.00           O  
ATOM   3821  N   VAL B1702      37.065   7.027 -30.995  1.00  0.00           N  
ATOM   3822  CA  VAL B1702      35.918   7.082 -30.104  1.00  0.00           C  
ATOM   3823  C   VAL B1702      36.013   5.940 -29.130  1.00  0.00           C  
ATOM   3824  O   VAL B1702      35.269   5.869 -28.150  1.00  0.00           O  
ATOM   3825  CB  VAL B1702      34.561   6.977 -30.864  1.00  0.00           C  
ATOM   3826  CG1 VAL B1702      34.467   8.076 -31.887  1.00  0.00           C  
ATOM   3827  CG2 VAL B1702      34.398   5.635 -31.512  1.00  0.00           C  
ATOM   3828  N   GLY B1703      36.951   5.041 -29.406  1.00  0.00           N  
ATOM   3829  CA  GLY B1703      37.114   3.883 -28.565  1.00  0.00           C  
ATOM   3830  C   GLY B1703      38.338   3.107 -28.983  1.00  0.00           C  
ATOM   3831  O   GLY B1703      38.830   3.215 -30.125  1.00  0.00           O  
ATOM   3832  N   GLY B1704      38.829   2.317 -28.038  1.00  0.00           N  
ATOM   3833  CA  GLY B1704      40.013   1.529 -28.267  1.00  0.00           C  
ATOM   3834  C   GLY B1704      40.096   0.433 -27.215  1.00  0.00           C  
ATOM   3835  O   GLY B1704      39.396   0.456 -26.188  1.00  0.00           O  
ATOM   3836  N   GLY B1705      40.949  -0.547 -27.472  1.00  0.00           N  
ATOM   3837  CA  GLY B1705      41.080  -1.636 -26.536  1.00  0.00           C  
ATOM   3838  C   GLY B1705      42.073  -2.604 -27.097  1.00  0.00           C  
ATOM   3839  O   GLY B1705      42.732  -2.309 -28.097  1.00  0.00           O  
ATOM   3840  N   SER B1706      42.169  -3.769 -26.475  1.00  0.00           N  
ATOM   3841  CA  SER B1706      43.128  -4.744 -26.943  1.00  0.00           C  
ATOM   3842  C   SER B1706      42.982  -6.040 -26.212  1.00  0.00           C  
ATOM   3843  O   SER B1706      42.303  -6.112 -25.180  1.00  0.00           O  
ATOM   3844  CB  SER B1706      44.541  -4.231 -26.726  1.00  0.00           C  
ATOM   3845  OG  SER B1706      44.778  -4.062 -25.347  1.00  0.00           O  
ATOM   3846  N   VAL B1707      43.604  -7.073 -26.768  1.00  0.00           N  
ATOM   3847  CA  VAL B1707      43.596  -8.370 -26.121  1.00  0.00           C  
ATOM   3848  C   VAL B1707      44.793  -8.403 -25.162  1.00  0.00           C  
ATOM   3849  O   VAL B1707      45.928  -8.142 -25.546  1.00  0.00           O  
ATOM   3850  CB  VAL B1707      43.723  -9.523 -27.145  1.00  0.00           C  
ATOM   3851  CG1 VAL B1707      43.940 -10.817 -26.418  1.00  0.00           C  
ATOM   3852  CG2 VAL B1707      42.430  -9.617 -28.015  1.00  0.00           C  
ATOM   3853  N   ARG B1708      44.542  -8.703 -23.901  1.00  0.00           N  
ATOM   3854  CA  ARG B1708      45.641  -8.773 -22.953  1.00  0.00           C  
ATOM   3855  C   ARG B1708      46.376 -10.103 -23.101  1.00  0.00           C  
ATOM   3856  O   ARG B1708      45.934 -11.016 -23.811  1.00  0.00           O  
ATOM   3857  CB  ARG B1708      45.127  -8.646 -21.512  1.00  0.00           C  
ATOM   3858  CG  ARG B1708      43.773  -7.968 -21.382  1.00  0.00           C  
ATOM   3859  CD  ARG B1708      43.854  -6.522 -21.731  1.00  0.00           C  
ATOM   3860  NE  ARG B1708      42.559  -5.872 -21.580  1.00  0.00           N  
ATOM   3861  CZ  ARG B1708      42.363  -4.569 -21.754  1.00  0.00           C  
ATOM   3862  NH1 ARG B1708      43.380  -3.781 -22.077  1.00  0.00           N  
ATOM   3863  NH2 ARG B1708      41.144  -4.064 -21.640  1.00  0.00           N  
ATOM   3864  N   ILE B1709      47.504 -10.201 -22.407  1.00  0.00           N  
ATOM   3865  CA  ILE B1709      48.330 -11.405 -22.401  1.00  0.00           C  
ATOM   3866  C   ILE B1709      47.857 -12.340 -21.290  1.00  0.00           C  
ATOM   3867  O   ILE B1709      47.496 -11.878 -20.198  1.00  0.00           O  
ATOM   3868  CB  ILE B1709      49.794 -11.032 -22.150  1.00  0.00           C  
ATOM   3869  CG1 ILE B1709      50.363 -10.350 -23.393  1.00  0.00           C  
ATOM   3870  CG2 ILE B1709      50.583 -12.251 -21.745  1.00  0.00           C  
ATOM   3871  CD1 ILE B1709      51.694  -9.688 -23.205  1.00  0.00           C  
ATOM   3872  N   HIS B1710      47.802 -13.640 -21.566  1.00  0.00           N  
ATOM   3873  CA  HIS B1710      47.423 -14.571 -20.506  1.00  0.00           C  
ATOM   3874  C   HIS B1710      48.546 -15.576 -20.245  1.00  0.00           C  
ATOM   3875  O   HIS B1710      48.582 -16.207 -19.196  1.00  0.00           O  
ATOM   3876  CB  HIS B1710      46.067 -15.262 -20.771  1.00  0.00           C  
ATOM   3877  CG  HIS B1710      45.979 -15.988 -22.070  1.00  0.00           C  
ATOM   3878  ND1 HIS B1710      46.816 -15.724 -23.131  1.00  0.00           N  
ATOM   3879  CD2 HIS B1710      45.088 -16.903 -22.514  1.00  0.00           C  
ATOM   3880  CE1 HIS B1710      46.440 -16.444 -24.174  1.00  0.00           C  
ATOM   3881  NE2 HIS B1710      45.393 -17.165 -23.825  1.00  0.00           N  
ATOM   3882  N   ASN B1711      49.482 -15.667 -21.188  1.00  0.00           N  
ATOM   3883  CA  ASN B1711      50.656 -16.537 -21.063  1.00  0.00           C  
ATOM   3884  C   ASN B1711      51.817 -15.800 -20.374  1.00  0.00           C  
ATOM   3885  O   ASN B1711      52.422 -14.897 -20.952  1.00  0.00           O  
ATOM   3886  CB  ASN B1711      51.125 -17.019 -22.442  1.00  0.00           C  
ATOM   3887  CG  ASN B1711      52.447 -17.790 -22.380  1.00  0.00           C  
ATOM   3888  OD1 ASN B1711      53.520 -17.217 -22.138  1.00  0.00           O  
ATOM   3889  ND2 ASN B1711      52.369 -19.102 -22.596  1.00  0.00           N  
ATOM   3890  N   GLY B1712      52.128 -16.210 -19.146  1.00  0.00           N  
ATOM   3891  CA  GLY B1712      53.197 -15.597 -18.375  1.00  0.00           C  
ATOM   3892  C   GLY B1712      54.562 -15.473 -19.022  1.00  0.00           C  
ATOM   3893  O   GLY B1712      55.254 -14.492 -18.768  1.00  0.00           O  
ATOM   3894  N   ASP B1713      54.969 -16.450 -19.831  1.00  0.00           N  
ATOM   3895  CA  ASP B1713      56.269 -16.378 -20.493  1.00  0.00           C  
ATOM   3896  C   ASP B1713      56.274 -15.111 -21.321  1.00  0.00           C  
ATOM   3897  O   ASP B1713      57.232 -14.334 -21.321  1.00  0.00           O  
ATOM   3898  CB  ASP B1713      56.491 -17.570 -21.432  1.00  0.00           C  
ATOM   3899  CG  ASP B1713      56.467 -18.915 -20.706  1.00  0.00           C  
ATOM   3900  OD1 ASP B1713      57.048 -19.026 -19.600  1.00  0.00           O  
ATOM   3901  OD2 ASP B1713      55.878 -19.877 -21.250  1.00  0.00           O  
ATOM   3902  N   MET B1714      55.167 -14.917 -22.024  1.00  0.00           N  
ATOM   3903  CA  MET B1714      54.971 -13.779 -22.897  1.00  0.00           C  
ATOM   3904  C   MET B1714      54.998 -12.430 -22.190  1.00  0.00           C  
ATOM   3905  O   MET B1714      55.570 -11.468 -22.703  1.00  0.00           O  
ATOM   3906  CB  MET B1714      53.647 -13.949 -23.627  1.00  0.00           C  
ATOM   3907  CG  MET B1714      53.785 -13.946 -25.119  1.00  0.00           C  
ATOM   3908  SD  MET B1714      54.081 -12.310 -25.663  1.00  0.00           S  
ATOM   3909  CE  MET B1714      55.674 -12.441 -26.347  1.00  0.00           C  
ATOM   3910  N   GLN B1715      54.357 -12.360 -21.027  1.00  0.00           N  
ATOM   3911  CA  GLN B1715      54.313 -11.136 -20.249  1.00  0.00           C  
ATOM   3912  C   GLN B1715      55.735 -10.745 -19.855  1.00  0.00           C  
ATOM   3913  O   GLN B1715      56.101  -9.566 -19.899  1.00  0.00           O  
ATOM   3914  CB  GLN B1715      53.449 -11.334 -18.996  1.00  0.00           C  
ATOM   3915  CG  GLN B1715      53.186 -10.052 -18.232  1.00  0.00           C  
ATOM   3916  CD  GLN B1715      52.546  -8.992 -19.106  1.00  0.00           C  
ATOM   3917  OE1 GLN B1715      51.418  -9.160 -19.589  1.00  0.00           O  
ATOM   3918  NE2 GLN B1715      53.268  -7.893 -19.325  1.00  0.00           N  
ATOM   3919  N   GLN B1716      56.530 -11.743 -19.473  1.00  0.00           N  
ATOM   3920  CA  GLN B1716      57.921 -11.518 -19.079  1.00  0.00           C  
ATOM   3921  C   GLN B1716      58.726 -10.962 -20.242  1.00  0.00           C  
ATOM   3922  O   GLN B1716      59.491 -10.012 -20.074  1.00  0.00           O  
ATOM   3923  CB  GLN B1716      58.586 -12.821 -18.593  1.00  0.00           C  
ATOM   3924  CG  GLN B1716      58.418 -13.137 -17.099  1.00  0.00           C  
ATOM   3925  CD  GLN B1716      58.840 -11.977 -16.201  1.00  0.00           C  
ATOM   3926  OE1 GLN B1716      58.084 -11.021 -16.009  1.00  0.00           O  
ATOM   3927  NE2 GLN B1716      60.056 -12.052 -15.663  1.00  0.00           N  
ATOM   3928  N   THR B1717      58.562 -11.555 -21.421  1.00  0.00           N  
ATOM   3929  CA  THR B1717      59.304 -11.085 -22.583  1.00  0.00           C  
ATOM   3930  C   THR B1717      58.937  -9.653 -22.914  1.00  0.00           C  
ATOM   3931  O   THR B1717      59.813  -8.874 -23.262  1.00  0.00           O  
ATOM   3932  CB  THR B1717      59.078 -12.001 -23.810  1.00  0.00           C  
ATOM   3933  OG1 THR B1717      59.552 -13.313 -23.506  1.00  0.00           O  
ATOM   3934  CG2 THR B1717      59.845 -11.504 -25.017  1.00  0.00           C  
ATOM   3935  N   VAL B1718      57.656  -9.296 -22.811  1.00  0.00           N  
ATOM   3936  CA  VAL B1718      57.243  -7.922 -23.081  1.00  0.00           C  
ATOM   3937  C   VAL B1718      58.056  -7.013 -22.138  1.00  0.00           C  
ATOM   3938  O   VAL B1718      58.795  -6.116 -22.582  1.00  0.00           O  
ATOM   3939  CB  VAL B1718      55.737  -7.695 -22.790  1.00  0.00           C  
ATOM   3940  CG1 VAL B1718      55.445  -6.193 -22.705  1.00  0.00           C  
ATOM   3941  CG2 VAL B1718      54.893  -8.304 -23.862  1.00  0.00           C  
ATOM   3942  N   PHE B1719      57.900  -7.260 -20.834  1.00  0.00           N  
ATOM   3943  CA  PHE B1719      58.613  -6.511 -19.804  1.00  0.00           C  
ATOM   3944  C   PHE B1719      60.119  -6.412 -20.125  1.00  0.00           C  
ATOM   3945  O   PHE B1719      60.735  -5.362 -19.935  1.00  0.00           O  
ATOM   3946  CB  PHE B1719      58.423  -7.170 -18.427  1.00  0.00           C  
ATOM   3947  CG  PHE B1719      57.075  -6.905 -17.777  1.00  0.00           C  
ATOM   3948  CD1 PHE B1719      56.402  -5.705 -17.979  1.00  0.00           C  
ATOM   3949  CD2 PHE B1719      56.541  -7.824 -16.878  1.00  0.00           C  
ATOM   3950  CE1 PHE B1719      55.224  -5.411 -17.298  1.00  0.00           C  
ATOM   3951  CE2 PHE B1719      55.365  -7.550 -16.189  1.00  0.00           C  
ATOM   3952  CZ  PHE B1719      54.701  -6.326 -16.401  1.00  0.00           C  
ATOM   3953  N   GLY B1720      60.711  -7.501 -20.609  1.00  0.00           N  
ATOM   3954  CA  GLY B1720      62.127  -7.486 -20.951  1.00  0.00           C  
ATOM   3955  C   GLY B1720      62.398  -6.489 -22.056  1.00  0.00           C  
ATOM   3956  O   GLY B1720      63.312  -5.681 -21.989  1.00  0.00           O  
ATOM   3957  N   ILE B1721      61.589  -6.553 -23.099  1.00  0.00           N  
ATOM   3958  CA  ILE B1721      61.730  -5.643 -24.221  1.00  0.00           C  
ATOM   3959  C   ILE B1721      61.554  -4.208 -23.698  1.00  0.00           C  
ATOM   3960  O   ILE B1721      62.288  -3.299 -24.071  1.00  0.00           O  
ATOM   3961  CB  ILE B1721      60.647  -5.967 -25.292  1.00  0.00           C  
ATOM   3962  CG1 ILE B1721      60.901  -7.360 -25.866  1.00  0.00           C  
ATOM   3963  CG2 ILE B1721      60.652  -4.929 -26.393  1.00  0.00           C  
ATOM   3964  CD1 ILE B1721      59.755  -7.888 -26.718  1.00  0.00           C  
ATOM   3965  N   LEU B1722      60.582  -4.037 -22.811  1.00  0.00           N  
ATOM   3966  CA  LEU B1722      60.245  -2.749 -22.231  1.00  0.00           C  
ATOM   3967  C   LEU B1722      61.224  -2.142 -21.222  1.00  0.00           C  
ATOM   3968  O   LEU B1722      61.083  -0.987 -20.839  1.00  0.00           O  
ATOM   3969  CB  LEU B1722      58.866  -2.860 -21.587  1.00  0.00           C  
ATOM   3970  CG  LEU B1722      57.708  -2.184 -22.311  1.00  0.00           C  
ATOM   3971  CD1 LEU B1722      57.945  -2.182 -23.804  1.00  0.00           C  
ATOM   3972  CD2 LEU B1722      56.422  -2.896 -21.931  1.00  0.00           C  
ATOM   3973  N   GLY B1723      62.208  -2.913 -20.783  1.00  0.00           N  
ATOM   3974  CA  GLY B1723      63.151  -2.387 -19.821  1.00  0.00           C  
ATOM   3975  C   GLY B1723      62.590  -2.328 -18.409  1.00  0.00           C  
ATOM   3976  O   GLY B1723      63.261  -1.830 -17.503  1.00  0.00           O  
ATOM   3977  N   ILE B1724      61.368  -2.818 -18.210  1.00  0.00           N  
ATOM   3978  CA  ILE B1724      60.752  -2.821 -16.882  1.00  0.00           C  
ATOM   3979  C   ILE B1724      61.287  -4.026 -16.124  1.00  0.00           C  
ATOM   3980  O   ILE B1724      60.867  -5.146 -16.372  1.00  0.00           O  
ATOM   3981  CB  ILE B1724      59.223  -2.948 -16.953  1.00  0.00           C  
ATOM   3982  CG1 ILE B1724      58.624  -1.723 -17.629  1.00  0.00           C  
ATOM   3983  CG2 ILE B1724      58.660  -3.122 -15.561  1.00  0.00           C  
ATOM   3984  CD1 ILE B1724      57.146  -1.854 -17.937  1.00  0.00           C  
ATOM   3985  N   ASN B1725      62.205  -3.799 -15.192  1.00  0.00           N  
ATOM   3986  CA  ASN B1725      62.797  -4.898 -14.449  1.00  0.00           C  
ATOM   3987  C   ASN B1725      61.860  -5.429 -13.382  1.00  0.00           C  
ATOM   3988  O   ASN B1725      60.765  -4.905 -13.195  1.00  0.00           O  
ATOM   3989  CB  ASN B1725      64.100  -4.448 -13.807  1.00  0.00           C  
ATOM   3990  CG  ASN B1725      63.879  -3.761 -12.476  1.00  0.00           C  
ATOM   3991  OD1 ASN B1725      63.344  -2.646 -12.415  1.00  0.00           O  
ATOM   3992  ND2 ASN B1725      64.277  -4.436 -11.386  1.00  0.00           N  
ATOM   3993  N   GLU B1726      62.310  -6.463 -12.677  1.00  0.00           N  
ATOM   3994  CA  GLU B1726      61.531  -7.102 -11.619  1.00  0.00           C  
ATOM   3995  C   GLU B1726      61.004  -6.158 -10.516  1.00  0.00           C  
ATOM   3996  O   GLU B1726      59.824  -6.195 -10.187  1.00  0.00           O  
ATOM   3997  CB  GLU B1726      62.357  -8.238 -10.990  1.00  0.00           C  
ATOM   3998  CG  GLU B1726      61.640  -9.587 -10.877  1.00  0.00           C  
ATOM   3999  CD  GLU B1726      60.798  -9.724  -9.606  1.00  0.00           C  
ATOM   4000  OE1 GLU B1726      59.859  -8.924  -9.398  1.00  0.00           O  
ATOM   4001  OE2 GLU B1726      61.074 -10.646  -8.808  1.00  0.00           O  
ATOM   4002  N   GLU B1727      61.862  -5.317  -9.943  1.00  0.00           N  
ATOM   4003  CA  GLU B1727      61.416  -4.427  -8.890  1.00  0.00           C  
ATOM   4004  C   GLU B1727      60.324  -3.529  -9.432  1.00  0.00           C  
ATOM   4005  O   GLU B1727      59.324  -3.315  -8.761  1.00  0.00           O  
ATOM   4006  CB  GLU B1727      62.581  -3.592  -8.346  1.00  0.00           C  
ATOM   4007  CG  GLU B1727      62.228  -2.762  -7.096  1.00  0.00           C  
ATOM   4008  CD  GLU B1727      63.095  -1.509  -6.920  1.00  0.00           C  
ATOM   4009  OE1 GLU B1727      63.297  -0.766  -7.911  1.00  0.00           O  
ATOM   4010  OE2 GLU B1727      63.556  -1.255  -5.784  1.00  0.00           O  
ATOM   4011  N   GLU B1728      60.506  -3.009 -10.647  1.00  0.00           N  
ATOM   4012  CA  GLU B1728      59.491  -2.137 -11.269  1.00  0.00           C  
ATOM   4013  C   GLU B1728      58.148  -2.857 -11.346  1.00  0.00           C  
ATOM   4014  O   GLU B1728      57.155  -2.417 -10.765  1.00  0.00           O  
ATOM   4015  CB  GLU B1728      59.902  -1.742 -12.684  1.00  0.00           C  
ATOM   4016  CG  GLU B1728      60.583  -0.393 -12.825  1.00  0.00           C  
ATOM   4017  CD  GLU B1728      60.688   0.032 -14.286  1.00  0.00           C  
ATOM   4018  OE1 GLU B1728      59.622   0.237 -14.930  1.00  0.00           O  
ATOM   4019  OE2 GLU B1728      61.832   0.150 -14.788  1.00  0.00           O  
ATOM   4020  N   GLN B1729      58.137  -3.963 -12.083  1.00  0.00           N  
ATOM   4021  CA  GLN B1729      56.951  -4.797 -12.242  1.00  0.00           C  
ATOM   4022  C   GLN B1729      56.201  -4.934 -10.939  1.00  0.00           C  
ATOM   4023  O   GLN B1729      55.015  -4.648 -10.868  1.00  0.00           O  
ATOM   4024  CB  GLN B1729      57.340  -6.200 -12.703  1.00  0.00           C  
ATOM   4025  CG  GLN B1729      57.940  -6.275 -14.087  1.00  0.00           C  
ATOM   4026  CD  GLN B1729      58.427  -7.669 -14.421  1.00  0.00           C  
ATOM   4027  OE1 GLN B1729      57.834  -8.662 -13.999  1.00  0.00           O  
ATOM   4028  NE2 GLN B1729      59.496  -7.754 -15.196  1.00  0.00           N  
ATOM   4029  N   ARG B1747      56.912  -5.370  -9.909  1.00  0.00           N  
ATOM   4030  CA  ARG B1747      56.337  -5.593  -8.592  1.00  0.00           C  
ATOM   4031  C   ARG B1747      55.671  -4.399  -7.915  1.00  0.00           C  
ATOM   4032  O   ARG B1747      54.784  -4.582  -7.081  1.00  0.00           O  
ATOM   4033  CB  ARG B1747      57.402  -6.181  -7.664  1.00  0.00           C  
ATOM   4034  CG  ARG B1747      57.010  -7.521  -7.019  1.00  0.00           C  
ATOM   4035  CD  ARG B1747      56.583  -8.540  -8.075  1.00  0.00           C  
ATOM   4036  NE  ARG B1747      55.626  -9.531  -7.574  1.00  0.00           N  
ATOM   4037  CZ  ARG B1747      54.705  -9.302  -6.634  1.00  0.00           C  
ATOM   4038  NH1 ARG B1747      54.594  -8.111  -6.055  1.00  0.00           N  
ATOM   4039  NH2 ARG B1747      53.873 -10.266  -6.283  1.00  0.00           N  
ATOM   4040  N   GLU B1751      56.075  -3.177  -8.247  1.00  0.00           N  
ATOM   4041  CA  GLU B1751      55.436  -2.040  -7.598  1.00  0.00           C  
ATOM   4042  C   GLU B1751      54.429  -1.323  -8.495  1.00  0.00           C  
ATOM   4043  O   GLU B1751      53.521  -0.644  -8.003  1.00  0.00           O  
ATOM   4044  CB  GLU B1751      56.485  -1.058  -7.054  1.00  0.00           C  
ATOM   4045  CG  GLU B1751      55.965  -0.274  -5.833  1.00  0.00           C  
ATOM   4046  CD  GLU B1751      57.060   0.131  -4.843  1.00  0.00           C  
ATOM   4047  OE1 GLU B1751      57.966   0.910  -5.222  1.00  0.00           O  
ATOM   4048  OE2 GLU B1751      57.012  -0.329  -3.677  1.00  0.00           O  
ATOM   4049  N   LYS B1752      54.581  -1.477  -9.805  1.00  0.00           N  
ATOM   4050  CA  LYS B1752      53.656  -0.861 -10.747  1.00  0.00           C  
ATOM   4051  C   LYS B1752      52.363  -1.669 -10.824  1.00  0.00           C  
ATOM   4052  O   LYS B1752      51.281  -1.104 -11.043  1.00  0.00           O  
ATOM   4053  CB  LYS B1752      54.277  -0.783 -12.139  1.00  0.00           C  
ATOM   4054  CG  LYS B1752      54.954   0.536 -12.461  1.00  0.00           C  
ATOM   4055  CD  LYS B1752      55.471   0.504 -13.881  1.00  0.00           C  
ATOM   4056  CE  LYS B1752      56.066   1.824 -14.307  1.00  0.00           C  
ATOM   4057  NZ  LYS B1752      56.802   1.655 -15.592  1.00  0.00           N  
ATOM   4058  N   PHE B1753      52.488  -2.990 -10.663  1.00  0.00           N  
ATOM   4059  CA  PHE B1753      51.342  -3.905 -10.712  1.00  0.00           C  
ATOM   4060  C   PHE B1753      51.650  -5.302 -10.202  1.00  0.00           C  
ATOM   4061  O   PHE B1753      51.552  -6.278 -10.948  1.00  0.00           O  
ATOM   4062  CB  PHE B1753      50.750  -4.021 -12.141  1.00  0.00           C  
ATOM   4063  CG  PHE B1753      51.680  -3.594 -13.242  1.00  0.00           C  
ATOM   4064  CD1 PHE B1753      52.912  -4.220 -13.420  1.00  0.00           C  
ATOM   4065  CD2 PHE B1753      51.319  -2.542 -14.096  1.00  0.00           C  
ATOM   4066  CE1 PHE B1753      53.783  -3.799 -14.436  1.00  0.00           C  
ATOM   4067  CE2 PHE B1753      52.177  -2.104 -15.115  1.00  0.00           C  
ATOM   4068  CZ  PHE B1753      53.410  -2.730 -15.289  1.00  0.00           C  
ATOM   4069  N   GLY B1757      51.999  -5.393  -8.921  1.00  0.00           N  
ATOM   4070  CA  GLY B1757      52.328  -6.671  -8.313  1.00  0.00           C  
ATOM   4071  C   GLY B1757      51.116  -7.531  -8.037  1.00  0.00           C  
ATOM   4072  O   GLY B1757      51.130  -8.713  -8.352  1.00  0.00           O  
ATOM   4073  N   PHE B1758      50.063  -6.963  -7.454  1.00  0.00           N  
ATOM   4074  CA  PHE B1758      48.861  -7.744  -7.181  1.00  0.00           C  
ATOM   4075  C   PHE B1758      48.318  -8.377  -8.472  1.00  0.00           C  
ATOM   4076  O   PHE B1758      47.856  -9.522  -8.483  1.00  0.00           O  
ATOM   4077  CB  PHE B1758      47.783  -6.887  -6.507  1.00  0.00           C  
ATOM   4078  CG  PHE B1758      47.383  -5.673  -7.288  1.00  0.00           C  
ATOM   4079  CD1 PHE B1758      48.190  -4.539  -7.305  1.00  0.00           C  
ATOM   4080  CD2 PHE B1758      46.194  -5.657  -8.020  1.00  0.00           C  
ATOM   4081  CE1 PHE B1758      47.817  -3.397  -8.049  1.00  0.00           C  
ATOM   4082  CE2 PHE B1758      45.817  -4.526  -8.760  1.00  0.00           C  
ATOM   4083  CZ  PHE B1758      46.635  -3.395  -8.774  1.00  0.00           C  
ATOM   4084  N   LEU B1759      48.403  -7.637  -9.569  1.00  0.00           N  
ATOM   4085  CA  LEU B1759      47.920  -8.146 -10.840  1.00  0.00           C  
ATOM   4086  C   LEU B1759      48.766  -9.335 -11.247  1.00  0.00           C  
ATOM   4087  O   LEU B1759      48.239 -10.440 -11.448  1.00  0.00           O  
ATOM   4088  CB  LEU B1759      48.011  -7.071 -11.910  1.00  0.00           C  
ATOM   4089  CG  LEU B1759      47.435  -7.529 -13.235  1.00  0.00           C  
ATOM   4090  CD1 LEU B1759      46.012  -7.929 -13.033  1.00  0.00           C  
ATOM   4091  CD2 LEU B1759      47.525  -6.406 -14.230  1.00  0.00           C  
ATOM   4092  N   LEU B1760      50.076  -9.090 -11.362  1.00  0.00           N  
ATOM   4093  CA  LEU B1760      51.036 -10.116 -11.739  1.00  0.00           C  
ATOM   4094  C   LEU B1760      50.799 -11.323 -10.855  1.00  0.00           C  
ATOM   4095  O   LEU B1760      50.891 -12.458 -11.298  1.00  0.00           O  
ATOM   4096  CB  LEU B1760      52.468  -9.589 -11.598  1.00  0.00           C  
ATOM   4097  CG  LEU B1760      52.866  -8.537 -12.657  1.00  0.00           C  
ATOM   4098  CD1 LEU B1760      54.330  -8.222 -12.568  1.00  0.00           C  
ATOM   4099  CD2 LEU B1760      52.580  -9.064 -14.049  1.00  0.00           C  
ATOM   4100  N   ASP B1761      50.460 -11.079  -9.600  1.00  0.00           N  
ATOM   4101  CA  ASP B1761      50.165 -12.183  -8.707  1.00  0.00           C  
ATOM   4102  C   ASP B1761      48.903 -12.889  -9.150  1.00  0.00           C  
ATOM   4103  O   ASP B1761      48.837 -14.116  -9.161  1.00  0.00           O  
ATOM   4104  CB  ASP B1761      49.967 -11.688  -7.280  1.00  0.00           C  
ATOM   4105  CG  ASP B1761      51.255 -11.491  -6.579  1.00  0.00           C  
ATOM   4106  OD1 ASP B1761      52.277 -11.918  -7.151  1.00  0.00           O  
ATOM   4107  OD2 ASP B1761      51.258 -10.924  -5.471  1.00  0.00           O  
ATOM   4108  N   ALA B1765      47.904 -12.090  -9.500  1.00  0.00           N  
ATOM   4109  CA  ALA B1765      46.617 -12.592  -9.936  1.00  0.00           C  
ATOM   4110  C   ALA B1765      46.706 -13.549 -11.135  1.00  0.00           C  
ATOM   4111  O   ALA B1765      45.876 -14.442 -11.272  1.00  0.00           O  
ATOM   4112  CB  ALA B1765      45.722 -11.428 -10.258  1.00  0.00           C  
ATOM   4113  N   LEU B1767      47.715 -13.372 -11.982  1.00  0.00           N  
ATOM   4114  CA  LEU B1767      47.889 -14.203 -13.172  1.00  0.00           C  
ATOM   4115  C   LEU B1767      48.435 -15.602 -12.924  1.00  0.00           C  
ATOM   4116  O   LEU B1767      48.704 -16.355 -13.874  1.00  0.00           O  
ATOM   4117  CB  LEU B1767      48.799 -13.493 -14.167  1.00  0.00           C  
ATOM   4118  CG  LEU B1767      48.328 -12.061 -14.427  1.00  0.00           C  
ATOM   4119  CD1 LEU B1767      49.416 -11.290 -15.144  1.00  0.00           C  
ATOM   4120  CD2 LEU B1767      47.019 -12.085 -15.213  1.00  0.00           C  
ATOM   4121  N   LYS B1768      48.581 -15.953 -11.652  1.00  0.00           N  
ATOM   4122  CA  LYS B1768      49.109 -17.254 -11.260  1.00  0.00           C  
ATOM   4123  C   LYS B1768      48.024 -18.315 -11.060  1.00  0.00           C  
ATOM   4124  O   LYS B1768      48.330 -19.486 -10.926  1.00  0.00           O  
ATOM   4125  CB  LYS B1768      49.894 -17.116  -9.941  1.00  0.00           C  
ATOM   4126  CG  LYS B1768      51.153 -16.260  -9.995  1.00  0.00           C  
ATOM   4127  CD  LYS B1768      51.741 -16.046  -8.592  1.00  0.00           C  
ATOM   4128  CE  LYS B1768      53.037 -15.203  -8.624  1.00  0.00           C  
ATOM   4129  NZ  LYS B1768      53.551 -14.759  -7.278  1.00  0.00           N  
ATOM   4130  N   TYR B1770      46.764 -17.908 -11.064  1.00  0.00           N  
ATOM   4131  CA  TYR B1770      45.671 -18.829 -10.791  1.00  0.00           C  
ATOM   4132  C   TYR B1770      44.721 -19.199 -11.921  1.00  0.00           C  
ATOM   4133  O   TYR B1770      43.494 -19.150 -11.751  1.00  0.00           O  
ATOM   4134  CB  TYR B1770      44.891 -18.277  -9.603  1.00  0.00           C  
ATOM   4135  CG  TYR B1770      45.823 -17.977  -8.459  1.00  0.00           C  
ATOM   4136  CD1 TYR B1770      46.493 -19.017  -7.805  1.00  0.00           C  
ATOM   4137  CD2 TYR B1770      46.108 -16.666  -8.084  1.00  0.00           C  
ATOM   4138  CE1 TYR B1770      47.422 -18.764  -6.816  1.00  0.00           C  
ATOM   4139  CE2 TYR B1770      47.036 -16.393  -7.097  1.00  0.00           C  
ATOM   4140  CZ  TYR B1770      47.697 -17.455  -6.459  1.00  0.00           C  
ATOM   4141  OH  TYR B1770      48.630 -17.225  -5.461  1.00  0.00           O  
ATOM   4142  N   GLY B1771      45.277 -19.615 -13.056  1.00  0.00           N  
ATOM   4143  CA  GLY B1771      44.422 -19.977 -14.154  1.00  0.00           C  
ATOM   4144  C   GLY B1771      43.795 -18.732 -14.734  1.00  0.00           C  
ATOM   4145  O   GLY B1771      42.592 -18.499 -14.613  1.00  0.00           O  
ATOM   4146  N   THR B1772      44.627 -17.914 -15.361  1.00  0.00           N  
ATOM   4147  CA  THR B1772      44.159 -16.679 -15.961  1.00  0.00           C  
ATOM   4148  C   THR B1772      43.480 -17.025 -17.290  1.00  0.00           C  
ATOM   4149  O   THR B1772      44.077 -17.679 -18.133  1.00  0.00           O  
ATOM   4150  CB  THR B1772      45.361 -15.688 -16.186  1.00  0.00           C  
ATOM   4151  OG1 THR B1772      44.932 -14.566 -16.964  1.00  0.00           O  
ATOM   4152  CG2 THR B1772      46.496 -16.367 -16.913  1.00  0.00           C  
ATOM   4153  N   PRO B1773      42.217 -16.602 -17.477  1.00  0.00           N  
ATOM   4154  CA  PRO B1773      41.475 -16.872 -18.711  1.00  0.00           C  
ATOM   4155  C   PRO B1773      41.889 -15.862 -19.777  1.00  0.00           C  
ATOM   4156  O   PRO B1773      42.477 -14.823 -19.475  1.00  0.00           O  
ATOM   4157  CB  PRO B1773      40.034 -16.617 -18.304  1.00  0.00           C  
ATOM   4158  CG  PRO B1773      40.207 -15.341 -17.517  1.00  0.00           C  
ATOM   4159  CD  PRO B1773      41.429 -15.713 -16.607  1.00  0.00           C  
ATOM   4160  N   PRO B1774      41.572 -16.161 -21.041  1.00  0.00           N  
ATOM   4161  CA  PRO B1774      41.925 -15.240 -22.113  1.00  0.00           C  
ATOM   4162  C   PRO B1774      40.958 -14.100 -21.883  1.00  0.00           C  
ATOM   4163  O   PRO B1774      39.755 -14.346 -21.702  1.00  0.00           O  
ATOM   4164  CB  PRO B1774      41.573 -16.029 -23.372  1.00  0.00           C  
ATOM   4165  CG  PRO B1774      41.622 -17.465 -22.917  1.00  0.00           C  
ATOM   4166  CD  PRO B1774      40.972 -17.396 -21.577  1.00  0.00           C  
ATOM   4167  N   HIS B1775      41.457 -12.866 -21.858  1.00  0.00           N  
ATOM   4168  CA  HIS B1775      40.575 -11.725 -21.647  1.00  0.00           C  
ATOM   4169  C   HIS B1775      40.946 -10.564 -22.526  1.00  0.00           C  
ATOM   4170  O   HIS B1775      42.053 -10.491 -23.019  1.00  0.00           O  
ATOM   4171  CB  HIS B1775      40.568 -11.304 -20.177  1.00  0.00           C  
ATOM   4172  CG  HIS B1775      41.923 -11.011 -19.620  1.00  0.00           C  
ATOM   4173  ND1 HIS B1775      42.930 -11.949 -19.584  1.00  0.00           N  
ATOM   4174  CD2 HIS B1775      42.448  -9.873 -19.106  1.00  0.00           C  
ATOM   4175  CE1 HIS B1775      44.021 -11.402 -19.080  1.00  0.00           C  
ATOM   4176  NE2 HIS B1775      43.755 -10.141 -18.782  1.00  0.00           N  
ATOM   4177  N   ALA B1776      40.002  -9.667 -22.754  1.00  0.00           N  
ATOM   4178  CA  ALA B1776      40.245  -8.497 -23.608  1.00  0.00           C  
ATOM   4179  C   ALA B1776      39.200  -7.435 -23.314  1.00  0.00           C  
ATOM   4180  O   ALA B1776      38.076  -7.753 -22.905  1.00  0.00           O  
ATOM   4181  CB  ALA B1776      40.182  -8.886 -25.081  1.00  0.00           C  
ATOM   4182  N   GLY B1777      39.566  -6.179 -23.520  1.00  0.00           N  
ATOM   4183  CA  GLY B1777      38.619  -5.108 -23.262  1.00  0.00           C  
ATOM   4184  C   GLY B1777      38.660  -3.893 -24.185  1.00  0.00           C  
ATOM   4185  O   GLY B1777      39.351  -3.865 -25.220  1.00  0.00           O  
ATOM   4186  N   LEU B1778      37.938  -2.856 -23.778  1.00  0.00           N  
ATOM   4187  CA  LEU B1778      37.871  -1.649 -24.572  1.00  0.00           C  
ATOM   4188  C   LEU B1778      37.166  -0.544 -23.809  1.00  0.00           C  
ATOM   4189  O   LEU B1778      36.429  -0.812 -22.859  1.00  0.00           O  
ATOM   4190  CB  LEU B1778      37.123  -1.975 -25.880  1.00  0.00           C  
ATOM   4191  CG  LEU B1778      36.593  -0.862 -26.774  1.00  0.00           C  
ATOM   4192  CD1 LEU B1778      37.002  -1.120 -28.192  1.00  0.00           C  
ATOM   4193  CD2 LEU B1778      35.109  -0.758 -26.610  1.00  0.00           C  
ATOM   4194  N   ALA B1779      37.391   0.695 -24.225  1.00  0.00           N  
ATOM   4195  CA  ALA B1779      36.748   1.839 -23.575  1.00  0.00           C  
ATOM   4196  C   ALA B1779      36.384   2.873 -24.622  1.00  0.00           C  
ATOM   4197  O   ALA B1779      37.234   3.231 -25.433  1.00  0.00           O  
ATOM   4198  CB  ALA B1779      37.692   2.483 -22.508  1.00  0.00           C  
ATOM   4199  N   PHE B1782      35.131   3.330 -24.595  1.00  0.00           N  
ATOM   4200  CA  PHE B1782      34.618   4.361 -25.510  1.00  0.00           C  
ATOM   4201  C   PHE B1782      34.614   5.619 -24.683  1.00  0.00           C  
ATOM   4202  O   PHE B1782      34.212   5.573 -23.509  1.00  0.00           O  
ATOM   4203  CB  PHE B1782      33.127   4.134 -25.888  1.00  0.00           C  
ATOM   4204  CG  PHE B1782      32.880   3.005 -26.861  1.00  0.00           C  
ATOM   4205  CD1 PHE B1782      33.289   3.097 -28.189  1.00  0.00           C  
ATOM   4206  CD2 PHE B1782      32.238   1.845 -26.441  1.00  0.00           C  
ATOM   4207  CE1 PHE B1782      33.053   2.047 -29.060  1.00  0.00           C  
ATOM   4208  CE2 PHE B1782      32.002   0.788 -27.318  1.00  0.00           C  
ATOM   4209  CZ  PHE B1782      32.404   0.883 -28.614  1.00  0.00           C  
ATOM   4210  N   GLY B1783      35.038   6.738 -25.262  1.00  0.00           N  
ATOM   4211  CA  GLY B1783      34.953   7.993 -24.527  1.00  0.00           C  
ATOM   4212  C   GLY B1783      33.482   8.404 -24.618  1.00  0.00           C  
ATOM   4213  O   GLY B1783      32.947   8.581 -25.728  1.00  0.00           O  
ATOM   4214  N   LEU B1784      32.791   8.551 -23.488  1.00  0.00           N  
ATOM   4215  CA  LEU B1784      31.380   8.910 -23.594  1.00  0.00           C  
ATOM   4216  C   LEU B1784      31.176  10.320 -24.144  1.00  0.00           C  
ATOM   4217  O   LEU B1784      30.271  10.559 -24.929  1.00  0.00           O  
ATOM   4218  CB  LEU B1784      30.670   8.776 -22.251  1.00  0.00           C  
ATOM   4219  CG  LEU B1784      29.201   9.239 -22.276  1.00  0.00           C  
ATOM   4220  CD1 LEU B1784      28.429   8.519 -23.416  1.00  0.00           C  
ATOM   4221  CD2 LEU B1784      28.555   8.972 -20.897  1.00  0.00           C  
ATOM   4222  N   ASP B1785      32.022  11.249 -23.738  1.00  0.00           N  
ATOM   4223  CA  ASP B1785      31.913  12.620 -24.203  1.00  0.00           C  
ATOM   4224  C   ASP B1785      31.947  12.679 -25.723  1.00  0.00           C  
ATOM   4225  O   ASP B1785      31.021  13.225 -26.313  1.00  0.00           O  
ATOM   4226  CB  ASP B1785      33.024  13.473 -23.590  1.00  0.00           C  
ATOM   4227  CG  ASP B1785      33.159  13.238 -22.099  1.00  0.00           C  
ATOM   4228  OD1 ASP B1785      32.317  13.735 -21.319  1.00  0.00           O  
ATOM   4229  OD2 ASP B1785      34.111  12.519 -21.714  1.00  0.00           O  
ATOM   4230  N   ARG B1786      32.977  12.109 -26.356  1.00  0.00           N  
ATOM   4231  CA  ARG B1786      33.056  12.111 -27.829  1.00  0.00           C  
ATOM   4232  C   ARG B1786      31.766  11.586 -28.418  1.00  0.00           C  
ATOM   4233  O   ARG B1786      31.149  12.236 -29.261  1.00  0.00           O  
ATOM   4234  CB  ARG B1786      34.170  11.207 -28.356  1.00  0.00           C  
ATOM   4235  CG  ARG B1786      35.280  11.918 -29.132  1.00  0.00           C  
ATOM   4236  CD  ARG B1786      34.802  12.557 -30.400  1.00  0.00           C  
ATOM   4237  NE  ARG B1786      34.429  13.958 -30.235  1.00  0.00           N  
ATOM   4238  CZ  ARG B1786      35.283  14.981 -30.228  1.00  0.00           C  
ATOM   4239  NH1 ARG B1786      36.587  14.785 -30.372  1.00  0.00           N  
ATOM   4240  NH2 ARG B1786      34.817  16.214 -30.098  1.00  0.00           N  
ATOM   4241  N   LEU B1787      31.390  10.391 -27.972  1.00  0.00           N  
ATOM   4242  CA  LEU B1787      30.188   9.719 -28.438  1.00  0.00           C  
ATOM   4243  C   LEU B1787      28.992  10.696 -28.452  1.00  0.00           C  
ATOM   4244  O   LEU B1787      28.212  10.762 -29.430  1.00  0.00           O  
ATOM   4245  CB  LEU B1787      29.894   8.497 -27.531  1.00  0.00           C  
ATOM   4246  CG  LEU B1787      29.956   7.075 -28.124  1.00  0.00           C  
ATOM   4247  CD1 LEU B1787      30.401   7.122 -29.611  1.00  0.00           C  
ATOM   4248  CD2 LEU B1787      30.892   6.195 -27.317  1.00  0.00           C  
ATOM   4249  N   THR B1788      28.873  11.454 -27.365  1.00  0.00           N  
ATOM   4250  CA  THR B1788      27.790  12.392 -27.211  1.00  0.00           C  
ATOM   4251  C   THR B1788      27.940  13.599 -28.103  1.00  0.00           C  
ATOM   4252  O   THR B1788      26.940  14.191 -28.512  1.00  0.00           O  
ATOM   4253  CB  THR B1788      27.666  12.847 -25.760  1.00  0.00           C  
ATOM   4254  OG1 THR B1788      27.501  11.690 -24.929  1.00  0.00           O  
ATOM   4255  CG2 THR B1788      26.444  13.788 -25.588  1.00  0.00           C  
ATOM   4256  N   MET B1789      29.175  13.965 -28.415  1.00  0.00           N  
ATOM   4257  CA  MET B1789      29.406  15.114 -29.276  1.00  0.00           C  
ATOM   4258  C   MET B1789      28.927  14.748 -30.670  1.00  0.00           C  
ATOM   4259  O   MET B1789      28.161  15.483 -31.287  1.00  0.00           O  
ATOM   4260  CB  MET B1789      30.888  15.501 -29.283  1.00  0.00           C  
ATOM   4261  CG  MET B1789      31.351  16.064 -27.952  1.00  0.00           C  
ATOM   4262  SD  MET B1789      33.018  16.756 -27.984  1.00  0.00           S  
ATOM   4263  CE  MET B1789      33.838  15.710 -26.809  1.00  0.00           C  
ATOM   4264  N   LEU B1790      29.367  13.593 -31.146  1.00  0.00           N  
ATOM   4265  CA  LEU B1790      28.966  13.087 -32.439  1.00  0.00           C  
ATOM   4266  C   LEU B1790      27.439  12.972 -32.523  1.00  0.00           C  
ATOM   4267  O   LEU B1790      26.840  13.444 -33.471  1.00  0.00           O  
ATOM   4268  CB  LEU B1790      29.593  11.723 -32.668  1.00  0.00           C  
ATOM   4269  CG  LEU B1790      31.089  11.681 -32.957  1.00  0.00           C  
ATOM   4270  CD1 LEU B1790      31.556  10.244 -33.293  1.00  0.00           C  
ATOM   4271  CD2 LEU B1790      31.358  12.606 -34.120  1.00  0.00           C  
ATOM   4272  N   LEU B1791      26.813  12.367 -31.520  1.00  0.00           N  
ATOM   4273  CA  LEU B1791      25.364  12.177 -31.511  1.00  0.00           C  
ATOM   4274  C   LEU B1791      24.463  13.423 -31.362  1.00  0.00           C  
ATOM   4275  O   LEU B1791      23.236  13.330 -31.542  1.00  0.00           O  
ATOM   4276  CB  LEU B1791      24.993  11.126 -30.453  1.00  0.00           C  
ATOM   4277  CG  LEU B1791      25.540   9.725 -30.794  1.00  0.00           C  
ATOM   4278  CD1 LEU B1791      25.313   8.733 -29.670  1.00  0.00           C  
ATOM   4279  CD2 LEU B1791      24.862   9.235 -32.074  1.00  0.00           C  
ATOM   4280  N   THR B1792      25.047  14.580 -31.065  1.00  0.00           N  
ATOM   4281  CA  THR B1792      24.242  15.790 -30.898  1.00  0.00           C  
ATOM   4282  C   THR B1792      24.828  16.933 -31.743  1.00  0.00           C  
ATOM   4283  O   THR B1792      24.591  18.119 -31.489  1.00  0.00           O  
ATOM   4284  CB  THR B1792      24.207  16.241 -29.398  1.00  0.00           C  
ATOM   4285  OG1 THR B1792      25.505  16.709 -29.000  1.00  0.00           O  
ATOM   4286  CG2 THR B1792      23.812  15.103 -28.493  1.00  0.00           C  
ATOM   4287  N   GLY B1793      25.632  16.562 -32.728  1.00  0.00           N  
ATOM   4288  CA  GLY B1793      26.252  17.541 -33.593  1.00  0.00           C  
ATOM   4289  C   GLY B1793      26.850  18.774 -32.940  1.00  0.00           C  
ATOM   4290  O   GLY B1793      26.593  19.875 -33.418  1.00  0.00           O  
ATOM   4291  N   THR B1794      27.615  18.629 -31.854  1.00  0.00           N  
ATOM   4292  CA  THR B1794      28.263  19.796 -31.239  1.00  0.00           C  
ATOM   4293  C   THR B1794      29.710  19.543 -31.541  1.00  0.00           C  
ATOM   4294  O   THR B1794      30.048  18.456 -31.987  1.00  0.00           O  
ATOM   4295  CB  THR B1794      28.147  19.846 -29.708  1.00  0.00           C  
ATOM   4296  OG1 THR B1794      26.779  19.703 -29.311  1.00  0.00           O  
ATOM   4297  CG2 THR B1794      28.675  21.167 -29.187  1.00  0.00           C  
ATOM   4298  N   ASP B1795      30.569  20.521 -31.299  1.00  0.00           N  
ATOM   4299  CA  ASP B1795      32.004  20.371 -31.548  1.00  0.00           C  
ATOM   4300  C   ASP B1795      32.726  20.841 -30.298  1.00  0.00           C  
ATOM   4301  O   ASP B1795      33.945  20.737 -30.182  1.00  0.00           O  
ATOM   4302  CB  ASP B1795      32.425  21.232 -32.733  1.00  0.00           C  
ATOM   4303  CG  ASP B1795      32.068  22.694 -32.532  1.00  0.00           C  
ATOM   4304  OD1 ASP B1795      32.837  23.405 -31.836  1.00  0.00           O  
ATOM   4305  OD2 ASP B1795      31.003  23.133 -33.049  1.00  0.00           O  
ATOM   4306  N   ASN B1796      31.948  21.369 -29.364  1.00  0.00           N  
ATOM   4307  CA  ASN B1796      32.476  21.867 -28.115  1.00  0.00           C  
ATOM   4308  C   ASN B1796      32.205  20.854 -27.009  1.00  0.00           C  
ATOM   4309  O   ASN B1796      31.053  20.663 -26.600  1.00  0.00           O  
ATOM   4310  CB  ASN B1796      31.803  23.174 -27.758  1.00  0.00           C  
ATOM   4311  CG  ASN B1796      32.454  23.839 -26.595  1.00  0.00           C  
ATOM   4312  OD1 ASN B1796      33.103  23.184 -25.788  1.00  0.00           O  
ATOM   4313  ND2 ASN B1796      32.286  25.149 -26.485  1.00  0.00           N  
ATOM   4314  N   ILE B1797      33.267  20.214 -26.521  1.00  0.00           N  
ATOM   4315  CA  ILE B1797      33.143  19.219 -25.461  1.00  0.00           C  
ATOM   4316  C   ILE B1797      32.333  19.739 -24.282  1.00  0.00           C  
ATOM   4317  O   ILE B1797      31.598  18.988 -23.656  1.00  0.00           O  
ATOM   4318  CB  ILE B1797      34.522  18.782 -24.942  1.00  0.00           C  
ATOM   4319  CG1 ILE B1797      34.375  17.574 -24.018  1.00  0.00           C  
ATOM   4320  CG2 ILE B1797      35.173  19.929 -24.192  1.00  0.00           C  
ATOM   4321  CD1 ILE B1797      35.699  17.003 -23.539  1.00  0.00           C  
ATOM   4322  N   ARG B1798      32.460  21.027 -23.988  1.00  0.00           N  
ATOM   4323  CA  ARG B1798      31.730  21.623 -22.873  1.00  0.00           C  
ATOM   4324  C   ARG B1798      30.222  21.620 -23.027  1.00  0.00           C  
ATOM   4325  O   ARG B1798      29.519  21.801 -22.038  1.00  0.00           O  
ATOM   4326  CB  ARG B1798      32.177  23.062 -22.620  1.00  0.00           C  
ATOM   4327  CG  ARG B1798      33.651  23.241 -22.326  1.00  0.00           C  
ATOM   4328  CD  ARG B1798      33.942  24.707 -22.006  1.00  0.00           C  
ATOM   4329  NE  ARG B1798      35.376  24.958 -21.948  1.00  0.00           N  
ATOM   4330  CZ  ARG B1798      36.190  24.913 -23.000  1.00  0.00           C  
ATOM   4331  NH1 ARG B1798      35.717  24.631 -24.216  1.00  0.00           N  
ATOM   4332  NH2 ARG B1798      37.486  25.138 -22.832  1.00  0.00           N  
ATOM   4333  N   ASP B1799      29.716  21.426 -24.244  1.00  0.00           N  
ATOM   4334  CA  ASP B1799      28.269  21.410 -24.443  1.00  0.00           C  
ATOM   4335  C   ASP B1799      27.599  20.091 -24.066  1.00  0.00           C  
ATOM   4336  O   ASP B1799      26.380  20.044 -23.894  1.00  0.00           O  
ATOM   4337  CB  ASP B1799      27.887  21.746 -25.896  1.00  0.00           C  
ATOM   4338  CG  ASP B1799      28.222  23.177 -26.285  1.00  0.00           C  
ATOM   4339  OD1 ASP B1799      28.303  24.062 -25.397  1.00  0.00           O  
ATOM   4340  OD2 ASP B1799      28.389  23.414 -27.499  1.00  0.00           O  
ATOM   4341  N   VAL B1800      28.378  19.019 -23.939  1.00  0.00           N  
ATOM   4342  CA  VAL B1800      27.808  17.714 -23.576  1.00  0.00           C  
ATOM   4343  C   VAL B1800      28.005  17.353 -22.094  1.00  0.00           C  
ATOM   4344  O   VAL B1800      27.590  16.292 -21.636  1.00  0.00           O  
ATOM   4345  CB  VAL B1800      28.396  16.611 -24.455  1.00  0.00           C  
ATOM   4346  CG1 VAL B1800      27.946  16.815 -25.898  1.00  0.00           C  
ATOM   4347  CG2 VAL B1800      29.929  16.643 -24.367  1.00  0.00           C  
ATOM   4348  N   ILE B1801      28.646  18.242 -21.352  1.00  0.00           N  
ATOM   4349  CA  ILE B1801      28.864  18.034 -19.932  1.00  0.00           C  
ATOM   4350  C   ILE B1801      28.041  19.131 -19.230  1.00  0.00           C  
ATOM   4351  O   ILE B1801      28.058  20.286 -19.662  1.00  0.00           O  
ATOM   4352  CB  ILE B1801      30.388  18.146 -19.594  1.00  0.00           C  
ATOM   4353  CG1 ILE B1801      31.134  16.950 -20.197  1.00  0.00           C  
ATOM   4354  CG2 ILE B1801      30.605  18.162 -18.102  1.00  0.00           C  
ATOM   4355  CD1 ILE B1801      32.521  17.270 -20.665  1.00  0.00           C  
ATOM   4356  N   ALA B1802      27.304  18.782 -18.175  1.00  0.00           N  
ATOM   4357  CA  ALA B1802      26.491  19.781 -17.480  1.00  0.00           C  
ATOM   4358  C   ALA B1802      27.362  20.815 -16.764  1.00  0.00           C  
ATOM   4359  O   ALA B1802      27.132  22.013 -16.886  1.00  0.00           O  
ATOM   4360  CB  ALA B1802      25.532  19.108 -16.486  1.00  0.00           C  
ATOM   4361  N   PHE B1803      28.379  20.360 -16.032  1.00  0.00           N  
ATOM   4362  CA  PHE B1803      29.245  21.286 -15.319  1.00  0.00           C  
ATOM   4363  C   PHE B1803      30.718  21.107 -15.672  1.00  0.00           C  
ATOM   4364  O   PHE B1803      31.512  20.574 -14.918  1.00  0.00           O  
ATOM   4365  CB  PHE B1803      28.954  21.168 -13.825  1.00  0.00           C  
ATOM   4366  CG  PHE B1803      27.514  21.522 -13.481  1.00  0.00           C  
ATOM   4367  CD1 PHE B1803      27.082  22.853 -13.512  1.00  0.00           C  
ATOM   4368  CD2 PHE B1803      26.575  20.530 -13.202  1.00  0.00           C  
ATOM   4369  CE1 PHE B1803      25.748  23.179 -13.273  1.00  0.00           C  
ATOM   4370  CE2 PHE B1803      25.238  20.858 -12.965  1.00  0.00           C  
ATOM   4371  CZ  PHE B1803      24.832  22.186 -13.002  1.00  0.00           C  
ATOM   4372  N   PRO B1804      31.099  21.577 -16.856  1.00  0.00           N  
ATOM   4373  CA  PRO B1804      32.471  21.477 -17.344  1.00  0.00           C  
ATOM   4374  C   PRO B1804      33.429  22.523 -16.768  1.00  0.00           C  
ATOM   4375  O   PRO B1804      33.000  23.598 -16.352  1.00  0.00           O  
ATOM   4376  CB  PRO B1804      32.288  21.666 -18.850  1.00  0.00           C  
ATOM   4377  CG  PRO B1804      31.227  22.717 -18.873  1.00  0.00           C  
ATOM   4378  CD  PRO B1804      30.220  22.169 -17.884  1.00  0.00           C  
ATOM   4379  N   LYS B1805      34.720  22.203 -16.759  1.00  0.00           N  
ATOM   4380  CA  LYS B1805      35.736  23.139 -16.305  1.00  0.00           C  
ATOM   4381  C   LYS B1805      36.269  23.826 -17.583  1.00  0.00           C  
ATOM   4382  O   LYS B1805      36.006  23.376 -18.715  1.00  0.00           O  
ATOM   4383  CB  LYS B1805      36.908  22.400 -15.627  1.00  0.00           C  
ATOM   4384  CG  LYS B1805      36.541  21.419 -14.510  1.00  0.00           C  
ATOM   4385  CD  LYS B1805      36.359  22.072 -13.172  1.00  0.00           C  
ATOM   4386  CE  LYS B1805      35.514  21.187 -12.294  1.00  0.00           C  
ATOM   4387  NZ  LYS B1805      36.189  19.909 -12.012  1.00  0.00           N  
ATOM   4388  N   THR B1806      37.027  24.903 -17.414  1.00  0.00           N  
ATOM   4389  CA  THR B1806      37.597  25.587 -18.563  1.00  0.00           C  
ATOM   4390  C   THR B1806      38.884  24.860 -18.921  1.00  0.00           C  
ATOM   4391  O   THR B1806      39.218  23.827 -18.324  1.00  0.00           O  
ATOM   4392  CB  THR B1806      37.964  27.017 -18.232  1.00  0.00           C  
ATOM   4393  OG1 THR B1806      39.172  27.016 -17.443  1.00  0.00           O  
ATOM   4394  CG2 THR B1806      36.806  27.699 -17.463  1.00  0.00           C  
ATOM   4395  N   THR B1807      39.613  25.402 -19.886  1.00  0.00           N  
ATOM   4396  CA  THR B1807      40.869  24.800 -20.316  1.00  0.00           C  
ATOM   4397  C   THR B1807      41.829  24.763 -19.141  1.00  0.00           C  
ATOM   4398  O   THR B1807      42.542  23.783 -18.970  1.00  0.00           O  
ATOM   4399  CB  THR B1807      41.536  25.600 -21.475  1.00  0.00           C  
ATOM   4400  OG1 THR B1807      40.664  25.612 -22.613  1.00  0.00           O  
ATOM   4401  CG2 THR B1807      42.870  24.970 -21.879  1.00  0.00           C  
ATOM   4402  N   ALA B1808      41.837  25.823 -18.330  1.00  0.00           N  
ATOM   4403  CA  ALA B1808      42.712  25.924 -17.158  1.00  0.00           C  
ATOM   4404  C   ALA B1808      42.257  25.010 -16.007  1.00  0.00           C  
ATOM   4405  O   ALA B1808      42.790  25.075 -14.920  1.00  0.00           O  
ATOM   4406  CB  ALA B1808      42.752  27.365 -16.695  1.00  0.00           C  
ATOM   4407  N   ALA B1809      41.269  24.161 -16.268  1.00  0.00           N  
ATOM   4408  CA  ALA B1809      40.714  23.230 -15.291  1.00  0.00           C  
ATOM   4409  C   ALA B1809      40.045  23.922 -14.134  1.00  0.00           C  
ATOM   4410  O   ALA B1809      39.895  23.339 -13.070  1.00  0.00           O  
ATOM   4411  CB  ALA B1809      41.788  22.273 -14.767  1.00  0.00           C  
ATOM   4412  N   ALA B1810      39.643  25.166 -14.326  1.00  0.00           N  
ATOM   4413  CA  ALA B1810      38.967  25.888 -13.262  1.00  0.00           C  
ATOM   4414  C   ALA B1810      37.476  25.851 -13.541  1.00  0.00           C  
ATOM   4415  O   ALA B1810      37.067  25.727 -14.690  1.00  0.00           O  
ATOM   4416  CB  ALA B1810      39.441  27.318 -13.227  1.00  0.00           C  
ATOM   4417  N   CYS B1811      36.676  25.932 -12.481  1.00  0.00           N  
ATOM   4418  CA  CYS B1811      35.220  25.967 -12.580  1.00  0.00           C  
ATOM   4419  C   CYS B1811      34.825  27.421 -12.227  1.00  0.00           C  
ATOM   4420  O   CYS B1811      35.000  27.863 -11.086  1.00  0.00           O  
ATOM   4421  CB  CYS B1811      34.551  24.977 -11.593  1.00  0.00           C  
ATOM   4422  SG  CYS B1811      32.702  24.854 -11.721  1.00  0.00           S  
ATOM   4423  N   LEU B1812      34.309  28.148 -13.219  1.00  0.00           N  
ATOM   4424  CA  LEU B1812      33.891  29.540 -13.062  1.00  0.00           C  
ATOM   4425  C   LEU B1812      32.670  29.813 -12.200  1.00  0.00           C  
ATOM   4426  O   LEU B1812      32.483  30.927 -11.738  1.00  0.00           O  
ATOM   4427  CB  LEU B1812      33.651  30.154 -14.426  1.00  0.00           C  
ATOM   4428  CG  LEU B1812      34.907  30.013 -15.273  1.00  0.00           C  
ATOM   4429  CD1 LEU B1812      34.681  30.719 -16.603  1.00  0.00           C  
ATOM   4430  CD2 LEU B1812      36.111  30.588 -14.508  1.00  0.00           C  
ATOM   4431  N   MET B1813      31.835  28.812 -11.978  1.00  0.00           N  
ATOM   4432  CA  MET B1813      30.659  29.015 -11.164  1.00  0.00           C  
ATOM   4433  C   MET B1813      31.052  28.869  -9.707  1.00  0.00           C  
ATOM   4434  O   MET B1813      31.028  29.844  -8.957  1.00  0.00           O  
ATOM   4435  CB  MET B1813      29.601  27.986 -11.527  1.00  0.00           C  
ATOM   4436  CG  MET B1813      28.220  28.269 -10.993  1.00  0.00           C  
ATOM   4437  SD  MET B1813      27.162  27.067 -11.717  1.00  0.00           S  
ATOM   4438  CE  MET B1813      27.769  25.566 -10.945  1.00  0.00           C  
ATOM   4439  N   THR B1814      31.429  27.652  -9.319  1.00  0.00           N  
ATOM   4440  CA  THR B1814      31.821  27.360  -7.944  1.00  0.00           C  
ATOM   4441  C   THR B1814      33.178  27.962  -7.574  1.00  0.00           C  
ATOM   4442  O   THR B1814      33.505  28.106  -6.411  1.00  0.00           O  
ATOM   4443  CB  THR B1814      31.822  25.818  -7.676  1.00  0.00           C  
ATOM   4444  OG1 THR B1814      32.685  25.136  -8.609  1.00  0.00           O  
ATOM   4445  CG2 THR B1814      30.412  25.274  -7.809  1.00  0.00           C  
ATOM   4446  N   GLU B1815      33.951  28.339  -8.582  1.00  0.00           N  
ATOM   4447  CA  GLU B1815      35.270  28.936  -8.378  1.00  0.00           C  
ATOM   4448  C   GLU B1815      36.340  28.009  -7.830  1.00  0.00           C  
ATOM   4449  O   GLU B1815      37.241  28.457  -7.139  1.00  0.00           O  
ATOM   4450  CB  GLU B1815      35.173  30.177  -7.483  1.00  0.00           C  
ATOM   4451  CG  GLU B1815      34.993  31.502  -8.246  1.00  0.00           C  
ATOM   4452  CD  GLU B1815      34.777  32.705  -7.323  1.00  0.00           C  
ATOM   4453  OE1 GLU B1815      35.610  32.930  -6.420  1.00  0.00           O  
ATOM   4454  OE2 GLU B1815      33.775  33.433  -7.500  1.00  0.00           O  
ATOM   4455  N   ALA B1816      36.255  26.723  -8.146  1.00  0.00           N  
ATOM   4456  CA  ALA B1816      37.252  25.760  -7.707  1.00  0.00           C  
ATOM   4457  C   ALA B1816      38.282  25.698  -8.834  1.00  0.00           C  
ATOM   4458  O   ALA B1816      37.956  26.027  -9.977  1.00  0.00           O  
ATOM   4459  CB  ALA B1816      36.607  24.406  -7.508  1.00  0.00           C  
ATOM   4460  N   PRO B1817      39.547  25.301  -8.530  1.00  0.00           N  
ATOM   4461  CA  PRO B1817      40.064  24.921  -7.206  1.00  0.00           C  
ATOM   4462  C   PRO B1817      40.288  26.133  -6.274  1.00  0.00           C  
ATOM   4463  O   PRO B1817      40.413  27.266  -6.723  1.00  0.00           O  
ATOM   4464  CB  PRO B1817      41.362  24.204  -7.553  1.00  0.00           C  
ATOM   4465  CG  PRO B1817      41.823  24.938  -8.753  1.00  0.00           C  
ATOM   4466  CD  PRO B1817      40.587  25.114  -9.564  1.00  0.00           C  
ATOM   4467  N   SER B1818      40.320  25.908  -4.971  1.00  0.00           N  
ATOM   4468  CA  SER B1818      40.537  27.042  -4.084  1.00  0.00           C  
ATOM   4469  C   SER B1818      41.613  26.854  -2.996  1.00  0.00           C  
ATOM   4470  O   SER B1818      42.162  25.765  -2.809  1.00  0.00           O  
ATOM   4471  CB  SER B1818      39.202  27.479  -3.464  1.00  0.00           C  
ATOM   4472  OG  SER B1818      38.630  26.480  -2.652  1.00  0.00           O  
ATOM   4473  N   PHE B1819      41.952  27.938  -2.310  1.00  0.00           N  
ATOM   4474  CA  PHE B1819      42.945  27.830  -1.255  1.00  0.00           C  
ATOM   4475  C   PHE B1819      42.290  27.017  -0.161  1.00  0.00           C  
ATOM   4476  O   PHE B1819      41.094  27.167   0.134  1.00  0.00           O  
ATOM   4477  CB  PHE B1819      43.376  29.213  -0.753  1.00  0.00           C  
ATOM   4478  CG  PHE B1819      44.394  29.884  -1.639  1.00  0.00           C  
ATOM   4479  CD1 PHE B1819      45.573  29.214  -1.997  1.00  0.00           C  
ATOM   4480  CD2 PHE B1819      44.177  31.184  -2.131  1.00  0.00           C  
ATOM   4481  CE1 PHE B1819      46.529  29.818  -2.839  1.00  0.00           C  
ATOM   4482  CE2 PHE B1819      45.139  31.819  -2.992  1.00  0.00           C  
ATOM   4483  CZ  PHE B1819      46.314  31.134  -3.343  1.00  0.00           C  
ATOM   4484  N   ALA B1820      43.076  26.124   0.419  1.00  0.00           N  
ATOM   4485  CA  ALA B1820      42.581  25.251   1.459  1.00  0.00           C  
ATOM   4486  C   ALA B1820      42.737  25.856   2.837  1.00  0.00           C  
ATOM   4487  O   ALA B1820      43.633  26.647   3.076  1.00  0.00           O  
ATOM   4488  CB  ALA B1820      43.305  23.910   1.378  1.00  0.00           C  
ATOM   4489  N   ASN B1821      41.844  25.477   3.737  1.00  0.00           N  
ATOM   4490  CA  ASN B1821      41.872  25.938   5.117  1.00  0.00           C  
ATOM   4491  C   ASN B1821      43.143  25.352   5.765  1.00  0.00           C  
ATOM   4492  O   ASN B1821      43.426  24.160   5.610  1.00  0.00           O  
ATOM   4493  CB  ASN B1821      40.617  25.413   5.815  1.00  0.00           C  
ATOM   4494  CG  ASN B1821      40.476  25.921   7.222  1.00  0.00           C  
ATOM   4495  OD1 ASN B1821      41.467  26.074   7.942  1.00  0.00           O  
ATOM   4496  ND2 ASN B1821      39.235  26.164   7.640  1.00  0.00           N  
ATOM   4497  N   PRO B1822      43.931  26.181   6.483  1.00  0.00           N  
ATOM   4498  CA  PRO B1822      45.168  25.706   7.136  1.00  0.00           C  
ATOM   4499  C   PRO B1822      44.871  24.565   8.117  1.00  0.00           C  
ATOM   4500  O   PRO B1822      45.671  23.639   8.305  1.00  0.00           O  
ATOM   4501  CB  PRO B1822      45.695  26.956   7.842  1.00  0.00           C  
ATOM   4502  CG  PRO B1822      45.158  28.067   7.025  1.00  0.00           C  
ATOM   4503  CD  PRO B1822      43.743  27.623   6.721  1.00  0.00           C  
ATOM   4504  N   THR B1830      43.702  24.653   8.738  1.00  0.00           N  
ATOM   4505  CA  THR B1830      43.258  23.644   9.671  1.00  0.00           C  
ATOM   4506  C   THR B1830      43.335  22.331   8.929  1.00  0.00           C  
ATOM   4507  O   THR B1830      44.035  21.412   9.336  1.00  0.00           O  
ATOM   4508  CB  THR B1830      41.797  23.916  10.090  1.00  0.00           C  
ATOM   4509  OG1 THR B1830      41.786  24.814  11.212  1.00  0.00           O  
ATOM   4510  CG2 THR B1830      41.057  22.610  10.429  1.00  0.00           C  
ATOM   4511  N   ALA B1831      42.609  22.278   7.817  1.00  0.00           N  
ATOM   4512  CA  ALA B1831      42.538  21.111   6.959  1.00  0.00           C  
ATOM   4513  C   ALA B1831      43.895  20.636   6.488  1.00  0.00           C  
ATOM   4514  O   ALA B1831      44.170  19.441   6.490  1.00  0.00           O  
ATOM   4515  CB  ALA B1831      41.679  21.419   5.782  1.00  0.00           C  
ATOM   4516  N   LEU B1832      44.743  21.563   6.063  1.00  0.00           N  
ATOM   4517  CA  LEU B1832      46.070  21.180   5.601  1.00  0.00           C  
ATOM   4518  C   LEU B1832      46.820  20.599   6.784  1.00  0.00           C  
ATOM   4519  O   LEU B1832      47.680  19.721   6.644  1.00  0.00           O  
ATOM   4520  CB  LEU B1832      46.817  22.398   5.043  1.00  0.00           C  
ATOM   4521  CG  LEU B1832      46.222  22.936   3.743  1.00  0.00           C  
ATOM   4522  CD1 LEU B1832      47.221  23.822   3.011  1.00  0.00           C  
ATOM   4523  CD2 LEU B1832      45.837  21.745   2.858  1.00  0.00           C  
ATOM   4524  N   ALA B1833      46.470  21.103   7.960  1.00  0.00           N  
ATOM   4525  CA  ALA B1833      47.092  20.674   9.199  1.00  0.00           C  
ATOM   4526  C   ALA B1833      46.796  19.209   9.477  1.00  0.00           C  
ATOM   4527  O   ALA B1833      47.711  18.429   9.689  1.00  0.00           O  
ATOM   4528  CB  ALA B1833      46.608  21.539  10.341  1.00  0.00           C  
ATOM   4529  N   GLU B1834      45.528  18.824   9.469  1.00  0.00           N  
ATOM   4530  CA  GLU B1834      45.196  17.425   9.725  1.00  0.00           C  
ATOM   4531  C   GLU B1834      45.771  16.531   8.632  1.00  0.00           C  
ATOM   4532  O   GLU B1834      46.125  15.375   8.887  1.00  0.00           O  
ATOM   4533  CB  GLU B1834      43.681  17.216   9.790  1.00  0.00           C  
ATOM   4534  CG  GLU B1834      42.885  18.466  10.112  1.00  0.00           C  
ATOM   4535  CD  GLU B1834      41.409  18.176  10.288  1.00  0.00           C  
ATOM   4536  OE1 GLU B1834      41.032  17.637  11.357  1.00  0.00           O  
ATOM   4537  OE2 GLU B1834      40.629  18.476   9.353  1.00  0.00           O  
ATOM   4538  N   LEU B1835      45.858  17.065   7.416  1.00  0.00           N  
ATOM   4539  CA  LEU B1835      46.379  16.305   6.286  1.00  0.00           C  
ATOM   4540  C   LEU B1835      47.877  16.121   6.312  1.00  0.00           C  
ATOM   4541  O   LEU B1835      48.432  15.410   5.486  1.00  0.00           O  
ATOM   4542  CB  LEU B1835      45.981  16.962   4.961  1.00  0.00           C  
ATOM   4543  CG  LEU B1835      44.707  16.483   4.278  1.00  0.00           C  
ATOM   4544  CD1 LEU B1835      44.013  15.395   5.097  1.00  0.00           C  
ATOM   4545  CD2 LEU B1835      43.824  17.669   4.084  1.00  0.00           C  
ATOM   4546  N   SER B1836      48.542  16.797   7.231  1.00  0.00           N  
ATOM   4547  CA  SER B1836      49.980  16.649   7.349  1.00  0.00           C  
ATOM   4548  C   SER B1836      50.737  17.049   6.081  1.00  0.00           C  
ATOM   4549  O   SER B1836      51.688  16.381   5.673  1.00  0.00           O  
ATOM   4550  CB  SER B1836      50.304  15.197   7.726  1.00  0.00           C  
ATOM   4551  OG  SER B1836      51.626  15.078   8.218  1.00  0.00           O  
ATOM   4552  N   ILE B1837      50.284  18.124   5.444  1.00  0.00           N  
ATOM   4553  CA  ILE B1837      50.956  18.659   4.253  1.00  0.00           C  
ATOM   4554  C   ILE B1837      50.946  20.187   4.362  1.00  0.00           C  
ATOM   4555  O   ILE B1837      50.303  20.768   5.241  1.00  0.00           O  
ATOM   4556  CB  ILE B1837      50.280  18.238   2.872  1.00  0.00           C  
ATOM   4557  CG1 ILE B1837      48.811  18.640   2.835  1.00  0.00           C  
ATOM   4558  CG2 ILE B1837      50.430  16.747   2.606  1.00  0.00           C  
ATOM   4559  CD1 ILE B1837      48.188  18.414   1.455  1.00  0.00           C  
ATOM   4560  N   GLN B1838      51.687  20.847   3.495  1.00  0.00           N  
ATOM   4561  CA  GLN B1838      51.685  22.286   3.541  1.00  0.00           C  
ATOM   4562  C   GLN B1838      52.169  22.775   2.200  1.00  0.00           C  
ATOM   4563  O   GLN B1838      52.951  22.104   1.524  1.00  0.00           O  
ATOM   4564  CB  GLN B1838      52.611  22.778   4.631  1.00  0.00           C  
ATOM   4565  CG  GLN B1838      54.071  22.693   4.247  1.00  0.00           C  
ATOM   4566  CD  GLN B1838      54.964  23.229   5.331  1.00  0.00           C  
ATOM   4567  OE1 GLN B1838      54.564  24.118   6.096  1.00  0.00           O  
ATOM   4568  NE2 GLN B1838      56.192  22.707   5.401  1.00  0.00           N  
ATOM   4569  N   VAL B1839      51.696  23.946   1.807  1.00  0.00           N  
ATOM   4570  CA  VAL B1839      52.102  24.482   0.537  1.00  0.00           C  
ATOM   4571  C   VAL B1839      53.469  25.082   0.762  1.00  0.00           C  
ATOM   4572  O   VAL B1839      53.709  25.708   1.767  1.00  0.00           O  
ATOM   4573  CB  VAL B1839      51.104  25.564   0.038  1.00  0.00           C  
ATOM   4574  CG1 VAL B1839      51.378  25.885  -1.421  1.00  0.00           C  
ATOM   4575  CG2 VAL B1839      49.661  25.084   0.209  1.00  0.00           C  
ATOM   4576  N   VAL B1840      54.367  24.875  -0.175  1.00  0.00           N  
ATOM   4577  CA  VAL B1840      55.694  25.407  -0.065  1.00  0.00           C  
ATOM   4578  C   VAL B1840      56.044  26.034  -1.399  1.00  0.00           C  
ATOM   4579  O   VAL B1840      55.263  25.972  -2.345  1.00  0.00           O  
ATOM   4580  CB  VAL B1840      56.705  24.299   0.228  1.00  0.00           C  
ATOM   4581  CG1 VAL B1840      56.194  23.410   1.350  1.00  0.00           C  
ATOM   4582  CG2 VAL B1840      56.965  23.503  -1.031  1.00  0.00           C  
ATOM   4583  N   LYS B1841      57.225  26.632  -1.470  1.00  0.00           N  
ATOM   4584  CA  LYS B1841      57.701  27.270  -2.686  1.00  0.00           C  
ATOM   4585  C   LYS B1841      59.220  27.377  -2.623  1.00  0.00           C  
ATOM   4586  O   LYS B1841      59.795  27.631  -1.559  1.00  0.00           O  
ATOM   4587  CB  LYS B1841      57.089  28.664  -2.831  1.00  0.00           C  
ATOM   4588  CG  LYS B1841      57.424  29.622  -1.702  1.00  0.00           C  
ATOM   4589  CD  LYS B1841      56.894  31.016  -1.988  1.00  0.00           C  
ATOM   4590  CE  LYS B1841      57.318  32.014  -0.906  1.00  0.00           C  
ATOM   4591  NZ  LYS B1841      56.874  33.423  -1.189  1.00  0.00           N  
ATOM   4592  N   LYS B1842      59.871  27.177  -3.762  1.00  0.00           N  
ATOM   4593  CA  LYS B1842      61.324  27.262  -3.819  1.00  0.00           C  
ATOM   4594  C   LYS B1842      61.798  28.527  -3.119  1.00  0.00           C  
ATOM   4595  O   LYS B1842      61.437  29.632  -3.515  1.00  0.00           O  
ATOM   4596  CB  LYS B1842      61.799  27.270  -5.275  1.00  0.00           C  
ATOM   4597  CG  LYS B1842      63.293  27.409  -5.415  1.00  0.00           C  
ATOM   4598  CD  LYS B1842      63.752  27.134  -6.827  1.00  0.00           C  
ATOM   4599  CE  LYS B1842      65.268  27.192  -6.939  1.00  0.00           C  
ATOM   4600  NZ  LYS B1842      65.745  26.846  -8.314  1.00  0.00           N  
ATOM   4601  N   ALA B1843      62.580  28.369  -2.060  1.00  0.00           N  
ATOM   4602  CA  ALA B1843      63.102  29.522  -1.341  1.00  0.00           C  
ATOM   4603  C   ALA B1843      64.412  29.853  -2.024  1.00  0.00           C  
ATOM   4604  O   ALA B1843      65.467  29.860  -1.399  1.00  0.00           O  
ATOM   4605  CB  ALA B1843      63.341  29.181   0.114  1.00  0.00           C  
ATOM   4606  N   GLU B1844      64.325  30.102  -3.327  1.00  0.00           N  
ATOM   4607  CA  GLU B1844      65.484  30.425  -4.148  1.00  0.00           C  
ATOM   4608  C   GLU B1844      66.277  31.561  -3.526  1.00  0.00           C  
ATOM   4609  O   GLU B1844      65.852  32.716  -3.568  1.00  0.00           O  
ATOM   4610  CB  GLU B1844      65.037  30.815  -5.562  1.00  0.00           C  
ATOM   4611  CG  GLU B1844      66.188  31.047  -6.537  1.00  0.00           C  
ATOM   4612  CD  GLU B1844      65.720  31.298  -7.962  1.00  0.00           C  
ATOM   4613  OE1 GLU B1844      64.993  30.438  -8.516  1.00  0.00           O  
ATOM   4614  OE2 GLU B1844      66.087  32.353  -8.526  1.00  0.00           O  
ATOM   4615  N   ASN B1845      67.430  31.208  -2.957  1.00  0.00           N  
ATOM   4616  CA  ASN B1845      68.341  32.137  -2.285  1.00  0.00           C  
ATOM   4617  C   ASN B1845      67.621  33.208  -1.459  1.00  0.00           C  
ATOM   4618  O   ASN B1845      68.258  34.104  -0.899  1.00  0.00           O  
ATOM   4619  CB  ASN B1845      69.295  32.795  -3.303  1.00  0.00           C  
ATOM   4620  CG  ASN B1845      68.742  34.090  -3.894  1.00  0.00           C  
ATOM   4621  OD1 ASN B1845      67.721  34.095  -4.586  1.00  0.00           O  
ATOM   4622  ND2 ASN B1845      69.427  35.197  -3.625  1.00  0.00           N  
ATOM   4623  N   ASN B1847      66.296  33.087  -1.371  1.00  0.00           N  
ATOM   4624  CA  ASN B1847      65.447  34.021  -0.635  1.00  0.00           C  
ATOM   4625  C   ASN B1847      63.989  33.622  -0.873  1.00  0.00           C  
ATOM   4626  O   ASN B1847      63.332  33.190   0.101  1.00  0.00           O  
ATOM   4627  CB  ASN B1847      65.680  35.457  -1.128  1.00  0.00           C  
ATOM   4628  CG  ASN B1847      64.924  36.496  -0.308  1.00  0.00           C  
ATOM   4629  OD1 ASN B1847      65.000  37.693  -0.585  1.00  0.00           O  
ATOM   4630  ND2 ASN B1847      64.195  36.042   0.703  1.00  0.00           N  
ATOM   4631  OXT ASN B1847      63.527  33.733  -2.034  1.00  0.00           O  
TER
END
