# Supplementary material for: Backbone Brackets and Arginine Tweezers delineate Class I and Class II aminoacyl tRNA synthetases
Source: PLoS Comput Biol. 2018 Apr 16;14(4):e1006101. doi: 10.1371/journal.pcbi.1006101 (PMC5919687; doi:10.1371/journal.pcbi.1006101)
Supplement: S12 File — All structures of Class II aaRS with residues renumbered according to the MSA. (GZ) [file pcbi.1006101.s024.tar.gz › 1eqr_C_renum.pdb]

ATOM      1  N   MET C 163      71.864  53.906 -85.587  1.00  0.00           N  
ATOM      2  CA  MET C 163      70.753  54.393 -86.459  1.00  0.00           C  
ATOM      3  C   MET C 163      69.958  55.493 -85.740  1.00  0.00           C  
ATOM      4  O   MET C 163      69.989  56.658 -86.137  1.00  0.00           O  
ATOM      5  CB  MET C 163      69.804  53.229 -86.840  1.00  0.00           C  
ATOM      6  CG  MET C 163      70.277  52.285 -87.979  1.00  0.00           C  
ATOM      7  SD  MET C 163      70.926  50.601 -87.527  1.00  0.00           S  
ATOM      8  CE  MET C 163      69.566  49.474 -87.974  1.00  0.00           C  
ATOM      9  N   ARG C 164      69.265  55.122 -84.671  1.00  0.00           N  
ATOM     10  CA  ARG C 164      68.445  56.057 -83.913  1.00  0.00           C  
ATOM     11  C   ARG C 164      69.106  57.385 -83.538  1.00  0.00           C  
ATOM     12  O   ARG C 164      70.331  57.485 -83.494  1.00  0.00           O  
ATOM     13  CB  ARG C 164      67.957  55.377 -82.642  1.00  0.00           C  
ATOM     14  CG  ARG C 164      69.075  54.887 -81.754  1.00  0.00           C  
ATOM     15  CD  ARG C 164      68.577  54.630 -80.349  1.00  0.00           C  
ATOM     16  NE  ARG C 164      67.746  53.437 -80.231  1.00  0.00           N  
ATOM     17  CZ  ARG C 164      68.196  52.191 -80.323  1.00  0.00           C  
ATOM     18  NH1 ARG C 164      69.477  51.958 -80.550  1.00  0.00           N  
ATOM     19  NH2 ARG C 164      67.370  51.171 -80.149  1.00  0.00           N  
ATOM     20  N   THR C 165      68.286  58.402 -83.269  1.00  0.00           N  
ATOM     21  CA  THR C 165      68.785  59.709 -82.857  1.00  0.00           C  
ATOM     22  C   THR C 165      68.352  59.895 -81.422  1.00  0.00           C  
ATOM     23  O   THR C 165      69.022  60.590 -80.664  1.00  0.00           O  
ATOM     24  CB  THR C 165      68.213  60.926 -83.711  1.00  0.00           C  
ATOM     25  OG1 THR C 165      66.892  61.308 -83.258  1.00  0.00           O  
ATOM     26  CG2 THR C 165      68.189  60.568 -85.184  1.00  0.00           C  
ATOM     27  N   GLU C 166      67.215  59.288 -81.075  1.00  0.00           N  
ATOM     28  CA  GLU C 166      66.651  59.328 -79.727  1.00  0.00           C  
ATOM     29  C   GLU C 166      66.091  57.947 -79.391  1.00  0.00           C  
ATOM     30  O   GLU C 166      66.134  57.052 -80.217  1.00  0.00           O  
ATOM     31  CB  GLU C 166      65.529  60.362 -79.630  1.00  0.00           C  
ATOM     32  CG  GLU C 166      65.899  61.579 -78.806  1.00  0.00           C  
ATOM     33  CD  GLU C 166      66.756  62.545 -79.590  1.00  0.00           C  
ATOM     34  OE1 GLU C 166      67.171  62.164 -80.706  1.00  0.00           O  
ATOM     35  OE2 GLU C 166      67.011  63.677 -79.107  1.00  0.00           O  
ATOM     36  N   TYR C 167      65.590  57.753 -78.178  1.00  0.00           N  
ATOM     37  CA  TYR C 167      65.016  56.457 -77.817  1.00  0.00           C  
ATOM     38  C   TYR C 167      63.531  56.667 -77.710  1.00  0.00           C  
ATOM     39  O   TYR C 167      63.085  57.670 -77.149  1.00  0.00           O  
ATOM     40  CB  TYR C 167      65.556  55.925 -76.476  1.00  0.00           C  
ATOM     41  CG  TYR C 167      66.878  55.186 -76.581  1.00  0.00           C  
ATOM     42  CD1 TYR C 167      68.094  55.866 -76.499  1.00  0.00           C  
ATOM     43  CD2 TYR C 167      66.914  53.806 -76.778  1.00  0.00           C  
ATOM     44  CE1 TYR C 167      69.303  55.194 -76.605  1.00  0.00           C  
ATOM     45  CE2 TYR C 167      68.125  53.123 -76.892  1.00  0.00           C  
ATOM     46  CZ  TYR C 167      69.308  53.827 -76.802  1.00  0.00           C  
ATOM     47  OH  TYR C 167      70.499  53.165 -76.907  1.00  0.00           O  
ATOM     48  N   CYS C 168      62.766  55.730 -78.253  1.00  0.00           N  
ATOM     49  CA  CYS C 168      61.319  55.818 -78.237  1.00  0.00           C  
ATOM     50  C   CYS C 168      60.753  56.284 -76.901  1.00  0.00           C  
ATOM     51  O   CYS C 168      59.973  57.231 -76.838  1.00  0.00           O  
ATOM     52  CB  CYS C 168      60.710  54.466 -78.563  1.00  0.00           C  
ATOM     53  SG  CYS C 168      60.991  53.840 -80.197  1.00  0.00           S  
ATOM     54  N   GLY C 169      61.156  55.603 -75.839  1.00  0.00           N  
ATOM     55  CA  GLY C 169      60.649  55.915 -74.529  1.00  0.00           C  
ATOM     56  C   GLY C 169      61.084  57.205 -73.896  1.00  0.00           C  
ATOM     57  O   GLY C 169      60.559  57.551 -72.852  1.00  0.00           O  
ATOM     58  N   GLN C 170      62.027  57.925 -74.492  1.00  0.00           N  
ATOM     59  CA  GLN C 170      62.478  59.186 -73.891  1.00  0.00           C  
ATOM     60  C   GLN C 170      61.650  60.401 -74.299  1.00  0.00           C  
ATOM     61  O   GLN C 170      61.510  61.343 -73.524  1.00  0.00           O  
ATOM     62  CB  GLN C 170      63.934  59.476 -74.251  1.00  0.00           C  
ATOM     63  CG  GLN C 170      64.963  58.542 -73.629  1.00  0.00           C  
ATOM     64  CD  GLN C 170      66.384  58.832 -74.131  1.00  0.00           C  
ATOM     65  OE1 GLN C 170      66.589  59.679 -75.021  1.00  0.00           O  
ATOM     66  NE2 GLN C 170      67.368  58.124 -73.570  1.00  0.00           N  
ATOM     67  N   LEU C 171      61.102  60.363 -75.511  1.00  0.00           N  
ATOM     68  CA  LEU C 171      60.325  61.458 -76.093  1.00  0.00           C  
ATOM     69  C   LEU C 171      59.327  62.187 -75.198  1.00  0.00           C  
ATOM     70  O   LEU C 171      58.473  61.586 -74.565  1.00  0.00           O  
ATOM     71  CB  LEU C 171      59.660  60.942 -77.369  1.00  0.00           C  
ATOM     72  CG  LEU C 171      60.738  60.240 -78.217  1.00  0.00           C  
ATOM     73  CD1 LEU C 171      60.179  59.673 -79.498  1.00  0.00           C  
ATOM     74  CD2 LEU C 171      61.832  61.250 -78.520  1.00  0.00           C  
ATOM     75  N   ARG C 172      59.455  63.510 -75.162  1.00  0.00           N  
ATOM     76  CA  ARG C 172      58.601  64.374 -74.344  1.00  0.00           C  
ATOM     77  C   ARG C 172      58.038  65.562 -75.122  1.00  0.00           C  
ATOM     78  O   ARG C 172      58.421  65.818 -76.272  1.00  0.00           O  
ATOM     79  CB  ARG C 172      59.403  64.919 -73.170  1.00  0.00           C  
ATOM     80  CG  ARG C 172      59.975  63.861 -72.286  1.00  0.00           C  
ATOM     81  CD  ARG C 172      58.952  63.401 -71.292  1.00  0.00           C  
ATOM     82  NE  ARG C 172      59.498  62.328 -70.478  1.00  0.00           N  
ATOM     83  CZ  ARG C 172      59.591  61.071 -70.889  1.00  0.00           C  
ATOM     84  NH1 ARG C 172      59.158  60.732 -72.100  1.00  0.00           N  
ATOM     85  NH2 ARG C 172      60.150  60.165 -70.103  1.00  0.00           N  
ATOM     86  N   LEU C 173      57.133  66.298 -74.483  1.00  0.00           N  
ATOM     87  CA  LEU C 173      56.559  67.458 -75.132  1.00  0.00           C  
ATOM     88  C   LEU C 173      57.720  68.367 -75.535  1.00  0.00           C  
ATOM     89  O   LEU C 173      57.594  69.192 -76.442  1.00  0.00           O  
ATOM     90  CB  LEU C 173      55.584  68.179 -74.195  1.00  0.00           C  
ATOM     91  CG  LEU C 173      54.128  68.202 -74.707  1.00  0.00           C  
ATOM     92  CD1 LEU C 173      53.181  68.684 -73.633  1.00  0.00           C  
ATOM     93  CD2 LEU C 173      54.021  69.092 -75.908  1.00  0.00           C  
ATOM     94  N   SER C 174      58.864  68.190 -74.886  1.00  0.00           N  
ATOM     95  CA  SER C 174      60.020  69.007 -75.206  1.00  0.00           C  
ATOM     96  C   SER C 174      60.610  68.653 -76.569  1.00  0.00           C  
ATOM     97  O   SER C 174      61.339  69.459 -77.159  1.00  0.00           O  
ATOM     98  CB  SER C 174      61.098  68.842 -74.151  1.00  0.00           C  
ATOM     99  OG  SER C 174      61.650  67.541 -74.233  1.00  0.00           O  
ATOM    100  N   HIS C 175      60.322  67.456 -77.072  1.00  0.00           N  
ATOM    101  CA  HIS C 175      60.852  67.083 -78.373  1.00  0.00           C  
ATOM    102  C   HIS C 175      59.940  67.531 -79.521  1.00  0.00           C  
ATOM    103  O   HIS C 175      60.316  67.456 -80.682  1.00  0.00           O  
ATOM    104  CB  HIS C 175      61.085  65.583 -78.446  1.00  0.00           C  
ATOM    105  CG  HIS C 175      62.059  65.081 -77.432  1.00  0.00           C  
ATOM    106  ND1 HIS C 175      61.691  64.751 -76.143  1.00  0.00           N  
ATOM    107  CD2 HIS C 175      63.396  64.879 -77.507  1.00  0.00           C  
ATOM    108  CE1 HIS C 175      62.760  64.366 -75.471  1.00  0.00           C  
ATOM    109  NE2 HIS C 175      63.807  64.434 -76.276  1.00  0.00           N  
ATOM    110  N   VAL C 176      58.749  68.012 -79.183  1.00  0.00           N  
ATOM    111  CA  VAL C 176      57.804  68.474 -80.184  1.00  0.00           C  
ATOM    112  C   VAL C 176      58.510  69.244 -81.276  1.00  0.00           C  
ATOM    113  O   VAL C 176      59.339  70.100 -81.001  1.00  0.00           O  
ATOM    114  CB  VAL C 176      56.737  69.378 -79.554  1.00  0.00           C  
ATOM    115  CG1 VAL C 176      56.019  70.166 -80.623  1.00  0.00           C  
ATOM    116  CG2 VAL C 176      55.739  68.526 -78.791  1.00  0.00           C  
ATOM    117  N   GLY C 177      58.189  68.932 -82.520  1.00  0.00           N  
ATOM    118  CA  GLY C 177      58.818  69.630 -83.622  1.00  0.00           C  
ATOM    119  C   GLY C 177      60.038  68.948 -84.216  1.00  0.00           C  
ATOM    120  O   GLY C 177      60.297  69.073 -85.412  1.00  0.00           O  
ATOM    121  N   GLN C 178      60.776  68.202 -83.407  1.00  0.00           N  
ATOM    122  CA  GLN C 178      61.984  67.556 -83.898  1.00  0.00           C  
ATOM    123  C   GLN C 178      61.767  66.349 -84.781  1.00  0.00           C  
ATOM    124  O   GLN C 178      60.745  65.672 -84.705  1.00  0.00           O  
ATOM    125  CB  GLN C 178      62.872  67.094 -82.748  1.00  0.00           C  
ATOM    126  CG  GLN C 178      63.111  68.082 -81.670  1.00  0.00           C  
ATOM    127  CD  GLN C 178      64.190  67.605 -80.724  1.00  0.00           C  
ATOM    128  OE1 GLN C 178      64.286  68.080 -79.589  1.00  0.00           O  
ATOM    129  NE2 GLN C 178      65.022  66.663 -81.188  1.00  0.00           N  
ATOM    130  N   GLN C 179      62.768  66.076 -85.602  1.00  0.00           N  
ATOM    131  CA  GLN C 179      62.755  64.921 -86.463  1.00  0.00           C  
ATOM    132  C   GLN C 179      63.577  63.896 -85.698  1.00  0.00           C  
ATOM    133  O   GLN C 179      64.588  64.228 -85.079  1.00  0.00           O  
ATOM    134  CB  GLN C 179      63.417  65.237 -87.795  1.00  0.00           C  
ATOM    135  CG  GLN C 179      63.777  64.019 -88.622  1.00  0.00           C  
ATOM    136  CD  GLN C 179      64.111  64.404 -90.041  1.00  0.00           C  
ATOM    137  OE1 GLN C 179      64.806  65.399 -90.271  1.00  0.00           O  
ATOM    138  NE2 GLN C 179      63.620  63.625 -91.006  1.00  0.00           N  
ATOM    139  N   VAL C 180      63.155  62.644 -85.731  1.00  0.00           N  
ATOM    140  CA  VAL C 180      63.870  61.634 -84.996  1.00  0.00           C  
ATOM    141  C   VAL C 180      63.949  60.383 -85.826  1.00  0.00           C  
ATOM    142  O   VAL C 180      63.259  60.232 -86.834  1.00  0.00           O  
ATOM    143  CB  VAL C 180      63.129  61.309 -83.688  1.00  0.00           C  
ATOM    144  CG1 VAL C 180      62.916  62.578 -82.863  1.00  0.00           C  
ATOM    145  CG2 VAL C 180      61.790  60.681 -84.011  1.00  0.00           C  
ATOM    146  N   THR C 181      64.815  59.488 -85.395  1.00  0.00           N  
ATOM    147  CA  THR C 181      64.946  58.211 -86.053  1.00  0.00           C  
ATOM    148  C   THR C 181      64.941  57.226 -84.891  1.00  0.00           C  
ATOM    149  O   THR C 181      65.807  57.261 -84.014  1.00  0.00           O  
ATOM    150  CB  THR C 181      66.225  58.148 -86.855  1.00  0.00           C  
ATOM    151  OG1 THR C 181      66.163  59.140 -87.889  1.00  0.00           O  
ATOM    152  CG2 THR C 181      66.409  56.777 -87.456  1.00  0.00           C  
ATOM    153  N   LEU C 182      63.928  56.373 -84.869  1.00  0.00           N  
ATOM    154  CA  LEU C 182      63.766  55.408 -83.805  1.00  0.00           C  
ATOM    155  C   LEU C 182      64.068  54.012 -84.297  1.00  0.00           C  
ATOM    156  O   LEU C 182      63.810  53.697 -85.449  1.00  0.00           O  
ATOM    157  CB  LEU C 182      62.334  55.499 -83.284  1.00  0.00           C  
ATOM    158  CG  LEU C 182      61.938  56.908 -82.818  1.00  0.00           C  
ATOM    159  CD1 LEU C 182      60.458  56.950 -82.434  1.00  0.00           C  
ATOM    160  CD2 LEU C 182      62.801  57.319 -81.624  1.00  0.00           C  
ATOM    161  N   CYS C 183      64.640  53.183 -83.431  1.00  0.00           N  
ATOM    162  CA  CYS C 183      64.959  51.797 -83.770  1.00  0.00           C  
ATOM    163  C   CYS C 183      64.366  50.907 -82.697  1.00  0.00           C  
ATOM    164  O   CYS C 183      64.819  50.917 -81.569  1.00  0.00           O  
ATOM    165  CB  CYS C 183      66.476  51.581 -83.830  1.00  0.00           C  
ATOM    166  SG  CYS C 183      67.296  52.191 -85.330  1.00  0.00           S  
ATOM    167  N   GLY C 184      63.351  50.134 -83.040  1.00  0.00           N  
ATOM    168  CA  GLY C 184      62.750  49.282 -82.036  1.00  0.00           C  
ATOM    169  C   GLY C 184      61.827  48.206 -82.578  1.00  0.00           C  
ATOM    170  O   GLY C 184      61.956  47.784 -83.724  1.00  0.00           O  
ATOM    171  N   TRP C 185      60.883  47.785 -81.740  1.00  0.00           N  
ATOM    172  CA  TRP C 185      59.929  46.735 -82.084  1.00  0.00           C  
ATOM    173  C   TRP C 185      58.490  47.211 -82.012  1.00  0.00           C  
ATOM    174  O   TRP C 185      58.173  48.151 -81.279  1.00  0.00           O  
ATOM    175  CB  TRP C 185      60.083  45.543 -81.117  1.00  0.00           C  
ATOM    176  CG  TRP C 185      61.413  44.894 -81.166  1.00  0.00           C  
ATOM    177  CD1 TRP C 185      61.728  43.723 -81.780  1.00  0.00           C  
ATOM    178  CD2 TRP C 185      62.636  45.438 -80.677  1.00  0.00           C  
ATOM    179  NE1 TRP C 185      63.084  43.503 -81.715  1.00  0.00           N  
ATOM    180  CE2 TRP C 185      63.664  44.546 -81.041  1.00  0.00           C  
ATOM    181  CE3 TRP C 185      62.966  46.601 -79.971  1.00  0.00           C  
ATOM    182  CZ2 TRP C 185      65.000  44.777 -80.722  1.00  0.00           C  
ATOM    183  CZ3 TRP C 185      64.297  46.835 -79.655  1.00  0.00           C  
ATOM    184  CH2 TRP C 185      65.293  45.926 -80.030  1.00  0.00           C  
ATOM    185  N   VAL C 186      57.626  46.552 -82.781  1.00  0.00           N  
ATOM    186  CA  VAL C 186      56.205  46.867 -82.764  1.00  0.00           C  
ATOM    187  C   VAL C 186      55.694  46.175 -81.506  1.00  0.00           C  
ATOM    188  O   VAL C 186      55.776  44.954 -81.383  1.00  0.00           O  
ATOM    189  CB  VAL C 186      55.437  46.285 -83.982  1.00  0.00           C  
ATOM    190  CG1 VAL C 186      53.986  46.725 -83.924  1.00  0.00           C  
ATOM    191  CG2 VAL C 186      56.069  46.739 -85.276  1.00  0.00           C  
ATOM    192  N   ASN C 195      55.179  46.961 -80.574  1.00  0.00           N  
ATOM    193  CA  ASN C 195      54.672  46.426 -79.332  1.00  0.00           C  
ATOM    194  C   ASN C 195      53.193  46.112 -79.424  1.00  0.00           C  
ATOM    195  O   ASN C 195      52.708  45.168 -78.813  1.00  0.00           O  
ATOM    196  CB  ASN C 195      54.890  47.429 -78.212  1.00  0.00           C  
ATOM    197  CG  ASN C 195      54.733  46.807 -76.856  1.00  0.00           C  
ATOM    198  OD1 ASN C 195      55.644  46.132 -76.373  1.00  0.00           O  
ATOM    199  ND2 ASN C 195      53.571  47.001 -76.237  1.00  0.00           N  
ATOM    200  N   ARG C 196      52.485  46.927 -80.189  1.00  0.00           N  
ATOM    201  CA  ARG C 196      51.054  46.773 -80.372  1.00  0.00           C  
ATOM    202  C   ARG C 196      50.627  47.689 -81.508  1.00  0.00           C  
ATOM    203  O   ARG C 196      51.136  48.798 -81.644  1.00  0.00           O  
ATOM    204  CB  ARG C 196      50.340  47.113 -79.060  1.00  0.00           C  
ATOM    205  CG  ARG C 196      49.066  47.948 -79.155  1.00  0.00           C  
ATOM    206  CD  ARG C 196      49.349  49.457 -79.340  1.00  0.00           C  
ATOM    207  NE  ARG C 196      48.219  50.283 -78.888  1.00  0.00           N  
ATOM    208  CZ  ARG C 196      47.982  51.542 -79.262  1.00  0.00           C  
ATOM    209  NH1 ARG C 196      48.791  52.166 -80.108  1.00  0.00           N  
ATOM    210  NH2 ARG C 196      46.918  52.178 -78.793  1.00  0.00           N  
ATOM    211  N   ARG C 197      49.708  47.205 -82.338  1.00  0.00           N  
ATOM    212  CA  ARG C 197      49.215  47.980 -83.472  1.00  0.00           C  
ATOM    213  C   ARG C 197      47.696  48.067 -83.541  1.00  0.00           C  
ATOM    214  O   ARG C 197      47.006  47.132 -83.189  1.00  0.00           O  
ATOM    215  CB  ARG C 197      49.731  47.385 -84.783  1.00  0.00           C  
ATOM    216  CG  ARG C 197      49.082  48.008 -86.001  1.00  0.00           C  
ATOM    217  CD  ARG C 197      49.499  47.331 -87.274  1.00  0.00           C  
ATOM    218  NE  ARG C 197      48.508  47.543 -88.320  1.00  0.00           N  
ATOM    219  CZ  ARG C 197      48.644  47.136 -89.575  1.00  0.00           C  
ATOM    220  NH1 ARG C 197      49.739  46.494 -89.950  1.00  0.00           N  
ATOM    221  NH2 ARG C 197      47.680  47.367 -90.448  1.00  0.00           N  
ATOM    222  N   ARG C 198      47.184  49.199 -84.010  1.00  0.00           N  
ATOM    223  CA  ARG C 198      45.745  49.404 -84.159  1.00  0.00           C  
ATOM    224  C   ARG C 198      45.523  50.311 -85.367  1.00  0.00           C  
ATOM    225  O   ARG C 198      46.179  51.336 -85.507  1.00  0.00           O  
ATOM    226  CB  ARG C 198      45.164  50.023 -82.883  1.00  0.00           C  
ATOM    227  CG  ARG C 198      45.331  49.131 -81.621  1.00  0.00           C  
ATOM    228  CD  ARG C 198      44.643  47.745 -81.769  1.00  0.00           C  
ATOM    229  NE  ARG C 198      44.773  46.889 -80.581  1.00  0.00           N  
ATOM    230  CZ  ARG C 198      45.391  45.707 -80.564  1.00  0.00           C  
ATOM    231  NH1 ARG C 198      45.947  45.226 -81.668  1.00  0.00           N  
ATOM    232  NH2 ARG C 198      45.443  44.994 -79.442  1.00  0.00           N  
ATOM    233  N   ASP C 199      44.600  49.931 -86.243  1.00  0.00           N  
ATOM    234  CA  ASP C 199      44.366  50.707 -87.446  1.00  0.00           C  
ATOM    235  C   ASP C 199      43.434  51.919 -87.438  1.00  0.00           C  
ATOM    236  O   ASP C 199      43.877  53.027 -87.730  1.00  0.00           O  
ATOM    237  CB  ASP C 199      43.975  49.773 -88.580  1.00  0.00           C  
ATOM    238  CG  ASP C 199      45.169  49.090 -89.197  1.00  0.00           C  
ATOM    239  OD1 ASP C 199      45.923  48.450 -88.449  1.00  0.00           O  
ATOM    240  OD2 ASP C 199      45.357  49.198 -90.424  1.00  0.00           O  
ATOM    241  N   LEU C 200      42.156  51.759 -87.130  1.00  0.00           N  
ATOM    242  CA  LEU C 200      41.264  52.939 -87.154  1.00  0.00           C  
ATOM    243  C   LEU C 200      41.159  53.509 -88.587  1.00  0.00           C  
ATOM    244  O   LEU C 200      41.578  54.634 -88.852  1.00  0.00           O  
ATOM    245  CB  LEU C 200      41.804  54.019 -86.196  1.00  0.00           C  
ATOM    246  CG  LEU C 200      40.905  55.158 -85.729  1.00  0.00           C  
ATOM    247  CD1 LEU C 200      41.532  55.784 -84.525  1.00  0.00           C  
ATOM    248  CD2 LEU C 200      40.709  56.187 -86.813  1.00  0.00           C  
ATOM    249  N   GLY C 201      40.603  52.721 -89.505  1.00  0.00           N  
ATOM    250  CA  GLY C 201      40.472  53.163 -90.883  1.00  0.00           C  
ATOM    251  C   GLY C 201      41.711  52.792 -91.669  1.00  0.00           C  
ATOM    252  O   GLY C 201      42.255  51.701 -91.492  1.00  0.00           O  
ATOM    253  N   SER C 202      42.174  53.693 -92.527  1.00  0.00           N  
ATOM    254  CA  SER C 202      43.371  53.444 -93.335  1.00  0.00           C  
ATOM    255  C   SER C 202      44.629  53.824 -92.532  1.00  0.00           C  
ATOM    256  O   SER C 202      45.756  53.476 -92.909  1.00  0.00           O  
ATOM    257  CB  SER C 202      43.325  54.288 -94.622  1.00  0.00           C  
ATOM    258  OG  SER C 202      41.991  54.626 -94.991  1.00  0.00           O  
ATOM    259  N   LEU C 203      44.416  54.538 -91.426  1.00  0.00           N  
ATOM    260  CA  LEU C 203      45.493  55.026 -90.556  1.00  0.00           C  
ATOM    261  C   LEU C 203      46.174  53.926 -89.749  1.00  0.00           C  
ATOM    262  O   LEU C 203      45.511  53.081 -89.186  1.00  0.00           O  
ATOM    263  CB  LEU C 203      44.926  56.044 -89.569  1.00  0.00           C  
ATOM    264  CG  LEU C 203      44.102  57.191 -90.133  1.00  0.00           C  
ATOM    265  CD1 LEU C 203      43.416  57.980 -89.015  1.00  0.00           C  
ATOM    266  CD2 LEU C 203      45.024  58.039 -90.947  1.00  0.00           C  
ATOM    267  N   ILE C 205      47.493  53.936 -89.655  1.00  0.00           N  
ATOM    268  CA  ILE C 205      48.121  52.896 -88.874  1.00  0.00           C  
ATOM    269  C   ILE C 205      48.865  53.459 -87.666  1.00  0.00           C  
ATOM    270  O   ILE C 205      49.769  54.292 -87.789  1.00  0.00           O  
ATOM    271  CB  ILE C 205      49.029  52.051 -89.771  1.00  0.00           C  
ATOM    272  CG1 ILE C 205      48.162  51.422 -90.867  1.00  0.00           C  
ATOM    273  CG2 ILE C 205      49.758  50.969 -88.940  1.00  0.00           C  
ATOM    274  CD1 ILE C 205      48.910  50.610 -91.871  1.00  0.00           C  
ATOM    275  N   PHE C 206      48.444  53.014 -86.490  1.00  0.00           N  
ATOM    276  CA  PHE C 206      49.032  53.453 -85.243  1.00  0.00           C  
ATOM    277  C   PHE C 206      49.822  52.326 -84.624  1.00  0.00           C  
ATOM    278  O   PHE C 206      49.322  51.218 -84.487  1.00  0.00           O  
ATOM    279  CB  PHE C 206      47.942  53.908 -84.281  1.00  0.00           C  
ATOM    280  CG  PHE C 206      47.196  55.104 -84.751  1.00  0.00           C  
ATOM    281  CD1 PHE C 206      47.701  56.379 -84.542  1.00  0.00           C  
ATOM    282  CD2 PHE C 206      46.013  54.959 -85.471  1.00  0.00           C  
ATOM    283  CE1 PHE C 206      47.044  57.499 -85.047  1.00  0.00           C  
ATOM    284  CE2 PHE C 206      45.346  56.083 -85.983  1.00  0.00           C  
ATOM    285  CZ  PHE C 206      45.868  57.345 -85.767  1.00  0.00           C  
ATOM    286  N   ILE C 207      51.052  52.627 -84.232  1.00  0.00           N  
ATOM    287  CA  ILE C 207      51.944  51.647 -83.641  1.00  0.00           C  
ATOM    288  C   ILE C 207      52.511  52.145 -82.321  1.00  0.00           C  
ATOM    289  O   ILE C 207      52.869  53.311 -82.188  1.00  0.00           O  
ATOM    290  CB  ILE C 207      53.149  51.343 -84.611  1.00  0.00           C  
ATOM    291  CG1 ILE C 207      52.890  50.063 -85.388  1.00  0.00           C  
ATOM    292  CG2 ILE C 207      54.471  51.251 -83.854  1.00  0.00           C  
ATOM    293  CD1 ILE C 207      51.754  50.184 -86.340  1.00  0.00           C  
ATOM    294  N   ASP C 208      52.573  51.265 -81.336  1.00  0.00           N  
ATOM    295  CA  ASP C 208      53.199  51.626 -80.085  1.00  0.00           C  
ATOM    296  C   ASP C 208      54.600  51.097 -80.317  1.00  0.00           C  
ATOM    297  O   ASP C 208      54.778  49.896 -80.375  1.00  0.00           O  
ATOM    298  CB  ASP C 208      52.559  50.903 -78.918  1.00  0.00           C  
ATOM    299  CG  ASP C 208      51.472  51.723 -78.266  1.00  0.00           C  
ATOM    300  OD1 ASP C 208      51.437  52.957 -78.527  1.00  0.00           O  
ATOM    301  OD2 ASP C 208      50.671  51.129 -77.488  1.00  0.00           O  
ATOM    302  N   MET C 209      55.582  51.985 -80.492  1.00  0.00           N  
ATOM    303  CA  MET C 209      56.951  51.544 -80.762  1.00  0.00           C  
ATOM    304  C   MET C 209      57.763  51.379 -79.480  1.00  0.00           C  
ATOM    305  O   MET C 209      57.699  52.206 -78.568  1.00  0.00           O  
ATOM    306  CB  MET C 209      57.662  52.500 -81.741  1.00  0.00           C  
ATOM    307  CG  MET C 209      58.989  51.949 -82.271  1.00  0.00           C  
ATOM    308  SD  MET C 209      59.792  52.864 -83.618  1.00  0.00           S  
ATOM    309  CE  MET C 209      61.133  51.874 -83.927  1.00  0.00           C  
ATOM    310  N   ARG C 210      58.537  50.304 -79.413  1.00  0.00           N  
ATOM    311  CA  ARG C 210      59.294  50.061 -78.215  1.00  0.00           C  
ATOM    312  C   ARG C 210      60.794  49.774 -78.329  1.00  0.00           C  
ATOM    313  O   ARG C 210      61.251  49.000 -79.180  1.00  0.00           O  
ATOM    314  CB  ARG C 210      58.638  48.915 -77.453  1.00  0.00           C  
ATOM    315  CG  ARG C 210      59.317  48.623 -76.131  1.00  0.00           C  
ATOM    316  CD  ARG C 210      59.039  47.234 -75.661  1.00  0.00           C  
ATOM    317  NE  ARG C 210      59.818  46.240 -76.395  1.00  0.00           N  
ATOM    318  CZ  ARG C 210      59.291  45.355 -77.237  1.00  0.00           C  
ATOM    319  NH1 ARG C 210      57.978  45.337 -77.470  1.00  0.00           N  
ATOM    320  NH2 ARG C 210      60.071  44.453 -77.810  1.00  0.00           N  
ATOM    321  N   ASP C 211      61.549  50.420 -77.454  1.00  0.00           N  
ATOM    322  CA  ASP C 211      62.980  50.198 -77.335  1.00  0.00           C  
ATOM    323  C   ASP C 211      63.205  50.116 -75.817  1.00  0.00           C  
ATOM    324  O   ASP C 211      62.257  50.287 -75.047  1.00  0.00           O  
ATOM    325  CB  ASP C 211      63.812  51.322 -77.993  1.00  0.00           C  
ATOM    326  CG  ASP C 211      63.508  52.690 -77.445  1.00  0.00           C  
ATOM    327  OD1 ASP C 211      62.929  52.811 -76.340  1.00  0.00           O  
ATOM    328  OD2 ASP C 211      63.867  53.658 -78.126  1.00  0.00           O  
ATOM    329  N   ARG C 212      64.429  49.866 -75.374  1.00  0.00           N  
ATOM    330  CA  ARG C 212      64.664  49.723 -73.940  1.00  0.00           C  
ATOM    331  C   ARG C 212      64.331  50.921 -73.052  1.00  0.00           C  
ATOM    332  O   ARG C 212      64.524  50.851 -71.852  1.00  0.00           O  
ATOM    333  CB  ARG C 212      66.105  49.261 -73.678  1.00  0.00           C  
ATOM    334  CG  ARG C 212      67.167  50.167 -74.268  1.00  0.00           C  
ATOM    335  CD  ARG C 212      67.758  51.077 -73.232  1.00  0.00           C  
ATOM    336  NE  ARG C 212      69.145  50.725 -72.963  1.00  0.00           N  
ATOM    337  CZ  ARG C 212      70.195  51.274 -73.563  1.00  0.00           C  
ATOM    338  NH1 ARG C 212      70.031  52.219 -74.477  1.00  0.00           N  
ATOM    339  NH2 ARG C 212      71.413  50.879 -73.246  1.00  0.00           N  
ATOM    340  N   GLU C 213      63.822  52.013 -73.609  1.00  0.00           N  
ATOM    341  CA  GLU C 213      63.482  53.157 -72.758  1.00  0.00           C  
ATOM    342  C   GLU C 213      61.971  53.313 -72.584  1.00  0.00           C  
ATOM    343  O   GLU C 213      61.494  54.199 -71.866  1.00  0.00           O  
ATOM    344  CB  GLU C 213      64.089  54.451 -73.318  1.00  0.00           C  
ATOM    345  CG  GLU C 213      64.771  55.299 -72.233  1.00  0.00           C  
ATOM    346  CD  GLU C 213      65.922  54.563 -71.533  1.00  0.00           C  
ATOM    347  OE1 GLU C 213      66.992  54.378 -72.151  1.00  0.00           O  
ATOM    348  OE2 GLU C 213      65.752  54.161 -70.364  1.00  0.00           O  
ATOM    349  N   GLY C 214      61.222  52.425 -73.230  1.00  0.00           N  
ATOM    350  CA  GLY C 214      59.777  52.477 -73.144  1.00  0.00           C  
ATOM    351  C   GLY C 214      59.086  52.498 -74.506  1.00  0.00           C  
ATOM    352  O   GLY C 214      59.717  52.290 -75.542  1.00  0.00           O  
ATOM    353  N   ILE C 215      57.784  52.771 -74.479  1.00  0.00           N  
ATOM    354  CA  ILE C 215      56.931  52.810 -75.663  1.00  0.00           C  
ATOM    355  C   ILE C 215      56.529  54.224 -76.090  1.00  0.00           C  
ATOM    356  O   ILE C 215      56.197  55.061 -75.243  1.00  0.00           O  
ATOM    357  CB  ILE C 215      55.653  51.973 -75.395  1.00  0.00           C  
ATOM    358  CG1 ILE C 215      56.019  50.496 -75.369  1.00  0.00           C  
ATOM    359  CG2 ILE C 215      54.579  52.264 -76.421  1.00  0.00           C  
ATOM    360  CD1 ILE C 215      54.896  49.609 -74.894  1.00  0.00           C  
ATOM    361  N   VAL C 216      56.583  54.469 -77.404  1.00  0.00           N  
ATOM    362  CA  VAL C 216      56.201  55.740 -78.035  1.00  0.00           C  
ATOM    363  C   VAL C 216      55.193  55.444 -79.161  1.00  0.00           C  
ATOM    364  O   VAL C 216      55.340  54.480 -79.912  1.00  0.00           O  
ATOM    365  CB  VAL C 216      57.426  56.496 -78.688  1.00  0.00           C  
ATOM    366  CG1 VAL C 216      57.848  55.835 -80.007  1.00  0.00           C  
ATOM    367  CG2 VAL C 216      57.052  57.929 -78.990  1.00  0.00           C  
ATOM    368  N   GLN C 217      54.168  56.280 -79.274  1.00  0.00           N  
ATOM    369  CA  GLN C 217      53.153  56.127 -80.319  1.00  0.00           C  
ATOM    370  C   GLN C 217      53.617  56.748 -81.628  1.00  0.00           C  
ATOM    371  O   GLN C 217      53.990  57.930 -81.670  1.00  0.00           O  
ATOM    372  CB  GLN C 217      51.839  56.801 -79.902  1.00  0.00           C  
ATOM    373  CG  GLN C 217      50.902  57.040 -81.068  1.00  0.00           C  
ATOM    374  CD  GLN C 217      49.463  57.296 -80.663  1.00  0.00           C  
ATOM    375  OE1 GLN C 217      48.722  56.372 -80.353  1.00  0.00           O  
ATOM    376  NE2 GLN C 217      49.062  58.560 -80.671  1.00  0.00           N  
ATOM    377  N   VAL C 218      53.617  55.960 -82.691  1.00  0.00           N  
ATOM    378  CA  VAL C 218      53.994  56.508 -83.976  1.00  0.00           C  
ATOM    379  C   VAL C 218      52.865  56.293 -84.972  1.00  0.00           C  
ATOM    380  O   VAL C 218      52.428  55.175 -85.186  1.00  0.00           O  
ATOM    381  CB  VAL C 218      55.279  55.900 -84.495  1.00  0.00           C  
ATOM    382  CG1 VAL C 218      55.397  54.496 -83.997  1.00  0.00           C  
ATOM    383  CG2 VAL C 218      55.294  55.955 -86.027  1.00  0.00           C  
ATOM    384  N   PHE C 219      52.403  57.396 -85.558  1.00  0.00           N  
ATOM    385  CA  PHE C 219      51.306  57.423 -86.520  1.00  0.00           C  
ATOM    386  C   PHE C 219      51.810  57.434 -87.964  1.00  0.00           C  
ATOM    387  O   PHE C 219      52.593  58.301 -88.354  1.00  0.00           O  
ATOM    388  CB  PHE C 219      50.456  58.673 -86.213  1.00  0.00           C  
ATOM    389  CG  PHE C 219      49.412  59.011 -87.249  1.00  0.00           C  
ATOM    390  CD1 PHE C 219      48.839  58.030 -88.059  1.00  0.00           C  
ATOM    391  CD2 PHE C 219      48.955  60.315 -87.366  1.00  0.00           C  
ATOM    392  CE1 PHE C 219      47.824  58.352 -88.969  1.00  0.00           C  
ATOM    393  CE2 PHE C 219      47.948  60.648 -88.263  1.00  0.00           C  
ATOM    394  CZ  PHE C 219      47.379  59.666 -89.067  1.00  0.00           C  
ATOM    395  N   PHE C 220      51.369  56.460 -88.760  1.00  0.00           N  
ATOM    396  CA  PHE C 220      51.784  56.415 -90.158  1.00  0.00           C  
ATOM    397  C   PHE C 220      50.808  57.089 -91.107  1.00  0.00           C  
ATOM    398  O   PHE C 220      49.608  56.778 -91.133  1.00  0.00           O  
ATOM    399  CB  PHE C 220      52.033  54.993 -90.618  1.00  0.00           C  
ATOM    400  CG  PHE C 220      53.240  54.380 -90.011  1.00  0.00           C  
ATOM    401  CD1 PHE C 220      53.184  53.813 -88.748  1.00  0.00           C  
ATOM    402  CD2 PHE C 220      54.454  54.415 -90.678  1.00  0.00           C  
ATOM    403  CE1 PHE C 220      54.311  53.295 -88.158  1.00  0.00           C  
ATOM    404  CE2 PHE C 220      55.596  53.898 -90.096  1.00  0.00           C  
ATOM    405  CZ  PHE C 220      55.522  53.334 -88.827  1.00  0.00           C  
ATOM    406  N   ASP C 221      51.364  58.014 -91.890  1.00  0.00           N  
ATOM    407  CA  ASP C 221      50.631  58.815 -92.871  1.00  0.00           C  
ATOM    408  C   ASP C 221      49.989  58.003 -93.976  1.00  0.00           C  
ATOM    409  O   ASP C 221      50.365  56.873 -94.246  1.00  0.00           O  
ATOM    410  CB  ASP C 221      51.564  59.845 -93.520  1.00  0.00           C  
ATOM    411  CG  ASP C 221      52.368  60.626 -92.503  1.00  0.00           C  
ATOM    412  OD1 ASP C 221      52.906  59.981 -91.569  1.00  0.00           O  
ATOM    413  OD2 ASP C 221      52.465  61.870 -92.646  1.00  0.00           O  
ATOM    414  N   PRO C 222      49.006  58.602 -94.641  1.00  0.00           N  
ATOM    415  CA  PRO C 222      48.260  57.993 -95.746  1.00  0.00           C  
ATOM    416  C   PRO C 222      48.868  58.029 -97.170  1.00  0.00           C  
ATOM    417  O   PRO C 222      49.006  56.987 -97.832  1.00  0.00           O  
ATOM    418  CB  PRO C 222      46.915  58.719 -95.669  1.00  0.00           C  
ATOM    419  CG  PRO C 222      47.291  60.076 -95.110  1.00  0.00           C  
ATOM    420  CD  PRO C 222      48.256  59.714 -94.033  1.00  0.00           C  
ATOM    421  N   ASP C 223      49.233  59.226 -97.626  1.00  0.00           N  
ATOM    422  CA  ASP C 223      49.772  59.434 -98.970  1.00  0.00           C  
ATOM    423  C   ASP C 223      51.245  59.130 -99.236  1.00  0.00           C  
ATOM    424  O   ASP C 223      51.639  58.939-100.385  1.00  0.00           O  
ATOM    425  CB  ASP C 223      49.461  60.868 -99.428  1.00  0.00           C  
ATOM    426  CG  ASP C 223      49.657  61.909 -98.323  1.00  0.00           C  
ATOM    427  OD1 ASP C 223      48.905  61.887 -97.322  1.00  0.00           O  
ATOM    428  OD2 ASP C 223      50.559  62.762 -98.461  1.00  0.00           O  
ATOM    429  N   ARG C 224      52.051  59.087 -98.182  1.00  0.00           N  
ATOM    430  CA  ARG C 224      53.484  58.812 -98.298  1.00  0.00           C  
ATOM    431  C   ARG C 224      53.749  57.501 -99.071  1.00  0.00           C  
ATOM    432  O   ARG C 224      53.047  56.511 -98.876  1.00  0.00           O  
ATOM    433  CB  ARG C 224      54.075  58.734 -96.887  1.00  0.00           C  
ATOM    434  CG  ARG C 224      55.555  59.070 -96.770  1.00  0.00           C  
ATOM    435  CD  ARG C 224      55.820  60.566 -96.565  1.00  0.00           C  
ATOM    436  NE  ARG C 224      55.208  61.101 -95.348  1.00  0.00           N  
ATOM    437  CZ  ARG C 224      55.575  62.241 -94.766  1.00  0.00           C  
ATOM    438  NH1 ARG C 224      56.560  62.971 -95.283  1.00  0.00           N  
ATOM    439  NH2 ARG C 224      54.952  62.659 -93.670  1.00  0.00           N  
ATOM    440  N   ALA C 225      54.755  57.497 -99.945  1.00  0.00           N  
ATOM    441  CA  ALA C 225      55.079  56.306-100.735  1.00  0.00           C  
ATOM    442  C   ALA C 225      55.956  55.308 -99.981  1.00  0.00           C  
ATOM    443  O   ALA C 225      56.306  54.255-100.506  1.00  0.00           O  
ATOM    444  CB  ALA C 225      55.750  56.706-102.058  1.00  0.00           C  
ATOM    445  N   ASP C 226      56.318  55.650 -98.751  1.00  0.00           N  
ATOM    446  CA  ASP C 226      57.127  54.763 -97.917  1.00  0.00           C  
ATOM    447  C   ASP C 226      56.203  54.204 -96.857  1.00  0.00           C  
ATOM    448  O   ASP C 226      55.872  53.024 -96.866  1.00  0.00           O  
ATOM    449  CB  ASP C 226      58.252  55.517 -97.206  1.00  0.00           C  
ATOM    450  CG  ASP C 226      59.094  56.336 -98.149  1.00  0.00           C  
ATOM    451  OD1 ASP C 226      59.511  55.793 -99.192  1.00  0.00           O  
ATOM    452  OD2 ASP C 226      59.346  57.521 -97.840  1.00  0.00           O  
ATOM    453  N   ALA C 227      55.788  55.089 -95.955  1.00  0.00           N  
ATOM    454  CA  ALA C 227      54.911  54.759 -94.850  1.00  0.00           C  
ATOM    455  C   ALA C 227      53.843  53.717 -95.188  1.00  0.00           C  
ATOM    456  O   ALA C 227      54.150  52.656 -95.735  1.00  0.00           O  
ATOM    457  CB  ALA C 227      54.265  56.035 -94.311  1.00  0.00           C  
ATOM    458  N   LEU C 228      52.593  54.033 -94.849  1.00  0.00           N  
ATOM    459  CA  LEU C 228      51.427  53.154 -95.054  1.00  0.00           C  
ATOM    460  C   LEU C 228      51.586  51.831 -95.820  1.00  0.00           C  
ATOM    461  O   LEU C 228      50.986  50.818 -95.439  1.00  0.00           O  
ATOM    462  CB  LEU C 228      50.262  53.934 -95.684  1.00  0.00           C  
ATOM    463  CG  LEU C 228      49.330  54.754 -94.790  1.00  0.00           C  
ATOM    464  CD1 LEU C 228      47.943  54.793 -95.420  1.00  0.00           C  
ATOM    465  CD2 LEU C 228      49.261  54.160 -93.398  1.00  0.00           C  
ATOM    466  N   LYS C 229      52.363  51.819 -96.898  1.00  0.00           N  
ATOM    467  CA  LYS C 229      52.509  50.582 -97.640  1.00  0.00           C  
ATOM    468  C   LYS C 229      53.188  49.570 -96.761  1.00  0.00           C  
ATOM    469  O   LYS C 229      52.559  48.649 -96.258  1.00  0.00           O  
ATOM    470  CB  LYS C 229      53.321  50.782 -98.918  1.00  0.00           C  
ATOM    471  CG  LYS C 229      52.806  49.880-100.034  1.00  0.00           C  
ATOM    472  CD  LYS C 229      53.652  49.902-101.283  1.00  0.00           C  
ATOM    473  CE  LYS C 229      52.965  49.071-102.342  1.00  0.00           C  
ATOM    474  NZ  LYS C 229      53.867  48.768-103.464  1.00  0.00           N  
ATOM    475  N   LEU C 230      54.481  49.759 -96.571  1.00  0.00           N  
ATOM    476  CA  LEU C 230      55.283  48.876 -95.748  1.00  0.00           C  
ATOM    477  C   LEU C 230      54.589  48.741 -94.399  1.00  0.00           C  
ATOM    478  O   LEU C 230      54.401  47.646 -93.875  1.00  0.00           O  
ATOM    479  CB  LEU C 230      56.661  49.499 -95.546  1.00  0.00           C  
ATOM    480  CG  LEU C 230      57.423  50.073 -96.752  1.00  0.00           C  
ATOM    481  CD1 LEU C 230      56.475  50.644 -97.812  1.00  0.00           C  
ATOM    482  CD2 LEU C 230      58.384  51.159 -96.249  1.00  0.00           C  
ATOM    483  N   ALA C 231      54.190  49.888 -93.866  1.00  0.00           N  
ATOM    484  CA  ALA C 231      53.539  49.994 -92.572  1.00  0.00           C  
ATOM    485  C   ALA C 231      52.324  49.107 -92.390  1.00  0.00           C  
ATOM    486  O   ALA C 231      51.994  48.712 -91.281  1.00  0.00           O  
ATOM    487  CB  ALA C 231      53.154  51.433 -92.332  1.00  0.00           C  
ATOM    488  N   SER C 232      51.651  48.797 -93.484  1.00  0.00           N  
ATOM    489  CA  SER C 232      50.441  47.984 -93.424  1.00  0.00           C  
ATOM    490  C   SER C 232      50.728  46.537 -93.095  1.00  0.00           C  
ATOM    491  O   SER C 232      49.820  45.781 -92.772  1.00  0.00           O  
ATOM    492  CB  SER C 232      49.703  48.056 -94.760  1.00  0.00           C  
ATOM    493  OG  SER C 232      50.538  47.583 -95.801  1.00  0.00           O  
ATOM    494  N   GLU C 233      51.993  46.152 -93.168  1.00  0.00           N  
ATOM    495  CA  GLU C 233      52.341  44.772 -92.902  1.00  0.00           C  
ATOM    496  C   GLU C 233      53.006  44.574 -91.566  1.00  0.00           C  
ATOM    497  O   GLU C 233      53.325  43.457 -91.190  1.00  0.00           O  
ATOM    498  CB  GLU C 233      53.229  44.246 -94.023  1.00  0.00           C  
ATOM    499  CG  GLU C 233      52.630  44.515 -95.392  1.00  0.00           C  
ATOM    500  CD  GLU C 233      53.264  43.695 -96.487  1.00  0.00           C  
ATOM    501  OE1 GLU C 233      54.509  43.643 -96.557  1.00  0.00           O  
ATOM    502  OE2 GLU C 233      52.511  43.107 -97.287  1.00  0.00           O  
ATOM    503  N   LEU C 234      53.212  45.663 -90.844  1.00  0.00           N  
ATOM    504  CA  LEU C 234      53.831  45.569 -89.540  1.00  0.00           C  
ATOM    505  C   LEU C 234      52.971  44.658 -88.698  1.00  0.00           C  
ATOM    506  O   LEU C 234      51.749  44.697 -88.780  1.00  0.00           O  
ATOM    507  CB  LEU C 234      53.892  46.937 -88.855  1.00  0.00           C  
ATOM    508  CG  LEU C 234      54.630  48.040 -89.596  1.00  0.00           C  
ATOM    509  CD1 LEU C 234      54.586  49.312 -88.769  1.00  0.00           C  
ATOM    510  CD2 LEU C 234      56.064  47.593 -89.883  1.00  0.00           C  
ATOM    511  N   ARG C 235      53.621  43.824 -87.903  1.00  0.00           N  
ATOM    512  CA  ARG C 235      52.934  42.929 -86.991  1.00  0.00           C  
ATOM    513  C   ARG C 235      53.718  43.012 -85.679  1.00  0.00           C  
ATOM    514  O   ARG C 235      54.800  43.596 -85.635  1.00  0.00           O  
ATOM    515  CB  ARG C 235      52.919  41.495 -87.529  1.00  0.00           C  
ATOM    516  CG  ARG C 235      52.011  41.255 -88.723  1.00  0.00           C  
ATOM    517  CD  ARG C 235      51.646  39.772 -88.806  1.00  0.00           C  
ATOM    518  NE  ARG C 235      51.705  39.242 -90.172  1.00  0.00           N  
ATOM    519  CZ  ARG C 235      51.302  38.021 -90.529  1.00  0.00           C  
ATOM    520  NH1 ARG C 235      50.798  37.189 -89.622  1.00  0.00           N  
ATOM    521  NH2 ARG C 235      51.407  37.628 -91.795  1.00  0.00           N  
ATOM    522  N   ASN C 236      53.170  42.447 -84.611  1.00  0.00           N  
ATOM    523  CA  ASN C 236      53.822  42.482 -83.314  1.00  0.00           C  
ATOM    524  C   ASN C 236      55.253  41.998 -83.351  1.00  0.00           C  
ATOM    525  O   ASN C 236      55.582  41.075 -84.082  1.00  0.00           O  
ATOM    526  CB  ASN C 236      53.036  41.654 -82.312  1.00  0.00           C  
ATOM    527  CG  ASN C 236      51.773  42.347 -81.842  1.00  0.00           C  
ATOM    528  OD1 ASN C 236      50.988  41.779 -81.085  1.00  0.00           O  
ATOM    529  ND2 ASN C 236      51.570  43.586 -82.284  1.00  0.00           N  
ATOM    530  N   GLU C 237      56.095  42.649 -82.555  1.00  0.00           N  
ATOM    531  CA  GLU C 237      57.503  42.325 -82.434  1.00  0.00           C  
ATOM    532  C   GLU C 237      58.344  42.454 -83.669  1.00  0.00           C  
ATOM    533  O   GLU C 237      59.460  41.944 -83.711  1.00  0.00           O  
ATOM    534  CB  GLU C 237      57.686  40.932 -81.850  1.00  0.00           C  
ATOM    535  CG  GLU C 237      57.277  40.865 -80.393  1.00  0.00           C  
ATOM    536  CD  GLU C 237      57.799  42.049 -79.598  1.00  0.00           C  
ATOM    537  OE1 GLU C 237      59.044  42.209 -79.485  1.00  0.00           O  
ATOM    538  OE2 GLU C 237      56.951  42.818 -79.099  1.00  0.00           O  
ATOM    539  N   PHE C 238      57.828  43.134 -84.677  1.00  0.00           N  
ATOM    540  CA  PHE C 238      58.602  43.350 -85.882  1.00  0.00           C  
ATOM    541  C   PHE C 238      59.662  44.348 -85.467  1.00  0.00           C  
ATOM    542  O   PHE C 238      59.351  45.325 -84.784  1.00  0.00           O  
ATOM    543  CB  PHE C 238      57.735  43.974 -86.973  1.00  0.00           C  
ATOM    544  CG  PHE C 238      57.136  42.980 -87.924  1.00  0.00           C  
ATOM    545  CD1 PHE C 238      56.550  41.809 -87.459  1.00  0.00           C  
ATOM    546  CD2 PHE C 238      57.131  43.231 -89.290  1.00  0.00           C  
ATOM    547  CE1 PHE C 238      55.973  40.917 -88.337  1.00  0.00           C  
ATOM    548  CE2 PHE C 238      56.550  42.336 -90.175  1.00  0.00           C  
ATOM    549  CZ  PHE C 238      55.972  41.183 -89.701  1.00  0.00           C  
ATOM    550  N   CYS C 239      60.912  44.092 -85.840  1.00  0.00           N  
ATOM    551  CA  CYS C 239      61.998  45.005 -85.509  1.00  0.00           C  
ATOM    552  C   CYS C 239      62.033  45.981 -86.686  1.00  0.00           C  
ATOM    553  O   CYS C 239      62.174  45.563 -87.843  1.00  0.00           O  
ATOM    554  CB  CYS C 239      63.328  44.250 -85.364  1.00  0.00           C  
ATOM    555  SG  CYS C 239      64.740  45.358 -85.084  1.00  0.00           S  
ATOM    556  N   ILE C 240      61.914  47.272 -86.377  1.00  0.00           N  
ATOM    557  CA  ILE C 240      61.834  48.301 -87.393  1.00  0.00           C  
ATOM    558  C   ILE C 240      62.524  49.616 -87.045  1.00  0.00           C  
ATOM    559  O   ILE C 240      62.906  49.873 -85.890  1.00  0.00           O  
ATOM    560  CB  ILE C 240      60.375  48.670 -87.638  1.00  0.00           C  
ATOM    561  CG1 ILE C 240      59.837  49.417 -86.407  1.00  0.00           C  
ATOM    562  CG2 ILE C 240      59.532  47.425 -87.829  1.00  0.00           C  
ATOM    563  CD1 ILE C 240      58.433  49.938 -86.534  1.00  0.00           C  
ATOM    564  N   GLN C 241      62.632  50.457 -88.075  1.00  0.00           N  
ATOM    565  CA  GLN C 241      63.207  51.788 -87.973  1.00  0.00           C  
ATOM    566  C   GLN C 241      62.273  52.789 -88.622  1.00  0.00           C  
ATOM    567  O   GLN C 241      62.019  52.737 -89.824  1.00  0.00           O  
ATOM    568  CB  GLN C 241      64.539  51.910 -88.703  1.00  0.00           C  
ATOM    569  CG  GLN C 241      65.049  53.350 -88.614  1.00  0.00           C  
ATOM    570  CD  GLN C 241      66.247  53.669 -89.509  1.00  0.00           C  
ATOM    571  OE1 GLN C 241      67.360  53.143 -89.319  1.00  0.00           O  
ATOM    572  NE2 GLN C 241      66.022  54.551 -90.486  1.00  0.00           N  
ATOM    573  N   VAL C 242      61.741  53.703 -87.839  1.00  0.00           N  
ATOM    574  CA  VAL C 242      60.897  54.711 -88.430  1.00  0.00           C  
ATOM    575  C   VAL C 242      61.524  56.056 -88.067  1.00  0.00           C  
ATOM    576  O   VAL C 242      62.006  56.250 -86.960  1.00  0.00           O  
ATOM    577  CB  VAL C 242      59.446  54.636 -87.920  1.00  0.00           C  
ATOM    578  CG1 VAL C 242      58.995  53.172 -87.822  1.00  0.00           C  
ATOM    579  CG2 VAL C 242      59.321  55.349 -86.609  1.00  0.00           C  
ATOM    580  N   THR C 243      61.569  56.966 -89.026  1.00  0.00           N  
ATOM    581  CA  THR C 243      62.113  58.279 -88.781  1.00  0.00           C  
ATOM    582  C   THR C 243      60.931  59.221 -88.990  1.00  0.00           C  
ATOM    583  O   THR C 243      60.105  58.986 -89.855  1.00  0.00           O  
ATOM    584  CB  THR C 243      63.257  58.552 -89.751  1.00  0.00           C  
ATOM    585  OG1 THR C 243      63.072  59.827 -90.361  1.00  0.00           O  
ATOM    586  CG2 THR C 243      63.319  57.464 -90.793  1.00  0.00           C  
ATOM    587  N   GLY C 244      60.812  60.257 -88.175  1.00  0.00           N  
ATOM    588  CA  GLY C 244      59.672  61.138 -88.333  1.00  0.00           C  
ATOM    589  C   GLY C 244      59.697  62.364 -87.441  1.00  0.00           C  
ATOM    590  O   GLY C 244      60.754  62.763 -86.980  1.00  0.00           O  
ATOM    591  N   THR C 245      58.532  62.939 -87.170  1.00  0.00           N  
ATOM    592  CA  THR C 245      58.467  64.137 -86.368  1.00  0.00           C  
ATOM    593  C   THR C 245      57.606  64.033 -85.141  1.00  0.00           C  
ATOM    594  O   THR C 245      56.497  63.520 -85.192  1.00  0.00           O  
ATOM    595  CB  THR C 245      57.951  65.313 -87.191  1.00  0.00           C  
ATOM    596  OG1 THR C 245      58.920  65.648 -88.190  1.00  0.00           O  
ATOM    597  CG2 THR C 245      57.695  66.528 -86.293  1.00  0.00           C  
ATOM    598  N   VAL C 246      58.131  64.567 -84.045  1.00  0.00           N  
ATOM    599  CA  VAL C 246      57.459  64.578 -82.761  1.00  0.00           C  
ATOM    600  C   VAL C 246      56.430  65.710 -82.772  1.00  0.00           C  
ATOM    601  O   VAL C 246      56.734  66.825 -83.208  1.00  0.00           O  
ATOM    602  CB  VAL C 246      58.500  64.813 -81.619  1.00  0.00           C  
ATOM    603  CG1 VAL C 246      57.816  64.931 -80.278  1.00  0.00           C  
ATOM    604  CG2 VAL C 246      59.513  63.670 -81.596  1.00  0.00           C  
ATOM    605  N   ARG C 247      55.219  65.430 -82.303  1.00  0.00           N  
ATOM    606  CA  ARG C 247      54.187  66.454 -82.264  1.00  0.00           C  
ATOM    607  C   ARG C 247      53.233  66.145 -81.122  1.00  0.00           C  
ATOM    608  O   ARG C 247      53.116  65.002 -80.716  1.00  0.00           O  
ATOM    609  CB  ARG C 247      53.426  66.488 -83.592  1.00  0.00           C  
ATOM    610  CG  ARG C 247      52.477  65.313 -83.823  1.00  0.00           C  
ATOM    611  CD  ARG C 247      51.769  65.446 -85.164  1.00  0.00           C  
ATOM    612  NE  ARG C 247      50.675  64.495 -85.296  1.00  0.00           N  
ATOM    613  CZ  ARG C 247      49.760  64.520 -86.258  1.00  0.00           C  
ATOM    614  NH1 ARG C 247      49.785  65.442 -87.200  1.00  0.00           N  
ATOM    615  NH2 ARG C 247      48.794  63.631 -86.256  1.00  0.00           N  
ATOM    616  N   ALA C 248      52.548  67.148 -80.596  1.00  0.00           N  
ATOM    617  CA  ALA C 248      51.634  66.884 -79.494  1.00  0.00           C  
ATOM    618  C   ALA C 248      50.366  66.123 -79.907  1.00  0.00           C  
ATOM    619  O   ALA C 248      49.878  66.236 -81.036  1.00  0.00           O  
ATOM    620  CB  ALA C 248      51.245  68.188 -78.792  1.00  0.00           C  
ATOM    621  N   ARG C 249      49.868  65.329 -78.965  1.00  0.00           N  
ATOM    622  CA  ARG C 249      48.653  64.562 -79.134  1.00  0.00           C  
ATOM    623  C   ARG C 249      47.589  65.532 -78.662  1.00  0.00           C  
ATOM    624  O   ARG C 249      47.823  66.278 -77.713  1.00  0.00           O  
ATOM    625  CB  ARG C 249      48.684  63.329 -78.228  1.00  0.00           C  
ATOM    626  CG  ARG C 249      49.701  62.294 -78.668  1.00  0.00           C  
ATOM    627  CD  ARG C 249      50.100  61.319 -77.567  1.00  0.00           C  
ATOM    628  NE  ARG C 249      49.042  60.389 -77.194  1.00  0.00           N  
ATOM    629  CZ  ARG C 249      49.262  59.130 -76.831  1.00  0.00           C  
ATOM    630  NH1 ARG C 249      50.502  58.647 -76.780  1.00  0.00           N  
ATOM    631  NH2 ARG C 249      48.235  58.343 -76.558  1.00  0.00           N  
ATOM    632  N   ASP C 250      46.440  65.556 -79.323  1.00  0.00           N  
ATOM    633  CA  ASP C 250      45.375  66.464 -78.916  1.00  0.00           C  
ATOM    634  C   ASP C 250      45.010  66.169 -77.463  1.00  0.00           C  
ATOM    635  O   ASP C 250      44.988  65.006 -77.052  1.00  0.00           O  
ATOM    636  CB  ASP C 250      44.148  66.276 -79.814  1.00  0.00           C  
ATOM    637  CG  ASP C 250      44.424  66.624 -81.273  1.00  0.00           C  
ATOM    638  OD1 ASP C 250      44.823  67.781 -81.537  1.00  0.00           O  
ATOM    639  OD2 ASP C 250      44.241  65.748 -82.153  1.00  0.00           O  
ATOM    640  N   GLU C 251      44.744  67.223 -76.689  1.00  0.00           N  
ATOM    641  CA  GLU C 251      44.377  67.095 -75.273  1.00  0.00           C  
ATOM    642  C   GLU C 251      43.524  65.863 -75.003  1.00  0.00           C  
ATOM    643  O   GLU C 251      43.725  65.163 -74.012  1.00  0.00           O  
ATOM    644  CB  GLU C 251      43.596  68.330 -74.807  1.00  0.00           C  
ATOM    645  CG  GLU C 251      44.439  69.486 -74.316  1.00  0.00           C  
ATOM    646  CD  GLU C 251      45.005  69.247 -72.930  1.00  0.00           C  
ATOM    647  OE1 GLU C 251      45.894  68.381 -72.778  1.00  0.00           O  
ATOM    648  OE2 GLU C 251      44.553  69.926 -71.985  1.00  0.00           O  
ATOM    649  N   LYS C 252      42.571  65.613 -75.897  1.00  0.00           N  
ATOM    650  CA  LYS C 252      41.652  64.489 -75.775  1.00  0.00           C  
ATOM    651  C   LYS C 252      42.343  63.130 -75.811  1.00  0.00           C  
ATOM    652  O   LYS C 252      41.832  62.159 -75.254  1.00  0.00           O  
ATOM    653  CB  LYS C 252      40.598  64.547 -76.895  1.00  0.00           C  
ATOM    654  CG  LYS C 252      41.151  64.279 -78.296  1.00  0.00           C  
ATOM    655  CD  LYS C 252      40.066  64.354 -79.375  1.00  0.00           C  
ATOM    656  CE  LYS C 252      40.613  63.935 -80.746  1.00  0.00           C  
ATOM    657  NZ  LYS C 252      39.632  64.123 -81.854  1.00  0.00           N  
ATOM    658  N   ASN C 253      43.502  63.059 -76.460  1.00  0.00           N  
ATOM    659  CA  ASN C 253      44.217  61.795 -76.582  1.00  0.00           C  
ATOM    660  C   ASN C 253      45.484  61.673 -75.749  1.00  0.00           C  
ATOM    661  O   ASN C 253      46.286  60.752 -75.953  1.00  0.00           O  
ATOM    662  CB  ASN C 253      44.525  61.516 -78.058  1.00  0.00           C  
ATOM    663  CG  ASN C 253      43.276  61.527 -78.915  1.00  0.00           C  
ATOM    664  OD1 ASN C 253      42.236  61.002 -78.518  1.00  0.00           O  
ATOM    665  ND2 ASN C 253      43.369  62.119 -80.095  1.00  0.00           N  
ATOM    666  N   ILE C 254      45.666  62.591 -74.810  1.00  0.00           N  
ATOM    667  CA  ILE C 254      46.837  62.534 -73.953  1.00  0.00           C  
ATOM    668  C   ILE C 254      46.690  61.280 -73.078  1.00  0.00           C  
ATOM    669  O   ILE C 254      45.682  61.111 -72.381  1.00  0.00           O  
ATOM    670  CB  ILE C 254      46.940  63.784 -73.035  1.00  0.00           C  
ATOM    671  CG1 ILE C 254      46.725  65.074 -73.840  1.00  0.00           C  
ATOM    672  CG2 ILE C 254      48.317  63.837 -72.399  1.00  0.00           C  
ATOM    673  CD1 ILE C 254      47.914  65.489 -74.684  1.00  0.00           C  
ATOM    674  N   ASN C 255      47.688  60.398 -73.141  1.00  0.00           N  
ATOM    675  CA  ASN C 255      47.708  59.157 -72.363  1.00  0.00           C  
ATOM    676  C   ASN C 255      48.487  59.459 -71.085  1.00  0.00           C  
ATOM    677  O   ASN C 255      49.706  59.599 -71.117  1.00  0.00           O  
ATOM    678  CB  ASN C 255      48.419  58.048 -73.153  1.00  0.00           C  
ATOM    679  CG  ASN C 255      48.204  56.664 -72.556  1.00  0.00           C  
ATOM    680  OD1 ASN C 255      48.175  56.494 -71.328  1.00  0.00           O  
ATOM    681  ND2 ASN C 255      48.068  55.661 -73.425  1.00  0.00           N  
ATOM    682  N   ARG C 256      47.782  59.571 -69.967  1.00  0.00           N  
ATOM    683  CA  ARG C 256      48.430  59.886 -68.706  1.00  0.00           C  
ATOM    684  C   ARG C 256      49.354  58.788 -68.185  1.00  0.00           C  
ATOM    685  O   ARG C 256      50.246  59.061 -67.373  1.00  0.00           O  
ATOM    686  CB  ARG C 256      47.383  60.219 -67.646  1.00  0.00           C  
ATOM    687  CG  ARG C 256      47.286  61.701 -67.318  1.00  0.00           C  
ATOM    688  CD  ARG C 256      46.648  62.489 -68.445  1.00  0.00           C  
ATOM    689  NE  ARG C 256      47.114  63.875 -68.461  1.00  0.00           N  
ATOM    690  CZ  ARG C 256      46.491  64.871 -69.090  1.00  0.00           C  
ATOM    691  NH1 ARG C 256      45.361  64.636 -69.753  1.00  0.00           N  
ATOM    692  NH2 ARG C 256      47.000  66.101 -69.065  1.00  0.00           N  
ATOM    693  N   ASP C 257      49.153  57.558 -68.666  1.00  0.00           N  
ATOM    694  CA  ASP C 257      49.952  56.403 -68.236  1.00  0.00           C  
ATOM    695  C   ASP C 257      51.224  56.106 -69.043  1.00  0.00           C  
ATOM    696  O   ASP C 257      51.921  55.131 -68.767  1.00  0.00           O  
ATOM    697  CB  ASP C 257      49.079  55.143 -68.224  1.00  0.00           C  
ATOM    698  CG  ASP C 257      48.160  55.071 -67.018  1.00  0.00           C  
ATOM    699  OD1 ASP C 257      47.298  55.969 -66.862  1.00  0.00           O  
ATOM    700  OD2 ASP C 257      48.307  54.108 -66.227  1.00  0.00           O  
ATOM    701  N   MET C 258      51.526  56.931 -70.035  1.00  0.00           N  
ATOM    702  CA  MET C 258      52.705  56.713 -70.854  1.00  0.00           C  
ATOM    703  C   MET C 258      53.670  57.852 -70.631  1.00  0.00           C  
ATOM    704  O   MET C 258      53.286  59.017 -70.735  1.00  0.00           O  
ATOM    705  CB  MET C 258      52.319  56.671 -72.332  1.00  0.00           C  
ATOM    706  CG  MET C 258      51.340  55.565 -72.721  1.00  0.00           C  
ATOM    707  SD  MET C 258      51.363  55.271 -74.506  1.00  0.00           S  
ATOM    708  CE  MET C 258      53.089  55.057 -74.783  1.00  0.00           C  
ATOM    709  N   ALA C 259      54.923  57.542 -70.330  1.00  0.00           N  
ATOM    710  CA  ALA C 259      55.878  58.621 -70.112  1.00  0.00           C  
ATOM    711  C   ALA C 259      55.911  59.541 -71.345  1.00  0.00           C  
ATOM    712  O   ALA C 259      56.246  60.720 -71.238  1.00  0.00           O  
ATOM    713  CB  ALA C 259      57.272  58.054 -69.838  1.00  0.00           C  
ATOM    714  N   THR C 261      55.561  58.990 -72.506  1.00  0.00           N  
ATOM    715  CA  THR C 261      55.557  59.719 -73.766  1.00  0.00           C  
ATOM    716  C   THR C 261      54.130  60.073 -74.126  1.00  0.00           C  
ATOM    717  O   THR C 261      53.863  60.622 -75.197  1.00  0.00           O  
ATOM    718  CB  THR C 261      56.091  58.858 -74.901  1.00  0.00           C  
ATOM    719  OG1 THR C 261      55.375  57.621 -74.914  1.00  0.00           O  
ATOM    720  CG2 THR C 261      57.567  58.578 -74.742  1.00  0.00           C  
ATOM    721  N   GLY C 262      53.216  59.754 -73.221  1.00  0.00           N  
ATOM    722  CA  GLY C 262      51.801  60.001 -73.436  1.00  0.00           C  
ATOM    723  C   GLY C 262      51.304  61.357 -73.897  1.00  0.00           C  
ATOM    724  O   GLY C 262      50.100  61.520 -74.042  1.00  0.00           O  
ATOM    725  N   GLU C 263      52.172  62.336 -74.124  1.00  0.00           N  
ATOM    726  CA  GLU C 263      51.682  63.644 -74.584  1.00  0.00           C  
ATOM    727  C   GLU C 263      51.981  63.905 -76.059  1.00  0.00           C  
ATOM    728  O   GLU C 263      51.304  64.695 -76.717  1.00  0.00           O  
ATOM    729  CB  GLU C 263      52.284  64.782 -73.752  1.00  0.00           C  
ATOM    730  CG  GLU C 263      51.706  64.911 -72.363  1.00  0.00           C  
ATOM    731  CD  GLU C 263      52.026  66.251 -71.728  1.00  0.00           C  
ATOM    732  OE1 GLU C 263      53.235  66.572 -71.572  1.00  0.00           O  
ATOM    733  OE2 GLU C 263      51.057  66.979 -71.386  1.00  0.00           O  
ATOM    734  N   ILE C 264      53.015  63.242 -76.562  1.00  0.00           N  
ATOM    735  CA  ILE C 264      53.426  63.391 -77.946  1.00  0.00           C  
ATOM    736  C   ILE C 264      53.375  62.045 -78.648  1.00  0.00           C  
ATOM    737  O   ILE C 264      53.244  61.000 -78.001  1.00  0.00           O  
ATOM    738  CB  ILE C 264      54.868  63.937 -78.038  1.00  0.00           C  
ATOM    739  CG1 ILE C 264      55.796  63.146 -77.115  1.00  0.00           C  
ATOM    740  CG2 ILE C 264      54.885  65.403 -77.663  1.00  0.00           C  
ATOM    741  CD1 ILE C 264      56.093  61.726 -77.559  1.00  0.00           C  
ATOM    742  N   GLU C 266      53.489  62.093 -79.971  1.00  0.00           N  
ATOM    743  CA  GLU C 266      53.490  60.919 -80.829  1.00  0.00           C  
ATOM    744  C   GLU C 266      54.404  61.315 -81.964  1.00  0.00           C  
ATOM    745  O   GLU C 266      54.790  62.483 -82.065  1.00  0.00           O  
ATOM    746  CB  GLU C 266      52.104  60.655 -81.393  1.00  0.00           C  
ATOM    747  CG  GLU C 266      51.533  61.867 -82.122  1.00  0.00           C  
ATOM    748  CD  GLU C 266      50.238  61.569 -82.847  1.00  0.00           C  
ATOM    749  OE1 GLU C 266      49.467  60.685 -82.383  1.00  0.00           O  
ATOM    750  OE2 GLU C 266      49.989  62.241 -83.876  1.00  0.00           O  
ATOM    751  N   VAL C 267      54.749  60.359 -82.818  1.00  0.00           N  
ATOM    752  CA  VAL C 267      55.623  60.644 -83.935  1.00  0.00           C  
ATOM    753  C   VAL C 267      54.922  60.495 -85.281  1.00  0.00           C  
ATOM    754  O   VAL C 267      54.322  59.443 -85.573  1.00  0.00           O  
ATOM    755  CB  VAL C 267      56.830  59.723 -83.918  1.00  0.00           C  
ATOM    756  CG1 VAL C 267      57.631  59.874 -85.196  1.00  0.00           C  
ATOM    757  CG2 VAL C 267      57.688  60.051 -82.710  1.00  0.00           C  
ATOM    758  N   LEU C 268      54.972  61.556 -86.090  1.00  0.00           N  
ATOM    759  CA  LEU C 268      54.390  61.496 -87.410  1.00  0.00           C  
ATOM    760  C   LEU C 268      55.460  60.776 -88.244  1.00  0.00           C  
ATOM    761  O   LEU C 268      56.498  61.339 -88.568  1.00  0.00           O  
ATOM    762  CB  LEU C 268      54.119  62.903 -87.946  1.00  0.00           C  
ATOM    763  CG  LEU C 268      53.475  63.062 -89.344  1.00  0.00           C  
ATOM    764  CD1 LEU C 268      52.268  62.134 -89.498  1.00  0.00           C  
ATOM    765  CD2 LEU C 268      53.025  64.509 -89.540  1.00  0.00           C  
ATOM    766  N   ALA C 269      55.226  59.507 -88.547  1.00  0.00           N  
ATOM    767  CA  ALA C 269      56.175  58.749 -89.332  1.00  0.00           C  
ATOM    768  C   ALA C 269      56.225  59.392 -90.699  1.00  0.00           C  
ATOM    769  O   ALA C 269      55.208  59.830 -91.220  1.00  0.00           O  
ATOM    770  CB  ALA C 269      55.720  57.298 -89.456  1.00  0.00           C  
ATOM    771  N   SER C 270      57.408  59.451 -91.290  1.00  0.00           N  
ATOM    772  CA  SER C 270      57.542  60.037 -92.609  1.00  0.00           C  
ATOM    773  C   SER C 270      58.329  59.048 -93.422  1.00  0.00           C  
ATOM    774  O   SER C 270      58.463  59.186 -94.621  1.00  0.00           O  
ATOM    775  CB  SER C 270      58.323  61.334 -92.532  1.00  0.00           C  
ATOM    776  OG  SER C 270      59.687  61.018 -92.443  1.00  0.00           O  
ATOM    777  N   SER C 271      58.862  58.046 -92.745  1.00  0.00           N  
ATOM    778  CA  SER C 271      59.651  57.024 -93.407  1.00  0.00           C  
ATOM    779  C   SER C 271      59.767  55.815 -92.503  1.00  0.00           C  
ATOM    780  O   SER C 271      59.604  55.932 -91.297  1.00  0.00           O  
ATOM    781  CB  SER C 271      61.038  57.566 -93.712  1.00  0.00           C  
ATOM    782  OG  SER C 271      61.932  56.506 -93.990  1.00  0.00           O  
ATOM    783  N   LEU C 272      60.041  54.655 -93.086  1.00  0.00           N  
ATOM    784  CA  LEU C 272      60.177  53.433 -92.303  1.00  0.00           C  
ATOM    785  C   LEU C 272      60.922  52.333 -93.046  1.00  0.00           C  
ATOM    786  O   LEU C 272      60.965  52.313 -94.271  1.00  0.00           O  
ATOM    787  CB  LEU C 272      58.802  52.933 -91.863  1.00  0.00           C  
ATOM    788  CG  LEU C 272      58.664  51.425 -91.661  1.00  0.00           C  
ATOM    789  CD1 LEU C 272      57.641  51.102 -90.601  1.00  0.00           C  
ATOM    790  CD2 LEU C 272      58.287  50.804 -92.989  1.00  0.00           C  
ATOM    791  N   THR C 273      61.518  51.427 -92.277  1.00  0.00           N  
ATOM    792  CA  THR C 273      62.282  50.296 -92.803  1.00  0.00           C  
ATOM    793  C   THR C 273      62.014  49.098 -91.899  1.00  0.00           C  
ATOM    794  O   THR C 273      62.071  49.223 -90.673  1.00  0.00           O  
ATOM    795  CB  THR C 273      63.775  50.610 -92.769  1.00  0.00           C  
ATOM    796  OG1 THR C 273      64.014  51.828 -93.491  1.00  0.00           O  
ATOM    797  CG2 THR C 273      64.572  49.463 -93.365  1.00  0.00           C  
ATOM    798  N   ILE C 274      61.699  47.949 -92.488  1.00  0.00           N  
ATOM    799  CA  ILE C 274      61.418  46.753 -91.688  1.00  0.00           C  
ATOM    800  C   ILE C 274      62.700  45.961 -91.489  1.00  0.00           C  
ATOM    801  O   ILE C 274      62.936  44.967 -92.181  1.00  0.00           O  
ATOM    802  CB  ILE C 274      60.351  45.823 -92.367  1.00  0.00           C  
ATOM    803  CG1 ILE C 274      59.020  46.567 -92.508  1.00  0.00           C  
ATOM    804  CG2 ILE C 274      60.158  44.539 -91.533  1.00  0.00           C  
ATOM    805  CD1 ILE C 274      57.827  45.680 -92.726  1.00  0.00           C  
ATOM    806  N   ILE C 275      63.526  46.396 -90.542  1.00  0.00           N  
ATOM    807  CA  ILE C 275      64.787  45.715 -90.286  1.00  0.00           C  
ATOM    808  C   ILE C 275      64.668  44.195 -90.231  1.00  0.00           C  
ATOM    809  O   ILE C 275      65.517  43.498 -90.758  1.00  0.00           O  
ATOM    810  CB  ILE C 275      65.435  46.183 -88.985  1.00  0.00           C  
ATOM    811  CG1 ILE C 275      65.597  47.700 -89.012  1.00  0.00           C  
ATOM    812  CG2 ILE C 275      66.795  45.505 -88.825  1.00  0.00           C  
ATOM    813  CD1 ILE C 275      66.376  48.276 -87.841  1.00  0.00           C  
ATOM    814  N   ASN C 276      63.628  43.675 -89.596  1.00  0.00           N  
ATOM    815  CA  ASN C 276      63.474  42.229 -89.529  1.00  0.00           C  
ATOM    816  C   ASN C 276      62.046  41.890 -89.102  1.00  0.00           C  
ATOM    817  O   ASN C 276      61.529  42.484 -88.157  1.00  0.00           O  
ATOM    818  CB  ASN C 276      64.482  41.652 -88.528  1.00  0.00           C  
ATOM    819  CG  ASN C 276      64.936  40.266 -88.897  1.00  0.00           C  
ATOM    820  OD1 ASN C 276      64.173  39.494 -89.460  1.00  0.00           O  
ATOM    821  ND2 ASN C 276      66.175  39.934 -88.573  1.00  0.00           N  
ATOM    822  N   ARG C 277      61.395  40.962 -89.798  1.00  0.00           N  
ATOM    823  CA  ARG C 277      60.023  40.593 -89.435  1.00  0.00           C  
ATOM    824  C   ARG C 277      60.046  39.663 -88.230  1.00  0.00           C  
ATOM    825  O   ARG C 277      61.116  39.286 -87.768  1.00  0.00           O  
ATOM    826  CB  ARG C 277      59.321  39.932 -90.624  1.00  0.00           C  
ATOM    827  CG  ARG C 277      59.111  40.907 -91.782  1.00  0.00           C  
ATOM    828  CD  ARG C 277      58.614  40.237 -93.037  1.00  0.00           C  
ATOM    829  NE  ARG C 277      58.005  41.204 -93.948  1.00  0.00           N  
ATOM    830  CZ  ARG C 277      56.708  41.502 -93.961  1.00  0.00           C  
ATOM    831  NH1 ARG C 277      55.886  40.904 -93.105  1.00  0.00           N  
ATOM    832  NH2 ARG C 277      56.229  42.386 -94.831  1.00  0.00           N  
ATOM    833  N   ALA C 278      58.881  39.284 -87.714  1.00  0.00           N  
ATOM    834  CA  ALA C 278      58.860  38.419 -86.535  1.00  0.00           C  
ATOM    835  C   ALA C 278      57.761  37.366 -86.555  1.00  0.00           C  
ATOM    836  O   ALA C 278      56.593  37.696 -86.726  1.00  0.00           O  
ATOM    837  CB  ALA C 278      58.725  39.275 -85.272  1.00  0.00           C  
ATOM    838  N   ASP C 279      58.142  36.104 -86.370  1.00  0.00           N  
ATOM    839  CA  ASP C 279      57.181  35.007 -86.338  1.00  0.00           C  
ATOM    840  C   ASP C 279      56.127  35.384 -85.315  1.00  0.00           C  
ATOM    841  O   ASP C 279      56.337  36.266 -84.487  1.00  0.00           O  
ATOM    842  CB  ASP C 279      57.850  33.705 -85.897  1.00  0.00           C  
ATOM    843  CG  ASP C 279      58.267  32.813 -87.064  1.00  0.00           C  
ATOM    844  OD1 ASP C 279      58.889  33.317 -88.023  1.00  0.00           O  
ATOM    845  OD2 ASP C 279      57.983  31.589 -86.997  1.00  0.00           O  
ATOM    846  N   VAL C 281      54.980  34.735 -85.389  1.00  0.00           N  
ATOM    847  CA  VAL C 281      53.915  35.005 -84.447  1.00  0.00           C  
ATOM    848  C   VAL C 281      54.488  34.592 -83.099  1.00  0.00           C  
ATOM    849  O   VAL C 281      55.165  33.570 -82.995  1.00  0.00           O  
ATOM    850  CB  VAL C 281      52.670  34.166 -84.800  1.00  0.00           C  
ATOM    851  CG1 VAL C 281      51.579  34.366 -83.779  1.00  0.00           C  
ATOM    852  CG2 VAL C 281      52.179  34.566 -86.163  1.00  0.00           C  
ATOM    853  N   LEU C 282      54.255  35.396 -82.073  1.00  0.00           N  
ATOM    854  CA  LEU C 282      54.783  35.058 -80.771  1.00  0.00           C  
ATOM    855  C   LEU C 282      54.156  33.792 -80.280  1.00  0.00           C  
ATOM    856  O   LEU C 282      52.961  33.579 -80.458  1.00  0.00           O  
ATOM    857  CB  LEU C 282      54.517  36.163 -79.765  1.00  0.00           C  
ATOM    858  CG  LEU C 282      55.757  36.980 -79.443  1.00  0.00           C  
ATOM    859  CD1 LEU C 282      56.341  37.522 -80.732  1.00  0.00           C  
ATOM    860  CD2 LEU C 282      55.394  38.093 -78.474  1.00  0.00           C  
ATOM    861  N   PRO C 283      54.965  32.920 -79.665  1.00  0.00           N  
ATOM    862  CA  PRO C 283      54.485  31.647 -79.126  1.00  0.00           C  
ATOM    863  C   PRO C 283      53.712  32.030 -77.888  1.00  0.00           C  
ATOM    864  O   PRO C 283      52.605  31.548 -77.641  1.00  0.00           O  
ATOM    865  CB  PRO C 283      55.776  30.906 -78.797  1.00  0.00           C  
ATOM    866  CG  PRO C 283      56.676  32.014 -78.366  1.00  0.00           C  
ATOM    867  CD  PRO C 283      56.408  33.089 -79.407  1.00  0.00           C  
ATOM    868  N   LEU C 291      54.323  32.941 -77.134  1.00  0.00           N  
ATOM    869  CA  LEU C 291      53.772  33.486 -75.899  1.00  0.00           C  
ATOM    870  C   LEU C 291      52.619  34.428 -76.293  1.00  0.00           C  
ATOM    871  O   LEU C 291      52.786  35.304 -77.144  1.00  0.00           O  
ATOM    872  CB  LEU C 291      54.888  34.250 -75.160  1.00  0.00           C  
ATOM    873  CG  LEU C 291      55.072  34.200 -73.634  1.00  0.00           C  
ATOM    874  CD1 LEU C 291      55.061  32.765 -73.129  1.00  0.00           C  
ATOM    875  CD2 LEU C 291      56.395  34.872 -73.271  1.00  0.00           C  
ATOM    876  N   ASP C 292      51.446  34.224 -75.703  1.00  0.00           N  
ATOM    877  CA  ASP C 292      50.297  35.071 -75.996  1.00  0.00           C  
ATOM    878  C   ASP C 292      50.455  36.389 -75.239  1.00  0.00           C  
ATOM    879  O   ASP C 292      50.726  36.390 -74.039  1.00  0.00           O  
ATOM    880  CB  ASP C 292      49.001  34.366 -75.576  1.00  0.00           C  
ATOM    881  CG  ASP C 292      47.803  35.308 -75.526  1.00  0.00           C  
ATOM    882  OD1 ASP C 292      47.529  36.013 -76.526  1.00  0.00           O  
ATOM    883  OD2 ASP C 292      47.127  35.336 -74.477  1.00  0.00           O  
ATOM    884  N   SER C 293      50.287  37.509 -75.940  1.00  0.00           N  
ATOM    885  CA  SER C 293      50.432  38.830 -75.326  1.00  0.00           C  
ATOM    886  C   SER C 293      49.107  39.483 -74.901  1.00  0.00           C  
ATOM    887  O   SER C 293      48.987  40.709 -74.871  1.00  0.00           O  
ATOM    888  CB  SER C 293      51.196  39.765 -76.278  1.00  0.00           C  
ATOM    889  OG  SER C 293      52.551  39.360 -76.432  1.00  0.00           O  
ATOM    890  N   ASN C 296      48.118  38.658 -74.566  1.00  0.00           N  
ATOM    891  CA  ASN C 296      46.811  39.150 -74.132  1.00  0.00           C  
ATOM    892  C   ASN C 296      46.264  38.316 -72.970  1.00  0.00           C  
ATOM    893  O   ASN C 296      45.072  38.356 -72.669  1.00  0.00           O  
ATOM    894  CB  ASN C 296      45.822  39.137 -75.306  1.00  0.00           C  
ATOM    895  CG  ASN C 296      46.027  40.310 -76.256  1.00  0.00           C  
ATOM    896  OD1 ASN C 296      45.876  41.470 -75.866  1.00  0.00           O  
ATOM    897  ND2 ASN C 296      46.372  40.012 -77.508  1.00  0.00           N  
ATOM    898  N   HIS C 297      47.150  37.567 -72.318  1.00  0.00           N  
ATOM    899  CA  HIS C 297      46.783  36.718 -71.187  1.00  0.00           C  
ATOM    900  C   HIS C 297      48.015  36.421 -70.318  1.00  0.00           C  
ATOM    901  O   HIS C 297      49.088  36.101 -70.832  1.00  0.00           O  
ATOM    902  CB  HIS C 297      46.136  35.420 -71.706  1.00  0.00           C  
ATOM    903  CG  HIS C 297      46.713  34.165 -71.123  1.00  0.00           C  
ATOM    904  ND1 HIS C 297      48.024  33.784 -71.323  1.00  0.00           N  
ATOM    905  CD2 HIS C 297      46.155  33.200 -70.355  1.00  0.00           C  
ATOM    906  CE1 HIS C 297      48.247  32.640 -70.702  1.00  0.00           C  
ATOM    907  NE2 HIS C 297      47.130  32.264 -70.108  1.00  0.00           N  
ATOM    908  N   VAL C 298      47.856  36.542 -69.002  1.00  0.00           N  
ATOM    909  CA  VAL C 298      48.956  36.294 -68.076  1.00  0.00           C  
ATOM    910  C   VAL C 298      49.472  34.863 -68.226  1.00  0.00           C  
ATOM    911  O   VAL C 298      48.897  33.917 -67.683  1.00  0.00           O  
ATOM    912  CB  VAL C 298      48.512  36.521 -66.612  1.00  0.00           C  
ATOM    913  CG1 VAL C 298      49.731  36.527 -65.688  1.00  0.00           C  
ATOM    914  CG2 VAL C 298      47.729  37.827 -66.501  1.00  0.00           C  
ATOM    915  N   ASN C 303      50.561  34.710 -68.970  1.00  0.00           N  
ATOM    916  CA  ASN C 303      51.151  33.396 -69.198  1.00  0.00           C  
ATOM    917  C   ASN C 303      51.677  32.774 -67.912  1.00  0.00           C  
ATOM    918  O   ASN C 303      51.610  33.381 -66.844  1.00  0.00           O  
ATOM    919  CB  ASN C 303      52.293  33.508 -70.211  1.00  0.00           C  
ATOM    920  CG  ASN C 303      51.802  33.808 -71.615  1.00  0.00           C  
ATOM    921  OD1 ASN C 303      51.276  32.931 -72.306  1.00  0.00           O  
ATOM    922  ND2 ASN C 303      51.965  35.055 -72.042  1.00  0.00           N  
ATOM    923  N   THR C 305      52.193  31.555 -68.025  1.00  0.00           N  
ATOM    924  CA  THR C 305      52.754  30.854 -66.881  1.00  0.00           C  
ATOM    925  C   THR C 305      54.256  31.125 -66.758  1.00  0.00           C  
ATOM    926  O   THR C 305      54.949  31.348 -67.749  1.00  0.00           O  
ATOM    927  CB  THR C 305      52.515  29.344 -66.988  1.00  0.00           C  
ATOM    928  OG1 THR C 305      52.432  28.976 -68.367  1.00  0.00           O  
ATOM    929  CG2 THR C 305      51.234  28.956 -66.283  1.00  0.00           C  
ATOM    930  N   GLU C 306      54.747  31.112 -65.527  1.00  0.00           N  
ATOM    931  CA  GLU C 306      56.151  31.372 -65.270  1.00  0.00           C  
ATOM    932  C   GLU C 306      57.015  30.354 -65.996  1.00  0.00           C  
ATOM    933  O   GLU C 306      58.191  30.598 -66.246  1.00  0.00           O  
ATOM    934  CB  GLU C 306      56.439  31.302 -63.771  1.00  0.00           C  
ATOM    935  CG  GLU C 306      56.496  29.879 -63.230  1.00  0.00           C  
ATOM    936  CD  GLU C 306      57.113  29.794 -61.841  1.00  0.00           C  
ATOM    937  OE1 GLU C 306      58.037  30.593 -61.541  1.00  0.00           O  
ATOM    938  OE2 GLU C 306      56.683  28.914 -61.061  1.00  0.00           O  
ATOM    939  N   GLU C 307      56.429  29.213 -66.334  1.00  0.00           N  
ATOM    940  CA  GLU C 307      57.167  28.155 -67.019  1.00  0.00           C  
ATOM    941  C   GLU C 307      57.353  28.476 -68.503  1.00  0.00           C  
ATOM    942  O   GLU C 307      58.409  28.216 -69.088  1.00  0.00           O  
ATOM    943  CB  GLU C 307      56.424  26.826 -66.875  1.00  0.00           C  
ATOM    944  CG  GLU C 307      57.315  25.600 -66.809  1.00  0.00           C  
ATOM    945  CD  GLU C 307      57.467  25.060 -65.392  1.00  0.00           C  
ATOM    946  OE1 GLU C 307      57.880  25.815 -64.480  1.00  0.00           O  
ATOM    947  OE2 GLU C 307      57.171  23.866 -65.193  1.00  0.00           O  
ATOM    948  N   ALA C 308      56.318  29.037 -69.115  1.00  0.00           N  
ATOM    949  CA  ALA C 308      56.390  29.380 -70.524  1.00  0.00           C  
ATOM    950  C   ALA C 308      57.280  30.598 -70.693  1.00  0.00           C  
ATOM    951  O   ALA C 308      58.138  30.654 -71.587  1.00  0.00           O  
ATOM    952  CB  ALA C 308      55.004  29.666 -71.050  1.00  0.00           C  
ATOM    953  N   ARG C 309      57.070  31.564 -69.804  1.00  0.00           N  
ATOM    954  CA  ARG C 309      57.796  32.824 -69.820  1.00  0.00           C  
ATOM    955  C   ARG C 309      59.290  32.600 -69.693  1.00  0.00           C  
ATOM    956  O   ARG C 309      60.086  33.264 -70.353  1.00  0.00           O  
ATOM    957  CB  ARG C 309      57.316  33.718 -68.676  1.00  0.00           C  
ATOM    958  CG  ARG C 309      55.838  34.069 -68.697  1.00  0.00           C  
ATOM    959  CD  ARG C 309      55.447  34.696 -67.366  1.00  0.00           C  
ATOM    960  NE  ARG C 309      56.325  35.819 -67.028  1.00  0.00           N  
ATOM    961  CZ  ARG C 309      56.618  36.212 -65.789  1.00  0.00           C  
ATOM    962  NH1 ARG C 309      56.111  35.580 -64.738  1.00  0.00           N  
ATOM    963  NH2 ARG C 309      57.425  37.247 -65.604  1.00  0.00           N  
ATOM    964  N   LEU C 310      59.659  31.663 -68.831  1.00  0.00           N  
ATOM    965  CA  LEU C 310      61.054  31.348 -68.598  1.00  0.00           C  
ATOM    966  C   LEU C 310      61.644  30.613 -69.783  1.00  0.00           C  
ATOM    967  O   LEU C 310      62.829  30.774 -70.083  1.00  0.00           O  
ATOM    968  CB  LEU C 310      61.207  30.508 -67.320  1.00  0.00           C  
ATOM    969  CG  LEU C 310      61.017  31.250 -65.993  1.00  0.00           C  
ATOM    970  CD1 LEU C 310      61.142  30.293 -64.826  1.00  0.00           C  
ATOM    971  CD2 LEU C 310      62.044  32.350 -65.889  1.00  0.00           C  
ATOM    972  N   LYS C 311      60.817  29.809 -70.454  1.00  0.00           N  
ATOM    973  CA  LYS C 311      61.262  29.042 -71.617  1.00  0.00           C  
ATOM    974  C   LYS C 311      61.572  29.976 -72.778  1.00  0.00           C  
ATOM    975  O   LYS C 311      62.426  29.668 -73.612  1.00  0.00           O  
ATOM    976  CB  LYS C 311      60.199  28.022 -72.036  1.00  0.00           C  
ATOM    977  CG  LYS C 311      60.663  27.105 -73.144  1.00  0.00           C  
ATOM    978  CD  LYS C 311      59.668  25.997 -73.429  1.00  0.00           C  
ATOM    979  CE  LYS C 311      60.228  25.018 -74.465  1.00  0.00           C  
ATOM    980  NZ  LYS C 311      61.528  24.389 -74.031  1.00  0.00           N  
ATOM    981  N   TYR C 312      60.867  31.108 -72.816  1.00  0.00           N  
ATOM    982  CA  TYR C 312      61.061  32.142 -73.836  1.00  0.00           C  
ATOM    983  C   TYR C 312      61.448  33.426 -73.119  1.00  0.00           C  
ATOM    984  O   TYR C 312      60.851  34.484 -73.324  1.00  0.00           O  
ATOM    985  CB  TYR C 312      59.771  32.364 -74.640  1.00  0.00           C  
ATOM    986  CG  TYR C 312      59.408  31.182 -75.501  1.00  0.00           C  
ATOM    987  CD1 TYR C 312      60.139  30.884 -76.648  1.00  0.00           C  
ATOM    988  CD2 TYR C 312      58.407  30.294 -75.104  1.00  0.00           C  
ATOM    989  CE1 TYR C 312      59.895  29.724 -77.371  1.00  0.00           C  
ATOM    990  CE2 TYR C 312      58.155  29.135 -75.812  1.00  0.00           C  
ATOM    991  CZ  TYR C 312      58.905  28.853 -76.943  1.00  0.00           C  
ATOM    992  OH  TYR C 312      58.682  27.678 -77.622  1.00  0.00           O  
ATOM    993  N   ARG C 313      62.455  33.310 -72.264  1.00  0.00           N  
ATOM    994  CA  ARG C 313      62.952  34.426 -71.469  1.00  0.00           C  
ATOM    995  C   ARG C 313      63.331  35.645 -72.302  1.00  0.00           C  
ATOM    996  O   ARG C 313      63.187  36.774 -71.847  1.00  0.00           O  
ATOM    997  CB  ARG C 313      64.165  33.964 -70.669  1.00  0.00           C  
ATOM    998  CG  ARG C 313      64.617  34.923 -69.597  1.00  0.00           C  
ATOM    999  CD  ARG C 313      63.542  35.064 -68.557  1.00  0.00           C  
ATOM   1000  NE  ARG C 313      63.901  36.023 -67.529  1.00  0.00           N  
ATOM   1001  CZ  ARG C 313      63.112  36.333 -66.508  1.00  0.00           C  
ATOM   1002  NH1 ARG C 313      61.923  35.754 -66.387  1.00  0.00           N  
ATOM   1003  NH2 ARG C 313      63.507  37.225 -65.614  1.00  0.00           N  
ATOM   1004  N   TYR C 314      63.830  35.411 -73.516  1.00  0.00           N  
ATOM   1005  CA  TYR C 314      64.244  36.496 -74.398  1.00  0.00           C  
ATOM   1006  C   TYR C 314      63.057  37.256 -74.954  1.00  0.00           C  
ATOM   1007  O   TYR C 314      63.218  38.337 -75.522  1.00  0.00           O  
ATOM   1008  CB  TYR C 314      65.148  35.972 -75.538  1.00  0.00           C  
ATOM   1009  CG  TYR C 314      64.642  34.734 -76.234  1.00  0.00           C  
ATOM   1010  CD1 TYR C 314      63.754  34.822 -77.317  1.00  0.00           C  
ATOM   1011  CD2 TYR C 314      64.999  33.470 -75.767  1.00  0.00           C  
ATOM   1012  CE1 TYR C 314      63.230  33.680 -77.908  1.00  0.00           C  
ATOM   1013  CE2 TYR C 314      64.486  32.322 -76.343  1.00  0.00           C  
ATOM   1014  CZ  TYR C 314      63.595  32.425 -77.415  1.00  0.00           C  
ATOM   1015  OH  TYR C 314      63.061  31.266 -77.958  1.00  0.00           O  
ATOM   1016  N   LEU C 315      61.865  36.698 -74.777  1.00  0.00           N  
ATOM   1017  CA  LEU C 315      60.635  37.335 -75.239  1.00  0.00           C  
ATOM   1018  C   LEU C 315      59.987  38.054 -74.057  1.00  0.00           C  
ATOM   1019  O   LEU C 315      59.393  39.121 -74.200  1.00  0.00           O  
ATOM   1020  CB  LEU C 315      59.668  36.272 -75.772  1.00  0.00           C  
ATOM   1021  CG  LEU C 315      59.377  36.130 -77.267  1.00  0.00           C  
ATOM   1022  CD1 LEU C 315      60.571  36.529 -78.119  1.00  0.00           C  
ATOM   1023  CD2 LEU C 315      58.986  34.683 -77.502  1.00  0.00           C  
ATOM   1024  N   ASP C 316      60.102  37.444 -72.885  1.00  0.00           N  
ATOM   1025  CA  ASP C 316      59.525  37.993 -71.670  1.00  0.00           C  
ATOM   1026  C   ASP C 316      60.243  39.247 -71.165  1.00  0.00           C  
ATOM   1027  O   ASP C 316      59.612  40.126 -70.576  1.00  0.00           O  
ATOM   1028  CB  ASP C 316      59.514  36.912 -70.582  1.00  0.00           C  
ATOM   1029  CG  ASP C 316      58.820  37.366 -69.304  1.00  0.00           C  
ATOM   1030  OD1 ASP C 316      57.656  37.815 -69.372  1.00  0.00           O  
ATOM   1031  OD2 ASP C 316      59.441  37.263 -68.227  1.00  0.00           O  
ATOM   1032  N   LEU C 317      61.550  39.329 -71.400  1.00  0.00           N  
ATOM   1033  CA  LEU C 317      62.354  40.473 -70.958  1.00  0.00           C  
ATOM   1034  C   LEU C 317      62.087  41.683 -71.845  1.00  0.00           C  
ATOM   1035  O   LEU C 317      62.522  42.803 -71.560  1.00  0.00           O  
ATOM   1036  CB  LEU C 317      63.847  40.137 -71.022  1.00  0.00           C  
ATOM   1037  CG  LEU C 317      64.425  38.942 -70.255  1.00  0.00           C  
ATOM   1038  CD1 LEU C 317      65.845  38.709 -70.732  1.00  0.00           C  
ATOM   1039  CD2 LEU C 317      64.382  39.187 -68.750  1.00  0.00           C  
ATOM   1040  N   ARG C 318      61.376  41.446 -72.939  1.00  0.00           N  
ATOM   1041  CA  ARG C 318      61.049  42.513 -73.860  1.00  0.00           C  
ATOM   1042  C   ARG C 318      59.934  43.352 -73.282  1.00  0.00           C  
ATOM   1043  O   ARG C 318      59.673  44.468 -73.742  1.00  0.00           O  
ATOM   1044  CB  ARG C 318      60.650  41.941 -75.198  1.00  0.00           C  
ATOM   1045  CG  ARG C 318      61.830  41.383 -75.985  1.00  0.00           C  
ATOM   1046  CD  ARG C 318      61.346  41.010 -77.355  1.00  0.00           C  
ATOM   1047  NE  ARG C 318      62.368  40.435 -78.209  1.00  0.00           N  
ATOM   1048  CZ  ARG C 318      62.074  39.842 -79.352  1.00  0.00           C  
ATOM   1049  NH1 ARG C 318      60.806  39.775 -79.728  1.00  0.00           N  
ATOM   1050  NH2 ARG C 318      63.025  39.310 -80.096  1.00  0.00           N  
ATOM   1051  N   ARG C 319      59.284  42.810 -72.259  1.00  0.00           N  
ATOM   1052  CA  ARG C 319      58.221  43.517 -71.573  1.00  0.00           C  
ATOM   1053  C   ARG C 319      58.918  44.638 -70.822  1.00  0.00           C  
ATOM   1054  O   ARG C 319      59.906  44.396 -70.146  1.00  0.00           O  
ATOM   1055  CB  ARG C 319      57.524  42.557 -70.619  1.00  0.00           C  
ATOM   1056  CG  ARG C 319      56.880  41.380 -71.351  1.00  0.00           C  
ATOM   1057  CD  ARG C 319      56.446  40.279 -70.400  1.00  0.00           C  
ATOM   1058  NE  ARG C 319      55.515  40.754 -69.384  1.00  0.00           N  
ATOM   1059  CZ  ARG C 319      55.761  40.706 -68.077  1.00  0.00           C  
ATOM   1060  NH1 ARG C 319      56.908  40.205 -67.638  1.00  0.00           N  
ATOM   1061  NH2 ARG C 319      54.863  41.154 -67.204  1.00  0.00           N  
ATOM   1062  N   PRO C 320      58.426  45.884 -70.936  1.00  0.00           N  
ATOM   1063  CA  PRO C 320      59.041  47.028 -70.257  1.00  0.00           C  
ATOM   1064  C   PRO C 320      59.170  46.976 -68.739  1.00  0.00           C  
ATOM   1065  O   PRO C 320      60.137  47.503 -68.204  1.00  0.00           O  
ATOM   1066  CB  PRO C 320      58.184  48.213 -70.720  1.00  0.00           C  
ATOM   1067  CG  PRO C 320      57.702  47.801 -72.031  1.00  0.00           C  
ATOM   1068  CD  PRO C 320      57.315  46.345 -71.780  1.00  0.00           C  
ATOM   1069  N   GLU C 321      58.205  46.383 -68.039  1.00  0.00           N  
ATOM   1070  CA  GLU C 321      58.311  46.310 -66.585  1.00  0.00           C  
ATOM   1071  C   GLU C 321      59.432  45.349 -66.220  1.00  0.00           C  
ATOM   1072  O   GLU C 321      60.117  45.541 -65.214  1.00  0.00           O  
ATOM   1073  CB  GLU C 321      56.995  45.873 -65.940  1.00  0.00           C  
ATOM   1074  CG  GLU C 321      56.489  44.518 -66.346  1.00  0.00           C  
ATOM   1075  CD  GLU C 321      55.168  44.181 -65.673  1.00  0.00           C  
ATOM   1076  OE1 GLU C 321      55.153  43.960 -64.437  1.00  0.00           O  
ATOM   1077  OE2 GLU C 321      54.138  44.149 -66.383  1.00  0.00           O  
ATOM   1078  N   MET C 322      59.624  44.322 -67.047  1.00  0.00           N  
ATOM   1079  CA  MET C 322      60.699  43.373 -66.837  1.00  0.00           C  
ATOM   1080  C   MET C 322      62.027  44.087 -67.103  1.00  0.00           C  
ATOM   1081  O   MET C 322      62.915  44.079 -66.264  1.00  0.00           O  
ATOM   1082  CB  MET C 322      60.567  42.197 -67.790  1.00  0.00           C  
ATOM   1083  CG  MET C 322      59.387  41.302 -67.521  1.00  0.00           C  
ATOM   1084  SD  MET C 322      59.455  40.435 -65.941  1.00  0.00           S  
ATOM   1085  CE  MET C 322      61.043  39.621 -66.075  1.00  0.00           C  
ATOM   1086  N   ALA C 323      62.159  44.706 -68.272  1.00  0.00           N  
ATOM   1087  CA  ALA C 323      63.382  45.425 -68.633  1.00  0.00           C  
ATOM   1088  C   ALA C 323      63.696  46.570 -67.673  1.00  0.00           C  
ATOM   1089  O   ALA C 323      64.851  46.954 -67.500  1.00  0.00           O  
ATOM   1090  CB  ALA C 323      63.264  45.982 -70.036  1.00  0.00           C  
ATOM   1091  N   GLN C 324      62.666  47.132 -67.061  1.00  0.00           N  
ATOM   1092  CA  GLN C 324      62.865  48.235 -66.147  1.00  0.00           C  
ATOM   1093  C   GLN C 324      63.573  47.767 -64.865  1.00  0.00           C  
ATOM   1094  O   GLN C 324      64.378  48.503 -64.291  1.00  0.00           O  
ATOM   1095  CB  GLN C 324      61.513  48.881 -65.826  1.00  0.00           C  
ATOM   1096  CG  GLN C 324      61.607  50.080 -64.917  1.00  0.00           C  
ATOM   1097  CD  GLN C 324      62.366  51.214 -65.551  1.00  0.00           C  
ATOM   1098  OE1 GLN C 324      61.846  51.927 -66.412  1.00  0.00           O  
ATOM   1099  NE2 GLN C 324      63.614  51.385 -65.137  1.00  0.00           N  
ATOM   1100  N   ARG C 325      63.290  46.545 -64.422  1.00  0.00           N  
ATOM   1101  CA  ARG C 325      63.922  46.044 -63.214  1.00  0.00           C  
ATOM   1102  C   ARG C 325      65.402  45.862 -63.453  1.00  0.00           C  
ATOM   1103  O   ARG C 325      66.232  46.298 -62.652  1.00  0.00           O  
ATOM   1104  CB  ARG C 325      63.316  44.715 -62.794  1.00  0.00           C  
ATOM   1105  CG  ARG C 325      61.835  44.774 -62.572  1.00  0.00           C  
ATOM   1106  CD  ARG C 325      61.392  43.740 -61.573  1.00  0.00           C  
ATOM   1107  NE  ARG C 325      59.940  43.701 -61.467  1.00  0.00           N  
ATOM   1108  CZ  ARG C 325      59.140  43.190 -62.399  1.00  0.00           C  
ATOM   1109  NH1 ARG C 325      59.652  42.668 -63.512  1.00  0.00           N  
ATOM   1110  NH2 ARG C 325      57.826  43.195 -62.217  1.00  0.00           N  
ATOM   1111  N   LEU C 332      65.730  45.216 -64.565  1.00  0.00           N  
ATOM   1112  CA  LEU C 332      67.117  44.976 -64.906  1.00  0.00           C  
ATOM   1113  C   LEU C 332      67.875  46.279 -65.166  1.00  0.00           C  
ATOM   1114  O   LEU C 332      69.066  46.382 -64.879  1.00  0.00           O  
ATOM   1115  CB  LEU C 332      67.189  44.031 -66.112  1.00  0.00           C  
ATOM   1116  CG  LEU C 332      67.475  42.579 -65.717  1.00  0.00           C  
ATOM   1117  CD1 LEU C 332      66.825  42.237 -64.396  1.00  0.00           C  
ATOM   1118  CD2 LEU C 332      66.986  41.663 -66.798  1.00  0.00           C  
ATOM   1119  N   LYS C 333      67.191  47.278 -65.706  1.00  0.00           N  
ATOM   1120  CA  LYS C 333      67.847  48.548 -65.958  1.00  0.00           C  
ATOM   1121  C   LYS C 333      68.128  49.200 -64.605  1.00  0.00           C  
ATOM   1122  O   LYS C 333      69.155  49.859 -64.413  1.00  0.00           O  
ATOM   1123  CB  LYS C 333      66.967  49.449 -66.812  1.00  0.00           C  
ATOM   1124  CG  LYS C 333      66.807  48.978 -68.253  1.00  0.00           C  
ATOM   1125  CD  LYS C 333      66.017  49.999 -69.081  1.00  0.00           C  
ATOM   1126  CE  LYS C 333      64.638  50.256 -68.463  1.00  0.00           C  
ATOM   1127  NZ  LYS C 333      63.980  51.495 -68.973  1.00  0.00           N  
ATOM   1128  N   THR C 334      67.219  49.006 -63.656  1.00  0.00           N  
ATOM   1129  CA  THR C 334      67.437  49.564 -62.336  1.00  0.00           C  
ATOM   1130  C   THR C 334      68.562  48.796 -61.655  1.00  0.00           C  
ATOM   1131  O   THR C 334      69.386  49.391 -60.978  1.00  0.00           O  
ATOM   1132  CB  THR C 334      66.166  49.510 -61.465  1.00  0.00           C  
ATOM   1133  OG1 THR C 334      65.153  50.351 -62.044  1.00  0.00           O  
ATOM   1134  CG2 THR C 334      66.475  50.004 -60.040  1.00  0.00           C  
ATOM   1135  N   ARG C 335      68.604  47.481 -61.842  1.00  0.00           N  
ATOM   1136  CA  ARG C 335      69.661  46.688 -61.239  1.00  0.00           C  
ATOM   1137  C   ARG C 335      71.004  47.284 -61.654  1.00  0.00           C  
ATOM   1138  O   ARG C 335      71.845  47.596 -60.810  1.00  0.00           O  
ATOM   1139  CB  ARG C 335      69.590  45.212 -61.683  1.00  0.00           C  
ATOM   1140  CG  ARG C 335      70.385  44.254 -60.768  1.00  0.00           C  
ATOM   1141  CD  ARG C 335      70.600  42.858 -61.345  1.00  0.00           C  
ATOM   1142  NE  ARG C 335      69.927  41.824 -60.562  1.00  0.00           N  
ATOM   1143  CZ  ARG C 335      70.522  40.988 -59.706  1.00  0.00           C  
ATOM   1144  NH1 ARG C 335      71.833  41.043 -59.502  1.00  0.00           N  
ATOM   1145  NH2 ARG C 335      69.798  40.079 -59.051  1.00  0.00           N  
ATOM   1146  N   ALA C 336      71.206  47.459 -62.954  1.00  0.00           N  
ATOM   1147  CA  ALA C 336      72.464  48.015 -63.434  1.00  0.00           C  
ATOM   1148  C   ALA C 336      72.689  49.396 -62.826  1.00  0.00           C  
ATOM   1149  O   ALA C 336      73.827  49.815 -62.613  1.00  0.00           O  
ATOM   1150  CB  ALA C 336      72.462  48.106 -64.955  1.00  0.00           C  
ATOM   1151  N   LYS C 337      71.594  50.099 -62.548  1.00  0.00           N  
ATOM   1152  CA  LYS C 337      71.668  51.430 -61.958  1.00  0.00           C  
ATOM   1153  C   LYS C 337      72.250  51.295 -60.559  1.00  0.00           C  
ATOM   1154  O   LYS C 337      73.114  52.059 -60.155  1.00  0.00           O  
ATOM   1155  CB  LYS C 337      70.269  52.034 -61.855  1.00  0.00           C  
ATOM   1156  CG  LYS C 337      70.207  53.543 -62.001  1.00  0.00           C  
ATOM   1157  CD  LYS C 337      70.760  54.270 -60.810  1.00  0.00           C  
ATOM   1158  CE  LYS C 337      70.405  55.766 -60.873  1.00  0.00           C  
ATOM   1159  NZ  LYS C 337      68.933  56.068 -60.780  1.00  0.00           N  
ATOM   1160  N   ILE C 338      71.755  50.302 -59.833  1.00  0.00           N  
ATOM   1161  CA  ILE C 338      72.182  50.047 -58.480  1.00  0.00           C  
ATOM   1162  C   ILE C 338      73.648  49.662 -58.425  1.00  0.00           C  
ATOM   1163  O   ILE C 338      74.440  50.322 -57.746  1.00  0.00           O  
ATOM   1164  CB  ILE C 338      71.315  48.961 -57.881  1.00  0.00           C  
ATOM   1165  CG1 ILE C 338      69.877  49.464 -57.834  1.00  0.00           C  
ATOM   1166  CG2 ILE C 338      71.808  48.573 -56.521  1.00  0.00           C  
ATOM   1167  CD1 ILE C 338      68.865  48.413 -57.545  1.00  0.00           C  
ATOM   1168  N   THR C 339      74.029  48.623 -59.162  1.00  0.00           N  
ATOM   1169  CA  THR C 339      75.419  48.193 -59.128  1.00  0.00           C  
ATOM   1170  C   THR C 339      76.327  49.323 -59.594  1.00  0.00           C  
ATOM   1171  O   THR C 339      77.492  49.381 -59.236  1.00  0.00           O  
ATOM   1172  CB  THR C 339      75.660  46.914 -59.978  1.00  0.00           C  
ATOM   1173  OG1 THR C 339      75.887  47.265 -61.342  1.00  0.00           O  
ATOM   1174  CG2 THR C 339      74.459  45.990 -59.887  1.00  0.00           C  
ATOM   1175  N   SER C 340      75.779  50.247 -60.365  1.00  0.00           N  
ATOM   1176  CA  SER C 340      76.560  51.378 -60.861  1.00  0.00           C  
ATOM   1177  C   SER C 340      76.775  52.367 -59.705  1.00  0.00           C  
ATOM   1178  O   SER C 340      77.852  52.922 -59.554  1.00  0.00           O  
ATOM   1179  CB  SER C 340      75.812  52.044 -62.021  1.00  0.00           C  
ATOM   1180  OG  SER C 340      76.648  52.930 -62.730  1.00  0.00           O  
ATOM   1181  N   LEU C 341      75.745  52.566 -58.885  1.00  0.00           N  
ATOM   1182  CA  LEU C 341      75.825  53.459 -57.730  1.00  0.00           C  
ATOM   1183  C   LEU C 341      76.710  52.844 -56.638  1.00  0.00           C  
ATOM   1184  O   LEU C 341      77.474  53.556 -55.959  1.00  0.00           O  
ATOM   1185  CB  LEU C 341      74.431  53.723 -57.139  1.00  0.00           C  
ATOM   1186  CG  LEU C 341      73.388  54.508 -57.946  1.00  0.00           C  
ATOM   1187  CD1 LEU C 341      72.145  54.740 -57.081  1.00  0.00           C  
ATOM   1188  CD2 LEU C 341      73.985  55.830 -58.398  1.00  0.00           C  
ATOM   1189  N   VAL C 342      76.594  51.524 -56.471  1.00  0.00           N  
ATOM   1190  CA  VAL C 342      77.379  50.806 -55.474  1.00  0.00           C  
ATOM   1191  C   VAL C 342      78.873  50.969 -55.754  1.00  0.00           C  
ATOM   1192  O   VAL C 342      79.638  51.391 -54.879  1.00  0.00           O  
ATOM   1193  CB  VAL C 342      77.033  49.296 -55.455  1.00  0.00           C  
ATOM   1194  CG1 VAL C 342      77.886  48.591 -54.427  1.00  0.00           C  
ATOM   1195  CG2 VAL C 342      75.560  49.094 -55.123  1.00  0.00           C  
ATOM   1196  N   ARG C 343      79.277  50.659 -56.984  1.00  0.00           N  
ATOM   1197  CA  ARG C 343      80.679  50.758 -57.387  1.00  0.00           C  
ATOM   1198  C   ARG C 343      81.247  52.181 -57.313  1.00  0.00           C  
ATOM   1199  O   ARG C 343      82.375  52.384 -56.861  1.00  0.00           O  
ATOM   1200  CB  ARG C 343      80.853  50.217 -58.804  1.00  0.00           C  
ATOM   1201  CG  ARG C 343      80.390  48.782 -59.001  1.00  0.00           C  
ATOM   1202  CD  ARG C 343      80.881  48.253 -60.322  1.00  0.00           C  
ATOM   1203  NE  ARG C 343      81.377  46.885 -60.202  1.00  0.00           N  
ATOM   1204  CZ  ARG C 343      80.620  45.803 -60.339  1.00  0.00           C  
ATOM   1205  NH1 ARG C 343      79.325  45.930 -60.604  1.00  0.00           N  
ATOM   1206  NH2 ARG C 343      81.159  44.596 -60.229  1.00  0.00           N  
ATOM   1207  N   ARG C 344      80.482  53.168 -57.764  1.00  0.00           N  
ATOM   1208  CA  ARG C 344      80.971  54.530 -57.713  1.00  0.00           C  
ATOM   1209  C   ARG C 344      81.249  54.926 -56.271  1.00  0.00           C  
ATOM   1210  O   ARG C 344      82.236  55.590 -55.972  1.00  0.00           O  
ATOM   1211  CB  ARG C 344      79.960  55.490 -58.319  1.00  0.00           C  
ATOM   1212  CG  ARG C 344      80.383  56.057 -59.655  1.00  0.00           C  
ATOM   1213  CD  ARG C 344      79.968  55.151 -60.825  1.00  0.00           C  
ATOM   1214  NE  ARG C 344      80.197  55.791 -62.126  1.00  0.00           N  
ATOM   1215  CZ  ARG C 344      79.697  56.976 -62.493  1.00  0.00           C  
ATOM   1216  NH1 ARG C 344      78.927  57.664 -61.660  1.00  0.00           N  
ATOM   1217  NH2 ARG C 344      79.982  57.487 -63.688  1.00  0.00           N  
ATOM   1218  N   PHE C 345      80.368  54.511 -55.378  1.00  0.00           N  
ATOM   1219  CA  PHE C 345      80.525  54.818 -53.972  1.00  0.00           C  
ATOM   1220  C   PHE C 345      81.698  54.036 -53.391  1.00  0.00           C  
ATOM   1221  O   PHE C 345      82.596  54.629 -52.791  1.00  0.00           O  
ATOM   1222  CB  PHE C 345      79.228  54.485 -53.238  1.00  0.00           C  
ATOM   1223  CG  PHE C 345      79.302  54.615 -51.741  1.00  0.00           C  
ATOM   1224  CD1 PHE C 345      80.054  53.720 -50.979  1.00  0.00           C  
ATOM   1225  CD2 PHE C 345      78.543  55.569 -51.083  1.00  0.00           C  
ATOM   1226  CE1 PHE C 345      80.035  53.771 -49.591  1.00  0.00           C  
ATOM   1227  CE2 PHE C 345      78.523  55.624 -49.693  1.00  0.00           C  
ATOM   1228  CZ  PHE C 345      79.264  54.725 -48.952  1.00  0.00           C  
ATOM   1229  N   MET C 347      81.715  52.717 -53.592  1.00  0.00           N  
ATOM   1230  CA  MET C 347      82.792  51.894 -53.043  1.00  0.00           C  
ATOM   1231  C   MET C 347      84.193  52.329 -53.460  1.00  0.00           C  
ATOM   1232  O   MET C 347      85.095  52.391 -52.616  1.00  0.00           O  
ATOM   1233  CB  MET C 347      82.576  50.420 -53.378  1.00  0.00           C  
ATOM   1234  CG  MET C 347      81.360  49.788 -52.687  1.00  0.00           C  
ATOM   1235  SD  MET C 347      81.278  50.053 -50.887  1.00  0.00           S  
ATOM   1236  CE  MET C 347      82.177  48.606 -50.234  1.00  0.00           C  
ATOM   1237  N   ASP C 348      84.400  52.627 -54.738  1.00  0.00           N  
ATOM   1238  CA  ASP C 348      85.724  53.076 -55.166  1.00  0.00           C  
ATOM   1239  C   ASP C 348      85.969  54.437 -54.547  1.00  0.00           C  
ATOM   1240  O   ASP C 348      87.093  54.786 -54.187  1.00  0.00           O  
ATOM   1241  CB  ASP C 348      85.813  53.242 -56.677  1.00  0.00           C  
ATOM   1242  CG  ASP C 348      85.569  51.960 -57.424  1.00  0.00           C  
ATOM   1243  OD1 ASP C 348      86.046  50.886 -56.970  1.00  0.00           O  
ATOM   1244  OD2 ASP C 348      84.908  52.043 -58.483  1.00  0.00           O  
ATOM   1245  N   ASP C 349      84.889  55.195 -54.420  1.00  0.00           N  
ATOM   1246  CA  ASP C 349      84.936  56.542 -53.877  1.00  0.00           C  
ATOM   1247  C   ASP C 349      85.338  56.591 -52.420  1.00  0.00           C  
ATOM   1248  O   ASP C 349      85.769  57.626 -51.938  1.00  0.00           O  
ATOM   1249  CB  ASP C 349      83.578  57.211 -54.035  1.00  0.00           C  
ATOM   1250  CG  ASP C 349      83.684  58.706 -54.188  1.00  0.00           C  
ATOM   1251  OD1 ASP C 349      84.421  59.341 -53.391  1.00  0.00           O  
ATOM   1252  OD2 ASP C 349      83.019  59.244 -55.104  1.00  0.00           O  
ATOM   1253  N   HIS C 352      85.167  55.482 -51.713  1.00  0.00           N  
ATOM   1254  CA  HIS C 352      85.536  55.411 -50.316  1.00  0.00           C  
ATOM   1255  C   HIS C 352      86.813  54.574 -50.183  1.00  0.00           C  
ATOM   1256  O   HIS C 352      87.079  53.947 -49.137  1.00  0.00           O  
ATOM   1257  CB  HIS C 352      84.396  54.811 -49.496  1.00  0.00           C  
ATOM   1258  CG  HIS C 352      83.317  55.792 -49.155  1.00  0.00           C  
ATOM   1259  ND1 HIS C 352      82.286  56.101 -50.017  1.00  0.00           N  
ATOM   1260  CD2 HIS C 352      83.155  56.594 -48.076  1.00  0.00           C  
ATOM   1261  CE1 HIS C 352      81.541  57.054 -49.488  1.00  0.00           C  
ATOM   1262  NE2 HIS C 352      82.048  57.373 -48.310  1.00  0.00           N  
ATOM   1263  N   GLY C 361      87.598  54.569 -51.262  1.00  0.00           N  
ATOM   1264  CA  GLY C 361      88.851  53.843 -51.279  1.00  0.00           C  
ATOM   1265  C   GLY C 361      88.725  52.335 -51.228  1.00  0.00           C  
ATOM   1266  O   GLY C 361      89.643  51.644 -50.791  1.00  0.00           O  
ATOM   1267  N   PHE C 362      87.593  51.797 -51.652  1.00  0.00           N  
ATOM   1268  CA  PHE C 362      87.494  50.355 -51.638  1.00  0.00           C  
ATOM   1269  C   PHE C 362      88.008  49.796 -52.953  1.00  0.00           C  
ATOM   1270  O   PHE C 362      87.721  50.323 -54.022  1.00  0.00           O  
ATOM   1271  CB  PHE C 362      86.072  49.910 -51.378  1.00  0.00           C  
ATOM   1272  CG  PHE C 362      85.690  49.969 -49.941  1.00  0.00           C  
ATOM   1273  CD1 PHE C 362      85.446  51.187 -49.323  1.00  0.00           C  
ATOM   1274  CD2 PHE C 362      85.541  48.800 -49.204  1.00  0.00           C  
ATOM   1275  CE1 PHE C 362      85.046  51.243 -47.991  1.00  0.00           C  
ATOM   1276  CE2 PHE C 362      85.144  48.845 -47.876  1.00  0.00           C  
ATOM   1277  CZ  PHE C 362      84.893  50.072 -47.268  1.00  0.00           C  
ATOM   1278  N   LEU C 363      88.784  48.728 -52.853  1.00  0.00           N  
ATOM   1279  CA  LEU C 363      89.381  48.081 -54.001  1.00  0.00           C  
ATOM   1280  C   LEU C 363      88.622  46.860 -54.470  1.00  0.00           C  
ATOM   1281  O   LEU C 363      88.339  45.932 -53.690  1.00  0.00           O  
ATOM   1282  CB  LEU C 363      90.797  47.659 -53.658  1.00  0.00           C  
ATOM   1283  CG  LEU C 363      92.011  48.451 -54.106  1.00  0.00           C  
ATOM   1284  CD1 LEU C 363      91.652  49.900 -54.302  1.00  0.00           C  
ATOM   1285  CD2 LEU C 363      93.141  48.226 -53.060  1.00  0.00           C  
ATOM   1286  N   ASP C 364      88.295  46.878 -55.759  1.00  0.00           N  
ATOM   1287  CA  ASP C 364      87.613  45.775 -56.401  1.00  0.00           C  
ATOM   1288  C   ASP C 364      88.740  44.841 -56.868  1.00  0.00           C  
ATOM   1289  O   ASP C 364      89.558  45.179 -57.738  1.00  0.00           O  
ATOM   1290  CB  ASP C 364      86.790  46.306 -57.576  1.00  0.00           C  
ATOM   1291  CG  ASP C 364      86.134  45.204 -58.392  1.00  0.00           C  
ATOM   1292  OD1 ASP C 364      86.136  44.039 -57.963  1.00  0.00           O  
ATOM   1293  OD2 ASP C 364      85.603  45.507 -59.476  1.00  0.00           O  
ATOM   1294  N   ILE C 365      88.812  43.678 -56.237  1.00  0.00           N  
ATOM   1295  CA  ILE C 365      89.820  42.672 -56.563  1.00  0.00           C  
ATOM   1296  C   ILE C 365      89.050  41.366 -56.758  1.00  0.00           C  
ATOM   1297  O   ILE C 365      88.115  41.060 -56.019  1.00  0.00           O  
ATOM   1298  CB  ILE C 365      90.840  42.539 -55.418  1.00  0.00           C  
ATOM   1299  CG1 ILE C 365      91.320  43.941 -55.016  1.00  0.00           C  
ATOM   1300  CG2 ILE C 365      92.010  41.679 -55.843  1.00  0.00           C  
ATOM   1301  CD1 ILE C 365      92.267  43.965 -53.862  1.00  0.00           C  
ATOM   1302  N   GLU C 366      89.413  40.616 -57.784  1.00  0.00           N  
ATOM   1303  CA  GLU C 366      88.726  39.374 -58.056  1.00  0.00           C  
ATOM   1304  C   GLU C 366      89.328  38.190 -57.312  1.00  0.00           C  
ATOM   1305  O   GLU C 366      90.533  38.124 -57.059  1.00  0.00           O  
ATOM   1306  CB  GLU C 366      88.741  39.087 -59.556  1.00  0.00           C  
ATOM   1307  CG  GLU C 366      88.091  40.151 -60.419  1.00  0.00           C  
ATOM   1308  CD  GLU C 366      88.382  39.929 -61.885  1.00  0.00           C  
ATOM   1309  OE1 GLU C 366      88.148  38.790 -62.343  1.00  0.00           O  
ATOM   1310  OE2 GLU C 366      88.846  40.877 -62.567  1.00  0.00           O  
ATOM   1311  N   THR C 368      88.461  37.247 -56.983  1.00  0.00           N  
ATOM   1312  CA  THR C 368      88.858  36.042 -56.292  1.00  0.00           C  
ATOM   1313  C   THR C 368      88.454  34.883 -57.203  1.00  0.00           C  
ATOM   1314  O   THR C 368      87.597  35.039 -58.065  1.00  0.00           O  
ATOM   1315  CB  THR C 368      88.166  35.970 -54.929  1.00  0.00           C  
ATOM   1316  OG1 THR C 368      86.776  35.679 -55.091  1.00  0.00           O  
ATOM   1317  CG2 THR C 368      88.293  37.301 -54.243  1.00  0.00           C  
ATOM   1318  N   PRO C 370      89.077  33.713 -57.034  1.00  0.00           N  
ATOM   1319  CA  PRO C 370      88.794  32.520 -57.849  1.00  0.00           C  
ATOM   1320  C   PRO C 370      87.380  31.928 -57.773  1.00  0.00           C  
ATOM   1321  O   PRO C 370      86.741  31.972 -56.728  1.00  0.00           O  
ATOM   1322  CB  PRO C 370      89.833  31.510 -57.354  1.00  0.00           C  
ATOM   1323  CG  PRO C 370      90.930  32.384 -56.715  1.00  0.00           C  
ATOM   1324  CD  PRO C 370      90.135  33.445 -56.042  1.00  0.00           C  
ATOM   1325  N   MET C 371      86.895  31.377 -58.892  1.00  0.00           N  
ATOM   1326  CA  MET C 371      85.591  30.714 -58.905  1.00  0.00           C  
ATOM   1327  C   MET C 371      85.907  29.214 -58.746  1.00  0.00           C  
ATOM   1328  O   MET C 371      85.081  28.435 -58.304  1.00  0.00           O  
ATOM   1329  CB  MET C 371      84.828  30.962 -60.218  1.00  0.00           C  
ATOM   1330  CG  MET C 371      84.098  32.307 -60.338  1.00  0.00           C  
ATOM   1331  SD  MET C 371      83.010  32.818 -58.935  1.00  0.00           S  
ATOM   1332  CE  MET C 371      84.183  33.839 -57.909  1.00  0.00           C  
ATOM   1333  N   LEU C 372      87.113  28.813 -59.118  1.00  0.00           N  
ATOM   1334  CA  LEU C 372      87.525  27.427 -58.954  1.00  0.00           C  
ATOM   1335  C   LEU C 372      88.346  27.380 -57.644  1.00  0.00           C  
ATOM   1336  O   LEU C 372      89.529  27.741 -57.623  1.00  0.00           O  
ATOM   1337  CB  LEU C 372      88.385  26.981 -60.151  1.00  0.00           C  
ATOM   1338  CG  LEU C 372      87.776  26.976 -61.562  1.00  0.00           C  
ATOM   1339  CD1 LEU C 372      88.842  26.633 -62.581  1.00  0.00           C  
ATOM   1340  CD2 LEU C 372      86.657  25.980 -61.645  1.00  0.00           C  
ATOM   1341  N   THR C 373      87.720  26.942 -56.554  1.00  0.00           N  
ATOM   1342  CA  THR C 373      88.401  26.909 -55.260  1.00  0.00           C  
ATOM   1343  C   THR C 373      88.589  25.518 -54.645  1.00  0.00           C  
ATOM   1344  O   THR C 373      88.225  24.503 -55.232  1.00  0.00           O  
ATOM   1345  CB  THR C 373      87.654  27.784 -54.239  1.00  0.00           C  
ATOM   1346  OG1 THR C 373      86.502  27.084 -53.752  1.00  0.00           O  
ATOM   1347  CG2 THR C 373      87.189  29.066 -54.888  1.00  0.00           C  
ATOM   1348  N   LYS C 374      89.171  25.491 -53.453  1.00  0.00           N  
ATOM   1349  CA  LYS C 374      89.415  24.245 -52.720  1.00  0.00           C  
ATOM   1350  C   LYS C 374      88.094  23.592 -52.290  1.00  0.00           C  
ATOM   1351  O   LYS C 374      87.108  24.286 -52.025  1.00  0.00           O  
ATOM   1352  CB  LYS C 374      90.261  24.547 -51.471  1.00  0.00           C  
ATOM   1353  CG  LYS C 374      91.329  23.526 -51.137  1.00  0.00           C  
ATOM   1354  CD  LYS C 374      90.747  22.283 -50.530  1.00  0.00           C  
ATOM   1355  CE  LYS C 374      91.812  21.215 -50.351  1.00  0.00           C  
ATOM   1356  NZ  LYS C 374      91.247  20.023 -49.661  1.00  0.00           N  
ATOM   1357  N   ALA C 375      88.073  22.262 -52.216  1.00  0.00           N  
ATOM   1358  CA  ALA C 375      86.878  21.539 -51.793  1.00  0.00           C  
ATOM   1359  C   ALA C 375      87.105  20.965 -50.393  1.00  0.00           C  
ATOM   1360  O   ALA C 375      88.014  20.157 -50.180  1.00  0.00           O  
ATOM   1361  CB  ALA C 375      86.558  20.429 -52.783  1.00  0.00           C  
ATOM   1362  N   THR C 376      86.266  21.392 -49.450  1.00  0.00           N  
ATOM   1363  CA  THR C 376      86.341  20.982 -48.040  1.00  0.00           C  
ATOM   1364  C   THR C 376      84.923  21.128 -47.452  1.00  0.00           C  
ATOM   1365  O   THR C 376      83.946  20.839 -48.147  1.00  0.00           O  
ATOM   1366  CB  THR C 376      87.328  21.917 -47.270  1.00  0.00           C  
ATOM   1367  OG1 THR C 376      86.921  23.287 -47.427  1.00  0.00           O  
ATOM   1368  CG2 THR C 376      88.766  21.746 -47.785  1.00  0.00           C  
ATOM   1369  N   PRO C 377      84.794  21.506 -46.155  1.00  0.00           N  
ATOM   1370  CA  PRO C 377      83.453  21.673 -45.565  1.00  0.00           C  
ATOM   1371  C   PRO C 377      83.188  23.017 -44.824  1.00  0.00           C  
ATOM   1372  O   PRO C 377      84.110  23.616 -44.244  1.00  0.00           O  
ATOM   1373  CB  PRO C 377      83.368  20.500 -44.608  1.00  0.00           C  
ATOM   1374  CG  PRO C 377      84.716  20.546 -43.986  1.00  0.00           C  
ATOM   1375  CD  PRO C 377      85.683  20.907 -45.131  1.00  0.00           C  
ATOM   1376  N   GLU C 479      81.925  23.463 -44.859  1.00  0.00           N  
ATOM   1377  CA  GLU C 479      81.455  24.679 -44.171  1.00  0.00           C  
ATOM   1378  C   GLU C 479      79.977  24.473 -43.781  1.00  0.00           C  
ATOM   1379  O   GLU C 479      79.595  23.377 -43.375  1.00  0.00           O  
ATOM   1380  CB  GLU C 479      81.597  25.941 -45.047  1.00  0.00           C  
ATOM   1381  CG  GLU C 479      81.300  27.254 -44.271  1.00  0.00           C  
ATOM   1382  CD  GLU C 479      81.248  28.517 -45.143  1.00  0.00           C  
ATOM   1383  OE1 GLU C 479      80.558  28.509 -46.190  1.00  0.00           O  
ATOM   1384  OE2 GLU C 479      81.885  29.529 -44.767  1.00  0.00           O  
ATOM   1385  N   GLY C 488      79.153  25.513 -43.910  1.00  0.00           N  
ATOM   1386  CA  GLY C 488      77.741  25.416 -43.556  1.00  0.00           C  
ATOM   1387  C   GLY C 488      76.908  24.455 -44.397  1.00  0.00           C  
ATOM   1388  O   GLY C 488      75.927  23.880 -43.914  1.00  0.00           O  
ATOM   1389  N   ALA C 495      77.287  24.295 -45.663  1.00  0.00           N  
ATOM   1390  CA  ALA C 495      76.595  23.389 -46.579  1.00  0.00           C  
ATOM   1391  C   ALA C 495      77.626  22.668 -47.460  1.00  0.00           C  
ATOM   1392  O   ALA C 495      78.797  22.530 -47.077  1.00  0.00           O  
ATOM   1393  CB  ALA C 495      75.594  24.168 -47.449  1.00  0.00           C  
ATOM   1394  N   ARG C 496      77.182  22.197 -48.626  1.00  0.00           N  
ATOM   1395  CA  ARG C 496      78.063  21.503 -49.564  1.00  0.00           C  
ATOM   1396  C   ARG C 496      78.153  22.313 -50.844  1.00  0.00           C  
ATOM   1397  O   ARG C 496      77.262  23.104 -51.154  1.00  0.00           O  
ATOM   1398  CB  ARG C 496      77.551  20.090 -49.855  1.00  0.00           C  
ATOM   1399  CG  ARG C 496      77.385  19.248 -48.596  1.00  0.00           C  
ATOM   1400  CD  ARG C 496      78.575  19.407 -47.645  1.00  0.00           C  
ATOM   1401  NE  ARG C 496      79.781  18.734 -48.123  1.00  0.00           N  
ATOM   1402  CZ  ARG C 496      80.962  18.784 -47.508  1.00  0.00           C  
ATOM   1403  NH1 ARG C 496      81.095  19.485 -46.389  1.00  0.00           N  
ATOM   1404  NH2 ARG C 496      82.004  18.120 -47.997  1.00  0.00           N  
ATOM   1405  N   ASP C 497      79.233  22.123 -51.589  1.00  0.00           N  
ATOM   1406  CA  ASP C 497      79.421  22.895 -52.806  1.00  0.00           C  
ATOM   1407  C   ASP C 497      79.299  22.070 -54.079  1.00  0.00           C  
ATOM   1408  O   ASP C 497      79.086  20.853 -54.038  1.00  0.00           O  
ATOM   1409  CB  ASP C 497      80.779  23.617 -52.759  1.00  0.00           C  
ATOM   1410  CG  ASP C 497      81.541  23.352 -51.461  1.00  0.00           C  
ATOM   1411  OD1 ASP C 497      82.094  22.233 -51.307  1.00  0.00           O  
ATOM   1412  OD2 ASP C 497      81.572  24.260 -50.597  1.00  0.00           O  
ATOM   1413  N   TYR C 498      79.393  22.760 -55.210  1.00  0.00           N  
ATOM   1414  CA  TYR C 498      79.314  22.108 -56.493  1.00  0.00           C  
ATOM   1415  C   TYR C 498      80.746  21.774 -56.811  1.00  0.00           C  
ATOM   1416  O   TYR C 498      81.597  22.658 -56.859  1.00  0.00           O  
ATOM   1417  CB  TYR C 498      78.753  23.051 -57.551  1.00  0.00           C  
ATOM   1418  CG  TYR C 498      77.377  23.587 -57.245  1.00  0.00           C  
ATOM   1419  CD1 TYR C 498      77.212  24.670 -56.386  1.00  0.00           C  
ATOM   1420  CD2 TYR C 498      76.234  23.027 -57.835  1.00  0.00           C  
ATOM   1421  CE1 TYR C 498      75.957  25.191 -56.121  1.00  0.00           C  
ATOM   1422  CE2 TYR C 498      74.962  23.546 -57.574  1.00  0.00           C  
ATOM   1423  CZ  TYR C 498      74.838  24.629 -56.714  1.00  0.00           C  
ATOM   1424  OH  TYR C 498      73.597  25.149 -56.424  1.00  0.00           O  
ATOM   1425  N   LEU C 499      81.009  20.487 -56.992  1.00  0.00           N  
ATOM   1426  CA  LEU C 499      82.338  20.013 -57.298  1.00  0.00           C  
ATOM   1427  C   LEU C 499      82.562  20.146 -58.800  1.00  0.00           C  
ATOM   1428  O   LEU C 499      81.621  20.098 -59.602  1.00  0.00           O  
ATOM   1429  CB  LEU C 499      82.488  18.561 -56.831  1.00  0.00           C  
ATOM   1430  CG  LEU C 499      82.449  18.313 -55.304  1.00  0.00           C  
ATOM   1431  CD1 LEU C 499      82.620  16.833 -54.984  1.00  0.00           C  
ATOM   1432  CD2 LEU C 499      83.573  19.096 -54.638  1.00  0.00           C  
ATOM   1433  N   VAL C 500      83.816  20.349 -59.168  1.00  0.00           N  
ATOM   1434  CA  VAL C 500      84.191  20.518 -60.552  1.00  0.00           C  
ATOM   1435  C   VAL C 500      85.343  19.577 -60.877  1.00  0.00           C  
ATOM   1436  O   VAL C 500      86.488  19.823 -60.483  1.00  0.00           O  
ATOM   1437  CB  VAL C 500      84.646  21.972 -60.822  1.00  0.00           C  
ATOM   1438  CG1 VAL C 500      85.028  22.143 -62.266  1.00  0.00           C  
ATOM   1439  CG2 VAL C 500      83.540  22.941 -60.451  1.00  0.00           C  
ATOM   1440  N   PRO C 501      85.052  18.476 -61.595  1.00  0.00           N  
ATOM   1441  CA  PRO C 501      86.062  17.482 -61.989  1.00  0.00           C  
ATOM   1442  C   PRO C 501      87.163  18.073 -62.863  1.00  0.00           C  
ATOM   1443  O   PRO C 501      86.886  18.758 -63.855  1.00  0.00           O  
ATOM   1444  CB  PRO C 501      85.242  16.426 -62.737  1.00  0.00           C  
ATOM   1445  CG  PRO C 501      84.071  17.211 -63.262  1.00  0.00           C  
ATOM   1446  CD  PRO C 501      83.720  18.097 -62.102  1.00  0.00           C  
ATOM   1447  N   SER C 502      88.410  17.804 -62.487  1.00  0.00           N  
ATOM   1448  CA  SER C 502      89.576  18.289 -63.229  1.00  0.00           C  
ATOM   1449  C   SER C 502      89.984  17.299 -64.318  1.00  0.00           C  
ATOM   1450  O   SER C 502      89.882  16.085 -64.146  1.00  0.00           O  
ATOM   1451  CB  SER C 502      90.762  18.510 -62.275  1.00  0.00           C  
ATOM   1452  OG  SER C 502      91.838  19.160 -62.929  1.00  0.00           O  
ATOM   1453  N   ARG C 503      90.446  17.835 -65.438  1.00  0.00           N  
ATOM   1454  CA  ARG C 503      90.873  17.021 -66.565  1.00  0.00           C  
ATOM   1455  C   ARG C 503      92.389  16.835 -66.493  1.00  0.00           C  
ATOM   1456  O   ARG C 503      92.924  15.843 -66.990  1.00  0.00           O  
ATOM   1457  CB  ARG C 503      90.492  17.715 -67.871  1.00  0.00           C  
ATOM   1458  CG  ARG C 503      90.648  16.876 -69.119  1.00  0.00           C  
ATOM   1459  CD  ARG C 503      90.402  17.741 -70.347  1.00  0.00           C  
ATOM   1460  NE  ARG C 503      91.390  18.820 -70.455  1.00  0.00           N  
ATOM   1461  CZ  ARG C 503      92.632  18.663 -70.912  1.00  0.00           C  
ATOM   1462  NH1 ARG C 503      93.058  17.469 -71.316  1.00  0.00           N  
ATOM   1463  NH2 ARG C 503      93.456  19.702 -70.959  1.00  0.00           N  
ATOM   1464  N   VAL C 550      93.069  17.798 -65.869  1.00  0.00           N  
ATOM   1465  CA  VAL C 550      94.517  17.750 -65.712  1.00  0.00           C  
ATOM   1466  C   VAL C 550      94.859  16.833 -64.554  1.00  0.00           C  
ATOM   1467  O   VAL C 550      95.927  16.231 -64.528  1.00  0.00           O  
ATOM   1468  CB  VAL C 550      95.110  19.143 -65.410  1.00  0.00           C  
ATOM   1469  CG1 VAL C 550      96.621  19.047 -65.319  1.00  0.00           C  
ATOM   1470  CG2 VAL C 550      94.705  20.145 -66.490  1.00  0.00           C  
ATOM   1471  N   HIS C 650      93.948  16.729 -63.594  1.00  0.00           N  
ATOM   1472  CA  HIS C 650      94.159  15.877 -62.431  1.00  0.00           C  
ATOM   1473  C   HIS C 650      92.992  14.910 -62.273  1.00  0.00           C  
ATOM   1474  O   HIS C 650      91.954  15.257 -61.717  1.00  0.00           O  
ATOM   1475  CB  HIS C 650      94.305  16.754 -61.195  1.00  0.00           C  
ATOM   1476  CG  HIS C 650      95.425  17.736 -61.298  1.00  0.00           C  
ATOM   1477  ND1 HIS C 650      96.731  17.405 -61.007  1.00  0.00           N  
ATOM   1478  CD2 HIS C 650      95.447  19.019 -61.732  1.00  0.00           C  
ATOM   1479  CE1 HIS C 650      97.510  18.442 -61.260  1.00  0.00           C  
ATOM   1480  NE2 HIS C 650      96.756  19.434 -61.701  1.00  0.00           N  
ATOM   1481  N   LYS C 651      93.172  13.690 -62.768  1.00  0.00           N  
ATOM   1482  CA  LYS C 651      92.125  12.666 -62.721  1.00  0.00           C  
ATOM   1483  C   LYS C 651      91.590  12.331 -61.329  1.00  0.00           C  
ATOM   1484  O   LYS C 651      92.316  11.819 -60.483  1.00  0.00           O  
ATOM   1485  CB  LYS C 651      92.619  11.369 -63.386  1.00  0.00           C  
ATOM   1486  CG  LYS C 651      93.018  11.501 -64.875  1.00  0.00           C  
ATOM   1487  CD  LYS C 651      93.092  10.139 -65.600  1.00  0.00           C  
ATOM   1488  CE  LYS C 651      93.997   9.125 -64.879  1.00  0.00           C  
ATOM   1489  NZ  LYS C 651      94.004   7.770 -65.528  1.00  0.00           N  
ATOM   1490  N   GLY C 652      90.314  12.616 -61.094  1.00  0.00           N  
ATOM   1491  CA  GLY C 652      89.732  12.299 -59.802  1.00  0.00           C  
ATOM   1492  C   GLY C 652      89.813  13.369 -58.727  1.00  0.00           C  
ATOM   1493  O   GLY C 652      89.348  13.158 -57.612  1.00  0.00           O  
ATOM   1494  N   LYS C 653      90.417  14.506 -59.038  1.00  0.00           N  
ATOM   1495  CA  LYS C 653      90.499  15.588 -58.070  1.00  0.00           C  
ATOM   1496  C   LYS C 653      89.538  16.694 -58.509  1.00  0.00           C  
ATOM   1497  O   LYS C 653      89.346  16.941 -59.698  1.00  0.00           O  
ATOM   1498  CB  LYS C 653      91.928  16.124 -57.975  1.00  0.00           C  
ATOM   1499  CG  LYS C 653      92.931  15.171 -57.363  1.00  0.00           C  
ATOM   1500  CD  LYS C 653      94.288  15.536 -57.872  1.00  0.00           C  
ATOM   1501  CE  LYS C 653      95.425  14.876 -57.112  1.00  0.00           C  
ATOM   1502  NZ  LYS C 653      96.755  15.331 -57.673  1.00  0.00           N  
ATOM   1503  N   PHE C 654      88.933  17.364 -57.541  1.00  0.00           N  
ATOM   1504  CA  PHE C 654      87.975  18.401 -57.855  1.00  0.00           C  
ATOM   1505  C   PHE C 654      88.332  19.799 -57.395  1.00  0.00           C  
ATOM   1506  O   PHE C 654      89.278  20.029 -56.644  1.00  0.00           O  
ATOM   1507  CB  PHE C 654      86.594  18.049 -57.261  1.00  0.00           C  
ATOM   1508  CG  PHE C 654      86.017  16.756 -57.766  1.00  0.00           C  
ATOM   1509  CD1 PHE C 654      86.574  15.532 -57.393  1.00  0.00           C  
ATOM   1510  CD2 PHE C 654      84.929  16.756 -58.624  1.00  0.00           C  
ATOM   1511  CE1 PHE C 654      86.054  14.333 -57.868  1.00  0.00           C  
ATOM   1512  CE2 PHE C 654      84.408  15.552 -59.101  1.00  0.00           C  
ATOM   1513  CZ  PHE C 654      84.975  14.340 -58.719  1.00  0.00           C  
ATOM   1514  N   TYR C 655      87.539  20.733 -57.895  1.00  0.00           N  
ATOM   1515  CA  TYR C 655      87.634  22.124 -57.531  1.00  0.00           C  
ATOM   1516  C   TYR C 655      86.238  22.318 -56.951  1.00  0.00           C  
ATOM   1517  O   TYR C 655      85.356  21.479 -57.140  1.00  0.00           O  
ATOM   1518  CB  TYR C 655      87.791  23.017 -58.760  1.00  0.00           C  
ATOM   1519  CG  TYR C 655      89.111  22.917 -59.510  1.00  0.00           C  
ATOM   1520  CD1 TYR C 655      90.273  23.528 -59.034  1.00  0.00           C  
ATOM   1521  CD2 TYR C 655      89.171  22.271 -60.738  1.00  0.00           C  
ATOM   1522  CE1 TYR C 655      91.426  23.504 -59.766  1.00  0.00           C  
ATOM   1523  CE2 TYR C 655      90.318  22.236 -61.468  1.00  0.00           C  
ATOM   1524  CZ  TYR C 655      91.444  22.851 -60.995  1.00  0.00           C  
ATOM   1525  OH  TYR C 655      92.571  22.829 -61.809  1.00  0.00           O  
ATOM   1526  N   ALA C 656      86.031  23.393 -56.220  1.00  0.00           N  
ATOM   1527  CA  ALA C 656      84.711  23.632 -55.700  1.00  0.00           C  
ATOM   1528  C   ALA C 656      84.389  25.067 -56.075  1.00  0.00           C  
ATOM   1529  O   ALA C 656      85.289  25.911 -56.175  1.00  0.00           O  
ATOM   1530  CB  ALA C 656      84.686  23.450 -54.207  1.00  0.00           C  
ATOM   1531  N   LEU C 657      83.115  25.329 -56.339  1.00  0.00           N  
ATOM   1532  CA  LEU C 657      82.683  26.678 -56.671  1.00  0.00           C  
ATOM   1533  C   LEU C 657      82.602  27.389 -55.334  1.00  0.00           C  
ATOM   1534  O   LEU C 657      82.391  26.763 -54.296  1.00  0.00           O  
ATOM   1535  CB  LEU C 657      81.315  26.669 -57.357  1.00  0.00           C  
ATOM   1536  CG  LEU C 657      81.309  26.017 -58.732  1.00  0.00           C  
ATOM   1537  CD1 LEU C 657      79.947  26.140 -59.352  1.00  0.00           C  
ATOM   1538  CD2 LEU C 657      82.347  26.682 -59.597  1.00  0.00           C  
ATOM   1539  N   PRO C 658      82.760  28.710 -55.343  1.00  0.00           N  
ATOM   1540  CA  PRO C 658      82.716  29.519 -54.132  1.00  0.00           C  
ATOM   1541  C   PRO C 658      81.391  29.592 -53.395  1.00  0.00           C  
ATOM   1542  O   PRO C 658      80.402  30.077 -53.936  1.00  0.00           O  
ATOM   1543  CB  PRO C 658      83.148  30.891 -54.638  1.00  0.00           C  
ATOM   1544  CG  PRO C 658      82.547  30.927 -56.006  1.00  0.00           C  
ATOM   1545  CD  PRO C 658      82.901  29.560 -56.538  1.00  0.00           C  
ATOM   1546  N   GLN C 659      81.380  29.111 -52.156  1.00  0.00           N  
ATOM   1547  CA  GLN C 659      80.194  29.190 -51.303  1.00  0.00           C  
ATOM   1548  C   GLN C 659      80.237  30.589 -50.687  1.00  0.00           C  
ATOM   1549  O   GLN C 659      79.347  30.970 -49.930  1.00  0.00           O  
ATOM   1550  CB  GLN C 659      80.243  28.142 -50.195  1.00  0.00           C  
ATOM   1551  CG  GLN C 659      79.863  26.742 -50.637  1.00  0.00           C  
ATOM   1552  CD  GLN C 659      78.369  26.471 -50.537  1.00  0.00           C  
ATOM   1553  OE1 GLN C 659      77.892  25.416 -50.958  1.00  0.00           O  
ATOM   1554  NE2 GLN C 659      77.627  27.416 -49.969  1.00  0.00           N  
ATOM   1555  N   SER C 660      81.297  31.324 -51.044  1.00  0.00           N  
ATOM   1556  CA  SER C 660      81.594  32.701 -50.617  1.00  0.00           C  
ATOM   1557  C   SER C 660      83.091  33.063 -50.818  1.00  0.00           C  
ATOM   1558  O   SER C 660      83.981  32.199 -50.716  1.00  0.00           O  
ATOM   1559  CB  SER C 660      81.250  32.936 -49.128  1.00  0.00           C  
ATOM   1560  OG  SER C 660      80.580  31.846 -48.513  1.00  0.00           O  
ATOM   1561  N   PRO C 661      83.380  34.348 -51.129  1.00  0.00           N  
ATOM   1562  CA  PRO C 661      84.745  34.871 -51.339  1.00  0.00           C  
ATOM   1563  C   PRO C 661      85.362  35.106 -49.954  1.00  0.00           C  
ATOM   1564  O   PRO C 661      86.294  35.908 -49.774  1.00  0.00           O  
ATOM   1565  CB  PRO C 661      84.506  36.192 -52.072  1.00  0.00           C  
ATOM   1566  CG  PRO C 661      83.170  35.995 -52.725  1.00  0.00           C  
ATOM   1567  CD  PRO C 661      82.385  35.303 -51.646  1.00  0.00           C  
ATOM   1568  N   GLN C 662      84.787  34.367 -49.004  1.00  0.00           N  
ATOM   1569  CA  GLN C 662      85.081  34.363 -47.577  1.00  0.00           C  
ATOM   1570  C   GLN C 662      86.497  34.363 -47.041  1.00  0.00           C  
ATOM   1571  O   GLN C 662      86.830  35.200 -46.202  1.00  0.00           O  
ATOM   1572  CB  GLN C 662      84.339  33.200 -46.956  1.00  0.00           C  
ATOM   1573  CG  GLN C 662      84.426  31.956 -47.782  1.00  0.00           C  
ATOM   1574  CD  GLN C 662      83.769  30.811 -47.086  1.00  0.00           C  
ATOM   1575  OE1 GLN C 662      82.623  30.922 -46.626  1.00  0.00           O  
ATOM   1576  NE2 GLN C 662      84.485  29.694 -46.985  1.00  0.00           N  
ATOM   1577  N   LEU C 663      87.327  33.422 -47.469  1.00  0.00           N  
ATOM   1578  CA  LEU C 663      88.691  33.411 -46.951  1.00  0.00           C  
ATOM   1579  C   LEU C 663      89.667  34.292 -47.739  1.00  0.00           C  
ATOM   1580  O   LEU C 663      90.624  34.846 -47.178  1.00  0.00           O  
ATOM   1581  CB  LEU C 663      89.191  31.968 -46.867  1.00  0.00           C  
ATOM   1582  CG  LEU C 663      88.980  31.251 -45.522  1.00  0.00           C  
ATOM   1583  CD1 LEU C 663      88.017  32.030 -44.631  1.00  0.00           C  
ATOM   1584  CD2 LEU C 663      88.462  29.847 -45.774  1.00  0.00           C  
ATOM   1585  N   PHE C 664      89.411  34.435 -49.035  1.00  0.00           N  
ATOM   1586  CA  PHE C 664      90.253  35.235 -49.904  1.00  0.00           C  
ATOM   1587  C   PHE C 664      90.211  36.721 -49.561  1.00  0.00           C  
ATOM   1588  O   PHE C 664      91.220  37.410 -49.728  1.00  0.00           O  
ATOM   1589  CB  PHE C 664      89.815  35.065 -51.351  1.00  0.00           C  
ATOM   1590  CG  PHE C 664      90.096  33.712 -51.917  1.00  0.00           C  
ATOM   1591  CD1 PHE C 664      91.413  33.287 -52.114  1.00  0.00           C  
ATOM   1592  CD2 PHE C 664      89.046  32.859 -52.255  1.00  0.00           C  
ATOM   1593  CE1 PHE C 664      91.682  32.034 -52.632  1.00  0.00           C  
ATOM   1594  CE2 PHE C 664      89.300  31.607 -52.776  1.00  0.00           C  
ATOM   1595  CZ  PHE C 664      90.623  31.187 -52.966  1.00  0.00           C  
ATOM   1596  N   LYS C 665      89.046  37.214 -49.117  1.00  0.00           N  
ATOM   1597  CA  LYS C 665      88.896  38.619 -48.787  1.00  0.00           C  
ATOM   1598  C   LYS C 665      89.665  38.894 -47.498  1.00  0.00           C  
ATOM   1599  O   LYS C 665      90.341  39.932 -47.370  1.00  0.00           O  
ATOM   1600  CB  LYS C 665      87.405  39.007 -48.649  1.00  0.00           C  
ATOM   1601  CG  LYS C 665      86.669  38.262 -47.567  1.00  0.00           C  
ATOM   1602  CD  LYS C 665      85.147  38.407 -47.627  1.00  0.00           C  
ATOM   1603  CE  LYS C 665      84.667  39.754 -47.105  1.00  0.00           C  
ATOM   1604  NZ  LYS C 665      83.225  39.697 -46.683  1.00  0.00           N  
ATOM   1605  N   GLN C 666      89.568  37.961 -46.552  1.00  0.00           N  
ATOM   1606  CA  GLN C 666      90.284  38.076 -45.277  1.00  0.00           C  
ATOM   1607  C   GLN C 666      91.759  38.104 -45.610  1.00  0.00           C  
ATOM   1608  O   GLN C 666      92.484  38.974 -45.144  1.00  0.00           O  
ATOM   1609  CB  GLN C 666      89.968  36.890 -44.351  1.00  0.00           C  
ATOM   1610  CG  GLN C 666      88.621  37.030 -43.667  1.00  0.00           C  
ATOM   1611  CD  GLN C 666      88.379  35.971 -42.635  1.00  0.00           C  
ATOM   1612  OE1 GLN C 666      89.169  35.804 -41.702  1.00  0.00           O  
ATOM   1613  NE2 GLN C 666      87.273  35.246 -42.784  1.00  0.00           N  
ATOM   1614  N   LEU C 667      92.169  37.142 -46.430  1.00  0.00           N  
ATOM   1615  CA  LEU C 667      93.527  37.016 -46.914  1.00  0.00           C  
ATOM   1616  C   LEU C 667      94.013  38.331 -47.605  1.00  0.00           C  
ATOM   1617  O   LEU C 667      95.173  38.740 -47.456  1.00  0.00           O  
ATOM   1618  CB  LEU C 667      93.572  35.844 -47.899  1.00  0.00           C  
ATOM   1619  CG  LEU C 667      94.443  34.603 -47.669  1.00  0.00           C  
ATOM   1620  CD1 LEU C 667      94.191  34.031 -46.301  1.00  0.00           C  
ATOM   1621  CD2 LEU C 667      94.131  33.560 -48.738  1.00  0.00           C  
ATOM   1622  N   LEU C 668      93.149  39.007 -48.349  1.00  0.00           N  
ATOM   1623  CA  LEU C 668      93.595  40.234 -48.999  1.00  0.00           C  
ATOM   1624  C   LEU C 668      93.883  41.338 -47.983  1.00  0.00           C  
ATOM   1625  O   LEU C 668      94.587  42.291 -48.281  1.00  0.00           O  
ATOM   1626  CB  LEU C 668      92.566  40.721 -50.035  1.00  0.00           C  
ATOM   1627  CG  LEU C 668      92.363  39.846 -51.282  1.00  0.00           C  
ATOM   1628  CD1 LEU C 668      91.145  40.305 -52.066  1.00  0.00           C  
ATOM   1629  CD2 LEU C 668      93.597  39.895 -52.141  1.00  0.00           C  
ATOM   1630  N   MET C 669      93.323  41.230 -46.789  1.00  0.00           N  
ATOM   1631  CA  MET C 669      93.586  42.243 -45.764  1.00  0.00           C  
ATOM   1632  C   MET C 669      94.967  41.888 -45.210  1.00  0.00           C  
ATOM   1633  O   MET C 669      95.807  42.758 -44.936  1.00  0.00           O  
ATOM   1634  CB  MET C 669      92.524  42.195 -44.644  1.00  0.00           C  
ATOM   1635  CG  MET C 669      91.079  42.420 -45.122  1.00  0.00           C  
ATOM   1636  SD  MET C 669      90.758  44.032 -45.874  1.00  0.00           S  
ATOM   1637  CE  MET C 669      91.307  43.792 -47.615  1.00  0.00           C  
ATOM   1638  N   MET C 670      95.200  40.591 -45.075  1.00  0.00           N  
ATOM   1639  CA  MET C 670      96.474  40.120 -44.590  1.00  0.00           C  
ATOM   1640  C   MET C 670      97.564  40.430 -45.596  1.00  0.00           C  
ATOM   1641  O   MET C 670      98.756  40.352 -45.269  1.00  0.00           O  
ATOM   1642  CB  MET C 670      96.405  38.625 -44.332  1.00  0.00           C  
ATOM   1643  CG  MET C 670      96.003  38.301 -42.904  1.00  0.00           C  
ATOM   1644  SD  MET C 670      95.484  36.613 -42.715  1.00  0.00           S  
ATOM   1645  CE  MET C 670      93.766  36.848 -42.336  1.00  0.00           C  
ATOM   1646  N   SER C 671      97.154  40.790 -46.814  1.00  0.00           N  
ATOM   1647  CA  SER C 671      98.091  41.123 -47.883  1.00  0.00           C  
ATOM   1648  C   SER C 671      98.312  42.621 -48.013  1.00  0.00           C  
ATOM   1649  O   SER C 671      98.990  43.077 -48.937  1.00  0.00           O  
ATOM   1650  CB  SER C 671      97.591  40.582 -49.209  1.00  0.00           C  
ATOM   1651  OG  SER C 671      97.468  39.183 -49.145  1.00  0.00           O  
ATOM   1652  N   GLY C 685      97.727  43.391 -47.103  1.00  0.00           N  
ATOM   1653  CA  GLY C 685      97.918  44.824 -47.146  1.00  0.00           C  
ATOM   1654  C   GLY C 685      96.946  45.678 -47.937  1.00  0.00           C  
ATOM   1655  O   GLY C 685      96.964  46.900 -47.795  1.00  0.00           O  
ATOM   1656  N   PHE C 686      96.132  45.090 -48.804  1.00  0.00           N  
ATOM   1657  CA  PHE C 686      95.161  45.906 -49.531  1.00  0.00           C  
ATOM   1658  C   PHE C 686      94.360  46.380 -48.344  1.00  0.00           C  
ATOM   1659  O   PHE C 686      94.192  45.626 -47.377  1.00  0.00           O  
ATOM   1660  CB  PHE C 686      94.378  45.035 -50.483  1.00  0.00           C  
ATOM   1661  CG  PHE C 686      95.228  44.461 -51.570  1.00  0.00           C  
ATOM   1662  CD1 PHE C 686      95.720  45.281 -52.577  1.00  0.00           C  
ATOM   1663  CD2 PHE C 686      95.603  43.112 -51.547  1.00  0.00           C  
ATOM   1664  CE1 PHE C 686      96.579  44.761 -53.547  1.00  0.00           C  
ATOM   1665  CE2 PHE C 686      96.463  42.579 -52.513  1.00  0.00           C  
ATOM   1666  CZ  PHE C 686      96.952  43.391 -53.508  1.00  0.00           C  
ATOM   1667  N   ASP C 687      93.884  47.611 -48.357  1.00  0.00           N  
ATOM   1668  CA  ASP C 687      93.246  48.080 -47.137  1.00  0.00           C  
ATOM   1669  C   ASP C 687      91.759  47.861 -47.033  1.00  0.00           C  
ATOM   1670  O   ASP C 687      91.247  47.350 -46.029  1.00  0.00           O  
ATOM   1671  CB  ASP C 687      93.577  49.557 -46.934  1.00  0.00           C  
ATOM   1672  CG  ASP C 687      93.211  50.040 -45.569  1.00  0.00           C  
ATOM   1673  OD1 ASP C 687      93.677  49.443 -44.578  1.00  0.00           O  
ATOM   1674  OD2 ASP C 687      92.458  51.022 -45.486  1.00  0.00           O  
ATOM   1675  N   ARG C 688      91.076  48.286 -48.082  1.00  0.00           N  
ATOM   1676  CA  ARG C 688      89.647  48.164 -48.175  1.00  0.00           C  
ATOM   1677  C   ARG C 688      89.424  47.388 -49.447  1.00  0.00           C  
ATOM   1678  O   ARG C 688      90.129  47.566 -50.436  1.00  0.00           O  
ATOM   1679  CB  ARG C 688      89.023  49.551 -48.224  1.00  0.00           C  
ATOM   1680  CG  ARG C 688      89.206  50.269 -46.918  1.00  0.00           C  
ATOM   1681  CD  ARG C 688      88.582  51.627 -46.901  1.00  0.00           C  
ATOM   1682  NE  ARG C 688      88.435  52.112 -45.531  1.00  0.00           N  
ATOM   1683  CZ  ARG C 688      87.865  53.265 -45.194  1.00  0.00           C  
ATOM   1684  NH1 ARG C 688      87.382  54.082 -46.133  1.00  0.00           N  
ATOM   1685  NH2 ARG C 688      87.761  53.592 -43.915  1.00  0.00           N  
ATOM   1686  N   TYR C 689      88.466  46.486 -49.406  1.00  0.00           N  
ATOM   1687  CA  TYR C 689      88.186  45.667 -50.564  1.00  0.00           C  
ATOM   1688  C   TYR C 689      86.694  45.597 -50.786  1.00  0.00           C  
ATOM   1689  O   TYR C 689      85.907  45.954 -49.911  1.00  0.00           O  
ATOM   1690  CB  TYR C 689      88.749  44.260 -50.337  1.00  0.00           C  
ATOM   1691  CG  TYR C 689      87.887  43.127 -50.874  1.00  0.00           C  
ATOM   1692  CD1 TYR C 689      86.695  42.758 -50.239  1.00  0.00           C  
ATOM   1693  CD2 TYR C 689      88.273  42.413 -52.012  1.00  0.00           C  
ATOM   1694  CE1 TYR C 689      85.907  41.695 -50.724  1.00  0.00           C  
ATOM   1695  CE2 TYR C 689      87.499  41.356 -52.505  1.00  0.00           C  
ATOM   1696  CZ  TYR C 689      86.322  40.999 -51.855  1.00  0.00           C  
ATOM   1697  OH  TYR C 689      85.602  39.923 -52.320  1.00  0.00           O  
ATOM   1698  N   TYR C 690      86.308  45.172 -51.978  1.00  0.00           N  
ATOM   1699  CA  TYR C 690      84.905  44.981 -52.257  1.00  0.00           C  
ATOM   1700  C   TYR C 690      84.870  44.194 -53.543  1.00  0.00           C  
ATOM   1701  O   TYR C 690      85.881  44.086 -54.225  1.00  0.00           O  
ATOM   1702  CB  TYR C 690      84.146  46.333 -52.333  1.00  0.00           C  
ATOM   1703  CG  TYR C 690      84.025  46.957 -53.704  1.00  0.00           C  
ATOM   1704  CD1 TYR C 690      85.039  47.759 -54.245  1.00  0.00           C  
ATOM   1705  CD2 TYR C 690      82.882  46.749 -54.466  1.00  0.00           C  
ATOM   1706  CE1 TYR C 690      84.893  48.335 -55.517  1.00  0.00           C  
ATOM   1707  CE2 TYR C 690      82.734  47.308 -55.708  1.00  0.00           C  
ATOM   1708  CZ  TYR C 690      83.721  48.096 -56.233  1.00  0.00           C  
ATOM   1709  OH  TYR C 690      83.489  48.637 -57.473  1.00  0.00           O  
ATOM   1710  N   GLN C 691      83.720  43.606 -53.849  1.00  0.00           N  
ATOM   1711  CA  GLN C 691      83.542  42.833 -55.074  1.00  0.00           C  
ATOM   1712  C   GLN C 691      82.070  42.559 -55.233  1.00  0.00           C  
ATOM   1713  O   GLN C 691      81.377  42.320 -54.244  1.00  0.00           O  
ATOM   1714  CB  GLN C 691      84.250  41.475 -54.992  1.00  0.00           C  
ATOM   1715  CG  GLN C 691      85.112  41.126 -56.169  1.00  0.00           C  
ATOM   1716  CD  GLN C 691      85.406  39.635 -56.261  1.00  0.00           C  
ATOM   1717  OE1 GLN C 691      85.653  38.973 -55.248  1.00  0.00           O  
ATOM   1718  NE2 GLN C 691      85.394  39.096 -57.482  1.00  0.00           N  
ATOM   1719  N   ILE C 692      81.589  42.633 -56.473  1.00  0.00           N  
ATOM   1720  CA  ILE C 692      80.200  42.276 -56.784  1.00  0.00           C  
ATOM   1721  C   ILE C 692      80.437  40.909 -57.437  1.00  0.00           C  
ATOM   1722  O   ILE C 692      80.747  40.815 -58.615  1.00  0.00           O  
ATOM   1723  CB  ILE C 692      79.557  43.261 -57.765  1.00  0.00           C  
ATOM   1724  CG1 ILE C 692      79.355  44.603 -57.063  1.00  0.00           C  
ATOM   1725  CG2 ILE C 692      78.230  42.708 -58.262  1.00  0.00           C  
ATOM   1726  CD1 ILE C 692      78.442  45.551 -57.818  1.00  0.00           C  
ATOM   1727  N   VAL C 693      80.292  39.856 -56.647  1.00  0.00           N  
ATOM   1728  CA  VAL C 693      80.606  38.507 -57.081  1.00  0.00           C  
ATOM   1729  C   VAL C 693      79.526  37.435 -56.948  1.00  0.00           C  
ATOM   1730  O   VAL C 693      78.721  37.438 -56.017  1.00  0.00           O  
ATOM   1731  CB  VAL C 693      81.850  38.045 -56.278  1.00  0.00           C  
ATOM   1732  CG1 VAL C 693      81.522  38.113 -54.775  1.00  0.00           C  
ATOM   1733  CG2 VAL C 693      82.302  36.653 -56.691  1.00  0.00           C  
ATOM   1734  N   LYS C 695      79.543  36.507 -57.894  1.00  0.00           N  
ATOM   1735  CA  LYS C 695      78.624  35.377 -57.906  1.00  0.00           C  
ATOM   1736  C   LYS C 695      79.090  34.495 -56.766  1.00  0.00           C  
ATOM   1737  O   LYS C 695      80.284  34.365 -56.509  1.00  0.00           O  
ATOM   1738  CB  LYS C 695      78.740  34.589 -59.214  1.00  0.00           C  
ATOM   1739  CG  LYS C 695      78.022  35.181 -60.390  1.00  0.00           C  
ATOM   1740  CD  LYS C 695      76.524  35.149 -60.147  1.00  0.00           C  
ATOM   1741  CE  LYS C 695      75.747  35.528 -61.406  1.00  0.00           C  
ATOM   1742  NZ  LYS C 695      76.150  34.665 -62.543  1.00  0.00           N  
ATOM   1743  N   CYS C 696      78.141  33.887 -56.082  1.00  0.00           N  
ATOM   1744  CA  CYS C 696      78.447  33.034 -54.967  1.00  0.00           C  
ATOM   1745  C   CYS C 696      77.454  31.909 -55.161  1.00  0.00           C  
ATOM   1746  O   CYS C 696      76.382  32.139 -55.699  1.00  0.00           O  
ATOM   1747  CB  CYS C 696      78.197  33.801 -53.661  1.00  0.00           C  
ATOM   1748  SG  CYS C 696      78.886  33.053 -52.160  1.00  0.00           S  
ATOM   1749  N   PHE C 697      77.804  30.696 -54.739  1.00  0.00           N  
ATOM   1750  CA  PHE C 697      76.917  29.551 -54.911  1.00  0.00           C  
ATOM   1751  C   PHE C 697      76.361  28.970 -53.604  1.00  0.00           C  
ATOM   1752  O   PHE C 697      76.563  29.524 -52.530  1.00  0.00           O  
ATOM   1753  CB  PHE C 697      77.650  28.480 -55.727  1.00  0.00           C  
ATOM   1754  CG  PHE C 697      78.075  28.955 -57.089  1.00  0.00           C  
ATOM   1755  CD1 PHE C 697      79.212  29.733 -57.246  1.00  0.00           C  
ATOM   1756  CD2 PHE C 697      77.276  28.720 -58.204  1.00  0.00           C  
ATOM   1757  CE1 PHE C 697      79.548  30.287 -58.491  1.00  0.00           C  
ATOM   1758  CE2 PHE C 697      77.595  29.265 -59.457  1.00  0.00           C  
ATOM   1759  CZ  PHE C 697      78.736  30.052 -59.594  1.00  0.00           C  
ATOM   1760  N   ARG C 698      75.622  27.876 -53.711  1.00  0.00           N  
ATOM   1761  CA  ARG C 698      75.045  27.185 -52.556  1.00  0.00           C  
ATOM   1762  C   ARG C 698      74.220  26.026 -53.099  1.00  0.00           C  
ATOM   1763  O   ARG C 698      73.484  26.173 -54.066  1.00  0.00           O  
ATOM   1764  CB  ARG C 698      74.187  28.127 -51.705  1.00  0.00           C  
ATOM   1765  CG  ARG C 698      73.137  28.917 -52.469  1.00  0.00           C  
ATOM   1766  CD  ARG C 698      72.309  29.813 -51.538  1.00  0.00           C  
ATOM   1767  NE  ARG C 698      71.605  30.867 -52.270  1.00  0.00           N  
ATOM   1768  CZ  ARG C 698      70.902  31.842 -51.699  1.00  0.00           C  
ATOM   1769  NH1 ARG C 698      70.800  31.899 -50.377  1.00  0.00           N  
ATOM   1770  NH2 ARG C 698      70.319  32.776 -52.447  1.00  0.00           N  
ATOM   1771  N   ASP C 699      74.351  24.861 -52.485  1.00  0.00           N  
ATOM   1772  CA  ASP C 699      73.636  23.696 -52.984  1.00  0.00           C  
ATOM   1773  C   ASP C 699      72.672  23.072 -51.996  1.00  0.00           C  
ATOM   1774  O   ASP C 699      72.212  21.950 -52.200  1.00  0.00           O  
ATOM   1775  CB  ASP C 699      74.642  22.639 -53.453  1.00  0.00           C  
ATOM   1776  CG  ASP C 699      74.039  21.649 -54.427  1.00  0.00           C  
ATOM   1777  OD1 ASP C 699      72.839  21.782 -54.762  1.00  0.00           O  
ATOM   1778  OD2 ASP C 699      74.776  20.741 -54.861  1.00  0.00           O  
ATOM   1779  N   GLU C 700      72.364  23.779 -50.921  1.00  0.00           N  
ATOM   1780  CA  GLU C 700      71.418  23.238 -49.965  1.00  0.00           C  
ATOM   1781  C   GLU C 700      70.142  23.029 -50.777  1.00  0.00           C  
ATOM   1782  O   GLU C 700      70.154  23.214 -51.995  1.00  0.00           O  
ATOM   1783  CB  GLU C 700      71.208  24.226 -48.816  1.00  0.00           C  
ATOM   1784  CG  GLU C 700      71.868  25.577 -49.038  1.00  0.00           C  
ATOM   1785  CD  GLU C 700      70.924  26.586 -49.655  1.00  0.00           C  
ATOM   1786  OE1 GLU C 700      70.108  26.191 -50.516  1.00  0.00           O  
ATOM   1787  OE2 GLU C 700      71.002  27.778 -49.285  1.00  0.00           O  
ATOM   1788  N   ASP C 703      69.041  22.655 -50.136  1.00  0.00           N  
ATOM   1789  CA  ASP C 703      67.816  22.421 -50.896  1.00  0.00           C  
ATOM   1790  C   ASP C 703      67.186  23.615 -51.605  1.00  0.00           C  
ATOM   1791  O   ASP C 703      67.671  24.749 -51.534  1.00  0.00           O  
ATOM   1792  CB  ASP C 703      66.768  21.716 -50.031  1.00  0.00           C  
ATOM   1793  CG  ASP C 703      66.928  20.208 -50.058  1.00  0.00           C  
ATOM   1794  OD1 ASP C 703      66.938  19.634 -51.171  1.00  0.00           O  
ATOM   1795  OD2 ASP C 703      67.047  19.597 -48.975  1.00  0.00           O  
ATOM   1796  N   LEU C 713      66.093  23.324 -52.298  1.00  0.00           N  
ATOM   1797  CA  LEU C 713      65.360  24.299 -53.091  1.00  0.00           C  
ATOM   1798  C   LEU C 713      64.723  25.448 -52.304  1.00  0.00           C  
ATOM   1799  O   LEU C 713      65.059  25.687 -51.144  1.00  0.00           O  
ATOM   1800  CB  LEU C 713      64.279  23.561 -53.894  1.00  0.00           C  
ATOM   1801  CG  LEU C 713      64.625  22.159 -54.425  1.00  0.00           C  
ATOM   1802  CD1 LEU C 713      63.421  21.597 -55.171  1.00  0.00           C  
ATOM   1803  CD2 LEU C 713      65.849  22.213 -55.340  1.00  0.00           C  
ATOM   1804  N   ARG C 714      63.816  26.152 -52.985  1.00  0.00           N  
ATOM   1805  CA  ARG C 714      63.035  27.279 -52.464  1.00  0.00           C  
ATOM   1806  C   ARG C 714      62.705  28.311 -53.534  1.00  0.00           C  
ATOM   1807  O   ARG C 714      63.558  28.692 -54.335  1.00  0.00           O  
ATOM   1808  CB  ARG C 714      63.722  27.943 -51.264  1.00  0.00           C  
ATOM   1809  CG  ARG C 714      63.283  27.308 -49.959  1.00  0.00           C  
ATOM   1810  CD  ARG C 714      64.155  27.672 -48.789  1.00  0.00           C  
ATOM   1811  NE  ARG C 714      63.931  29.036 -48.326  1.00  0.00           N  
ATOM   1812  CZ  ARG C 714      64.362  29.504 -47.157  1.00  0.00           C  
ATOM   1813  NH1 ARG C 714      65.037  28.715 -46.327  1.00  0.00           N  
ATOM   1814  NH2 ARG C 714      64.120  30.762 -46.816  1.00  0.00           N  
ATOM   1815  N   ALA C 715      61.443  28.740 -53.531  1.00  0.00           N  
ATOM   1816  CA  ALA C 715      60.899  29.714 -54.482  1.00  0.00           C  
ATOM   1817  C   ALA C 715      61.733  30.977 -54.683  1.00  0.00           C  
ATOM   1818  O   ALA C 715      61.737  31.552 -55.775  1.00  0.00           O  
ATOM   1819  CB  ALA C 715      59.469  30.101 -54.069  1.00  0.00           C  
ATOM   1820  N   ASP C 716      62.425  31.417 -53.635  1.00  0.00           N  
ATOM   1821  CA  ASP C 716      63.249  32.615 -53.735  1.00  0.00           C  
ATOM   1822  C   ASP C 716      64.731  32.349 -53.479  1.00  0.00           C  
ATOM   1823  O   ASP C 716      65.475  33.248 -53.081  1.00  0.00           O  
ATOM   1824  CB  ASP C 716      62.715  33.702 -52.790  1.00  0.00           C  
ATOM   1825  CG  ASP C 716      61.594  34.535 -53.426  1.00  0.00           C  
ATOM   1826  OD1 ASP C 716      60.799  33.976 -54.216  1.00  0.00           O  
ATOM   1827  OD2 ASP C 716      61.501  35.749 -53.130  1.00  0.00           O  
ATOM   1828  N   ARG C 718      65.154  31.109 -53.722  1.00  0.00           N  
ATOM   1829  CA  ARG C 718      66.551  30.721 -53.557  1.00  0.00           C  
ATOM   1830  C   ARG C 718      67.098  29.978 -54.777  1.00  0.00           C  
ATOM   1831  O   ARG C 718      66.768  28.822 -55.019  1.00  0.00           O  
ATOM   1832  CB  ARG C 718      66.733  29.871 -52.303  1.00  0.00           C  
ATOM   1833  CG  ARG C 718      66.788  30.684 -51.023  1.00  0.00           C  
ATOM   1834  CD  ARG C 718      67.867  30.172 -50.075  1.00  0.00           C  
ATOM   1835  NE  ARG C 718      67.602  28.828 -49.548  1.00  0.00           N  
ATOM   1836  CZ  ARG C 718      67.757  27.685 -50.219  1.00  0.00           C  
ATOM   1837  NH1 ARG C 718      68.184  27.681 -51.477  1.00  0.00           N  
ATOM   1838  NH2 ARG C 718      67.494  26.532 -49.619  1.00  0.00           N  
ATOM   1839  N   GLN C 723      67.940  30.681 -55.529  1.00  0.00           N  
ATOM   1840  CA  GLN C 723      68.589  30.189 -56.732  1.00  0.00           C  
ATOM   1841  C   GLN C 723      69.912  29.519 -56.399  1.00  0.00           C  
ATOM   1842  O   GLN C 723      70.574  29.886 -55.430  1.00  0.00           O  
ATOM   1843  CB  GLN C 723      68.862  31.360 -57.668  1.00  0.00           C  
ATOM   1844  CG  GLN C 723      67.605  32.068 -58.178  1.00  0.00           C  
ATOM   1845  CD  GLN C 723      67.101  31.496 -59.493  1.00  0.00           C  
ATOM   1846  OE1 GLN C 723      65.909  31.264 -59.659  1.00  0.00           O  
ATOM   1847  NE2 GLN C 723      68.009  31.278 -60.436  1.00  0.00           N  
ATOM   1848  N   PRO C 724      70.326  28.535 -57.210  1.00  0.00           N  
ATOM   1849  CA  PRO C 724      71.592  27.836 -56.966  1.00  0.00           C  
ATOM   1850  C   PRO C 724      72.782  28.783 -56.997  1.00  0.00           C  
ATOM   1851  O   PRO C 724      73.844  28.442 -56.499  1.00  0.00           O  
ATOM   1852  CB  PRO C 724      71.647  26.807 -58.085  1.00  0.00           C  
ATOM   1853  CG  PRO C 724      70.897  27.476 -59.200  1.00  0.00           C  
ATOM   1854  CD  PRO C 724      69.722  28.098 -58.478  1.00  0.00           C  
ATOM   1855  N   GLU C 725      72.602  29.960 -57.597  1.00  0.00           N  
ATOM   1856  CA  GLU C 725      73.661  30.960 -57.664  1.00  0.00           C  
ATOM   1857  C   GLU C 725      73.088  32.338 -57.440  1.00  0.00           C  
ATOM   1858  O   GLU C 725      71.926  32.588 -57.742  1.00  0.00           O  
ATOM   1859  CB  GLU C 725      74.385  30.914 -58.995  1.00  0.00           C  
ATOM   1860  CG  GLU C 725      73.582  31.325 -60.213  1.00  0.00           C  
ATOM   1861  CD  GLU C 725      74.421  31.200 -61.477  1.00  0.00           C  
ATOM   1862  OE1 GLU C 725      75.286  32.083 -61.714  1.00  0.00           O  
ATOM   1863  OE2 GLU C 725      74.232  30.200 -62.213  1.00  0.00           O  
ATOM   1864  N   PHE C 726      73.894  33.242 -56.912  1.00  0.00           N  
ATOM   1865  CA  PHE C 726      73.394  34.570 -56.608  1.00  0.00           C  
ATOM   1866  C   PHE C 726      74.525  35.534 -56.443  1.00  0.00           C  
ATOM   1867  O   PHE C 726      75.662  35.141 -56.211  1.00  0.00           O  
ATOM   1868  CB  PHE C 726      72.600  34.553 -55.316  1.00  0.00           C  
ATOM   1869  CG  PHE C 726      73.363  33.964 -54.164  1.00  0.00           C  
ATOM   1870  CD1 PHE C 726      73.650  32.583 -54.133  1.00  0.00           C  
ATOM   1871  CD2 PHE C 726      73.842  34.784 -53.130  1.00  0.00           C  
ATOM   1872  CE1 PHE C 726      74.402  32.032 -53.093  1.00  0.00           C  
ATOM   1873  CE2 PHE C 726      74.597  34.239 -52.085  1.00  0.00           C  
ATOM   1874  CZ  PHE C 726      74.877  32.858 -52.067  1.00  0.00           C  
ATOM   1875  N   THR C 728      74.205  36.814 -56.534  1.00  0.00           N  
ATOM   1876  CA  THR C 728      75.236  37.820 -56.426  1.00  0.00           C  
ATOM   1877  C   THR C 728      75.273  38.521 -55.074  1.00  0.00           C  
ATOM   1878  O   THR C 728      74.240  38.670 -54.397  1.00  0.00           O  
ATOM   1879  CB  THR C 728      75.051  38.830 -57.523  1.00  0.00           C  
ATOM   1880  OG1 THR C 728      74.822  38.126 -58.742  1.00  0.00           O  
ATOM   1881  CG2 THR C 728      76.282  39.676 -57.681  1.00  0.00           C  
ATOM   1882  N   GLN C 730      76.476  38.927 -54.673  1.00  0.00           N  
ATOM   1883  CA  GLN C 730      76.649  39.638 -53.412  1.00  0.00           C  
ATOM   1884  C   GLN C 730      77.585  40.795 -53.573  1.00  0.00           C  
ATOM   1885  O   GLN C 730      78.483  40.775 -54.411  1.00  0.00           O  
ATOM   1886  CB  GLN C 730      77.225  38.732 -52.322  1.00  0.00           C  
ATOM   1887  CG  GLN C 730      76.341  37.577 -51.958  1.00  0.00           C  
ATOM   1888  CD  GLN C 730      76.703  36.983 -50.617  1.00  0.00           C  
ATOM   1889  OE1 GLN C 730      77.847  36.569 -50.390  1.00  0.00           O  
ATOM   1890  NE2 GLN C 730      75.725  36.935 -49.712  1.00  0.00           N  
ATOM   1891  N   ILE C 731      77.338  41.831 -52.792  1.00  0.00           N  
ATOM   1892  CA  ILE C 731      78.234  42.967 -52.773  1.00  0.00           C  
ATOM   1893  C   ILE C 731      79.085  42.575 -51.560  1.00  0.00           C  
ATOM   1894  O   ILE C 731      78.666  42.754 -50.409  1.00  0.00           O  
ATOM   1895  CB  ILE C 731      77.466  44.273 -52.534  1.00  0.00           C  
ATOM   1896  CG1 ILE C 731      76.483  44.472 -53.694  1.00  0.00           C  
ATOM   1897  CG2 ILE C 731      78.454  45.450 -52.394  1.00  0.00           C  
ATOM   1898  CD1 ILE C 731      75.474  45.586 -53.510  1.00  0.00           C  
ATOM   1899  N   ASP C 732      80.238  41.967 -51.847  1.00  0.00           N  
ATOM   1900  CA  ASP C 732      81.184  41.476 -50.844  1.00  0.00           C  
ATOM   1901  C   ASP C 732      82.098  42.601 -50.341  1.00  0.00           C  
ATOM   1902  O   ASP C 732      82.766  43.271 -51.130  1.00  0.00           O  
ATOM   1903  CB  ASP C 732      82.004  40.355 -51.463  1.00  0.00           C  
ATOM   1904  CG  ASP C 732      82.629  39.458 -50.434  1.00  0.00           C  
ATOM   1905  OD1 ASP C 732      81.943  39.187 -49.421  1.00  0.00           O  
ATOM   1906  OD2 ASP C 732      83.787  39.011 -50.641  1.00  0.00           O  
ATOM   1907  N   VAL C 733      82.118  42.815 -49.026  1.00  0.00           N  
ATOM   1908  CA  VAL C 733      82.927  43.889 -48.434  1.00  0.00           C  
ATOM   1909  C   VAL C 733      83.824  43.441 -47.288  1.00  0.00           C  
ATOM   1910  O   VAL C 733      83.441  42.590 -46.479  1.00  0.00           O  
ATOM   1911  CB  VAL C 733      82.042  45.019 -47.898  1.00  0.00           C  
ATOM   1912  CG1 VAL C 733      82.905  46.173 -47.467  1.00  0.00           C  
ATOM   1913  CG2 VAL C 733      81.046  45.444 -48.964  1.00  0.00           C  
ATOM   1914  N   GLU C 734      85.022  44.020 -47.236  1.00  0.00           N  
ATOM   1915  CA  GLU C 734      85.997  43.720 -46.199  1.00  0.00           C  
ATOM   1916  C   GLU C 734      86.900  44.912 -45.962  1.00  0.00           C  
ATOM   1917  O   GLU C 734      87.312  45.580 -46.896  1.00  0.00           O  
ATOM   1918  CB  GLU C 734      86.857  42.525 -46.585  1.00  0.00           C  
ATOM   1919  CG  GLU C 734      87.619  41.943 -45.402  1.00  0.00           C  
ATOM   1920  CD  GLU C 734      86.746  41.070 -44.519  1.00  0.00           C  
ATOM   1921  OE1 GLU C 734      85.521  41.244 -44.543  1.00  0.00           O  
ATOM   1922  OE2 GLU C 734      87.286  40.211 -43.795  1.00  0.00           O  
ATOM   1923  N   THR C 735      87.214  45.180 -44.705  1.00  0.00           N  
ATOM   1924  CA  THR C 735      88.078  46.299 -44.389  1.00  0.00           C  
ATOM   1925  C   THR C 735      89.095  45.914 -43.331  1.00  0.00           C  
ATOM   1926  O   THR C 735      88.953  44.886 -42.679  1.00  0.00           O  
ATOM   1927  CB  THR C 735      87.269  47.475 -43.866  1.00  0.00           C  
ATOM   1928  OG1 THR C 735      86.617  47.088 -42.656  1.00  0.00           O  
ATOM   1929  CG2 THR C 735      86.214  47.894 -44.872  1.00  0.00           C  
ATOM   1930  N   SER C 736      90.125  46.738 -43.165  1.00  0.00           N  
ATOM   1931  CA  SER C 736      91.151  46.491 -42.150  1.00  0.00           C  
ATOM   1932  C   SER C 736      91.248  47.727 -41.265  1.00  0.00           C  
ATOM   1933  O   SER C 736      91.080  48.849 -41.752  1.00  0.00           O  
ATOM   1934  CB  SER C 736      92.529  46.273 -42.792  1.00  0.00           C  
ATOM   1935  OG  SER C 736      92.506  45.341 -43.852  1.00  0.00           O  
ATOM   1936  N   PHE C 737      91.518  47.524 -39.974  1.00  0.00           N  
ATOM   1937  CA  PHE C 737      91.712  48.640 -39.028  1.00  0.00           C  
ATOM   1938  C   PHE C 737      90.465  49.464 -38.765  1.00  0.00           C  
ATOM   1939  O   PHE C 737      90.541  50.673 -38.542  1.00  0.00           O  
ATOM   1940  CB  PHE C 737      92.807  49.578 -39.547  1.00  0.00           C  
ATOM   1941  CG  PHE C 737      94.128  48.902 -39.777  1.00  0.00           C  
ATOM   1942  CD1 PHE C 737      94.907  48.485 -38.710  1.00  0.00           C  
ATOM   1943  CD2 PHE C 737      94.597  48.687 -41.064  1.00  0.00           C  
ATOM   1944  CE1 PHE C 737      96.132  47.870 -38.928  1.00  0.00           C  
ATOM   1945  CE2 PHE C 737      95.814  48.073 -41.284  1.00  0.00           C  
ATOM   1946  CZ  PHE C 737      96.578  47.667 -40.223  1.00  0.00           C  
ATOM   1947  N   MET C 738      89.314  48.811 -38.801  1.00  0.00           N  
ATOM   1948  CA  MET C 738      88.064  49.496 -38.571  1.00  0.00           C  
ATOM   1949  C   MET C 738      87.273  48.752 -37.535  1.00  0.00           C  
ATOM   1950  O   MET C 738      87.407  47.543 -37.423  1.00  0.00           O  
ATOM   1951  CB  MET C 738      87.285  49.577 -39.878  1.00  0.00           C  
ATOM   1952  CG  MET C 738      87.933  50.518 -40.872  1.00  0.00           C  
ATOM   1953  SD  MET C 738      86.747  51.135 -42.060  1.00  0.00           S  
ATOM   1954  CE  MET C 738      87.429  50.481 -43.439  1.00  0.00           C  
ATOM   1955  N   THR C 789      86.479  49.456 -36.742  1.00  0.00           N  
ATOM   1956  CA  THR C 789      85.671  48.757 -35.760  1.00  0.00           C  
ATOM   1957  C   THR C 789      84.323  48.410 -36.420  1.00  0.00           C  
ATOM   1958  O   THR C 789      84.010  48.920 -37.506  1.00  0.00           O  
ATOM   1959  CB  THR C 789      85.438  49.627 -34.510  1.00  0.00           C  
ATOM   1960  OG1 THR C 789      84.774  50.831 -34.889  1.00  0.00           O  
ATOM   1961  CG2 THR C 789      86.759  49.978 -33.846  1.00  0.00           C  
ATOM   1962  N   ALA C 790      83.540  47.536 -35.782  1.00  0.00           N  
ATOM   1963  CA  ALA C 790      82.232  47.140 -36.314  1.00  0.00           C  
ATOM   1964  C   ALA C 790      81.345  48.362 -36.582  1.00  0.00           C  
ATOM   1965  O   ALA C 790      80.778  48.507 -37.669  1.00  0.00           O  
ATOM   1966  CB  ALA C 790      81.529  46.204 -35.348  1.00  0.00           C  
ATOM   1967  N   PRO C 791      81.217  49.260 -35.594  1.00  0.00           N  
ATOM   1968  CA  PRO C 791      80.387  50.448 -35.776  1.00  0.00           C  
ATOM   1969  C   PRO C 791      80.847  51.258 -36.962  1.00  0.00           C  
ATOM   1970  O   PRO C 791      80.032  51.856 -37.671  1.00  0.00           O  
ATOM   1971  CB  PRO C 791      80.572  51.210 -34.466  1.00  0.00           C  
ATOM   1972  CG  PRO C 791      80.767  50.122 -33.489  1.00  0.00           C  
ATOM   1973  CD  PRO C 791      81.729  49.197 -34.217  1.00  0.00           C  
ATOM   1974  N   GLN C 792      82.157  51.279 -37.176  1.00  0.00           N  
ATOM   1975  CA  GLN C 792      82.695  52.047 -38.280  1.00  0.00           C  
ATOM   1976  C   GLN C 792      82.232  51.450 -39.586  1.00  0.00           C  
ATOM   1977  O   GLN C 792      81.839  52.165 -40.511  1.00  0.00           O  
ATOM   1978  CB  GLN C 792      84.221  52.098 -38.207  1.00  0.00           C  
ATOM   1979  CG  GLN C 792      84.709  52.973 -37.054  1.00  0.00           C  
ATOM   1980  CD  GLN C 792      86.195  53.208 -37.079  1.00  0.00           C  
ATOM   1981  OE1 GLN C 792      86.644  54.345 -37.157  1.00  0.00           O  
ATOM   1982  NE2 GLN C 792      86.970  52.134 -37.008  1.00  0.00           N  
ATOM   1983  N   VAL C 793      82.263  50.129 -39.649  1.00  0.00           N  
ATOM   1984  CA  VAL C 793      81.816  49.440 -40.832  1.00  0.00           C  
ATOM   1985  C   VAL C 793      80.341  49.761 -41.027  1.00  0.00           C  
ATOM   1986  O   VAL C 793      79.956  50.324 -42.043  1.00  0.00           O  
ATOM   1987  CB  VAL C 793      82.019  47.948 -40.689  1.00  0.00           C  
ATOM   1988  CG1 VAL C 793      81.543  47.237 -41.937  1.00  0.00           C  
ATOM   1989  CG2 VAL C 793      83.474  47.681 -40.458  1.00  0.00           C  
ATOM   1990  N   ARG C 794      79.510  49.428 -40.056  1.00  0.00           N  
ATOM   1991  CA  ARG C 794      78.106  49.735 -40.211  1.00  0.00           C  
ATOM   1992  C   ARG C 794      77.938  51.131 -40.793  1.00  0.00           C  
ATOM   1993  O   ARG C 794      77.195  51.314 -41.744  1.00  0.00           O  
ATOM   1994  CB  ARG C 794      77.383  49.664 -38.870  1.00  0.00           C  
ATOM   1995  CG  ARG C 794      76.997  48.282 -38.449  1.00  0.00           C  
ATOM   1996  CD  ARG C 794      76.453  48.308 -37.046  1.00  0.00           C  
ATOM   1997  NE  ARG C 794      77.210  47.404 -36.195  1.00  0.00           N  
ATOM   1998  CZ  ARG C 794      77.629  47.706 -34.981  1.00  0.00           C  
ATOM   1999  NH1 ARG C 794      77.359  48.897 -34.468  1.00  0.00           N  
ATOM   2000  NH2 ARG C 794      78.330  46.819 -34.293  1.00  0.00           N  
ATOM   2001  N   GLU C 795      78.647  52.107 -40.231  1.00  0.00           N  
ATOM   2002  CA  GLU C 795      78.533  53.483 -40.688  1.00  0.00           C  
ATOM   2003  C   GLU C 795      78.735  53.617 -42.190  1.00  0.00           C  
ATOM   2004  O   GLU C 795      77.864  54.122 -42.893  1.00  0.00           O  
ATOM   2005  CB  GLU C 795      79.528  54.379 -39.946  1.00  0.00           C  
ATOM   2006  CG  GLU C 795      79.451  55.861 -40.328  1.00  0.00           C  
ATOM   2007  CD  GLU C 795      80.436  56.742 -39.540  1.00  0.00           C  
ATOM   2008  OE1 GLU C 795      81.645  56.405 -39.459  1.00  0.00           O  
ATOM   2009  OE2 GLU C 795      79.995  57.787 -39.006  1.00  0.00           O  
ATOM   2010  N   VAL C 796      79.881  53.170 -42.682  1.00  0.00           N  
ATOM   2011  CA  VAL C 796      80.166  53.262 -44.104  1.00  0.00           C  
ATOM   2012  C   VAL C 796      79.128  52.484 -44.938  1.00  0.00           C  
ATOM   2013  O   VAL C 796      78.730  52.918 -46.026  1.00  0.00           O  
ATOM   2014  CB  VAL C 796      81.575  52.730 -44.414  1.00  0.00           C  
ATOM   2015  CG1 VAL C 796      81.620  51.233 -44.198  1.00  0.00           C  
ATOM   2016  CG2 VAL C 796      81.948  53.053 -45.821  1.00  0.00           C  
ATOM   2017  N   MET C 797      78.675  51.348 -44.413  1.00  0.00           N  
ATOM   2018  CA  MET C 797      77.701  50.531 -45.115  1.00  0.00           C  
ATOM   2019  C   MET C 797      76.282  51.117 -45.090  1.00  0.00           C  
ATOM   2020  O   MET C 797      75.485  50.872 -46.004  1.00  0.00           O  
ATOM   2021  CB  MET C 797      77.712  49.116 -44.544  1.00  0.00           C  
ATOM   2022  CG  MET C 797      79.002  48.367 -44.826  1.00  0.00           C  
ATOM   2023  SD  MET C 797      79.341  47.984 -46.574  1.00  0.00           S  
ATOM   2024  CE  MET C 797      80.293  49.406 -47.115  1.00  0.00           C  
ATOM   2025  N   GLU C 798      75.974  51.876 -44.042  1.00  0.00           N  
ATOM   2026  CA  GLU C 798      74.682  52.541 -43.903  1.00  0.00           C  
ATOM   2027  C   GLU C 798      74.641  53.731 -44.858  1.00  0.00           C  
ATOM   2028  O   GLU C 798      73.592  54.044 -45.424  1.00  0.00           O  
ATOM   2029  CB  GLU C 798      74.485  53.041 -42.483  1.00  0.00           C  
ATOM   2030  CG  GLU C 798      73.224  53.854 -42.295  1.00  0.00           C  
ATOM   2031  CD  GLU C 798      72.786  53.947 -40.845  1.00  0.00           C  
ATOM   2032  OE1 GLU C 798      72.958  52.959 -40.094  1.00  0.00           O  
ATOM   2033  OE2 GLU C 798      72.241  54.999 -40.466  1.00  0.00           O  
ATOM   2034  N   ALA C 799      75.785  54.385 -45.046  1.00  0.00           N  
ATOM   2035  CA  ALA C 799      75.859  55.525 -45.960  1.00  0.00           C  
ATOM   2036  C   ALA C 799      75.655  55.033 -47.387  1.00  0.00           C  
ATOM   2037  O   ALA C 799      75.078  55.744 -48.211  1.00  0.00           O  
ATOM   2038  CB  ALA C 799      77.202  56.232 -45.838  1.00  0.00           C  
ATOM   2039  N   LEU C 800      76.121  53.812 -47.668  1.00  0.00           N  
ATOM   2040  CA  LEU C 800      75.965  53.213 -49.004  1.00  0.00           C  
ATOM   2041  C   LEU C 800      74.488  52.949 -49.304  1.00  0.00           C  
ATOM   2042  O   LEU C 800      73.973  53.371 -50.335  1.00  0.00           O  
ATOM   2043  CB  LEU C 800      76.755  51.888 -49.127  1.00  0.00           C  
ATOM   2044  CG  LEU C 800      76.751  51.115 -50.461  1.00  0.00           C  
ATOM   2045  CD1 LEU C 800      75.446  50.424 -50.673  1.00  0.00           C  
ATOM   2046  CD2 LEU C 800      76.996  52.056 -51.613  1.00  0.00           C  
ATOM   2047  N   VAL C 801      73.807  52.251 -48.398  1.00  0.00           N  
ATOM   2048  CA  VAL C 801      72.412  51.937 -48.622  1.00  0.00           C  
ATOM   2049  C   VAL C 801      71.565  53.185 -48.681  1.00  0.00           C  
ATOM   2050  O   VAL C 801      70.634  53.259 -49.469  1.00  0.00           O  
ATOM   2051  CB  VAL C 801      71.880  50.977 -47.555  1.00  0.00           C  
ATOM   2052  CG1 VAL C 801      70.365  50.925 -47.594  1.00  0.00           C  
ATOM   2053  CG2 VAL C 801      72.424  49.600 -47.826  1.00  0.00           C  
ATOM   2054  N   ARG C 802      71.898  54.180 -47.869  1.00  0.00           N  
ATOM   2055  CA  ARG C 802      71.127  55.413 -47.882  1.00  0.00           C  
ATOM   2056  C   ARG C 802      71.285  56.093 -49.228  1.00  0.00           C  
ATOM   2057  O   ARG C 802      70.331  56.666 -49.768  1.00  0.00           O  
ATOM   2058  CB  ARG C 802      71.563  56.323 -46.731  1.00  0.00           C  
ATOM   2059  CG  ARG C 802      71.062  55.790 -45.383  1.00  0.00           C  
ATOM   2060  CD  ARG C 802      71.604  56.533 -44.173  1.00  0.00           C  
ATOM   2061  NE  ARG C 802      71.180  57.920 -44.159  1.00  0.00           N  
ATOM   2062  CZ  ARG C 802      71.119  58.663 -43.059  1.00  0.00           C  
ATOM   2063  NH1 ARG C 802      71.453  58.135 -41.885  1.00  0.00           N  
ATOM   2064  NH2 ARG C 802      70.719  59.932 -43.129  1.00  0.00           N  
ATOM   2065  N   HIS C 803      72.494  56.003 -49.775  1.00  0.00           N  
ATOM   2066  CA  HIS C 803      72.817  56.586 -51.075  1.00  0.00           C  
ATOM   2067  C   HIS C 803      71.881  55.997 -52.126  1.00  0.00           C  
ATOM   2068  O   HIS C 803      71.268  56.718 -52.899  1.00  0.00           O  
ATOM   2069  CB  HIS C 803      74.278  56.275 -51.404  1.00  0.00           C  
ATOM   2070  CG  HIS C 803      74.736  56.785 -52.734  1.00  0.00           C  
ATOM   2071  ND1 HIS C 803      74.566  58.094 -53.128  1.00  0.00           N  
ATOM   2072  CD2 HIS C 803      75.481  56.197 -53.702  1.00  0.00           C  
ATOM   2073  CE1 HIS C 803      75.194  58.295 -54.272  1.00  0.00           C  
ATOM   2074  NE2 HIS C 803      75.760  57.161 -54.642  1.00  0.00           N  
ATOM   2075  N   LEU C 807      71.752  54.677 -52.122  1.00  0.00           N  
ATOM   2076  CA  LEU C 807      70.899  53.980 -53.075  1.00  0.00           C  
ATOM   2077  C   LEU C 807      69.425  54.339 -52.959  1.00  0.00           C  
ATOM   2078  O   LEU C 807      68.736  54.479 -53.970  1.00  0.00           O  
ATOM   2079  CB  LEU C 807      71.043  52.464 -52.913  1.00  0.00           C  
ATOM   2080  CG  LEU C 807      72.426  51.864 -53.096  1.00  0.00           C  
ATOM   2081  CD1 LEU C 807      72.385  50.380 -52.754  1.00  0.00           C  
ATOM   2082  CD2 LEU C 807      72.875  52.070 -54.500  1.00  0.00           C  
ATOM   2083  N   TRP C 808      68.932  54.473 -51.734  1.00  0.00           N  
ATOM   2084  CA  TRP C 808      67.519  54.780 -51.550  1.00  0.00           C  
ATOM   2085  C   TRP C 808      67.221  56.216 -51.918  1.00  0.00           C  
ATOM   2086  O   TRP C 808      66.095  56.557 -52.282  1.00  0.00           O  
ATOM   2087  CB  TRP C 808      67.083  54.480 -50.109  1.00  0.00           C  
ATOM   2088  CG  TRP C 808      66.214  53.226 -49.991  1.00  0.00           C  
ATOM   2089  CD1 TRP C 808      64.844  53.172 -49.881  1.00  0.00           C  
ATOM   2090  CD2 TRP C 808      66.660  51.862 -50.035  1.00  0.00           C  
ATOM   2091  NE1 TRP C 808      64.415  51.860 -49.864  1.00  0.00           N  
ATOM   2092  CE2 TRP C 808      65.509  51.039 -49.956  1.00  0.00           C  
ATOM   2093  CE3 TRP C 808      67.914  51.257 -50.141  1.00  0.00           C  
ATOM   2094  CZ2 TRP C 808      65.585  49.644 -49.979  1.00  0.00           C  
ATOM   2095  CZ3 TRP C 808      67.986  49.869 -50.165  1.00  0.00           C  
ATOM   2096  CH2 TRP C 808      66.830  49.081 -50.085  1.00  0.00           C  
ATOM   2097  N   LEU C 809      68.244  57.055 -51.849  1.00  0.00           N  
ATOM   2098  CA  LEU C 809      68.081  58.455 -52.168  1.00  0.00           C  
ATOM   2099  C   LEU C 809      68.146  58.656 -53.671  1.00  0.00           C  
ATOM   2100  O   LEU C 809      67.407  59.453 -54.232  1.00  0.00           O  
ATOM   2101  CB  LEU C 809      69.188  59.258 -51.519  1.00  0.00           C  
ATOM   2102  CG  LEU C 809      68.804  60.660 -51.063  1.00  0.00           C  
ATOM   2103  CD1 LEU C 809      70.078  61.441 -50.789  1.00  0.00           C  
ATOM   2104  CD2 LEU C 809      67.986  61.358 -52.109  1.00  0.00           C  
ATOM   2105  N   GLU C 810      69.042  57.927 -54.321  1.00  0.00           N  
ATOM   2106  CA  GLU C 810      69.224  58.056 -55.753  1.00  0.00           C  
ATOM   2107  C   GLU C 810      68.241  57.242 -56.582  1.00  0.00           C  
ATOM   2108  O   GLU C 810      67.726  57.714 -57.588  1.00  0.00           O  
ATOM   2109  CB  GLU C 810      70.657  57.666 -56.118  1.00  0.00           C  
ATOM   2110  CG  GLU C 810      71.717  58.704 -55.746  1.00  0.00           C  
ATOM   2111  CD  GLU C 810      71.699  59.924 -56.655  1.00  0.00           C  
ATOM   2112  OE1 GLU C 810      71.853  59.764 -57.890  1.00  0.00           O  
ATOM   2113  OE2 GLU C 810      71.539  61.046 -56.134  1.00  0.00           O  
ATOM   2114  N   VAL C 811      67.982  56.018 -56.158  1.00  0.00           N  
ATOM   2115  CA  VAL C 811      67.077  55.151 -56.877  1.00  0.00           C  
ATOM   2116  C   VAL C 811      65.609  55.458 -56.624  1.00  0.00           C  
ATOM   2117  O   VAL C 811      64.837  55.570 -57.568  1.00  0.00           O  
ATOM   2118  CB  VAL C 811      67.327  53.684 -56.519  1.00  0.00           C  
ATOM   2119  CG1 VAL C 811      66.211  52.815 -57.083  1.00  0.00           C  
ATOM   2120  CG2 VAL C 811      68.661  53.250 -57.066  1.00  0.00           C  
ATOM   2121  N   LYS C 812      65.216  55.578 -55.358  1.00  0.00           N  
ATOM   2122  CA  LYS C 812      63.818  55.841 -55.034  1.00  0.00           C  
ATOM   2123  C   LYS C 812      63.499  57.278 -54.607  1.00  0.00           C  
ATOM   2124  O   LYS C 812      62.337  57.696 -54.609  1.00  0.00           O  
ATOM   2125  CB  LYS C 812      63.349  54.863 -53.954  1.00  0.00           C  
ATOM   2126  CG  LYS C 812      63.364  53.426 -54.412  1.00  0.00           C  
ATOM   2127  CD  LYS C 812      62.530  53.240 -55.679  1.00  0.00           C  
ATOM   2128  CE  LYS C 812      61.063  52.980 -55.363  1.00  0.00           C  
ATOM   2129  NZ  LYS C 812      60.927  51.749 -54.533  1.00  0.00           N  
ATOM   2130  N   GLY C 813      64.523  58.037 -54.246  1.00  0.00           N  
ATOM   2131  CA  GLY C 813      64.289  59.401 -53.826  1.00  0.00           C  
ATOM   2132  C   GLY C 813      63.763  59.499 -52.409  1.00  0.00           C  
ATOM   2133  O   GLY C 813      63.123  60.486 -52.058  1.00  0.00           O  
ATOM   2134  N   VAL C 814      63.999  58.476 -51.589  1.00  0.00           N  
ATOM   2135  CA  VAL C 814      63.540  58.541 -50.210  1.00  0.00           C  
ATOM   2136  C   VAL C 814      64.770  58.727 -49.368  1.00  0.00           C  
ATOM   2137  O   VAL C 814      65.888  58.445 -49.802  1.00  0.00           O  
ATOM   2138  CB  VAL C 814      62.839  57.258 -49.714  1.00  0.00           C  
ATOM   2139  CG1 VAL C 814      62.160  56.532 -50.873  1.00  0.00           C  
ATOM   2140  CG2 VAL C 814      63.834  56.371 -48.998  1.00  0.00           C  
ATOM   2141  N   ASP C 815      64.561  59.231 -48.165  1.00  0.00           N  
ATOM   2142  CA  ASP C 815      65.655  59.429 -47.245  1.00  0.00           C  
ATOM   2143  C   ASP C 815      65.338  58.499 -46.083  1.00  0.00           C  
ATOM   2144  O   ASP C 815      64.353  58.691 -45.376  1.00  0.00           O  
ATOM   2145  CB  ASP C 815      65.714  60.880 -46.785  1.00  0.00           C  
ATOM   2146  CG  ASP C 815      66.845  61.122 -45.833  1.00  0.00           C  
ATOM   2147  OD1 ASP C 815      67.573  60.147 -45.559  1.00  0.00           O  
ATOM   2148  OD2 ASP C 815      67.012  62.268 -45.357  1.00  0.00           O  
ATOM   2149  N   LEU C 904      66.158  57.469 -45.917  1.00  0.00           N  
ATOM   2150  CA  LEU C 904      65.922  56.506 -44.859  1.00  0.00           C  
ATOM   2151  C   LEU C 904      66.262  57.035 -43.465  1.00  0.00           C  
ATOM   2152  O   LEU C 904      65.554  56.734 -42.506  1.00  0.00           O  
ATOM   2153  CB  LEU C 904      66.699  55.225 -45.152  1.00  0.00           C  
ATOM   2154  CG  LEU C 904      66.235  54.472 -46.393  1.00  0.00           C  
ATOM   2155  CD1 LEU C 904      67.213  53.339 -46.715  1.00  0.00           C  
ATOM   2156  CD2 LEU C 904      64.840  53.939 -46.147  1.00  0.00           C  
ATOM   2157  N   GLY C 905      67.334  57.826 -43.370  1.00  0.00           N  
ATOM   2158  CA  GLY C 905      67.756  58.380 -42.095  1.00  0.00           C  
ATOM   2159  C   GLY C 905      68.630  57.438 -41.272  1.00  0.00           C  
ATOM   2160  O   GLY C 905      69.145  56.423 -41.772  1.00  0.00           O  
ATOM   2161  N   ASP C 906      68.814  57.779 -40.001  1.00  0.00           N  
ATOM   2162  CA  ASP C 906      69.605  56.945 -39.123  1.00  0.00           C  
ATOM   2163  C   ASP C 906      68.951  55.616 -38.910  1.00  0.00           C  
ATOM   2164  O   ASP C 906      67.766  55.544 -38.598  1.00  0.00           O  
ATOM   2165  CB  ASP C 906      69.783  57.591 -37.771  1.00  0.00           C  
ATOM   2166  CG  ASP C 906      71.036  58.377 -37.694  1.00  0.00           C  
ATOM   2167  OD1 ASP C 906      71.000  59.560 -38.113  1.00  0.00           O  
ATOM   2168  OD2 ASP C 906      72.055  57.792 -37.236  1.00  0.00           O  
ATOM   2169  N   PHE C 907      69.730  54.558 -39.050  1.00  0.00           N  
ATOM   2170  CA  PHE C 907      69.174  53.231 -38.866  1.00  0.00           C  
ATOM   2171  C   PHE C 907      69.088  52.899 -37.382  1.00  0.00           C  
ATOM   2172  O   PHE C 907      70.066  53.016 -36.648  1.00  0.00           O  
ATOM   2173  CB  PHE C 907      70.054  52.172 -39.553  1.00  0.00           C  
ATOM   2174  CG  PHE C 907      70.000  52.176 -41.069  1.00  0.00           C  
ATOM   2175  CD1 PHE C 907      69.496  53.264 -41.780  1.00  0.00           C  
ATOM   2176  CD2 PHE C 907      70.507  51.085 -41.788  1.00  0.00           C  
ATOM   2177  CE1 PHE C 907      69.501  53.262 -43.171  1.00  0.00           C  
ATOM   2178  CE2 PHE C 907      70.517  51.078 -43.174  1.00  0.00           C  
ATOM   2179  CZ  PHE C 907      70.013  52.167 -43.863  1.00  0.00           C  
ATOM   2180  N   PRO C 908      67.905  52.515 -36.904  1.00  0.00           N  
ATOM   2181  CA  PRO C 908      67.891  52.179 -35.478  1.00  0.00           C  
ATOM   2182  C   PRO C 908      68.912  51.043 -35.284  1.00  0.00           C  
ATOM   2183  O   PRO C 908      69.299  50.358 -36.254  1.00  0.00           O  
ATOM   2184  CB  PRO C 908      66.464  51.686 -35.254  1.00  0.00           C  
ATOM   2185  CG  PRO C 908      65.656  52.475 -36.266  1.00  0.00           C  
ATOM   2186  CD  PRO C 908      66.547  52.493 -37.491  1.00  0.00           C  
ATOM   2187  N   VAL C 909      69.363  50.834 -34.053  1.00  0.00           N  
ATOM   2188  CA  VAL C 909      70.310  49.754 -33.804  1.00  0.00           C  
ATOM   2189  C   VAL C 909      69.917  49.048 -32.518  1.00  0.00           C  
ATOM   2190  O   VAL C 909      69.675  49.675 -31.490  1.00  0.00           O  
ATOM   2191  CB  VAL C 909      71.750  50.287 -33.731  1.00  0.00           C  
ATOM   2192  CG1 VAL C 909      72.727  49.141 -33.460  1.00  0.00           C  
ATOM   2193  CG2 VAL C 909      72.101  50.961 -35.033  1.00  0.00           C  
ATOM   2194  N   MET C 910      69.812  47.733 -32.580  1.00  0.00           N  
ATOM   2195  CA  MET C 910      69.404  46.985 -31.408  1.00  0.00           C  
ATOM   2196  C   MET C 910      70.144  45.684 -31.416  1.00  0.00           C  
ATOM   2197  O   MET C 910      70.693  45.302 -32.434  1.00  0.00           O  
ATOM   2198  CB  MET C 910      67.891  46.740 -31.438  1.00  0.00           C  
ATOM   2199  CG  MET C 910      67.376  45.984 -32.653  1.00  0.00           C  
ATOM   2200  SD  MET C 910      65.551  45.776 -32.656  1.00  0.00           S  
ATOM   2201  CE  MET C 910      64.991  47.451 -32.540  1.00  0.00           C  
ATOM   2202  N   THR C 911      70.175  44.994 -30.293  1.00  0.00           N  
ATOM   2203  CA  THR C 911      70.885  43.727 -30.263  1.00  0.00           C  
ATOM   2204  C   THR C 911      69.974  42.568 -30.640  1.00  0.00           C  
ATOM   2205  O   THR C 911      68.755  42.700 -30.628  1.00  0.00           O  
ATOM   2206  CB  THR C 911      71.430  43.437 -28.872  1.00  0.00           C  
ATOM   2207  OG1 THR C 911      70.334  43.366 -27.948  1.00  0.00           O  
ATOM   2208  CG2 THR C 911      72.386  44.529 -28.442  1.00  0.00           C  
ATOM   2209  N   PHE C 912      70.586  41.441 -30.986  1.00  0.00           N  
ATOM   2210  CA  PHE C 912      69.879  40.211 -31.315  1.00  0.00           C  
ATOM   2211  C   PHE C 912      68.885  39.945 -30.183  1.00  0.00           C  
ATOM   2212  O   PHE C 912      67.724  39.596 -30.409  1.00  0.00           O  
ATOM   2213  CB  PHE C 912      70.900  39.074 -31.384  1.00  0.00           C  
ATOM   2214  CG  PHE C 912      70.303  37.709 -31.615  1.00  0.00           C  
ATOM   2215  CD1 PHE C 912      70.002  37.276 -32.897  1.00  0.00           C  
ATOM   2216  CD2 PHE C 912      70.073  36.852 -30.544  1.00  0.00           C  
ATOM   2217  CE1 PHE C 912      69.485  36.022 -33.125  1.00  0.00           C  
ATOM   2218  CE2 PHE C 912      69.550  35.583 -30.759  1.00  0.00           C  
ATOM   2219  CZ  PHE C 912      69.256  35.168 -32.064  1.00  0.00           C  
ATOM   2220  N   ALA C 913      69.364  40.135 -28.956  1.00  0.00           N  
ATOM   2221  CA  ALA C 913      68.564  39.932 -27.769  1.00  0.00           C  
ATOM   2222  C   ALA C 913      67.311  40.806 -27.703  1.00  0.00           C  
ATOM   2223  O   ALA C 913      66.229  40.299 -27.444  1.00  0.00           O  
ATOM   2224  CB  ALA C 913      69.413  40.160 -26.567  1.00  0.00           C  
ATOM   2225  N   GLU C 914      67.449  42.111 -27.923  1.00  0.00           N  
ATOM   2226  CA  GLU C 914      66.295  43.026 -27.874  1.00  0.00           C  
ATOM   2227  C   GLU C 914      65.307  42.722 -29.021  1.00  0.00           C  
ATOM   2228  O   GLU C 914      64.091  42.774 -28.847  1.00  0.00           O  
ATOM   2229  CB  GLU C 914      66.767  44.496 -27.953  1.00  0.00           C  
ATOM   2230  CG  GLU C 914      68.072  44.747 -27.188  1.00  0.00           C  
ATOM   2231  CD  GLU C 914      68.492  46.221 -27.100  1.00  0.00           C  
ATOM   2232  OE1 GLU C 914      68.500  46.917 -28.145  1.00  0.00           O  
ATOM   2233  OE2 GLU C 914      68.836  46.676 -25.976  1.00  0.00           O  
ATOM   2234  N   ALA C 915      65.852  42.402 -30.191  1.00  0.00           N  
ATOM   2235  CA  ALA C 915      65.044  42.075 -31.347  1.00  0.00           C  
ATOM   2236  C   ALA C 915      64.149  40.866 -31.065  1.00  0.00           C  
ATOM   2237  O   ALA C 915      62.957  40.891 -31.400  1.00  0.00           O  
ATOM   2238  CB  ALA C 915      65.940  41.802 -32.542  1.00  0.00           C  
ATOM   2239  N   GLU C 916      64.715  39.811 -30.472  1.00  0.00           N  
ATOM   2240  CA  GLU C 916      63.928  38.624 -30.143  1.00  0.00           C  
ATOM   2241  C   GLU C 916      62.931  39.004 -29.056  1.00  0.00           C  
ATOM   2242  O   GLU C 916      61.788  38.550 -29.061  1.00  0.00           O  
ATOM   2243  CB  GLU C 916      64.812  37.473 -29.634  1.00  0.00           C  
ATOM   2244  CG  GLU C 916      65.779  36.905 -30.667  1.00  0.00           C  
ATOM   2245  CD  GLU C 916      65.110  36.022 -31.725  1.00  0.00           C  
ATOM   2246  OE1 GLU C 916      64.060  36.418 -32.283  1.00  0.00           O  
ATOM   2247  OE2 GLU C 916      65.647  34.927 -32.007  1.00  0.00           O  
ATOM   2248  N   ARG C 917      63.361  39.861 -28.138  1.00  0.00           N  
ATOM   2249  CA  ARG C 917      62.515  40.277 -27.035  1.00  0.00           C  
ATOM   2250  C   ARG C 917      61.340  41.147 -27.485  1.00  0.00           C  
ATOM   2251  O   ARG C 917      60.198  40.867 -27.162  1.00  0.00           O  
ATOM   2252  CB  ARG C 917      63.366  41.024 -26.015  1.00  0.00           C  
ATOM   2253  CG  ARG C 917      62.681  41.315 -24.688  1.00  0.00           C  
ATOM   2254  CD  ARG C 917      63.433  42.396 -23.908  1.00  0.00           C  
ATOM   2255  NE  ARG C 917      64.864  42.122 -23.895  1.00  0.00           N  
ATOM   2256  CZ  ARG C 917      65.809  43.055 -23.950  1.00  0.00           C  
ATOM   2257  NH1 ARG C 917      65.483  44.350 -24.017  1.00  0.00           N  
ATOM   2258  NH2 ARG C 917      67.085  42.685 -23.967  1.00  0.00           N  
ATOM   2259  N   ARG C 918      61.626  42.204 -28.231  1.00  0.00           N  
ATOM   2260  CA  ARG C 918      60.590  43.117 -28.708  1.00  0.00           C  
ATOM   2261  C   ARG C 918      59.862  42.636 -29.967  1.00  0.00           C  
ATOM   2262  O   ARG C 918      58.698  42.983 -30.161  1.00  0.00           O  
ATOM   2263  CB  ARG C 918      61.178  44.511 -28.978  1.00  0.00           C  
ATOM   2264  CG  ARG C 918      61.617  45.274 -27.738  1.00  0.00           C  
ATOM   2265  CD  ARG C 918      62.150  46.661 -28.104  1.00  0.00           C  
ATOM   2266  NE  ARG C 918      63.560  46.804 -27.751  1.00  0.00           N  
ATOM   2267  CZ  ARG C 918      64.399  47.644 -28.352  1.00  0.00           C  
ATOM   2268  NH1 ARG C 918      63.964  48.420 -29.342  1.00  0.00           N  
ATOM   2269  NH2 ARG C 918      65.675  47.698 -27.977  1.00  0.00           N  
ATOM   2270  N   TYR C 919      60.516  41.842 -30.818  1.00  0.00           N  
ATOM   2271  CA  TYR C 919      59.849  41.381 -32.038  1.00  0.00           C  
ATOM   2272  C   TYR C 919      59.877  39.877 -32.279  1.00  0.00           C  
ATOM   2273  O   TYR C 919      59.419  39.416 -33.319  1.00  0.00           O  
ATOM   2274  CB  TYR C 919      60.447  42.095 -33.255  1.00  0.00           C  
ATOM   2275  CG  TYR C 919      60.536  43.577 -33.054  1.00  0.00           C  
ATOM   2276  CD1 TYR C 919      59.395  44.365 -33.111  1.00  0.00           C  
ATOM   2277  CD2 TYR C 919      61.755  44.187 -32.709  1.00  0.00           C  
ATOM   2278  CE1 TYR C 919      59.455  45.722 -32.825  1.00  0.00           C  
ATOM   2279  CE2 TYR C 919      61.827  45.541 -32.419  1.00  0.00           C  
ATOM   2280  CZ  TYR C 919      60.669  46.309 -32.478  1.00  0.00           C  
ATOM   2281  OH  TYR C 919      60.700  47.662 -32.192  1.00  0.00           O  
ATOM   2282  N   GLY C 920      60.399  39.115 -31.324  1.00  0.00           N  
ATOM   2283  CA  GLY C 920      60.479  37.676 -31.493  1.00  0.00           C  
ATOM   2284  C   GLY C 920      61.119  37.334 -32.820  1.00  0.00           C  
ATOM   2285  O   GLY C 920      60.783  36.332 -33.445  1.00  0.00           O  
ATOM   2286  N   SER C 921      62.056  38.159 -33.265  1.00  0.00           N  
ATOM   2287  CA  SER C 921      62.706  37.911 -34.549  1.00  0.00           C  
ATOM   2288  C   SER C 921      64.119  38.469 -34.636  1.00  0.00           C  
ATOM   2289  O   SER C 921      64.464  39.412 -33.929  1.00  0.00           O  
ATOM   2290  CB  SER C 921      61.880  38.535 -35.668  1.00  0.00           C  
ATOM   2291  OG  SER C 921      62.368  38.117 -36.924  1.00  0.00           O  
ATOM   2292  N   ASP C 922      64.928  37.885 -35.517  1.00  0.00           N  
ATOM   2293  CA  ASP C 922      66.288  38.346 -35.725  1.00  0.00           C  
ATOM   2294  C   ASP C 922      66.338  39.150 -37.016  1.00  0.00           C  
ATOM   2295  O   ASP C 922      67.412  39.522 -37.489  1.00  0.00           O  
ATOM   2296  CB  ASP C 922      67.262  37.165 -35.779  1.00  0.00           C  
ATOM   2297  CG  ASP C 922      67.061  36.297 -36.986  1.00  0.00           C  
ATOM   2298  OD1 ASP C 922      65.905  36.188 -37.453  1.00  0.00           O  
ATOM   2299  OD2 ASP C 922      68.058  35.707 -37.458  1.00  0.00           O  
ATOM   2300  N   LYS C 923      65.161  39.410 -37.582  1.00  0.00           N  
ATOM   2301  CA  LYS C 923      65.036  40.213 -38.796  1.00  0.00           C  
ATOM   2302  C   LYS C 923      63.691  40.957 -38.740  1.00  0.00           C  
ATOM   2303  O   LYS C 923      62.903  40.945 -39.685  1.00  0.00           O  
ATOM   2304  CB  LYS C 923      65.126  39.328 -40.045  1.00  0.00           C  
ATOM   2305  CG  LYS C 923      64.056  38.288 -40.148  1.00  0.00           C  
ATOM   2306  CD  LYS C 923      64.172  37.506 -41.435  1.00  0.00           C  
ATOM   2307  CE  LYS C 923      63.108  36.429 -41.479  1.00  0.00           C  
ATOM   2308  NZ  LYS C 923      63.221  35.589 -42.696  1.00  0.00           N  
ATOM   2309  N   PRO C 924      63.442  41.656 -37.627  1.00  0.00           N  
ATOM   2310  CA  PRO C 924      62.225  42.418 -37.371  1.00  0.00           C  
ATOM   2311  C   PRO C 924      61.710  43.337 -38.477  1.00  0.00           C  
ATOM   2312  O   PRO C 924      62.470  44.067 -39.113  1.00  0.00           O  
ATOM   2313  CB  PRO C 924      62.578  43.185 -36.099  1.00  0.00           C  
ATOM   2314  CG  PRO C 924      64.022  43.418 -36.259  1.00  0.00           C  
ATOM   2315  CD  PRO C 924      64.495  42.069 -36.685  1.00  0.00           C  
ATOM   2316  N   ASP C 925      60.398  43.294 -38.688  1.00  0.00           N  
ATOM   2317  CA  ASP C 925      59.764  44.133 -39.685  1.00  0.00           C  
ATOM   2318  C   ASP C 925      59.284  45.329 -38.907  1.00  0.00           C  
ATOM   2319  O   ASP C 925      58.230  45.276 -38.264  1.00  0.00           O  
ATOM   2320  CB  ASP C 925      58.571  43.429 -40.308  1.00  0.00           C  
ATOM   2321  CG  ASP C 925      57.998  44.187 -41.508  1.00  0.00           C  
ATOM   2322  OD1 ASP C 925      58.289  45.401 -41.670  1.00  0.00           O  
ATOM   2323  OD2 ASP C 925      57.236  43.551 -42.276  1.00  0.00           O  
ATOM   2324  N   LEU C 926      60.065  46.405 -38.950  1.00  0.00           N  
ATOM   2325  CA  LEU C 926      59.709  47.607 -38.216  1.00  0.00           C  
ATOM   2326  C   LEU C 926      58.661  48.476 -38.884  1.00  0.00           C  
ATOM   2327  O   LEU C 926      58.449  49.616 -38.487  1.00  0.00           O  
ATOM   2328  CB  LEU C 926      60.960  48.423 -37.890  1.00  0.00           C  
ATOM   2329  CG  LEU C 926      61.642  48.154 -36.541  1.00  0.00           C  
ATOM   2330  CD1 LEU C 926      61.527  46.698 -36.103  1.00  0.00           C  
ATOM   2331  CD2 LEU C 926      63.090  48.540 -36.682  1.00  0.00           C  
ATOM   2332  N   ARG C 927      57.994  47.952 -39.899  1.00  0.00           N  
ATOM   2333  CA  ARG C 927      56.922  48.714 -40.511  1.00  0.00           C  
ATOM   2334  C   ARG C 927      55.711  48.514 -39.623  1.00  0.00           C  
ATOM   2335  O   ARG C 927      54.797  49.326 -39.612  1.00  0.00           O  
ATOM   2336  CB  ARG C 927      56.637  48.213 -41.920  1.00  0.00           C  
ATOM   2337  CG  ARG C 927      57.717  48.607 -42.906  1.00  0.00           C  
ATOM   2338  CD  ARG C 927      57.429  48.025 -44.240  1.00  0.00           C  
ATOM   2339  NE  ARG C 927      57.326  46.580 -44.192  1.00  0.00           N  
ATOM   2340  CZ  ARG C 927      56.956  45.846 -45.231  1.00  0.00           C  
ATOM   2341  NH1 ARG C 927      56.665  46.441 -46.374  1.00  0.00           N  
ATOM   2342  NH2 ARG C 927      56.869  44.527 -45.126  1.00  0.00           N  
ATOM   2343  N   ASN C 928      55.721  47.415 -38.874  1.00  0.00           N  
ATOM   2344  CA  ASN C 928      54.651  47.083 -37.945  1.00  0.00           C  
ATOM   2345  C   ASN C 928      55.011  47.780 -36.616  1.00  0.00           C  
ATOM   2346  O   ASN C 928      56.083  47.548 -36.052  1.00  0.00           O  
ATOM   2347  CB  ASN C 928      54.568  45.556 -37.782  1.00  0.00           C  
ATOM   2348  CG  ASN C 928      53.480  45.123 -36.805  1.00  0.00           C  
ATOM   2349  OD1 ASN C 928      53.156  45.858 -35.875  1.00  0.00           O  
ATOM   2350  ND2 ASN C 928      52.926  43.919 -36.999  1.00  0.00           N  
ATOM   2351  N   PRO C 929      54.120  48.650 -36.107  1.00  0.00           N  
ATOM   2352  CA  PRO C 929      54.302  49.407 -34.861  1.00  0.00           C  
ATOM   2353  C   PRO C 929      54.247  48.637 -33.531  1.00  0.00           C  
ATOM   2354  O   PRO C 929      54.815  49.063 -32.514  1.00  0.00           O  
ATOM   2355  CB  PRO C 929      53.198  50.453 -34.952  1.00  0.00           C  
ATOM   2356  CG  PRO C 929      52.106  49.708 -35.627  1.00  0.00           C  
ATOM   2357  CD  PRO C 929      52.855  49.039 -36.754  1.00  0.00           C  
ATOM   2358  N   MET C 930      53.552  47.512 -33.521  1.00  0.00           N  
ATOM   2359  CA  MET C 930      53.447  46.745 -32.291  1.00  0.00           C  
ATOM   2360  C   MET C 930      54.777  46.105 -31.893  1.00  0.00           C  
ATOM   2361  O   MET C 930      55.727  46.038 -32.691  1.00  0.00           O  
ATOM   2362  CB  MET C 930      52.382  45.655 -32.440  1.00  0.00           C  
ATOM   2363  CG  MET C 930      51.059  46.153 -33.005  1.00  0.00           C  
ATOM   2364  SD  MET C 930      49.866  44.834 -33.247  1.00  0.00           S  
ATOM   2365  CE  MET C 930      50.383  44.155 -34.806  1.00  0.00           C  
ATOM   2366  N   GLU C 931      54.832  45.679 -30.632  1.00  0.00           N  
ATOM   2367  CA  GLU C 931      55.979  44.977 -30.090  1.00  0.00           C  
ATOM   2368  C   GLU C 931      55.604  44.173 -28.849  1.00  0.00           C  
ATOM   2369  O   GLU C 931      54.586  44.421 -28.231  1.00  0.00           O  
ATOM   2370  CB  GLU C 931      57.136  45.935 -29.808  1.00  0.00           C  
ATOM   2371  CG  GLU C 931      56.942  46.944 -28.732  1.00  0.00           C  
ATOM   2372  CD  GLU C 931      58.115  47.899 -28.692  1.00  0.00           C  
ATOM   2373  OE1 GLU C 931      58.363  48.565 -29.720  1.00  0.00           O  
ATOM   2374  OE2 GLU C 931      58.797  47.980 -27.649  1.00  0.00           O  
ATOM   2375  N   LEU C 932      56.418  43.181 -28.509  1.00  0.00           N  
ATOM   2376  CA  LEU C 932      56.149  42.340 -27.351  1.00  0.00           C  
ATOM   2377  C   LEU C 932      56.753  42.958 -26.086  1.00  0.00           C  
ATOM   2378  O   LEU C 932      57.749  43.676 -26.150  1.00  0.00           O  
ATOM   2379  CB  LEU C 932      56.749  40.957 -27.582  1.00  0.00           C  
ATOM   2380  CG  LEU C 932      56.694  40.385 -28.999  1.00  0.00           C  
ATOM   2381  CD1 LEU C 932      57.614  39.173 -29.102  1.00  0.00           C  
ATOM   2382  CD2 LEU C 932      55.276  40.011 -29.351  1.00  0.00           C  
ATOM   2383  N   THR C 933      56.141  42.686 -24.940  1.00  0.00           N  
ATOM   2384  CA  THR C 933      56.634  43.191 -23.668  1.00  0.00           C  
ATOM   2385  C   THR C 933      56.824  42.043 -22.678  1.00  0.00           C  
ATOM   2386  O   THR C 933      55.866  41.356 -22.317  1.00  0.00           O  
ATOM   2387  CB  THR C 933      55.649  44.160 -23.004  1.00  0.00           C  
ATOM   2388  OG1 THR C 933      55.309  45.218 -23.902  1.00  0.00           O  
ATOM   2389  CG2 THR C 933      56.268  44.740 -21.763  1.00  0.00           C  
ATOM   2390  N   ASP C 934      58.049  41.815 -22.228  1.00  0.00           N  
ATOM   2391  CA  ASP C 934      58.218  40.764 -21.247  1.00  0.00           C  
ATOM   2392  C   ASP C 934      57.454  41.251 -20.002  1.00  0.00           C  
ATOM   2393  O   ASP C 934      57.575  42.406 -19.613  1.00  0.00           O  
ATOM   2394  CB  ASP C 934      59.700  40.540 -20.933  1.00  0.00           C  
ATOM   2395  CG  ASP C 934      60.389  39.606 -21.939  1.00  0.00           C  
ATOM   2396  OD1 ASP C 934      59.793  38.576 -22.336  1.00  0.00           O  
ATOM   2397  OD2 ASP C 934      61.545  39.887 -22.319  1.00  0.00           O  
ATOM   2398  N   VAL C 935      56.635  40.380 -19.416  1.00  0.00           N  
ATOM   2399  CA  VAL C 935      55.858  40.718 -18.227  1.00  0.00           C  
ATOM   2400  C   VAL C 935      56.032  39.600 -17.208  1.00  0.00           C  
ATOM   2401  O   VAL C 935      55.263  39.479 -16.252  1.00  0.00           O  
ATOM   2402  CB  VAL C 935      54.328  40.890 -18.551  1.00  0.00           C  
ATOM   2403  CG1 VAL C 935      54.098  42.175 -19.278  1.00  0.00           C  
ATOM   2404  CG2 VAL C 935      53.822  39.717 -19.387  1.00  0.00           C  
ATOM   2405  N   ALA C 936      57.048  38.776 -17.434  1.00  0.00           N  
ATOM   2406  CA  ALA C 936      57.359  37.659 -16.553  1.00  0.00           C  
ATOM   2407  C   ALA C 936      57.512  38.100 -15.082  1.00  0.00           C  
ATOM   2408  O   ALA C 936      56.768  37.653 -14.194  1.00  0.00           O  
ATOM   2409  CB  ALA C 936      58.612  37.015 -17.018  1.00  0.00           C  
ATOM   2410  N   ASP C 937      58.483  38.982 -14.837  1.00  0.00           N  
ATOM   2411  CA  ASP C 937      58.755  39.501 -13.497  1.00  0.00           C  
ATOM   2412  C   ASP C 937      57.487  39.979 -12.803  1.00  0.00           C  
ATOM   2413  O   ASP C 937      57.459  40.119 -11.579  1.00  0.00           O  
ATOM   2414  CB  ASP C 937      59.737  40.661 -13.562  1.00  0.00           C  
ATOM   2415  CG  ASP C 937      59.192  41.817 -14.353  1.00  0.00           C  
ATOM   2416  OD1 ASP C 937      59.134  41.685 -15.597  1.00  0.00           O  
ATOM   2417  OD2 ASP C 937      58.810  42.841 -13.737  1.00  0.00           O  
ATOM   2418  N   LEU C 938      56.450  40.238 -13.585  1.00  0.00           N  
ATOM   2419  CA  LEU C 938      55.172  40.675 -13.042  1.00  0.00           C  
ATOM   2420  C   LEU C 938      54.342  39.500 -12.546  1.00  0.00           C  
ATOM   2421  O   LEU C 938      53.443  39.677 -11.724  1.00  0.00           O  
ATOM   2422  CB  LEU C 938      54.371  41.401 -14.118  1.00  0.00           C  
ATOM   2423  CG  LEU C 938      54.251  42.910 -14.000  1.00  0.00           C  
ATOM   2424  CD1 LEU C 938      55.584  43.469 -13.605  1.00  0.00           C  
ATOM   2425  CD2 LEU C 938      53.753  43.505 -15.322  1.00  0.00           C  
ATOM   2426  N   LEU C 939      54.654  38.300 -13.034  1.00  0.00           N  
ATOM   2427  CA  LEU C 939      53.875  37.120 -12.680  1.00  0.00           C  
ATOM   2428  C   LEU C 939      54.571  35.934 -12.003  1.00  0.00           C  
ATOM   2429  O   LEU C 939      53.962  34.877 -11.840  1.00  0.00           O  
ATOM   2430  CB  LEU C 939      53.172  36.638 -13.948  1.00  0.00           C  
ATOM   2431  CG  LEU C 939      52.222  37.665 -14.579  1.00  0.00           C  
ATOM   2432  CD1 LEU C 939      52.176  37.492 -16.096  1.00  0.00           C  
ATOM   2433  CD2 LEU C 939      50.848  37.521 -13.935  1.00  0.00           C  
ATOM   2434  N   LYS C 940      55.829  36.105 -11.602  1.00  0.00           N  
ATOM   2435  CA  LYS C 940      56.590  35.027 -10.952  1.00  0.00           C  
ATOM   2436  C   LYS C 940      55.877  34.435  -9.729  1.00  0.00           C  
ATOM   2437  O   LYS C 940      56.126  33.292  -9.345  1.00  0.00           O  
ATOM   2438  CB  LYS C 940      57.985  35.533 -10.535  1.00  0.00           C  
ATOM   2439  CG  LYS C 940      58.972  35.797 -11.694  1.00  0.00           C  
ATOM   2440  CD  LYS C 940      60.363  36.211 -11.179  1.00  0.00           C  
ATOM   2441  CE  LYS C 940      61.439  36.220 -12.277  1.00  0.00           C  
ATOM   2442  NZ  LYS C 940      61.226  37.246 -13.351  1.00  0.00           N  
ATOM   2443  N   SER C 941      54.971  35.218  -9.152  1.00  0.00           N  
ATOM   2444  CA  SER C 941      54.217  34.834  -7.959  1.00  0.00           C  
ATOM   2445  C   SER C 941      53.012  33.941  -8.158  1.00  0.00           C  
ATOM   2446  O   SER C 941      52.933  32.890  -7.548  1.00  0.00           O  
ATOM   2447  CB  SER C 941      53.739  36.084  -7.219  1.00  0.00           C  
ATOM   2448  OG  SER C 941      54.840  36.856  -6.778  1.00  0.00           O  
ATOM   2449  N   VAL C 942      52.081  34.386  -9.002  1.00  0.00           N  
ATOM   2450  CA  VAL C 942      50.812  33.705  -9.294  1.00  0.00           C  
ATOM   2451  C   VAL C 942      50.764  32.174  -9.180  1.00  0.00           C  
ATOM   2452  O   VAL C 942      51.701  31.474  -9.567  1.00  0.00           O  
ATOM   2453  CB  VAL C 942      50.276  34.125 -10.703  1.00  0.00           C  
ATOM   2454  CG1 VAL C 942      50.558  35.597 -10.939  1.00  0.00           C  
ATOM   2455  CG2 VAL C 942      50.894  33.279 -11.800  1.00  0.00           C  
ATOM   2456  N   GLU C 943      49.662  31.654  -8.645  1.00  0.00           N  
ATOM   2457  CA  GLU C 943      49.540  30.211  -8.521  1.00  0.00           C  
ATOM   2458  C   GLU C 943      49.314  29.541  -9.868  1.00  0.00           C  
ATOM   2459  O   GLU C 943      49.569  28.345 -10.022  1.00  0.00           O  
ATOM   2460  CB  GLU C 943      48.414  29.812  -7.552  1.00  0.00           C  
ATOM   2461  CG  GLU C 943      47.569  30.937  -7.036  1.00  0.00           C  
ATOM   2462  CD  GLU C 943      48.347  31.955  -6.252  1.00  0.00           C  
ATOM   2463  OE1 GLU C 943      48.994  31.574  -5.254  1.00  0.00           O  
ATOM   2464  OE2 GLU C 943      48.303  33.142  -6.637  1.00  0.00           O  
ATOM   2465  N   PHE C 944      48.836  30.327 -10.834  1.00  0.00           N  
ATOM   2466  CA  PHE C 944      48.543  29.867 -12.188  1.00  0.00           C  
ATOM   2467  C   PHE C 944      49.825  29.444 -12.899  1.00  0.00           C  
ATOM   2468  O   PHE C 944      50.553  30.259 -13.461  1.00  0.00           O  
ATOM   2469  CB  PHE C 944      47.828  30.986 -12.965  1.00  0.00           C  
ATOM   2470  CG  PHE C 944      47.276  30.567 -14.306  1.00  0.00           C  
ATOM   2471  CD1 PHE C 944      46.848  29.267 -14.536  1.00  0.00           C  
ATOM   2472  CD2 PHE C 944      47.108  31.502 -15.317  1.00  0.00           C  
ATOM   2473  CE1 PHE C 944      46.259  28.908 -15.745  1.00  0.00           C  
ATOM   2474  CE2 PHE C 944      46.514  31.147 -16.535  1.00  0.00           C  
ATOM   2475  CZ  PHE C 944      46.090  29.847 -16.744  1.00  0.00           C  
ATOM   2476  N   ALA C 945      50.077  28.143 -12.858  1.00  0.00           N  
ATOM   2477  CA  ALA C 945      51.245  27.524 -13.462  1.00  0.00           C  
ATOM   2478  C   ALA C 945      51.484  27.871 -14.937  1.00  0.00           C  
ATOM   2479  O   ALA C 945      52.622  27.859 -15.405  1.00  0.00           O  
ATOM   2480  CB  ALA C 945      51.133  26.004 -13.299  1.00  0.00           C  
ATOM   2481  N   VAL C 946      50.412  28.168 -15.665  1.00  0.00           N  
ATOM   2482  CA  VAL C 946      50.525  28.456 -17.087  1.00  0.00           C  
ATOM   2483  C   VAL C 946      51.367  29.688 -17.278  1.00  0.00           C  
ATOM   2484  O   VAL C 946      52.137  29.781 -18.222  1.00  0.00           O  
ATOM   2485  CB  VAL C 946      49.108  28.592 -17.731  1.00  0.00           C  
ATOM   2486  CG1 VAL C 946      49.191  29.090 -19.174  1.00  0.00           C  
ATOM   2487  CG2 VAL C 946      48.423  27.239 -17.697  1.00  0.00           C  
ATOM   2488  N   PHE C 947      51.229  30.638 -16.372  1.00  0.00           N  
ATOM   2489  CA  PHE C 947      52.042  31.842 -16.445  1.00  0.00           C  
ATOM   2490  C   PHE C 947      53.288  31.662 -15.584  1.00  0.00           C  
ATOM   2491  O   PHE C 947      54.410  31.880 -16.052  1.00  0.00           O  
ATOM   2492  CB  PHE C 947      51.286  33.071 -15.923  1.00  0.00           C  
ATOM   2493  CG  PHE C 947      50.304  33.647 -16.891  1.00  0.00           C  
ATOM   2494  CD1 PHE C 947      50.461  33.462 -18.258  1.00  0.00           C  
ATOM   2495  CD2 PHE C 947      49.249  34.444 -16.433  1.00  0.00           C  
ATOM   2496  CE1 PHE C 947      49.587  34.060 -19.159  1.00  0.00           C  
ATOM   2497  CE2 PHE C 947      48.370  35.048 -17.324  1.00  0.00           C  
ATOM   2498  CZ  PHE C 947      48.542  34.855 -18.696  1.00  0.00           C  
ATOM   2499  N   ALA C 948      53.067  31.269 -14.323  1.00  0.00           N  
ATOM   2500  CA  ALA C 948      54.142  31.096 -13.339  1.00  0.00           C  
ATOM   2501  C   ALA C 948      55.297  30.227 -13.798  1.00  0.00           C  
ATOM   2502  O   ALA C 948      56.448  30.642 -13.706  1.00  0.00           O  
ATOM   2503  CB  ALA C 948      53.585  30.565 -12.029  1.00  0.00           C  
ATOM   2504  N   GLY C 949      55.000  29.034 -14.301  1.00  0.00           N  
ATOM   2505  CA  GLY C 949      56.058  28.152 -14.748  1.00  0.00           C  
ATOM   2506  C   GLY C 949      57.113  28.861 -15.577  1.00  0.00           C  
ATOM   2507  O   GLY C 949      58.276  28.992 -15.164  1.00  0.00           O  
ATOM   2508  N   PRO C 950      56.725  29.338 -16.763  1.00  0.00           N  
ATOM   2509  CA  PRO C 950      57.587  30.049 -17.710  1.00  0.00           C  
ATOM   2510  C   PRO C 950      58.111  31.405 -17.249  1.00  0.00           C  
ATOM   2511  O   PRO C 950      59.138  31.859 -17.735  1.00  0.00           O  
ATOM   2512  CB  PRO C 950      56.714  30.144 -18.966  1.00  0.00           C  
ATOM   2513  CG  PRO C 950      55.326  30.164 -18.409  1.00  0.00           C  
ATOM   2514  CD  PRO C 950      55.380  29.135 -17.324  1.00  0.00           C  
ATOM   2515  N   ALA C 951      57.418  32.067 -16.330  1.00  0.00           N  
ATOM   2516  CA  ALA C 951      57.914  33.363 -15.838  1.00  0.00           C  
ATOM   2517  C   ALA C 951      59.079  33.137 -14.870  1.00  0.00           C  
ATOM   2518  O   ALA C 951      59.994  33.950 -14.795  1.00  0.00           O  
ATOM   2519  CB  ALA C 951      56.806  34.153 -15.128  1.00  0.00           C  
ATOM   2520  N   ASN C 952      59.041  32.035 -14.126  1.00  0.00           N  
ATOM   2521  CA  ASN C 952      60.109  31.734 -13.191  1.00  0.00           C  
ATOM   2522  C   ASN C 952      61.216  30.923 -13.877  1.00  0.00           C  
ATOM   2523  O   ASN C 952      62.334  30.838 -13.381  1.00  0.00           O  
ATOM   2524  CB  ASN C 952      59.553  30.963 -11.992  1.00  0.00           C  
ATOM   2525  CG  ASN C 952      58.853  31.847 -11.010  1.00  0.00           C  
ATOM   2526  OD1 ASN C 952      59.470  32.701 -10.377  1.00  0.00           O  
ATOM   2527  ND2 ASN C 952      57.551  31.654 -10.867  1.00  0.00           N  
ATOM   2528  N   ASP C 953      60.899  30.335 -15.023  1.00  0.00           N  
ATOM   2529  CA  ASP C 953      61.864  29.535 -15.776  1.00  0.00           C  
ATOM   2530  C   ASP C 953      62.761  30.374 -16.716  1.00  0.00           C  
ATOM   2531  O   ASP C 953      62.326  30.787 -17.792  1.00  0.00           O  
ATOM   2532  CB  ASP C 953      61.114  28.476 -16.580  1.00  0.00           C  
ATOM   2533  CG  ASP C 953      61.965  27.873 -17.646  1.00  0.00           C  
ATOM   2534  OD1 ASP C 953      63.119  27.535 -17.332  1.00  0.00           O  
ATOM   2535  OD2 ASP C 953      61.489  27.743 -18.791  1.00  0.00           O  
ATOM   2536  N   PRO C 954      64.033  30.608 -16.331  1.00  0.00           N  
ATOM   2537  CA  PRO C 954      64.978  31.399 -17.133  1.00  0.00           C  
ATOM   2538  C   PRO C 954      65.123  31.034 -18.605  1.00  0.00           C  
ATOM   2539  O   PRO C 954      65.697  31.803 -19.374  1.00  0.00           O  
ATOM   2540  CB  PRO C 954      66.291  31.253 -16.366  1.00  0.00           C  
ATOM   2541  CG  PRO C 954      65.826  31.165 -14.945  1.00  0.00           C  
ATOM   2542  CD  PRO C 954      64.673  30.176 -15.074  1.00  0.00           C  
ATOM   2543  N   LYS C 955      64.633  29.866 -18.999  1.00  0.00           N  
ATOM   2544  CA  LYS C 955      64.719  29.489 -20.397  1.00  0.00           C  
ATOM   2545  C   LYS C 955      63.364  29.727 -21.044  1.00  0.00           C  
ATOM   2546  O   LYS C 955      63.071  29.209 -22.128  1.00  0.00           O  
ATOM   2547  CB  LYS C 955      65.139  28.022 -20.558  1.00  0.00           C  
ATOM   2548  CG  LYS C 955      66.604  27.789 -20.281  1.00  0.00           C  
ATOM   2549  CD  LYS C 955      67.153  26.598 -21.056  1.00  0.00           C  
ATOM   2550  CE  LYS C 955      68.634  26.381 -20.719  1.00  0.00           C  
ATOM   2551  NZ  LYS C 955      69.316  25.358 -21.561  1.00  0.00           N  
ATOM   2552  N   GLY C 956      62.543  30.520 -20.361  1.00  0.00           N  
ATOM   2553  CA  GLY C 956      61.217  30.850 -20.855  1.00  0.00           C  
ATOM   2554  C   GLY C 956      60.910  32.333 -20.727  1.00  0.00           C  
ATOM   2555  O   GLY C 956      61.800  33.155 -20.479  1.00  0.00           O  
ATOM   2556  N   ARG C 957      59.644  32.681 -20.885  1.00  0.00           N  
ATOM   2557  CA  ARG C 957      59.227  34.069 -20.794  1.00  0.00           C  
ATOM   2558  C   ARG C 957      57.730  34.188 -21.008  1.00  0.00           C  
ATOM   2559  O   ARG C 957      57.123  33.356 -21.687  1.00  0.00           O  
ATOM   2560  CB  ARG C 957      59.946  34.916 -21.858  1.00  0.00           C  
ATOM   2561  CG  ARG C 957      59.678  34.439 -23.282  1.00  0.00           C  
ATOM   2562  CD  ARG C 957      60.397  35.257 -24.346  1.00  0.00           C  
ATOM   2563  NE  ARG C 957      59.927  36.647 -24.409  1.00  0.00           N  
ATOM   2564  CZ  ARG C 957      59.969  37.415 -25.503  1.00  0.00           C  
ATOM   2565  NH1 ARG C 957      60.456  36.930 -26.643  1.00  0.00           N  
ATOM   2566  NH2 ARG C 957      59.527  38.668 -25.451  1.00  0.00           N  
ATOM   2567  N   VAL C 958      57.147  35.218 -20.404  1.00  0.00           N  
ATOM   2568  CA  VAL C 958      55.732  35.522 -20.548  1.00  0.00           C  
ATOM   2569  C   VAL C 958      55.737  36.815 -21.372  1.00  0.00           C  
ATOM   2570  O   VAL C 958      56.169  37.880 -20.900  1.00  0.00           O  
ATOM   2571  CB  VAL C 958      55.055  35.755 -19.169  1.00  0.00           C  
ATOM   2572  CG1 VAL C 958      53.648  36.285 -19.354  1.00  0.00           C  
ATOM   2573  CG2 VAL C 958      55.003  34.462 -18.392  1.00  0.00           C  
ATOM   2574  N   ALA C 959      55.297  36.716 -22.622  1.00  0.00           N  
ATOM   2575  CA  ALA C 959      55.295  37.875 -23.489  1.00  0.00           C  
ATOM   2576  C   ALA C 959      53.914  38.406 -23.747  1.00  0.00           C  
ATOM   2577  O   ALA C 959      52.982  37.650 -24.045  1.00  0.00           O  
ATOM   2578  CB  ALA C 959      55.956  37.546 -24.785  1.00  0.00           C  
ATOM   2579  N   ALA C 960      53.792  39.724 -23.629  1.00  0.00           N  
ATOM   2580  CA  ALA C 960      52.534  40.406 -23.856  1.00  0.00           C  
ATOM   2581  C   ALA C 960      52.660  41.126 -25.185  1.00  0.00           C  
ATOM   2582  O   ALA C 960      53.708  41.695 -25.469  1.00  0.00           O  
ATOM   2583  CB  ALA C 960      52.275  41.388 -22.736  1.00  0.00           C  
ATOM   2584  N   LEU C 961      51.619  41.049 -26.015  1.00  0.00           N  
ATOM   2585  CA  LEU C 961      51.589  41.724 -27.325  1.00  0.00           C  
ATOM   2586  C   LEU C 961      50.392  42.646 -27.321  1.00  0.00           C  
ATOM   2587  O   LEU C 961      49.263  42.191 -27.192  1.00  0.00           O  
ATOM   2588  CB  LEU C 961      51.429  40.729 -28.477  1.00  0.00           C  
ATOM   2589  CG  LEU C 961      50.904  41.276 -29.819  1.00  0.00           C  
ATOM   2590  CD1 LEU C 961      51.885  42.270 -30.437  1.00  0.00           C  
ATOM   2591  CD2 LEU C 961      50.669  40.117 -30.769  1.00  0.00           C  
ATOM   2592  N   ARG C 962      50.642  43.943 -27.439  1.00  0.00           N  
ATOM   2593  CA  ARG C 962      49.559  44.922 -27.430  1.00  0.00           C  
ATOM   2594  C   ARG C 962      49.114  45.270 -28.840  1.00  0.00           C  
ATOM   2595  O   ARG C 962      49.897  45.793 -29.634  1.00  0.00           O  
ATOM   2596  CB  ARG C 962      49.997  46.201 -26.713  1.00  0.00           C  
ATOM   2597  CG  ARG C 962      48.940  47.289 -26.728  1.00  0.00           C  
ATOM   2598  CD  ARG C 962      49.559  48.639 -27.031  1.00  0.00           C  
ATOM   2599  NE  ARG C 962      48.540  49.648 -27.306  1.00  0.00           N  
ATOM   2600  CZ  ARG C 962      48.799  50.892 -27.712  1.00  0.00           C  
ATOM   2601  NH1 ARG C 962      50.055  51.285 -27.890  1.00  0.00           N  
ATOM   2602  NH2 ARG C 962      47.800  51.746 -27.942  1.00  0.00           N  
ATOM   2603  N   VAL C 963      47.861  44.969 -29.155  1.00  0.00           N  
ATOM   2604  CA  VAL C 963      47.333  45.285 -30.481  1.00  0.00           C  
ATOM   2605  C   VAL C 963      46.367  46.470 -30.333  1.00  0.00           C  
ATOM   2606  O   VAL C 963      45.393  46.411 -29.565  1.00  0.00           O  
ATOM   2607  CB  VAL C 963      46.622  44.046 -31.142  1.00  0.00           C  
ATOM   2608  CG1 VAL C 963      46.888  42.780 -30.351  1.00  0.00           C  
ATOM   2609  CG2 VAL C 963      45.161  44.287 -31.261  1.00  0.00           C  
ATOM   2610  N   PRO C 964      46.649  47.580 -31.041  1.00  0.00           N  
ATOM   2611  CA  PRO C 964      45.789  48.766 -30.962  1.00  0.00           C  
ATOM   2612  C   PRO C 964      44.329  48.518 -31.362  1.00  0.00           C  
ATOM   2613  O   PRO C 964      44.044  47.905 -32.386  1.00  0.00           O  
ATOM   2614  CB  PRO C 964      46.503  49.757 -31.874  1.00  0.00           C  
ATOM   2615  CG  PRO C 964      47.941  49.392 -31.696  1.00  0.00           C  
ATOM   2616  CD  PRO C 964      47.883  47.887 -31.787  1.00  0.00           C  
ATOM   2617  N   GLY C 965      43.413  48.998 -30.525  1.00  0.00           N  
ATOM   2618  CA  GLY C 965      41.999  48.829 -30.783  1.00  0.00           C  
ATOM   2619  C   GLY C 965      41.630  47.424 -31.205  1.00  0.00           C  
ATOM   2620  O   GLY C 965      40.684  47.236 -31.971  1.00  0.00           O  
ATOM   2621  N   GLY C 966      42.373  46.433 -30.719  1.00  0.00           N  
ATOM   2622  CA  GLY C 966      42.084  45.050 -31.070  1.00  0.00           C  
ATOM   2623  C   GLY C 966      41.044  44.396 -30.175  1.00  0.00           C  
ATOM   2624  O   GLY C 966      40.770  43.208 -30.305  1.00  0.00           O  
ATOM   2625  N   ALA C 967      40.476  45.183 -29.264  1.00  0.00           N  
ATOM   2626  CA  ALA C 967      39.448  44.717 -28.346  1.00  0.00           C  
ATOM   2627  C   ALA C 967      38.190  44.375 -29.129  1.00  0.00           C  
ATOM   2628  O   ALA C 967      37.396  43.517 -28.734  1.00  0.00           O  
ATOM   2629  CB  ALA C 967      39.144  45.787 -27.336  1.00  0.00           C  
ATOM   2630  N   SER C 968      37.996  45.060 -30.244  1.00  0.00           N  
ATOM   2631  CA  SER C 968      36.837  44.774 -31.061  1.00  0.00           C  
ATOM   2632  C   SER C 968      37.026  43.443 -31.792  1.00  0.00           C  
ATOM   2633  O   SER C 968      36.166  43.040 -32.561  1.00  0.00           O  
ATOM   2634  CB  SER C 968      36.600  45.900 -32.073  1.00  0.00           C  
ATOM   2635  OG  SER C 968      37.715  46.078 -32.929  1.00  0.00           O  
ATOM   2636  N   LEU C 969      38.143  42.757 -31.559  1.00  0.00           N  
ATOM   2637  CA  LEU C 969      38.372  41.480 -32.242  1.00  0.00           C  
ATOM   2638  C   LEU C 969      37.228  40.544 -31.871  1.00  0.00           C  
ATOM   2639  O   LEU C 969      36.585  40.727 -30.833  1.00  0.00           O  
ATOM   2640  CB  LEU C 969      39.735  40.874 -31.867  1.00  0.00           C  
ATOM   2641  CG  LEU C 969      40.437  40.219 -33.064  1.00  0.00           C  
ATOM   2642  CD1 LEU C 969      40.640  41.251 -34.153  1.00  0.00           C  
ATOM   2643  CD2 LEU C 969      41.782  39.647 -32.659  1.00  0.00           C  
ATOM   2644  N   THR C 970      36.974  39.548 -32.712  1.00  0.00           N  
ATOM   2645  CA  THR C 970      35.854  38.641 -32.496  1.00  0.00           C  
ATOM   2646  C   THR C 970      36.158  37.273 -31.917  1.00  0.00           C  
ATOM   2647  O   THR C 970      37.271  36.770 -32.027  1.00  0.00           O  
ATOM   2648  CB  THR C 970      35.058  38.462 -33.829  1.00  0.00           C  
ATOM   2649  OG1 THR C 970      33.752  39.038 -33.687  1.00  0.00           O  
ATOM   2650  CG2 THR C 970      34.941  36.988 -34.224  1.00  0.00           C  
ATOM   2651  N   ARG C 971      35.138  36.684 -31.297  1.00  0.00           N  
ATOM   2652  CA  ARG C 971      35.220  35.354 -30.707  1.00  0.00           C  
ATOM   2653  C   ARG C 971      35.890  34.434 -31.726  1.00  0.00           C  
ATOM   2654  O   ARG C 971      36.798  33.673 -31.396  1.00  0.00           O  
ATOM   2655  CB  ARG C 971      33.803  34.857 -30.387  1.00  0.00           C  
ATOM   2656  CG  ARG C 971      33.686  33.390 -29.983  1.00  0.00           C  
ATOM   2657  CD  ARG C 971      34.182  33.146 -28.565  1.00  0.00           C  
ATOM   2658  NE  ARG C 971      34.147  31.729 -28.206  1.00  0.00           N  
ATOM   2659  CZ  ARG C 971      34.495  31.252 -27.014  1.00  0.00           C  
ATOM   2660  NH1 ARG C 971      34.904  32.083 -26.064  1.00  0.00           N  
ATOM   2661  NH2 ARG C 971      34.441  29.946 -26.772  1.00  0.00           N  
ATOM   2662  N   LYS C 972      35.436  34.525 -32.972  1.00  0.00           N  
ATOM   2663  CA  LYS C 972      35.975  33.721 -34.066  1.00  0.00           C  
ATOM   2664  C   LYS C 972      37.443  34.046 -34.348  1.00  0.00           C  
ATOM   2665  O   LYS C 972      38.286  33.148 -34.455  1.00  0.00           O  
ATOM   2666  CB  LYS C 972      35.156  33.957 -35.345  1.00  0.00           C  
ATOM   2667  CG  LYS C 972      33.795  33.274 -35.383  1.00  0.00           C  
ATOM   2668  CD  LYS C 972      33.941  31.772 -35.617  1.00  0.00           C  
ATOM   2669  CE  LYS C 972      32.591  31.100 -35.828  1.00  0.00           C  
ATOM   2670  NZ  LYS C 972      32.741  29.653 -36.168  1.00  0.00           N  
ATOM   2671  N   GLN C 973      37.727  35.341 -34.468  1.00  0.00           N  
ATOM   2672  CA  GLN C 973      39.064  35.840 -34.765  1.00  0.00           C  
ATOM   2673  C   GLN C 973      40.076  35.500 -33.697  1.00  0.00           C  
ATOM   2674  O   GLN C 973      41.211  35.156 -33.994  1.00  0.00           O  
ATOM   2675  CB  GLN C 973      39.011  37.348 -34.976  1.00  0.00           C  
ATOM   2676  CG  GLN C 973      37.953  37.732 -35.987  1.00  0.00           C  
ATOM   2677  CD  GLN C 973      38.167  39.104 -36.561  1.00  0.00           C  
ATOM   2678  OE1 GLN C 973      37.956  40.119 -35.890  1.00  0.00           O  
ATOM   2679  NE2 GLN C 973      38.601  39.150 -37.816  1.00  0.00           N  
ATOM   2680  N   ILE C 974      39.675  35.598 -32.442  1.00  0.00           N  
ATOM   2681  CA  ILE C 974      40.600  35.251 -31.384  1.00  0.00           C  
ATOM   2682  C   ILE C 974      40.941  33.759 -31.513  1.00  0.00           C  
ATOM   2683  O   ILE C 974      42.117  33.371 -31.515  1.00  0.00           O  
ATOM   2684  CB  ILE C 974      39.989  35.533 -30.008  1.00  0.00           C  
ATOM   2685  CG1 ILE C 974      39.648  37.025 -29.890  1.00  0.00           C  
ATOM   2686  CG2 ILE C 974      40.960  35.113 -28.933  1.00  0.00           C  
ATOM   2687  CD1 ILE C 974      39.055  37.441 -28.552  1.00  0.00           C  
ATOM   2688  N   ASP C 975      39.912  32.928 -31.658  1.00  0.00           N  
ATOM   2689  CA  ASP C 975      40.128  31.494 -31.766  1.00  0.00           C  
ATOM   2690  C   ASP C 975      41.029  31.084 -32.917  1.00  0.00           C  
ATOM   2691  O   ASP C 975      41.811  30.143 -32.783  1.00  0.00           O  
ATOM   2692  CB  ASP C 975      38.792  30.760 -31.857  1.00  0.00           C  
ATOM   2693  CG  ASP C 975      38.046  30.757 -30.538  1.00  0.00           C  
ATOM   2694  OD1 ASP C 975      38.729  30.672 -29.493  1.00  0.00           O  
ATOM   2695  OD2 ASP C 975      36.790  30.826 -30.541  1.00  0.00           O  
ATOM   2696  N   GLU C 976      40.920  31.769 -34.054  1.00  0.00           N  
ATOM   2697  CA  GLU C 976      41.772  31.432 -35.189  1.00  0.00           C  
ATOM   2698  C   GLU C 976      43.210  31.656 -34.727  1.00  0.00           C  
ATOM   2699  O   GLU C 976      44.022  30.732 -34.766  1.00  0.00           O  
ATOM   2700  CB  GLU C 976      41.435  32.299 -36.416  1.00  0.00           C  
ATOM   2701  CG  GLU C 976      41.369  33.792 -36.149  1.00  0.00           C  
ATOM   2702  CD  GLU C 976      40.967  34.630 -37.368  1.00  0.00           C  
ATOM   2703  OE1 GLU C 976      39.918  34.334 -37.991  1.00  0.00           O  
ATOM   2704  OE2 GLU C 976      41.698  35.600 -37.688  1.00  0.00           O  
ATOM   2705  N   TYR C 977      43.504  32.872 -34.258  1.00  0.00           N  
ATOM   2706  CA  TYR C 977      44.830  33.206 -33.749  1.00  0.00           C  
ATOM   2707  C   TYR C 977      45.241  32.148 -32.745  1.00  0.00           C  
ATOM   2708  O   TYR C 977      46.388  31.693 -32.733  1.00  0.00           O  
ATOM   2709  CB  TYR C 977      44.828  34.563 -33.048  1.00  0.00           C  
ATOM   2710  CG  TYR C 977      44.705  35.726 -33.988  1.00  0.00           C  
ATOM   2711  CD1 TYR C 977      45.410  35.745 -35.190  1.00  0.00           C  
ATOM   2712  CD2 TYR C 977      43.908  36.823 -33.670  1.00  0.00           C  
ATOM   2713  CE1 TYR C 977      45.324  36.829 -36.057  1.00  0.00           C  
ATOM   2714  CE2 TYR C 977      43.815  37.921 -34.524  1.00  0.00           C  
ATOM   2715  CZ  TYR C 977      44.529  37.915 -35.716  1.00  0.00           C  
ATOM   2716  OH  TYR C 977      44.472  39.001 -36.557  1.00  0.00           O  
ATOM   2717  N   GLY C 978      44.301  31.763 -31.894  1.00  0.00           N  
ATOM   2718  CA  GLY C 978      44.610  30.749 -30.919  1.00  0.00           C  
ATOM   2719  C   GLY C 978      45.277  29.568 -31.592  1.00  0.00           C  
ATOM   2720  O   GLY C 978      46.301  29.065 -31.126  1.00  0.00           O  
ATOM   2721  N   ASN C 979      44.712  29.127 -32.709  1.00  0.00           N  
ATOM   2722  CA  ASN C 979      45.268  27.977 -33.410  1.00  0.00           C  
ATOM   2723  C   ASN C 979      46.475  28.324 -34.264  1.00  0.00           C  
ATOM   2724  O   ASN C 979      47.362  27.486 -34.463  1.00  0.00           O  
ATOM   2725  CB  ASN C 979      44.176  27.302 -34.242  1.00  0.00           C  
ATOM   2726  CG  ASN C 979      43.090  26.667 -33.367  1.00  0.00           C  
ATOM   2727  OD1 ASN C 979      43.289  25.599 -32.769  1.00  0.00           O  
ATOM   2728  ND2 ASN C 979      41.945  27.335 -33.273  1.00  0.00           N  
ATOM   2729  N   PHE C 980      46.526  29.561 -34.751  1.00  0.00           N  
ATOM   2730  CA  PHE C 980      47.657  29.986 -35.558  1.00  0.00           C  
ATOM   2731  C   PHE C 980      48.960  29.914 -34.783  1.00  0.00           C  
ATOM   2732  O   PHE C 980      49.984  29.534 -35.337  1.00  0.00           O  
ATOM   2733  CB  PHE C 980      47.476  31.407 -36.073  1.00  0.00           C  
ATOM   2734  CG  PHE C 980      48.689  31.934 -36.782  1.00  0.00           C  
ATOM   2735  CD1 PHE C 980      49.744  32.497 -36.066  1.00  0.00           C  
ATOM   2736  CD2 PHE C 980      48.812  31.815 -38.165  1.00  0.00           C  
ATOM   2737  CE1 PHE C 980      50.903  32.930 -36.719  1.00  0.00           C  
ATOM   2738  CE2 PHE C 980      49.975  32.246 -38.826  1.00  0.00           C  
ATOM   2739  CZ  PHE C 980      51.018  32.802 -38.102  1.00  0.00           C  
ATOM   2740  N   VAL C 981      48.924  30.279 -33.505  1.00  0.00           N  
ATOM   2741  CA  VAL C 981      50.139  30.259 -32.694  1.00  0.00           C  
ATOM   2742  C   VAL C 981      50.643  28.843 -32.458  1.00  0.00           C  
ATOM   2743  O   VAL C 981      51.852  28.616 -32.316  1.00  0.00           O  
ATOM   2744  CB  VAL C 981      49.946  30.975 -31.320  1.00  0.00           C  
ATOM   2745  CG1 VAL C 981      49.609  32.438 -31.540  1.00  0.00           C  
ATOM   2746  CG2 VAL C 981      48.872  30.285 -30.502  1.00  0.00           C  
ATOM   2747  N   LYS C 982      49.712  27.892 -32.425  1.00  0.00           N  
ATOM   2748  CA  LYS C 982      50.064  26.494 -32.219  1.00  0.00           C  
ATOM   2749  C   LYS C 982      51.100  26.055 -33.258  1.00  0.00           C  
ATOM   2750  O   LYS C 982      52.037  25.321 -32.939  1.00  0.00           O  
ATOM   2751  CB  LYS C 982      48.817  25.615 -32.324  1.00  0.00           C  
ATOM   2752  CG  LYS C 982      47.748  25.874 -31.250  1.00  0.00           C  
ATOM   2753  CD  LYS C 982      46.601  24.890 -31.413  1.00  0.00           C  
ATOM   2754  CE  LYS C 982      45.487  25.106 -30.404  1.00  0.00           C  
ATOM   2755  NZ  LYS C 982      44.363  24.152 -30.682  1.00  0.00           N  
ATOM   2756  N   ILE C 983      50.941  26.522 -34.494  1.00  0.00           N  
ATOM   2757  CA  ILE C 983      51.873  26.181 -35.564  1.00  0.00           C  
ATOM   2758  C   ILE C 983      53.338  26.369 -35.160  1.00  0.00           C  
ATOM   2759  O   ILE C 983      54.228  25.706 -35.702  1.00  0.00           O  
ATOM   2760  CB  ILE C 983      51.643  27.055 -36.817  1.00  0.00           C  
ATOM   2761  CG1 ILE C 983      50.236  26.844 -37.367  1.00  0.00           C  
ATOM   2762  CG2 ILE C 983      52.666  26.709 -37.880  1.00  0.00           C  
ATOM   2763  CD1 ILE C 983      49.918  27.714 -38.560  1.00  0.00           C  
ATOM   2764  N   TYR C 984      53.593  27.275 -34.220  1.00  0.00           N  
ATOM   2765  CA  TYR C 984      54.958  27.561 -33.804  1.00  0.00           C  
ATOM   2766  C   TYR C 984      55.353  26.917 -32.487  1.00  0.00           C  
ATOM   2767  O   TYR C 984      56.472  27.119 -31.999  1.00  0.00           O  
ATOM   2768  CB  TYR C 984      55.154  29.071 -33.738  1.00  0.00           C  
ATOM   2769  CG  TYR C 984      55.005  29.738 -35.085  1.00  0.00           C  
ATOM   2770  CD1 TYR C 984      56.012  29.642 -36.051  1.00  0.00           C  
ATOM   2771  CD2 TYR C 984      53.818  30.383 -35.436  1.00  0.00           C  
ATOM   2772  CE1 TYR C 984      55.832  30.162 -37.348  1.00  0.00           C  
ATOM   2773  CE2 TYR C 984      53.627  30.902 -36.715  1.00  0.00           C  
ATOM   2774  CZ  TYR C 984      54.632  30.783 -37.672  1.00  0.00           C  
ATOM   2775  OH  TYR C 984      54.398  31.219 -38.961  1.00  0.00           O  
ATOM   2776  N   GLY C 985      54.434  26.136 -31.919  1.00  0.00           N  
ATOM   2777  CA  GLY C 985      54.704  25.457 -30.662  1.00  0.00           C  
ATOM   2778  C   GLY C 985      53.917  25.965 -29.464  1.00  0.00           C  
ATOM   2779  O   GLY C 985      54.048  25.424 -28.361  1.00  0.00           O  
ATOM   2780  N   ALA C 986      53.098  26.990 -29.671  1.00  0.00           N  
ATOM   2781  CA  ALA C 986      52.318  27.562 -28.579  1.00  0.00           C  
ATOM   2782  C   ALA C 986      51.153  26.679 -28.127  1.00  0.00           C  
ATOM   2783  O   ALA C 986      50.417  26.110 -28.934  1.00  0.00           O  
ATOM   2784  CB  ALA C 986      51.804  28.945 -28.961  1.00  0.00           C  
ATOM   2785  N   LYS C 987      51.005  26.587 -26.812  1.00  0.00           N  
ATOM   2786  CA  LYS C 987      49.961  25.804 -26.197  1.00  0.00           C  
ATOM   2787  C   LYS C 987      48.777  26.706 -25.899  1.00  0.00           C  
ATOM   2788  O   LYS C 987      48.017  26.456 -24.969  1.00  0.00           O  
ATOM   2789  CB  LYS C 987      50.475  25.183 -24.901  1.00  0.00           C  
ATOM   2790  CG  LYS C 987      51.541  24.113 -25.088  1.00  0.00           C  
ATOM   2791  CD  LYS C 987      52.132  23.687 -23.747  1.00  0.00           C  
ATOM   2792  CE  LYS C 987      52.621  22.237 -23.772  1.00  0.00           C  
ATOM   2793  NZ  LYS C 987      51.493  21.247 -23.808  1.00  0.00           N  
ATOM   2794  N   GLY C 988      48.620  27.766 -26.679  1.00  0.00           N  
ATOM   2795  CA  GLY C 988      47.497  28.644 -26.445  1.00  0.00           C  
ATOM   2796  C   GLY C 988      47.808  30.119 -26.558  1.00  0.00           C  
ATOM   2797  O   GLY C 988      48.934  30.512 -26.860  1.00  0.00           O  
ATOM   2798  N   LEU C 989      46.787  30.935 -26.300  1.00  0.00           N  
ATOM   2799  CA  LEU C 989      46.909  32.381 -26.379  1.00  0.00           C  
ATOM   2800  C   LEU C 989      45.975  33.059 -25.389  1.00  0.00           C  
ATOM   2801  O   LEU C 989      44.800  33.248 -25.682  1.00  0.00           O  
ATOM   2802  CB  LEU C 989      46.555  32.856 -27.790  1.00  0.00           C  
ATOM   2803  CG  LEU C 989      47.011  34.250 -28.212  1.00  0.00           C  
ATOM   2804  CD1 LEU C 989      48.538  34.257 -28.306  1.00  0.00           C  
ATOM   2805  CD2 LEU C 989      46.381  34.608 -29.563  1.00  0.00           C  
ATOM   2806  N   ALA C 990      46.480  33.433 -24.222  1.00  0.00           N  
ATOM   2807  CA  ALA C 990      45.630  34.114 -23.255  1.00  0.00           C  
ATOM   2808  C   ALA C 990      45.481  35.547 -23.742  1.00  0.00           C  
ATOM   2809  O   ALA C 990      46.347  36.079 -24.427  1.00  0.00           O  
ATOM   2810  CB  ALA C 990      46.263  34.096 -21.867  1.00  0.00           C  
ATOM   2811  N   TYR C 991      44.379  36.180 -23.393  1.00  0.00           N  
ATOM   2812  CA  TYR C 991      44.184  37.539 -23.827  1.00  0.00           C  
ATOM   2813  C   TYR C 991      43.520  38.356 -22.737  1.00  0.00           C  
ATOM   2814  O   TYR C 991      43.039  37.819 -21.756  1.00  0.00           O  
ATOM   2815  CB  TYR C 991      43.345  37.547 -25.110  1.00  0.00           C  
ATOM   2816  CG  TYR C 991      41.904  37.062 -24.971  1.00  0.00           C  
ATOM   2817  CD1 TYR C 991      40.910  37.911 -24.496  1.00  0.00           C  
ATOM   2818  CD2 TYR C 991      41.538  35.758 -25.333  1.00  0.00           C  
ATOM   2819  CE1 TYR C 991      39.594  37.484 -24.379  1.00  0.00           C  
ATOM   2820  CE2 TYR C 991      40.210  35.317 -25.226  1.00  0.00           C  
ATOM   2821  CZ  TYR C 991      39.245  36.186 -24.739  1.00  0.00           C  
ATOM   2822  OH  TYR C 991      37.938  35.769 -24.546  1.00  0.00           O  
ATOM   2823  N   ILE C 992      43.528  39.663 -22.910  1.00  0.00           N  
ATOM   2824  CA  ILE C 992      42.901  40.585 -21.983  1.00  0.00           C  
ATOM   2825  C   ILE C 992      42.325  41.687 -22.860  1.00  0.00           C  
ATOM   2826  O   ILE C 992      43.063  42.416 -23.524  1.00  0.00           O  
ATOM   2827  CB  ILE C 992      43.916  41.221 -21.011  1.00  0.00           C  
ATOM   2828  CG1 ILE C 992      44.387  40.190 -19.989  1.00  0.00           C  
ATOM   2829  CG2 ILE C 992      43.283  42.422 -20.322  1.00  0.00           C  
ATOM   2830  CD1 ILE C 992      45.470  40.716 -19.063  1.00  0.00           C  
ATOM   2831  N   LYS C 993      41.007  41.798 -22.878  1.00  0.00           N  
ATOM   2832  CA  LYS C 993      40.363  42.818 -23.682  1.00  0.00           C  
ATOM   2833  C   LYS C 993      40.231  44.069 -22.811  1.00  0.00           C  
ATOM   2834  O   LYS C 993      39.551  44.049 -21.790  1.00  0.00           O  
ATOM   2835  CB  LYS C 993      38.998  42.304 -24.130  1.00  0.00           C  
ATOM   2836  CG  LYS C 993      38.386  43.050 -25.268  1.00  0.00           C  
ATOM   2837  CD  LYS C 993      37.180  42.304 -25.812  1.00  0.00           C  
ATOM   2838  CE  LYS C 993      37.588  40.981 -26.453  1.00  0.00           C  
ATOM   2839  NZ  LYS C 993      36.560  40.481 -27.421  1.00  0.00           N  
ATOM   2840  N   VAL C 994      40.908  45.143 -23.208  1.00  0.00           N  
ATOM   2841  CA  VAL C 994      40.892  46.411 -22.474  1.00  0.00           C  
ATOM   2842  C   VAL C 994      39.756  47.366 -22.920  1.00  0.00           C  
ATOM   2843  O   VAL C 994      39.851  48.010 -23.972  1.00  0.00           O  
ATOM   2844  CB  VAL C 994      42.246  47.133 -22.658  1.00  0.00           C  
ATOM   2845  CG1 VAL C 994      42.328  48.346 -21.754  1.00  0.00           C  
ATOM   2846  CG2 VAL C 994      43.386  46.165 -22.386  1.00  0.00           C  
ATOM   2847  N   ASN C 995      38.692  47.470 -22.121  1.00  0.00           N  
ATOM   2848  CA  ASN C 995      37.566  48.341 -22.470  1.00  0.00           C  
ATOM   2849  C   ASN C 995      37.715  49.755 -21.903  1.00  0.00           C  
ATOM   2850  O   ASN C 995      38.103  50.689 -22.609  1.00  0.00           O  
ATOM   2851  CB  ASN C 995      36.240  47.737 -21.980  1.00  0.00           C  
ATOM   2852  CG  ASN C 995      35.998  46.324 -22.504  1.00  0.00           C  
ATOM   2853  OD1 ASN C 995      36.089  46.063 -23.707  1.00  0.00           O  
ATOM   2854  ND2 ASN C 995      35.670  45.408 -21.595  1.00  0.00           N  
ATOM   2855  N   GLU C 996      37.398  49.902 -20.621  1.00  0.00           N  
ATOM   2856  CA  GLU C 996      37.486  51.188 -19.941  1.00  0.00           C  
ATOM   2857  C   GLU C 996      38.651  51.138 -18.950  1.00  0.00           C  
ATOM   2858  O   GLU C 996      38.457  50.932 -17.757  1.00  0.00           O  
ATOM   2859  CB  GLU C 996      36.155  51.467 -19.220  1.00  0.00           C  
ATOM   2860  CG  GLU C 996      35.917  52.920 -18.821  1.00  0.00           C  
ATOM   2861  CD  GLU C 996      34.451  53.224 -18.512  1.00  0.00           C  
ATOM   2862  OE1 GLU C 996      33.897  52.666 -17.540  1.00  0.00           O  
ATOM   2863  OE2 GLU C 996      33.850  54.031 -19.252  1.00  0.00           O  
ATOM   2864  N   ARG C 997      39.862  51.325 -19.463  1.00  0.00           N  
ATOM   2865  CA  ARG C 997      41.072  51.284 -18.645  1.00  0.00           C  
ATOM   2866  C   ARG C 997      40.955  51.791 -17.215  1.00  0.00           C  
ATOM   2867  O   ARG C 997      40.939  51.006 -16.271  1.00  0.00           O  
ATOM   2868  CB  ARG C 997      42.209  52.044 -19.324  1.00  0.00           C  
ATOM   2869  CG  ARG C 997      43.048  51.209 -20.250  1.00  0.00           C  
ATOM   2870  CD  ARG C 997      44.500  51.566 -20.070  1.00  0.00           C  
ATOM   2871  NE  ARG C 997      44.907  51.372 -18.683  1.00  0.00           N  
ATOM   2872  CZ  ARG C 997      46.148  51.534 -18.237  1.00  0.00           C  
ATOM   2873  NH1 ARG C 997      47.115  51.898 -19.064  1.00  0.00           N  
ATOM   2874  NH2 ARG C 997      46.426  51.322 -16.961  1.00  0.00           N  
ATOM   2875  N   ALA C 998      40.892  53.105 -17.054  1.00  0.00           N  
ATOM   2876  CA  ALA C 998      40.808  53.694 -15.725  1.00  0.00           C  
ATOM   2877  C   ALA C 998      39.571  53.262 -14.930  1.00  0.00           C  
ATOM   2878  O   ALA C 998      39.116  53.996 -14.050  1.00  0.00           O  
ATOM   2879  CB  ALA C 998      40.862  55.225 -15.832  1.00  0.00           C  
ATOM   2880  N   LYS C 999      39.023  52.083 -15.232  1.00  0.00           N  
ATOM   2881  CA  LYS C 999      37.848  51.593 -14.509  1.00  0.00           C  
ATOM   2882  C   LYS C 999      38.143  50.360 -13.652  1.00  0.00           C  
ATOM   2883  O   LYS C 999      37.320  49.981 -12.820  1.00  0.00           O  
ATOM   2884  CB  LYS C 999      36.703  51.278 -15.472  1.00  0.00           C  
ATOM   2885  CG  LYS C 999      35.382  51.031 -14.766  1.00  0.00           C  
ATOM   2886  CD  LYS C 999      34.283  50.711 -15.751  1.00  0.00           C  
ATOM   2887  CE  LYS C 999      32.922  50.754 -15.084  1.00  0.00           C  
ATOM   2888  NZ  LYS C 999      31.814  50.581 -16.067  1.00  0.00           N  
ATOM   2889  N   GLY C1000      39.306  49.737 -13.865  1.00  0.00           N  
ATOM   2890  CA  GLY C1000      39.698  48.571 -13.080  1.00  0.00           C  
ATOM   2891  C   GLY C1000      39.584  47.214 -13.749  1.00  0.00           C  
ATOM   2892  O   GLY C1000      39.541  47.118 -14.973  1.00  0.00           O  
ATOM   2893  N   LEU C1001      39.548  46.160 -12.934  1.00  0.00           N  
ATOM   2894  CA  LEU C1001      39.425  44.794 -13.442  1.00  0.00           C  
ATOM   2895  C   LEU C1001      38.023  44.704 -13.996  1.00  0.00           C  
ATOM   2896  O   LEU C1001      37.629  43.723 -14.631  1.00  0.00           O  
ATOM   2897  CB  LEU C1001      39.598  43.773 -12.317  1.00  0.00           C  
ATOM   2898  CG  LEU C1001      38.685  43.967 -11.102  1.00  0.00           C  
ATOM   2899  CD1 LEU C1001      38.340  42.621 -10.458  1.00  0.00           C  
ATOM   2900  CD2 LEU C1001      39.375  44.892 -10.111  1.00  0.00           C  
ATOM   2901  N   GLU C1002      37.283  45.767 -13.718  1.00  0.00           N  
ATOM   2902  CA  GLU C1002      35.911  45.942 -14.157  1.00  0.00           C  
ATOM   2903  C   GLU C1002      35.995  46.514 -15.566  1.00  0.00           C  
ATOM   2904  O   GLU C1002      35.207  46.175 -16.448  1.00  0.00           O  
ATOM   2905  CB  GLU C1002      35.209  46.921 -13.208  1.00  0.00           C  
ATOM   2906  CG  GLU C1002      36.172  47.625 -12.235  1.00  0.00           C  
ATOM   2907  CD  GLU C1002      35.797  47.453 -10.762  1.00  0.00           C  
ATOM   2908  OE1 GLU C1002      34.694  47.893 -10.367  1.00  0.00           O  
ATOM   2909  OE2 GLU C1002      36.609  46.880  -9.997  1.00  0.00           O  
ATOM   2910  N   GLY C1003      36.993  47.369 -15.762  1.00  0.00           N  
ATOM   2911  CA  GLY C1003      37.205  47.997 -17.049  1.00  0.00           C  
ATOM   2912  C   GLY C1003      37.727  47.066 -18.125  1.00  0.00           C  
ATOM   2913  O   GLY C1003      37.667  47.404 -19.305  1.00  0.00           O  
ATOM   2914  N   ILE C1004      38.239  45.898 -17.738  1.00  0.00           N  
ATOM   2915  CA  ILE C1004      38.769  44.940 -18.712  1.00  0.00           C  
ATOM   2916  C   ILE C1004      37.823  43.777 -18.881  1.00  0.00           C  
ATOM   2917  O   ILE C1004      36.664  43.843 -18.508  1.00  0.00           O  
ATOM   2918  CB  ILE C1004      40.122  44.342 -18.277  1.00  0.00           C  
ATOM   2919  CG1 ILE C1004      39.951  43.617 -16.941  1.00  0.00           C  
ATOM   2920  CG2 ILE C1004      41.182  45.422 -18.202  1.00  0.00           C  
ATOM   2921  CD1 ILE C1004      41.202  42.926 -16.450  1.00  0.00           C  
ATOM   2922  N   ASN C1005      38.339  42.704 -19.453  1.00  0.00           N  
ATOM   2923  CA  ASN C1005      37.565  41.495 -19.654  1.00  0.00           C  
ATOM   2924  C   ASN C1005      38.547  40.399 -20.074  1.00  0.00           C  
ATOM   2925  O   ASN C1005      39.097  40.424 -21.179  1.00  0.00           O  
ATOM   2926  CB  ASN C1005      36.495  41.723 -20.720  1.00  0.00           C  
ATOM   2927  CG  ASN C1005      35.314  40.782 -20.568  1.00  0.00           C  
ATOM   2928  OD1 ASN C1005      34.338  40.866 -21.313  1.00  0.00           O  
ATOM   2929  ND2 ASN C1005      35.398  39.877 -19.593  1.00  0.00           N  
ATOM   2930  N   SER C1006      38.779  39.448 -19.177  1.00  0.00           N  
ATOM   2931  CA  SER C1006      39.715  38.383 -19.476  1.00  0.00           C  
ATOM   2932  C   SER C1006      39.516  37.056 -18.758  1.00  0.00           C  
ATOM   2933  O   SER C1006      39.296  37.013 -17.546  1.00  0.00           O  
ATOM   2934  CB  SER C1006      41.136  38.864 -19.200  1.00  0.00           C  
ATOM   2935  OG  SER C1006      42.007  37.753 -19.148  1.00  0.00           O  
ATOM   2936  N   PRO C1007      39.605  35.947 -19.508  1.00  0.00           N  
ATOM   2937  CA  PRO C1007      39.452  34.579 -18.977  1.00  0.00           C  
ATOM   2938  C   PRO C1007      40.532  34.263 -17.914  1.00  0.00           C  
ATOM   2939  O   PRO C1007      40.330  33.408 -17.056  1.00  0.00           O  
ATOM   2940  CB  PRO C1007      39.615  33.685 -20.218  1.00  0.00           C  
ATOM   2941  CG  PRO C1007      39.239  34.579 -21.371  1.00  0.00           C  
ATOM   2942  CD  PRO C1007      39.749  35.952 -20.980  1.00  0.00           C  
ATOM   2943  N   VAL C1008      41.676  34.949 -17.992  1.00  0.00           N  
ATOM   2944  CA  VAL C1008      42.763  34.739 -17.036  1.00  0.00           C  
ATOM   2945  C   VAL C1008      42.771  35.771 -15.901  1.00  0.00           C  
ATOM   2946  O   VAL C1008      43.507  35.620 -14.924  1.00  0.00           O  
ATOM   2947  CB  VAL C1008      44.182  34.753 -17.722  1.00  0.00           C  
ATOM   2948  CG1 VAL C1008      44.255  33.728 -18.824  1.00  0.00           C  
ATOM   2949  CG2 VAL C1008      44.492  36.100 -18.258  1.00  0.00           C  
ATOM   2950  N   ALA C1009      41.951  36.809 -16.026  1.00  0.00           N  
ATOM   2951  CA  ALA C1009      41.873  37.860 -15.015  1.00  0.00           C  
ATOM   2952  C   ALA C1009      41.700  37.325 -13.594  1.00  0.00           C  
ATOM   2953  O   ALA C1009      42.267  37.876 -12.664  1.00  0.00           O  
ATOM   2954  CB  ALA C1009      40.741  38.832 -15.349  1.00  0.00           C  
ATOM   2955  N   LYS C1010      40.930  36.253 -13.429  1.00  0.00           N  
ATOM   2956  CA  LYS C1010      40.709  35.666 -12.105  1.00  0.00           C  
ATOM   2957  C   LYS C1010      41.938  34.931 -11.576  1.00  0.00           C  
ATOM   2958  O   LYS C1010      42.042  34.688 -10.374  1.00  0.00           O  
ATOM   2959  CB  LYS C1010      39.484  34.730 -12.118  1.00  0.00           C  
ATOM   2960  CG  LYS C1010      39.548  33.607 -13.143  1.00  0.00           C  
ATOM   2961  CD  LYS C1010      38.200  32.915 -13.318  1.00  0.00           C  
ATOM   2962  CE  LYS C1010      37.183  33.814 -14.027  1.00  0.00           C  
ATOM   2963  NZ  LYS C1010      37.510  34.061 -15.468  1.00  0.00           N  
ATOM   2964  N   PHE C1011      42.875  34.580 -12.453  1.00  0.00           N  
ATOM   2965  CA  PHE C1011      44.092  33.912 -11.999  1.00  0.00           C  
ATOM   2966  C   PHE C1011      45.157  34.967 -11.716  1.00  0.00           C  
ATOM   2967  O   PHE C1011      46.269  34.662 -11.251  1.00  0.00           O  
ATOM   2968  CB  PHE C1011      44.579  32.918 -13.048  1.00  0.00           C  
ATOM   2969  CG  PHE C1011      43.534  31.948 -13.453  1.00  0.00           C  
ATOM   2970  CD1 PHE C1011      42.696  31.379 -12.494  1.00  0.00           C  
ATOM   2971  CD2 PHE C1011      43.334  31.625 -14.790  1.00  0.00           C  
ATOM   2972  CE1 PHE C1011      41.659  30.499 -12.862  1.00  0.00           C  
ATOM   2973  CE2 PHE C1011      42.303  30.747 -15.165  1.00  0.00           C  
ATOM   2974  CZ  PHE C1011      41.468  30.189 -14.197  1.00  0.00           C  
ATOM   2975  N   LEU C1012      44.795  36.213 -12.022  1.00  0.00           N  
ATOM   2976  CA  LEU C1012      45.653  37.373 -11.802  1.00  0.00           C  
ATOM   2977  C   LEU C1012      44.896  38.190 -10.779  1.00  0.00           C  
ATOM   2978  O   LEU C1012      44.025  37.661 -10.109  1.00  0.00           O  
ATOM   2979  CB  LEU C1012      45.828  38.177 -13.097  1.00  0.00           C  
ATOM   2980  CG  LEU C1012      46.841  37.621 -14.097  1.00  0.00           C  
ATOM   2981  CD1 LEU C1012      46.530  36.176 -14.398  1.00  0.00           C  
ATOM   2982  CD2 LEU C1012      46.798  38.421 -15.360  1.00  0.00           C  
ATOM   2983  N   ASN C1013      45.229  39.467 -10.641  1.00  0.00           N  
ATOM   2984  CA  ASN C1013      44.513  40.329  -9.706  1.00  0.00           C  
ATOM   2985  C   ASN C1013      44.572  41.764 -10.179  1.00  0.00           C  
ATOM   2986  O   ASN C1013      45.083  42.058 -11.265  1.00  0.00           O  
ATOM   2987  CB  ASN C1013      45.096  40.250  -8.295  1.00  0.00           C  
ATOM   2988  CG  ASN C1013      46.487  40.820  -8.207  1.00  0.00           C  
ATOM   2989  OD1 ASN C1013      46.758  41.925  -8.690  1.00  0.00           O  
ATOM   2990  ND2 ASN C1013      47.385  40.074  -7.573  1.00  0.00           N  
ATOM   2991  N   ALA C1014      44.061  42.657  -9.336  1.00  0.00           N  
ATOM   2992  CA  ALA C1014      44.026  44.080  -9.642  1.00  0.00           C  
ATOM   2993  C   ALA C1014      45.401  44.664  -9.911  1.00  0.00           C  
ATOM   2994  O   ALA C1014      45.625  45.245 -10.959  1.00  0.00           O  
ATOM   2995  CB  ALA C1014      43.367  44.827  -8.504  1.00  0.00           C  
ATOM   2996  N   GLU C1025      46.324  44.500  -8.970  1.00  0.00           N  
ATOM   2997  CA  GLU C1025      47.672  45.052  -9.119  1.00  0.00           C  
ATOM   2998  C   GLU C1025      48.459  44.572 -10.339  1.00  0.00           C  
ATOM   2999  O   GLU C1025      49.080  45.372 -11.035  1.00  0.00           O  
ATOM   3000  CB  GLU C1025      48.500  44.776  -7.865  1.00  0.00           C  
ATOM   3001  CG  GLU C1025      48.077  45.560  -6.647  1.00  0.00           C  
ATOM   3002  CD  GLU C1025      48.952  45.260  -5.443  1.00  0.00           C  
ATOM   3003  OE1 GLU C1025      50.194  45.281  -5.596  1.00  0.00           O  
ATOM   3004  OE2 GLU C1025      48.404  45.009  -4.346  1.00  0.00           O  
ATOM   3005  N   ILE C1026      48.436  43.267 -10.593  1.00  0.00           N  
ATOM   3006  CA  ILE C1026      49.169  42.716 -11.719  1.00  0.00           C  
ATOM   3007  C   ILE C1026      48.670  43.244 -13.051  1.00  0.00           C  
ATOM   3008  O   ILE C1026      49.468  43.604 -13.920  1.00  0.00           O  
ATOM   3009  CB  ILE C1026      49.105  41.191 -11.709  1.00  0.00           C  
ATOM   3010  CG1 ILE C1026      49.598  40.677 -10.354  1.00  0.00           C  
ATOM   3011  CG2 ILE C1026      49.978  40.634 -12.804  1.00  0.00           C  
ATOM   3012  CD1 ILE C1026      49.607  39.178 -10.220  1.00  0.00           C  
ATOM   3013  N   ILE C1032      47.354  43.318 -13.201  1.00  0.00           N  
ATOM   3014  CA  ILE C1032      46.747  43.801 -14.437  1.00  0.00           C  
ATOM   3015  C   ILE C1032      46.996  45.295 -14.781  1.00  0.00           C  
ATOM   3016  O   ILE C1032      47.028  45.668 -15.953  1.00  0.00           O  
ATOM   3017  CB  ILE C1032      45.234  43.470 -14.418  1.00  0.00           C  
ATOM   3018  CG1 ILE C1032      45.078  41.951 -14.465  1.00  0.00           C  
ATOM   3019  CG2 ILE C1032      44.515  44.115 -15.597  1.00  0.00           C  
ATOM   3020  CD1 ILE C1032      43.669  41.467 -14.318  1.00  0.00           C  
ATOM   3021  N   GLU C1033      47.171  46.151 -13.774  1.00  0.00           N  
ATOM   3022  CA  GLU C1033      47.437  47.563 -14.048  1.00  0.00           C  
ATOM   3023  C   GLU C1033      48.868  47.625 -14.544  1.00  0.00           C  
ATOM   3024  O   GLU C1033      49.180  48.365 -15.474  1.00  0.00           O  
ATOM   3025  CB  GLU C1033      47.298  48.433 -12.783  1.00  0.00           C  
ATOM   3026  CG  GLU C1033      46.098  49.414 -12.763  1.00  0.00           C  
ATOM   3027  CD  GLU C1033      46.177  50.549 -13.809  1.00  0.00           C  
ATOM   3028  OE1 GLU C1033      47.127  51.374 -13.754  1.00  0.00           O  
ATOM   3029  OE2 GLU C1033      45.272  50.616 -14.682  1.00  0.00           O  
ATOM   3030  N   ASP C1035      49.739  46.840 -13.921  1.00  0.00           N  
ATOM   3031  CA  ASP C1035      51.134  46.814 -14.325  1.00  0.00           C  
ATOM   3032  C   ASP C1035      51.269  46.397 -15.777  1.00  0.00           C  
ATOM   3033  O   ASP C1035      52.122  46.904 -16.495  1.00  0.00           O  
ATOM   3034  CB  ASP C1035      51.918  45.861 -13.433  1.00  0.00           C  
ATOM   3035  CG  ASP C1035      51.933  46.318 -11.995  1.00  0.00           C  
ATOM   3036  OD1 ASP C1035      50.851  46.643 -11.472  1.00  0.00           O  
ATOM   3037  OD2 ASP C1035      53.013  46.365 -11.385  1.00  0.00           O  
ATOM   3038  N   ILE C1036      50.427  45.473 -16.218  1.00  0.00           N  
ATOM   3039  CA  ILE C1036      50.496  45.024 -17.600  1.00  0.00           C  
ATOM   3040  C   ILE C1036      49.964  46.124 -18.512  1.00  0.00           C  
ATOM   3041  O   ILE C1036      50.640  46.537 -19.465  1.00  0.00           O  
ATOM   3042  CB  ILE C1036      49.671  43.729 -17.822  1.00  0.00           C  
ATOM   3043  CG1 ILE C1036      50.257  42.580 -16.988  1.00  0.00           C  
ATOM   3044  CG2 ILE C1036      49.676  43.369 -19.296  1.00  0.00           C  
ATOM   3045  CD1 ILE C1036      49.331  41.373 -16.820  1.00  0.00           C  
ATOM   3046  N   LEU C1037      48.759  46.603 -18.216  1.00  0.00           N  
ATOM   3047  CA  LEU C1037      48.141  47.655 -19.020  1.00  0.00           C  
ATOM   3048  C   LEU C1037      49.037  48.887 -19.085  1.00  0.00           C  
ATOM   3049  O   LEU C1037      49.070  49.594 -20.090  1.00  0.00           O  
ATOM   3050  CB  LEU C1037      46.775  48.032 -18.453  1.00  0.00           C  
ATOM   3051  CG  LEU C1037      45.711  46.929 -18.453  1.00  0.00           C  
ATOM   3052  CD1 LEU C1037      44.331  47.560 -18.209  1.00  0.00           C  
ATOM   3053  CD2 LEU C1037      45.727  46.175 -19.783  1.00  0.00           C  
ATOM   3054  N   ASP C1038      49.770  49.133 -18.004  1.00  0.00           N  
ATOM   3055  CA  ASP C1038      50.685  50.260 -17.938  1.00  0.00           C  
ATOM   3056  C   ASP C1038      51.896  49.941 -18.786  1.00  0.00           C  
ATOM   3057  O   ASP C1038      52.148  50.596 -19.796  1.00  0.00           O  
ATOM   3058  CB  ASP C1038      51.123  50.513 -16.494  1.00  0.00           C  
ATOM   3059  CG  ASP C1038      50.222  51.508 -15.767  1.00  0.00           C  
ATOM   3060  OD1 ASP C1038      49.036  51.646 -16.144  1.00  0.00           O  
ATOM   3061  OD2 ASP C1038      50.705  52.147 -14.803  1.00  0.00           O  
ATOM   3062  N   ARG C1039      52.641  48.920 -18.379  1.00  0.00           N  
ATOM   3063  CA  ARG C1039      53.843  48.524 -19.109  1.00  0.00           C  
ATOM   3064  C   ARG C1039      53.607  48.509 -20.613  1.00  0.00           C  
ATOM   3065  O   ARG C1039      54.315  49.188 -21.350  1.00  0.00           O  
ATOM   3066  CB  ARG C1039      54.327  47.148 -18.659  1.00  0.00           C  
ATOM   3067  CG  ARG C1039      55.766  46.931 -18.999  1.00  0.00           C  
ATOM   3068  CD  ARG C1039      56.586  46.845 -17.754  1.00  0.00           C  
ATOM   3069  NE  ARG C1039      56.908  45.461 -17.447  1.00  0.00           N  
ATOM   3070  CZ  ARG C1039      57.531  45.056 -16.347  1.00  0.00           C  
ATOM   3071  NH1 ARG C1039      57.911  45.932 -15.430  1.00  0.00           N  
ATOM   3072  NH2 ARG C1039      57.763  43.767 -16.159  1.00  0.00           N  
ATOM   3073  N   THR C1052      52.611  47.742 -21.063  1.00  0.00           N  
ATOM   3074  CA  THR C1052      52.308  47.672 -22.487  1.00  0.00           C  
ATOM   3075  C   THR C1052      51.656  48.960 -23.002  1.00  0.00           C  
ATOM   3076  O   THR C1052      51.393  49.093 -24.199  1.00  0.00           O  
ATOM   3077  CB  THR C1052      51.395  46.483 -22.809  1.00  0.00           C  
ATOM   3078  OG1 THR C1052      50.162  46.607 -22.091  1.00  0.00           O  
ATOM   3079  CG2 THR C1052      52.081  45.194 -22.430  1.00  0.00           C  
ATOM   3080  N   ALA C1053      51.411  49.903 -22.087  1.00  0.00           N  
ATOM   3081  CA  ALA C1053      50.809  51.197 -22.410  1.00  0.00           C  
ATOM   3082  C   ALA C1053      49.508  50.983 -23.141  1.00  0.00           C  
ATOM   3083  O   ALA C1053      49.190  51.705 -24.091  1.00  0.00           O  
ATOM   3084  CB  ALA C1053      51.752  52.014 -23.266  1.00  0.00           C  
ATOM   3085  N   ALA C1054      48.768  49.971 -22.696  1.00  0.00           N  
ATOM   3086  CA  ALA C1054      47.492  49.626 -23.295  1.00  0.00           C  
ATOM   3087  C   ALA C1054      46.615  50.863 -23.291  1.00  0.00           C  
ATOM   3088  O   ALA C1054      46.850  51.796 -22.519  1.00  0.00           O  
ATOM   3089  CB  ALA C1054      46.823  48.494 -22.505  1.00  0.00           C  
ATOM   3090  N   GLN C1055      45.610  50.856 -24.164  1.00  0.00           N  
ATOM   3091  CA  GLN C1055      44.662  51.954 -24.304  1.00  0.00           C  
ATOM   3092  C   GLN C1055      43.261  51.369 -24.442  1.00  0.00           C  
ATOM   3093  O   GLN C1055      43.086  50.218 -24.852  1.00  0.00           O  
ATOM   3094  CB  GLN C1055      44.981  52.779 -25.554  1.00  0.00           C  
ATOM   3095  CG  GLN C1055      46.388  53.322 -25.616  1.00  0.00           C  
ATOM   3096  CD  GLN C1055      46.456  54.791 -25.264  1.00  0.00           C  
ATOM   3097  OE1 GLN C1055      45.846  55.627 -25.931  1.00  0.00           O  
ATOM   3098  NE2 GLN C1055      47.204  55.118 -24.213  1.00  0.00           N  
ATOM   3099  N   ASP C1056      42.259  52.164 -24.098  1.00  0.00           N  
ATOM   3100  CA  ASP C1056      40.889  51.704 -24.205  1.00  0.00           C  
ATOM   3101  C   ASP C1056      40.610  51.134 -25.597  1.00  0.00           C  
ATOM   3102  O   ASP C1056      40.891  51.770 -26.607  1.00  0.00           O  
ATOM   3103  CB  ASP C1056      39.950  52.856 -23.892  1.00  0.00           C  
ATOM   3104  CG  ASP C1056      40.181  53.412 -22.508  1.00  0.00           C  
ATOM   3105  OD1 ASP C1056      40.229  52.587 -21.569  1.00  0.00           O  
ATOM   3106  OD2 ASP C1056      40.311  54.654 -22.361  1.00  0.00           O  
ATOM   3107  N   GLY C1057      40.067  49.925 -25.639  1.00  0.00           N  
ATOM   3108  CA  GLY C1057      39.787  49.303 -26.911  1.00  0.00           C  
ATOM   3109  C   GLY C1057      40.976  48.499 -27.404  1.00  0.00           C  
ATOM   3110  O   GLY C1057      40.917  47.893 -28.479  1.00  0.00           O  
ATOM   3111  N   ASP C1058      42.062  48.496 -26.634  1.00  0.00           N  
ATOM   3112  CA  ASP C1058      43.252  47.727 -27.000  1.00  0.00           C  
ATOM   3113  C   ASP C1058      43.080  46.251 -26.658  1.00  0.00           C  
ATOM   3114  O   ASP C1058      42.161  45.873 -25.942  1.00  0.00           O  
ATOM   3115  CB  ASP C1058      44.490  48.247 -26.263  1.00  0.00           C  
ATOM   3116  CG  ASP C1058      45.162  49.400 -26.983  1.00  0.00           C  
ATOM   3117  OD1 ASP C1058      44.815  49.661 -28.155  1.00  0.00           O  
ATOM   3118  OD2 ASP C1058      46.050  50.039 -26.387  1.00  0.00           O  
ATOM   3119  N   MET C1059      43.976  45.419 -27.178  1.00  0.00           N  
ATOM   3120  CA  MET C1059      43.952  43.982 -26.895  1.00  0.00           C  
ATOM   3121  C   MET C1059      45.358  43.496 -26.512  1.00  0.00           C  
ATOM   3122  O   MET C1059      46.334  43.718 -27.240  1.00  0.00           O  
ATOM   3123  CB  MET C1059      43.448  43.192 -28.109  1.00  0.00           C  
ATOM   3124  CG  MET C1059      43.486  41.671 -27.929  1.00  0.00           C  
ATOM   3125  SD  MET C1059      42.311  41.011 -26.712  1.00  0.00           S  
ATOM   3126  CE  MET C1059      41.001  40.430 -27.786  1.00  0.00           C  
ATOM   3127  N   ILE C1061      45.463  42.842 -25.361  1.00  0.00           N  
ATOM   3128  CA  ILE C1061      46.751  42.316 -24.924  1.00  0.00           C  
ATOM   3129  C   ILE C1061      46.769  40.779 -25.079  1.00  0.00           C  
ATOM   3130  O   ILE C1061      45.945  40.082 -24.481  1.00  0.00           O  
ATOM   3131  CB  ILE C1061      47.028  42.663 -23.448  1.00  0.00           C  
ATOM   3132  CG1 ILE C1061      46.590  44.096 -23.137  1.00  0.00           C  
ATOM   3133  CG2 ILE C1061      48.510  42.483 -23.165  1.00  0.00           C  
ATOM   3134  CD1 ILE C1061      47.530  45.152 -23.648  1.00  0.00           C  
ATOM   3135  N   PHE C1105      47.689  40.257 -25.894  1.00  0.00           N  
ATOM   3136  CA  PHE C1105      47.811  38.808 -26.101  1.00  0.00           C  
ATOM   3137  C   PHE C1105      49.025  38.309 -25.324  1.00  0.00           C  
ATOM   3138  O   PHE C1105      50.035  39.009 -25.223  1.00  0.00           O  
ATOM   3139  CB  PHE C1105      47.971  38.468 -27.594  1.00  0.00           C  
ATOM   3140  CG  PHE C1105      46.672  38.457 -28.364  1.00  0.00           C  
ATOM   3141  CD1 PHE C1105      45.649  37.585 -28.016  1.00  0.00           C  
ATOM   3142  CD2 PHE C1105      46.474  39.317 -29.437  1.00  0.00           C  
ATOM   3143  CE1 PHE C1105      44.447  37.575 -28.730  1.00  0.00           C  
ATOM   3144  CE2 PHE C1105      45.279  39.308 -30.147  1.00  0.00           C  
ATOM   3145  CZ  PHE C1105      44.267  38.438 -29.795  1.00  0.00           C  
ATOM   3146  N   PHE C1106      48.929  37.101 -24.784  1.00  0.00           N  
ATOM   3147  CA  PHE C1106      50.008  36.546 -23.990  1.00  0.00           C  
ATOM   3148  C   PHE C1106      50.627  35.268 -24.530  1.00  0.00           C  
ATOM   3149  O   PHE C1106      49.926  34.339 -24.914  1.00  0.00           O  
ATOM   3150  CB  PHE C1106      49.504  36.272 -22.572  1.00  0.00           C  
ATOM   3151  CG  PHE C1106      49.132  37.503 -21.815  1.00  0.00           C  
ATOM   3152  CD1 PHE C1106      50.113  38.300 -21.227  1.00  0.00           C  
ATOM   3153  CD2 PHE C1106      47.807  37.883 -21.706  1.00  0.00           C  
ATOM   3154  CE1 PHE C1106      49.769  39.458 -20.543  1.00  0.00           C  
ATOM   3155  CE2 PHE C1106      47.453  39.033 -21.030  1.00  0.00           C  
ATOM   3156  CZ  PHE C1106      48.433  39.824 -20.448  1.00  0.00           C  
ATOM   3157  N   GLY C1107      51.951  35.226 -24.531  1.00  0.00           N  
ATOM   3158  CA  GLY C1107      52.661  34.044 -24.963  1.00  0.00           C  
ATOM   3159  C   GLY C1107      53.471  33.575 -23.768  1.00  0.00           C  
ATOM   3160  O   GLY C1107      54.351  34.292 -23.304  1.00  0.00           O  
ATOM   3161  N   ALA C1109      53.182  32.389 -23.253  1.00  0.00           N  
ATOM   3162  CA  ALA C1109      53.907  31.884 -22.101  1.00  0.00           C  
ATOM   3163  C   ALA C1109      54.490  30.515 -22.387  1.00  0.00           C  
ATOM   3164  O   ALA C1109      53.776  29.526 -22.325  1.00  0.00           O  
ATOM   3165  CB  ALA C1109      52.980  31.805 -20.910  1.00  0.00           C  
ATOM   3166  N   ASP C1110      55.784  30.453 -22.692  1.00  0.00           N  
ATOM   3167  CA  ASP C1110      56.454  29.178 -22.990  1.00  0.00           C  
ATOM   3168  C   ASP C1110      57.969  29.379 -22.957  1.00  0.00           C  
ATOM   3169  O   ASP C1110      58.433  30.356 -22.378  1.00  0.00           O  
ATOM   3170  CB  ASP C1110      56.052  28.690 -24.378  1.00  0.00           C  
ATOM   3171  CG  ASP C1110      55.708  27.232 -24.391  1.00  0.00           C  
ATOM   3172  OD1 ASP C1110      56.580  26.398 -24.059  1.00  0.00           O  
ATOM   3173  OD2 ASP C1110      54.548  26.925 -24.730  1.00  0.00           O  
ATOM   3174  N   ASN C1112      58.738  28.471 -23.560  1.00  0.00           N  
ATOM   3175  CA  ASN C1112      60.183  28.668 -23.597  1.00  0.00           C  
ATOM   3176  C   ASN C1112      60.509  29.772 -24.619  1.00  0.00           C  
ATOM   3177  O   ASN C1112      59.852  29.904 -25.657  1.00  0.00           O  
ATOM   3178  CB  ASN C1112      60.939  27.369 -23.943  1.00  0.00           C  
ATOM   3179  CG  ASN C1112      60.530  26.769 -25.289  1.00  0.00           C  
ATOM   3180  OD1 ASN C1112      60.459  27.464 -26.305  1.00  0.00           O  
ATOM   3181  ND2 ASN C1112      60.281  25.461 -25.299  1.00  0.00           N  
ATOM   3182  N   LYS C1113      61.525  30.570 -24.305  1.00  0.00           N  
ATOM   3183  CA  LYS C1113      61.935  31.678 -25.150  1.00  0.00           C  
ATOM   3184  C   LYS C1113      61.721  31.493 -26.649  1.00  0.00           C  
ATOM   3185  O   LYS C1113      61.132  32.357 -27.295  1.00  0.00           O  
ATOM   3186  CB  LYS C1113      63.406  32.035 -24.881  1.00  0.00           C  
ATOM   3187  CG  LYS C1113      63.648  32.762 -23.547  1.00  0.00           C  
ATOM   3188  CD  LYS C1113      65.139  33.035 -23.320  1.00  0.00           C  
ATOM   3189  CE  LYS C1113      65.412  33.752 -21.999  1.00  0.00           C  
ATOM   3190  NZ  LYS C1113      64.861  35.131 -21.970  1.00  0.00           N  
ATOM   3191  N   LYS C1114      62.189  30.376 -27.199  1.00  0.00           N  
ATOM   3192  CA  LYS C1114      62.073  30.127 -28.629  1.00  0.00           C  
ATOM   3193  C   LYS C1114      60.648  30.048 -29.127  1.00  0.00           C  
ATOM   3194  O   LYS C1114      60.326  30.564 -30.207  1.00  0.00           O  
ATOM   3195  CB  LYS C1114      62.784  28.839 -29.017  1.00  0.00           C  
ATOM   3196  CG  LYS C1114      62.670  28.541 -30.499  1.00  0.00           C  
ATOM   3197  CD  LYS C1114      63.192  27.152 -30.851  1.00  0.00           C  
ATOM   3198  CE  LYS C1114      63.224  26.944 -32.351  1.00  0.00           C  
ATOM   3199  NZ  LYS C1114      64.020  28.018 -33.017  1.00  0.00           N  
ATOM   3200  N   ILE C1115      59.789  29.394 -28.355  1.00  0.00           N  
ATOM   3201  CA  ILE C1115      58.410  29.263 -28.780  1.00  0.00           C  
ATOM   3202  C   ILE C1115      57.721  30.607 -28.713  1.00  0.00           C  
ATOM   3203  O   ILE C1115      57.077  31.005 -29.681  1.00  0.00           O  
ATOM   3204  CB  ILE C1115      57.649  28.185 -27.955  1.00  0.00           C  
ATOM   3205  CG1 ILE C1115      58.191  26.802 -28.325  1.00  0.00           C  
ATOM   3206  CG2 ILE C1115      56.161  28.228 -28.261  1.00  0.00           C  
ATOM   3207  CD1 ILE C1115      57.410  25.656 -27.755  1.00  0.00           C  
ATOM   3208  N   VAL C1116      57.876  31.316 -27.598  1.00  0.00           N  
ATOM   3209  CA  VAL C1116      57.264  32.640 -27.454  1.00  0.00           C  
ATOM   3210  C   VAL C1116      57.728  33.564 -28.588  1.00  0.00           C  
ATOM   3211  O   VAL C1116      56.931  34.283 -29.213  1.00  0.00           O  
ATOM   3212  CB  VAL C1116      57.604  33.271 -26.090  1.00  0.00           C  
ATOM   3213  CG1 VAL C1116      57.123  34.687 -26.034  1.00  0.00           C  
ATOM   3214  CG2 VAL C1116      56.907  32.509 -24.998  1.00  0.00           C  
ATOM   3215  N   ALA C1117      59.021  33.532 -28.859  1.00  0.00           N  
ATOM   3216  CA  ALA C1117      59.577  34.335 -29.931  1.00  0.00           C  
ATOM   3217  C   ALA C1117      58.892  33.940 -31.242  1.00  0.00           C  
ATOM   3218  O   ALA C1117      58.326  34.781 -31.934  1.00  0.00           O  
ATOM   3219  CB  ALA C1117      61.091  34.108 -30.034  1.00  0.00           C  
ATOM   3220  N   ASP C1118      58.925  32.649 -31.565  1.00  0.00           N  
ATOM   3221  CA  ASP C1118      58.328  32.158 -32.804  1.00  0.00           C  
ATOM   3222  C   ASP C1118      56.833  32.433 -32.950  1.00  0.00           C  
ATOM   3223  O   ASP C1118      56.378  32.905 -34.005  1.00  0.00           O  
ATOM   3224  CB  ASP C1118      58.595  30.655 -32.951  1.00  0.00           C  
ATOM   3225  CG  ASP C1118      60.049  30.344 -33.310  1.00  0.00           C  
ATOM   3226  OD1 ASP C1118      60.840  31.294 -33.490  1.00  0.00           O  
ATOM   3227  OD2 ASP C1118      60.394  29.146 -33.417  1.00  0.00           O  
ATOM   3228  N   ALA C1124      56.072  32.156 -31.892  1.00  0.00           N  
ATOM   3229  CA  ALA C1124      54.622  32.347 -31.913  1.00  0.00           C  
ATOM   3230  C   ALA C1124      54.196  33.803 -31.936  1.00  0.00           C  
ATOM   3231  O   ALA C1124      53.554  34.251 -32.887  1.00  0.00           O  
ATOM   3232  CB  ALA C1124      53.993  31.654 -30.730  1.00  0.00           C  
ATOM   3233  N   MET C1125      54.553  34.537 -30.886  1.00  0.00           N  
ATOM   3234  CA  MET C1125      54.196  35.944 -30.766  1.00  0.00           C  
ATOM   3235  C   MET C1125      54.849  36.781 -31.860  1.00  0.00           C  
ATOM   3236  O   MET C1125      54.382  37.877 -32.181  1.00  0.00           O  
ATOM   3237  CB  MET C1125      54.611  36.468 -29.389  1.00  0.00           C  
ATOM   3238  CG  MET C1125      54.006  35.705 -28.243  1.00  0.00           C  
ATOM   3239  SD  MET C1125      52.250  35.450 -28.496  1.00  0.00           S  
ATOM   3240  CE  MET C1125      51.613  37.043 -28.334  1.00  0.00           C  
ATOM   3241  N   GLY C1126      55.932  36.260 -32.429  1.00  0.00           N  
ATOM   3242  CA  GLY C1126      56.620  36.978 -33.480  1.00  0.00           C  
ATOM   3243  C   GLY C1126      55.836  36.926 -34.776  1.00  0.00           C  
ATOM   3244  O   GLY C1126      55.718  37.927 -35.493  1.00  0.00           O  
ATOM   3245  N   ALA C1127      55.298  35.753 -35.093  1.00  0.00           N  
ATOM   3246  CA  ALA C1127      54.515  35.621 -36.308  1.00  0.00           C  
ATOM   3247  C   ALA C1127      53.126  36.189 -36.010  1.00  0.00           C  
ATOM   3248  O   ALA C1127      52.544  36.895 -36.834  1.00  0.00           O  
ATOM   3249  CB  ALA C1127      54.436  34.158 -36.736  1.00  0.00           C  
ATOM   3250  N   LEU C1128      52.614  35.909 -34.818  1.00  0.00           N  
ATOM   3251  CA  LEU C1128      51.309  36.419 -34.437  1.00  0.00           C  
ATOM   3252  C   LEU C1128      51.369  37.932 -34.585  1.00  0.00           C  
ATOM   3253  O   LEU C1128      50.463  38.566 -35.100  1.00  0.00           O  
ATOM   3254  CB  LEU C1128      51.004  36.052 -32.983  1.00  0.00           C  
ATOM   3255  CG  LEU C1128      49.554  36.094 -32.478  1.00  0.00           C  
ATOM   3256  CD1 LEU C1128      49.441  37.024 -31.286  1.00  0.00           C  
ATOM   3257  CD2 LEU C1128      48.620  36.522 -33.592  1.00  0.00           C  
ATOM   3258  N   ARG C1129      52.459  38.520 -34.131  1.00  0.00           N  
ATOM   3259  CA  ARG C1129      52.600  39.958 -34.226  1.00  0.00           C  
ATOM   3260  C   ARG C1129      52.502  40.399 -35.677  1.00  0.00           C  
ATOM   3261  O   ARG C1129      51.920  41.444 -35.977  1.00  0.00           O  
ATOM   3262  CB  ARG C1129      53.946  40.383 -33.645  1.00  0.00           C  
ATOM   3263  CG  ARG C1129      54.219  41.862 -33.704  1.00  0.00           C  
ATOM   3264  CD  ARG C1129      55.633  42.061 -34.160  1.00  0.00           C  
ATOM   3265  NE  ARG C1129      55.881  43.458 -34.457  1.00  0.00           N  
ATOM   3266  CZ  ARG C1129      56.719  43.886 -35.389  1.00  0.00           C  
ATOM   3267  NH1 ARG C1129      57.392  43.018 -36.124  1.00  0.00           N  
ATOM   3268  NH2 ARG C1129      56.876  45.190 -35.573  1.00  0.00           N  
ATOM   3269  N   LEU C1130      53.081  39.604 -36.577  1.00  0.00           N  
ATOM   3270  CA  LEU C1130      53.046  39.944 -37.996  1.00  0.00           C  
ATOM   3271  C   LEU C1130      51.640  39.783 -38.565  1.00  0.00           C  
ATOM   3272  O   LEU C1130      51.120  40.693 -39.204  1.00  0.00           O  
ATOM   3273  CB  LEU C1130      54.036  39.091 -38.785  1.00  0.00           C  
ATOM   3274  CG  LEU C1130      55.502  39.463 -38.610  1.00  0.00           C  
ATOM   3275  CD1 LEU C1130      56.370  38.536 -39.437  1.00  0.00           C  
ATOM   3276  CD2 LEU C1130      55.710  40.898 -39.020  1.00  0.00           C  
ATOM   3277  N   LYS C1131      51.029  38.630 -38.319  1.00  0.00           N  
ATOM   3278  CA  LYS C1131      49.693  38.381 -38.802  1.00  0.00           C  
ATOM   3279  C   LYS C1131      48.754  39.520 -38.410  1.00  0.00           C  
ATOM   3280  O   LYS C1131      48.268  40.265 -39.270  1.00  0.00           O  
ATOM   3281  CB  LYS C1131      49.160  37.079 -38.224  1.00  0.00           C  
ATOM   3282  CG  LYS C1131      49.649  35.820 -38.899  1.00  0.00           C  
ATOM   3283  CD  LYS C1131      48.450  34.972 -39.309  1.00  0.00           C  
ATOM   3284  CE  LYS C1131      47.660  35.637 -40.435  1.00  0.00           C  
ATOM   3285  NZ  LYS C1131      46.418  34.905 -40.783  1.00  0.00           N  
ATOM   3286  N   VAL C1132      48.497  39.655 -37.113  1.00  0.00           N  
ATOM   3287  CA  VAL C1132      47.603  40.686 -36.629  1.00  0.00           C  
ATOM   3288  C   VAL C1132      47.846  42.035 -37.333  1.00  0.00           C  
ATOM   3289  O   VAL C1132      46.909  42.802 -37.580  1.00  0.00           O  
ATOM   3290  CB  VAL C1132      47.745  40.826 -35.092  1.00  0.00           C  
ATOM   3291  CG1 VAL C1132      47.059  42.081 -34.592  1.00  0.00           C  
ATOM   3292  CG2 VAL C1132      47.127  39.635 -34.423  1.00  0.00           C  
ATOM   3293  N   GLY C1133      49.097  42.321 -37.672  1.00  0.00           N  
ATOM   3294  CA  GLY C1133      49.399  43.582 -38.331  1.00  0.00           C  
ATOM   3295  C   GLY C1133      48.783  43.706 -39.712  1.00  0.00           C  
ATOM   3296  O   GLY C1133      48.170  44.724 -40.039  1.00  0.00           O  
ATOM   3297  N   LYS C1134      48.970  42.672 -40.529  1.00  0.00           N  
ATOM   3298  CA  LYS C1134      48.418  42.642 -41.874  1.00  0.00           C  
ATOM   3299  C   LYS C1134      46.898  42.525 -41.779  1.00  0.00           C  
ATOM   3300  O   LYS C1134      46.175  43.335 -42.354  1.00  0.00           O  
ATOM   3301  CB  LYS C1134      48.986  41.459 -42.662  1.00  0.00           C  
ATOM   3302  CG  LYS C1134      50.487  41.546 -42.944  1.00  0.00           C  
ATOM   3303  CD  LYS C1134      50.922  40.502 -43.982  1.00  0.00           C  
ATOM   3304  CE  LYS C1134      50.610  39.066 -43.532  1.00  0.00           C  
ATOM   3305  NZ  LYS C1134      51.444  38.568 -42.369  1.00  0.00           N  
ATOM   3306  N   ASP C1135      46.418  41.524 -41.043  1.00  0.00           N  
ATOM   3307  CA  ASP C1135      44.987  41.321 -40.856  1.00  0.00           C  
ATOM   3308  C   ASP C1135      44.278  42.577 -40.358  1.00  0.00           C  
ATOM   3309  O   ASP C1135      43.078  42.724 -40.566  1.00  0.00           O  
ATOM   3310  CB  ASP C1135      44.717  40.222 -39.844  1.00  0.00           C  
ATOM   3311  CG  ASP C1135      45.307  38.899 -40.243  1.00  0.00           C  
ATOM   3312  OD1 ASP C1135      45.686  38.725 -41.421  1.00  0.00           O  
ATOM   3313  OD2 ASP C1135      45.372  38.015 -39.362  1.00  0.00           O  
ATOM   3314  N   LEU C1136      44.990  43.479 -39.693  1.00  0.00           N  
ATOM   3315  CA  LEU C1136      44.337  44.678 -39.189  1.00  0.00           C  
ATOM   3316  C   LEU C1136      44.897  45.935 -39.847  1.00  0.00           C  
ATOM   3317  O   LEU C1136      44.546  47.058 -39.480  1.00  0.00           O  
ATOM   3318  CB  LEU C1136      44.483  44.776 -37.656  1.00  0.00           C  
ATOM   3319  CG  LEU C1136      44.074  43.614 -36.721  1.00  0.00           C  
ATOM   3320  CD1 LEU C1136      44.098  44.136 -35.279  1.00  0.00           C  
ATOM   3321  CD2 LEU C1136      42.686  43.064 -37.050  1.00  0.00           C  
ATOM   3322  N   GLY C1137      45.778  45.741 -40.821  1.00  0.00           N  
ATOM   3323  CA  GLY C1137      46.367  46.877 -41.508  1.00  0.00           C  
ATOM   3324  C   GLY C1137      47.005  47.929 -40.612  1.00  0.00           C  
ATOM   3325  O   GLY C1137      46.955  49.123 -40.918  1.00  0.00           O  
ATOM   3326  N   LEU C1138      47.610  47.500 -39.509  1.00  0.00           N  
ATOM   3327  CA  LEU C1138      48.267  48.438 -38.599  1.00  0.00           C  
ATOM   3328  C   LEU C1138      49.637  48.627 -39.187  1.00  0.00           C  
ATOM   3329  O   LEU C1138      50.327  49.600 -38.911  1.00  0.00           O  
ATOM   3330  CB  LEU C1138      48.403  47.848 -37.186  1.00  0.00           C  
ATOM   3331  CG  LEU C1138      47.185  47.745 -36.263  1.00  0.00           C  
ATOM   3332  CD1 LEU C1138      47.213  46.425 -35.521  1.00  0.00           C  
ATOM   3333  CD2 LEU C1138      47.189  48.897 -35.288  1.00  0.00           C  
ATOM   3334  N   THR C1139      50.016  47.666 -40.009  1.00  0.00           N  
ATOM   3335  CA  THR C1139      51.310  47.680 -40.657  1.00  0.00           C  
ATOM   3336  C   THR C1139      51.286  48.496 -41.924  1.00  0.00           C  
ATOM   3337  O   THR C1139      50.737  48.054 -42.930  1.00  0.00           O  
ATOM   3338  CB  THR C1139      51.734  46.276 -41.052  1.00  0.00           C  
ATOM   3339  OG1 THR C1139      51.769  45.449 -39.884  1.00  0.00           O  
ATOM   3340  CG2 THR C1139      53.095  46.305 -41.742  1.00  0.00           C  
ATOM   3341  N   ASP C1140      51.874  49.682 -41.881  1.00  0.00           N  
ATOM   3342  CA  ASP C1140      51.922  50.503 -43.068  1.00  0.00           C  
ATOM   3343  C   ASP C1140      53.087  50.002 -43.903  1.00  0.00           C  
ATOM   3344  O   ASP C1140      54.242  50.294 -43.591  1.00  0.00           O  
ATOM   3345  CB  ASP C1140      52.168  51.960 -42.715  1.00  0.00           C  
ATOM   3346  CG  ASP C1140      52.138  52.856 -43.939  1.00  0.00           C  
ATOM   3347  OD1 ASP C1140      52.357  52.332 -45.057  1.00  0.00           O  
ATOM   3348  OD2 ASP C1140      51.904  54.075 -43.786  1.00  0.00           O  
ATOM   3349  N   GLU C1141      52.798  49.254 -44.962  1.00  0.00           N  
ATOM   3350  CA  GLU C1141      53.875  48.734 -45.787  1.00  0.00           C  
ATOM   3351  C   GLU C1141      54.365  49.709 -46.847  1.00  0.00           C  
ATOM   3352  O   GLU C1141      55.201  49.364 -47.682  1.00  0.00           O  
ATOM   3353  CB  GLU C1141      53.490  47.393 -46.428  1.00  0.00           C  
ATOM   3354  CG  GLU C1141      52.092  47.311 -46.982  1.00  0.00           C  
ATOM   3355  CD  GLU C1141      51.978  46.268 -48.084  1.00  0.00           C  
ATOM   3356  OE1 GLU C1141      52.563  45.171 -47.934  1.00  0.00           O  
ATOM   3357  OE2 GLU C1141      51.298  46.546 -49.100  1.00  0.00           O  
ATOM   3358  N   SER C1142      53.864  50.935 -46.812  1.00  0.00           N  
ATOM   3359  CA  SER C1142      54.319  51.923 -47.779  1.00  0.00           C  
ATOM   3360  C   SER C1142      55.585  52.555 -47.208  1.00  0.00           C  
ATOM   3361  O   SER C1142      56.326  53.235 -47.921  1.00  0.00           O  
ATOM   3362  CB  SER C1142      53.273  53.021 -47.982  1.00  0.00           C  
ATOM   3363  OG  SER C1142      53.421  54.048 -47.009  1.00  0.00           O  
ATOM   3364  N   LYS C1143      55.822  52.319 -45.917  1.00  0.00           N  
ATOM   3365  CA  LYS C1143      56.976  52.881 -45.222  1.00  0.00           C  
ATOM   3366  C   LYS C1143      58.225  52.003 -45.334  1.00  0.00           C  
ATOM   3367  O   LYS C1143      58.135  50.793 -45.547  1.00  0.00           O  
ATOM   3368  CB  LYS C1143      56.626  53.107 -43.746  1.00  0.00           C  
ATOM   3369  CG  LYS C1143      57.381  54.259 -43.093  1.00  0.00           C  
ATOM   3370  CD  LYS C1143      56.970  54.470 -41.631  1.00  0.00           C  
ATOM   3371  CE  LYS C1143      57.478  53.342 -40.725  1.00  0.00           C  
ATOM   3372  NZ  LYS C1143      58.973  53.254 -40.631  1.00  0.00           N  
ATOM   3373  N   TRP C1153      59.388  52.636 -45.211  1.00  0.00           N  
ATOM   3374  CA  TRP C1153      60.670  51.936 -45.277  1.00  0.00           C  
ATOM   3375  C   TRP C1153      61.269  51.905 -43.889  1.00  0.00           C  
ATOM   3376  O   TRP C1153      61.555  52.957 -43.307  1.00  0.00           O  
ATOM   3377  CB  TRP C1153      61.644  52.641 -46.219  1.00  0.00           C  
ATOM   3378  CG  TRP C1153      61.199  52.654 -47.627  1.00  0.00           C  
ATOM   3379  CD1 TRP C1153      60.648  53.700 -48.300  1.00  0.00           C  
ATOM   3380  CD2 TRP C1153      61.280  51.574 -48.558  1.00  0.00           C  
ATOM   3381  NE1 TRP C1153      60.385  53.343 -49.597  1.00  0.00           N  
ATOM   3382  CE2 TRP C1153      60.761  52.039 -49.781  1.00  0.00           C  
ATOM   3383  CE3 TRP C1153      61.741  50.261 -48.477  1.00  0.00           C  
ATOM   3384  CZ2 TRP C1153      60.691  51.233 -50.915  1.00  0.00           C  
ATOM   3385  CZ3 TRP C1153      61.673  49.468 -49.594  1.00  0.00           C  
ATOM   3386  CH2 TRP C1153      61.152  49.955 -50.801  1.00  0.00           C  
ATOM   3387  N   ALA C1154      61.467  50.692 -43.379  1.00  0.00           N  
ATOM   3388  CA  ALA C1154      61.999  50.480 -42.040  1.00  0.00           C  
ATOM   3389  C   ALA C1154      63.314  49.709 -41.977  1.00  0.00           C  
ATOM   3390  O   ALA C1154      63.331  48.487 -41.840  1.00  0.00           O  
ATOM   3391  CB  ALA C1154      60.948  49.775 -41.193  1.00  0.00           C  
ATOM   3392  N   PRO C1155      64.434  50.422 -42.096  1.00  0.00           N  
ATOM   3393  CA  PRO C1155      65.758  49.810 -42.041  1.00  0.00           C  
ATOM   3394  C   PRO C1155      66.226  49.814 -40.588  1.00  0.00           C  
ATOM   3395  O   PRO C1155      65.664  50.521 -39.754  1.00  0.00           O  
ATOM   3396  CB  PRO C1155      66.591  50.731 -42.913  1.00  0.00           C  
ATOM   3397  CG  PRO C1155      66.026  52.050 -42.578  1.00  0.00           C  
ATOM   3398  CD  PRO C1155      64.526  51.802 -42.595  1.00  0.00           C  
ATOM   3399  N   LEU C1156      67.251  49.027 -40.289  1.00  0.00           N  
ATOM   3400  CA  LEU C1156      67.771  48.943 -38.930  1.00  0.00           C  
ATOM   3401  C   LEU C1156      68.940  47.979 -38.899  1.00  0.00           C  
ATOM   3402  O   LEU C1156      69.160  47.214 -39.844  1.00  0.00           O  
ATOM   3403  CB  LEU C1156      66.702  48.413 -37.970  1.00  0.00           C  
ATOM   3404  CG  LEU C1156      66.311  46.935 -38.149  1.00  0.00           C  
ATOM   3405  CD1 LEU C1156      65.887  46.327 -36.826  1.00  0.00           C  
ATOM   3406  CD2 LEU C1156      65.188  46.819 -39.160  1.00  0.00           C  
ATOM   3407  N   TRP C1157      69.703  48.029 -37.811  1.00  0.00           N  
ATOM   3408  CA  TRP C1157      70.814  47.103 -37.649  1.00  0.00           C  
ATOM   3409  C   TRP C1157      70.491  46.184 -36.491  1.00  0.00           C  
ATOM   3410  O   TRP C1157      69.882  46.605 -35.514  1.00  0.00           O  
ATOM   3411  CB  TRP C1157      72.114  47.826 -37.326  1.00  0.00           C  
ATOM   3412  CG  TRP C1157      72.762  48.577 -38.449  1.00  0.00           C  
ATOM   3413  CD1 TRP C1157      72.747  49.930 -38.638  1.00  0.00           C  
ATOM   3414  CD2 TRP C1157      73.643  48.043 -39.452  1.00  0.00           C  
ATOM   3415  NE1 TRP C1157      73.575  50.277 -39.679  1.00  0.00           N  
ATOM   3416  CE2 TRP C1157      74.139  49.140 -40.198  1.00  0.00           C  
ATOM   3417  CE3 TRP C1157      74.069  46.753 -39.785  1.00  0.00           C  
ATOM   3418  CZ2 TRP C1157      75.052  48.980 -41.263  1.00  0.00           C  
ATOM   3419  CZ3 TRP C1157      74.978  46.597 -40.841  1.00  0.00           C  
ATOM   3420  CH2 TRP C1157      75.459  47.707 -41.563  1.00  0.00           C  
ATOM   3421  N   VAL C1158      70.865  44.923 -36.614  1.00  0.00           N  
ATOM   3422  CA  VAL C1158      70.676  43.964 -35.531  1.00  0.00           C  
ATOM   3423  C   VAL C1158      72.101  43.548 -35.250  1.00  0.00           C  
ATOM   3424  O   VAL C1158      72.783  43.016 -36.126  1.00  0.00           O  
ATOM   3425  CB  VAL C1158      69.875  42.718 -35.954  1.00  0.00           C  
ATOM   3426  CG1 VAL C1158      69.956  41.665 -34.855  1.00  0.00           C  
ATOM   3427  CG2 VAL C1158      68.416  43.093 -36.248  1.00  0.00           C  
ATOM   3428  N   ILE C1159      72.568  43.822 -34.043  1.00  0.00           N  
ATOM   3429  CA  ILE C1159      73.940  43.486 -33.680  1.00  0.00           C  
ATOM   3430  C   ILE C1159      73.985  42.561 -32.465  1.00  0.00           C  
ATOM   3431  O   ILE C1159      72.976  42.365 -31.780  1.00  0.00           O  
ATOM   3432  CB  ILE C1159      74.744  44.761 -33.366  1.00  0.00           C  
ATOM   3433  CG1 ILE C1159      74.091  45.517 -32.198  1.00  0.00           C  
ATOM   3434  CG2 ILE C1159      74.780  45.665 -34.575  1.00  0.00           C  
ATOM   3435  CD1 ILE C1159      74.989  46.588 -31.556  1.00  0.00           C  
ATOM   3436  N   ASP C1160      75.162  41.994 -32.213  1.00  0.00           N  
ATOM   3437  CA  ASP C1160      75.382  41.107 -31.075  1.00  0.00           C  
ATOM   3438  C   ASP C1160      74.669  39.792 -31.258  1.00  0.00           C  
ATOM   3439  O   ASP C1160      73.840  39.413 -30.439  1.00  0.00           O  
ATOM   3440  CB  ASP C1160      74.893  41.756 -29.764  1.00  0.00           C  
ATOM   3441  CG  ASP C1160      75.747  42.960 -29.317  1.00  0.00           C  
ATOM   3442  OD1 ASP C1160      76.599  43.449 -30.095  1.00  0.00           O  
ATOM   3443  OD2 ASP C1160      75.543  43.419 -28.167  1.00  0.00           O  
ATOM   3444  N   PHE C1161      74.980  39.096 -32.336  1.00  0.00           N  
ATOM   3445  CA  PHE C1161      74.351  37.799 -32.587  1.00  0.00           C  
ATOM   3446  C   PHE C1161      75.028  36.759 -31.714  1.00  0.00           C  
ATOM   3447  O   PHE C1161      76.146  36.968 -31.246  1.00  0.00           O  
ATOM   3448  CB  PHE C1161      74.496  37.373 -34.065  1.00  0.00           C  
ATOM   3449  CG  PHE C1161      73.463  37.971 -34.984  1.00  0.00           C  
ATOM   3450  CD1 PHE C1161      73.556  39.300 -35.395  1.00  0.00           C  
ATOM   3451  CD2 PHE C1161      72.372  37.214 -35.403  1.00  0.00           C  
ATOM   3452  CE1 PHE C1161      72.573  39.873 -36.208  1.00  0.00           C  
ATOM   3453  CE2 PHE C1161      71.382  37.774 -36.216  1.00  0.00           C  
ATOM   3454  CZ  PHE C1161      71.484  39.111 -36.618  1.00  0.00           C  
ATOM   3455  N   PRO C1162      74.339  35.647 -31.428  1.00  0.00           N  
ATOM   3456  CA  PRO C1162      75.078  34.693 -30.602  1.00  0.00           C  
ATOM   3457  C   PRO C1162      76.242  34.225 -31.476  1.00  0.00           C  
ATOM   3458  O   PRO C1162      76.203  34.380 -32.700  1.00  0.00           O  
ATOM   3459  CB  PRO C1162      74.050  33.603 -30.341  1.00  0.00           C  
ATOM   3460  CG  PRO C1162      72.789  34.411 -30.218  1.00  0.00           C  
ATOM   3461  CD  PRO C1162      72.895  35.361 -31.395  1.00  0.00           C  
ATOM   3462  N   MET C1163      77.286  33.700 -30.854  1.00  0.00           N  
ATOM   3463  CA  MET C1163      78.437  33.223 -31.596  1.00  0.00           C  
ATOM   3464  C   MET C1163      78.073  31.898 -32.244  1.00  0.00           C  
ATOM   3465  O   MET C1163      78.392  31.642 -33.407  1.00  0.00           O  
ATOM   3466  CB  MET C1163      79.621  32.989 -30.643  1.00  0.00           C  
ATOM   3467  CG  MET C1163      80.454  34.205 -30.302  1.00  0.00           C  
ATOM   3468  SD  MET C1163      81.689  34.511 -31.558  1.00  0.00           S  
ATOM   3469  CE  MET C1163      82.921  33.274 -31.215  1.00  0.00           C  
ATOM   3470  N   PHE C1189      77.393  31.062 -31.468  1.00  0.00           N  
ATOM   3471  CA  PHE C1189      77.039  29.727 -31.900  1.00  0.00           C  
ATOM   3472  C   PHE C1189      75.554  29.365 -31.804  1.00  0.00           C  
ATOM   3473  O   PHE C1189      74.730  30.105 -31.264  1.00  0.00           O  
ATOM   3474  CB  PHE C1189      77.841  28.726 -31.074  1.00  0.00           C  
ATOM   3475  CG  PHE C1189      79.315  29.045 -30.969  1.00  0.00           C  
ATOM   3476  CD1 PHE C1189      80.138  29.000 -32.089  1.00  0.00           C  
ATOM   3477  CD2 PHE C1189      79.890  29.347 -29.726  1.00  0.00           C  
ATOM   3478  CE1 PHE C1189      81.521  29.247 -31.978  1.00  0.00           C  
ATOM   3479  CE2 PHE C1189      81.269  29.594 -29.606  1.00  0.00           C  
ATOM   3480  CZ  PHE C1189      82.084  29.542 -30.739  1.00  0.00           C  
ATOM   3481  N   GLU C1190      75.226  28.205 -32.357  1.00  0.00           N  
ATOM   3482  CA  GLU C1190      73.866  27.684 -32.326  1.00  0.00           C  
ATOM   3483  C   GLU C1190      73.894  26.242 -31.845  1.00  0.00           C  
ATOM   3484  O   GLU C1190      74.901  25.536 -31.994  1.00  0.00           O  
ATOM   3485  CB  GLU C1190      73.239  27.721 -33.711  1.00  0.00           C  
ATOM   3486  CG  GLU C1190      72.852  29.105 -34.199  1.00  0.00           C  
ATOM   3487  CD  GLU C1190      71.962  29.019 -35.423  1.00  0.00           C  
ATOM   3488  OE1 GLU C1190      72.460  28.577 -36.486  1.00  0.00           O  
ATOM   3489  OE2 GLU C1190      70.764  29.370 -35.312  1.00  0.00           O  
ATOM   3490  N   ASP C1321      72.798  25.806 -31.248  1.00  0.00           N  
ATOM   3491  CA  ASP C1321      72.732  24.435 -30.791  1.00  0.00           C  
ATOM   3492  C   ASP C1321      72.805  23.597 -32.074  1.00  0.00           C  
ATOM   3493  O   ASP C1321      72.188  23.956 -33.073  1.00  0.00           O  
ATOM   3494  CB  ASP C1321      71.413  24.196 -30.063  1.00  0.00           C  
ATOM   3495  CG  ASP C1321      71.313  22.801 -29.504  1.00  0.00           C  
ATOM   3496  OD1 ASP C1321      71.901  21.892 -30.127  1.00  0.00           O  
ATOM   3497  OD2 ASP C1321      70.640  22.611 -28.462  1.00  0.00           O  
ATOM   3498  N   ASP C1322      73.566  22.505 -32.072  1.00  0.00           N  
ATOM   3499  CA  ASP C1322      73.656  21.695 -33.288  1.00  0.00           C  
ATOM   3500  C   ASP C1322      72.651  20.541 -33.275  1.00  0.00           C  
ATOM   3501  O   ASP C1322      72.528  19.794 -34.249  1.00  0.00           O  
ATOM   3502  CB  ASP C1322      75.097  21.180 -33.524  1.00  0.00           C  
ATOM   3503  CG  ASP C1322      75.516  20.102 -32.548  1.00  0.00           C  
ATOM   3504  OD1 ASP C1322      74.819  19.895 -31.535  1.00  0.00           O  
ATOM   3505  OD2 ASP C1322      76.564  19.464 -32.794  1.00  0.00           O  
ATOM   3506  N   GLY C1386      71.912  20.433 -32.174  1.00  0.00           N  
ATOM   3507  CA  GLY C1386      70.916  19.389 -32.046  1.00  0.00           C  
ATOM   3508  C   GLY C1386      71.501  18.042 -31.678  1.00  0.00           C  
ATOM   3509  O   GLY C1386      70.824  17.213 -31.071  1.00  0.00           O  
ATOM   3510  N   GLU C1387      72.758  17.819 -32.041  1.00  0.00           N  
ATOM   3511  CA  GLU C1387      73.414  16.557 -31.742  1.00  0.00           C  
ATOM   3512  C   GLU C1387      74.426  16.720 -30.601  1.00  0.00           C  
ATOM   3513  O   GLU C1387      75.287  15.861 -30.402  1.00  0.00           O  
ATOM   3514  CB  GLU C1387      74.109  16.022 -33.003  1.00  0.00           C  
ATOM   3515  CG  GLU C1387      73.216  15.937 -34.257  1.00  0.00           C  
ATOM   3516  CD  GLU C1387      72.175  14.819 -34.200  1.00  0.00           C  
ATOM   3517  OE1 GLU C1387      71.307  14.854 -33.303  1.00  0.00           O  
ATOM   3518  OE2 GLU C1387      72.224  13.906 -35.058  1.00  0.00           O  
ATOM   3519  N   GLY C1388      74.322  17.826 -29.863  1.00  0.00           N  
ATOM   3520  CA  GLY C1388      75.222  18.068 -28.742  1.00  0.00           C  
ATOM   3521  C   GLY C1388      76.271  19.172 -28.885  1.00  0.00           C  
ATOM   3522  O   GLY C1388      76.561  19.908 -27.932  1.00  0.00           O  
ATOM   3523  N   GLY C1389      76.859  19.291 -30.068  1.00  0.00           N  
ATOM   3524  CA  GLY C1389      77.873  20.307 -30.259  1.00  0.00           C  
ATOM   3525  C   GLY C1389      77.341  21.718 -30.447  1.00  0.00           C  
ATOM   3526  O   GLY C1389      76.268  22.079 -29.959  1.00  0.00           O  
ATOM   3527  N   LEU C1390      78.120  22.518 -31.164  1.00  0.00           N  
ATOM   3528  CA  LEU C1390      77.780  23.896 -31.456  1.00  0.00           C  
ATOM   3529  C   LEU C1390      78.239  24.150 -32.869  1.00  0.00           C  
ATOM   3530  O   LEU C1390      79.128  23.449 -33.357  1.00  0.00           O  
ATOM   3531  CB  LEU C1390      78.537  24.849 -30.536  1.00  0.00           C  
ATOM   3532  CG  LEU C1390      78.061  25.044 -29.109  1.00  0.00           C  
ATOM   3533  CD1 LEU C1390      78.997  26.012 -28.425  1.00  0.00           C  
ATOM   3534  CD2 LEU C1390      76.641  25.587 -29.115  1.00  0.00           C  
ATOM   3535  N   THR C1391      77.634  25.146 -33.516  1.00  0.00           N  
ATOM   3536  CA  THR C1391      78.002  25.524 -34.880  1.00  0.00           C  
ATOM   3537  C   THR C1391      77.937  27.043 -34.972  1.00  0.00           C  
ATOM   3538  O   THR C1391      77.261  27.692 -34.179  1.00  0.00           O  
ATOM   3539  CB  THR C1391      77.067  24.866 -35.940  1.00  0.00           C  
ATOM   3540  OG1 THR C1391      75.782  25.498 -35.935  1.00  0.00           O  
ATOM   3541  CG2 THR C1391      76.890  23.385 -35.638  1.00  0.00           C  
ATOM   3542  N   ALA C1392      78.636  27.621 -35.933  1.00  0.00           N  
ATOM   3543  CA  ALA C1392      78.655  29.074 -36.043  1.00  0.00           C  
ATOM   3544  C   ALA C1392      77.347  29.671 -36.520  1.00  0.00           C  
ATOM   3545  O   ALA C1392      76.681  29.108 -37.392  1.00  0.00           O  
ATOM   3546  CB  ALA C1392      79.792  29.512 -36.973  1.00  0.00           C  
ATOM   3547  N   MET C1393      76.965  30.802 -35.937  1.00  0.00           N  
ATOM   3548  CA  MET C1393      75.758  31.478 -36.384  1.00  0.00           C  
ATOM   3549  C   MET C1393      76.091  31.975 -37.807  1.00  0.00           C  
ATOM   3550  O   MET C1393      75.502  31.504 -38.785  1.00  0.00           O  
ATOM   3551  CB  MET C1393      75.413  32.662 -35.471  1.00  0.00           C  
ATOM   3552  CG  MET C1393      74.284  32.423 -34.457  1.00  0.00           C  
ATOM   3553  SD  MET C1393      72.604  32.563 -35.131  1.00  0.00           S  
ATOM   3554  CE  MET C1393      72.779  33.942 -36.250  1.00  0.00           C  
ATOM   3555  N   HIS C1418      77.039  32.909 -37.917  1.00  0.00           N  
ATOM   3556  CA  HIS C1418      77.464  33.436 -39.217  1.00  0.00           C  
ATOM   3557  C   HIS C1418      78.473  32.447 -39.838  1.00  0.00           C  
ATOM   3558  O   HIS C1418      78.116  31.646 -40.701  1.00  0.00           O  
ATOM   3559  CB  HIS C1418      78.098  34.826 -39.050  1.00  0.00           C  
ATOM   3560  CG  HIS C1418      77.110  35.932 -38.796  1.00  0.00           C  
ATOM   3561  ND1 HIS C1418      76.078  35.825 -37.886  1.00  0.00           N  
ATOM   3562  CD2 HIS C1418      77.022  37.184 -39.312  1.00  0.00           C  
ATOM   3563  CE1 HIS C1418      75.398  36.959 -37.857  1.00  0.00           C  
ATOM   3564  NE2 HIS C1418      75.950  37.801 -38.711  1.00  0.00           N  
ATOM   3565  N   HIS C1420      79.726  32.507 -39.400  1.00  0.00           N  
ATOM   3566  CA  HIS C1420      80.771  31.599 -39.873  1.00  0.00           C  
ATOM   3567  C   HIS C1420      81.843  31.574 -38.782  1.00  0.00           C  
ATOM   3568  O   HIS C1420      81.970  32.536 -38.022  1.00  0.00           O  
ATOM   3569  CB  HIS C1420      81.366  32.061 -41.212  1.00  0.00           C  
ATOM   3570  CG  HIS C1420      82.043  33.395 -41.157  1.00  0.00           C  
ATOM   3571  ND1 HIS C1420      81.375  34.582 -41.380  1.00  0.00           N  
ATOM   3572  CD2 HIS C1420      83.328  33.734 -40.894  1.00  0.00           C  
ATOM   3573  CE1 HIS C1420      82.217  35.590 -41.258  1.00  0.00           C  
ATOM   3574  NE2 HIS C1420      83.410  35.103 -40.962  1.00  0.00           N  
ATOM   3575  N   PRO C1421      82.634  30.484 -38.708  1.00  0.00           N  
ATOM   3576  CA  PRO C1421      83.715  30.228 -37.742  1.00  0.00           C  
ATOM   3577  C   PRO C1421      84.851  31.243 -37.606  1.00  0.00           C  
ATOM   3578  O   PRO C1421      85.687  31.123 -36.703  1.00  0.00           O  
ATOM   3579  CB  PRO C1421      84.227  28.854 -38.165  1.00  0.00           C  
ATOM   3580  CG  PRO C1421      84.073  28.897 -39.633  1.00  0.00           C  
ATOM   3581  CD  PRO C1421      82.672  29.475 -39.780  1.00  0.00           C  
ATOM   3582  N   PHE C1422      84.893  32.237 -38.484  1.00  0.00           N  
ATOM   3583  CA  PHE C1422      85.943  33.241 -38.407  1.00  0.00           C  
ATOM   3584  C   PHE C1422      85.439  34.549 -37.794  1.00  0.00           C  
ATOM   3585  O   PHE C1422      86.054  35.595 -37.954  1.00  0.00           O  
ATOM   3586  CB  PHE C1422      86.511  33.458 -39.796  1.00  0.00           C  
ATOM   3587  CG  PHE C1422      86.770  32.179 -40.515  1.00  0.00           C  
ATOM   3588  CD1 PHE C1422      87.792  31.333 -40.099  1.00  0.00           C  
ATOM   3589  CD2 PHE C1422      85.928  31.763 -41.543  1.00  0.00           C  
ATOM   3590  CE1 PHE C1422      87.970  30.085 -40.691  1.00  0.00           C  
ATOM   3591  CE2 PHE C1422      86.092  30.518 -42.143  1.00  0.00           C  
ATOM   3592  CZ  PHE C1422      87.114  29.674 -41.717  1.00  0.00           C  
ATOM   3593  N   THR C1423      84.321  34.468 -37.081  1.00  0.00           N  
ATOM   3594  CA  THR C1423      83.711  35.608 -36.413  1.00  0.00           C  
ATOM   3595  C   THR C1423      84.236  35.688 -34.979  1.00  0.00           C  
ATOM   3596  O   THR C1423      84.224  34.690 -34.261  1.00  0.00           O  
ATOM   3597  CB  THR C1423      82.198  35.432 -36.372  1.00  0.00           C  
ATOM   3598  OG1 THR C1423      81.706  35.370 -37.710  1.00  0.00           O  
ATOM   3599  CG2 THR C1423      81.533  36.575 -35.648  1.00  0.00           C  
ATOM   3600  N   SER C1424      84.678  36.867 -34.548  1.00  0.00           N  
ATOM   3601  CA  SER C1424      85.214  37.005 -33.190  1.00  0.00           C  
ATOM   3602  C   SER C1424      84.213  37.409 -32.118  1.00  0.00           C  
ATOM   3603  O   SER C1424      83.184  38.048 -32.384  1.00  0.00           O  
ATOM   3604  CB  SER C1424      86.349  38.010 -33.152  1.00  0.00           C  
ATOM   3605  OG  SER C1424      85.819  39.292 -32.951  1.00  0.00           O  
ATOM   3606  N   PRO C1425      84.517  37.045 -30.873  1.00  0.00           N  
ATOM   3607  CA  PRO C1425      83.630  37.380 -29.762  1.00  0.00           C  
ATOM   3608  C   PRO C1425      83.573  38.903 -29.548  1.00  0.00           C  
ATOM   3609  O   PRO C1425      84.507  39.650 -29.845  1.00  0.00           O  
ATOM   3610  CB  PRO C1425      84.255  36.633 -28.580  1.00  0.00           C  
ATOM   3611  CG  PRO C1425      85.011  35.531 -29.212  1.00  0.00           C  
ATOM   3612  CD  PRO C1425      85.627  36.198 -30.420  1.00  0.00           C  
ATOM   3613  N   LYS C1426      82.456  39.365 -29.027  1.00  0.00           N  
ATOM   3614  CA  LYS C1426      82.307  40.774 -28.822  1.00  0.00           C  
ATOM   3615  C   LYS C1426      83.190  41.271 -27.690  1.00  0.00           C  
ATOM   3616  O   LYS C1426      83.881  42.279 -27.815  1.00  0.00           O  
ATOM   3617  CB  LYS C1426      80.835  41.072 -28.540  1.00  0.00           C  
ATOM   3618  CG  LYS C1426      80.494  42.529 -28.326  1.00  0.00           C  
ATOM   3619  CD  LYS C1426      80.779  43.358 -29.547  1.00  0.00           C  
ATOM   3620  CE  LYS C1426      80.309  44.763 -29.306  1.00  0.00           C  
ATOM   3621  NZ  LYS C1426      78.926  44.703 -28.752  1.00  0.00           N  
ATOM   3622  N   ASP C1427      83.203  40.557 -26.582  1.00  0.00           N  
ATOM   3623  CA  ASP C1427      83.963  41.044 -25.460  1.00  0.00           C  
ATOM   3624  C   ASP C1427      84.626  39.959 -24.657  1.00  0.00           C  
ATOM   3625  O   ASP C1427      85.033  40.201 -23.524  1.00  0.00           O  
ATOM   3626  CB  ASP C1427      83.020  41.817 -24.549  1.00  0.00           C  
ATOM   3627  CG  ASP C1427      81.926  40.927 -23.946  1.00  0.00           C  
ATOM   3628  OD1 ASP C1427      82.266  39.908 -23.296  1.00  0.00           O  
ATOM   3629  OD2 ASP C1427      80.731  41.252 -24.113  1.00  0.00           O  
ATOM   3630  N   MET C1428      84.727  38.764 -25.222  1.00  0.00           N  
ATOM   3631  CA  MET C1428      85.328  37.656 -24.491  1.00  0.00           C  
ATOM   3632  C   MET C1428      86.778  37.320 -24.816  1.00  0.00           C  
ATOM   3633  O   MET C1428      87.282  37.564 -25.918  1.00  0.00           O  
ATOM   3634  CB  MET C1428      84.473  36.398 -24.656  1.00  0.00           C  
ATOM   3635  CG  MET C1428      83.158  36.488 -23.955  1.00  0.00           C  
ATOM   3636  SD  MET C1428      82.168  35.036 -24.221  1.00  0.00           S  
ATOM   3637  CE  MET C1428      82.326  34.152 -22.631  1.00  0.00           C  
ATOM   3638  N   THR C1429      87.430  36.771 -23.805  1.00  0.00           N  
ATOM   3639  CA  THR C1429      88.809  36.310 -23.853  1.00  0.00           C  
ATOM   3640  C   THR C1429      88.721  34.925 -24.463  1.00  0.00           C  
ATOM   3641  O   THR C1429      87.672  34.300 -24.397  1.00  0.00           O  
ATOM   3642  CB  THR C1429      89.336  36.162 -22.440  1.00  0.00           C  
ATOM   3643  OG1 THR C1429      89.503  37.461 -21.875  1.00  0.00           O  
ATOM   3644  CG2 THR C1429      90.629  35.396 -22.417  1.00  0.00           C  
ATOM   3645  N   ALA C1430      89.805  34.431 -25.047  1.00  0.00           N  
ATOM   3646  CA  ALA C1430      89.772  33.093 -25.633  1.00  0.00           C  
ATOM   3647  C   ALA C1430      89.360  32.184 -24.488  1.00  0.00           C  
ATOM   3648  O   ALA C1430      88.500  31.312 -24.632  1.00  0.00           O  
ATOM   3649  CB  ALA C1430      91.150  32.705 -26.160  1.00  0.00           C  
ATOM   3650  N   ALA C1431      89.951  32.445 -23.327  1.00  0.00           N  
ATOM   3651  CA  ALA C1431      89.686  31.685 -22.120  1.00  0.00           C  
ATOM   3652  C   ALA C1431      88.224  31.675 -21.686  1.00  0.00           C  
ATOM   3653  O   ALA C1431      87.669  30.609 -21.426  1.00  0.00           O  
ATOM   3654  CB  ALA C1431      90.536  32.217 -21.015  1.00  0.00           C  
ATOM   3655  N   GLU C1432      87.594  32.845 -21.598  1.00  0.00           N  
ATOM   3656  CA  GLU C1432      86.197  32.911 -21.161  1.00  0.00           C  
ATOM   3657  C   GLU C1432      85.246  32.295 -22.197  1.00  0.00           C  
ATOM   3658  O   GLU C1432      84.210  31.739 -21.842  1.00  0.00           O  
ATOM   3659  CB  GLU C1432      85.812  34.367 -20.857  1.00  0.00           C  
ATOM   3660  CG  GLU C1432      86.936  35.176 -20.200  1.00  0.00           C  
ATOM   3661  CD  GLU C1432      86.597  36.654 -19.983  1.00  0.00           C  
ATOM   3662  OE1 GLU C1432      86.551  37.438 -20.973  1.00  0.00           O  
ATOM   3663  OE2 GLU C1432      86.372  37.026 -18.810  1.00  0.00           O  
ATOM   3664  N   LEU C1433      85.624  32.370 -23.471  1.00  0.00           N  
ATOM   3665  CA  LEU C1433      84.809  31.818 -24.560  1.00  0.00           C  
ATOM   3666  C   LEU C1433      84.650  30.301 -24.388  1.00  0.00           C  
ATOM   3667  O   LEU C1433      83.551  29.752 -24.491  1.00  0.00           O  
ATOM   3668  CB  LEU C1433      85.470  32.093 -25.917  1.00  0.00           C  
ATOM   3669  CG  LEU C1433      84.598  32.310 -27.158  1.00  0.00           C  
ATOM   3670  CD1 LEU C1433      85.336  31.854 -28.431  1.00  0.00           C  
ATOM   3671  CD2 LEU C1433      83.311  31.557 -26.996  1.00  0.00           C  
ATOM   3672  N   LYS C1434      85.771  29.638 -24.131  1.00  0.00           N  
ATOM   3673  CA  LYS C1434      85.798  28.199 -23.947  1.00  0.00           C  
ATOM   3674  C   LYS C1434      85.090  27.802 -22.662  1.00  0.00           C  
ATOM   3675  O   LYS C1434      84.443  26.762 -22.599  1.00  0.00           O  
ATOM   3676  CB  LYS C1434      87.254  27.717 -23.921  1.00  0.00           C  
ATOM   3677  CG  LYS C1434      87.455  26.206 -24.028  1.00  0.00           C  
ATOM   3678  CD  LYS C1434      88.866  25.936 -24.521  1.00  0.00           C  
ATOM   3679  CE  LYS C1434      89.098  24.472 -24.859  1.00  0.00           C  
ATOM   3680  NZ  LYS C1434      90.483  24.275 -25.397  1.00  0.00           N  
ATOM   3681  N   ALA C1435      85.188  28.630 -21.633  1.00  0.00           N  
ATOM   3682  CA  ALA C1435      84.536  28.272 -20.379  1.00  0.00           C  
ATOM   3683  C   ALA C1435      83.039  28.425 -20.473  1.00  0.00           C  
ATOM   3684  O   ALA C1435      82.301  27.828 -19.692  1.00  0.00           O  
ATOM   3685  CB  ALA C1435      85.069  29.105 -19.236  1.00  0.00           C  
ATOM   3686  N   ALA C1436      82.590  29.219 -21.436  1.00  0.00           N  
ATOM   3687  CA  ALA C1436      81.163  29.455 -21.603  1.00  0.00           C  
ATOM   3688  C   ALA C1436      80.829  29.894 -23.006  1.00  0.00           C  
ATOM   3689  O   ALA C1436      80.589  31.068 -23.241  1.00  0.00           O  
ATOM   3690  CB  ALA C1436      80.687  30.510 -20.626  1.00  0.00           C  
ATOM   3691  N   PRO C1437      80.781  28.951 -23.951  1.00  0.00           N  
ATOM   3692  CA  PRO C1437      80.469  29.240 -25.350  1.00  0.00           C  
ATOM   3693  C   PRO C1437      78.976  29.362 -25.666  1.00  0.00           C  
ATOM   3694  O   PRO C1437      78.579  30.190 -26.480  1.00  0.00           O  
ATOM   3695  CB  PRO C1437      81.117  28.073 -26.080  1.00  0.00           C  
ATOM   3696  CG  PRO C1437      80.866  26.964 -25.149  1.00  0.00           C  
ATOM   3697  CD  PRO C1437      81.205  27.552 -23.797  1.00  0.00           C  
ATOM   3698  N   GLU C1438      78.156  28.544 -25.015  1.00  0.00           N  
ATOM   3699  CA  GLU C1438      76.712  28.555 -25.255  1.00  0.00           C  
ATOM   3700  C   GLU C1438      76.135  29.888 -25.700  1.00  0.00           C  
ATOM   3701  O   GLU C1438      75.639  30.014 -26.825  1.00  0.00           O  
ATOM   3702  CB  GLU C1438      75.943  28.099 -24.012  1.00  0.00           C  
ATOM   3703  CG  GLU C1438      75.964  26.609 -23.786  1.00  0.00           C  
ATOM   3704  CD  GLU C1438      77.367  26.093 -23.559  1.00  0.00           C  
ATOM   3705  OE1 GLU C1438      78.062  26.640 -22.666  1.00  0.00           O  
ATOM   3706  OE2 GLU C1438      77.771  25.146 -24.274  1.00  0.00           O  
ATOM   3707  N   ASN C1443      76.200  30.872 -24.810  1.00  0.00           N  
ATOM   3708  CA  ASN C1443      75.652  32.189 -25.086  1.00  0.00           C  
ATOM   3709  C   ASN C1443      76.631  33.271 -25.462  1.00  0.00           C  
ATOM   3710  O   ASN C1443      76.268  34.439 -25.542  1.00  0.00           O  
ATOM   3711  CB  ASN C1443      74.844  32.660 -23.896  1.00  0.00           C  
ATOM   3712  CG  ASN C1443      73.680  31.754 -23.605  1.00  0.00           C  
ATOM   3713  OD1 ASN C1443      72.959  31.314 -24.520  1.00  0.00           O  
ATOM   3714  ND2 ASN C1443      73.473  31.473 -22.326  1.00  0.00           N  
ATOM   3715  N   ALA C1444      77.874  32.897 -25.697  1.00  0.00           N  
ATOM   3716  CA  ALA C1444      78.857  33.890 -26.072  1.00  0.00           C  
ATOM   3717  C   ALA C1444      78.296  34.786 -27.192  1.00  0.00           C  
ATOM   3718  O   ALA C1444      77.754  34.302 -28.182  1.00  0.00           O  
ATOM   3719  CB  ALA C1444      80.154  33.197 -26.514  1.00  0.00           C  
ATOM   3720  N   VAL C1448      78.406  36.096 -27.000  1.00  0.00           N  
ATOM   3721  CA  VAL C1448      77.948  37.082 -27.972  1.00  0.00           C  
ATOM   3722  C   VAL C1448      79.043  37.410 -28.992  1.00  0.00           C  
ATOM   3723  O   VAL C1448      80.196  37.660 -28.632  1.00  0.00           O  
ATOM   3724  CB  VAL C1448      77.503  38.363 -27.253  1.00  0.00           C  
ATOM   3725  CG1 VAL C1448      77.393  39.521 -28.224  1.00  0.00           C  
ATOM   3726  CG2 VAL C1448      76.159  38.108 -26.568  1.00  0.00           C  
ATOM   3727  N   ALA C1456      78.667  37.413 -30.269  1.00  0.00           N  
ATOM   3728  CA  ALA C1456      79.602  37.696 -31.356  1.00  0.00           C  
ATOM   3729  C   ALA C1456      79.585  39.144 -31.813  1.00  0.00           C  
ATOM   3730  O   ALA C1456      78.647  39.894 -31.516  1.00  0.00           O  
ATOM   3731  CB  ALA C1456      79.302  36.794 -32.560  1.00  0.00           C  
ATOM   3732  N   ASN C1457      80.648  39.526 -32.526  1.00  0.00           N  
ATOM   3733  CA  ASN C1457      80.757  40.862 -33.112  1.00  0.00           C  
ATOM   3734  C   ASN C1457      80.216  40.622 -34.536  1.00  0.00           C  
ATOM   3735  O   ASN C1457      80.951  40.632 -35.530  1.00  0.00           O  
ATOM   3736  CB  ASN C1457      82.214  41.298 -33.159  1.00  0.00           C  
ATOM   3737  CG  ASN C1457      82.377  42.777 -32.938  1.00  0.00           C  
ATOM   3738  OD1 ASN C1457      81.513  43.569 -33.298  1.00  0.00           O  
ATOM   3739  ND2 ASN C1457      83.499  43.163 -32.352  1.00  0.00           N  
ATOM   3740  N   ALA C1458      78.913  40.366 -34.607  1.00  0.00           N  
ATOM   3741  CA  ALA C1458      78.256  40.057 -35.862  1.00  0.00           C  
ATOM   3742  C   ALA C1458      76.996  40.876 -36.018  1.00  0.00           C  
ATOM   3743  O   ALA C1458      76.097  40.839 -35.182  1.00  0.00           O  
ATOM   3744  CB  ALA C1458      77.929  38.573 -35.912  1.00  0.00           C  
ATOM   3745  N   TYR C1459      76.924  41.593 -37.123  1.00  0.00           N  
ATOM   3746  CA  TYR C1459      75.794  42.457 -37.401  1.00  0.00           C  
ATOM   3747  C   TYR C1459      75.054  42.102 -38.689  1.00  0.00           C  
ATOM   3748  O   TYR C1459      75.619  41.517 -39.625  1.00  0.00           O  
ATOM   3749  CB  TYR C1459      76.304  43.894 -37.497  1.00  0.00           C  
ATOM   3750  CG  TYR C1459      77.703  43.946 -38.078  1.00  0.00           C  
ATOM   3751  CD1 TYR C1459      78.813  43.626 -37.291  1.00  0.00           C  
ATOM   3752  CD2 TYR C1459      77.914  44.237 -39.431  1.00  0.00           C  
ATOM   3753  CE1 TYR C1459      80.088  43.589 -37.833  1.00  0.00           C  
ATOM   3754  CE2 TYR C1459      79.185  44.204 -39.983  1.00  0.00           C  
ATOM   3755  CZ  TYR C1459      80.269  43.876 -39.178  1.00  0.00           C  
ATOM   3756  OH  TYR C1459      81.536  43.815 -39.706  1.00  0.00           O  
ATOM   3757  N   ASP C1460      73.785  42.488 -38.727  1.00  0.00           N  
ATOM   3758  CA  ASP C1460      72.944  42.268 -39.891  1.00  0.00           C  
ATOM   3759  C   ASP C1460      72.173  43.561 -40.242  1.00  0.00           C  
ATOM   3760  O   ASP C1460      71.734  44.288 -39.345  1.00  0.00           O  
ATOM   3761  CB  ASP C1460      71.959  41.112 -39.617  1.00  0.00           C  
ATOM   3762  CG  ASP C1460      72.524  39.740 -40.008  1.00  0.00           C  
ATOM   3763  OD1 ASP C1460      73.757  39.648 -40.218  1.00  0.00           O  
ATOM   3764  OD2 ASP C1460      71.743  38.751 -40.098  1.00  0.00           O  
ATOM   3765  N   MET C1461      72.047  43.879 -41.530  1.00  0.00           N  
ATOM   3766  CA  MET C1461      71.257  45.048 -41.892  1.00  0.00           C  
ATOM   3767  C   MET C1461      69.906  44.536 -42.398  1.00  0.00           C  
ATOM   3768  O   MET C1461      69.830  43.799 -43.385  1.00  0.00           O  
ATOM   3769  CB  MET C1461      71.896  45.896 -42.984  1.00  0.00           C  
ATOM   3770  CG  MET C1461      70.935  47.018 -43.401  1.00  0.00           C  
ATOM   3771  SD  MET C1461      71.354  47.976 -44.885  1.00  0.00           S  
ATOM   3772  CE  MET C1461      73.133  48.402 -44.555  1.00  0.00           C  
ATOM   3773  N   VAL C1462      68.841  44.919 -41.711  1.00  0.00           N  
ATOM   3774  CA  VAL C1462      67.513  44.497 -42.083  1.00  0.00           C  
ATOM   3775  C   VAL C1462      66.718  45.663 -42.641  1.00  0.00           C  
ATOM   3776  O   VAL C1462      66.857  46.782 -42.179  1.00  0.00           O  
ATOM   3777  CB  VAL C1462      66.757  43.942 -40.861  1.00  0.00           C  
ATOM   3778  CG1 VAL C1462      65.378  43.459 -41.260  1.00  0.00           C  
ATOM   3779  CG2 VAL C1462      67.531  42.837 -40.253  1.00  0.00           C  
ATOM   3780  N   ILE C1463      65.906  45.391 -43.655  1.00  0.00           N  
ATOM   3781  CA  ILE C1463      65.028  46.392 -44.244  1.00  0.00           C  
ATOM   3782  C   ILE C1463      63.685  45.696 -44.439  1.00  0.00           C  
ATOM   3783  O   ILE C1463      63.616  44.650 -45.080  1.00  0.00           O  
ATOM   3784  CB  ILE C1463      65.516  46.882 -45.599  1.00  0.00           C  
ATOM   3785  CG1 ILE C1463      66.870  47.565 -45.456  1.00  0.00           C  
ATOM   3786  CG2 ILE C1463      64.514  47.863 -46.173  1.00  0.00           C  
ATOM   3787  CD1 ILE C1463      67.316  48.298 -46.712  1.00  0.00           C  
ATOM   3788  N   ASN C1464      62.634  46.265 -43.851  1.00  0.00           N  
ATOM   3789  CA  ASN C1464      61.279  45.723 -43.936  1.00  0.00           C  
ATOM   3790  C   ASN C1464      61.182  44.210 -43.724  1.00  0.00           C  
ATOM   3791  O   ASN C1464      60.480  43.532 -44.463  1.00  0.00           O  
ATOM   3792  CB  ASN C1464      60.631  46.062 -45.286  1.00  0.00           C  
ATOM   3793  CG  ASN C1464      60.691  47.545 -45.625  1.00  0.00           C  
ATOM   3794  OD1 ASN C1464      60.753  48.405 -44.746  1.00  0.00           O  
ATOM   3795  ND2 ASN C1464      60.656  47.847 -46.912  1.00  0.00           N  
ATOM   3796  N   GLY C1693      61.881  43.682 -42.722  1.00  0.00           N  
ATOM   3797  CA  GLY C1693      61.812  42.264 -42.434  1.00  0.00           C  
ATOM   3798  C   GLY C1693      62.735  41.394 -43.258  1.00  0.00           C  
ATOM   3799  O   GLY C1693      62.675  40.168 -43.177  1.00  0.00           O  
ATOM   3800  N   TYR C1700      63.606  42.012 -44.041  1.00  0.00           N  
ATOM   3801  CA  TYR C1700      64.524  41.248 -44.864  1.00  0.00           C  
ATOM   3802  C   TYR C1700      66.022  41.402 -44.537  1.00  0.00           C  
ATOM   3803  O   TYR C1700      66.572  42.515 -44.623  1.00  0.00           O  
ATOM   3804  CB  TYR C1700      64.324  41.630 -46.334  1.00  0.00           C  
ATOM   3805  CG  TYR C1700      63.010  41.217 -46.935  1.00  0.00           C  
ATOM   3806  CD1 TYR C1700      62.691  39.857 -47.095  1.00  0.00           C  
ATOM   3807  CD2 TYR C1700      62.083  42.187 -47.384  1.00  0.00           C  
ATOM   3808  CE1 TYR C1700      61.486  39.471 -47.691  1.00  0.00           C  
ATOM   3809  CE2 TYR C1700      60.875  41.810 -47.974  1.00  0.00           C  
ATOM   3810  CZ  TYR C1700      60.584  40.446 -48.127  1.00  0.00           C  
ATOM   3811  OH  TYR C1700      59.407  40.051 -48.714  1.00  0.00           O  
ATOM   3812  N   GLU C1701      66.687  40.297 -44.192  1.00  0.00           N  
ATOM   3813  CA  GLU C1701      68.121  40.338 -43.941  1.00  0.00           C  
ATOM   3814  C   GLU C1701      68.699  40.705 -45.328  1.00  0.00           C  
ATOM   3815  O   GLU C1701      68.761  39.852 -46.207  1.00  0.00           O  
ATOM   3816  CB  GLU C1701      68.613  38.941 -43.492  1.00  0.00           C  
ATOM   3817  CG  GLU C1701      70.166  38.730 -43.301  1.00  0.00           C  
ATOM   3818  CD  GLU C1701      70.553  37.291 -42.855  1.00  0.00           C  
ATOM   3819  OE1 GLU C1701      69.770  36.634 -42.134  1.00  0.00           O  
ATOM   3820  OE2 GLU C1701      71.651  36.799 -43.192  1.00  0.00           O  
ATOM   3821  N   VAL C1702      69.099  41.957 -45.551  1.00  0.00           N  
ATOM   3822  CA  VAL C1702      69.641  42.324 -46.863  1.00  0.00           C  
ATOM   3823  C   VAL C1702      71.155  42.300 -46.848  1.00  0.00           C  
ATOM   3824  O   VAL C1702      71.827  42.507 -47.876  1.00  0.00           O  
ATOM   3825  CB  VAL C1702      69.159  43.739 -47.323  1.00  0.00           C  
ATOM   3826  CG1 VAL C1702      67.643  43.800 -47.282  1.00  0.00           C  
ATOM   3827  CG2 VAL C1702      69.763  44.838 -46.434  1.00  0.00           C  
ATOM   3828  N   GLY C1703      71.698  42.030 -45.675  1.00  0.00           N  
ATOM   3829  CA  GLY C1703      73.137  42.008 -45.556  1.00  0.00           C  
ATOM   3830  C   GLY C1703      73.612  41.761 -44.144  1.00  0.00           C  
ATOM   3831  O   GLY C1703      72.885  41.941 -43.162  1.00  0.00           O  
ATOM   3832  N   GLY C1704      74.862  41.350 -44.049  1.00  0.00           N  
ATOM   3833  CA  GLY C1704      75.444  41.064 -42.763  1.00  0.00           C  
ATOM   3834  C   GLY C1704      76.891  40.643 -42.901  1.00  0.00           C  
ATOM   3835  O   GLY C1704      77.332  40.209 -43.975  1.00  0.00           O  
ATOM   3836  N   GLY C1705      77.624  40.770 -41.799  1.00  0.00           N  
ATOM   3837  CA  GLY C1705      79.024  40.399 -41.800  1.00  0.00           C  
ATOM   3838  C   GLY C1705      79.485  40.315 -40.373  1.00  0.00           C  
ATOM   3839  O   GLY C1705      78.685  40.024 -39.479  1.00  0.00           O  
ATOM   3840  N   SER C1706      80.765  40.568 -40.144  1.00  0.00           N  
ATOM   3841  CA  SER C1706      81.282  40.521 -38.786  1.00  0.00           C  
ATOM   3842  C   SER C1706      82.735  40.920 -38.740  1.00  0.00           C  
ATOM   3843  O   SER C1706      83.385  41.108 -39.772  1.00  0.00           O  
ATOM   3844  CB  SER C1706      81.129  39.111 -38.186  1.00  0.00           C  
ATOM   3845  OG  SER C1706      81.991  38.177 -38.808  1.00  0.00           O  
ATOM   3846  N   VAL C1707      83.235  41.072 -37.525  1.00  0.00           N  
ATOM   3847  CA  VAL C1707      84.629  41.406 -37.328  1.00  0.00           C  
ATOM   3848  C   VAL C1707      85.326  40.059 -37.334  1.00  0.00           C  
ATOM   3849  O   VAL C1707      84.967  39.171 -36.574  1.00  0.00           O  
ATOM   3850  CB  VAL C1707      84.841  42.111 -35.970  1.00  0.00           C  
ATOM   3851  CG1 VAL C1707      86.313  42.269 -35.702  1.00  0.00           C  
ATOM   3852  CG2 VAL C1707      84.128  43.489 -35.968  1.00  0.00           C  
ATOM   3853  N   ARG C1708      86.301  39.887 -38.212  1.00  0.00           N  
ATOM   3854  CA  ARG C1708      87.005  38.618 -38.258  1.00  0.00           C  
ATOM   3855  C   ARG C1708      88.008  38.499 -37.096  1.00  0.00           C  
ATOM   3856  O   ARG C1708      88.421  39.504 -36.489  1.00  0.00           O  
ATOM   3857  CB  ARG C1708      87.745  38.458 -39.593  1.00  0.00           C  
ATOM   3858  CG  ARG C1708      87.051  39.073 -40.796  1.00  0.00           C  
ATOM   3859  CD  ARG C1708      85.663  38.492 -41.091  1.00  0.00           C  
ATOM   3860  NE  ARG C1708      84.998  39.224 -42.183  1.00  0.00           N  
ATOM   3861  CZ  ARG C1708      83.691  39.185 -42.435  1.00  0.00           C  
ATOM   3862  NH1 ARG C1708      82.886  38.444 -41.685  1.00  0.00           N  
ATOM   3863  NH2 ARG C1708      83.177  39.914 -43.418  1.00  0.00           N  
ATOM   3864  N   ILE C1709      88.378  37.260 -36.780  1.00  0.00           N  
ATOM   3865  CA  ILE C1709      89.350  36.978 -35.726  1.00  0.00           C  
ATOM   3866  C   ILE C1709      90.717  37.186 -36.366  1.00  0.00           C  
ATOM   3867  O   ILE C1709      90.985  36.616 -37.422  1.00  0.00           O  
ATOM   3868  CB  ILE C1709      89.246  35.512 -35.242  1.00  0.00           C  
ATOM   3869  CG1 ILE C1709      87.836  35.214 -34.755  1.00  0.00           C  
ATOM   3870  CG2 ILE C1709      90.233  35.256 -34.113  1.00  0.00           C  
ATOM   3871  CD1 ILE C1709      87.664  33.770 -34.325  1.00  0.00           C  
ATOM   3872  N   HIS C1710      91.573  38.001 -35.755  1.00  0.00           N  
ATOM   3873  CA  HIS C1710      92.899  38.260 -36.327  1.00  0.00           C  
ATOM   3874  C   HIS C1710      94.006  37.677 -35.479  1.00  0.00           C  
ATOM   3875  O   HIS C1710      95.182  37.997 -35.666  1.00  0.00           O  
ATOM   3876  CB  HIS C1710      93.144  39.754 -36.472  1.00  0.00           C  
ATOM   3877  CG  HIS C1710      93.161  40.485 -35.169  1.00  0.00           C  
ATOM   3878  ND1 HIS C1710      92.012  40.796 -34.478  1.00  0.00           N  
ATOM   3879  CD2 HIS C1710      94.189  40.950 -34.423  1.00  0.00           C  
ATOM   3880  CE1 HIS C1710      92.331  41.424 -33.362  1.00  0.00           C  
ATOM   3881  NE2 HIS C1710      93.646  41.531 -33.305  1.00  0.00           N  
ATOM   3882  N   ASN C1711      93.605  36.828 -34.542  1.00  0.00           N  
ATOM   3883  CA  ASN C1711      94.511  36.156 -33.622  1.00  0.00           C  
ATOM   3884  C   ASN C1711      94.379  34.625 -33.834  1.00  0.00           C  
ATOM   3885  O   ASN C1711      93.316  34.026 -33.604  1.00  0.00           O  
ATOM   3886  CB  ASN C1711      94.133  36.587 -32.198  1.00  0.00           C  
ATOM   3887  CG  ASN C1711      94.566  35.593 -31.118  1.00  0.00           C  
ATOM   3888  OD1 ASN C1711      94.171  35.731 -29.952  1.00  0.00           O  
ATOM   3889  ND2 ASN C1711      95.379  34.600 -31.488  1.00  0.00           N  
ATOM   3890  N   GLY C1712      95.464  34.004 -34.283  1.00  0.00           N  
ATOM   3891  CA  GLY C1712      95.454  32.578 -34.530  1.00  0.00           C  
ATOM   3892  C   GLY C1712      94.947  31.710 -33.391  1.00  0.00           C  
ATOM   3893  O   GLY C1712      94.049  30.877 -33.590  1.00  0.00           O  
ATOM   3894  N   ASP C1713      95.521  31.889 -32.204  1.00  0.00           N  
ATOM   3895  CA  ASP C1713      95.128  31.108 -31.041  1.00  0.00           C  
ATOM   3896  C   ASP C1713      93.642  31.219 -30.792  1.00  0.00           C  
ATOM   3897  O   ASP C1713      92.996  30.261 -30.382  1.00  0.00           O  
ATOM   3898  CB  ASP C1713      95.899  31.567 -29.805  1.00  0.00           C  
ATOM   3899  CG  ASP C1713      97.401  31.361 -29.945  1.00  0.00           C  
ATOM   3900  OD1 ASP C1713      97.819  30.228 -30.295  1.00  0.00           O  
ATOM   3901  OD2 ASP C1713      98.161  32.332 -29.701  1.00  0.00           O  
ATOM   3902  N   MET C1714      93.095  32.401 -31.036  1.00  0.00           N  
ATOM   3903  CA  MET C1714      91.672  32.591 -30.846  1.00  0.00           C  
ATOM   3904  C   MET C1714      90.965  31.700 -31.844  1.00  0.00           C  
ATOM   3905  O   MET C1714      90.117  30.908 -31.453  1.00  0.00           O  
ATOM   3906  CB  MET C1714      91.268  34.051 -31.087  1.00  0.00           C  
ATOM   3907  CG  MET C1714      89.763  34.302 -30.992  1.00  0.00           C  
ATOM   3908  SD  MET C1714      89.070  33.810 -29.399  1.00  0.00           S  
ATOM   3909  CE  MET C1714      88.362  35.257 -28.871  1.00  0.00           C  
ATOM   3910  N   GLN C1715      91.337  31.825 -33.124  1.00  0.00           N  
ATOM   3911  CA  GLN C1715      90.720  31.043 -34.197  1.00  0.00           C  
ATOM   3912  C   GLN C1715      90.729  29.538 -33.954  1.00  0.00           C  
ATOM   3913  O   GLN C1715      89.875  28.815 -34.472  1.00  0.00           O  
ATOM   3914  CB  GLN C1715      91.377  31.319 -35.552  1.00  0.00           C  
ATOM   3915  CG  GLN C1715      90.656  30.606 -36.710  1.00  0.00           C  
ATOM   3916  CD  GLN C1715      89.258  31.182 -37.005  1.00  0.00           C  
ATOM   3917  OE1 GLN C1715      89.132  32.232 -37.623  1.00  0.00           O  
ATOM   3918  NE2 GLN C1715      88.217  30.496 -36.555  1.00  0.00           N  
ATOM   3919  N   GLN C1716      91.685  29.061 -33.172  1.00  0.00           N  
ATOM   3920  CA  GLN C1716      91.749  27.644 -32.880  1.00  0.00           C  
ATOM   3921  C   GLN C1716      90.807  27.284 -31.756  1.00  0.00           C  
ATOM   3922  O   GLN C1716      90.234  26.189 -31.740  1.00  0.00           O  
ATOM   3923  CB  GLN C1716      93.176  27.228 -32.540  1.00  0.00           C  
ATOM   3924  CG  GLN C1716      94.080  27.249 -33.754  1.00  0.00           C  
ATOM   3925  CD  GLN C1716      95.301  26.381 -33.589  1.00  0.00           C  
ATOM   3926  OE1 GLN C1716      95.196  25.192 -33.263  1.00  0.00           O  
ATOM   3927  NE2 GLN C1716      96.471  26.961 -33.823  1.00  0.00           N  
ATOM   3928  N   THR C1717      90.636  28.196 -30.808  1.00  0.00           N  
ATOM   3929  CA  THR C1717      89.721  27.914 -29.716  1.00  0.00           C  
ATOM   3930  C   THR C1717      88.342  27.732 -30.318  1.00  0.00           C  
ATOM   3931  O   THR C1717      87.674  26.739 -30.048  1.00  0.00           O  
ATOM   3932  CB  THR C1717      89.710  29.042 -28.684  1.00  0.00           C  
ATOM   3933  OG1 THR C1717      90.962  29.045 -27.997  1.00  0.00           O  
ATOM   3934  CG2 THR C1717      88.590  28.842 -27.678  1.00  0.00           C  
ATOM   3935  N   VAL C1718      87.922  28.681 -31.146  1.00  0.00           N  
ATOM   3936  CA  VAL C1718      86.620  28.587 -31.802  1.00  0.00           C  
ATOM   3937  C   VAL C1718      86.504  27.233 -32.534  1.00  0.00           C  
ATOM   3938  O   VAL C1718      85.459  26.569 -32.480  1.00  0.00           O  
ATOM   3939  CB  VAL C1718      86.412  29.751 -32.831  1.00  0.00           C  
ATOM   3940  CG1 VAL C1718      85.126  29.533 -33.607  1.00  0.00           C  
ATOM   3941  CG2 VAL C1718      86.362  31.111 -32.108  1.00  0.00           C  
ATOM   3942  N   PHE C1719      87.575  26.820 -33.210  1.00  0.00           N  
ATOM   3943  CA  PHE C1719      87.533  25.545 -33.917  1.00  0.00           C  
ATOM   3944  C   PHE C1719      87.228  24.438 -32.929  1.00  0.00           C  
ATOM   3945  O   PHE C1719      86.316  23.638 -33.151  1.00  0.00           O  
ATOM   3946  CB  PHE C1719      88.852  25.235 -34.652  1.00  0.00           C  
ATOM   3947  CG  PHE C1719      89.042  26.013 -35.928  1.00  0.00           C  
ATOM   3948  CD1 PHE C1719      87.969  26.660 -36.541  1.00  0.00           C  
ATOM   3949  CD2 PHE C1719      90.299  26.113 -36.512  1.00  0.00           C  
ATOM   3950  CE1 PHE C1719      88.148  27.390 -37.706  1.00  0.00           C  
ATOM   3951  CE2 PHE C1719      90.482  26.844 -37.681  1.00  0.00           C  
ATOM   3952  CZ  PHE C1719      89.399  27.483 -38.275  1.00  0.00           C  
ATOM   3953  N   GLY C1720      87.993  24.386 -31.845  1.00  0.00           N  
ATOM   3954  CA  GLY C1720      87.757  23.367 -30.848  1.00  0.00           C  
ATOM   3955  C   GLY C1720      86.314  23.441 -30.394  1.00  0.00           C  
ATOM   3956  O   GLY C1720      85.632  22.432 -30.303  1.00  0.00           O  
ATOM   3957  N   ILE C1721      85.836  24.647 -30.126  1.00  0.00           N  
ATOM   3958  CA  ILE C1721      84.474  24.822 -29.678  1.00  0.00           C  
ATOM   3959  C   ILE C1721      83.561  24.275 -30.762  1.00  0.00           C  
ATOM   3960  O   ILE C1721      82.611  23.556 -30.468  1.00  0.00           O  
ATOM   3961  CB  ILE C1721      84.191  26.327 -29.404  1.00  0.00           C  
ATOM   3962  CG1 ILE C1721      85.287  26.886 -28.496  1.00  0.00           C  
ATOM   3963  CG2 ILE C1721      82.850  26.523 -28.717  1.00  0.00           C  
ATOM   3964  CD1 ILE C1721      85.197  28.351 -28.269  1.00  0.00           C  
ATOM   3965  N   LEU C1722      83.863  24.602 -32.018  1.00  0.00           N  
ATOM   3966  CA  LEU C1722      83.077  24.129 -33.154  1.00  0.00           C  
ATOM   3967  C   LEU C1722      83.304  22.624 -33.439  1.00  0.00           C  
ATOM   3968  O   LEU C1722      82.976  22.112 -34.533  1.00  0.00           O  
ATOM   3969  CB  LEU C1722      83.421  24.959 -34.394  1.00  0.00           C  
ATOM   3970  CG  LEU C1722      82.485  26.077 -34.891  1.00  0.00           C  
ATOM   3971  CD1 LEU C1722      81.399  26.428 -33.892  1.00  0.00           C  
ATOM   3972  CD2 LEU C1722      83.324  27.288 -35.220  1.00  0.00           C  
ATOM   3973  N   GLY C1723      83.854  21.917 -32.450  1.00  0.00           N  
ATOM   3974  CA  GLY C1723      84.119  20.496 -32.604  1.00  0.00           C  
ATOM   3975  C   GLY C1723      85.119  20.066 -33.677  1.00  0.00           C  
ATOM   3976  O   GLY C1723      85.382  18.885 -33.824  1.00  0.00           O  
ATOM   3977  N   ILE C1724      85.692  20.995 -34.433  1.00  0.00           N  
ATOM   3978  CA  ILE C1724      86.637  20.591 -35.461  1.00  0.00           C  
ATOM   3979  C   ILE C1724      88.058  20.376 -34.906  1.00  0.00           C  
ATOM   3980  O   ILE C1724      88.825  21.325 -34.665  1.00  0.00           O  
ATOM   3981  CB  ILE C1724      86.610  21.591 -36.663  1.00  0.00           C  
ATOM   3982  CG1 ILE C1724      87.996  21.731 -37.269  1.00  0.00           C  
ATOM   3983  CG2 ILE C1724      86.031  22.928 -36.240  1.00  0.00           C  
ATOM   3984  CD1 ILE C1724      88.040  22.755 -38.368  1.00  0.00           C  
ATOM   3985  N   ASN C1725      88.381  19.099 -34.690  1.00  0.00           N  
ATOM   3986  CA  ASN C1725      89.678  18.685 -34.158  1.00  0.00           C  
ATOM   3987  C   ASN C1725      90.796  19.131 -35.094  1.00  0.00           C  
ATOM   3988  O   ASN C1725      90.529  19.667 -36.167  1.00  0.00           O  
ATOM   3989  CB  ASN C1725      89.711  17.153 -33.924  1.00  0.00           C  
ATOM   3990  CG  ASN C1725      90.097  16.354 -35.175  1.00  0.00           C  
ATOM   3991  OD1 ASN C1725      89.511  16.513 -36.250  1.00  0.00           O  
ATOM   3992  ND2 ASN C1725      91.086  15.474 -35.024  1.00  0.00           N  
ATOM   3993  N   GLU C1726      92.035  18.890 -34.679  1.00  0.00           N  
ATOM   3994  CA  GLU C1726      93.244  19.302 -35.389  1.00  0.00           C  
ATOM   3995  C   GLU C1726      93.546  18.753 -36.779  1.00  0.00           C  
ATOM   3996  O   GLU C1726      94.097  19.465 -37.613  1.00  0.00           O  
ATOM   3997  CB  GLU C1726      94.447  19.058 -34.477  1.00  0.00           C  
ATOM   3998  CG  GLU C1726      95.361  20.243 -34.298  1.00  0.00           C  
ATOM   3999  CD  GLU C1726      96.514  20.186 -35.264  1.00  0.00           C  
ATOM   4000  OE1 GLU C1726      96.811  19.063 -35.734  1.00  0.00           O  
ATOM   4001  OE2 GLU C1726      97.129  21.239 -35.542  1.00  0.00           O  
ATOM   4002  N   GLU C1727      93.215  17.501 -37.050  1.00  0.00           N  
ATOM   4003  CA  GLU C1727      93.495  16.974 -38.372  1.00  0.00           C  
ATOM   4004  C   GLU C1727      92.623  17.690 -39.395  1.00  0.00           C  
ATOM   4005  O   GLU C1727      93.100  18.106 -40.455  1.00  0.00           O  
ATOM   4006  CB  GLU C1727      93.220  15.481 -38.426  1.00  0.00           C  
ATOM   4007  CG  GLU C1727      93.556  14.885 -39.766  1.00  0.00           C  
ATOM   4008  CD  GLU C1727      92.765  13.637 -40.043  1.00  0.00           C  
ATOM   4009  OE1 GLU C1727      91.918  13.273 -39.192  1.00  0.00           O  
ATOM   4010  OE2 GLU C1727      92.984  13.025 -41.113  1.00  0.00           O  
ATOM   4011  N   GLU C1728      91.338  17.828 -39.087  1.00  0.00           N  
ATOM   4012  CA  GLU C1728      90.448  18.524 -39.998  1.00  0.00           C  
ATOM   4013  C   GLU C1728      90.834  19.993 -40.031  1.00  0.00           C  
ATOM   4014  O   GLU C1728      90.837  20.609 -41.094  1.00  0.00           O  
ATOM   4015  CB  GLU C1728      88.985  18.344 -39.582  1.00  0.00           C  
ATOM   4016  CG  GLU C1728      88.707  18.455 -38.094  1.00  0.00           C  
ATOM   4017  CD  GLU C1728      87.372  17.823 -37.705  1.00  0.00           C  
ATOM   4018  OE1 GLU C1728      86.331  18.220 -38.283  1.00  0.00           O  
ATOM   4019  OE2 GLU C1728      87.364  16.934 -36.822  1.00  0.00           O  
ATOM   4020  N   GLN C1729      91.178  20.556 -38.875  1.00  0.00           N  
ATOM   4021  CA  GLN C1729      91.601  21.951 -38.830  1.00  0.00           C  
ATOM   4022  C   GLN C1729      92.652  22.199 -39.893  1.00  0.00           C  
ATOM   4023  O   GLN C1729      92.487  23.075 -40.727  1.00  0.00           O  
ATOM   4024  CB  GLN C1729      92.189  22.306 -37.473  1.00  0.00           C  
ATOM   4025  CG  GLN C1729      91.201  22.896 -36.504  1.00  0.00           C  
ATOM   4026  CD  GLN C1729      91.869  23.356 -35.227  1.00  0.00           C  
ATOM   4027  OE1 GLN C1729      92.887  24.047 -35.264  1.00  0.00           O  
ATOM   4028  NE2 GLN C1729      91.296  22.982 -34.088  1.00  0.00           N  
ATOM   4029  N   ARG C1747      93.732  21.426 -39.873  1.00  0.00           N  
ATOM   4030  CA  ARG C1747      94.789  21.602 -40.867  1.00  0.00           C  
ATOM   4031  C   ARG C1747      94.326  21.284 -42.287  1.00  0.00           C  
ATOM   4032  O   ARG C1747      94.760  21.915 -43.245  1.00  0.00           O  
ATOM   4033  CB  ARG C1747      96.020  20.753 -40.516  1.00  0.00           C  
ATOM   4034  CG  ARG C1747      96.784  21.219 -39.278  1.00  0.00           C  
ATOM   4035  CD  ARG C1747      97.167  22.697 -39.348  1.00  0.00           C  
ATOM   4036  NE  ARG C1747      97.991  23.014 -40.509  1.00  0.00           N  
ATOM   4037  CZ  ARG C1747      98.667  24.152 -40.653  1.00  0.00           C  
ATOM   4038  NH1 ARG C1747      98.622  25.094 -39.711  1.00  0.00           N  
ATOM   4039  NH2 ARG C1747      99.408  24.346 -41.735  1.00  0.00           N  
ATOM   4040  N   GLU C1751      93.440  20.309 -42.427  1.00  0.00           N  
ATOM   4041  CA  GLU C1751      92.928  19.949 -43.748  1.00  0.00           C  
ATOM   4042  C   GLU C1751      92.086  21.067 -44.371  1.00  0.00           C  
ATOM   4043  O   GLU C1751      92.337  21.490 -45.498  1.00  0.00           O  
ATOM   4044  CB  GLU C1751      92.080  18.681 -43.650  1.00  0.00           C  
ATOM   4045  CG  GLU C1751      92.606  17.513 -44.448  1.00  0.00           C  
ATOM   4046  CD  GLU C1751      92.646  17.811 -45.925  1.00  0.00           C  
ATOM   4047  OE1 GLU C1751      93.405  18.723 -46.325  1.00  0.00           O  
ATOM   4048  OE2 GLU C1751      91.914  17.138 -46.685  1.00  0.00           O  
ATOM   4049  N   LYS C1752      91.101  21.554 -43.625  1.00  0.00           N  
ATOM   4050  CA  LYS C1752      90.199  22.595 -44.114  1.00  0.00           C  
ATOM   4051  C   LYS C1752      90.632  24.062 -43.964  1.00  0.00           C  
ATOM   4052  O   LYS C1752      90.231  24.905 -44.773  1.00  0.00           O  
ATOM   4053  CB  LYS C1752      88.821  22.414 -43.461  1.00  0.00           C  
ATOM   4054  CG  LYS C1752      88.695  21.085 -42.710  1.00  0.00           C  
ATOM   4055  CD  LYS C1752      87.261  20.673 -42.354  1.00  0.00           C  
ATOM   4056  CE  LYS C1752      86.545  21.667 -41.454  1.00  0.00           C  
ATOM   4057  NZ  LYS C1752      85.219  21.134 -41.035  1.00  0.00           N  
ATOM   4058  N   PHE C1753      91.444  24.379 -42.953  1.00  0.00           N  
ATOM   4059  CA  PHE C1753      91.840  25.769 -42.731  1.00  0.00           C  
ATOM   4060  C   PHE C1753      93.331  26.029 -42.488  1.00  0.00           C  
ATOM   4061  O   PHE C1753      93.711  27.095 -42.021  1.00  0.00           O  
ATOM   4062  CB  PHE C1753      91.015  26.338 -41.579  1.00  0.00           C  
ATOM   4063  CG  PHE C1753      89.528  26.226 -41.786  1.00  0.00           C  
ATOM   4064  CD1 PHE C1753      88.906  26.869 -42.854  1.00  0.00           C  
ATOM   4065  CD2 PHE C1753      88.740  25.485 -40.909  1.00  0.00           C  
ATOM   4066  CE1 PHE C1753      87.512  26.780 -43.045  1.00  0.00           C  
ATOM   4067  CE2 PHE C1753      87.343  25.385 -41.090  1.00  0.00           C  
ATOM   4068  CZ  PHE C1753      86.730  26.036 -42.162  1.00  0.00           C  
ATOM   4069  N   GLY C1757      94.169  25.068 -42.853  1.00  0.00           N  
ATOM   4070  CA  GLY C1757      95.604  25.197 -42.675  1.00  0.00           C  
ATOM   4071  C   GLY C1757      96.282  26.435 -43.227  1.00  0.00           C  
ATOM   4072  O   GLY C1757      97.042  27.099 -42.511  1.00  0.00           O  
ATOM   4073  N   PHE C1758      96.028  26.749 -44.496  1.00  0.00           N  
ATOM   4074  CA  PHE C1758      96.633  27.922 -45.123  1.00  0.00           C  
ATOM   4075  C   PHE C1758      96.186  29.178 -44.400  1.00  0.00           C  
ATOM   4076  O   PHE C1758      96.962  30.118 -44.233  1.00  0.00           O  
ATOM   4077  CB  PHE C1758      96.239  28.021 -46.600  1.00  0.00           C  
ATOM   4078  CG  PHE C1758      94.765  28.158 -46.832  1.00  0.00           C  
ATOM   4079  CD1 PHE C1758      93.934  27.039 -46.817  1.00  0.00           C  
ATOM   4080  CD2 PHE C1758      94.200  29.410 -47.095  1.00  0.00           C  
ATOM   4081  CE1 PHE C1758      92.547  27.164 -47.068  1.00  0.00           C  
ATOM   4082  CE2 PHE C1758      92.817  29.553 -47.345  1.00  0.00           C  
ATOM   4083  CZ  PHE C1758      91.990  28.432 -47.335  1.00  0.00           C  
ATOM   4084  N   LEU C1759      94.923  29.197 -43.983  1.00  0.00           N  
ATOM   4085  CA  LEU C1759      94.408  30.356 -43.267  1.00  0.00           C  
ATOM   4086  C   LEU C1759      95.099  30.473 -41.922  1.00  0.00           C  
ATOM   4087  O   LEU C1759      95.524  31.553 -41.534  1.00  0.00           O  
ATOM   4088  CB  LEU C1759      92.905  30.239 -43.047  1.00  0.00           C  
ATOM   4089  CG  LEU C1759      92.407  31.098 -41.885  1.00  0.00           C  
ATOM   4090  CD1 LEU C1759      92.449  32.557 -42.279  1.00  0.00           C  
ATOM   4091  CD2 LEU C1759      90.995  30.668 -41.485  1.00  0.00           C  
ATOM   4092  N   LEU C1760      95.196  29.347 -41.217  1.00  0.00           N  
ATOM   4093  CA  LEU C1760      95.833  29.296 -39.905  1.00  0.00           C  
ATOM   4094  C   LEU C1760      97.269  29.762 -39.968  1.00  0.00           C  
ATOM   4095  O   LEU C1760      97.726  30.466 -39.071  1.00  0.00           O  
ATOM   4096  CB  LEU C1760      95.755  27.885 -39.320  1.00  0.00           C  
ATOM   4097  CG  LEU C1760      94.390  27.566 -38.710  1.00  0.00           C  
ATOM   4098  CD1 LEU C1760      94.312  26.139 -38.229  1.00  0.00           C  
ATOM   4099  CD2 LEU C1760      94.150  28.500 -37.570  1.00  0.00           C  
ATOM   4100  N   ASP C1761      97.981  29.392 -41.028  1.00  0.00           N  
ATOM   4101  CA  ASP C1761      99.368  29.826 -41.164  1.00  0.00           C  
ATOM   4102  C   ASP C1761      99.435  31.318 -41.410  1.00  0.00           C  
ATOM   4103  O   ASP C1761     100.273  32.016 -40.836  1.00  0.00           O  
ATOM   4104  CB  ASP C1761     100.053  29.114 -42.309  1.00  0.00           C  
ATOM   4105  CG  ASP C1761     100.303  27.672 -42.010  1.00  0.00           C  
ATOM   4106  OD1 ASP C1761     100.776  27.383 -40.882  1.00  0.00           O  
ATOM   4107  OD2 ASP C1761     100.034  26.837 -42.905  1.00  0.00           O  
ATOM   4108  N   ALA C1765      98.539  31.797 -42.268  1.00  0.00           N  
ATOM   4109  CA  ALA C1765      98.459  33.205 -42.607  1.00  0.00           C  
ATOM   4110  C   ALA C1765      98.383  34.071 -41.355  1.00  0.00           C  
ATOM   4111  O   ALA C1765      99.110  35.051 -41.241  1.00  0.00           O  
ATOM   4112  CB  ALA C1765      97.258  33.449 -43.475  1.00  0.00           C  
ATOM   4113  N   LEU C1767      97.514  33.702 -40.417  1.00  0.00           N  
ATOM   4114  CA  LEU C1767      97.343  34.463 -39.174  1.00  0.00           C  
ATOM   4115  C   LEU C1767      98.632  34.699 -38.377  1.00  0.00           C  
ATOM   4116  O   LEU C1767      98.660  35.498 -37.446  1.00  0.00           O  
ATOM   4117  CB  LEU C1767      96.317  33.770 -38.277  1.00  0.00           C  
ATOM   4118  CG  LEU C1767      94.874  33.807 -38.786  1.00  0.00           C  
ATOM   4119  CD1 LEU C1767      94.026  32.835 -38.002  1.00  0.00           C  
ATOM   4120  CD2 LEU C1767      94.314  35.227 -38.671  1.00  0.00           C  
ATOM   4121  N   LYS C1768      99.703  34.018 -38.753  1.00  0.00           N  
ATOM   4122  CA  LYS C1768     100.959  34.158 -38.050  1.00  0.00           C  
ATOM   4123  C   LYS C1768     101.836  35.293 -38.542  1.00  0.00           C  
ATOM   4124  O   LYS C1768     102.956  35.441 -38.066  1.00  0.00           O  
ATOM   4125  CB  LYS C1768     101.768  32.860 -38.163  1.00  0.00           C  
ATOM   4126  CG  LYS C1768     101.092  31.640 -37.565  1.00  0.00           C  
ATOM   4127  CD  LYS C1768     101.991  30.417 -37.620  1.00  0.00           C  
ATOM   4128  CE  LYS C1768     102.406  30.097 -39.050  1.00  0.00           C  
ATOM   4129  NZ  LYS C1768     103.282  28.886 -39.152  1.00  0.00           N  
ATOM   4130  N   TYR C1770     101.356  36.119 -39.461  1.00  0.00           N  
ATOM   4131  CA  TYR C1770     102.248  37.137 -39.988  1.00  0.00           C  
ATOM   4132  C   TYR C1770     101.872  38.603 -39.938  1.00  0.00           C  
ATOM   4133  O   TYR C1770     102.196  39.353 -40.859  1.00  0.00           O  
ATOM   4134  CB  TYR C1770     102.622  36.747 -41.412  1.00  0.00           C  
ATOM   4135  CG  TYR C1770     103.205  35.339 -41.506  1.00  0.00           C  
ATOM   4136  CD1 TYR C1770     104.414  35.021 -40.876  1.00  0.00           C  
ATOM   4137  CD2 TYR C1770     102.543  34.326 -42.198  1.00  0.00           C  
ATOM   4138  CE1 TYR C1770     104.947  33.740 -40.925  1.00  0.00           C  
ATOM   4139  CE2 TYR C1770     103.072  33.033 -42.254  1.00  0.00           C  
ATOM   4140  CZ  TYR C1770     104.276  32.750 -41.608  1.00  0.00           C  
ATOM   4141  OH  TYR C1770     104.786  31.468 -41.601  1.00  0.00           O  
ATOM   4142  N   GLY C1771     101.227  39.023 -38.850  1.00  0.00           N  
ATOM   4143  CA  GLY C1771     100.857  40.418 -38.703  1.00  0.00           C  
ATOM   4144  C   GLY C1771      99.439  40.703 -39.142  1.00  0.00           C  
ATOM   4145  O   GLY C1771      99.131  41.785 -39.653  1.00  0.00           O  
ATOM   4146  N   THR C1772      98.560  39.732 -38.941  1.00  0.00           N  
ATOM   4147  CA  THR C1772      97.186  39.928 -39.340  1.00  0.00           C  
ATOM   4148  C   THR C1772      96.676  41.170 -38.616  1.00  0.00           C  
ATOM   4149  O   THR C1772      96.781  41.272 -37.403  1.00  0.00           O  
ATOM   4150  CB  THR C1772      96.313  38.672 -39.039  1.00  0.00           C  
ATOM   4151  OG1 THR C1772      95.028  39.077 -38.530  1.00  0.00           O  
ATOM   4152  CG2 THR C1772      97.011  37.771 -38.065  1.00  0.00           C  
ATOM   4153  N   PRO C1773      96.151  42.152 -39.371  1.00  0.00           N  
ATOM   4154  CA  PRO C1773      95.647  43.377 -38.746  1.00  0.00           C  
ATOM   4155  C   PRO C1773      94.212  43.135 -38.384  1.00  0.00           C  
ATOM   4156  O   PRO C1773      93.653  42.101 -38.765  1.00  0.00           O  
ATOM   4157  CB  PRO C1773      95.764  44.389 -39.859  1.00  0.00           C  
ATOM   4158  CG  PRO C1773      95.340  43.554 -41.044  1.00  0.00           C  
ATOM   4159  CD  PRO C1773      96.045  42.236 -40.843  1.00  0.00           C  
ATOM   4160  N   PRO C1774      93.610  44.040 -37.594  1.00  0.00           N  
ATOM   4161  CA  PRO C1774      92.206  43.768 -37.297  1.00  0.00           C  
ATOM   4162  C   PRO C1774      91.394  43.976 -38.587  1.00  0.00           C  
ATOM   4163  O   PRO C1774      91.643  44.910 -39.383  1.00  0.00           O  
ATOM   4164  CB  PRO C1774      91.869  44.779 -36.181  1.00  0.00           C  
ATOM   4165  CG  PRO C1774      92.908  45.806 -36.282  1.00  0.00           C  
ATOM   4166  CD  PRO C1774      94.149  45.048 -36.673  1.00  0.00           C  
ATOM   4167  N   HIS C1775      90.458  43.068 -38.828  1.00  0.00           N  
ATOM   4168  CA  HIS C1775      89.637  43.199 -40.014  1.00  0.00           C  
ATOM   4169  C   HIS C1775      88.186  42.796 -39.821  1.00  0.00           C  
ATOM   4170  O   HIS C1775      87.837  41.985 -38.951  1.00  0.00           O  
ATOM   4171  CB  HIS C1775      90.265  42.460 -41.204  1.00  0.00           C  
ATOM   4172  CG  HIS C1775      90.560  41.017 -40.949  1.00  0.00           C  
ATOM   4173  ND1 HIS C1775      91.466  40.599 -40.001  1.00  0.00           N  
ATOM   4174  CD2 HIS C1775      90.123  39.896 -41.571  1.00  0.00           C  
ATOM   4175  CE1 HIS C1775      91.578  39.283 -40.052  1.00  0.00           C  
ATOM   4176  NE2 HIS C1775      90.774  38.832 -40.998  1.00  0.00           N  
ATOM   4177  N   ALA C1776      87.349  43.415 -40.643  1.00  0.00           N  
ATOM   4178  CA  ALA C1776      85.922  43.208 -40.607  1.00  0.00           C  
ATOM   4179  C   ALA C1776      85.357  43.637 -41.943  1.00  0.00           C  
ATOM   4180  O   ALA C1776      85.900  44.518 -42.618  1.00  0.00           O  
ATOM   4181  CB  ALA C1776      85.303  44.047 -39.488  1.00  0.00           C  
ATOM   4182  N   GLY C1777      84.255  42.998 -42.313  1.00  0.00           N  
ATOM   4183  CA  GLY C1777      83.588  43.317 -43.550  1.00  0.00           C  
ATOM   4184  C   GLY C1777      82.132  42.944 -43.429  1.00  0.00           C  
ATOM   4185  O   GLY C1777      81.612  42.771 -42.332  1.00  0.00           O  
ATOM   4186  N   LEU C1778      81.480  42.806 -44.573  1.00  0.00           N  
ATOM   4187  CA  LEU C1778      80.070  42.458 -44.645  1.00  0.00           C  
ATOM   4188  C   LEU C1778      79.765  42.041 -46.083  1.00  0.00           C  
ATOM   4189  O   LEU C1778      80.577  42.227 -46.984  1.00  0.00           O  
ATOM   4190  CB  LEU C1778      79.224  43.671 -44.229  1.00  0.00           C  
ATOM   4191  CG  LEU C1778      77.736  43.799 -44.567  1.00  0.00           C  
ATOM   4192  CD1 LEU C1778      76.967  44.428 -43.414  1.00  0.00           C  
ATOM   4193  CD2 LEU C1778      77.586  44.647 -45.815  1.00  0.00           C  
ATOM   4194  N   ALA C1779      78.615  41.431 -46.294  1.00  0.00           N  
ATOM   4195  CA  ALA C1779      78.249  41.050 -47.641  1.00  0.00           C  
ATOM   4196  C   ALA C1779      76.752  41.302 -47.825  1.00  0.00           C  
ATOM   4197  O   ALA C1779      75.943  40.896 -47.003  1.00  0.00           O  
ATOM   4198  CB  ALA C1779      78.598  39.617 -47.877  1.00  0.00           C  
ATOM   4199  N   PHE C1782      76.398  42.029 -48.880  1.00  0.00           N  
ATOM   4200  CA  PHE C1782      74.991  42.337 -49.185  1.00  0.00           C  
ATOM   4201  C   PHE C1782      74.400  41.375 -50.206  1.00  0.00           C  
ATOM   4202  O   PHE C1782      75.101  40.862 -51.090  1.00  0.00           O  
ATOM   4203  CB  PHE C1782      74.862  43.737 -49.783  1.00  0.00           C  
ATOM   4204  CG  PHE C1782      74.969  44.852 -48.785  1.00  0.00           C  
ATOM   4205  CD1 PHE C1782      73.936  45.088 -47.874  1.00  0.00           C  
ATOM   4206  CD2 PHE C1782      76.050  45.730 -48.825  1.00  0.00           C  
ATOM   4207  CE1 PHE C1782      73.968  46.173 -47.040  1.00  0.00           C  
ATOM   4208  CE2 PHE C1782      76.096  46.829 -47.990  1.00  0.00           C  
ATOM   4209  CZ  PHE C1782      75.052  47.054 -47.098  1.00  0.00           C  
ATOM   4210  N   GLY C1783      73.101  41.138 -50.098  1.00  0.00           N  
ATOM   4211  CA  GLY C1783      72.464  40.286 -51.079  1.00  0.00           C  
ATOM   4212  C   GLY C1783      72.052  41.225 -52.183  1.00  0.00           C  
ATOM   4213  O   GLY C1783      71.115  41.994 -51.982  1.00  0.00           O  
ATOM   4214  N   LEU C1784      72.743  41.212 -53.322  1.00  0.00           N  
ATOM   4215  CA  LEU C1784      72.385  42.121 -54.411  1.00  0.00           C  
ATOM   4216  C   LEU C1784      70.951  41.919 -54.902  1.00  0.00           C  
ATOM   4217  O   LEU C1784      70.252  42.884 -55.205  1.00  0.00           O  
ATOM   4218  CB  LEU C1784      73.324  41.969 -55.605  1.00  0.00           C  
ATOM   4219  CG  LEU C1784      72.930  42.899 -56.776  1.00  0.00           C  
ATOM   4220  CD1 LEU C1784      72.864  44.352 -56.322  1.00  0.00           C  
ATOM   4221  CD2 LEU C1784      73.934  42.781 -57.895  1.00  0.00           C  
ATOM   4222  N   ASP C1785      70.521  40.661 -54.968  1.00  0.00           N  
ATOM   4223  CA  ASP C1785      69.183  40.328 -55.442  1.00  0.00           C  
ATOM   4224  C   ASP C1785      68.076  40.975 -54.596  1.00  0.00           C  
ATOM   4225  O   ASP C1785      67.253  41.726 -55.122  1.00  0.00           O  
ATOM   4226  CB  ASP C1785      69.012  38.798 -55.495  1.00  0.00           C  
ATOM   4227  CG  ASP C1785      70.155  38.101 -56.252  1.00  0.00           C  
ATOM   4228  OD1 ASP C1785      70.231  38.226 -57.498  1.00  0.00           O  
ATOM   4229  OD2 ASP C1785      70.993  37.438 -55.589  1.00  0.00           O  
ATOM   4230  N   ARG C1786      68.052  40.703 -53.293  1.00  0.00           N  
ATOM   4231  CA  ARG C1786      67.022  41.281 -52.417  1.00  0.00           C  
ATOM   4232  C   ARG C1786      66.963  42.794 -52.519  1.00  0.00           C  
ATOM   4233  O   ARG C1786      65.877  43.372 -52.542  1.00  0.00           O  
ATOM   4234  CB  ARG C1786      67.272  40.906 -50.952  1.00  0.00           C  
ATOM   4235  CG  ARG C1786      66.145  40.117 -50.301  1.00  0.00           C  
ATOM   4236  CD  ARG C1786      64.903  40.945 -50.085  1.00  0.00           C  
ATOM   4237  NE  ARG C1786      63.688  40.252 -50.521  1.00  0.00           N  
ATOM   4238  CZ  ARG C1786      63.380  38.993 -50.219  1.00  0.00           C  
ATOM   4239  NH1 ARG C1786      64.192  38.254 -49.477  1.00  0.00           N  
ATOM   4240  NH2 ARG C1786      62.245  38.470 -50.653  1.00  0.00           N  
ATOM   4241  N   LEU C1787      68.143  43.415 -52.559  1.00  0.00           N  
ATOM   4242  CA  LEU C1787      68.292  44.870 -52.652  1.00  0.00           C  
ATOM   4243  C   LEU C1787      67.563  45.360 -53.872  1.00  0.00           C  
ATOM   4244  O   LEU C1787      66.894  46.385 -53.844  1.00  0.00           O  
ATOM   4245  CB  LEU C1787      69.768  45.241 -52.796  1.00  0.00           C  
ATOM   4246  CG  LEU C1787      70.374  46.233 -51.810  1.00  0.00           C  
ATOM   4247  CD1 LEU C1787      69.945  45.891 -50.401  1.00  0.00           C  
ATOM   4248  CD2 LEU C1787      71.898  46.197 -51.946  1.00  0.00           C  
ATOM   4249  N   THR C1788      67.718  44.605 -54.951  1.00  0.00           N  
ATOM   4250  CA  THR C1788      67.101  44.922 -56.217  1.00  0.00           C  
ATOM   4251  C   THR C1788      65.598  44.619 -56.171  1.00  0.00           C  
ATOM   4252  O   THR C1788      64.805  45.315 -56.807  1.00  0.00           O  
ATOM   4253  CB  THR C1788      67.810  44.152 -57.340  1.00  0.00           C  
ATOM   4254  OG1 THR C1788      69.222  44.399 -57.244  1.00  0.00           O  
ATOM   4255  CG2 THR C1788      67.318  44.612 -58.712  1.00  0.00           C  
ATOM   4256  N   MET C1789      65.200  43.601 -55.409  1.00  0.00           N  
ATOM   4257  CA  MET C1789      63.780  43.270 -55.281  1.00  0.00           C  
ATOM   4258  C   MET C1789      63.093  44.414 -54.564  1.00  0.00           C  
ATOM   4259  O   MET C1789      62.140  44.999 -55.078  1.00  0.00           O  
ATOM   4260  CB  MET C1789      63.582  41.988 -54.480  1.00  0.00           C  
ATOM   4261  CG  MET C1789      64.164  40.765 -55.170  1.00  0.00           C  
ATOM   4262  SD  MET C1789      63.706  39.204 -54.376  1.00  0.00           S  
ATOM   4263  CE  MET C1789      65.275  38.419 -54.191  1.00  0.00           C  
ATOM   4264  N   LEU C1790      63.597  44.751 -53.383  1.00  0.00           N  
ATOM   4265  CA  LEU C1790      63.022  45.827 -52.588  1.00  0.00           C  
ATOM   4266  C   LEU C1790      62.982  47.116 -53.364  1.00  0.00           C  
ATOM   4267  O   LEU C1790      61.968  47.816 -53.351  1.00  0.00           O  
ATOM   4268  CB  LEU C1790      63.827  46.041 -51.308  1.00  0.00           C  
ATOM   4269  CG  LEU C1790      63.808  44.892 -50.291  1.00  0.00           C  
ATOM   4270  CD1 LEU C1790      64.861  45.131 -49.205  1.00  0.00           C  
ATOM   4271  CD2 LEU C1790      62.402  44.759 -49.704  1.00  0.00           C  
ATOM   4272  N   LEU C1791      64.083  47.425 -54.049  1.00  0.00           N  
ATOM   4273  CA  LEU C1791      64.186  48.659 -54.814  1.00  0.00           C  
ATOM   4274  C   LEU C1791      63.348  48.701 -56.092  1.00  0.00           C  
ATOM   4275  O   LEU C1791      63.250  49.746 -56.737  1.00  0.00           O  
ATOM   4276  CB  LEU C1791      65.652  48.955 -55.143  1.00  0.00           C  
ATOM   4277  CG  LEU C1791      66.562  49.379 -53.970  1.00  0.00           C  
ATOM   4278  CD1 LEU C1791      67.999  49.542 -54.439  1.00  0.00           C  
ATOM   4279  CD2 LEU C1791      66.067  50.686 -53.380  1.00  0.00           C  
ATOM   4280  N   THR C1792      62.726  47.597 -56.478  1.00  0.00           N  
ATOM   4281  CA  THR C1792      61.945  47.653 -57.693  1.00  0.00           C  
ATOM   4282  C   THR C1792      60.553  47.105 -57.497  1.00  0.00           C  
ATOM   4283  O   THR C1792      59.889  46.711 -58.451  1.00  0.00           O  
ATOM   4284  CB  THR C1792      62.640  46.901 -58.838  1.00  0.00           C  
ATOM   4285  OG1 THR C1792      62.896  45.553 -58.443  1.00  0.00           O  
ATOM   4286  CG2 THR C1792      63.954  47.577 -59.198  1.00  0.00           C  
ATOM   4287  N   GLY C1793      60.107  47.077 -56.249  1.00  0.00           N  
ATOM   4288  CA  GLY C1793      58.770  46.588 -55.956  1.00  0.00           C  
ATOM   4289  C   GLY C1793      58.478  45.124 -56.237  1.00  0.00           C  
ATOM   4290  O   GLY C1793      57.338  44.700 -56.074  1.00  0.00           O  
ATOM   4291  N   THR C1794      59.489  44.351 -56.627  1.00  0.00           N  
ATOM   4292  CA  THR C1794      59.306  42.937 -56.941  1.00  0.00           C  
ATOM   4293  C   THR C1794      59.267  41.995 -55.744  1.00  0.00           C  
ATOM   4294  O   THR C1794      59.937  42.211 -54.734  1.00  0.00           O  
ATOM   4295  CB  THR C1794      60.427  42.401 -57.863  1.00  0.00           C  
ATOM   4296  OG1 THR C1794      60.649  43.314 -58.944  1.00  0.00           O  
ATOM   4297  CG2 THR C1794      60.032  41.029 -58.427  1.00  0.00           C  
ATOM   4298  N   ASP C1795      58.502  40.920 -55.899  1.00  0.00           N  
ATOM   4299  CA  ASP C1795      58.367  39.902 -54.866  1.00  0.00           C  
ATOM   4300  C   ASP C1795      59.070  38.607 -55.299  1.00  0.00           C  
ATOM   4301  O   ASP C1795      59.501  37.807 -54.464  1.00  0.00           O  
ATOM   4302  CB  ASP C1795      56.878  39.616 -54.609  1.00  0.00           C  
ATOM   4303  CG  ASP C1795      55.944  40.462 -55.492  1.00  0.00           C  
ATOM   4304  OD1 ASP C1795      55.948  41.712 -55.372  1.00  0.00           O  
ATOM   4305  OD2 ASP C1795      55.198  39.869 -56.306  1.00  0.00           O  
ATOM   4306  N   ASN C1796      59.188  38.427 -56.614  1.00  0.00           N  
ATOM   4307  CA  ASN C1796      59.782  37.235 -57.214  1.00  0.00           C  
ATOM   4308  C   ASN C1796      61.198  37.457 -57.725  1.00  0.00           C  
ATOM   4309  O   ASN C1796      61.411  38.129 -58.735  1.00  0.00           O  
ATOM   4310  CB  ASN C1796      58.874  36.741 -58.351  1.00  0.00           C  
ATOM   4311  CG  ASN C1796      59.495  35.626 -59.158  1.00  0.00           C  
ATOM   4312  OD1 ASN C1796      60.215  34.787 -58.622  1.00  0.00           O  
ATOM   4313  ND2 ASN C1796      59.210  35.604 -60.453  1.00  0.00           N  
ATOM   4314  N   ILE C1797      62.156  36.854 -57.027  1.00  0.00           N  
ATOM   4315  CA  ILE C1797      63.576  36.979 -57.332  1.00  0.00           C  
ATOM   4316  C   ILE C1797      63.964  36.709 -58.772  1.00  0.00           C  
ATOM   4317  O   ILE C1797      64.948  37.257 -59.252  1.00  0.00           O  
ATOM   4318  CB  ILE C1797      64.411  36.070 -56.395  1.00  0.00           C  
ATOM   4319  CG1 ILE C1797      65.907  36.285 -56.649  1.00  0.00           C  
ATOM   4320  CG2 ILE C1797      64.002  34.615 -56.576  1.00  0.00           C  
ATOM   4321  CD1 ILE C1797      66.804  35.609 -55.622  1.00  0.00           C  
ATOM   4322  N   ARG C1798      63.194  35.869 -59.457  1.00  0.00           N  
ATOM   4323  CA  ARG C1798      63.460  35.532 -60.862  1.00  0.00           C  
ATOM   4324  C   ARG C1798      63.246  36.783 -61.719  1.00  0.00           C  
ATOM   4325  O   ARG C1798      63.756  36.901 -62.829  1.00  0.00           O  
ATOM   4326  CB  ARG C1798      62.505  34.427 -61.339  1.00  0.00           C  
ATOM   4327  CG  ARG C1798      62.346  33.264 -60.375  1.00  0.00           C  
ATOM   4328  CD  ARG C1798      61.303  32.263 -60.857  1.00  0.00           C  
ATOM   4329  NE  ARG C1798      60.971  31.295 -59.808  1.00  0.00           N  
ATOM   4330  CZ  ARG C1798      60.076  31.491 -58.836  1.00  0.00           C  
ATOM   4331  NH1 ARG C1798      59.395  32.625 -58.757  1.00  0.00           N  
ATOM   4332  NH2 ARG C1798      59.858  30.544 -57.934  1.00  0.00           N  
ATOM   4333  N   ASP C1799      62.469  37.709 -61.178  1.00  0.00           N  
ATOM   4334  CA  ASP C1799      62.156  38.953 -61.842  1.00  0.00           C  
ATOM   4335  C   ASP C1799      63.320  39.927 -61.904  1.00  0.00           C  
ATOM   4336  O   ASP C1799      63.321  40.835 -62.741  1.00  0.00           O  
ATOM   4337  CB  ASP C1799      61.011  39.630 -61.112  1.00  0.00           C  
ATOM   4338  CG  ASP C1799      59.679  39.381 -61.759  1.00  0.00           C  
ATOM   4339  OD1 ASP C1799      59.302  38.195 -61.925  1.00  0.00           O  
ATOM   4340  OD2 ASP C1799      59.023  40.390 -62.096  1.00  0.00           O  
ATOM   4341  N   VAL C1800      64.297  39.759 -61.009  1.00  0.00           N  
ATOM   4342  CA  VAL C1800      65.439  40.660 -60.968  1.00  0.00           C  
ATOM   4343  C   VAL C1800      66.689  40.040 -61.569  1.00  0.00           C  
ATOM   4344  O   VAL C1800      67.743  40.668 -61.610  1.00  0.00           O  
ATOM   4345  CB  VAL C1800      65.725  41.165 -59.507  1.00  0.00           C  
ATOM   4346  CG1 VAL C1800      64.546  41.987 -59.004  1.00  0.00           C  
ATOM   4347  CG2 VAL C1800      65.982  39.997 -58.563  1.00  0.00           C  
ATOM   4348  N   ILE C1801      66.571  38.805 -62.037  1.00  0.00           N  
ATOM   4349  CA  ILE C1801      67.698  38.115 -62.664  1.00  0.00           C  
ATOM   4350  C   ILE C1801      67.289  37.906 -64.123  1.00  0.00           C  
ATOM   4351  O   ILE C1801      66.150  37.524 -64.384  1.00  0.00           O  
ATOM   4352  CB  ILE C1801      67.957  36.736 -61.992  1.00  0.00           C  
ATOM   4353  CG1 ILE C1801      68.354  36.932 -60.519  1.00  0.00           C  
ATOM   4354  CG2 ILE C1801      69.037  35.986 -62.752  1.00  0.00           C  
ATOM   4355  CD1 ILE C1801      68.280  35.666 -59.668  1.00  0.00           C  
ATOM   4356  N   ALA C1802      68.197  38.155 -65.068  1.00  0.00           N  
ATOM   4357  CA  ALA C1802      67.867  38.006 -66.489  1.00  0.00           C  
ATOM   4358  C   ALA C1802      67.539  36.568 -66.843  1.00  0.00           C  
ATOM   4359  O   ALA C1802      66.501  36.270 -67.455  1.00  0.00           O  
ATOM   4360  CB  ALA C1802      69.012  38.498 -67.362  1.00  0.00           C  
ATOM   4361  N   PHE C1803      68.420  35.662 -66.442  1.00  0.00           N  
ATOM   4362  CA  PHE C1803      68.217  34.266 -66.750  1.00  0.00           C  
ATOM   4363  C   PHE C1803      68.145  33.406 -65.508  1.00  0.00           C  
ATOM   4364  O   PHE C1803      69.112  32.756 -65.124  1.00  0.00           O  
ATOM   4365  CB  PHE C1803      69.330  33.829 -67.674  1.00  0.00           C  
ATOM   4366  CG  PHE C1803      69.350  34.586 -68.952  1.00  0.00           C  
ATOM   4367  CD1 PHE C1803      68.393  34.337 -69.931  1.00  0.00           C  
ATOM   4368  CD2 PHE C1803      70.278  35.593 -69.161  1.00  0.00           C  
ATOM   4369  CE1 PHE C1803      68.360  35.089 -71.101  1.00  0.00           C  
ATOM   4370  CE2 PHE C1803      70.254  36.352 -70.330  1.00  0.00           C  
ATOM   4371  CZ  PHE C1803      69.295  36.103 -71.301  1.00  0.00           C  
ATOM   4372  N   PRO C1804      66.980  33.392 -64.860  1.00  0.00           N  
ATOM   4373  CA  PRO C1804      66.839  32.588 -63.648  1.00  0.00           C  
ATOM   4374  C   PRO C1804      66.595  31.138 -63.966  1.00  0.00           C  
ATOM   4375  O   PRO C1804      66.153  30.810 -65.060  1.00  0.00           O  
ATOM   4376  CB  PRO C1804      65.631  33.217 -62.963  1.00  0.00           C  
ATOM   4377  CG  PRO C1804      64.757  33.569 -64.136  1.00  0.00           C  
ATOM   4378  CD  PRO C1804      65.755  34.171 -65.124  1.00  0.00           C  
ATOM   4379  N   LYS C1805      66.894  30.270 -63.003  1.00  0.00           N  
ATOM   4380  CA  LYS C1805      66.646  28.840 -63.133  1.00  0.00           C  
ATOM   4381  C   LYS C1805      65.370  28.651 -62.350  1.00  0.00           C  
ATOM   4382  O   LYS C1805      65.007  29.474 -61.524  1.00  0.00           O  
ATOM   4383  CB  LYS C1805      67.734  28.023 -62.470  1.00  0.00           C  
ATOM   4384  CG  LYS C1805      69.129  28.282 -62.986  1.00  0.00           C  
ATOM   4385  CD  LYS C1805      69.526  27.358 -64.106  1.00  0.00           C  
ATOM   4386  CE  LYS C1805      71.023  27.428 -64.306  1.00  0.00           C  
ATOM   4387  NZ  LYS C1805      71.495  28.828 -64.552  1.00  0.00           N  
ATOM   4388  N   THR C1806      64.670  27.568 -62.612  1.00  0.00           N  
ATOM   4389  CA  THR C1806      63.440  27.315 -61.895  1.00  0.00           C  
ATOM   4390  C   THR C1806      63.797  26.945 -60.450  1.00  0.00           C  
ATOM   4391  O   THR C1806      64.969  27.004 -60.046  1.00  0.00           O  
ATOM   4392  CB  THR C1806      62.691  26.166 -62.559  1.00  0.00           C  
ATOM   4393  OG1 THR C1806      63.299  24.917 -62.190  1.00  0.00           O  
ATOM   4394  CG2 THR C1806      62.751  26.326 -64.076  1.00  0.00           C  
ATOM   4395  N   THR C1807      62.782  26.572 -59.677  1.00  0.00           N  
ATOM   4396  CA  THR C1807      62.971  26.166 -58.292  1.00  0.00           C  
ATOM   4397  C   THR C1807      63.649  24.791 -58.243  1.00  0.00           C  
ATOM   4398  O   THR C1807      64.040  24.334 -57.171  1.00  0.00           O  
ATOM   4399  CB  THR C1807      61.625  26.056 -57.543  1.00  0.00           C  
ATOM   4400  OG1 THR C1807      60.890  27.281 -57.665  1.00  0.00           O  
ATOM   4401  CG2 THR C1807      61.870  25.781 -56.084  1.00  0.00           C  
ATOM   4402  N   ALA C1808      63.766  24.118 -59.391  1.00  0.00           N  
ATOM   4403  CA  ALA C1808      64.414  22.814 -59.420  1.00  0.00           C  
ATOM   4404  C   ALA C1808      65.843  22.954 -59.944  1.00  0.00           C  
ATOM   4405  O   ALA C1808      66.489  21.971 -60.310  1.00  0.00           O  
ATOM   4406  CB  ALA C1808      63.627  21.842 -60.287  1.00  0.00           C  
ATOM   4407  N   ALA C1809      66.332  24.186 -59.970  1.00  0.00           N  
ATOM   4408  CA  ALA C1809      67.674  24.451 -60.441  1.00  0.00           C  
ATOM   4409  C   ALA C1809      67.750  24.170 -61.935  1.00  0.00           C  
ATOM   4410  O   ALA C1809      68.809  23.809 -62.465  1.00  0.00           O  
ATOM   4411  CB  ALA C1809      68.668  23.579 -59.693  1.00  0.00           C  
ATOM   4412  N   ALA C1810      66.628  24.340 -62.623  1.00  0.00           N  
ATOM   4413  CA  ALA C1810      66.622  24.075 -64.057  1.00  0.00           C  
ATOM   4414  C   ALA C1810      66.433  25.317 -64.913  1.00  0.00           C  
ATOM   4415  O   ALA C1810      65.715  26.235 -64.537  1.00  0.00           O  
ATOM   4416  CB  ALA C1810      65.554  23.063 -64.387  1.00  0.00           C  
ATOM   4417  N   CYS C1811      67.112  25.340 -66.054  1.00  0.00           N  
ATOM   4418  CA  CYS C1811      66.990  26.433 -67.007  1.00  0.00           C  
ATOM   4419  C   CYS C1811      66.057  25.894 -68.106  1.00  0.00           C  
ATOM   4420  O   CYS C1811      66.439  25.002 -68.866  1.00  0.00           O  
ATOM   4421  CB  CYS C1811      68.358  26.787 -67.597  1.00  0.00           C  
ATOM   4422  SG  CYS C1811      68.374  28.339 -68.511  1.00  0.00           S  
ATOM   4423  N   LEU C1812      64.832  26.413 -68.167  1.00  0.00           N  
ATOM   4424  CA  LEU C1812      63.833  25.972 -69.151  1.00  0.00           C  
ATOM   4425  C   LEU C1812      64.106  26.370 -70.595  1.00  0.00           C  
ATOM   4426  O   LEU C1812      63.613  25.714 -71.510  1.00  0.00           O  
ATOM   4427  CB  LEU C1812      62.447  26.509 -68.789  1.00  0.00           C  
ATOM   4428  CG  LEU C1812      61.845  26.132 -67.433  1.00  0.00           C  
ATOM   4429  CD1 LEU C1812      60.381  26.446 -67.482  1.00  0.00           C  
ATOM   4430  CD2 LEU C1812      62.048  24.656 -67.104  1.00  0.00           C  
ATOM   4431  N   MET C1813      64.883  27.432 -70.788  1.00  0.00           N  
ATOM   4432  CA  MET C1813      65.201  27.971 -72.104  1.00  0.00           C  
ATOM   4433  C   MET C1813      66.266  27.219 -72.896  1.00  0.00           C  
ATOM   4434  O   MET C1813      66.204  27.177 -74.116  1.00  0.00           O  
ATOM   4435  CB  MET C1813      65.624  29.442 -71.955  1.00  0.00           C  
ATOM   4436  CG  MET C1813      66.226  30.063 -73.195  1.00  0.00           C  
ATOM   4437  SD  MET C1813      66.905  31.707 -72.866  1.00  0.00           S  
ATOM   4438  CE  MET C1813      68.566  31.319 -72.397  1.00  0.00           C  
ATOM   4439  N   THR C1814      67.250  26.644 -72.213  1.00  0.00           N  
ATOM   4440  CA  THR C1814      68.321  25.924 -72.896  1.00  0.00           C  
ATOM   4441  C   THR C1814      68.418  24.473 -72.441  1.00  0.00           C  
ATOM   4442  O   THR C1814      69.252  23.702 -72.937  1.00  0.00           O  
ATOM   4443  CB  THR C1814      69.657  26.562 -72.636  1.00  0.00           C  
ATOM   4444  OG1 THR C1814      69.987  26.368 -71.259  1.00  0.00           O  
ATOM   4445  CG2 THR C1814      69.617  28.028 -72.964  1.00  0.00           C  
ATOM   4446  N   GLU C1815      67.582  24.132 -71.468  1.00  0.00           N  
ATOM   4447  CA  GLU C1815      67.483  22.795 -70.925  1.00  0.00           C  
ATOM   4448  C   GLU C1815      68.739  22.261 -70.261  1.00  0.00           C  
ATOM   4449  O   GLU C1815      69.417  21.377 -70.776  1.00  0.00           O  
ATOM   4450  CB  GLU C1815      67.016  21.864 -72.021  1.00  0.00           C  
ATOM   4451  CG  GLU C1815      65.613  22.181 -72.509  1.00  0.00           C  
ATOM   4452  CD  GLU C1815      65.235  21.342 -73.691  1.00  0.00           C  
ATOM   4453  OE1 GLU C1815      65.464  20.117 -73.639  1.00  0.00           O  
ATOM   4454  OE2 GLU C1815      64.717  21.912 -74.663  1.00  0.00           O  
ATOM   4455  N   ALA C1816      69.018  22.808 -69.084  1.00  0.00           N  
ATOM   4456  CA  ALA C1816      70.167  22.458 -68.256  1.00  0.00           C  
ATOM   4457  C   ALA C1816      69.569  22.218 -66.879  1.00  0.00           C  
ATOM   4458  O   ALA C1816      68.552  22.806 -66.521  1.00  0.00           O  
ATOM   4459  CB  ALA C1816      71.181  23.613 -68.209  1.00  0.00           C  
ATOM   4460  N   PRO C1817      70.152  21.302 -66.099  1.00  0.00           N  
ATOM   4461  CA  PRO C1817      71.317  20.470 -66.398  1.00  0.00           C  
ATOM   4462  C   PRO C1817      70.946  19.334 -67.357  1.00  0.00           C  
ATOM   4463  O   PRO C1817      69.769  19.084 -67.599  1.00  0.00           O  
ATOM   4464  CB  PRO C1817      71.710  19.975 -65.018  1.00  0.00           C  
ATOM   4465  CG  PRO C1817      70.367  19.806 -64.361  1.00  0.00           C  
ATOM   4466  CD  PRO C1817      69.671  21.064 -64.723  1.00  0.00           C  
ATOM   4467  N   SER C1818      71.951  18.646 -67.885  1.00  0.00           N  
ATOM   4468  CA  SER C1818      71.711  17.554 -68.828  1.00  0.00           C  
ATOM   4469  C   SER C1818      72.738  16.432 -68.767  1.00  0.00           C  
ATOM   4470  O   SER C1818      73.700  16.514 -68.002  1.00  0.00           O  
ATOM   4471  CB  SER C1818      71.637  18.120 -70.242  1.00  0.00           C  
ATOM   4472  OG  SER C1818      72.806  18.833 -70.632  1.00  0.00           O  
ATOM   4473  N   PHE C1819      72.526  15.371 -69.543  1.00  0.00           N  
ATOM   4474  CA  PHE C1819      73.489  14.262 -69.565  1.00  0.00           C  
ATOM   4475  C   PHE C1819      74.667  14.732 -70.400  1.00  0.00           C  
ATOM   4476  O   PHE C1819      74.488  15.402 -71.418  1.00  0.00           O  
ATOM   4477  CB  PHE C1819      72.898  12.992 -70.202  1.00  0.00           C  
ATOM   4478  CG  PHE C1819      71.727  12.422 -69.457  1.00  0.00           C  
ATOM   4479  CD1 PHE C1819      71.861  11.963 -68.160  1.00  0.00           C  
ATOM   4480  CD2 PHE C1819      70.470  12.355 -70.061  1.00  0.00           C  
ATOM   4481  CE1 PHE C1819      70.763  11.448 -67.457  1.00  0.00           C  
ATOM   4482  CE2 PHE C1819      69.355  11.841 -69.366  1.00  0.00           C  
ATOM   4483  CZ  PHE C1819      69.503  11.392 -68.062  1.00  0.00           C  
ATOM   4484  N   ALA C1820      75.871  14.383 -69.968  1.00  0.00           N  
ATOM   4485  CA  ALA C1820      77.094  14.756 -70.678  1.00  0.00           C  
ATOM   4486  C   ALA C1820      77.477  13.633 -71.647  1.00  0.00           C  
ATOM   4487  O   ALA C1820      77.052  12.478 -71.489  1.00  0.00           O  
ATOM   4488  CB  ALA C1820      78.198  14.963 -69.686  1.00  0.00           C  
ATOM   4489  N   ASN C1821      78.259  13.970 -72.666  1.00  0.00           N  
ATOM   4490  CA  ASN C1821      78.688  12.948 -73.610  1.00  0.00           C  
ATOM   4491  C   ASN C1821      79.689  12.073 -72.879  1.00  0.00           C  
ATOM   4492  O   ASN C1821      80.639  12.576 -72.276  1.00  0.00           O  
ATOM   4493  CB  ASN C1821      79.319  13.568 -74.872  1.00  0.00           C  
ATOM   4494  CG  ASN C1821      80.267  14.715 -74.565  1.00  0.00           C  
ATOM   4495  OD1 ASN C1821      79.953  15.583 -73.758  1.00  0.00           O  
ATOM   4496  ND2 ASN C1821      81.420  14.739 -75.235  1.00  0.00           N  
ATOM   4497  N   PRO C1822      79.479  10.749 -72.904  1.00  0.00           N  
ATOM   4498  CA  PRO C1822      80.372   9.797 -72.231  1.00  0.00           C  
ATOM   4499  C   PRO C1822      81.861  10.117 -72.396  1.00  0.00           C  
ATOM   4500  O   PRO C1822      82.648   9.930 -71.458  1.00  0.00           O  
ATOM   4501  CB  PRO C1822      79.976   8.463 -72.857  1.00  0.00           C  
ATOM   4502  CG  PRO C1822      78.489   8.637 -73.039  1.00  0.00           C  
ATOM   4503  CD  PRO C1822      78.418  10.039 -73.639  1.00  0.00           C  
ATOM   4504  N   THR C1830      82.235  10.608 -73.578  1.00  0.00           N  
ATOM   4505  CA  THR C1830      83.622  10.961 -73.866  1.00  0.00           C  
ATOM   4506  C   THR C1830      84.091  11.877 -72.766  1.00  0.00           C  
ATOM   4507  O   THR C1830      85.054  11.576 -72.057  1.00  0.00           O  
ATOM   4508  CB  THR C1830      83.769  11.725 -75.200  1.00  0.00           C  
ATOM   4509  OG1 THR C1830      83.305  10.908 -76.282  1.00  0.00           O  
ATOM   4510  CG2 THR C1830      85.230  12.090 -75.444  1.00  0.00           C  
ATOM   4511  N   ALA C1831      83.389  13.001 -72.638  1.00  0.00           N  
ATOM   4512  CA  ALA C1831      83.686  14.007 -71.627  1.00  0.00           C  
ATOM   4513  C   ALA C1831      83.919  13.367 -70.256  1.00  0.00           C  
ATOM   4514  O   ALA C1831      84.898  13.672 -69.579  1.00  0.00           O  
ATOM   4515  CB  ALA C1831      82.548  14.997 -71.555  1.00  0.00           C  
ATOM   4516  N   LEU C1832      83.016  12.474 -69.865  1.00  0.00           N  
ATOM   4517  CA  LEU C1832      83.107  11.790 -68.591  1.00  0.00           C  
ATOM   4518  C   LEU C1832      84.334  10.901 -68.526  1.00  0.00           C  
ATOM   4519  O   LEU C1832      84.858  10.623 -67.445  1.00  0.00           O  
ATOM   4520  CB  LEU C1832      81.858  10.945 -68.351  1.00  0.00           C  
ATOM   4521  CG  LEU C1832      80.524  11.648 -68.131  1.00  0.00           C  
ATOM   4522  CD1 LEU C1832      79.622  10.697 -67.393  1.00  0.00           C  
ATOM   4523  CD2 LEU C1832      80.695  12.896 -67.296  1.00  0.00           C  
ATOM   4524  N   ALA C1833      84.779  10.443 -69.692  1.00  0.00           N  
ATOM   4525  CA  ALA C1833      85.959   9.579 -69.788  1.00  0.00           C  
ATOM   4526  C   ALA C1833      87.208  10.393 -69.511  1.00  0.00           C  
ATOM   4527  O   ALA C1833      88.062   9.998 -68.718  1.00  0.00           O  
ATOM   4528  CB  ALA C1833      86.054   8.975 -71.171  1.00  0.00           C  
ATOM   4529  N   GLU C1834      87.308  11.533 -70.180  1.00  0.00           N  
ATOM   4530  CA  GLU C1834      88.448  12.408 -70.007  1.00  0.00           C  
ATOM   4531  C   GLU C1834      88.434  13.022 -68.604  1.00  0.00           C  
ATOM   4532  O   GLU C1834      89.458  13.514 -68.123  1.00  0.00           O  
ATOM   4533  CB  GLU C1834      88.436  13.495 -71.085  1.00  0.00           C  
ATOM   4534  CG  GLU C1834      88.355  12.952 -72.501  1.00  0.00           C  
ATOM   4535  CD  GLU C1834      88.296  14.052 -73.547  1.00  0.00           C  
ATOM   4536  OE1 GLU C1834      89.249  14.862 -73.608  1.00  0.00           O  
ATOM   4537  OE2 GLU C1834      87.303  14.109 -74.308  1.00  0.00           O  
ATOM   4538  N   LEU C1835      87.277  12.994 -67.947  1.00  0.00           N  
ATOM   4539  CA  LEU C1835      87.181  13.522 -66.591  1.00  0.00           C  
ATOM   4540  C   LEU C1835      87.400  12.413 -65.574  1.00  0.00           C  
ATOM   4541  O   LEU C1835      87.319  12.640 -64.366  1.00  0.00           O  
ATOM   4542  CB  LEU C1835      85.825  14.181 -66.337  1.00  0.00           C  
ATOM   4543  CG  LEU C1835      85.717  15.713 -66.409  1.00  0.00           C  
ATOM   4544  CD1 LEU C1835      87.099  16.397 -66.462  1.00  0.00           C  
ATOM   4545  CD2 LEU C1835      84.895  16.061 -67.622  1.00  0.00           C  
ATOM   4546  N   SER C1836      87.676  11.213 -66.073  1.00  0.00           N  
ATOM   4547  CA  SER C1836      87.926  10.069 -65.216  1.00  0.00           C  
ATOM   4548  C   SER C1836      86.761   9.793 -64.250  1.00  0.00           C  
ATOM   4549  O   SER C1836      86.950   9.242 -63.156  1.00  0.00           O  
ATOM   4550  CB  SER C1836      89.225  10.304 -64.434  1.00  0.00           C  
ATOM   4551  OG  SER C1836      89.588   9.160 -63.677  1.00  0.00           O  
ATOM   4552  N   ILE C1837      85.555  10.179 -64.647  1.00  0.00           N  
ATOM   4553  CA  ILE C1837      84.392   9.941 -63.802  1.00  0.00           C  
ATOM   4554  C   ILE C1837      83.231   9.312 -64.572  1.00  0.00           C  
ATOM   4555  O   ILE C1837      83.099   9.461 -65.798  1.00  0.00           O  
ATOM   4556  CB  ILE C1837      83.874  11.242 -63.148  1.00  0.00           C  
ATOM   4557  CG1 ILE C1837      83.507  12.256 -64.229  1.00  0.00           C  
ATOM   4558  CG2 ILE C1837      84.912  11.797 -62.192  1.00  0.00           C  
ATOM   4559  CD1 ILE C1837      82.295  13.079 -63.884  1.00  0.00           C  
ATOM   4560  N   GLN C1838      82.382   8.611 -63.833  1.00  0.00           N  
ATOM   4561  CA  GLN C1838      81.227   7.968 -64.424  1.00  0.00           C  
ATOM   4562  C   GLN C1838      80.037   8.127 -63.501  1.00  0.00           C  
ATOM   4563  O   GLN C1838      80.198   8.310 -62.287  1.00  0.00           O  
ATOM   4564  CB  GLN C1838      81.501   6.483 -64.636  1.00  0.00           C  
ATOM   4565  CG  GLN C1838      81.915   5.776 -63.363  1.00  0.00           C  
ATOM   4566  CD  GLN C1838      81.847   4.280 -63.496  1.00  0.00           C  
ATOM   4567  OE1 GLN C1838      82.323   3.713 -64.479  1.00  0.00           O  
ATOM   4568  NE2 GLN C1838      81.256   3.623 -62.502  1.00  0.00           N  
ATOM   4569  N   VAL C1839      78.843   8.044 -64.077  1.00  0.00           N  
ATOM   4570  CA  VAL C1839      77.627   8.172 -63.298  1.00  0.00           C  
ATOM   4571  C   VAL C1839      77.257   6.830 -62.705  1.00  0.00           C  
ATOM   4572  O   VAL C1839      77.243   5.824 -63.406  1.00  0.00           O  
ATOM   4573  CB  VAL C1839      76.452   8.633 -64.163  1.00  0.00           C  
ATOM   4574  CG1 VAL C1839      75.256   8.940 -63.274  1.00  0.00           C  
ATOM   4575  CG2 VAL C1839      76.857   9.832 -65.000  1.00  0.00           C  
ATOM   4576  N   VAL C1840      76.970   6.801 -61.414  1.00  0.00           N  
ATOM   4577  CA  VAL C1840      76.571   5.547 -60.809  1.00  0.00           C  
ATOM   4578  C   VAL C1840      75.066   5.397 -61.011  1.00  0.00           C  
ATOM   4579  O   VAL C1840      74.299   5.499 -60.059  1.00  0.00           O  
ATOM   4580  CB  VAL C1840      76.910   5.478 -59.274  1.00  0.00           C  
ATOM   4581  CG1 VAL C1840      78.405   5.560 -59.062  1.00  0.00           C  
ATOM   4582  CG2 VAL C1840      76.228   6.599 -58.512  1.00  0.00           C  
ATOM   4583  N   LYS C1841      74.635   5.206 -62.258  1.00  0.00           N  
ATOM   4584  CA  LYS C1841      73.210   5.003 -62.522  1.00  0.00           C  
ATOM   4585  C   LYS C1841      72.961   3.738 -61.715  1.00  0.00           C  
ATOM   4586  O   LYS C1841      73.426   2.654 -62.085  1.00  0.00           O  
ATOM   4587  CB  LYS C1841      72.938   4.750 -64.016  1.00  0.00           C  
ATOM   4588  CG  LYS C1841      73.210   5.950 -64.920  1.00  0.00           C  
ATOM   4589  CD  LYS C1841      72.832   5.689 -66.375  1.00  0.00           C  
ATOM   4590  CE  LYS C1841      73.065   6.938 -67.229  1.00  0.00           C  
ATOM   4591  NZ  LYS C1841      72.624   6.794 -68.653  1.00  0.00           N  
ATOM   4592  N   LYS C1842      72.261   3.883 -60.594  1.00  0.00           N  
ATOM   4593  CA  LYS C1842      72.018   2.746 -59.720  1.00  0.00           C  
ATOM   4594  C   LYS C1842      70.933   1.800 -60.178  1.00  0.00           C  
ATOM   4595  O   LYS C1842      69.823   2.208 -60.533  1.00  0.00           O  
ATOM   4596  CB  LYS C1842      71.712   3.205 -58.286  1.00  0.00           C  
ATOM   4597  CG  LYS C1842      71.593   2.039 -57.298  1.00  0.00           C  
ATOM   4598  CD  LYS C1842      71.720   2.474 -55.843  1.00  0.00           C  
ATOM   4599  CE  LYS C1842      71.868   1.259 -54.928  1.00  0.00           C  
ATOM   4600  NZ  LYS C1842      72.128   1.626 -53.507  1.00  0.00           N  
ATOM   4601  N   ALA C1843      71.286   0.521 -60.172  1.00  0.00           N  
ATOM   4602  CA  ALA C1843      70.364  -0.525 -60.542  1.00  0.00           C  
ATOM   4603  C   ALA C1843      69.778  -1.011 -59.226  1.00  0.00           C  
ATOM   4604  O   ALA C1843      70.391  -1.808 -58.516  1.00  0.00           O  
ATOM   4605  CB  ALA C1843      71.099  -1.652 -61.249  1.00  0.00           C  
ATOM   4606  N   GLU C1844      68.605  -0.488 -58.889  1.00  0.00           N  
ATOM   4607  CA  GLU C1844      67.908  -0.868 -57.664  1.00  0.00           C  
ATOM   4608  C   GLU C1844      66.718  -1.736 -58.093  1.00  0.00           C  
ATOM   4609  O   GLU C1844      66.356  -1.758 -59.276  1.00  0.00           O  
ATOM   4610  CB  GLU C1844      67.412   0.388 -56.924  1.00  0.00           C  
ATOM   4611  CG  GLU C1844      67.102   0.179 -55.437  1.00  0.00           C  
ATOM   4612  CD  GLU C1844      68.358  -0.022 -54.588  1.00  0.00           C  
ATOM   4613  OE1 GLU C1844      69.125   0.952 -54.420  1.00  0.00           O  
ATOM   4614  OE2 GLU C1844      68.580  -1.153 -54.093  1.00  0.00           O  
ATOM   4615  N   ASN C1845      66.120  -2.457 -57.150  1.00  0.00           N  
ATOM   4616  CA  ASN C1845      64.968  -3.297 -57.467  1.00  0.00           C  
ATOM   4617  C   ASN C1845      63.916  -2.475 -58.216  1.00  0.00           C  
ATOM   4618  O   ASN C1845      63.028  -3.032 -58.872  1.00  0.00           O  
ATOM   4619  CB  ASN C1845      64.362  -3.866 -56.179  1.00  0.00           C  
ATOM   4620  CG  ASN C1845      64.602  -2.966 -54.979  1.00  0.00           C  
ATOM   4621  OD1 ASN C1845      65.727  -2.870 -54.485  1.00  0.00           O  
ATOM   4622  ND2 ASN C1845      63.552  -2.291 -54.511  1.00  0.00           N  
ATOM   4623  N   ASN C1847      64.047  -1.149 -58.119  1.00  0.00           N  
ATOM   4624  CA  ASN C1847      63.130  -0.201 -58.749  1.00  0.00           C  
ATOM   4625  C   ASN C1847      61.692  -0.674 -58.551  1.00  0.00           C  
ATOM   4626  O   ASN C1847      61.072  -0.248 -57.550  1.00  0.00           O  
ATOM   4627  CB  ASN C1847      63.455  -0.051 -60.247  1.00  0.00           C  
ATOM   4628  CG  ASN C1847      62.583   0.996 -60.942  1.00  0.00           C  
ATOM   4629  OD1 ASN C1847      62.412   2.108 -60.446  1.00  0.00           O  
ATOM   4630  ND2 ASN C1847      62.041   0.641 -62.102  1.00  0.00           N  
ATOM   4631  OXT ASN C1847      61.214  -1.487 -59.373  1.00  0.00           O  
TER
END
