# Supplementary material for: Backbone Brackets and Arginine Tweezers delineate Class I and Class II aminoacyl tRNA synthetases
Source: PLoS Comput Biol. 2018 Apr 16;14(4):e1006101. doi: 10.1371/journal.pcbi.1006101 (PMC5919687; doi:10.1371/journal.pcbi.1006101)
Supplement: S12 File — All structures of Class II aaRS with residues renumbered according to the MSA. (GZ) [file pcbi.1006101.s024.tar.gz › 1evk_A_renum.pdb]

ATOM      1  N   ARG A 283      36.486  70.356  27.399  1.00  0.00           N  
ATOM      2  CA  ARG A 283      36.149  69.627  26.136  1.00  0.00           C  
ATOM      3  C   ARG A 283      37.212  68.653  25.626  1.00  0.00           C  
ATOM      4  O   ARG A 283      37.425  68.527  24.415  1.00  0.00           O  
ATOM      5  CB  ARG A 283      35.794  70.614  25.015  1.00  0.00           C  
ATOM      6  CG  ARG A 283      34.439  71.289  25.185  1.00  0.00           C  
ATOM      7  CD  ARG A 283      34.154  72.243  24.035  1.00  0.00           C  
ATOM      8  NE  ARG A 283      33.050  73.158  24.323  1.00  0.00           N  
ATOM      9  CZ  ARG A 283      31.767  72.849  24.188  1.00  0.00           C  
ATOM     10  NH1 ARG A 283      31.409  71.642  23.769  1.00  0.00           N  
ATOM     11  NH2 ARG A 283      30.839  73.751  24.467  1.00  0.00           N  
ATOM     12  N   ASP A 291      37.896  67.981  26.545  1.00  0.00           N  
ATOM     13  CA  ASP A 291      38.887  66.970  26.167  1.00  0.00           C  
ATOM     14  C   ASP A 291      38.193  65.649  26.478  1.00  0.00           C  
ATOM     15  O   ASP A 291      37.844  65.399  27.627  1.00  0.00           O  
ATOM     16  CB  ASP A 291      40.155  67.073  27.015  1.00  0.00           C  
ATOM     17  CG  ASP A 291      41.085  65.883  26.805  1.00  0.00           C  
ATOM     18  OD1 ASP A 291      41.514  65.647  25.653  1.00  0.00           O  
ATOM     19  OD2 ASP A 291      41.380  65.174  27.785  1.00  0.00           O  
ATOM     20  N   HIS A 292      37.998  64.800  25.477  1.00  0.00           N  
ATOM     21  CA  HIS A 292      37.284  63.555  25.735  1.00  0.00           C  
ATOM     22  C   HIS A 292      38.003  62.599  26.675  1.00  0.00           C  
ATOM     23  O   HIS A 292      37.358  61.824  27.375  1.00  0.00           O  
ATOM     24  CB  HIS A 292      36.930  62.840  24.422  1.00  0.00           C  
ATOM     25  CG  HIS A 292      38.093  62.187  23.746  1.00  0.00           C  
ATOM     26  ND1 HIS A 292      38.987  62.884  22.961  1.00  0.00           N  
ATOM     27  CD2 HIS A 292      38.512  60.898  23.745  1.00  0.00           C  
ATOM     28  CE1 HIS A 292      39.906  62.052  22.503  1.00  0.00           C  
ATOM     29  NE2 HIS A 292      39.640  60.840  22.963  1.00  0.00           N  
ATOM     30  N   ARG A 293      39.330  62.649  26.706  1.00  0.00           N  
ATOM     31  CA  ARG A 293      40.076  61.767  27.596  1.00  0.00           C  
ATOM     32  C   ARG A 293      39.804  62.136  29.048  1.00  0.00           C  
ATOM     33  O   ARG A 293      39.582  61.263  29.893  1.00  0.00           O  
ATOM     34  CB  ARG A 293      41.585  61.848  27.293  1.00  0.00           C  
ATOM     35  CG  ARG A 293      41.966  61.331  25.907  1.00  0.00           C  
ATOM     36  CD  ARG A 293      43.432  61.598  25.620  1.00  0.00           C  
ATOM     37  NE  ARG A 293      43.700  63.033  25.690  1.00  0.00           N  
ATOM     38  CZ  ARG A 293      44.889  63.593  25.485  1.00  0.00           C  
ATOM     39  NH1 ARG A 293      45.943  62.837  25.197  1.00  0.00           N  
ATOM     40  NH2 ARG A 293      45.022  64.913  25.557  1.00  0.00           N  
ATOM     41  N   LYS A 296      39.812  63.434  29.345  1.00  0.00           N  
ATOM     42  CA  LYS A 296      39.561  63.875  30.707  1.00  0.00           C  
ATOM     43  C   LYS A 296      38.110  63.584  31.080  1.00  0.00           C  
ATOM     44  O   LYS A 296      37.834  63.067  32.158  1.00  0.00           O  
ATOM     45  CB  LYS A 296      39.842  65.378  30.834  1.00  0.00           C  
ATOM     46  CG  LYS A 296      39.603  65.940  32.223  1.00  0.00           C  
ATOM     47  CD  LYS A 296      39.986  67.418  32.276  1.00  0.00           C  
ATOM     48  CE  LYS A 296      39.939  67.956  33.703  1.00  0.00           C  
ATOM     49  NZ  LYS A 296      40.887  67.234  34.604  1.00  0.00           N  
ATOM     50  N   ILE A 297      37.188  63.910  30.180  1.00  0.00           N  
ATOM     51  CA  ILE A 297      35.772  63.666  30.424  1.00  0.00           C  
ATOM     52  C   ILE A 297      35.487  62.164  30.570  1.00  0.00           C  
ATOM     53  O   ILE A 297      34.733  61.752  31.461  1.00  0.00           O  
ATOM     54  CB  ILE A 297      34.918  64.291  29.293  1.00  0.00           C  
ATOM     55  CG1 ILE A 297      35.068  65.822  29.357  1.00  0.00           C  
ATOM     56  CG2 ILE A 297      33.435  63.880  29.440  1.00  0.00           C  
ATOM     57  CD1 ILE A 297      34.460  66.554  28.204  1.00  0.00           C  
ATOM     58  N   GLY A 298      36.124  61.358  29.726  1.00  0.00           N  
ATOM     59  CA  GLY A 298      35.933  59.916  29.781  1.00  0.00           C  
ATOM     60  C   GLY A 298      36.320  59.329  31.127  1.00  0.00           C  
ATOM     61  O   GLY A 298      35.770  58.315  31.564  1.00  0.00           O  
ATOM     62  N   LYS A 303      37.283  59.953  31.796  1.00  0.00           N  
ATOM     63  CA  LYS A 303      37.697  59.460  33.100  1.00  0.00           C  
ATOM     64  C   LYS A 303      36.755  59.981  34.173  1.00  0.00           C  
ATOM     65  O   LYS A 303      36.388  59.246  35.091  1.00  0.00           O  
ATOM     66  CB  LYS A 303      39.139  59.892  33.404  1.00  0.00           C  
ATOM     67  CG  LYS A 303      39.628  59.512  34.799  1.00  0.00           C  
ATOM     68  CD  LYS A 303      41.129  59.757  34.970  1.00  0.00           C  
ATOM     69  CE  LYS A 303      41.533  61.204  34.656  1.00  0.00           C  
ATOM     70  NZ  LYS A 303      41.717  61.504  33.189  1.00  0.00           N  
ATOM     71  N   GLN A 305      36.343  61.242  34.065  1.00  0.00           N  
ATOM     72  CA  GLN A 305      35.454  61.809  35.077  1.00  0.00           C  
ATOM     73  C   GLN A 305      34.098  61.118  35.050  1.00  0.00           C  
ATOM     74  O   GLN A 305      33.465  60.958  36.082  1.00  0.00           O  
ATOM     75  CB  GLN A 305      35.252  63.318  34.858  1.00  0.00           C  
ATOM     76  CG  GLN A 305      36.555  64.107  34.743  1.00  0.00           C  
ATOM     77  CD  GLN A 305      36.338  65.569  34.372  1.00  0.00           C  
ATOM     78  OE1 GLN A 305      35.879  65.886  33.271  1.00  0.00           O  
ATOM     79  NE2 GLN A 305      36.679  66.469  35.292  1.00  0.00           N  
ATOM     80  N   LEU A 306      33.647  60.721  33.864  1.00  0.00           N  
ATOM     81  CA  LEU A 306      32.351  60.062  33.745  1.00  0.00           C  
ATOM     82  C   LEU A 306      32.478  58.537  33.721  1.00  0.00           C  
ATOM     83  O   LEU A 306      31.487  57.837  33.495  1.00  0.00           O  
ATOM     84  CB  LEU A 306      31.602  60.554  32.487  1.00  0.00           C  
ATOM     85  CG  LEU A 306      31.510  62.074  32.280  1.00  0.00           C  
ATOM     86  CD1 LEU A 306      30.496  62.363  31.186  1.00  0.00           C  
ATOM     87  CD2 LEU A 306      31.102  62.760  33.565  1.00  0.00           C  
ATOM     88  N   ASP A 307      33.692  58.036  33.947  1.00  0.00           N  
ATOM     89  CA  ASP A 307      33.943  56.589  34.018  1.00  0.00           C  
ATOM     90  C   ASP A 307      33.397  55.882  32.783  1.00  0.00           C  
ATOM     91  O   ASP A 307      32.696  54.880  32.898  1.00  0.00           O  
ATOM     92  CB  ASP A 307      33.288  56.033  35.306  1.00  0.00           C  
ATOM     93  CG  ASP A 307      33.659  54.581  35.604  1.00  0.00           C  
ATOM     94  OD1 ASP A 307      34.803  54.182  35.323  1.00  0.00           O  
ATOM     95  OD2 ASP A 307      32.809  53.837  36.160  1.00  0.00           O  
ATOM     96  N   LEU A 308      33.733  56.404  31.603  1.00  0.00           N  
ATOM     97  CA  LEU A 308      33.256  55.829  30.360  1.00  0.00           C  
ATOM     98  C   LEU A 308      34.150  54.715  29.819  1.00  0.00           C  
ATOM     99  O   LEU A 308      33.662  53.715  29.291  1.00  0.00           O  
ATOM    100  CB  LEU A 308      33.109  56.921  29.296  1.00  0.00           C  
ATOM    101  CG  LEU A 308      32.245  58.134  29.670  1.00  0.00           C  
ATOM    102  CD1 LEU A 308      32.194  59.095  28.501  1.00  0.00           C  
ATOM    103  CD2 LEU A 308      30.857  57.688  30.070  1.00  0.00           C  
ATOM    104  N   TYR A 309      35.458  54.881  29.946  1.00  0.00           N  
ATOM    105  CA  TYR A 309      36.365  53.875  29.420  1.00  0.00           C  
ATOM    106  C   TYR A 309      37.759  54.147  29.952  1.00  0.00           C  
ATOM    107  O   TYR A 309      37.976  55.097  30.687  1.00  0.00           O  
ATOM    108  CB  TYR A 309      36.420  53.984  27.895  1.00  0.00           C  
ATOM    109  CG  TYR A 309      37.218  55.195  27.411  1.00  0.00           C  
ATOM    110  CD1 TYR A 309      36.636  56.470  27.313  1.00  0.00           C  
ATOM    111  CD2 TYR A 309      38.576  55.067  27.098  1.00  0.00           C  
ATOM    112  CE1 TYR A 309      37.392  57.586  26.917  1.00  0.00           C  
ATOM    113  CE2 TYR A 309      39.337  56.162  26.702  1.00  0.00           C  
ATOM    114  CZ  TYR A 309      38.747  57.418  26.612  1.00  0.00           C  
ATOM    115  OH  TYR A 309      39.537  58.479  26.218  1.00  0.00           O  
ATOM    116  N   HIS A 310      38.696  53.296  29.584  1.00  0.00           N  
ATOM    117  CA  HIS A 310      40.082  53.536  29.942  1.00  0.00           C  
ATOM    118  C   HIS A 310      40.932  52.728  28.983  1.00  0.00           C  
ATOM    119  O   HIS A 310      40.423  51.852  28.274  1.00  0.00           O  
ATOM    120  CB  HIS A 310      40.381  53.187  31.407  1.00  0.00           C  
ATOM    121  CG  HIS A 310      40.779  51.759  31.639  1.00  0.00           C  
ATOM    122  ND1 HIS A 310      39.863  50.760  31.889  1.00  0.00           N  
ATOM    123  CD2 HIS A 310      42.002  51.173  31.692  1.00  0.00           C  
ATOM    124  CE1 HIS A 310      40.502  49.621  32.091  1.00  0.00           C  
ATOM    125  NE2 HIS A 310      41.801  49.842  31.977  1.00  0.00           N  
ATOM    126  N   MET A 311      42.218  53.064  28.935  1.00  0.00           N  
ATOM    127  CA  MET A 311      43.192  52.408  28.072  1.00  0.00           C  
ATOM    128  C   MET A 311      44.375  52.050  28.957  1.00  0.00           C  
ATOM    129  O   MET A 311      44.576  52.678  29.988  1.00  0.00           O  
ATOM    130  CB  MET A 311      43.716  53.389  27.014  1.00  0.00           C  
ATOM    131  CG  MET A 311      42.677  54.273  26.357  1.00  0.00           C  
ATOM    132  SD  MET A 311      41.814  53.381  25.089  1.00  0.00           S  
ATOM    133  CE  MET A 311      43.056  53.324  23.832  1.00  0.00           C  
ATOM    134  N   GLN A 312      45.150  51.051  28.552  1.00  0.00           N  
ATOM    135  CA  GLN A 312      46.365  50.684  29.286  1.00  0.00           C  
ATOM    136  C   GLN A 312      47.374  50.027  28.338  1.00  0.00           C  
ATOM    137  O   GLN A 312      47.008  49.515  27.279  1.00  0.00           O  
ATOM    138  CB  GLN A 312      46.054  49.807  30.508  1.00  0.00           C  
ATOM    139  CG  GLN A 312      45.291  48.537  30.267  1.00  0.00           C  
ATOM    140  CD  GLN A 312      44.980  47.818  31.585  1.00  0.00           C  
ATOM    141  OE1 GLN A 312      43.998  48.129  32.267  1.00  0.00           O  
ATOM    142  NE2 GLN A 312      45.837  46.870  31.955  1.00  0.00           N  
ATOM    143  N   GLU A 313      48.649  50.078  28.701  1.00  0.00           N  
ATOM    144  CA  GLU A 313      49.732  49.541  27.861  1.00  0.00           C  
ATOM    145  C   GLU A 313      49.615  48.071  27.472  1.00  0.00           C  
ATOM    146  O   GLU A 313      50.158  47.647  26.442  1.00  0.00           O  
ATOM    147  CB  GLU A 313      51.079  49.736  28.560  1.00  0.00           C  
ATOM    148  CG  GLU A 313      51.584  51.164  28.645  1.00  0.00           C  
ATOM    149  CD  GLU A 313      52.538  51.518  27.509  1.00  0.00           C  
ATOM    150  OE1 GLU A 313      53.287  50.622  27.044  1.00  0.00           O  
ATOM    151  OE2 GLU A 313      52.554  52.698  27.093  1.00  0.00           O  
ATOM    152  N   GLU A 314      48.932  47.280  28.290  1.00  0.00           N  
ATOM    153  CA  GLU A 314      48.806  45.861  27.970  1.00  0.00           C  
ATOM    154  C   GLU A 314      47.998  45.623  26.706  1.00  0.00           C  
ATOM    155  O   GLU A 314      47.980  44.506  26.178  1.00  0.00           O  
ATOM    156  CB  GLU A 314      48.173  45.090  29.127  1.00  0.00           C  
ATOM    157  CG  GLU A 314      49.067  44.907  30.356  1.00  0.00           C  
ATOM    158  CD  GLU A 314      49.154  46.138  31.240  1.00  0.00           C  
ATOM    159  OE1 GLU A 314      48.358  47.097  31.062  1.00  0.00           O  
ATOM    160  OE2 GLU A 314      50.027  46.134  32.133  1.00  0.00           O  
ATOM    161  N   ALA A 315      47.326  46.667  26.218  1.00  0.00           N  
ATOM    162  CA  ALA A 315      46.509  46.556  25.003  1.00  0.00           C  
ATOM    163  C   ALA A 315      46.479  47.922  24.320  1.00  0.00           C  
ATOM    164  O   ALA A 315      45.447  48.610  24.310  1.00  0.00           O  
ATOM    165  CB  ALA A 315      45.092  46.114  25.365  1.00  0.00           C  
ATOM    166  N   PRO A 316      47.607  48.322  23.714  1.00  0.00           N  
ATOM    167  CA  PRO A 316      47.699  49.623  23.041  1.00  0.00           C  
ATOM    168  C   PRO A 316      46.632  49.860  21.992  1.00  0.00           C  
ATOM    169  O   PRO A 316      46.434  49.042  21.101  1.00  0.00           O  
ATOM    170  CB  PRO A 316      49.119  49.617  22.441  1.00  0.00           C  
ATOM    171  CG  PRO A 316      49.881  48.669  23.348  1.00  0.00           C  
ATOM    172  CD  PRO A 316      48.852  47.549  23.539  1.00  0.00           C  
ATOM    173  N   GLY A 317      45.931  50.981  22.113  1.00  0.00           N  
ATOM    174  CA  GLY A 317      44.910  51.321  21.142  1.00  0.00           C  
ATOM    175  C   GLY A 317      43.654  50.476  21.175  1.00  0.00           C  
ATOM    176  O   GLY A 317      42.917  50.452  20.203  1.00  0.00           O  
ATOM    177  N   MET A 318      43.408  49.769  22.276  1.00  0.00           N  
ATOM    178  CA  MET A 318      42.199  48.956  22.367  1.00  0.00           C  
ATOM    179  C   MET A 318      41.430  49.345  23.611  1.00  0.00           C  
ATOM    180  O   MET A 318      41.890  49.169  24.738  1.00  0.00           O  
ATOM    181  CB  MET A 318      42.567  47.482  22.308  1.00  0.00           C  
ATOM    182  CG  MET A 318      43.203  47.156  20.949  1.00  0.00           C  
ATOM    183  SD  MET A 318      43.712  45.468  20.726  1.00  0.00           S  
ATOM    184  CE  MET A 318      45.360  45.530  21.621  1.00  0.00           C  
ATOM    185  N   VAL A 319      40.240  49.885  23.382  1.00  0.00           N  
ATOM    186  CA  VAL A 319      39.431  50.409  24.462  1.00  0.00           C  
ATOM    187  C   VAL A 319      38.836  49.416  25.438  1.00  0.00           C  
ATOM    188  O   VAL A 319      38.321  48.368  25.037  1.00  0.00           O  
ATOM    189  CB  VAL A 319      38.251  51.268  23.907  1.00  0.00           C  
ATOM    190  CG1 VAL A 319      37.575  52.004  25.043  1.00  0.00           C  
ATOM    191  CG2 VAL A 319      38.758  52.258  22.852  1.00  0.00           C  
ATOM    192  N   PHE A 320      38.950  49.742  26.724  1.00  0.00           N  
ATOM    193  CA  PHE A 320      38.302  48.953  27.751  1.00  0.00           C  
ATOM    194  C   PHE A 320      37.058  49.808  27.986  1.00  0.00           C  
ATOM    195  O   PHE A 320      37.148  50.876  28.608  1.00  0.00           O  
ATOM    196  CB  PHE A 320      39.092  48.895  29.056  1.00  0.00           C  
ATOM    197  CG  PHE A 320      40.321  48.043  28.988  1.00  0.00           C  
ATOM    198  CD1 PHE A 320      41.437  48.460  28.258  1.00  0.00           C  
ATOM    199  CD2 PHE A 320      40.390  46.846  29.693  1.00  0.00           C  
ATOM    200  CE1 PHE A 320      42.599  47.697  28.246  1.00  0.00           C  
ATOM    201  CE2 PHE A 320      41.556  46.078  29.680  1.00  0.00           C  
ATOM    202  CZ  PHE A 320      42.656  46.511  28.959  1.00  0.00           C  
ATOM    203  N   TRP A 321      35.920  49.383  27.448  1.00  0.00           N  
ATOM    204  CA  TRP A 321      34.673  50.125  27.645  1.00  0.00           C  
ATOM    205  C   TRP A 321      34.033  49.768  28.982  1.00  0.00           C  
ATOM    206  O   TRP A 321      33.685  48.608  29.216  1.00  0.00           O  
ATOM    207  CB  TRP A 321      33.671  49.823  26.523  1.00  0.00           C  
ATOM    208  CG  TRP A 321      34.012  50.478  25.229  1.00  0.00           C  
ATOM    209  CD1 TRP A 321      34.503  49.876  24.105  1.00  0.00           C  
ATOM    210  CD2 TRP A 321      33.862  51.866  24.913  1.00  0.00           C  
ATOM    211  NE1 TRP A 321      34.663  50.806  23.107  1.00  0.00           N  
ATOM    212  CE2 TRP A 321      34.277  52.036  23.575  1.00  0.00           C  
ATOM    213  CE3 TRP A 321      33.411  52.987  25.635  1.00  0.00           C  
ATOM    214  CZ2 TRP A 321      34.258  53.283  22.931  1.00  0.00           C  
ATOM    215  CZ3 TRP A 321      33.385  54.230  25.002  1.00  0.00           C  
ATOM    216  CH2 TRP A 321      33.810  54.367  23.655  1.00  0.00           C  
ATOM    217  N   HIS A 322      33.896  50.763  29.860  1.00  0.00           N  
ATOM    218  CA  HIS A 322      33.236  50.558  31.157  1.00  0.00           C  
ATOM    219  C   HIS A 322      31.718  50.562  30.900  1.00  0.00           C  
ATOM    220  O   HIS A 322      31.274  50.894  29.804  1.00  0.00           O  
ATOM    221  CB  HIS A 322      33.594  51.679  32.142  1.00  0.00           C  
ATOM    222  CG  HIS A 322      35.050  51.732  32.502  1.00  0.00           C  
ATOM    223  ND1 HIS A 322      36.036  51.174  31.713  1.00  0.00           N  
ATOM    224  CD2 HIS A 322      35.691  52.314  33.546  1.00  0.00           C  
ATOM    225  CE1 HIS A 322      37.220  51.409  32.256  1.00  0.00           C  
ATOM    226  NE2 HIS A 322      37.040  52.100  33.367  1.00  0.00           N  
ATOM    227  N   ASN A 323      30.937  50.200  31.908  1.00  0.00           N  
ATOM    228  CA  ASN A 323      29.483  50.134  31.743  1.00  0.00           C  
ATOM    229  C   ASN A 323      28.888  51.382  31.108  1.00  0.00           C  
ATOM    230  O   ASN A 323      28.181  51.289  30.093  1.00  0.00           O  
ATOM    231  CB  ASN A 323      28.804  49.854  33.084  1.00  0.00           C  
ATOM    232  CG  ASN A 323      27.292  49.800  32.963  1.00  0.00           C  
ATOM    233  OD1 ASN A 323      26.602  50.796  33.231  1.00  0.00           O  
ATOM    234  ND2 ASN A 323      26.770  48.656  32.530  1.00  0.00           N  
ATOM    235  N   ASP A 324      29.205  52.553  31.658  1.00  0.00           N  
ATOM    236  CA  ASP A 324      28.647  53.784  31.114  1.00  0.00           C  
ATOM    237  C   ASP A 324      29.085  54.153  29.707  1.00  0.00           C  
ATOM    238  O   ASP A 324      28.270  54.646  28.934  1.00  0.00           O  
ATOM    239  CB  ASP A 324      28.875  54.961  32.072  1.00  0.00           C  
ATOM    240  CG  ASP A 324      28.013  54.858  33.324  1.00  0.00           C  
ATOM    241  OD1 ASP A 324      27.259  53.869  33.445  1.00  0.00           O  
ATOM    242  OD2 ASP A 324      28.084  55.757  34.186  1.00  0.00           O  
ATOM    243  N   GLY A 325      30.351  53.923  29.365  1.00  0.00           N  
ATOM    244  CA  GLY A 325      30.793  54.224  28.020  1.00  0.00           C  
ATOM    245  C   GLY A 325      30.189  53.226  27.038  1.00  0.00           C  
ATOM    246  O   GLY A 325      29.867  53.578  25.902  1.00  0.00           O  
ATOM    247  N   TRP A 332      30.033  51.975  27.463  1.00  0.00           N  
ATOM    248  CA  TRP A 332      29.467  50.950  26.576  1.00  0.00           C  
ATOM    249  C   TRP A 332      27.973  51.231  26.311  1.00  0.00           C  
ATOM    250  O   TRP A 332      27.441  50.903  25.250  1.00  0.00           O  
ATOM    251  CB  TRP A 332      29.648  49.556  27.198  1.00  0.00           C  
ATOM    252  CG  TRP A 332      29.372  48.421  26.248  1.00  0.00           C  
ATOM    253  CD1 TRP A 332      28.523  47.363  26.458  1.00  0.00           C  
ATOM    254  CD2 TRP A 332      29.938  48.231  24.940  1.00  0.00           C  
ATOM    255  NE1 TRP A 332      28.523  46.530  25.354  1.00  0.00           N  
ATOM    256  CE2 TRP A 332      29.380  47.038  24.411  1.00  0.00           C  
ATOM    257  CE3 TRP A 332      30.859  48.949  24.164  1.00  0.00           C  
ATOM    258  CZ2 TRP A 332      29.711  46.553  23.132  1.00  0.00           C  
ATOM    259  CZ3 TRP A 332      31.191  48.468  22.889  1.00  0.00           C  
ATOM    260  CH2 TRP A 332      30.612  47.276  22.391  1.00  0.00           C  
ATOM    261  N   THR A 333      27.304  51.856  27.269  1.00  0.00           N  
ATOM    262  CA  THR A 333      25.888  52.188  27.100  1.00  0.00           C  
ATOM    263  C   THR A 333      25.730  53.189  25.965  1.00  0.00           C  
ATOM    264  O   THR A 333      24.798  53.107  25.179  1.00  0.00           O  
ATOM    265  CB  THR A 333      25.326  52.788  28.373  1.00  0.00           C  
ATOM    266  OG1 THR A 333      25.352  51.781  29.386  1.00  0.00           O  
ATOM    267  CG2 THR A 333      23.867  53.311  28.157  1.00  0.00           C  
ATOM    268  N   ILE A 334      26.654  54.135  25.880  1.00  0.00           N  
ATOM    269  CA  ILE A 334      26.608  55.138  24.836  1.00  0.00           C  
ATOM    270  C   ILE A 334      26.881  54.465  23.501  1.00  0.00           C  
ATOM    271  O   ILE A 334      26.208  54.737  22.501  1.00  0.00           O  
ATOM    272  CB  ILE A 334      27.670  56.245  25.063  1.00  0.00           C  
ATOM    273  CG1 ILE A 334      27.418  56.916  26.407  1.00  0.00           C  
ATOM    274  CG2 ILE A 334      27.580  57.293  23.947  1.00  0.00           C  
ATOM    275  CD1 ILE A 334      28.470  57.904  26.820  1.00  0.00           C  
ATOM    276  N   PHE A 335      27.884  53.590  23.483  1.00  0.00           N  
ATOM    277  CA  PHE A 335      28.218  52.879  22.263  1.00  0.00           C  
ATOM    278  C   PHE A 335      27.002  52.044  21.798  1.00  0.00           C  
ATOM    279  O   PHE A 335      26.640  52.058  20.621  1.00  0.00           O  
ATOM    280  CB  PHE A 335      29.433  51.987  22.516  1.00  0.00           C  
ATOM    281  CG  PHE A 335      30.050  51.412  21.264  1.00  0.00           C  
ATOM    282  CD1 PHE A 335      29.359  50.483  20.490  1.00  0.00           C  
ATOM    283  CD2 PHE A 335      31.336  51.778  20.881  1.00  0.00           C  
ATOM    284  CE1 PHE A 335      29.931  49.925  19.351  1.00  0.00           C  
ATOM    285  CE2 PHE A 335      31.924  51.224  19.742  1.00  0.00           C  
ATOM    286  CZ  PHE A 335      31.221  50.300  18.976  1.00  0.00           C  
ATOM    287  N   ARG A 336      26.366  51.333  22.727  1.00  0.00           N  
ATOM    288  CA  ARG A 336      25.208  50.521  22.369  1.00  0.00           C  
ATOM    289  C   ARG A 336      24.049  51.378  21.873  1.00  0.00           C  
ATOM    290  O   ARG A 336      23.353  50.972  20.944  1.00  0.00           O  
ATOM    291  CB  ARG A 336      24.763  49.636  23.550  1.00  0.00           C  
ATOM    292  CG  ARG A 336      25.758  48.512  23.831  1.00  0.00           C  
ATOM    293  CD  ARG A 336      25.254  47.502  24.855  1.00  0.00           C  
ATOM    294  NE  ARG A 336      25.100  48.072  26.194  1.00  0.00           N  
ATOM    295  CZ  ARG A 336      23.923  48.311  26.772  1.00  0.00           C  
ATOM    296  NH1 ARG A 336      22.791  48.033  26.128  1.00  0.00           N  
ATOM    297  NH2 ARG A 336      23.880  48.817  27.998  1.00  0.00           N  
ATOM    298  N   GLU A 337      23.821  52.548  22.472  1.00  0.00           N  
ATOM    299  CA  GLU A 337      22.729  53.400  21.977  1.00  0.00           C  
ATOM    300  C   GLU A 337      23.049  53.917  20.560  1.00  0.00           C  
ATOM    301  O   GLU A 337      22.143  54.069  19.738  1.00  0.00           O  
ATOM    302  CB  GLU A 337      22.445  54.579  22.911  1.00  0.00           C  
ATOM    303  CG  GLU A 337      21.633  54.246  24.153  1.00  0.00           C  
ATOM    304  CD  GLU A 337      20.377  53.412  23.872  1.00  0.00           C  
ATOM    305  OE1 GLU A 337      19.671  53.660  22.870  1.00  0.00           O  
ATOM    306  OE2 GLU A 337      20.090  52.497  24.672  1.00  0.00           O  
ATOM    307  N   LEU A 338      24.321  54.181  20.263  1.00  0.00           N  
ATOM    308  CA  LEU A 338      24.716  54.615  18.906  1.00  0.00           C  
ATOM    309  C   LEU A 338      24.349  53.526  17.896  1.00  0.00           C  
ATOM    310  O   LEU A 338      23.840  53.810  16.798  1.00  0.00           O  
ATOM    311  CB  LEU A 338      26.230  54.826  18.790  1.00  0.00           C  
ATOM    312  CG  LEU A 338      26.821  56.224  18.793  1.00  0.00           C  
ATOM    313  CD1 LEU A 338      28.315  56.119  18.423  1.00  0.00           C  
ATOM    314  CD2 LEU A 338      26.073  57.113  17.779  1.00  0.00           C  
ATOM    315  N   GLU A 339      24.641  52.281  18.275  1.00  0.00           N  
ATOM    316  CA  GLU A 339      24.359  51.125  17.441  1.00  0.00           C  
ATOM    317  C   GLU A 339      22.847  51.031  17.235  1.00  0.00           C  
ATOM    318  O   GLU A 339      22.388  50.817  16.128  1.00  0.00           O  
ATOM    319  CB  GLU A 339      24.867  49.855  18.129  1.00  0.00           C  
ATOM    320  CG  GLU A 339      25.731  48.981  17.262  1.00  0.00           C  
ATOM    321  CD  GLU A 339      26.775  48.228  18.067  1.00  0.00           C  
ATOM    322  OE1 GLU A 339      26.404  47.575  19.059  1.00  0.00           O  
ATOM    323  OE2 GLU A 339      27.970  48.288  17.700  1.00  0.00           O  
ATOM    324  N   VAL A 340      22.081  51.171  18.313  1.00  0.00           N  
ATOM    325  CA  VAL A 340      20.629  51.131  18.203  1.00  0.00           C  
ATOM    326  C   VAL A 340      20.187  52.170  17.167  1.00  0.00           C  
ATOM    327  O   VAL A 340      19.389  51.869  16.290  1.00  0.00           O  
ATOM    328  CB  VAL A 340      19.967  51.416  19.558  1.00  0.00           C  
ATOM    329  CG1 VAL A 340      18.458  51.736  19.369  1.00  0.00           C  
ATOM    330  CG2 VAL A 340      20.152  50.196  20.484  1.00  0.00           C  
ATOM    331  N   PHE A 341      20.733  53.381  17.257  1.00  0.00           N  
ATOM    332  CA  PHE A 341      20.390  54.458  16.326  1.00  0.00           C  
ATOM    333  C   PHE A 341      20.719  54.098  14.872  1.00  0.00           C  
ATOM    334  O   PHE A 341      19.874  54.225  13.981  1.00  0.00           O  
ATOM    335  CB  PHE A 341      21.125  55.733  16.709  1.00  0.00           C  
ATOM    336  CG  PHE A 341      21.063  56.806  15.660  1.00  0.00           C  
ATOM    337  CD1 PHE A 341      19.841  57.318  15.242  1.00  0.00           C  
ATOM    338  CD2 PHE A 341      22.229  57.341  15.122  1.00  0.00           C  
ATOM    339  CE1 PHE A 341      19.784  58.364  14.299  1.00  0.00           C  
ATOM    340  CE2 PHE A 341      22.179  58.384  14.184  1.00  0.00           C  
ATOM    341  CZ  PHE A 341      20.956  58.893  13.777  1.00  0.00           C  
ATOM    342  N   VAL A 342      21.948  53.658  14.632  1.00  0.00           N  
ATOM    343  CA  VAL A 342      22.360  53.263  13.293  1.00  0.00           C  
ATOM    344  C   VAL A 342      21.430  52.160  12.743  1.00  0.00           C  
ATOM    345  O   VAL A 342      21.039  52.195  11.564  1.00  0.00           O  
ATOM    346  CB  VAL A 342      23.815  52.727  13.293  1.00  0.00           C  
ATOM    347  CG1 VAL A 342      24.178  52.184  11.907  1.00  0.00           C  
ATOM    348  CG2 VAL A 342      24.778  53.819  13.731  1.00  0.00           C  
ATOM    349  N   ARG A 343      21.081  51.192  13.592  1.00  0.00           N  
ATOM    350  CA  ARG A 343      20.212  50.095  13.180  1.00  0.00           C  
ATOM    351  C   ARG A 343      18.847  50.612  12.754  1.00  0.00           C  
ATOM    352  O   ARG A 343      18.199  50.029  11.885  1.00  0.00           O  
ATOM    353  CB  ARG A 343      20.035  49.071  14.314  1.00  0.00           C  
ATOM    354  CG  ARG A 343      21.249  48.203  14.577  1.00  0.00           C  
ATOM    355  CD  ARG A 343      20.924  46.931  15.374  1.00  0.00           C  
ATOM    356  NE  ARG A 343      22.095  46.046  15.359  1.00  0.00           N  
ATOM    357  CZ  ARG A 343      22.886  45.817  16.402  1.00  0.00           C  
ATOM    358  NH1 ARG A 343      22.637  46.387  17.574  1.00  0.00           N  
ATOM    359  NH2 ARG A 343      23.968  45.065  16.259  1.00  0.00           N  
ATOM    360  N   SER A 344      18.394  51.699  13.368  1.00  0.00           N  
ATOM    361  CA  SER A 344      17.095  52.251  12.993  1.00  0.00           C  
ATOM    362  C   SER A 344      17.201  52.777  11.560  1.00  0.00           C  
ATOM    363  O   SER A 344      16.233  52.742  10.803  1.00  0.00           O  
ATOM    364  CB  SER A 344      16.678  53.377  13.958  1.00  0.00           C  
ATOM    365  OG  SER A 344      17.489  54.537  13.802  1.00  0.00           O  
ATOM    366  N   LYS A 345      18.383  53.253  11.182  1.00  0.00           N  
ATOM    367  CA  LYS A 345      18.586  53.762   9.828  1.00  0.00           C  
ATOM    368  C   LYS A 345      18.771  52.582   8.882  1.00  0.00           C  
ATOM    369  O   LYS A 345      18.389  52.638   7.708  1.00  0.00           O  
ATOM    370  CB  LYS A 345      19.830  54.653   9.744  1.00  0.00           C  
ATOM    371  CG  LYS A 345      19.901  55.783  10.762  1.00  0.00           C  
ATOM    372  CD  LYS A 345      18.598  56.559  10.892  1.00  0.00           C  
ATOM    373  CE  LYS A 345      18.314  57.428   9.691  1.00  0.00           C  
ATOM    374  NZ  LYS A 345      17.063  58.215   9.920  1.00  0.00           N  
ATOM    375  N   LEU A 347      19.373  51.508   9.381  1.00  0.00           N  
ATOM    376  CA  LEU A 347      19.582  50.339   8.540  1.00  0.00           C  
ATOM    377  C   LEU A 347      18.220  49.816   8.085  1.00  0.00           C  
ATOM    378  O   LEU A 347      18.033  49.471   6.918  1.00  0.00           O  
ATOM    379  CB  LEU A 347      20.361  49.246   9.295  1.00  0.00           C  
ATOM    380  CG  LEU A 347      21.821  49.587   9.670  1.00  0.00           C  
ATOM    381  CD1 LEU A 347      22.492  48.394  10.363  1.00  0.00           C  
ATOM    382  CD2 LEU A 347      22.597  49.969   8.441  1.00  0.00           C  
ATOM    383  N   LYS A 348      17.266  49.776   9.003  1.00  0.00           N  
ATOM    384  CA  LYS A 348      15.938  49.300   8.683  1.00  0.00           C  
ATOM    385  C   LYS A 348      15.261  50.257   7.698  1.00  0.00           C  
ATOM    386  O   LYS A 348      14.663  49.830   6.698  1.00  0.00           O  
ATOM    387  CB  LYS A 348      15.106  49.183   9.954  1.00  0.00           C  
ATOM    388  CG  LYS A 348      13.644  48.901   9.684  1.00  0.00           C  
ATOM    389  CD  LYS A 348      12.854  48.644  10.950  1.00  0.00           C  
ATOM    390  CE  LYS A 348      11.386  48.461  10.605  1.00  0.00           C  
ATOM    391  NZ  LYS A 348      10.520  48.163  11.763  1.00  0.00           N  
ATOM    392  N   GLU A 349      15.382  51.551   7.974  1.00  0.00           N  
ATOM    393  CA  GLU A 349      14.781  52.570   7.124  1.00  0.00           C  
ATOM    394  C   GLU A 349      15.317  52.603   5.695  1.00  0.00           C  
ATOM    395  O   GLU A 349      14.545  52.660   4.746  1.00  0.00           O  
ATOM    396  CB  GLU A 349      14.960  53.947   7.748  1.00  0.00           C  
ATOM    397  CG  GLU A 349      14.254  55.038   6.979  1.00  0.00           C  
ATOM    398  CD  GLU A 349      14.466  56.405   7.586  1.00  0.00           C  
ATOM    399  OE1 GLU A 349      14.866  56.470   8.775  1.00  0.00           O  
ATOM    400  OE2 GLU A 349      14.225  57.407   6.875  1.00  0.00           O  
ATOM    401  N   TYR A 352      16.635  52.594   5.538  1.00  0.00           N  
ATOM    402  CA  TYR A 352      17.236  52.637   4.211  1.00  0.00           C  
ATOM    403  C   TYR A 352      17.415  51.251   3.616  1.00  0.00           C  
ATOM    404  O   TYR A 352      18.157  51.070   2.657  1.00  0.00           O  
ATOM    405  CB  TYR A 352      18.586  53.367   4.259  1.00  0.00           C  
ATOM    406  CG  TYR A 352      18.468  54.854   4.531  1.00  0.00           C  
ATOM    407  CD1 TYR A 352      17.850  55.323   5.688  1.00  0.00           C  
ATOM    408  CD2 TYR A 352      18.975  55.787   3.630  1.00  0.00           C  
ATOM    409  CE1 TYR A 352      17.741  56.679   5.944  1.00  0.00           C  
ATOM    410  CE2 TYR A 352      18.867  57.154   3.875  1.00  0.00           C  
ATOM    411  CZ  TYR A 352      18.251  57.589   5.034  1.00  0.00           C  
ATOM    412  OH  TYR A 352      18.146  58.935   5.289  1.00  0.00           O  
ATOM    413  N   GLN A 361      16.733  50.281   4.213  1.00  0.00           N  
ATOM    414  CA  GLN A 361      16.756  48.897   3.773  1.00  0.00           C  
ATOM    415  C   GLN A 361      18.126  48.249   3.605  1.00  0.00           C  
ATOM    416  O   GLN A 361      18.566  47.969   2.480  1.00  0.00           O  
ATOM    417  CB  GLN A 361      15.958  48.767   2.469  1.00  0.00           C  
ATOM    418  CG  GLN A 361      14.449  48.909   2.660  1.00  0.00           C  
ATOM    419  CD  GLN A 361      13.723  49.242   1.359  1.00  0.00           C  
ATOM    420  OE1 GLN A 361      13.718  48.457   0.408  1.00  0.00           O  
ATOM    421  NE2 GLN A 361      13.114  50.419   1.314  1.00  0.00           N  
ATOM    422  N   TYR A 362      18.799  48.007   4.726  1.00  0.00           N  
ATOM    423  CA  TYR A 362      20.094  47.345   4.693  1.00  0.00           C  
ATOM    424  C   TYR A 362      19.959  46.042   5.455  1.00  0.00           C  
ATOM    425  O   TYR A 362      19.141  45.926   6.368  1.00  0.00           O  
ATOM    426  CB  TYR A 362      21.189  48.164   5.386  1.00  0.00           C  
ATOM    427  CG  TYR A 362      21.775  49.328   4.612  1.00  0.00           C  
ATOM    428  CD1 TYR A 362      21.053  50.510   4.431  1.00  0.00           C  
ATOM    429  CD2 TYR A 362      23.083  49.271   4.121  1.00  0.00           C  
ATOM    430  CE1 TYR A 362      21.622  51.611   3.789  1.00  0.00           C  
ATOM    431  CE2 TYR A 362      23.655  50.358   3.482  1.00  0.00           C  
ATOM    432  CZ  TYR A 362      22.915  51.527   3.323  1.00  0.00           C  
ATOM    433  OH  TYR A 362      23.475  52.612   2.704  1.00  0.00           O  
ATOM    434  N   GLN A 363      20.737  45.051   5.046  1.00  0.00           N  
ATOM    435  CA  GLN A 363      20.789  43.777   5.752  1.00  0.00           C  
ATOM    436  C   GLN A 363      21.893  44.053   6.774  1.00  0.00           C  
ATOM    437  O   GLN A 363      22.689  44.975   6.584  1.00  0.00           O  
ATOM    438  CB  GLN A 363      21.318  42.650   4.859  1.00  0.00           C  
ATOM    439  CG  GLN A 363      20.392  42.074   3.817  1.00  0.00           C  
ATOM    440  CD  GLN A 363      21.043  40.901   3.067  1.00  0.00           C  
ATOM    441  OE1 GLN A 363      20.468  40.360   2.130  1.00  0.00           O  
ATOM    442  NE2 GLN A 363      22.244  40.517   3.481  1.00  0.00           N  
ATOM    443  N   GLU A 364      21.950  43.272   7.845  1.00  0.00           N  
ATOM    444  CA  GLU A 364      23.040  43.416   8.792  1.00  0.00           C  
ATOM    445  C   GLU A 364      23.596  42.005   8.919  1.00  0.00           C  
ATOM    446  O   GLU A 364      22.856  41.055   9.172  1.00  0.00           O  
ATOM    447  CB  GLU A 364      22.597  43.913  10.177  1.00  0.00           C  
ATOM    448  CG  GLU A 364      23.820  44.360  11.037  1.00  0.00           C  
ATOM    449  CD  GLU A 364      23.523  44.536  12.544  1.00  0.00           C  
ATOM    450  OE1 GLU A 364      22.430  45.031  12.884  1.00  0.00           O  
ATOM    451  OE2 GLU A 364      24.400  44.183  13.382  1.00  0.00           O  
ATOM    452  N   VAL A 365      24.899  41.869   8.739  1.00  0.00           N  
ATOM    453  CA  VAL A 365      25.549  40.568   8.823  1.00  0.00           C  
ATOM    454  C   VAL A 365      26.700  40.654   9.823  1.00  0.00           C  
ATOM    455  O   VAL A 365      26.937  41.709  10.414  1.00  0.00           O  
ATOM    456  CB  VAL A 365      26.119  40.168   7.444  1.00  0.00           C  
ATOM    457  CG1 VAL A 365      25.008  40.230   6.392  1.00  0.00           C  
ATOM    458  CG2 VAL A 365      27.270  41.093   7.073  1.00  0.00           C  
ATOM    459  N   LYS A 366      27.408  39.549  10.007  1.00  0.00           N  
ATOM    460  CA  LYS A 366      28.555  39.519  10.922  1.00  0.00           C  
ATOM    461  C   LYS A 366      29.563  38.516  10.397  1.00  0.00           C  
ATOM    462  O   LYS A 366      29.242  37.330  10.217  1.00  0.00           O  
ATOM    463  CB  LYS A 366      28.131  39.124  12.339  1.00  0.00           C  
ATOM    464  CG  LYS A 366      29.257  39.280  13.376  1.00  0.00           C  
ATOM    465  CD  LYS A 366      29.546  40.732  13.719  1.00  0.00           C  
ATOM    466  CE  LYS A 366      30.610  40.827  14.826  1.00  0.00           C  
ATOM    467  NZ  LYS A 366      30.638  42.206  15.321  1.00  0.00           N  
ATOM    468  N   GLY A 368      30.776  38.999  10.134  1.00  0.00           N  
ATOM    469  CA  GLY A 368      31.828  38.139   9.616  1.00  0.00           C  
ATOM    470  C   GLY A 368      32.860  37.772  10.667  1.00  0.00           C  
ATOM    471  O   GLY A 368      32.926  38.412  11.716  1.00  0.00           O  
ATOM    472  N   PRO A 370      33.665  36.723  10.431  1.00  0.00           N  
ATOM    473  CA  PRO A 370      34.690  36.311  11.401  1.00  0.00           C  
ATOM    474  C   PRO A 370      35.819  37.334  11.499  1.00  0.00           C  
ATOM    475  O   PRO A 370      35.958  38.202  10.639  1.00  0.00           O  
ATOM    476  CB  PRO A 370      35.157  34.958  10.859  1.00  0.00           C  
ATOM    477  CG  PRO A 370      34.963  35.104   9.378  1.00  0.00           C  
ATOM    478  CD  PRO A 370      33.612  35.783   9.293  1.00  0.00           C  
ATOM    479  N   PHE A 371      36.612  37.233  12.559  1.00  0.00           N  
ATOM    480  CA  PHE A 371      37.708  38.155  12.790  1.00  0.00           C  
ATOM    481  C   PHE A 371      38.998  37.809  12.070  1.00  0.00           C  
ATOM    482  O   PHE A 371      39.896  38.636  11.980  1.00  0.00           O  
ATOM    483  CB  PHE A 371      37.971  38.270  14.282  1.00  0.00           C  
ATOM    484  CG  PHE A 371      36.855  38.925  15.024  1.00  0.00           C  
ATOM    485  CD1 PHE A 371      36.584  40.276  14.833  1.00  0.00           C  
ATOM    486  CD2 PHE A 371      36.035  38.183  15.872  1.00  0.00           C  
ATOM    487  CE1 PHE A 371      35.501  40.885  15.481  1.00  0.00           C  
ATOM    488  CE2 PHE A 371      34.955  38.780  16.522  1.00  0.00           C  
ATOM    489  CZ  PHE A 371      34.687  40.130  16.327  1.00  0.00           C  
ATOM    490  N   MET A 372      39.108  36.587  11.577  1.00  0.00           N  
ATOM    491  CA  MET A 372      40.319  36.227  10.856  1.00  0.00           C  
ATOM    492  C   MET A 372      40.036  35.311   9.684  1.00  0.00           C  
ATOM    493  O   MET A 372      39.044  34.573   9.668  1.00  0.00           O  
ATOM    494  CB  MET A 372      41.371  35.616  11.798  1.00  0.00           C  
ATOM    495  CG  MET A 372      40.997  34.327  12.483  1.00  0.00           C  
ATOM    496  SD  MET A 372      42.289  33.811  13.662  1.00  0.00           S  
ATOM    497  CE  MET A 372      41.954  34.821  15.057  1.00  0.00           C  
ATOM    498  N   MET A 373      40.900  35.405   8.679  1.00  0.00           N  
ATOM    499  CA  MET A 373      40.784  34.604   7.474  1.00  0.00           C  
ATOM    500  C   MET A 373      42.185  34.291   6.971  1.00  0.00           C  
ATOM    501  O   MET A 373      43.139  35.007   7.279  1.00  0.00           O  
ATOM    502  CB  MET A 373      40.006  35.358   6.391  1.00  0.00           C  
ATOM    503  CG  MET A 373      38.569  35.702   6.762  1.00  0.00           C  
ATOM    504  SD  MET A 373      37.544  36.030   5.291  1.00  0.00           S  
ATOM    505  CE  MET A 373      38.013  37.733   4.910  1.00  0.00           C  
ATOM    506  N   ASP A 374      42.291  33.210   6.205  1.00  0.00           N  
ATOM    507  CA  ASP A 374      43.566  32.768   5.650  1.00  0.00           C  
ATOM    508  C   ASP A 374      44.291  33.915   4.949  1.00  0.00           C  
ATOM    509  O   ASP A 374      43.674  34.701   4.223  1.00  0.00           O  
ATOM    510  CB  ASP A 374      43.330  31.626   4.644  1.00  0.00           C  
ATOM    511  CG  ASP A 374      44.606  30.847   4.325  1.00  0.00           C  
ATOM    512  OD1 ASP A 374      45.667  31.472   4.097  1.00  0.00           O  
ATOM    513  OD2 ASP A 374      44.546  29.602   4.291  1.00  0.00           O  
ATOM    514  N   ARG A 375      45.597  34.009   5.179  1.00  0.00           N  
ATOM    515  CA  ARG A 375      46.424  35.033   4.541  1.00  0.00           C  
ATOM    516  C   ARG A 375      46.247  34.921   3.021  1.00  0.00           C  
ATOM    517  O   ARG A 375      46.321  35.910   2.304  1.00  0.00           O  
ATOM    518  CB  ARG A 375      47.895  34.823   4.904  1.00  0.00           C  
ATOM    519  CG  ARG A 375      48.747  36.061   4.738  1.00  0.00           C  
ATOM    520  CD  ARG A 375      50.189  35.811   5.160  1.00  0.00           C  
ATOM    521  NE  ARG A 375      51.104  36.102   4.060  1.00  0.00           N  
ATOM    522  CZ  ARG A 375      52.415  36.280   4.196  1.00  0.00           C  
ATOM    523  NH1 ARG A 375      52.981  36.196   5.392  1.00  0.00           N  
ATOM    524  NH2 ARG A 375      53.161  36.552   3.134  1.00  0.00           N  
ATOM    525  N   VAL A 376      45.988  33.706   2.549  1.00  0.00           N  
ATOM    526  CA  VAL A 376      45.789  33.445   1.128  1.00  0.00           C  
ATOM    527  C   VAL A 376      44.630  34.234   0.526  1.00  0.00           C  
ATOM    528  O   VAL A 376      44.738  34.748  -0.590  1.00  0.00           O  
ATOM    529  CB  VAL A 376      45.546  31.938   0.874  1.00  0.00           C  
ATOM    530  CG1 VAL A 376      45.049  31.709  -0.556  1.00  0.00           C  
ATOM    531  CG2 VAL A 376      46.838  31.166   1.115  1.00  0.00           C  
ATOM    532  N   LEU A 377      43.514  34.325   1.243  1.00  0.00           N  
ATOM    533  CA  LEU A 377      42.377  35.070   0.709  1.00  0.00           C  
ATOM    534  C   LEU A 377      42.700  36.564   0.691  1.00  0.00           C  
ATOM    535  O   LEU A 377      42.338  37.275  -0.249  1.00  0.00           O  
ATOM    536  CB  LEU A 377      41.112  34.813   1.539  1.00  0.00           C  
ATOM    537  CG  LEU A 377      39.768  34.984   0.813  1.00  0.00           C  
ATOM    538  CD1 LEU A 377      38.618  34.661   1.757  1.00  0.00           C  
ATOM    539  CD2 LEU A 377      39.629  36.401   0.295  1.00  0.00           C  
ATOM    540  N   TRP A 378      43.386  37.044   1.723  1.00  0.00           N  
ATOM    541  CA  TRP A 378      43.725  38.456   1.775  1.00  0.00           C  
ATOM    542  C   TRP A 378      44.653  38.833   0.640  1.00  0.00           C  
ATOM    543  O   TRP A 378      44.637  39.969   0.168  1.00  0.00           O  
ATOM    544  CB  TRP A 378      44.364  38.821   3.113  1.00  0.00           C  
ATOM    545  CG  TRP A 378      43.337  38.981   4.202  1.00  0.00           C  
ATOM    546  CD1 TRP A 378      42.978  38.054   5.133  1.00  0.00           C  
ATOM    547  CD2 TRP A 378      42.457  40.095   4.379  1.00  0.00           C  
ATOM    548  NE1 TRP A 378      41.915  38.516   5.878  1.00  0.00           N  
ATOM    549  CE2 TRP A 378      41.574  39.767   5.434  1.00  0.00           C  
ATOM    550  CE3 TRP A 378      42.319  41.334   3.745  1.00  0.00           C  
ATOM    551  CZ2 TRP A 378      40.568  40.636   5.868  1.00  0.00           C  
ATOM    552  CZ3 TRP A 378      41.315  42.200   4.177  1.00  0.00           C  
ATOM    553  CH2 TRP A 378      40.453  41.844   5.230  1.00  0.00           C  
ATOM    554  N   GLU A 388      45.463  37.882   0.196  1.00  0.00           N  
ATOM    555  CA  GLU A 388      46.378  38.160  -0.902  1.00  0.00           C  
ATOM    556  C   GLU A 388      45.635  38.259  -2.229  1.00  0.00           C  
ATOM    557  O   GLU A 388      46.099  38.915  -3.155  1.00  0.00           O  
ATOM    558  CB  GLU A 388      47.491  37.100  -0.954  1.00  0.00           C  
ATOM    559  CG  GLU A 388      48.665  37.481  -0.068  1.00  0.00           C  
ATOM    560  CD  GLU A 388      49.638  36.346   0.188  1.00  0.00           C  
ATOM    561  OE1 GLU A 388      49.285  35.178  -0.081  1.00  0.00           O  
ATOM    562  OE2 GLU A 388      50.756  36.626   0.683  1.00  0.00           O  
ATOM    563  N   LYS A 389      44.464  37.640  -2.308  1.00  0.00           N  
ATOM    564  CA  LYS A 389      43.667  37.677  -3.529  1.00  0.00           C  
ATOM    565  C   LYS A 389      42.945  39.010  -3.711  1.00  0.00           C  
ATOM    566  O   LYS A 389      42.378  39.281  -4.773  1.00  0.00           O  
ATOM    567  CB  LYS A 389      42.657  36.529  -3.527  1.00  0.00           C  
ATOM    568  CG  LYS A 389      43.308  35.166  -3.553  1.00  0.00           C  
ATOM    569  CD  LYS A 389      42.287  34.043  -3.498  1.00  0.00           C  
ATOM    570  CE  LYS A 389      42.973  32.676  -3.521  1.00  0.00           C  
ATOM    571  NZ  LYS A 389      42.010  31.551  -3.328  1.00  0.00           N  
ATOM    572  N   THR A 390      42.971  39.844  -2.676  1.00  0.00           N  
ATOM    573  CA  THR A 390      42.315  41.148  -2.732  1.00  0.00           C  
ATOM    574  C   THR A 390      43.288  42.232  -3.171  1.00  0.00           C  
ATOM    575  O   THR A 390      42.999  43.018  -4.073  1.00  0.00           O  
ATOM    576  CB  THR A 390      41.767  41.575  -1.358  1.00  0.00           C  
ATOM    577  OG1 THR A 390      42.865  41.840  -0.475  1.00  0.00           O  
ATOM    578  CG2 THR A 390      40.878  40.490  -0.768  1.00  0.00           C  
ATOM    579  N   GLY A 397      44.444  42.264  -2.517  1.00  0.00           N  
ATOM    580  CA  GLY A 397      45.457  43.262  -2.814  1.00  0.00           C  
ATOM    581  C   GLY A 397      45.761  43.986  -1.519  1.00  0.00           C  
ATOM    582  O   GLY A 397      46.715  44.765  -1.406  1.00  0.00           O  
ATOM    583  N   HIS A 398      44.920  43.706  -0.531  1.00  0.00           N  
ATOM    584  CA  HIS A 398      45.041  44.285   0.793  1.00  0.00           C  
ATOM    585  C   HIS A 398      46.405  43.954   1.397  1.00  0.00           C  
ATOM    586  O   HIS A 398      46.870  44.639   2.314  1.00  0.00           O  
ATOM    587  CB  HIS A 398      43.923  43.727   1.678  1.00  0.00           C  
ATOM    588  CG  HIS A 398      43.929  44.264   3.074  1.00  0.00           C  
ATOM    589  ND1 HIS A 398      44.893  43.925   3.998  1.00  0.00           N  
ATOM    590  CD2 HIS A 398      43.092  45.126   3.698  1.00  0.00           C  
ATOM    591  CE1 HIS A 398      44.648  44.557   5.134  1.00  0.00           C  
ATOM    592  NE2 HIS A 398      43.565  45.292   4.977  1.00  0.00           N  
ATOM    593  N   TRP A 404      47.055  42.914   0.881  1.00  0.00           N  
ATOM    594  CA  TRP A 404      48.345  42.534   1.427  1.00  0.00           C  
ATOM    595  C   TRP A 404      49.474  43.455   0.998  1.00  0.00           C  
ATOM    596  O   TRP A 404      50.450  43.603   1.720  1.00  0.00           O  
ATOM    597  CB  TRP A 404      48.694  41.081   1.085  1.00  0.00           C  
ATOM    598  CG  TRP A 404      49.863  40.606   1.900  1.00  0.00           C  
ATOM    599  CD1 TRP A 404      51.182  40.637   1.541  1.00  0.00           C  
ATOM    600  CD2 TRP A 404      49.829  40.165   3.263  1.00  0.00           C  
ATOM    601  NE1 TRP A 404      51.972  40.255   2.601  1.00  0.00           N  
ATOM    602  CE2 TRP A 404      51.168  39.961   3.672  1.00  0.00           C  
ATOM    603  CE3 TRP A 404      48.800  39.932   4.182  1.00  0.00           C  
ATOM    604  CZ2 TRP A 404      51.503  39.532   4.962  1.00  0.00           C  
ATOM    605  CZ3 TRP A 404      49.134  39.507   5.467  1.00  0.00           C  
ATOM    606  CH2 TRP A 404      50.475  39.312   5.842  1.00  0.00           C  
ATOM    607  N   ASP A 406      49.357  44.073  -0.172  1.00  0.00           N  
ATOM    608  CA  ASP A 406      50.411  44.982  -0.616  1.00  0.00           C  
ATOM    609  C   ASP A 406      50.233  46.328   0.082  1.00  0.00           C  
ATOM    610  O   ASP A 406      51.168  46.877   0.670  1.00  0.00           O  
ATOM    611  CB  ASP A 406      50.366  45.181  -2.139  1.00  0.00           C  
ATOM    612  CG  ASP A 406      51.516  44.475  -2.862  1.00  0.00           C  
ATOM    613  OD1 ASP A 406      52.613  44.370  -2.275  1.00  0.00           O  
ATOM    614  OD2 ASP A 406      51.328  44.043  -4.024  1.00  0.00           O  
ATOM    615  N   ASN A 486      49.011  46.839   0.026  1.00  0.00           N  
ATOM    616  CA  ASN A 486      48.681  48.124   0.623  1.00  0.00           C  
ATOM    617  C   ASN A 486      48.553  48.123   2.150  1.00  0.00           C  
ATOM    618  O   ASN A 486      48.797  49.146   2.788  1.00  0.00           O  
ATOM    619  CB  ASN A 486      47.379  48.638   0.009  1.00  0.00           C  
ATOM    620  CG  ASN A 486      47.489  50.067  -0.470  1.00  0.00           C  
ATOM    621  OD1 ASN A 486      47.778  50.975   0.308  1.00  0.00           O  
ATOM    622  ND2 ASN A 486      47.257  50.278  -1.764  1.00  0.00           N  
ATOM    623  N   TYR A 487      48.181  46.992   2.746  1.00  0.00           N  
ATOM    624  CA  TYR A 487      48.012  46.945   4.198  1.00  0.00           C  
ATOM    625  C   TYR A 487      48.918  46.003   4.988  1.00  0.00           C  
ATOM    626  O   TYR A 487      48.975  46.082   6.216  1.00  0.00           O  
ATOM    627  CB  TYR A 487      46.570  46.603   4.552  1.00  0.00           C  
ATOM    628  CG  TYR A 487      45.517  47.603   4.124  1.00  0.00           C  
ATOM    629  CD1 TYR A 487      45.097  47.691   2.789  1.00  0.00           C  
ATOM    630  CD2 TYR A 487      44.901  48.434   5.066  1.00  0.00           C  
ATOM    631  CE1 TYR A 487      44.089  48.581   2.407  1.00  0.00           C  
ATOM    632  CE2 TYR A 487      43.896  49.326   4.691  1.00  0.00           C  
ATOM    633  CZ  TYR A 487      43.495  49.392   3.364  1.00  0.00           C  
ATOM    634  OH  TYR A 487      42.496  50.268   3.000  1.00  0.00           O  
ATOM    635  N   LYS A 488      49.601  45.104   4.293  1.00  0.00           N  
ATOM    636  CA  LYS A 488      50.506  44.153   4.932  1.00  0.00           C  
ATOM    637  C   LYS A 488      51.116  44.642   6.239  1.00  0.00           C  
ATOM    638  O   LYS A 488      51.045  43.956   7.255  1.00  0.00           O  
ATOM    639  CB  LYS A 488      51.638  43.794   3.966  1.00  0.00           C  
ATOM    640  CG  LYS A 488      52.946  43.415   4.626  1.00  0.00           C  
ATOM    641  CD  LYS A 488      54.037  43.204   3.591  1.00  0.00           C  
ATOM    642  CE  LYS A 488      55.396  43.077   4.260  1.00  0.00           C  
ATOM    643  NZ  LYS A 488      56.459  42.702   3.288  1.00  0.00           N  
ATOM    644  N   ASP A 495      51.711  45.829   6.208  1.00  0.00           N  
ATOM    645  CA  ASP A 495      52.373  46.397   7.378  1.00  0.00           C  
ATOM    646  C   ASP A 495      51.463  46.797   8.534  1.00  0.00           C  
ATOM    647  O   ASP A 495      51.938  47.054   9.641  1.00  0.00           O  
ATOM    648  CB  ASP A 495      53.217  47.600   6.948  1.00  0.00           C  
ATOM    649  CG  ASP A 495      54.407  47.197   6.087  1.00  0.00           C  
ATOM    650  OD1 ASP A 495      54.398  46.069   5.544  1.00  0.00           O  
ATOM    651  OD2 ASP A 495      55.348  48.013   5.947  1.00  0.00           O  
ATOM    652  N   ALA A 496      50.160  46.851   8.285  1.00  0.00           N  
ATOM    653  CA  ALA A 496      49.216  47.216   9.331  1.00  0.00           C  
ATOM    654  C   ALA A 496      48.425  46.017   9.850  1.00  0.00           C  
ATOM    655  O   ALA A 496      47.692  46.139  10.829  1.00  0.00           O  
ATOM    656  CB  ALA A 496      48.260  48.284   8.826  1.00  0.00           C  
ATOM    657  N   MET A 497      48.561  44.863   9.207  1.00  0.00           N  
ATOM    658  CA  MET A 497      47.817  43.700   9.661  1.00  0.00           C  
ATOM    659  C   MET A 497      48.493  42.876  10.744  1.00  0.00           C  
ATOM    660  O   MET A 497      49.716  42.718  10.765  1.00  0.00           O  
ATOM    661  CB  MET A 497      47.459  42.774   8.492  1.00  0.00           C  
ATOM    662  CG  MET A 497      46.297  43.272   7.670  1.00  0.00           C  
ATOM    663  SD  MET A 497      45.544  41.994   6.660  1.00  0.00           S  
ATOM    664  CE  MET A 497      46.621  42.020   5.282  1.00  0.00           C  
ATOM    665  N   PHE A 498      47.666  42.378  11.658  1.00  0.00           N  
ATOM    666  CA  PHE A 498      48.103  41.512  12.741  1.00  0.00           C  
ATOM    667  C   PHE A 498      47.942  40.122  12.145  1.00  0.00           C  
ATOM    668  O   PHE A 498      46.915  39.825  11.534  1.00  0.00           O  
ATOM    669  CB  PHE A 498      47.164  41.647  13.955  1.00  0.00           C  
ATOM    670  CG  PHE A 498      47.466  42.826  14.853  1.00  0.00           C  
ATOM    671  CD1 PHE A 498      48.524  42.779  15.753  1.00  0.00           C  
ATOM    672  CD2 PHE A 498      46.660  43.958  14.833  1.00  0.00           C  
ATOM    673  CE1 PHE A 498      48.773  43.834  16.624  1.00  0.00           C  
ATOM    674  CE2 PHE A 498      46.906  45.026  15.705  1.00  0.00           C  
ATOM    675  CZ  PHE A 498      47.963  44.960  16.601  1.00  0.00           C  
ATOM    676  N   THR A 499      48.947  39.271  12.289  1.00  0.00           N  
ATOM    677  CA  THR A 499      48.830  37.919  11.760  1.00  0.00           C  
ATOM    678  C   THR A 499      48.994  36.916  12.903  1.00  0.00           C  
ATOM    679  O   THR A 499      49.653  37.185  13.895  1.00  0.00           O  
ATOM    680  CB  THR A 499      49.910  37.624  10.684  1.00  0.00           C  
ATOM    681  OG1 THR A 499      51.203  37.833  11.259  1.00  0.00           O  
ATOM    682  CG2 THR A 499      49.749  38.545   9.483  1.00  0.00           C  
ATOM    683  N   THR A 500      48.375  35.758  12.762  1.00  0.00           N  
ATOM    684  CA  THR A 500      48.499  34.722  13.777  1.00  0.00           C  
ATOM    685  C   THR A 500      48.505  33.435  12.974  1.00  0.00           C  
ATOM    686  O   THR A 500      48.463  33.482  11.752  1.00  0.00           O  
ATOM    687  CB  THR A 500      47.292  34.758  14.788  1.00  0.00           C  
ATOM    688  OG1 THR A 500      47.495  33.782  15.816  1.00  0.00           O  
ATOM    689  CG2 THR A 500      45.979  34.473  14.080  1.00  0.00           C  
ATOM    690  N   SER A 501      48.563  32.285  13.624  1.00  0.00           N  
ATOM    691  CA  SER A 501      48.562  31.037  12.865  1.00  0.00           C  
ATOM    692  C   SER A 501      47.969  29.866  13.623  1.00  0.00           C  
ATOM    693  O   SER A 501      47.767  29.926  14.836  1.00  0.00           O  
ATOM    694  CB  SER A 501      49.984  30.675  12.467  1.00  0.00           C  
ATOM    695  OG  SER A 501      50.783  30.551  13.630  1.00  0.00           O  
ATOM    696  N   SER A 502      47.701  28.798  12.885  1.00  0.00           N  
ATOM    697  CA  SER A 502      47.177  27.567  13.452  1.00  0.00           C  
ATOM    698  C   SER A 502      47.485  26.401  12.515  1.00  0.00           C  
ATOM    699  O   SER A 502      47.228  26.478  11.314  1.00  0.00           O  
ATOM    700  CB  SER A 502      45.661  27.651  13.662  1.00  0.00           C  
ATOM    701  OG  SER A 502      45.168  26.383  14.071  1.00  0.00           O  
ATOM    702  N   GLU A 651      48.031  25.328  13.081  1.00  0.00           N  
ATOM    703  CA  GLU A 651      48.371  24.128  12.323  1.00  0.00           C  
ATOM    704  C   GLU A 651      49.038  24.485  10.986  1.00  0.00           C  
ATOM    705  O   GLU A 651      48.599  24.061   9.927  1.00  0.00           O  
ATOM    706  CB  GLU A 651      47.104  23.282  12.092  1.00  0.00           C  
ATOM    707  CG  GLU A 651      46.246  23.132  13.346  1.00  0.00           C  
ATOM    708  CD  GLU A 651      45.020  22.247  13.158  1.00  0.00           C  
ATOM    709  OE1 GLU A 651      44.600  22.004  12.009  1.00  0.00           O  
ATOM    710  OE2 GLU A 651      44.462  21.809  14.177  1.00  0.00           O  
ATOM    711  N   ASN A 652      50.087  25.292  11.066  1.00  0.00           N  
ATOM    712  CA  ASN A 652      50.870  25.726   9.907  1.00  0.00           C  
ATOM    713  C   ASN A 652      50.239  26.611   8.825  1.00  0.00           C  
ATOM    714  O   ASN A 652      50.772  26.710   7.710  1.00  0.00           O  
ATOM    715  CB  ASN A 652      51.542  24.510   9.249  1.00  0.00           C  
ATOM    716  CG  ASN A 652      52.738  24.021  10.041  1.00  0.00           C  
ATOM    717  OD1 ASN A 652      53.444  24.820  10.657  1.00  0.00           O  
ATOM    718  ND2 ASN A 652      52.986  22.714  10.018  1.00  0.00           N  
ATOM    719  N   ARG A 653      49.117  27.255   9.137  1.00  0.00           N  
ATOM    720  CA  ARG A 653      48.487  28.173   8.185  1.00  0.00           C  
ATOM    721  C   ARG A 653      48.448  29.562   8.806  1.00  0.00           C  
ATOM    722  O   ARG A 653      48.206  29.691  10.005  1.00  0.00           O  
ATOM    723  CB  ARG A 653      47.064  27.729   7.832  1.00  0.00           C  
ATOM    724  CG  ARG A 653      47.012  26.487   6.963  1.00  0.00           C  
ATOM    725  CD  ARG A 653      45.768  26.478   6.104  1.00  0.00           C  
ATOM    726  NE  ARG A 653      44.602  25.984   6.818  1.00  0.00           N  
ATOM    727  CZ  ARG A 653      43.356  26.388   6.581  1.00  0.00           C  
ATOM    728  NH1 ARG A 653      43.109  27.303   5.650  1.00  0.00           N  
ATOM    729  NH2 ARG A 653      42.353  25.868   7.273  1.00  0.00           N  
ATOM    730  N   GLU A 654      48.703  30.597   8.010  1.00  0.00           N  
ATOM    731  CA  GLU A 654      48.674  31.963   8.532  1.00  0.00           C  
ATOM    732  C   GLU A 654      47.293  32.596   8.351  1.00  0.00           C  
ATOM    733  O   GLU A 654      46.608  32.358   7.350  1.00  0.00           O  
ATOM    734  CB  GLU A 654      49.705  32.860   7.841  1.00  0.00           C  
ATOM    735  CG  GLU A 654      51.154  32.656   8.253  1.00  0.00           C  
ATOM    736  CD  GLU A 654      51.892  33.988   8.458  1.00  0.00           C  
ATOM    737  OE1 GLU A 654      51.605  34.960   7.714  1.00  0.00           O  
ATOM    738  OE2 GLU A 654      52.764  34.062   9.359  1.00  0.00           O  
ATOM    739  N   TYR A 655      46.904  33.410   9.329  1.00  0.00           N  
ATOM    740  CA  TYR A 655      45.615  34.101   9.312  1.00  0.00           C  
ATOM    741  C   TYR A 655      45.826  35.569   9.644  1.00  0.00           C  
ATOM    742  O   TYR A 655      46.715  35.912  10.418  1.00  0.00           O  
ATOM    743  CB  TYR A 655      44.670  33.493  10.361  1.00  0.00           C  
ATOM    744  CG  TYR A 655      44.326  32.064  10.092  1.00  0.00           C  
ATOM    745  CD1 TYR A 655      43.353  31.742   9.161  1.00  0.00           C  
ATOM    746  CD2 TYR A 655      45.024  31.024  10.713  1.00  0.00           C  
ATOM    747  CE1 TYR A 655      43.074  30.429   8.835  1.00  0.00           C  
ATOM    748  CE2 TYR A 655      44.749  29.684  10.386  1.00  0.00           C  
ATOM    749  CZ  TYR A 655      43.770  29.407   9.439  1.00  0.00           C  
ATOM    750  OH  TYR A 655      43.486  28.120   9.039  1.00  0.00           O  
ATOM    751  N   CYS A 656      45.011  36.436   9.058  1.00  0.00           N  
ATOM    752  CA  CYS A 656      45.122  37.861   9.346  1.00  0.00           C  
ATOM    753  C   CYS A 656      43.875  38.332  10.081  1.00  0.00           C  
ATOM    754  O   CYS A 656      42.750  38.017   9.671  1.00  0.00           O  
ATOM    755  CB  CYS A 656      45.252  38.694   8.060  1.00  0.00           C  
ATOM    756  SG  CYS A 656      46.642  38.279   6.964  1.00  0.00           S  
ATOM    757  N   ILE A 657      44.084  39.069  11.170  1.00  0.00           N  
ATOM    758  CA  ILE A 657      42.986  39.645  11.930  1.00  0.00           C  
ATOM    759  C   ILE A 657      42.472  40.710  10.974  1.00  0.00           C  
ATOM    760  O   ILE A 657      43.240  41.558  10.542  1.00  0.00           O  
ATOM    761  CB  ILE A 657      43.476  40.332  13.221  1.00  0.00           C  
ATOM    762  CG1 ILE A 657      44.246  39.329  14.081  1.00  0.00           C  
ATOM    763  CG2 ILE A 657      42.293  40.923  13.988  1.00  0.00           C  
ATOM    764  CD1 ILE A 657      43.553  37.984  14.234  1.00  0.00           C  
ATOM    765  N   LYS A 658      41.184  40.680  10.656  1.00  0.00           N  
ATOM    766  CA  LYS A 658      40.653  41.630   9.703  1.00  0.00           C  
ATOM    767  C   LYS A 658      40.802  43.109  10.057  1.00  0.00           C  
ATOM    768  O   LYS A 658      40.516  43.544  11.171  1.00  0.00           O  
ATOM    769  CB  LYS A 658      39.183  41.310   9.378  1.00  0.00           C  
ATOM    770  CG  LYS A 658      38.152  41.505  10.516  1.00  0.00           C  
ATOM    771  CD  LYS A 658      36.747  41.350   9.943  1.00  0.00           C  
ATOM    772  CE  LYS A 658      35.641  41.227  11.007  1.00  0.00           C  
ATOM    773  NZ  LYS A 658      35.317  42.493  11.705  1.00  0.00           N  
ATOM    774  N   PRO A 659      41.303  43.895   9.093  1.00  0.00           N  
ATOM    775  CA  PRO A 659      41.519  45.334   9.184  1.00  0.00           C  
ATOM    776  C   PRO A 659      40.366  46.033   8.494  1.00  0.00           C  
ATOM    777  O   PRO A 659      40.260  47.249   8.543  1.00  0.00           O  
ATOM    778  CB  PRO A 659      42.827  45.513   8.436  1.00  0.00           C  
ATOM    779  CG  PRO A 659      42.648  44.576   7.340  1.00  0.00           C  
ATOM    780  CD  PRO A 659      42.077  43.333   7.979  1.00  0.00           C  
ATOM    781  N   MET A 660      39.502  45.245   7.848  1.00  0.00           N  
ATOM    782  CA  MET A 660      38.333  45.768   7.134  1.00  0.00           C  
ATOM    783  C   MET A 660      37.302  44.650   6.954  1.00  0.00           C  
ATOM    784  O   MET A 660      37.638  43.472   7.074  1.00  0.00           O  
ATOM    785  CB  MET A 660      38.744  46.344   5.752  1.00  0.00           C  
ATOM    786  CG  MET A 660      39.408  45.347   4.805  1.00  0.00           C  
ATOM    787  SD  MET A 660      40.087  46.103   3.268  1.00  0.00           S  
ATOM    788  CE  MET A 660      40.271  44.674   2.251  1.00  0.00           C  
ATOM    789  N   ASN A 661      36.058  45.019   6.657  1.00  0.00           N  
ATOM    790  CA  ASN A 661      34.985  44.046   6.468  1.00  0.00           C  
ATOM    791  C   ASN A 661      34.676  43.715   4.996  1.00  0.00           C  
ATOM    792  O   ASN A 661      33.923  42.779   4.713  1.00  0.00           O  
ATOM    793  CB  ASN A 661      33.698  44.560   7.128  1.00  0.00           C  
ATOM    794  CG  ASN A 661      33.863  44.805   8.621  1.00  0.00           C  
ATOM    795  OD1 ASN A 661      34.292  43.923   9.367  1.00  0.00           O  
ATOM    796  ND2 ASN A 661      33.522  46.003   9.059  1.00  0.00           N  
ATOM    797  N   CYS A 662      35.254  44.480   4.076  1.00  0.00           N  
ATOM    798  CA  CYS A 662      35.001  44.307   2.641  1.00  0.00           C  
ATOM    799  C   CYS A 662      35.055  42.870   2.118  1.00  0.00           C  
ATOM    800  O   CYS A 662      34.071  42.360   1.580  1.00  0.00           O  
ATOM    801  CB  CYS A 662      35.973  45.174   1.817  1.00  0.00           C  
ATOM    802  SG  CYS A 662      36.628  46.637   2.645  1.00  0.00           S  
ATOM    803  N   PRO A 663      36.209  42.203   2.255  1.00  0.00           N  
ATOM    804  CA  PRO A 663      36.354  40.821   1.779  1.00  0.00           C  
ATOM    805  C   PRO A 663      35.336  39.862   2.392  1.00  0.00           C  
ATOM    806  O   PRO A 663      34.764  39.017   1.692  1.00  0.00           O  
ATOM    807  CB  PRO A 663      37.792  40.481   2.158  1.00  0.00           C  
ATOM    808  CG  PRO A 663      38.480  41.794   2.055  1.00  0.00           C  
ATOM    809  CD  PRO A 663      37.504  42.725   2.735  1.00  0.00           C  
ATOM    810  N   GLY A 664      35.108  39.996   3.697  1.00  0.00           N  
ATOM    811  CA  GLY A 664      34.138  39.143   4.361  1.00  0.00           C  
ATOM    812  C   GLY A 664      32.745  39.304   3.778  1.00  0.00           C  
ATOM    813  O   GLY A 664      32.015  38.327   3.629  1.00  0.00           O  
ATOM    814  N   HIS A 665      32.359  40.529   3.441  1.00  0.00           N  
ATOM    815  CA  HIS A 665      31.034  40.746   2.870  1.00  0.00           C  
ATOM    816  C   HIS A 665      30.913  40.160   1.460  1.00  0.00           C  
ATOM    817  O   HIS A 665      29.806  39.859   0.997  1.00  0.00           O  
ATOM    818  CB  HIS A 665      30.693  42.238   2.854  1.00  0.00           C  
ATOM    819  CG  HIS A 665      30.374  42.786   4.210  1.00  0.00           C  
ATOM    820  ND1 HIS A 665      29.987  44.091   4.417  1.00  0.00           N  
ATOM    821  CD2 HIS A 665      30.402  42.201   5.432  1.00  0.00           C  
ATOM    822  CE1 HIS A 665      29.793  44.290   5.711  1.00  0.00           C  
ATOM    823  NE2 HIS A 665      30.039  43.160   6.349  1.00  0.00           N  
ATOM    824  N   VAL A 666      32.043  40.017   0.774  1.00  0.00           N  
ATOM    825  CA  VAL A 666      32.018  39.441  -0.565  1.00  0.00           C  
ATOM    826  C   VAL A 666      31.838  37.933  -0.388  1.00  0.00           C  
ATOM    827  O   VAL A 666      31.133  37.288  -1.169  1.00  0.00           O  
ATOM    828  CB  VAL A 666      33.319  39.720  -1.351  1.00  0.00           C  
ATOM    829  CG1 VAL A 666      33.263  39.015  -2.709  1.00  0.00           C  
ATOM    830  CG2 VAL A 666      33.495  41.215  -1.565  1.00  0.00           C  
ATOM    831  N   GLN A 667      32.452  37.377   0.652  1.00  0.00           N  
ATOM    832  CA  GLN A 667      32.314  35.950   0.909  1.00  0.00           C  
ATOM    833  C   GLN A 667      30.848  35.620   1.151  1.00  0.00           C  
ATOM    834  O   GLN A 667      30.361  34.569   0.737  1.00  0.00           O  
ATOM    835  CB  GLN A 667      33.147  35.525   2.119  1.00  0.00           C  
ATOM    836  CG  GLN A 667      34.632  35.814   1.971  1.00  0.00           C  
ATOM    837  CD  GLN A 667      35.210  35.231   0.695  1.00  0.00           C  
ATOM    838  OE1 GLN A 667      35.140  34.026   0.461  1.00  0.00           O  
ATOM    839  NE2 GLN A 667      35.788  36.091  -0.139  1.00  0.00           N  
ATOM    840  N   ILE A 668      30.136  36.520   1.818  1.00  0.00           N  
ATOM    841  CA  ILE A 668      28.718  36.278   2.076  1.00  0.00           C  
ATOM    842  C   ILE A 668      27.909  36.379   0.775  1.00  0.00           C  
ATOM    843  O   ILE A 668      26.993  35.588   0.539  1.00  0.00           O  
ATOM    844  CB  ILE A 668      28.166  37.276   3.130  1.00  0.00           C  
ATOM    845  CG1 ILE A 668      28.789  36.965   4.498  1.00  0.00           C  
ATOM    846  CG2 ILE A 668      26.646  37.198   3.185  1.00  0.00           C  
ATOM    847  CD1 ILE A 668      28.377  37.941   5.627  1.00  0.00           C  
ATOM    848  N   PHE A 669      28.255  37.352  -0.064  1.00  0.00           N  
ATOM    849  CA  PHE A 669      27.580  37.549  -1.350  1.00  0.00           C  
ATOM    850  C   PHE A 669      27.772  36.295  -2.228  1.00  0.00           C  
ATOM    851  O   PHE A 669      26.826  35.812  -2.854  1.00  0.00           O  
ATOM    852  CB  PHE A 669      28.167  38.782  -2.058  1.00  0.00           C  
ATOM    853  CG  PHE A 669      27.462  39.151  -3.337  1.00  0.00           C  
ATOM    854  CD1 PHE A 669      26.300  39.913  -3.313  1.00  0.00           C  
ATOM    855  CD2 PHE A 669      27.974  38.751  -4.567  1.00  0.00           C  
ATOM    856  CE1 PHE A 669      25.655  40.279  -4.497  1.00  0.00           C  
ATOM    857  CE2 PHE A 669      27.341  39.107  -5.762  1.00  0.00           C  
ATOM    858  CZ  PHE A 669      26.180  39.873  -5.729  1.00  0.00           C  
ATOM    859  N   ASN A 670      28.997  35.775  -2.240  1.00  0.00           N  
ATOM    860  CA  ASN A 670      29.368  34.589  -3.016  1.00  0.00           C  
ATOM    861  C   ASN A 670      28.619  33.304  -2.646  1.00  0.00           C  
ATOM    862  O   ASN A 670      28.716  32.304  -3.367  1.00  0.00           O  
ATOM    863  CB  ASN A 670      30.877  34.338  -2.895  1.00  0.00           C  
ATOM    864  CG  ASN A 670      31.711  35.372  -3.649  1.00  0.00           C  
ATOM    865  OD1 ASN A 670      32.938  35.395  -3.533  1.00  0.00           O  
ATOM    866  ND2 ASN A 670      31.050  36.222  -4.430  1.00  0.00           N  
ATOM    867  N   GLN A 671      27.886  33.325  -1.530  1.00  0.00           N  
ATOM    868  CA  GLN A 671      27.111  32.161  -1.087  1.00  0.00           C  
ATOM    869  C   GLN A 671      25.697  32.199  -1.663  1.00  0.00           C  
ATOM    870  O   GLN A 671      24.827  32.920  -1.168  1.00  0.00           O  
ATOM    871  CB  GLN A 671      27.037  32.120   0.438  1.00  0.00           C  
ATOM    872  CG  GLN A 671      28.367  31.828   1.071  1.00  0.00           C  
ATOM    873  CD  GLN A 671      28.813  30.417   0.790  1.00  0.00           C  
ATOM    874  OE1 GLN A 671      30.006  30.129   0.750  1.00  0.00           O  
ATOM    875  NE2 GLN A 671      27.852  29.518   0.607  1.00  0.00           N  
ATOM    876  N   GLY A 672      25.472  31.405  -2.703  1.00  0.00           N  
ATOM    877  CA  GLY A 672      24.173  31.385  -3.350  1.00  0.00           C  
ATOM    878  C   GLY A 672      24.241  32.131  -4.673  1.00  0.00           C  
ATOM    879  O   GLY A 672      24.902  33.168  -4.776  1.00  0.00           O  
ATOM    880  N   LEU A 675      23.565  31.606  -5.690  1.00  0.00           N  
ATOM    881  CA  LEU A 675      23.547  32.231  -7.013  1.00  0.00           C  
ATOM    882  C   LEU A 675      22.823  33.572  -6.934  1.00  0.00           C  
ATOM    883  O   LEU A 675      21.702  33.647  -6.434  1.00  0.00           O  
ATOM    884  CB  LEU A 675      22.820  31.325  -8.016  1.00  0.00           C  
ATOM    885  CG  LEU A 675      23.097  29.816  -7.970  1.00  0.00           C  
ATOM    886  CD1 LEU A 675      21.807  29.072  -7.616  1.00  0.00           C  
ATOM    887  CD2 LEU A 675      23.628  29.339  -9.314  1.00  0.00           C  
ATOM    888  N   LYS A 677      23.457  34.628  -7.430  1.00  0.00           N  
ATOM    889  CA  LYS A 677      22.852  35.954  -7.407  1.00  0.00           C  
ATOM    890  C   LYS A 677      22.431  36.383  -8.814  1.00  0.00           C  
ATOM    891  O   LYS A 677      23.075  36.018  -9.798  1.00  0.00           O  
ATOM    892  CB  LYS A 677      23.843  36.969  -6.836  1.00  0.00           C  
ATOM    893  CG  LYS A 677      24.213  36.733  -5.378  1.00  0.00           C  
ATOM    894  CD  LYS A 677      23.058  37.058  -4.445  1.00  0.00           C  
ATOM    895  CE  LYS A 677      23.478  36.911  -2.983  1.00  0.00           C  
ATOM    896  NZ  LYS A 677      23.898  35.515  -2.661  1.00  0.00           N  
ATOM    897  N   SER A 678      21.349  37.150  -8.903  1.00  0.00           N  
ATOM    898  CA  SER A 678      20.852  37.634 -10.189  1.00  0.00           C  
ATOM    899  C   SER A 678      20.533  39.115 -10.047  1.00  0.00           C  
ATOM    900  O   SER A 678      20.539  39.647  -8.933  1.00  0.00           O  
ATOM    901  CB  SER A 678      19.577  36.890 -10.587  1.00  0.00           C  
ATOM    902  OG  SER A 678      18.425  37.634 -10.221  1.00  0.00           O  
ATOM    903  N   TYR A 682      20.245  39.779 -11.164  1.00  0.00           N  
ATOM    904  CA  TYR A 682      19.914  41.199 -11.132  1.00  0.00           C  
ATOM    905  C   TYR A 682      18.715  41.411 -10.204  1.00  0.00           C  
ATOM    906  O   TYR A 682      18.515  42.500  -9.665  1.00  0.00           O  
ATOM    907  CB  TYR A 682      19.562  41.715 -12.540  1.00  0.00           C  
ATOM    908  CG  TYR A 682      18.248  41.180 -13.057  1.00  0.00           C  
ATOM    909  CD1 TYR A 682      18.145  39.870 -13.520  1.00  0.00           C  
ATOM    910  CD2 TYR A 682      17.089  41.956 -13.005  1.00  0.00           C  
ATOM    911  CE1 TYR A 682      16.927  39.339 -13.911  1.00  0.00           C  
ATOM    912  CE2 TYR A 682      15.857  41.431 -13.394  1.00  0.00           C  
ATOM    913  CZ  TYR A 682      15.790  40.119 -13.843  1.00  0.00           C  
ATOM    914  OH  TYR A 682      14.591  39.567 -14.200  1.00  0.00           O  
ATOM    915  N   ARG A 683      17.915  40.366 -10.024  1.00  0.00           N  
ATOM    916  CA  ARG A 683      16.746  40.465  -9.165  1.00  0.00           C  
ATOM    917  C   ARG A 683      17.126  40.712  -7.705  1.00  0.00           C  
ATOM    918  O   ARG A 683      16.302  41.160  -6.908  1.00  0.00           O  
ATOM    919  CB  ARG A 683      15.893  39.196  -9.278  1.00  0.00           C  
ATOM    920  CG  ARG A 683      15.243  39.009 -10.646  1.00  0.00           C  
ATOM    921  CD  ARG A 683      14.108  37.988 -10.593  1.00  0.00           C  
ATOM    922  NE  ARG A 683      14.592  36.625 -10.390  1.00  0.00           N  
ATOM    923  CZ  ARG A 683      15.167  35.882 -11.334  1.00  0.00           C  
ATOM    924  NH1 ARG A 683      15.332  36.368 -12.559  1.00  0.00           N  
ATOM    925  NH2 ARG A 683      15.585  34.653 -11.053  1.00  0.00           N  
ATOM    926  N   ASP A 684      18.378  40.433  -7.359  1.00  0.00           N  
ATOM    927  CA  ASP A 684      18.835  40.627  -5.989  1.00  0.00           C  
ATOM    928  C   ASP A 684      19.426  42.007  -5.762  1.00  0.00           C  
ATOM    929  O   ASP A 684      19.412  42.514  -4.647  1.00  0.00           O  
ATOM    930  CB  ASP A 684      19.876  39.572  -5.621  1.00  0.00           C  
ATOM    931  CG  ASP A 684      19.338  38.165  -5.729  1.00  0.00           C  
ATOM    932  OD1 ASP A 684      18.209  37.914  -5.249  1.00  0.00           O  
ATOM    933  OD2 ASP A 684      20.048  37.305  -6.286  1.00  0.00           O  
ATOM    934  N   LEU A 685      19.946  42.616  -6.819  1.00  0.00           N  
ATOM    935  CA  LEU A 685      20.547  43.936  -6.700  1.00  0.00           C  
ATOM    936  C   LEU A 685      19.480  45.027  -6.723  1.00  0.00           C  
ATOM    937  O   LEU A 685      18.432  44.867  -7.346  1.00  0.00           O  
ATOM    938  CB  LEU A 685      21.546  44.157  -7.837  1.00  0.00           C  
ATOM    939  CG  LEU A 685      22.459  42.972  -8.151  1.00  0.00           C  
ATOM    940  CD1 LEU A 685      23.501  43.394  -9.192  1.00  0.00           C  
ATOM    941  CD2 LEU A 685      23.144  42.482  -6.875  1.00  0.00           C  
ATOM    942  N   PRO A 686      19.725  46.147  -6.016  1.00  0.00           N  
ATOM    943  CA  PRO A 686      20.935  46.407  -5.228  1.00  0.00           C  
ATOM    944  C   PRO A 686      20.859  45.644  -3.911  1.00  0.00           C  
ATOM    945  O   PRO A 686      19.793  45.578  -3.292  1.00  0.00           O  
ATOM    946  CB  PRO A 686      20.892  47.922  -5.005  1.00  0.00           C  
ATOM    947  CG  PRO A 686      19.982  48.421  -6.090  1.00  0.00           C  
ATOM    948  CD  PRO A 686      18.918  47.369  -6.117  1.00  0.00           C  
ATOM    949  N   LEU A 687      21.979  45.057  -3.497  1.00  0.00           N  
ATOM    950  CA  LEU A 687      22.031  44.298  -2.245  1.00  0.00           C  
ATOM    951  C   LEU A 687      22.859  45.118  -1.250  1.00  0.00           C  
ATOM    952  O   LEU A 687      24.059  45.306  -1.449  1.00  0.00           O  
ATOM    953  CB  LEU A 687      22.676  42.919  -2.479  1.00  0.00           C  
ATOM    954  CG  LEU A 687      22.543  41.852  -1.373  1.00  0.00           C  
ATOM    955  CD1 LEU A 687      23.105  40.528  -1.858  1.00  0.00           C  
ATOM    956  CD2 LEU A 687      23.284  42.299  -0.107  1.00  0.00           C  
ATOM    957  N   ARG A 688      22.207  45.607  -0.196  1.00  0.00           N  
ATOM    958  CA  ARG A 688      22.866  46.433   0.821  1.00  0.00           C  
ATOM    959  C   ARG A 688      23.225  45.629   2.067  1.00  0.00           C  
ATOM    960  O   ARG A 688      22.351  45.133   2.771  1.00  0.00           O  
ATOM    961  CB  ARG A 688      21.962  47.600   1.193  1.00  0.00           C  
ATOM    962  CG  ARG A 688      21.290  48.215  -0.020  1.00  0.00           C  
ATOM    963  CD  ARG A 688      20.830  49.640   0.228  1.00  0.00           C  
ATOM    964  NE  ARG A 688      20.047  50.151  -0.894  1.00  0.00           N  
ATOM    965  CZ  ARG A 688      18.793  49.793  -1.157  1.00  0.00           C  
ATOM    966  NH1 ARG A 688      18.171  48.923  -0.374  1.00  0.00           N  
ATOM    967  NH2 ARG A 688      18.162  50.288  -2.216  1.00  0.00           N  
ATOM    968  N   MET A 689      24.521  45.534   2.342  1.00  0.00           N  
ATOM    969  CA  MET A 689      25.025  44.747   3.466  1.00  0.00           C  
ATOM    970  C   MET A 689      25.818  45.554   4.510  1.00  0.00           C  
ATOM    971  O   MET A 689      26.921  46.038   4.234  1.00  0.00           O  
ATOM    972  CB  MET A 689      25.898  43.634   2.888  1.00  0.00           C  
ATOM    973  CG  MET A 689      26.442  42.642   3.882  1.00  0.00           C  
ATOM    974  SD  MET A 689      27.341  41.352   2.991  1.00  0.00           S  
ATOM    975  CE  MET A 689      25.933  40.575   2.143  1.00  0.00           C  
ATOM    976  N   ALA A 690      25.262  45.688   5.708  1.00  0.00           N  
ATOM    977  CA  ALA A 690      25.928  46.428   6.780  1.00  0.00           C  
ATOM    978  C   ALA A 690      26.452  45.518   7.894  1.00  0.00           C  
ATOM    979  O   ALA A 690      26.006  44.375   8.049  1.00  0.00           O  
ATOM    980  CB  ALA A 690      24.976  47.465   7.373  1.00  0.00           C  
ATOM    981  N   GLU A 691      27.396  46.040   8.672  1.00  0.00           N  
ATOM    982  CA  GLU A 691      27.973  45.299   9.784  1.00  0.00           C  
ATOM    983  C   GLU A 691      28.709  46.219  10.766  1.00  0.00           C  
ATOM    984  O   GLU A 691      29.320  47.201  10.348  1.00  0.00           O  
ATOM    985  CB  GLU A 691      28.949  44.224   9.259  1.00  0.00           C  
ATOM    986  CG  GLU A 691      29.636  43.404  10.381  1.00  0.00           C  
ATOM    987  CD  GLU A 691      30.690  42.400   9.876  1.00  0.00           C  
ATOM    988  OE1 GLU A 691      30.852  42.247   8.648  1.00  0.00           O  
ATOM    989  OE2 GLU A 691      31.359  41.751  10.718  1.00  0.00           O  
ATOM    990  N   PHE A 692      28.601  45.920  12.063  1.00  0.00           N  
ATOM    991  CA  PHE A 692      29.335  46.632  13.122  1.00  0.00           C  
ATOM    992  C   PHE A 692      30.362  45.557  13.502  1.00  0.00           C  
ATOM    993  O   PHE A 692      30.171  44.801  14.456  1.00  0.00           O  
ATOM    994  CB  PHE A 692      28.458  46.905  14.348  1.00  0.00           C  
ATOM    995  CG  PHE A 692      27.263  47.774  14.071  1.00  0.00           C  
ATOM    996  CD1 PHE A 692      27.399  49.150  13.961  1.00  0.00           C  
ATOM    997  CD2 PHE A 692      25.997  47.211  13.941  1.00  0.00           C  
ATOM    998  CE1 PHE A 692      26.291  49.970  13.726  1.00  0.00           C  
ATOM    999  CE2 PHE A 692      24.882  48.015  13.705  1.00  0.00           C  
ATOM   1000  CZ  PHE A 692      25.034  49.407  13.598  1.00  0.00           C  
ATOM   1001  N   GLY A 693      31.427  45.452  12.731  1.00  0.00           N  
ATOM   1002  CA  GLY A 693      32.410  44.427  13.014  1.00  0.00           C  
ATOM   1003  C   GLY A 693      33.744  45.039  13.334  1.00  0.00           C  
ATOM   1004  O   GLY A 693      34.296  45.803  12.540  1.00  0.00           O  
ATOM   1005  N   SER A 695      34.282  44.688  14.490  1.00  0.00           N  
ATOM   1006  CA  SER A 695      35.540  45.267  14.897  1.00  0.00           C  
ATOM   1007  C   SER A 695      36.700  44.858  13.996  1.00  0.00           C  
ATOM   1008  O   SER A 695      36.854  43.687  13.614  1.00  0.00           O  
ATOM   1009  CB  SER A 695      35.849  44.917  16.357  1.00  0.00           C  
ATOM   1010  OG  SER A 695      35.999  43.522  16.509  1.00  0.00           O  
ATOM   1011  N   CYS A 696      37.508  45.855  13.672  1.00  0.00           N  
ATOM   1012  CA  CYS A 696      38.684  45.674  12.831  1.00  0.00           C  
ATOM   1013  C   CYS A 696      39.914  46.112  13.597  1.00  0.00           C  
ATOM   1014  O   CYS A 696      39.834  46.942  14.513  1.00  0.00           O  
ATOM   1015  CB  CYS A 696      38.553  46.504  11.559  1.00  0.00           C  
ATOM   1016  SG  CYS A 696      37.295  45.861  10.458  1.00  0.00           S  
ATOM   1017  N   HIS A 697      41.053  45.545  13.225  1.00  0.00           N  
ATOM   1018  CA  HIS A 697      42.305  45.891  13.877  1.00  0.00           C  
ATOM   1019  C   HIS A 697      43.395  46.224  12.873  1.00  0.00           C  
ATOM   1020  O   HIS A 697      43.486  45.618  11.809  1.00  0.00           O  
ATOM   1021  CB  HIS A 697      42.772  44.747  14.772  1.00  0.00           C  
ATOM   1022  CG  HIS A 697      41.831  44.455  15.897  1.00  0.00           C  
ATOM   1023  ND1 HIS A 697      40.671  43.737  15.721  1.00  0.00           N  
ATOM   1024  CD2 HIS A 697      41.843  44.848  17.194  1.00  0.00           C  
ATOM   1025  CE1 HIS A 697      40.002  43.700  16.862  1.00  0.00           C  
ATOM   1026  NE2 HIS A 697      40.692  44.368  17.771  1.00  0.00           N  
ATOM   1027  N   ARG A 698      44.211  47.206  13.228  1.00  0.00           N  
ATOM   1028  CA  ARG A 698      45.324  47.645  12.394  1.00  0.00           C  
ATOM   1029  C   ARG A 698      46.462  47.861  13.363  1.00  0.00           C  
ATOM   1030  O   ARG A 698      46.269  48.488  14.399  1.00  0.00           O  
ATOM   1031  CB  ARG A 698      44.988  48.961  11.701  1.00  0.00           C  
ATOM   1032  CG  ARG A 698      43.975  48.845  10.580  1.00  0.00           C  
ATOM   1033  CD  ARG A 698      43.643  50.238  10.038  1.00  0.00           C  
ATOM   1034  NE  ARG A 698      44.847  50.985   9.667  1.00  0.00           N  
ATOM   1035  CZ  ARG A 698      45.497  50.844   8.510  1.00  0.00           C  
ATOM   1036  NH1 ARG A 698      45.056  49.987   7.598  1.00  0.00           N  
ATOM   1037  NH2 ARG A 698      46.595  51.555   8.267  1.00  0.00           N  
ATOM   1038  N   ASN A 699      47.643  47.346  13.038  1.00  0.00           N  
ATOM   1039  CA  ASN A 699      48.793  47.490  13.923  1.00  0.00           C  
ATOM   1040  C   ASN A 699      49.419  48.883  13.862  1.00  0.00           C  
ATOM   1041  O   ASN A 699      50.609  49.019  13.601  1.00  0.00           O  
ATOM   1042  CB  ASN A 699      49.840  46.420  13.590  1.00  0.00           C  
ATOM   1043  CG  ASN A 699      51.064  46.493  14.495  1.00  0.00           C  
ATOM   1044  OD1 ASN A 699      50.981  46.931  15.634  1.00  0.00           O  
ATOM   1045  ND2 ASN A 699      52.203  46.041  13.990  1.00  0.00           N  
ATOM   1046  N   GLU A 700      48.617  49.911  14.121  1.00  0.00           N  
ATOM   1047  CA  GLU A 700      49.086  51.299  14.099  1.00  0.00           C  
ATOM   1048  C   GLU A 700      50.251  51.520  15.050  1.00  0.00           C  
ATOM   1049  O   GLU A 700      50.291  50.936  16.132  1.00  0.00           O  
ATOM   1050  CB  GLU A 700      47.965  52.254  14.509  1.00  0.00           C  
ATOM   1051  CG  GLU A 700      46.706  52.155  13.675  1.00  0.00           C  
ATOM   1052  CD  GLU A 700      46.916  52.592  12.239  1.00  0.00           C  
ATOM   1053  OE1 GLU A 700      47.997  53.146  11.931  1.00  0.00           O  
ATOM   1054  OE2 GLU A 700      45.994  52.383  11.421  1.00  0.00           O  
ATOM   1055  N   PRO A 703      51.213  52.378  14.663  1.00  0.00           N  
ATOM   1056  CA  PRO A 703      52.373  52.661  15.523  1.00  0.00           C  
ATOM   1057  C   PRO A 703      51.865  53.179  16.867  1.00  0.00           C  
ATOM   1058  O   PRO A 703      51.062  54.111  16.914  1.00  0.00           O  
ATOM   1059  CB  PRO A 703      53.130  53.736  14.743  1.00  0.00           C  
ATOM   1060  CG  PRO A 703      52.799  53.399  13.300  1.00  0.00           C  
ATOM   1061  CD  PRO A 703      51.317  53.087  13.376  1.00  0.00           C  
ATOM   1062  N   SER A 704      52.332  52.579  17.954  1.00  0.00           N  
ATOM   1063  CA  SER A 704      51.897  52.959  19.297  1.00  0.00           C  
ATOM   1064  C   SER A 704      52.028  54.446  19.617  1.00  0.00           C  
ATOM   1065  O   SER A 704      51.234  55.002  20.392  1.00  0.00           O  
ATOM   1066  CB  SER A 704      52.682  52.155  20.336  1.00  0.00           C  
ATOM   1067  OG  SER A 704      54.067  52.384  20.183  1.00  0.00           O  
ATOM   1068  N   GLY A 710      53.040  55.085  19.030  1.00  0.00           N  
ATOM   1069  CA  GLY A 710      53.271  56.499  19.284  1.00  0.00           C  
ATOM   1070  C   GLY A 710      52.173  57.396  18.753  1.00  0.00           C  
ATOM   1071  O   GLY A 710      51.898  58.447  19.322  1.00  0.00           O  
ATOM   1072  N   SER A 711      51.539  56.970  17.669  1.00  0.00           N  
ATOM   1073  CA  SER A 711      50.473  57.740  17.047  1.00  0.00           C  
ATOM   1074  C   SER A 711      49.089  57.513  17.682  1.00  0.00           C  
ATOM   1075  O   SER A 711      48.112  58.141  17.269  1.00  0.00           O  
ATOM   1076  CB  SER A 711      50.406  57.403  15.559  1.00  0.00           C  
ATOM   1077  OG  SER A 711      49.919  56.085  15.372  1.00  0.00           O  
ATOM   1078  N   LEU A 712      49.010  56.628  18.678  1.00  0.00           N  
ATOM   1079  CA  LEU A 712      47.741  56.323  19.358  1.00  0.00           C  
ATOM   1080  C   LEU A 712      47.304  57.480  20.263  1.00  0.00           C  
ATOM   1081  O   LEU A 712      48.116  58.066  20.988  1.00  0.00           O  
ATOM   1082  CB  LEU A 712      47.877  55.027  20.177  1.00  0.00           C  
ATOM   1083  CG  LEU A 712      48.176  53.777  19.339  1.00  0.00           C  
ATOM   1084  CD1 LEU A 712      48.400  52.561  20.247  1.00  0.00           C  
ATOM   1085  CD2 LEU A 712      47.015  53.524  18.395  1.00  0.00           C  
ATOM   1086  N   HIS A 713      46.013  57.796  20.241  1.00  0.00           N  
ATOM   1087  CA  HIS A 713      45.522  58.917  21.035  1.00  0.00           C  
ATOM   1088  C   HIS A 713      44.053  58.734  21.434  1.00  0.00           C  
ATOM   1089  O   HIS A 713      43.178  58.764  20.579  1.00  0.00           O  
ATOM   1090  CB  HIS A 713      45.701  60.209  20.205  1.00  0.00           C  
ATOM   1091  CG  HIS A 713      45.131  61.436  20.844  1.00  0.00           C  
ATOM   1092  ND1 HIS A 713      45.738  62.078  21.904  1.00  0.00           N  
ATOM   1093  CD2 HIS A 713      43.987  62.119  20.596  1.00  0.00           C  
ATOM   1094  CE1 HIS A 713      44.990  63.099  22.283  1.00  0.00           C  
ATOM   1095  NE2 HIS A 713      43.920  63.146  21.508  1.00  0.00           N  
ATOM   1096  N   GLY A 714      43.804  58.547  22.733  1.00  0.00           N  
ATOM   1097  CA  GLY A 714      42.445  58.364  23.243  1.00  0.00           C  
ATOM   1098  C   GLY A 714      41.550  57.463  22.396  1.00  0.00           C  
ATOM   1099  O   GLY A 714      41.923  56.329  22.075  1.00  0.00           O  
ATOM   1100  N   LEU A 715      40.368  57.974  22.047  1.00  0.00           N  
ATOM   1101  CA  LEU A 715      39.388  57.261  21.218  1.00  0.00           C  
ATOM   1102  C   LEU A 715      39.539  57.637  19.737  1.00  0.00           C  
ATOM   1103  O   LEU A 715      38.937  57.003  18.867  1.00  0.00           O  
ATOM   1104  CB  LEU A 715      37.955  57.612  21.673  1.00  0.00           C  
ATOM   1105  CG  LEU A 715      37.564  57.307  23.129  1.00  0.00           C  
ATOM   1106  CD1 LEU A 715      36.107  57.738  23.391  1.00  0.00           C  
ATOM   1107  CD2 LEU A 715      37.737  55.806  23.403  1.00  0.00           C  
ATOM   1108  N   MET A 716      40.349  58.662  19.463  1.00  0.00           N  
ATOM   1109  CA  MET A 716      40.559  59.175  18.106  1.00  0.00           C  
ATOM   1110  C   MET A 716      41.441  58.347  17.168  1.00  0.00           C  
ATOM   1111  O   MET A 716      41.105  58.177  15.998  1.00  0.00           O  
ATOM   1112  CB  MET A 716      41.096  60.609  18.172  1.00  0.00           C  
ATOM   1113  CG  MET A 716      40.283  61.529  19.070  1.00  0.00           C  
ATOM   1114  SD  MET A 716      38.523  61.576  18.645  1.00  0.00           S  
ATOM   1115  CE  MET A 716      37.999  63.071  19.572  1.00  0.00           C  
ATOM   1116  N   ARG A 718      42.577  57.869  17.662  1.00  0.00           N  
ATOM   1117  CA  ARG A 718      43.479  57.032  16.864  1.00  0.00           C  
ATOM   1118  C   ARG A 718      43.691  55.755  17.683  1.00  0.00           C  
ATOM   1119  O   ARG A 718      44.366  55.769  18.699  1.00  0.00           O  
ATOM   1120  CB  ARG A 718      44.822  57.742  16.623  1.00  0.00           C  
ATOM   1121  CG  ARG A 718      44.705  58.985  15.746  1.00  0.00           C  
ATOM   1122  CD  ARG A 718      45.575  60.136  16.262  1.00  0.00           C  
ATOM   1123  NE  ARG A 718      46.997  59.980  15.957  1.00  0.00           N  
ATOM   1124  CZ  ARG A 718      47.513  60.062  14.734  1.00  0.00           C  
ATOM   1125  NH1 ARG A 718      46.720  60.300  13.693  1.00  0.00           N  
ATOM   1126  NH2 ARG A 718      48.822  59.913  14.549  1.00  0.00           N  
ATOM   1127  N   VAL A 723      43.097  54.656  17.233  1.00  0.00           N  
ATOM   1128  CA  VAL A 723      43.174  53.379  17.945  1.00  0.00           C  
ATOM   1129  C   VAL A 723      43.609  52.232  17.033  1.00  0.00           C  
ATOM   1130  O   VAL A 723      43.705  52.406  15.828  1.00  0.00           O  
ATOM   1131  CB  VAL A 723      41.782  53.017  18.495  1.00  0.00           C  
ATOM   1132  CG1 VAL A 723      41.280  54.097  19.400  1.00  0.00           C  
ATOM   1133  CG2 VAL A 723      40.812  52.875  17.338  1.00  0.00           C  
ATOM   1134  N   ARG A 724      43.861  51.062  17.618  1.00  0.00           N  
ATOM   1135  CA  ARG A 724      44.208  49.880  16.842  1.00  0.00           C  
ATOM   1136  C   ARG A 724      42.938  49.062  16.590  1.00  0.00           C  
ATOM   1137  O   ARG A 724      42.762  48.505  15.507  1.00  0.00           O  
ATOM   1138  CB  ARG A 724      45.214  49.013  17.586  1.00  0.00           C  
ATOM   1139  CG  ARG A 724      46.566  49.666  17.726  1.00  0.00           C  
ATOM   1140  CD  ARG A 724      47.636  48.651  18.078  1.00  0.00           C  
ATOM   1141  NE  ARG A 724      48.961  49.231  17.907  1.00  0.00           N  
ATOM   1142  CZ  ARG A 724      50.059  48.772  18.492  1.00  0.00           C  
ATOM   1143  NH1 ARG A 724      49.990  47.713  19.293  1.00  0.00           N  
ATOM   1144  NH2 ARG A 724      51.219  49.384  18.284  1.00  0.00           N  
ATOM   1145  N   GLY A 725      42.060  48.993  17.594  1.00  0.00           N  
ATOM   1146  CA  GLY A 725      40.824  48.240  17.441  1.00  0.00           C  
ATOM   1147  C   GLY A 725      39.673  49.212  17.274  1.00  0.00           C  
ATOM   1148  O   GLY A 725      39.426  50.032  18.158  1.00  0.00           O  
ATOM   1149  N   PHE A 726      38.952  49.114  16.168  1.00  0.00           N  
ATOM   1150  CA  PHE A 726      37.860  50.048  15.924  1.00  0.00           C  
ATOM   1151  C   PHE A 726      36.683  49.391  15.223  1.00  0.00           C  
ATOM   1152  O   PHE A 726      36.846  48.392  14.541  1.00  0.00           O  
ATOM   1153  CB  PHE A 726      38.366  51.220  15.073  1.00  0.00           C  
ATOM   1154  CG  PHE A 726      38.924  50.795  13.736  1.00  0.00           C  
ATOM   1155  CD1 PHE A 726      40.213  50.298  13.631  1.00  0.00           C  
ATOM   1156  CD2 PHE A 726      38.136  50.843  12.599  1.00  0.00           C  
ATOM   1157  CE1 PHE A 726      40.712  49.847  12.404  1.00  0.00           C  
ATOM   1158  CE2 PHE A 726      38.619  50.397  11.373  1.00  0.00           C  
ATOM   1159  CZ  PHE A 726      39.913  49.898  11.275  1.00  0.00           C  
ATOM   1160  N   THR A 729      35.503  49.985  15.393  1.00  0.00           N  
ATOM   1161  CA  THR A 729      34.271  49.483  14.813  1.00  0.00           C  
ATOM   1162  C   THR A 729      33.633  50.592  14.000  1.00  0.00           C  
ATOM   1163  O   THR A 729      33.199  51.592  14.571  1.00  0.00           O  
ATOM   1164  CB  THR A 729      33.257  49.085  15.914  1.00  0.00           C  
ATOM   1165  OG1 THR A 729      33.862  48.150  16.811  1.00  0.00           O  
ATOM   1166  CG2 THR A 729      32.010  48.449  15.300  1.00  0.00           C  
ATOM   1167  N   GLN A 730      33.577  50.433  12.681  1.00  0.00           N  
ATOM   1168  CA  GLN A 730      32.946  51.454  11.845  1.00  0.00           C  
ATOM   1169  C   GLN A 730      31.495  51.081  11.560  1.00  0.00           C  
ATOM   1170  O   GLN A 730      31.110  49.921  11.684  1.00  0.00           O  
ATOM   1171  CB  GLN A 730      33.664  51.600  10.502  1.00  0.00           C  
ATOM   1172  CG  GLN A 730      35.135  51.955  10.560  1.00  0.00           C  
ATOM   1173  CD  GLN A 730      35.599  52.634   9.274  1.00  0.00           C  
ATOM   1174  OE1 GLN A 730      35.190  52.250   8.172  1.00  0.00           O  
ATOM   1175  NE2 GLN A 730      36.452  53.641   9.409  1.00  0.00           N  
ATOM   1176  N   ASP A 731      30.688  52.073  11.194  1.00  0.00           N  
ATOM   1177  CA  ASP A 731      29.297  51.826  10.846  1.00  0.00           C  
ATOM   1178  C   ASP A 731      29.395  51.518   9.351  1.00  0.00           C  
ATOM   1179  O   ASP A 731      28.887  52.247   8.497  1.00  0.00           O  
ATOM   1180  CB  ASP A 731      28.444  53.073  11.120  1.00  0.00           C  
ATOM   1181  CG  ASP A 731      28.924  54.311  10.364  1.00  0.00           C  
ATOM   1182  OD1 ASP A 731      30.143  54.615  10.365  1.00  0.00           O  
ATOM   1183  OD2 ASP A 731      28.064  54.996   9.776  1.00  0.00           O  
ATOM   1184  N   ASP A 732      30.094  50.423   9.075  1.00  0.00           N  
ATOM   1185  CA  ASP A 732      30.393  49.928   7.732  1.00  0.00           C  
ATOM   1186  C   ASP A 732      29.247  49.215   7.024  1.00  0.00           C  
ATOM   1187  O   ASP A 732      28.381  48.594   7.651  1.00  0.00           O  
ATOM   1188  CB  ASP A 732      31.603  48.991   7.833  1.00  0.00           C  
ATOM   1189  CG  ASP A 732      32.282  48.738   6.498  1.00  0.00           C  
ATOM   1190  OD1 ASP A 732      32.444  49.702   5.716  1.00  0.00           O  
ATOM   1191  OD2 ASP A 732      32.680  47.577   6.242  1.00  0.00           O  
ATOM   1192  N   ALA A 733      29.255  49.316   5.698  1.00  0.00           N  
ATOM   1193  CA  ALA A 733      28.256  48.669   4.868  1.00  0.00           C  
ATOM   1194  C   ALA A 733      28.771  48.607   3.436  1.00  0.00           C  
ATOM   1195  O   ALA A 733      29.671  49.356   3.049  1.00  0.00           O  
ATOM   1196  CB  ALA A 733      26.929  49.433   4.928  1.00  0.00           C  
ATOM   1197  N   HIS A 734      28.206  47.697   2.654  1.00  0.00           N  
ATOM   1198  CA  HIS A 734      28.593  47.553   1.262  1.00  0.00           C  
ATOM   1199  C   HIS A 734      27.373  47.336   0.420  1.00  0.00           C  
ATOM   1200  O   HIS A 734      26.493  46.551   0.776  1.00  0.00           O  
ATOM   1201  CB  HIS A 734      29.523  46.375   1.070  1.00  0.00           C  
ATOM   1202  CG  HIS A 734      30.804  46.520   1.803  1.00  0.00           C  
ATOM   1203  ND1 HIS A 734      30.979  46.053   3.091  1.00  0.00           N  
ATOM   1204  CD2 HIS A 734      31.937  47.181   1.482  1.00  0.00           C  
ATOM   1205  CE1 HIS A 734      32.165  46.428   3.531  1.00  0.00           C  
ATOM   1206  NE2 HIS A 734      32.764  47.116   2.575  1.00  0.00           N  
ATOM   1207  N   ILE A 735      27.325  48.044  -0.700  1.00  0.00           N  
ATOM   1208  CA  ILE A 735      26.209  47.926  -1.610  1.00  0.00           C  
ATOM   1209  C   ILE A 735      26.712  47.311  -2.909  1.00  0.00           C  
ATOM   1210  O   ILE A 735      27.649  47.816  -3.517  1.00  0.00           O  
ATOM   1211  CB  ILE A 735      25.582  49.311  -1.871  1.00  0.00           C  
ATOM   1212  CG1 ILE A 735      25.102  49.903  -0.546  1.00  0.00           C  
ATOM   1213  CG2 ILE A 735      24.395  49.189  -2.846  1.00  0.00           C  
ATOM   1214  CD1 ILE A 735      24.555  51.309  -0.661  1.00  0.00           C  
ATOM   1215  N   PHE A 736      26.117  46.185  -3.295  1.00  0.00           N  
ATOM   1216  CA  PHE A 736      26.472  45.504  -4.535  1.00  0.00           C  
ATOM   1217  C   PHE A 736      25.379  45.901  -5.509  1.00  0.00           C  
ATOM   1218  O   PHE A 736      24.195  45.691  -5.235  1.00  0.00           O  
ATOM   1219  CB  PHE A 736      26.465  43.983  -4.360  1.00  0.00           C  
ATOM   1220  CG  PHE A 736      27.418  43.486  -3.315  1.00  0.00           C  
ATOM   1221  CD1 PHE A 736      27.061  43.491  -1.969  1.00  0.00           C  
ATOM   1222  CD2 PHE A 736      28.670  43.009  -3.673  1.00  0.00           C  
ATOM   1223  CE1 PHE A 736      27.944  43.022  -0.991  1.00  0.00           C  
ATOM   1224  CE2 PHE A 736      29.562  42.537  -2.705  1.00  0.00           C  
ATOM   1225  CZ  PHE A 736      29.193  42.544  -1.359  1.00  0.00           C  
ATOM   1226  N   CYS A 737      25.765  46.478  -6.640  1.00  0.00           N  
ATOM   1227  CA  CYS A 737      24.770  46.914  -7.614  1.00  0.00           C  
ATOM   1228  C   CYS A 737      25.297  46.923  -9.044  1.00  0.00           C  
ATOM   1229  O   CYS A 737      26.478  46.670  -9.298  1.00  0.00           O  
ATOM   1230  CB  CYS A 737      24.291  48.329  -7.265  1.00  0.00           C  
ATOM   1231  SG  CYS A 737      25.603  49.589  -7.363  1.00  0.00           S  
ATOM   1232  N   THR A 738      24.401  47.225  -9.976  1.00  0.00           N  
ATOM   1233  CA  THR A 738      24.769  47.323 -11.385  1.00  0.00           C  
ATOM   1234  C   THR A 738      25.146  48.793 -11.579  1.00  0.00           C  
ATOM   1235  O   THR A 738      24.729  49.644 -10.792  1.00  0.00           O  
ATOM   1236  CB  THR A 738      23.579  46.990 -12.300  1.00  0.00           C  
ATOM   1237  OG1 THR A 738      22.574  48.006 -12.169  1.00  0.00           O  
ATOM   1238  CG2 THR A 738      22.979  45.642 -11.926  1.00  0.00           C  
ATOM   1239  N   GLU A 739      25.939  49.092 -12.604  1.00  0.00           N  
ATOM   1240  CA  GLU A 739      26.333  50.473 -12.865  1.00  0.00           C  
ATOM   1241  C   GLU A 739      25.130  51.387 -13.074  1.00  0.00           C  
ATOM   1242  O   GLU A 739      25.203  52.584 -12.801  1.00  0.00           O  
ATOM   1243  CB  GLU A 739      27.241  50.556 -14.090  1.00  0.00           C  
ATOM   1244  CG  GLU A 739      28.667  50.148 -13.823  1.00  0.00           C  
ATOM   1245  CD  GLU A 739      29.638  50.793 -14.789  1.00  0.00           C  
ATOM   1246  OE1 GLU A 739      29.578  52.033 -14.967  1.00  0.00           O  
ATOM   1247  OE2 GLU A 739      30.471  50.062 -15.364  1.00  0.00           O  
ATOM   1248  N   GLU A 742      24.025  50.822 -13.554  1.00  0.00           N  
ATOM   1249  CA  GLU A 742      22.813  51.603 -13.797  1.00  0.00           C  
ATOM   1250  C   GLU A 742      22.089  51.930 -12.494  1.00  0.00           C  
ATOM   1251  O   GLU A 742      21.045  52.588 -12.502  1.00  0.00           O  
ATOM   1252  CB  GLU A 742      21.861  50.845 -14.726  1.00  0.00           C  
ATOM   1253  CG  GLU A 742      22.539  50.184 -15.918  1.00  0.00           C  
ATOM   1254  CD  GLU A 742      22.835  48.706 -15.678  1.00  0.00           C  
ATOM   1255  OE1 GLU A 742      21.873  47.906 -15.616  1.00  0.00           O  
ATOM   1256  OE2 GLU A 742      24.026  48.341 -15.547  1.00  0.00           O  
ATOM   1257  N   GLN A 743      22.639  51.466 -11.375  1.00  0.00           N  
ATOM   1258  CA  GLN A 743      22.031  51.719 -10.072  1.00  0.00           C  
ATOM   1259  C   GLN A 743      22.893  52.643  -9.218  1.00  0.00           C  
ATOM   1260  O   GLN A 743      22.393  53.308  -8.315  1.00  0.00           O  
ATOM   1261  CB  GLN A 743      21.801  50.398  -9.338  1.00  0.00           C  
ATOM   1262  CG  GLN A 743      20.995  49.396 -10.138  1.00  0.00           C  
ATOM   1263  CD  GLN A 743      20.881  48.063  -9.444  1.00  0.00           C  
ATOM   1264  OE1 GLN A 743      21.871  47.530  -8.945  1.00  0.00           O  
ATOM   1265  NE2 GLN A 743      19.677  47.505  -9.419  1.00  0.00           N  
ATOM   1266  N   ILE A 786      24.187  52.690  -9.521  1.00  0.00           N  
ATOM   1267  CA  ILE A 786      25.135  53.517  -8.781  1.00  0.00           C  
ATOM   1268  C   ILE A 786      24.611  54.884  -8.363  1.00  0.00           C  
ATOM   1269  O   ILE A 786      24.572  55.196  -7.169  1.00  0.00           O  
ATOM   1270  CB  ILE A 786      26.449  53.739  -9.580  1.00  0.00           C  
ATOM   1271  CG1 ILE A 786      27.166  52.404  -9.798  1.00  0.00           C  
ATOM   1272  CG2 ILE A 786      27.374  54.693  -8.820  1.00  0.00           C  
ATOM   1273  CD1 ILE A 786      28.504  52.529 -10.502  1.00  0.00           C  
ATOM   1274  N   ARG A 787      24.214  55.698  -9.339  1.00  0.00           N  
ATOM   1275  CA  ARG A 787      23.733  57.044  -9.050  1.00  0.00           C  
ATOM   1276  C   ARG A 787      22.628  57.068  -8.000  1.00  0.00           C  
ATOM   1277  O   ARG A 787      22.695  57.853  -7.055  1.00  0.00           O  
ATOM   1278  CB  ARG A 787      23.261  57.730 -10.337  1.00  0.00           C  
ATOM   1279  CG  ARG A 787      23.153  59.248 -10.232  1.00  0.00           C  
ATOM   1280  CD  ARG A 787      22.907  59.888 -11.600  1.00  0.00           C  
ATOM   1281  NE  ARG A 787      24.018  59.673 -12.530  1.00  0.00           N  
ATOM   1282  CZ  ARG A 787      24.039  60.104 -13.791  1.00  0.00           C  
ATOM   1283  NH1 ARG A 787      23.005  60.775 -14.287  1.00  0.00           N  
ATOM   1284  NH2 ARG A 787      25.100  59.870 -14.558  1.00  0.00           N  
ATOM   1285  N   ASP A 788      21.617  56.217  -8.151  1.00  0.00           N  
ATOM   1286  CA  ASP A 788      20.533  56.174  -7.173  1.00  0.00           C  
ATOM   1287  C   ASP A 788      21.030  55.704  -5.810  1.00  0.00           C  
ATOM   1288  O   ASP A 788      20.508  56.122  -4.771  1.00  0.00           O  
ATOM   1289  CB  ASP A 788      19.425  55.242  -7.641  1.00  0.00           C  
ATOM   1290  CG  ASP A 788      18.627  55.825  -8.777  1.00  0.00           C  
ATOM   1291  OD1 ASP A 788      17.961  56.857  -8.552  1.00  0.00           O  
ATOM   1292  OD2 ASP A 788      18.672  55.254  -9.888  1.00  0.00           O  
ATOM   1293  N   GLU A 789      22.029  54.826  -5.820  1.00  0.00           N  
ATOM   1294  CA  GLU A 789      22.596  54.312  -4.582  1.00  0.00           C  
ATOM   1295  C   GLU A 789      23.383  55.389  -3.860  1.00  0.00           C  
ATOM   1296  O   GLU A 789      23.293  55.507  -2.640  1.00  0.00           O  
ATOM   1297  CB  GLU A 789      23.498  53.114  -4.860  1.00  0.00           C  
ATOM   1298  CG  GLU A 789      22.729  51.865  -5.201  1.00  0.00           C  
ATOM   1299  CD  GLU A 789      21.669  51.556  -4.169  1.00  0.00           C  
ATOM   1300  OE1 GLU A 789      22.034  51.354  -2.993  1.00  0.00           O  
ATOM   1301  OE2 GLU A 789      20.474  51.519  -4.526  1.00  0.00           O  
ATOM   1302  N   VAL A 790      24.149  56.178  -4.610  1.00  0.00           N  
ATOM   1303  CA  VAL A 790      24.935  57.252  -4.014  1.00  0.00           C  
ATOM   1304  C   VAL A 790      24.013  58.293  -3.383  1.00  0.00           C  
ATOM   1305  O   VAL A 790      24.296  58.799  -2.295  1.00  0.00           O  
ATOM   1306  CB  VAL A 790      25.840  57.944  -5.055  1.00  0.00           C  
ATOM   1307  CG1 VAL A 790      26.652  59.051  -4.384  1.00  0.00           C  
ATOM   1308  CG2 VAL A 790      26.764  56.921  -5.698  1.00  0.00           C  
ATOM   1309  N   ASN A 791      22.912  58.611  -4.062  1.00  0.00           N  
ATOM   1310  CA  ASN A 791      21.962  59.582  -3.529  1.00  0.00           C  
ATOM   1311  C   ASN A 791      21.363  59.031  -2.239  1.00  0.00           C  
ATOM   1312  O   ASN A 791      20.966  59.786  -1.348  1.00  0.00           O  
ATOM   1313  CB  ASN A 791      20.843  59.877  -4.536  1.00  0.00           C  
ATOM   1314  CG  ASN A 791      21.341  60.632  -5.761  1.00  0.00           C  
ATOM   1315  OD1 ASN A 791      22.226  61.481  -5.662  1.00  0.00           O  
ATOM   1316  ND2 ASN A 791      20.757  60.337  -6.919  1.00  0.00           N  
ATOM   1317  N   GLY A 792      21.295  57.707  -2.153  1.00  0.00           N  
ATOM   1318  CA  GLY A 792      20.777  57.069  -0.956  1.00  0.00           C  
ATOM   1319  C   GLY A 792      21.752  57.308   0.186  1.00  0.00           C  
ATOM   1320  O   GLY A 792      21.347  57.654   1.296  1.00  0.00           O  
ATOM   1321  N   CYS A 793      23.042  57.141  -0.093  1.00  0.00           N  
ATOM   1322  CA  CYS A 793      24.066  57.345   0.922  1.00  0.00           C  
ATOM   1323  C   CYS A 793      24.173  58.807   1.319  1.00  0.00           C  
ATOM   1324  O   CYS A 793      24.453  59.120   2.473  1.00  0.00           O  
ATOM   1325  CB  CYS A 793      25.417  56.853   0.415  1.00  0.00           C  
ATOM   1326  SG  CYS A 793      25.469  55.074   0.167  1.00  0.00           S  
ATOM   1327  N   ILE A 794      23.960  59.697   0.352  1.00  0.00           N  
ATOM   1328  CA  ILE A 794      24.019  61.136   0.592  1.00  0.00           C  
ATOM   1329  C   ILE A 794      22.956  61.540   1.596  1.00  0.00           C  
ATOM   1330  O   ILE A 794      23.224  62.272   2.550  1.00  0.00           O  
ATOM   1331  CB  ILE A 794      23.728  61.951  -0.698  1.00  0.00           C  
ATOM   1332  CG1 ILE A 794      24.756  61.631  -1.785  1.00  0.00           C  
ATOM   1333  CG2 ILE A 794      23.723  63.445  -0.372  1.00  0.00           C  
ATOM   1334  CD1 ILE A 794      26.103  62.288  -1.581  1.00  0.00           C  
ATOM   1335  N   ARG A 795      21.739  61.064   1.361  1.00  0.00           N  
ATOM   1336  CA  ARG A 795      20.614  61.397   2.219  1.00  0.00           C  
ATOM   1337  C   ARG A 795      20.805  60.885   3.625  1.00  0.00           C  
ATOM   1338  O   ARG A 795      20.423  61.543   4.590  1.00  0.00           O  
ATOM   1339  CB  ARG A 795      19.313  60.838   1.639  1.00  0.00           C  
ATOM   1340  CG  ARG A 795      18.858  61.532   0.355  1.00  0.00           C  
ATOM   1341  CD  ARG A 795      17.373  61.320   0.117  1.00  0.00           C  
ATOM   1342  NE  ARG A 795      17.041  59.918  -0.130  1.00  0.00           N  
ATOM   1343  CZ  ARG A 795      17.521  59.204  -1.143  1.00  0.00           C  
ATOM   1344  NH1 ARG A 795      18.361  59.755  -2.007  1.00  0.00           N  
ATOM   1345  NH2 ARG A 795      17.155  57.939  -1.299  1.00  0.00           N  
ATOM   1346  N   LEU A 796      21.389  59.699   3.732  1.00  0.00           N  
ATOM   1347  CA  LEU A 796      21.641  59.087   5.024  1.00  0.00           C  
ATOM   1348  C   LEU A 796      22.676  59.906   5.780  1.00  0.00           C  
ATOM   1349  O   LEU A 796      22.550  60.117   6.988  1.00  0.00           O  
ATOM   1350  CB  LEU A 796      22.148  57.654   4.833  1.00  0.00           C  
ATOM   1351  CG  LEU A 796      22.422  56.859   6.109  1.00  0.00           C  
ATOM   1352  CD1 LEU A 796      21.151  56.758   6.946  1.00  0.00           C  
ATOM   1353  CD2 LEU A 796      22.918  55.476   5.735  1.00  0.00           C  
ATOM   1354  N   VAL A 797      23.703  60.365   5.067  1.00  0.00           N  
ATOM   1355  CA  VAL A 797      24.759  61.150   5.692  1.00  0.00           C  
ATOM   1356  C   VAL A 797      24.179  62.343   6.438  1.00  0.00           C  
ATOM   1357  O   VAL A 797      24.293  62.436   7.663  1.00  0.00           O  
ATOM   1358  CB  VAL A 797      25.776  61.682   4.661  1.00  0.00           C  
ATOM   1359  CG1 VAL A 797      26.799  62.575   5.363  1.00  0.00           C  
ATOM   1360  CG2 VAL A 797      26.486  60.523   3.983  1.00  0.00           C  
ATOM   1361  N   TYR A 798      23.551  63.256   5.699  1.00  0.00           N  
ATOM   1362  CA  TYR A 798      22.968  64.439   6.316  1.00  0.00           C  
ATOM   1363  C   TYR A 798      21.864  64.100   7.307  1.00  0.00           C  
ATOM   1364  O   TYR A 798      21.614  64.850   8.239  1.00  0.00           O  
ATOM   1365  CB  TYR A 798      22.441  65.400   5.237  1.00  0.00           C  
ATOM   1366  CG  TYR A 798      23.547  65.986   4.402  1.00  0.00           C  
ATOM   1367  CD1 TYR A 798      24.120  65.255   3.365  1.00  0.00           C  
ATOM   1368  CD2 TYR A 798      24.067  67.246   4.689  1.00  0.00           C  
ATOM   1369  CE1 TYR A 798      25.186  65.760   2.631  1.00  0.00           C  
ATOM   1370  CE2 TYR A 798      25.131  67.759   3.968  1.00  0.00           C  
ATOM   1371  CZ  TYR A 798      25.686  67.009   2.940  1.00  0.00           C  
ATOM   1372  OH  TYR A 798      26.755  67.498   2.229  1.00  0.00           O  
ATOM   1373  N   ASP A 799      21.203  62.969   7.101  1.00  0.00           N  
ATOM   1374  CA  ASP A 799      20.140  62.538   7.995  1.00  0.00           C  
ATOM   1375  C   ASP A 799      20.761  62.232   9.372  1.00  0.00           C  
ATOM   1376  O   ASP A 799      20.324  62.751  10.397  1.00  0.00           O  
ATOM   1377  CB  ASP A 799      19.459  61.286   7.411  1.00  0.00           C  
ATOM   1378  CG  ASP A 799      18.206  60.882   8.166  1.00  0.00           C  
ATOM   1379  OD1 ASP A 799      17.917  61.481   9.221  1.00  0.00           O  
ATOM   1380  OD2 ASP A 799      17.506  59.954   7.703  1.00  0.00           O  
ATOM   1381  N   MET A 800      21.808  61.415   9.392  1.00  0.00           N  
ATOM   1382  CA  MET A 800      22.437  61.057  10.660  1.00  0.00           C  
ATOM   1383  C   MET A 800      23.190  62.208  11.304  1.00  0.00           C  
ATOM   1384  O   MET A 800      23.089  62.415  12.513  1.00  0.00           O  
ATOM   1385  CB  MET A 800      23.354  59.847  10.465  1.00  0.00           C  
ATOM   1386  CG  MET A 800      22.579  58.597  10.071  1.00  0.00           C  
ATOM   1387  SD  MET A 800      23.621  57.196   9.638  1.00  0.00           S  
ATOM   1388  CE  MET A 800      24.227  56.713  11.295  1.00  0.00           C  
ATOM   1389  N   TYR A 801      23.927  62.971  10.504  1.00  0.00           N  
ATOM   1390  CA  TYR A 801      24.672  64.098  11.047  1.00  0.00           C  
ATOM   1391  C   TYR A 801      23.761  65.110  11.735  1.00  0.00           C  
ATOM   1392  O   TYR A 801      24.104  65.641  12.798  1.00  0.00           O  
ATOM   1393  CB  TYR A 801      25.476  64.797   9.949  1.00  0.00           C  
ATOM   1394  CG  TYR A 801      26.697  64.031   9.489  1.00  0.00           C  
ATOM   1395  CD1 TYR A 801      27.018  62.786  10.036  1.00  0.00           C  
ATOM   1396  CD2 TYR A 801      27.525  64.547   8.502  1.00  0.00           C  
ATOM   1397  CE1 TYR A 801      28.136  62.077   9.600  1.00  0.00           C  
ATOM   1398  CE2 TYR A 801      28.641  63.852   8.061  1.00  0.00           C  
ATOM   1399  CZ  TYR A 801      28.939  62.614   8.614  1.00  0.00           C  
ATOM   1400  OH  TYR A 801      30.030  61.916   8.156  1.00  0.00           O  
ATOM   1401  N   SER A 802      22.596  65.370  11.150  1.00  0.00           N  
ATOM   1402  CA  SER A 802      21.688  66.338  11.753  1.00  0.00           C  
ATOM   1403  C   SER A 802      21.188  65.906  13.127  1.00  0.00           C  
ATOM   1404  O   SER A 802      20.919  66.756  13.974  1.00  0.00           O  
ATOM   1405  CB  SER A 802      20.498  66.641  10.821  1.00  0.00           C  
ATOM   1406  OG  SER A 802      19.650  65.521  10.650  1.00  0.00           O  
ATOM   1407  N   THR A 803      21.076  64.599  13.369  1.00  0.00           N  
ATOM   1408  CA  THR A 803      20.607  64.118  14.676  1.00  0.00           C  
ATOM   1409  C   THR A 803      21.510  64.583  15.831  1.00  0.00           C  
ATOM   1410  O   THR A 803      21.039  64.865  16.925  1.00  0.00           O  
ATOM   1411  CB  THR A 803      20.517  62.567  14.704  1.00  0.00           C  
ATOM   1412  OG1 THR A 803      19.522  62.131  13.771  1.00  0.00           O  
ATOM   1413  CG2 THR A 803      20.139  62.066  16.101  1.00  0.00           C  
ATOM   1414  N   PHE A 804      22.810  64.662  15.579  1.00  0.00           N  
ATOM   1415  CA  PHE A 804      23.762  65.099  16.600  1.00  0.00           C  
ATOM   1416  C   PHE A 804      23.991  66.616  16.556  1.00  0.00           C  
ATOM   1417  O   PHE A 804      24.858  67.136  17.245  1.00  0.00           O  
ATOM   1418  CB  PHE A 804      25.091  64.366  16.402  1.00  0.00           C  
ATOM   1419  CG  PHE A 804      24.957  62.873  16.401  1.00  0.00           C  
ATOM   1420  CD1 PHE A 804      24.875  62.170  17.594  1.00  0.00           C  
ATOM   1421  CD2 PHE A 804      24.862  62.170  15.198  1.00  0.00           C  
ATOM   1422  CE1 PHE A 804      24.695  60.784  17.596  1.00  0.00           C  
ATOM   1423  CE2 PHE A 804      24.682  60.784  15.189  1.00  0.00           C  
ATOM   1424  CZ  PHE A 804      24.597  60.090  16.389  1.00  0.00           C  
ATOM   1425  N   GLY A 808      23.216  67.321  15.741  1.00  0.00           N  
ATOM   1426  CA  GLY A 808      23.372  68.762  15.651  1.00  0.00           C  
ATOM   1427  C   GLY A 808      24.448  69.243  14.691  1.00  0.00           C  
ATOM   1428  O   GLY A 808      24.776  70.418  14.692  1.00  0.00           O  
ATOM   1429  N   PHE A1143      25.014  68.365  13.869  1.00  0.00           N  
ATOM   1430  CA  PHE A1143      26.044  68.814  12.937  1.00  0.00           C  
ATOM   1431  C   PHE A1143      25.412  69.230  11.603  1.00  0.00           C  
ATOM   1432  O   PHE A1143      24.919  68.382  10.851  1.00  0.00           O  
ATOM   1433  CB  PHE A1143      27.074  67.708  12.698  1.00  0.00           C  
ATOM   1434  CG  PHE A1143      27.818  67.283  13.934  1.00  0.00           C  
ATOM   1435  CD1 PHE A1143      28.563  68.204  14.668  1.00  0.00           C  
ATOM   1436  CD2 PHE A1143      27.775  65.954  14.364  1.00  0.00           C  
ATOM   1437  CE1 PHE A1143      29.255  67.811  15.817  1.00  0.00           C  
ATOM   1438  CE2 PHE A1143      28.463  65.551  15.508  1.00  0.00           C  
ATOM   1439  CZ  PHE A1143      29.207  66.487  16.240  1.00  0.00           C  
ATOM   1440  N   GLU A1153      25.440  70.530  11.313  1.00  0.00           N  
ATOM   1441  CA  GLU A1153      24.852  71.071  10.087  1.00  0.00           C  
ATOM   1442  C   GLU A1153      25.872  71.554   9.062  1.00  0.00           C  
ATOM   1443  O   GLU A1153      25.577  71.617   7.866  1.00  0.00           O  
ATOM   1444  CB  GLU A1153      23.928  72.238  10.417  1.00  0.00           C  
ATOM   1445  CG  GLU A1153      22.898  71.963  11.480  1.00  0.00           C  
ATOM   1446  CD  GLU A1153      22.666  73.187  12.352  1.00  0.00           C  
ATOM   1447  OE1 GLU A1153      22.526  74.300  11.793  1.00  0.00           O  
ATOM   1448  OE2 GLU A1153      22.628  73.041  13.595  1.00  0.00           O  
ATOM   1449  N   LYS A1154      27.058  71.924   9.523  1.00  0.00           N  
ATOM   1450  CA  LYS A1154      28.096  72.385   8.613  1.00  0.00           C  
ATOM   1451  C   LYS A1154      28.884  71.175   8.126  1.00  0.00           C  
ATOM   1452  O   LYS A1154      29.663  70.573   8.875  1.00  0.00           O  
ATOM   1453  CB  LYS A1154      29.020  73.382   9.318  1.00  0.00           C  
ATOM   1454  CG  LYS A1154      30.155  73.916   8.453  1.00  0.00           C  
ATOM   1455  CD  LYS A1154      31.044  74.863   9.250  1.00  0.00           C  
ATOM   1456  CE  LYS A1154      32.253  75.314   8.445  1.00  0.00           C  
ATOM   1457  NZ  LYS A1154      33.116  76.265   9.210  1.00  0.00           N  
ATOM   1458  N   ILE A1155      28.660  70.820   6.863  1.00  0.00           N  
ATOM   1459  CA  ILE A1155      29.312  69.676   6.241  1.00  0.00           C  
ATOM   1460  C   ILE A1155      30.008  70.055   4.936  1.00  0.00           C  
ATOM   1461  O   ILE A1155      29.376  70.565   4.015  1.00  0.00           O  
ATOM   1462  CB  ILE A1155      28.283  68.550   5.938  1.00  0.00           C  
ATOM   1463  CG1 ILE A1155      27.778  67.927   7.238  1.00  0.00           C  
ATOM   1464  CG2 ILE A1155      28.920  67.461   5.076  1.00  0.00           C  
ATOM   1465  CD1 ILE A1155      26.915  68.835   8.074  1.00  0.00           C  
ATOM   1466  N   VAL A1156      31.309  69.797   4.864  1.00  0.00           N  
ATOM   1467  CA  VAL A1156      32.090  70.081   3.663  1.00  0.00           C  
ATOM   1468  C   VAL A1156      32.242  68.784   2.878  1.00  0.00           C  
ATOM   1469  O   VAL A1156      32.432  67.723   3.461  1.00  0.00           O  
ATOM   1470  CB  VAL A1156      33.490  70.633   4.024  1.00  0.00           C  
ATOM   1471  CG1 VAL A1156      34.343  70.773   2.767  1.00  0.00           C  
ATOM   1472  CG2 VAL A1156      33.350  71.987   4.709  1.00  0.00           C  
ATOM   1473  N   VAL A1157      32.161  68.868   1.555  1.00  0.00           N  
ATOM   1474  CA  VAL A1157      32.269  67.684   0.708  1.00  0.00           C  
ATOM   1475  C   VAL A1157      33.447  67.749  -0.264  1.00  0.00           C  
ATOM   1476  O   VAL A1157      33.777  68.820  -0.789  1.00  0.00           O  
ATOM   1477  CB  VAL A1157      30.959  67.474  -0.088  1.00  0.00           C  
ATOM   1478  CG1 VAL A1157      31.065  66.247  -0.968  1.00  0.00           C  
ATOM   1479  CG2 VAL A1157      29.790  67.331   0.873  1.00  0.00           C  
ATOM   1480  N   LYS A1158      34.077  66.600  -0.496  1.00  0.00           N  
ATOM   1481  CA  LYS A1158      35.221  66.503  -1.402  1.00  0.00           C  
ATOM   1482  C   LYS A1158      35.150  65.235  -2.249  1.00  0.00           C  
ATOM   1483  O   LYS A1158      35.095  64.126  -1.711  1.00  0.00           O  
ATOM   1484  CB  LYS A1158      36.528  66.495  -0.610  1.00  0.00           C  
ATOM   1485  CG  LYS A1158      36.743  67.713   0.270  1.00  0.00           C  
ATOM   1486  CD  LYS A1158      38.041  67.571   1.060  1.00  0.00           C  
ATOM   1487  CE  LYS A1158      38.201  68.666   2.102  1.00  0.00           C  
ATOM   1488  NZ  LYS A1158      39.433  68.469   2.927  1.00  0.00           N  
ATOM   1489  N   LEU A1159      35.159  65.400  -3.571  1.00  0.00           N  
ATOM   1490  CA  LEU A1159      35.096  64.267  -4.496  1.00  0.00           C  
ATOM   1491  C   LEU A1159      36.477  63.992  -5.100  1.00  0.00           C  
ATOM   1492  O   LEU A1159      36.883  64.634  -6.071  1.00  0.00           O  
ATOM   1493  CB  LEU A1159      34.070  64.556  -5.606  1.00  0.00           C  
ATOM   1494  CG  LEU A1159      33.591  63.429  -6.536  1.00  0.00           C  
ATOM   1495  CD1 LEU A1159      32.294  63.844  -7.189  1.00  0.00           C  
ATOM   1496  CD2 LEU A1159      34.637  63.109  -7.594  1.00  0.00           C  
ATOM   1497  N   SER A1160      37.196  63.041  -4.513  1.00  0.00           N  
ATOM   1498  CA  SER A1160      38.529  62.680  -4.979  1.00  0.00           C  
ATOM   1499  C   SER A1160      38.472  61.941  -6.312  1.00  0.00           C  
ATOM   1500  O   SER A1160      37.795  60.919  -6.439  1.00  0.00           O  
ATOM   1501  CB  SER A1160      39.227  61.819  -3.929  1.00  0.00           C  
ATOM   1502  OG  SER A1160      39.288  62.511  -2.695  1.00  0.00           O  
ATOM   1503  N   THR A1161      39.206  62.461  -7.296  1.00  0.00           N  
ATOM   1504  CA  THR A1161      39.233  61.891  -8.643  1.00  0.00           C  
ATOM   1505  C   THR A1161      40.375  60.918  -8.939  1.00  0.00           C  
ATOM   1506  O   THR A1161      41.262  60.692  -8.116  1.00  0.00           O  
ATOM   1507  CB  THR A1161      39.287  63.008  -9.705  1.00  0.00           C  
ATOM   1508  OG1 THR A1161      40.536  63.702  -9.603  1.00  0.00           O  
ATOM   1509  CG2 THR A1161      38.155  64.000  -9.493  1.00  0.00           C  
ATOM   1510  N   ARG A1162      40.333  60.369 -10.151  1.00  0.00           N  
ATOM   1511  CA  ARG A1162      41.299  59.399 -10.669  1.00  0.00           C  
ATOM   1512  C   ARG A1162      42.782  59.672 -10.397  1.00  0.00           C  
ATOM   1513  O   ARG A1162      43.323  60.695 -10.816  1.00  0.00           O  
ATOM   1514  CB  ARG A1162      41.095  59.256 -12.182  1.00  0.00           C  
ATOM   1515  CG  ARG A1162      41.546  60.477 -12.990  1.00  0.00           C  
ATOM   1516  CD  ARG A1162      41.056  60.387 -14.420  1.00  0.00           C  
ATOM   1517  NE  ARG A1162      39.618  60.614 -14.486  1.00  0.00           N  
ATOM   1518  CZ  ARG A1162      38.829  60.144 -15.444  1.00  0.00           C  
ATOM   1519  NH1 ARG A1162      39.340  59.411 -16.424  1.00  0.00           N  
ATOM   1520  NH2 ARG A1162      37.527  60.408 -15.419  1.00  0.00           N  
ATOM   1521  N   PRO A1163      43.460  58.747  -9.703  1.00  0.00           N  
ATOM   1522  CA  PRO A1163      44.882  58.905  -9.393  1.00  0.00           C  
ATOM   1523  C   PRO A1163      45.733  58.385 -10.558  1.00  0.00           C  
ATOM   1524  O   PRO A1163      45.222  57.702 -11.453  1.00  0.00           O  
ATOM   1525  CB  PRO A1163      45.045  58.068  -8.128  1.00  0.00           C  
ATOM   1526  CG  PRO A1163      44.130  56.924  -8.396  1.00  0.00           C  
ATOM   1527  CD  PRO A1163      42.894  57.596  -8.973  1.00  0.00           C  
ATOM   1528  N   GLU A1189      47.025  58.706 -10.548  1.00  0.00           N  
ATOM   1529  CA  GLU A1189      47.917  58.263 -11.619  1.00  0.00           C  
ATOM   1530  C   GLU A1189      47.902  56.750 -11.823  1.00  0.00           C  
ATOM   1531  O   GLU A1189      47.783  56.270 -12.952  1.00  0.00           O  
ATOM   1532  CB  GLU A1189      49.347  58.739 -11.354  1.00  0.00           C  
ATOM   1533  CG  GLU A1189      49.588  60.187 -11.765  1.00  0.00           C  
ATOM   1534  CD  GLU A1189      51.063  60.542 -11.799  1.00  0.00           C  
ATOM   1535  OE1 GLU A1189      51.679  60.633 -10.712  1.00  0.00           O  
ATOM   1536  OE2 GLU A1189      51.608  60.720 -12.915  1.00  0.00           O  
ATOM   1537  N   LYS A1330      48.012  56.002 -10.730  1.00  0.00           N  
ATOM   1538  CA  LYS A1330      48.004  54.548 -10.802  1.00  0.00           C  
ATOM   1539  C   LYS A1330      46.623  54.007 -10.411  1.00  0.00           C  
ATOM   1540  O   LYS A1330      46.303  53.882  -9.225  1.00  0.00           O  
ATOM   1541  CB  LYS A1330      49.080  53.978  -9.873  1.00  0.00           C  
ATOM   1542  CG  LYS A1330      49.611  52.621 -10.302  1.00  0.00           C  
ATOM   1543  CD  LYS A1330      50.248  52.718 -11.681  1.00  0.00           C  
ATOM   1544  CE  LYS A1330      50.681  51.357 -12.201  1.00  0.00           C  
ATOM   1545  NZ  LYS A1330      51.068  51.425 -13.642  1.00  0.00           N  
ATOM   1546  N   ARG A1334      45.807  53.697 -11.415  1.00  0.00           N  
ATOM   1547  CA  ARG A1334      44.465  53.175 -11.183  1.00  0.00           C  
ATOM   1548  C   ARG A1334      44.216  51.877 -11.935  1.00  0.00           C  
ATOM   1549  O   ARG A1334      45.076  51.408 -12.676  1.00  0.00           O  
ATOM   1550  CB  ARG A1334      43.417  54.206 -11.602  1.00  0.00           C  
ATOM   1551  CG  ARG A1334      43.588  54.737 -13.016  1.00  0.00           C  
ATOM   1552  CD  ARG A1334      42.305  55.402 -13.488  1.00  0.00           C  
ATOM   1553  NE  ARG A1334      42.473  56.159 -14.724  1.00  0.00           N  
ATOM   1554  CZ  ARG A1334      43.162  57.293 -14.819  1.00  0.00           C  
ATOM   1555  NH1 ARG A1334      43.749  57.808 -13.746  1.00  0.00           N  
ATOM   1556  NH2 ARG A1334      43.263  57.911 -15.988  1.00  0.00           N  
ATOM   1557  N   ILE A1335      43.035  51.298 -11.733  1.00  0.00           N  
ATOM   1558  CA  ILE A1335      42.664  50.050 -12.393  1.00  0.00           C  
ATOM   1559  C   ILE A1335      41.350  50.237 -13.132  1.00  0.00           C  
ATOM   1560  O   ILE A1335      40.280  49.976 -12.589  1.00  0.00           O  
ATOM   1561  CB  ILE A1335      42.477  48.893 -11.384  1.00  0.00           C  
ATOM   1562  CG1 ILE A1335      43.713  48.761 -10.491  1.00  0.00           C  
ATOM   1563  CG2 ILE A1335      42.222  47.589 -12.130  1.00  0.00           C  
ATOM   1564  CD1 ILE A1335      45.008  48.508 -11.225  1.00  0.00           C  
ATOM   1565  N   GLY A1336      41.435  50.692 -14.372  1.00  0.00           N  
ATOM   1566  CA  GLY A1336      40.236  50.898 -15.156  1.00  0.00           C  
ATOM   1567  C   GLY A1336      40.477  51.859 -16.301  1.00  0.00           C  
ATOM   1568  O   GLY A1336      41.425  52.644 -16.269  1.00  0.00           O  
ATOM   1569  N   SER A1384      39.624  51.794 -17.317  1.00  0.00           N  
ATOM   1570  CA  SER A1384      39.745  52.671 -18.472  1.00  0.00           C  
ATOM   1571  C   SER A1384      39.324  54.079 -18.082  1.00  0.00           C  
ATOM   1572  O   SER A1384      38.469  54.255 -17.214  1.00  0.00           O  
ATOM   1573  CB  SER A1384      38.856  52.164 -19.609  1.00  0.00           C  
ATOM   1574  OG  SER A1384      37.502  52.079 -19.199  1.00  0.00           O  
ATOM   1575  N   ASP A1385      39.927  55.079 -18.720  1.00  0.00           N  
ATOM   1576  CA  ASP A1385      39.604  56.472 -18.436  1.00  0.00           C  
ATOM   1577  C   ASP A1385      38.120  56.669 -18.696  1.00  0.00           C  
ATOM   1578  O   ASP A1385      37.498  57.601 -18.183  1.00  0.00           O  
ATOM   1579  CB  ASP A1385      40.411  57.390 -19.347  1.00  0.00           C  
ATOM   1580  CG  ASP A1385      41.842  56.934 -19.501  1.00  0.00           C  
ATOM   1581  OD1 ASP A1385      42.539  56.818 -18.470  1.00  0.00           O  
ATOM   1582  OD2 ASP A1385      42.269  56.689 -20.651  1.00  0.00           O  
ATOM   1583  N   GLU A1386      37.568  55.776 -19.513  1.00  0.00           N  
ATOM   1584  CA  GLU A1386      36.153  55.794 -19.862  1.00  0.00           C  
ATOM   1585  C   GLU A1386      35.382  55.466 -18.587  1.00  0.00           C  
ATOM   1586  O   GLU A1386      34.417  56.145 -18.236  1.00  0.00           O  
ATOM   1587  CB  GLU A1386      35.860  54.721 -20.914  1.00  0.00           C  
ATOM   1588  CG  GLU A1386      36.967  54.524 -21.941  1.00  0.00           C  
ATOM   1589  CD  GLU A1386      36.811  55.402 -23.165  1.00  0.00           C  
ATOM   1590  OE1 GLU A1386      36.686  56.639 -23.015  1.00  0.00           O  
ATOM   1591  OE2 GLU A1386      36.820  54.848 -24.284  1.00  0.00           O  
ATOM   1592  N   MET A1387      35.825  54.409 -17.907  1.00  0.00           N  
ATOM   1593  CA  MET A1387      35.214  53.949 -16.659  1.00  0.00           C  
ATOM   1594  C   MET A1387      35.056  55.094 -15.662  1.00  0.00           C  
ATOM   1595  O   MET A1387      33.940  55.451 -15.276  1.00  0.00           O  
ATOM   1596  CB  MET A1387      36.075  52.844 -16.031  1.00  0.00           C  
ATOM   1597  CG  MET A1387      35.583  52.356 -14.671  1.00  0.00           C  
ATOM   1598  SD  MET A1387      36.765  51.250 -13.852  1.00  0.00           S  
ATOM   1599  CE  MET A1387      36.148  49.640 -14.378  1.00  0.00           C  
ATOM   1600  N   TRP A1388      36.184  55.661 -15.247  1.00  0.00           N  
ATOM   1601  CA  TRP A1388      36.171  56.760 -14.299  1.00  0.00           C  
ATOM   1602  C   TRP A1388      35.270  57.898 -14.748  1.00  0.00           C  
ATOM   1603  O   TRP A1388      34.596  58.506 -13.920  1.00  0.00           O  
ATOM   1604  CB  TRP A1388      37.586  57.281 -14.060  1.00  0.00           C  
ATOM   1605  CG  TRP A1388      38.429  56.323 -13.290  1.00  0.00           C  
ATOM   1606  CD1 TRP A1388      38.948  55.145 -13.738  1.00  0.00           C  
ATOM   1607  CD2 TRP A1388      38.828  56.443 -11.920  1.00  0.00           C  
ATOM   1608  NE1 TRP A1388      39.648  54.522 -12.733  1.00  0.00           N  
ATOM   1609  CE2 TRP A1388      39.590  55.298 -11.605  1.00  0.00           C  
ATOM   1610  CE3 TRP A1388      38.613  57.406 -10.926  1.00  0.00           C  
ATOM   1611  CZ2 TRP A1388      40.143  55.089 -10.339  1.00  0.00           C  
ATOM   1612  CZ3 TRP A1388      39.161  57.199  -9.667  1.00  0.00           C  
ATOM   1613  CH2 TRP A1388      39.919  56.048  -9.387  1.00  0.00           C  
ATOM   1614  N   ASP A1389      35.255  58.190 -16.049  1.00  0.00           N  
ATOM   1615  CA  ASP A1389      34.405  59.263 -16.560  1.00  0.00           C  
ATOM   1616  C   ASP A1389      32.981  59.032 -16.071  1.00  0.00           C  
ATOM   1617  O   ASP A1389      32.347  59.930 -15.518  1.00  0.00           O  
ATOM   1618  CB  ASP A1389      34.430  59.307 -18.099  1.00  0.00           C  
ATOM   1619  CG  ASP A1389      35.727  59.884 -18.654  1.00  0.00           C  
ATOM   1620  OD1 ASP A1389      36.201  60.906 -18.115  1.00  0.00           O  
ATOM   1621  OD2 ASP A1389      36.265  59.327 -19.638  1.00  0.00           O  
ATOM   1622  N   ARG A1390      32.487  57.817 -16.273  1.00  0.00           N  
ATOM   1623  CA  ARG A1390      31.144  57.453 -15.843  1.00  0.00           C  
ATOM   1624  C   ARG A1390      31.071  57.471 -14.308  1.00  0.00           C  
ATOM   1625  O   ARG A1390      30.170  58.074 -13.722  1.00  0.00           O  
ATOM   1626  CB  ARG A1390      30.799  56.053 -16.368  1.00  0.00           C  
ATOM   1627  CG  ARG A1390      29.505  55.464 -15.823  1.00  0.00           C  
ATOM   1628  CD  ARG A1390      28.270  56.028 -16.510  1.00  0.00           C  
ATOM   1629  NE  ARG A1390      27.040  55.576 -15.860  1.00  0.00           N  
ATOM   1630  CZ  ARG A1390      25.826  55.661 -16.398  1.00  0.00           C  
ATOM   1631  NH1 ARG A1390      25.662  56.181 -17.609  1.00  0.00           N  
ATOM   1632  NH2 ARG A1390      24.772  55.224 -15.722  1.00  0.00           N  
ATOM   1633  N   ALA A1391      32.036  56.810 -13.672  1.00  0.00           N  
ATOM   1634  CA  ALA A1391      32.095  56.727 -12.214  1.00  0.00           C  
ATOM   1635  C   ALA A1391      32.038  58.096 -11.542  1.00  0.00           C  
ATOM   1636  O   ALA A1391      31.171  58.355 -10.708  1.00  0.00           O  
ATOM   1637  CB  ALA A1391      33.362  55.995 -11.793  1.00  0.00           C  
ATOM   1638  N   GLU A1392      32.970  58.968 -11.909  1.00  0.00           N  
ATOM   1639  CA  GLU A1392      33.028  60.307 -11.335  1.00  0.00           C  
ATOM   1640  C   GLU A1392      31.781  61.101 -11.683  1.00  0.00           C  
ATOM   1641  O   GLU A1392      31.330  61.934 -10.900  1.00  0.00           O  
ATOM   1642  CB  GLU A1392      34.273  61.035 -11.831  1.00  0.00           C  
ATOM   1643  CG  GLU A1392      35.548  60.273 -11.546  1.00  0.00           C  
ATOM   1644  CD  GLU A1392      36.784  61.100 -11.800  1.00  0.00           C  
ATOM   1645  OE1 GLU A1392      36.911  62.175 -11.177  1.00  0.00           O  
ATOM   1646  OE2 GLU A1392      37.628  60.679 -12.617  1.00  0.00           O  
ATOM   1647  N   ALA A1393      31.227  60.843 -12.863  1.00  0.00           N  
ATOM   1648  CA  ALA A1393      30.011  61.530 -13.286  1.00  0.00           C  
ATOM   1649  C   ALA A1393      28.904  61.178 -12.298  1.00  0.00           C  
ATOM   1650  O   ALA A1393      28.173  62.053 -11.823  1.00  0.00           O  
ATOM   1651  CB  ALA A1393      29.617  61.088 -14.687  1.00  0.00           C  
ATOM   1652  N   ASP A1394      28.799  59.886 -11.991  1.00  0.00           N  
ATOM   1653  CA  ASP A1394      27.791  59.389 -11.063  1.00  0.00           C  
ATOM   1654  C   ASP A1394      27.893  60.112  -9.722  1.00  0.00           C  
ATOM   1655  O   ASP A1394      26.882  60.554  -9.163  1.00  0.00           O  
ATOM   1656  CB  ASP A1394      27.961  57.879 -10.853  1.00  0.00           C  
ATOM   1657  CG  ASP A1394      27.646  57.066 -12.106  1.00  0.00           C  
ATOM   1658  OD1 ASP A1394      26.528  57.208 -12.655  1.00  0.00           O  
ATOM   1659  OD2 ASP A1394      28.517  56.275 -12.534  1.00  0.00           O  
ATOM   1660  N   LEU A1395      29.117  60.241  -9.218  1.00  0.00           N  
ATOM   1661  CA  LEU A1395      29.348  60.909  -7.944  1.00  0.00           C  
ATOM   1662  C   LEU A1395      28.965  62.388  -7.987  1.00  0.00           C  
ATOM   1663  O   LEU A1395      28.281  62.883  -7.091  1.00  0.00           O  
ATOM   1664  CB  LEU A1395      30.819  60.766  -7.526  1.00  0.00           C  
ATOM   1665  CG  LEU A1395      31.355  59.366  -7.187  1.00  0.00           C  
ATOM   1666  CD1 LEU A1395      32.859  59.426  -6.925  1.00  0.00           C  
ATOM   1667  CD2 LEU A1395      30.627  58.816  -5.972  1.00  0.00           C  
ATOM   1668  N   ALA A1396      29.400  63.093  -9.028  1.00  0.00           N  
ATOM   1669  CA  ALA A1396      29.091  64.518  -9.153  1.00  0.00           C  
ATOM   1670  C   ALA A1396      27.607  64.790  -9.405  1.00  0.00           C  
ATOM   1671  O   ALA A1396      27.029  65.687  -8.795  1.00  0.00           O  
ATOM   1672  CB  ALA A1396      29.924  65.137 -10.255  1.00  0.00           C  
ATOM   1673  N   VAL A1397      26.989  64.021 -10.296  1.00  0.00           N  
ATOM   1674  CA  VAL A1397      25.573  64.220 -10.590  1.00  0.00           C  
ATOM   1675  C   VAL A1397      24.745  63.939  -9.345  1.00  0.00           C  
ATOM   1676  O   VAL A1397      23.778  64.652  -9.051  1.00  0.00           O  
ATOM   1677  CB  VAL A1397      25.084  63.298 -11.735  1.00  0.00           C  
ATOM   1678  CG1 VAL A1397      23.591  63.519 -11.980  1.00  0.00           C  
ATOM   1679  CG2 VAL A1397      25.872  63.584 -13.008  1.00  0.00           C  
ATOM   1680  N   ALA A1398      25.131  62.896  -8.612  1.00  0.00           N  
ATOM   1681  CA  ALA A1398      24.432  62.520  -7.387  1.00  0.00           C  
ATOM   1682  C   ALA A1398      24.503  63.649  -6.360  1.00  0.00           C  
ATOM   1683  O   ALA A1398      23.520  63.939  -5.678  1.00  0.00           O  
ATOM   1684  CB  ALA A1398      25.035  61.249  -6.812  1.00  0.00           C  
ATOM   1685  N   LEU A1400      25.664  64.289  -6.251  1.00  0.00           N  
ATOM   1686  CA  LEU A1400      25.823  65.393  -5.307  1.00  0.00           C  
ATOM   1687  C   LEU A1400      24.972  66.589  -5.725  1.00  0.00           C  
ATOM   1688  O   LEU A1400      24.524  67.368  -4.880  1.00  0.00           O  
ATOM   1689  CB  LEU A1400      27.299  65.808  -5.204  1.00  0.00           C  
ATOM   1690  CG  LEU A1400      28.209  64.909  -4.355  1.00  0.00           C  
ATOM   1691  CD1 LEU A1400      29.647  65.392  -4.426  1.00  0.00           C  
ATOM   1692  CD2 LEU A1400      27.718  64.913  -2.914  1.00  0.00           C  
ATOM   1693  N   GLU A1401      24.749  66.727  -7.032  1.00  0.00           N  
ATOM   1694  CA  GLU A1401      23.950  67.826  -7.564  1.00  0.00           C  
ATOM   1695  C   GLU A1401      22.463  67.605  -7.338  1.00  0.00           C  
ATOM   1696  O   GLU A1401      21.747  68.537  -6.975  1.00  0.00           O  
ATOM   1697  CB  GLU A1401      24.227  68.020  -9.059  1.00  0.00           C  
ATOM   1698  CG  GLU A1401      25.580  68.658  -9.354  1.00  0.00           C  
ATOM   1699  CD  GLU A1401      25.792  68.936 -10.833  1.00  0.00           C  
ATOM   1700  OE1 GLU A1401      25.994  67.975 -11.607  1.00  0.00           O  
ATOM   1701  OE2 GLU A1401      25.747  70.123 -11.224  1.00  0.00           O  
ATOM   1702  N   GLU A1415      21.995  66.378  -7.557  1.00  0.00           N  
ATOM   1703  CA  GLU A1415      20.583  66.068  -7.346  1.00  0.00           C  
ATOM   1704  C   GLU A1415      20.186  66.363  -5.899  1.00  0.00           C  
ATOM   1705  O   GLU A1415      19.003  66.324  -5.547  1.00  0.00           O  
ATOM   1706  CB  GLU A1415      20.298  64.594  -7.653  1.00  0.00           C  
ATOM   1707  CG  GLU A1415      20.196  64.251  -9.129  1.00  0.00           C  
ATOM   1708  CD  GLU A1415      19.784  62.801  -9.358  1.00  0.00           C  
ATOM   1709  OE1 GLU A1415      18.794  62.361  -8.735  1.00  0.00           O  
ATOM   1710  OE2 GLU A1415      20.442  62.105 -10.164  1.00  0.00           O  
ATOM   1711  N   ASN A1416      21.182  66.654  -5.063  1.00  0.00           N  
ATOM   1712  CA  ASN A1416      20.942  66.951  -3.651  1.00  0.00           C  
ATOM   1713  C   ASN A1416      21.380  68.372  -3.293  1.00  0.00           C  
ATOM   1714  O   ASN A1416      21.318  68.778  -2.128  1.00  0.00           O  
ATOM   1715  CB  ASN A1416      21.685  65.937  -2.765  1.00  0.00           C  
ATOM   1716  CG  ASN A1416      21.114  64.531  -2.876  1.00  0.00           C  
ATOM   1717  OD1 ASN A1416      19.997  64.264  -2.434  1.00  0.00           O  
ATOM   1718  ND2 ASN A1416      21.880  63.628  -3.473  1.00  0.00           N  
ATOM   1719  N   ASN A1418      21.811  69.124  -4.303  1.00  0.00           N  
ATOM   1720  CA  ASN A1418      22.261  70.499  -4.116  1.00  0.00           C  
ATOM   1721  C   ASN A1418      23.339  70.575  -3.063  1.00  0.00           C  
ATOM   1722  O   ASN A1418      23.174  71.233  -2.037  1.00  0.00           O  
ATOM   1723  CB  ASN A1418      21.097  71.402  -3.707  1.00  0.00           C  
ATOM   1724  CG  ASN A1418      20.322  71.929  -4.898  1.00  0.00           C  
ATOM   1725  OD1 ASN A1418      20.736  71.762  -6.051  1.00  0.00           O  
ATOM   1726  ND2 ASN A1418      19.194  72.583  -4.626  1.00  0.00           N  
ATOM   1727  N   ILE A1419      24.452  69.905  -3.319  1.00  0.00           N  
ATOM   1728  CA  ILE A1419      25.531  69.907  -2.358  1.00  0.00           C  
ATOM   1729  C   ILE A1419      26.844  70.366  -2.959  1.00  0.00           C  
ATOM   1730  O   ILE A1419      27.474  69.656  -3.742  1.00  0.00           O  
ATOM   1731  CB  ILE A1419      25.687  68.505  -1.722  1.00  0.00           C  
ATOM   1732  CG1 ILE A1419      24.368  68.119  -1.047  1.00  0.00           C  
ATOM   1733  CG2 ILE A1419      26.824  68.505  -0.705  1.00  0.00           C  
ATOM   1734  CD1 ILE A1419      24.310  66.709  -0.535  1.00  0.00           C  
ATOM   1735  N   PRO A1421      27.266  71.583  -2.605  1.00  0.00           N  
ATOM   1736  CA  PRO A1421      28.516  72.159  -3.098  1.00  0.00           C  
ATOM   1737  C   PRO A1421      29.671  71.224  -2.747  1.00  0.00           C  
ATOM   1738  O   PRO A1421      29.659  70.604  -1.684  1.00  0.00           O  
ATOM   1739  CB  PRO A1421      28.596  73.488  -2.348  1.00  0.00           C  
ATOM   1740  CG  PRO A1421      27.159  73.863  -2.194  1.00  0.00           C  
ATOM   1741  CD  PRO A1421      26.529  72.553  -1.776  1.00  0.00           C  
ATOM   1742  N   PHE A1422      30.660  71.119  -3.630  1.00  0.00           N  
ATOM   1743  CA  PHE A1422      31.788  70.243  -3.364  1.00  0.00           C  
ATOM   1744  C   PHE A1422      33.032  70.621  -4.153  1.00  0.00           C  
ATOM   1745  O   PHE A1422      32.949  71.286  -5.182  1.00  0.00           O  
ATOM   1746  CB  PHE A1422      31.397  68.793  -3.674  1.00  0.00           C  
ATOM   1747  CG  PHE A1422      31.306  68.479  -5.144  1.00  0.00           C  
ATOM   1748  CD1 PHE A1422      32.449  68.167  -5.874  1.00  0.00           C  
ATOM   1749  CD2 PHE A1422      30.076  68.463  -5.793  1.00  0.00           C  
ATOM   1750  CE1 PHE A1422      32.367  67.841  -7.220  1.00  0.00           C  
ATOM   1751  CE2 PHE A1422      29.987  68.136  -7.145  1.00  0.00           C  
ATOM   1752  CZ  PHE A1422      31.133  67.823  -7.858  1.00  0.00           C  
ATOM   1753  N   GLU A1423      34.185  70.186  -3.662  1.00  0.00           N  
ATOM   1754  CA  GLU A1423      35.447  70.459  -4.327  1.00  0.00           C  
ATOM   1755  C   GLU A1423      36.060  69.122  -4.717  1.00  0.00           C  
ATOM   1756  O   GLU A1423      35.623  68.075  -4.238  1.00  0.00           O  
ATOM   1757  CB  GLU A1423      36.378  71.229  -3.388  1.00  0.00           C  
ATOM   1758  CG  GLU A1423      35.805  72.568  -2.926  1.00  0.00           C  
ATOM   1759  CD  GLU A1423      35.819  73.642  -4.012  1.00  0.00           C  
ATOM   1760  OE1 GLU A1423      35.877  73.293  -5.213  1.00  0.00           O  
ATOM   1761  OE2 GLU A1423      35.758  74.840  -3.657  1.00  0.00           O  
ATOM   1762  N   TYR A1424      37.061  69.150  -5.589  1.00  0.00           N  
ATOM   1763  CA  TYR A1424      37.700  67.917  -6.032  1.00  0.00           C  
ATOM   1764  C   TYR A1424      39.104  67.755  -5.473  1.00  0.00           C  
ATOM   1765  O   TYR A1424      39.855  68.725  -5.373  1.00  0.00           O  
ATOM   1766  CB  TYR A1424      37.804  67.870  -7.562  1.00  0.00           C  
ATOM   1767  CG  TYR A1424      36.505  68.047  -8.318  1.00  0.00           C  
ATOM   1768  CD1 TYR A1424      35.837  69.273  -8.324  1.00  0.00           C  
ATOM   1769  CD2 TYR A1424      35.961  66.995  -9.060  1.00  0.00           C  
ATOM   1770  CE1 TYR A1424      34.661  69.448  -9.054  1.00  0.00           C  
ATOM   1771  CE2 TYR A1424      34.787  67.160  -9.792  1.00  0.00           C  
ATOM   1772  CZ  TYR A1424      34.145  68.387  -9.784  1.00  0.00           C  
ATOM   1773  OH  TYR A1424      32.981  68.552 -10.496  1.00  0.00           O  
ATOM   1774  N   GLN A1425      39.451  66.526  -5.103  1.00  0.00           N  
ATOM   1775  CA  GLN A1425      40.793  66.236  -4.619  1.00  0.00           C  
ATOM   1776  C   GLN A1425      41.460  65.443  -5.742  1.00  0.00           C  
ATOM   1777  O   GLN A1425      41.661  64.228  -5.654  1.00  0.00           O  
ATOM   1778  CB  GLN A1425      40.758  65.441  -3.309  1.00  0.00           C  
ATOM   1779  CG  GLN A1425      40.274  66.271  -2.125  1.00  0.00           C  
ATOM   1780  CD  GLN A1425      40.900  65.855  -0.798  1.00  0.00           C  
ATOM   1781  OE1 GLN A1425      42.123  65.896  -0.632  1.00  0.00           O  
ATOM   1782  NE2 GLN A1425      40.061  65.463   0.155  1.00  0.00           N  
ATOM   1783  N   LEU A1426      41.769  66.173  -6.812  1.00  0.00           N  
ATOM   1784  CA  LEU A1426      42.396  65.656  -8.022  1.00  0.00           C  
ATOM   1785  C   LEU A1426      43.441  64.560  -7.828  1.00  0.00           C  
ATOM   1786  O   LEU A1426      44.412  64.728  -7.087  1.00  0.00           O  
ATOM   1787  CB  LEU A1426      43.025  66.820  -8.793  1.00  0.00           C  
ATOM   1788  CG  LEU A1426      42.090  67.971  -9.175  1.00  0.00           C  
ATOM   1789  CD1 LEU A1426      42.892  69.101  -9.796  1.00  0.00           C  
ATOM   1790  CD2 LEU A1426      41.034  67.472 -10.146  1.00  0.00           C  
ATOM   1791  N   GLY A1427      43.238  63.440  -8.513  1.00  0.00           N  
ATOM   1792  CA  GLY A1427      44.169  62.328  -8.430  1.00  0.00           C  
ATOM   1793  C   GLY A1427      44.291  61.692  -7.058  1.00  0.00           C  
ATOM   1794  O   GLY A1427      45.257  60.979  -6.790  1.00  0.00           O  
ATOM   1795  N   GLU A1437      43.318  61.935  -6.186  1.00  0.00           N  
ATOM   1796  CA  GLU A1437      43.356  61.371  -4.843  1.00  0.00           C  
ATOM   1797  C   GLU A1437      42.325  60.280  -4.607  1.00  0.00           C  
ATOM   1798  O   GLU A1437      41.988  59.970  -3.468  1.00  0.00           O  
ATOM   1799  CB  GLU A1437      43.192  62.479  -3.806  1.00  0.00           C  
ATOM   1800  CG  GLU A1437      44.468  63.272  -3.589  1.00  0.00           C  
ATOM   1801  CD  GLU A1437      44.204  64.735  -3.334  1.00  0.00           C  
ATOM   1802  OE1 GLU A1437      43.421  65.050  -2.414  1.00  0.00           O  
ATOM   1803  OE2 GLU A1437      44.784  65.573  -4.056  1.00  0.00           O  
ATOM   1804  N   GLY A1438      41.820  59.705  -5.688  1.00  0.00           N  
ATOM   1805  CA  GLY A1438      40.858  58.630  -5.557  1.00  0.00           C  
ATOM   1806  C   GLY A1438      41.632  57.341  -5.365  1.00  0.00           C  
ATOM   1807  O   GLY A1438      42.856  57.327  -5.493  1.00  0.00           O  
ATOM   1808  N   ALA A1443      40.937  56.259  -5.042  1.00  0.00           N  
ATOM   1809  CA  ALA A1443      41.605  54.981  -4.852  1.00  0.00           C  
ATOM   1810  C   ALA A1443      41.860  54.401  -6.235  1.00  0.00           C  
ATOM   1811  O   ALA A1443      41.244  54.824  -7.210  1.00  0.00           O  
ATOM   1812  CB  ALA A1443      40.724  54.042  -4.043  1.00  0.00           C  
ATOM   1813  N   PHE A1444      42.761  53.432  -6.323  1.00  0.00           N  
ATOM   1814  CA  PHE A1444      43.070  52.818  -7.607  1.00  0.00           C  
ATOM   1815  C   PHE A1444      41.896  51.995  -8.138  1.00  0.00           C  
ATOM   1816  O   PHE A1444      41.902  51.584  -9.302  1.00  0.00           O  
ATOM   1817  CB  PHE A1444      44.314  51.932  -7.481  1.00  0.00           C  
ATOM   1818  CG  PHE A1444      44.067  50.628  -6.773  1.00  0.00           C  
ATOM   1819  CD1 PHE A1444      43.613  49.518  -7.475  1.00  0.00           C  
ATOM   1820  CD2 PHE A1444      44.282  50.510  -5.405  1.00  0.00           C  
ATOM   1821  CE1 PHE A1444      43.377  48.310  -6.834  1.00  0.00           C  
ATOM   1822  CE2 PHE A1444      44.050  49.305  -4.750  1.00  0.00           C  
ATOM   1823  CZ  PHE A1444      43.595  48.201  -5.466  1.00  0.00           C  
ATOM   1824  N   TYR A1448      40.891  51.758  -7.295  1.00  0.00           N  
ATOM   1825  CA  TYR A1448      39.729  50.969  -7.703  1.00  0.00           C  
ATOM   1826  C   TYR A1448      38.450  51.784  -7.924  1.00  0.00           C  
ATOM   1827  O   TYR A1448      37.396  51.229  -8.253  1.00  0.00           O  
ATOM   1828  CB  TYR A1448      39.468  49.851  -6.685  1.00  0.00           C  
ATOM   1829  CG  TYR A1448      39.459  50.315  -5.247  1.00  0.00           C  
ATOM   1830  CD1 TYR A1448      38.345  50.947  -4.697  1.00  0.00           C  
ATOM   1831  CD2 TYR A1448      40.583  50.146  -4.440  1.00  0.00           C  
ATOM   1832  CE1 TYR A1448      38.353  51.398  -3.375  1.00  0.00           C  
ATOM   1833  CE2 TYR A1448      40.602  50.594  -3.125  1.00  0.00           C  
ATOM   1834  CZ  TYR A1448      39.486  51.220  -2.598  1.00  0.00           C  
ATOM   1835  OH  TYR A1448      39.521  51.679  -1.299  1.00  0.00           O  
ATOM   1836  N   GLY A1456      38.536  53.098  -7.748  1.00  0.00           N  
ATOM   1837  CA  GLY A1456      37.359  53.919  -7.955  1.00  0.00           C  
ATOM   1838  C   GLY A1456      37.429  55.263  -7.269  1.00  0.00           C  
ATOM   1839  O   GLY A1456      38.250  55.457  -6.375  1.00  0.00           O  
ATOM   1840  N   PRO A1457      36.587  56.225  -7.685  1.00  0.00           N  
ATOM   1841  CA  PRO A1457      36.542  57.570  -7.106  1.00  0.00           C  
ATOM   1842  C   PRO A1457      35.711  57.512  -5.826  1.00  0.00           C  
ATOM   1843  O   PRO A1457      34.988  56.532  -5.606  1.00  0.00           O  
ATOM   1844  CB  PRO A1457      35.867  58.379  -8.204  1.00  0.00           C  
ATOM   1845  CG  PRO A1457      34.873  57.398  -8.748  1.00  0.00           C  
ATOM   1846  CD  PRO A1457      35.685  56.129  -8.848  1.00  0.00           C  
ATOM   1847  N   LYS A1458      35.796  58.551  -4.996  1.00  0.00           N  
ATOM   1848  CA  LYS A1458      35.056  58.569  -3.736  1.00  0.00           C  
ATOM   1849  C   LYS A1458      34.632  59.967  -3.289  1.00  0.00           C  
ATOM   1850  O   LYS A1458      35.160  60.975  -3.758  1.00  0.00           O  
ATOM   1851  CB  LYS A1458      35.920  57.974  -2.624  1.00  0.00           C  
ATOM   1852  CG  LYS A1458      37.020  58.929  -2.181  1.00  0.00           C  
ATOM   1853  CD  LYS A1458      37.903  58.367  -1.087  1.00  0.00           C  
ATOM   1854  CE  LYS A1458      38.963  59.388  -0.708  1.00  0.00           C  
ATOM   1855  NZ  LYS A1458      40.009  58.825   0.197  1.00  0.00           N  
ATOM   1856  N   ILE A1459      33.685  60.007  -2.359  1.00  0.00           N  
ATOM   1857  CA  ILE A1459      33.202  61.259  -1.783  1.00  0.00           C  
ATOM   1858  C   ILE A1459      33.425  61.165  -0.278  1.00  0.00           C  
ATOM   1859  O   ILE A1459      33.104  60.146   0.337  1.00  0.00           O  
ATOM   1860  CB  ILE A1459      31.692  61.455  -1.995  1.00  0.00           C  
ATOM   1861  CG1 ILE A1459      31.330  61.310  -3.473  1.00  0.00           C  
ATOM   1862  CG2 ILE A1459      31.279  62.833  -1.492  1.00  0.00           C  
ATOM   1863  CD1 ILE A1459      29.830  61.339  -3.725  1.00  0.00           C  
ATOM   1864  N   GLU A1460      33.982  62.213   0.317  1.00  0.00           N  
ATOM   1865  CA  GLU A1460      34.199  62.220   1.754  1.00  0.00           C  
ATOM   1866  C   GLU A1460      33.480  63.410   2.361  1.00  0.00           C  
ATOM   1867  O   GLU A1460      33.491  64.513   1.803  1.00  0.00           O  
ATOM   1868  CB  GLU A1460      35.686  62.286   2.081  1.00  0.00           C  
ATOM   1869  CG  GLU A1460      36.460  61.049   1.650  1.00  0.00           C  
ATOM   1870  CD  GLU A1460      37.941  61.172   1.941  1.00  0.00           C  
ATOM   1871  OE1 GLU A1460      38.516  62.224   1.599  1.00  0.00           O  
ATOM   1872  OE2 GLU A1460      38.534  60.225   2.501  1.00  0.00           O  
ATOM   1873  N   PHE A1461      32.848  63.181   3.503  1.00  0.00           N  
ATOM   1874  CA  PHE A1461      32.105  64.225   4.187  1.00  0.00           C  
ATOM   1875  C   PHE A1461      32.801  64.627   5.476  1.00  0.00           C  
ATOM   1876  O   PHE A1461      33.154  63.785   6.309  1.00  0.00           O  
ATOM   1877  CB  PHE A1461      30.683  63.748   4.478  1.00  0.00           C  
ATOM   1878  CG  PHE A1461      29.931  63.317   3.254  1.00  0.00           C  
ATOM   1879  CD1 PHE A1461      30.292  62.162   2.569  1.00  0.00           C  
ATOM   1880  CD2 PHE A1461      28.860  64.071   2.776  1.00  0.00           C  
ATOM   1881  CE1 PHE A1461      29.603  61.760   1.426  1.00  0.00           C  
ATOM   1882  CE2 PHE A1461      28.163  63.675   1.632  1.00  0.00           C  
ATOM   1883  CZ  PHE A1461      28.536  62.519   0.957  1.00  0.00           C  
ATOM   1884  N   THR A1462      32.994  65.926   5.636  1.00  0.00           N  
ATOM   1885  CA  THR A1462      33.662  66.444   6.814  1.00  0.00           C  
ATOM   1886  C   THR A1462      32.721  67.296   7.640  1.00  0.00           C  
ATOM   1887  O   THR A1462      32.141  68.263   7.150  1.00  0.00           O  
ATOM   1888  CB  THR A1462      34.886  67.273   6.424  1.00  0.00           C  
ATOM   1889  OG1 THR A1462      35.800  66.439   5.706  1.00  0.00           O  
ATOM   1890  CG2 THR A1462      35.573  67.839   7.662  1.00  0.00           C  
ATOM   1891  N   LEU A1463      32.582  66.903   8.901  1.00  0.00           N  
ATOM   1892  CA  LEU A1463      31.730  67.564   9.884  1.00  0.00           C  
ATOM   1893  C   LEU A1463      32.489  68.668  10.587  1.00  0.00           C  
ATOM   1894  O   LEU A1463      33.704  68.626  10.661  1.00  0.00           O  
ATOM   1895  CB  LEU A1463      31.326  66.570  10.969  1.00  0.00           C  
ATOM   1896  CG  LEU A1463      30.216  65.576  10.734  1.00  0.00           C  
ATOM   1897  CD1 LEU A1463      30.112  64.616  11.906  1.00  0.00           C  
ATOM   1898  CD2 LEU A1463      28.941  66.366  10.560  1.00  0.00           C  
ATOM   1899  N   TYR A1464      31.759  69.628  11.138  1.00  0.00           N  
ATOM   1900  CA  TYR A1464      32.368  70.705  11.906  1.00  0.00           C  
ATOM   1901  C   TYR A1464      31.636  70.753  13.241  1.00  0.00           C  
ATOM   1902  O   TYR A1464      30.413  70.810  13.270  1.00  0.00           O  
ATOM   1903  CB  TYR A1464      32.250  72.061  11.177  1.00  0.00           C  
ATOM   1904  CG  TYR A1464      33.305  72.252  10.103  1.00  0.00           C  
ATOM   1905  CD1 TYR A1464      33.171  71.661   8.845  1.00  0.00           C  
ATOM   1906  CD2 TYR A1464      34.478  72.957  10.374  1.00  0.00           C  
ATOM   1907  CE1 TYR A1464      34.186  71.764   7.891  1.00  0.00           C  
ATOM   1908  CE2 TYR A1464      35.493  73.066   9.430  1.00  0.00           C  
ATOM   1909  CZ  TYR A1464      35.344  72.466   8.196  1.00  0.00           C  
ATOM   1910  OH  TYR A1464      36.370  72.543   7.282  1.00  0.00           O  
ATOM   1911  N   ASP A1465      32.380  70.696  14.342  1.00  0.00           N  
ATOM   1912  CA  ASP A1465      31.773  70.746  15.669  1.00  0.00           C  
ATOM   1913  C   ASP A1465      31.612  72.186  16.138  1.00  0.00           C  
ATOM   1914  O   ASP A1465      31.972  73.122  15.428  1.00  0.00           O  
ATOM   1915  CB  ASP A1465      32.613  69.976  16.694  1.00  0.00           C  
ATOM   1916  CG  ASP A1465      33.992  70.574  16.891  1.00  0.00           C  
ATOM   1917  OD1 ASP A1465      34.155  71.807  16.733  1.00  0.00           O  
ATOM   1918  OD2 ASP A1465      34.918  69.809  17.227  1.00  0.00           O  
ATOM   1919  N   CYS A1475      31.103  72.356  17.350  1.00  0.00           N  
ATOM   1920  CA  CYS A1475      30.855  73.683  17.895  1.00  0.00           C  
ATOM   1921  C   CYS A1475      32.060  74.610  18.062  1.00  0.00           C  
ATOM   1922  O   CYS A1475      31.884  75.826  18.171  1.00  0.00           O  
ATOM   1923  CB  CYS A1475      30.084  73.575  19.218  1.00  0.00           C  
ATOM   1924  SG  CYS A1475      30.938  72.786  20.598  1.00  0.00           S  
ATOM   1925  N   LEU A1689      33.272  74.062  18.085  1.00  0.00           N  
ATOM   1926  CA  LEU A1689      34.463  74.902  18.218  1.00  0.00           C  
ATOM   1927  C   LEU A1689      34.980  75.180  16.813  1.00  0.00           C  
ATOM   1928  O   LEU A1689      36.062  75.735  16.622  1.00  0.00           O  
ATOM   1929  CB  LEU A1689      35.546  74.196  19.035  1.00  0.00           C  
ATOM   1930  CG  LEU A1689      35.232  73.752  20.470  1.00  0.00           C  
ATOM   1931  CD1 LEU A1689      36.490  73.139  21.080  1.00  0.00           C  
ATOM   1932  CD2 LEU A1689      34.747  74.925  21.304  1.00  0.00           C  
ATOM   1933  N   ASP A1690      34.169  74.774  15.842  1.00  0.00           N  
ATOM   1934  CA  ASP A1690      34.442  74.915  14.421  1.00  0.00           C  
ATOM   1935  C   ASP A1690      35.640  74.088  13.947  1.00  0.00           C  
ATOM   1936  O   ASP A1690      36.420  74.519  13.092  1.00  0.00           O  
ATOM   1937  CB  ASP A1690      34.627  76.389  14.043  1.00  0.00           C  
ATOM   1938  CG  ASP A1690      34.321  76.645  12.577  1.00  0.00           C  
ATOM   1939  OD1 ASP A1690      33.176  76.380  12.150  1.00  0.00           O  
ATOM   1940  OD2 ASP A1690      35.220  77.099  11.845  1.00  0.00           O  
ATOM   1941  N   ARG A1692      35.778  72.890  14.506  1.00  0.00           N  
ATOM   1942  CA  ARG A1692      36.856  71.994  14.114  1.00  0.00           C  
ATOM   1943  C   ARG A1692      36.275  71.009  13.097  1.00  0.00           C  
ATOM   1944  O   ARG A1692      35.107  70.627  13.196  1.00  0.00           O  
ATOM   1945  CB  ARG A1692      37.389  71.259  15.338  1.00  0.00           C  
ATOM   1946  CG  ARG A1692      37.822  72.206  16.445  1.00  0.00           C  
ATOM   1947  CD  ARG A1692      38.346  71.457  17.650  1.00  0.00           C  
ATOM   1948  NE  ARG A1692      37.323  70.618  18.271  1.00  0.00           N  
ATOM   1949  CZ  ARG A1692      37.543  69.866  19.346  1.00  0.00           C  
ATOM   1950  NH1 ARG A1692      38.746  69.859  19.905  1.00  0.00           N  
ATOM   1951  NH2 ARG A1692      36.571  69.127  19.860  1.00  0.00           N  
ATOM   1952  N   ALA A1693      37.077  70.608  12.118  1.00  0.00           N  
ATOM   1953  CA  ALA A1693      36.597  69.684  11.094  1.00  0.00           C  
ATOM   1954  C   ALA A1693      36.945  68.231  11.407  1.00  0.00           C  
ATOM   1955  O   ALA A1693      38.027  67.918  11.910  1.00  0.00           O  
ATOM   1956  CB  ALA A1693      37.160  70.068   9.732  1.00  0.00           C  
ATOM   1957  N   TRP A1700      36.010  67.347  11.097  1.00  0.00           N  
ATOM   1958  CA  TRP A1700      36.199  65.927  11.325  1.00  0.00           C  
ATOM   1959  C   TRP A1700      35.671  65.185  10.119  1.00  0.00           C  
ATOM   1960  O   TRP A1700      34.467  65.195   9.868  1.00  0.00           O  
ATOM   1961  CB  TRP A1700      35.415  65.468  12.559  1.00  0.00           C  
ATOM   1962  CG  TRP A1700      35.761  66.180  13.829  1.00  0.00           C  
ATOM   1963  CD1 TRP A1700      35.153  67.295  14.346  1.00  0.00           C  
ATOM   1964  CD2 TRP A1700      36.770  65.804  14.767  1.00  0.00           C  
ATOM   1965  NE1 TRP A1700      35.723  67.628  15.554  1.00  0.00           N  
ATOM   1966  CE2 TRP A1700      36.718  66.729  15.834  1.00  0.00           C  
ATOM   1967  CE3 TRP A1700      37.716  64.771  14.812  1.00  0.00           C  
ATOM   1968  CZ2 TRP A1700      37.575  66.650  16.934  1.00  0.00           C  
ATOM   1969  CZ3 TRP A1700      38.570  64.695  15.911  1.00  0.00           C  
ATOM   1970  CH2 TRP A1700      38.491  65.627  16.953  1.00  0.00           C  
ATOM   1971  N   GLN A1701      36.560  64.563   9.355  1.00  0.00           N  
ATOM   1972  CA  GLN A1701      36.111  63.798   8.205  1.00  0.00           C  
ATOM   1973  C   GLN A1701      35.593  62.480   8.790  1.00  0.00           C  
ATOM   1974  O   GLN A1701      36.322  61.794   9.509  1.00  0.00           O  
ATOM   1975  CB  GLN A1701      37.276  63.546   7.246  1.00  0.00           C  
ATOM   1976  CG  GLN A1701      36.892  62.822   5.956  1.00  0.00           C  
ATOM   1977  CD  GLN A1701      36.868  61.307   6.108  1.00  0.00           C  
ATOM   1978  OE1 GLN A1701      37.850  60.706   6.548  1.00  0.00           O  
ATOM   1979  NE2 GLN A1701      35.752  60.684   5.731  1.00  0.00           N  
ATOM   1980  N   CYS A1702      34.341  62.144   8.494  1.00  0.00           N  
ATOM   1981  CA  CYS A1702      33.723  60.924   9.007  1.00  0.00           C  
ATOM   1982  C   CYS A1702      33.053  60.082   7.925  1.00  0.00           C  
ATOM   1983  O   CYS A1702      33.113  58.845   7.947  1.00  0.00           O  
ATOM   1984  CB  CYS A1702      32.664  61.278  10.054  1.00  0.00           C  
ATOM   1985  SG  CYS A1702      33.257  62.183  11.487  1.00  0.00           S  
ATOM   1986  N   GLY A1703      32.389  60.757   6.995  1.00  0.00           N  
ATOM   1987  CA  GLY A1703      31.684  60.065   5.938  1.00  0.00           C  
ATOM   1988  C   GLY A1703      32.481  59.730   4.695  1.00  0.00           C  
ATOM   1989  O   GLY A1703      33.298  60.521   4.218  1.00  0.00           O  
ATOM   1990  N   THR A1704      32.227  58.540   4.165  1.00  0.00           N  
ATOM   1991  CA  THR A1704      32.891  58.066   2.963  1.00  0.00           C  
ATOM   1992  C   THR A1704      31.934  57.229   2.113  1.00  0.00           C  
ATOM   1993  O   THR A1704      31.175  56.410   2.638  1.00  0.00           O  
ATOM   1994  CB  THR A1704      34.122  57.196   3.296  1.00  0.00           C  
ATOM   1995  OG1 THR A1704      35.080  57.970   4.029  1.00  0.00           O  
ATOM   1996  CG2 THR A1704      34.772  56.682   2.015  1.00  0.00           C  
ATOM   1997  N   VAL A1705      31.971  57.469   0.803  1.00  0.00           N  
ATOM   1998  CA  VAL A1705      31.175  56.749  -0.188  1.00  0.00           C  
ATOM   1999  C   VAL A1705      32.187  56.435  -1.283  1.00  0.00           C  
ATOM   2000  O   VAL A1705      32.468  57.268  -2.146  1.00  0.00           O  
ATOM   2001  CB  VAL A1705      30.054  57.614  -0.771  1.00  0.00           C  
ATOM   2002  CG1 VAL A1705      29.358  56.865  -1.884  1.00  0.00           C  
ATOM   2003  CG2 VAL A1705      29.056  57.971   0.319  1.00  0.00           C  
ATOM   2004  N   GLN A1706      32.739  55.228  -1.217  1.00  0.00           N  
ATOM   2005  CA  GLN A1706      33.773  54.760  -2.125  1.00  0.00           C  
ATOM   2006  C   GLN A1706      33.290  53.773  -3.178  1.00  0.00           C  
ATOM   2007  O   GLN A1706      32.715  52.729  -2.851  1.00  0.00           O  
ATOM   2008  CB  GLN A1706      34.882  54.103  -1.299  1.00  0.00           C  
ATOM   2009  CG  GLN A1706      35.935  53.391  -2.107  1.00  0.00           C  
ATOM   2010  CD  GLN A1706      36.904  54.351  -2.743  1.00  0.00           C  
ATOM   2011  OE1 GLN A1706      37.618  55.075  -2.046  1.00  0.00           O  
ATOM   2012  NE2 GLN A1706      36.937  54.371  -4.078  1.00  0.00           N  
ATOM   2013  N   LEU A1707      33.533  54.104  -4.443  1.00  0.00           N  
ATOM   2014  CA  LEU A1707      33.150  53.236  -5.543  1.00  0.00           C  
ATOM   2015  C   LEU A1707      34.291  52.244  -5.705  1.00  0.00           C  
ATOM   2016  O   LEU A1707      35.455  52.595  -5.524  1.00  0.00           O  
ATOM   2017  CB  LEU A1707      32.959  54.052  -6.825  1.00  0.00           C  
ATOM   2018  CG  LEU A1707      31.811  55.069  -6.816  1.00  0.00           C  
ATOM   2019  CD1 LEU A1707      31.742  55.778  -8.169  1.00  0.00           C  
ATOM   2020  CD2 LEU A1707      30.496  54.357  -6.523  1.00  0.00           C  
ATOM   2021  N   ASP A1708      33.964  51.000  -6.031  1.00  0.00           N  
ATOM   2022  CA  ASP A1708      34.992  49.975  -6.172  1.00  0.00           C  
ATOM   2023  C   ASP A1708      34.724  49.177  -7.434  1.00  0.00           C  
ATOM   2024  O   ASP A1708      33.700  48.501  -7.548  1.00  0.00           O  
ATOM   2025  CB  ASP A1708      34.974  49.048  -4.950  1.00  0.00           C  
ATOM   2026  CG  ASP A1708      36.239  48.222  -4.817  1.00  0.00           C  
ATOM   2027  OD1 ASP A1708      36.661  47.609  -5.822  1.00  0.00           O  
ATOM   2028  OD2 ASP A1708      36.808  48.172  -3.704  1.00  0.00           O  
ATOM   2029  N   PHE A1709      35.657  49.254  -8.378  1.00  0.00           N  
ATOM   2030  CA  PHE A1709      35.525  48.551  -9.648  1.00  0.00           C  
ATOM   2031  C   PHE A1709      36.493  47.379  -9.779  1.00  0.00           C  
ATOM   2032  O   PHE A1709      36.636  46.804 -10.863  1.00  0.00           O  
ATOM   2033  CB  PHE A1709      35.737  49.548 -10.796  1.00  0.00           C  
ATOM   2034  CG  PHE A1709      34.641  50.572 -10.907  1.00  0.00           C  
ATOM   2035  CD1 PHE A1709      33.408  50.227 -11.449  1.00  0.00           C  
ATOM   2036  CD2 PHE A1709      34.816  51.857 -10.411  1.00  0.00           C  
ATOM   2037  CE1 PHE A1709      32.361  51.142 -11.490  1.00  0.00           C  
ATOM   2038  CE2 PHE A1709      33.774  52.783 -10.445  1.00  0.00           C  
ATOM   2039  CZ  PHE A1709      32.543  52.422 -10.986  1.00  0.00           C  
ATOM   2040  N   SER A1710      37.139  47.003  -8.677  1.00  0.00           N  
ATOM   2041  CA  SER A1710      38.107  45.918  -8.725  1.00  0.00           C  
ATOM   2042  C   SER A1710      38.010  44.819  -7.672  1.00  0.00           C  
ATOM   2043  O   SER A1710      38.509  43.712  -7.896  1.00  0.00           O  
ATOM   2044  CB  SER A1710      39.515  46.504  -8.700  1.00  0.00           C  
ATOM   2045  OG  SER A1710      40.298  45.901  -7.687  1.00  0.00           O  
ATOM   2046  N   LEU A1725      37.382  45.093  -6.531  1.00  0.00           N  
ATOM   2047  CA  LEU A1725      37.299  44.070  -5.495  1.00  0.00           C  
ATOM   2048  C   LEU A1725      36.337  42.922  -5.815  1.00  0.00           C  
ATOM   2049  O   LEU A1725      36.681  41.754  -5.645  1.00  0.00           O  
ATOM   2050  CB  LEU A1725      36.953  44.697  -4.139  1.00  0.00           C  
ATOM   2051  CG  LEU A1725      36.946  43.683  -2.984  1.00  0.00           C  
ATOM   2052  CD1 LEU A1725      38.244  42.894  -2.982  1.00  0.00           C  
ATOM   2053  CD2 LEU A1725      36.746  44.402  -1.649  1.00  0.00           C  
ATOM   2054  N   PRO A1726      35.124  43.228  -6.289  1.00  0.00           N  
ATOM   2055  CA  PRO A1726      34.220  42.115  -6.590  1.00  0.00           C  
ATOM   2056  C   PRO A1726      34.839  41.139  -7.590  1.00  0.00           C  
ATOM   2057  O   PRO A1726      34.634  39.926  -7.500  1.00  0.00           O  
ATOM   2058  CB  PRO A1726      32.987  42.819  -7.152  1.00  0.00           C  
ATOM   2059  CG  PRO A1726      32.986  44.123  -6.394  1.00  0.00           C  
ATOM   2060  CD  PRO A1726      34.444  44.524  -6.450  1.00  0.00           C  
ATOM   2061  N   SER A1727      35.610  41.677  -8.532  1.00  0.00           N  
ATOM   2062  CA  SER A1727      36.258  40.864  -9.560  1.00  0.00           C  
ATOM   2063  C   SER A1727      37.355  39.972  -8.986  1.00  0.00           C  
ATOM   2064  O   SER A1727      37.415  38.779  -9.288  1.00  0.00           O  
ATOM   2065  CB  SER A1727      36.841  41.770 -10.653  1.00  0.00           C  
ATOM   2066  OG  SER A1727      37.420  41.004 -11.698  1.00  0.00           O  
ATOM   2067  N   ARG A1728      38.222  40.542  -8.156  1.00  0.00           N  
ATOM   2068  CA  ARG A1728      39.296  39.763  -7.552  1.00  0.00           C  
ATOM   2069  C   ARG A1728      38.796  38.627  -6.661  1.00  0.00           C  
ATOM   2070  O   ARG A1728      39.483  37.618  -6.485  1.00  0.00           O  
ATOM   2071  CB  ARG A1728      40.204  40.668  -6.729  1.00  0.00           C  
ATOM   2072  CG  ARG A1728      41.054  41.592  -7.552  1.00  0.00           C  
ATOM   2073  CD  ARG A1728      41.711  42.620  -6.669  1.00  0.00           C  
ATOM   2074  NE  ARG A1728      42.800  43.294  -7.361  1.00  0.00           N  
ATOM   2075  CZ  ARG A1728      43.944  42.709  -7.701  1.00  0.00           C  
ATOM   2076  NH1 ARG A1728      44.153  41.430  -7.408  1.00  0.00           N  
ATOM   2077  NH2 ARG A1728      44.879  43.405  -8.336  1.00  0.00           N  
ATOM   2078  N   LEU A1729      37.602  38.781  -6.103  1.00  0.00           N  
ATOM   2079  CA  LEU A1729      37.059  37.753  -5.223  1.00  0.00           C  
ATOM   2080  C   LEU A1729      35.956  36.936  -5.880  1.00  0.00           C  
ATOM   2081  O   LEU A1729      35.132  36.310  -5.211  1.00  0.00           O  
ATOM   2082  CB  LEU A1729      36.586  38.393  -3.915  1.00  0.00           C  
ATOM   2083  CG  LEU A1729      37.786  38.873  -3.085  1.00  0.00           C  
ATOM   2084  CD1 LEU A1729      37.348  39.670  -1.868  1.00  0.00           C  
ATOM   2085  CD2 LEU A1729      38.589  37.649  -2.662  1.00  0.00           C  
ATOM   2086  N   SER A1752      35.959  36.955  -7.209  1.00  0.00           N  
ATOM   2087  CA  SER A1752      35.014  36.199  -8.020  1.00  0.00           C  
ATOM   2088  C   SER A1752      33.532  36.352  -7.701  1.00  0.00           C  
ATOM   2089  O   SER A1752      32.796  35.367  -7.649  1.00  0.00           O  
ATOM   2090  CB  SER A1752      35.392  34.722  -7.971  1.00  0.00           C  
ATOM   2091  OG  SER A1752      36.752  34.563  -8.322  1.00  0.00           O  
ATOM   2092  N   ALA A1753      33.088  37.583  -7.498  1.00  0.00           N  
ATOM   2093  CA  ALA A1753      31.684  37.823  -7.222  1.00  0.00           C  
ATOM   2094  C   ALA A1753      31.005  38.040  -8.566  1.00  0.00           C  
ATOM   2095  O   ALA A1753      31.596  38.629  -9.473  1.00  0.00           O  
ATOM   2096  CB  ALA A1753      31.525  39.061  -6.359  1.00  0.00           C  
ATOM   2097  N   SER A1757      29.772  37.566  -8.702  1.00  0.00           N  
ATOM   2098  CA  SER A1757      29.050  37.748  -9.952  1.00  0.00           C  
ATOM   2099  C   SER A1757      27.581  37.387  -9.808  1.00  0.00           C  
ATOM   2100  O   SER A1757      27.157  36.843  -8.786  1.00  0.00           O  
ATOM   2101  CB  SER A1757      29.685  36.902 -11.066  1.00  0.00           C  
ATOM   2102  OG  SER A1757      29.492  35.514 -10.842  1.00  0.00           O  
ATOM   2103  N   TYR A1758      26.809  37.703 -10.840  1.00  0.00           N  
ATOM   2104  CA  TYR A1758      25.385  37.413 -10.852  1.00  0.00           C  
ATOM   2105  C   TYR A1758      24.894  37.312 -12.296  1.00  0.00           C  
ATOM   2106  O   TYR A1758      25.532  37.824 -13.215  1.00  0.00           O  
ATOM   2107  CB  TYR A1758      24.612  38.520 -10.131  1.00  0.00           C  
ATOM   2108  CG  TYR A1758      24.588  39.837 -10.878  1.00  0.00           C  
ATOM   2109  CD1 TYR A1758      25.747  40.600 -11.032  1.00  0.00           C  
ATOM   2110  CD2 TYR A1758      23.409  40.300 -11.465  1.00  0.00           C  
ATOM   2111  CE1 TYR A1758      25.734  41.795 -11.759  1.00  0.00           C  
ATOM   2112  CE2 TYR A1758      23.385  41.488 -12.194  1.00  0.00           C  
ATOM   2113  CZ  TYR A1758      24.546  42.231 -12.338  1.00  0.00           C  
ATOM   2114  OH  TYR A1758      24.512  43.407 -13.054  1.00  0.00           O  
ATOM   2115  N   VAL A1759      23.756  36.652 -12.484  1.00  0.00           N  
ATOM   2116  CA  VAL A1759      23.163  36.499 -13.807  1.00  0.00           C  
ATOM   2117  C   VAL A1759      22.252  37.699 -14.064  1.00  0.00           C  
ATOM   2118  O   VAL A1759      21.214  37.853 -13.417  1.00  0.00           O  
ATOM   2119  CB  VAL A1759      22.328  35.194 -13.896  1.00  0.00           C  
ATOM   2120  CG1 VAL A1759      21.786  35.010 -15.307  1.00  0.00           C  
ATOM   2121  CG2 VAL A1759      23.183  34.001 -13.497  1.00  0.00           C  
ATOM   2122  N   GLY A1760      22.647  38.553 -15.004  1.00  0.00           N  
ATOM   2123  CA  GLY A1760      21.849  39.728 -15.315  1.00  0.00           C  
ATOM   2124  C   GLY A1760      20.525  39.402 -15.983  1.00  0.00           C  
ATOM   2125  O   GLY A1760      20.252  38.246 -16.304  1.00  0.00           O  
ATOM   2126  N   GLU A1764      19.690  40.417 -16.181  1.00  0.00           N  
ATOM   2127  CA  GLU A1764      18.402  40.208 -16.829  1.00  0.00           C  
ATOM   2128  C   GLU A1764      18.632  39.687 -18.242  1.00  0.00           C  
ATOM   2129  O   GLU A1764      17.743  39.083 -18.843  1.00  0.00           O  
ATOM   2130  CB  GLU A1764      17.594  41.510 -16.848  1.00  0.00           C  
ATOM   2131  CG  GLU A1764      18.423  42.770 -17.040  1.00  0.00           C  
ATOM   2132  CD  GLU A1764      17.622  44.030 -16.767  1.00  0.00           C  
ATOM   2133  OE1 GLU A1764      16.722  44.355 -17.575  1.00  0.00           O  
ATOM   2134  OE2 GLU A1764      17.889  44.686 -15.737  1.00  0.00           O  
ATOM   2135  N   ASP A1765      19.838  39.919 -18.756  1.00  0.00           N  
ATOM   2136  CA  ASP A1765      20.223  39.452 -20.082  1.00  0.00           C  
ATOM   2137  C   ASP A1765      20.860  38.078 -19.941  1.00  0.00           C  
ATOM   2138  O   ASP A1765      21.865  37.778 -20.582  1.00  0.00           O  
ATOM   2139  CB  ASP A1765      21.211  40.426 -20.728  1.00  0.00           C  
ATOM   2140  CG  ASP A1765      20.514  41.536 -21.492  1.00  0.00           C  
ATOM   2141  OD1 ASP A1765      19.310  41.766 -21.239  1.00  0.00           O  
ATOM   2142  OD2 ASP A1765      21.165  42.182 -22.341  1.00  0.00           O  
ATOM   2143  N   ASN A1767      20.253  37.263 -19.082  1.00  0.00           N  
ATOM   2144  CA  ASN A1767      20.689  35.899 -18.792  1.00  0.00           C  
ATOM   2145  C   ASN A1767      22.192  35.648 -18.837  1.00  0.00           C  
ATOM   2146  O   ASN A1767      22.634  34.500 -18.864  1.00  0.00           O  
ATOM   2147  CB  ASN A1767      19.955  34.924 -19.714  1.00  0.00           C  
ATOM   2148  CG  ASN A1767      18.503  34.712 -19.300  1.00  0.00           C  
ATOM   2149  OD1 ASN A1767      17.773  35.668 -19.028  1.00  0.00           O  
ATOM   2150  ND2 ASN A1767      18.080  33.454 -19.254  1.00  0.00           N  
ATOM   2151  N   GLU A1768      22.973  36.724 -18.824  1.00  0.00           N  
ATOM   2152  CA  GLU A1768      24.429  36.630 -18.836  1.00  0.00           C  
ATOM   2153  C   GLU A1768      25.011  36.777 -17.431  1.00  0.00           C  
ATOM   2154  O   GLU A1768      24.295  37.061 -16.469  1.00  0.00           O  
ATOM   2155  CB  GLU A1768      25.037  37.714 -19.723  1.00  0.00           C  
ATOM   2156  CG  GLU A1768      25.345  37.273 -21.136  1.00  0.00           C  
ATOM   2157  CD  GLU A1768      26.522  38.036 -21.717  1.00  0.00           C  
ATOM   2158  OE1 GLU A1768      26.440  39.282 -21.807  1.00  0.00           O  
ATOM   2159  OE2 GLU A1768      27.532  37.390 -22.076  1.00  0.00           O  
ATOM   2160  N   ARG A1770      26.322  36.598 -17.331  1.00  0.00           N  
ATOM   2161  CA  ARG A1770      27.015  36.698 -16.058  1.00  0.00           C  
ATOM   2162  C   ARG A1770      27.854  37.970 -15.980  1.00  0.00           C  
ATOM   2163  O   ARG A1770      28.786  38.164 -16.762  1.00  0.00           O  
ATOM   2164  CB  ARG A1770      27.912  35.477 -15.862  1.00  0.00           C  
ATOM   2165  CG  ARG A1770      28.748  35.534 -14.608  1.00  0.00           C  
ATOM   2166  CD  ARG A1770      29.839  34.489 -14.620  1.00  0.00           C  
ATOM   2167  NE  ARG A1770      30.763  34.677 -13.506  1.00  0.00           N  
ATOM   2168  CZ  ARG A1770      31.935  34.060 -13.401  1.00  0.00           C  
ATOM   2169  NH1 ARG A1770      32.319  33.216 -14.349  1.00  0.00           N  
ATOM   2170  NH2 ARG A1770      32.725  34.291 -12.360  1.00  0.00           N  
ATOM   2171  N   LYS A1771      27.517  38.832 -15.026  1.00  0.00           N  
ATOM   2172  CA  LYS A1771      28.237  40.084 -14.829  1.00  0.00           C  
ATOM   2173  C   LYS A1771      28.845  40.185 -13.433  1.00  0.00           C  
ATOM   2174  O   LYS A1771      28.509  39.409 -12.533  1.00  0.00           O  
ATOM   2175  CB  LYS A1771      27.297  41.275 -15.032  1.00  0.00           C  
ATOM   2176  CG  LYS A1771      26.820  41.489 -16.462  1.00  0.00           C  
ATOM   2177  CD  LYS A1771      25.989  42.762 -16.576  1.00  0.00           C  
ATOM   2178  CE  LYS A1771      24.682  42.647 -15.797  1.00  0.00           C  
ATOM   2179  NZ  LYS A1771      23.927  43.938 -15.737  1.00  0.00           N  
ATOM   2180  N   VAL A1772      29.745  41.151 -13.267  1.00  0.00           N  
ATOM   2181  CA  VAL A1772      30.384  41.413 -11.982  1.00  0.00           C  
ATOM   2182  C   VAL A1772      29.718  42.664 -11.414  1.00  0.00           C  
ATOM   2183  O   VAL A1772      29.735  43.725 -12.037  1.00  0.00           O  
ATOM   2184  CB  VAL A1772      31.885  41.686 -12.137  1.00  0.00           C  
ATOM   2185  CG1 VAL A1772      32.477  42.066 -10.797  1.00  0.00           C  
ATOM   2186  CG2 VAL A1772      32.576  40.454 -12.702  1.00  0.00           C  
ATOM   2187  N   PRO A1773      29.118  42.558 -10.222  1.00  0.00           N  
ATOM   2188  CA  PRO A1773      28.456  43.718  -9.624  1.00  0.00           C  
ATOM   2189  C   PRO A1773      29.424  44.828  -9.237  1.00  0.00           C  
ATOM   2190  O   PRO A1773      30.619  44.585  -9.049  1.00  0.00           O  
ATOM   2191  CB  PRO A1773      27.767  43.118  -8.403  1.00  0.00           C  
ATOM   2192  CG  PRO A1773      28.760  42.091  -7.962  1.00  0.00           C  
ATOM   2193  CD  PRO A1773      29.136  41.423  -9.279  1.00  0.00           C  
ATOM   2194  N   VAL A1774      28.902  46.050  -9.145  1.00  0.00           N  
ATOM   2195  CA  VAL A1774      29.697  47.199  -8.719  1.00  0.00           C  
ATOM   2196  C   VAL A1774      29.609  47.172  -7.187  1.00  0.00           C  
ATOM   2197  O   VAL A1774      28.585  46.759  -6.629  1.00  0.00           O  
ATOM   2198  CB  VAL A1774      29.097  48.539  -9.227  1.00  0.00           C  
ATOM   2199  CG1 VAL A1774      29.844  49.721  -8.606  1.00  0.00           C  
ATOM   2200  CG2 VAL A1774      29.175  48.608 -10.749  1.00  0.00           C  
ATOM   2201  N   MET A1775      30.673  47.597  -6.512  1.00  0.00           N  
ATOM   2202  CA  MET A1775      30.682  47.602  -5.051  1.00  0.00           C  
ATOM   2203  C   MET A1775      30.882  48.987  -4.440  1.00  0.00           C  
ATOM   2204  O   MET A1775      31.878  49.654  -4.714  1.00  0.00           O  
ATOM   2205  CB  MET A1775      31.773  46.663  -4.520  1.00  0.00           C  
ATOM   2206  CG  MET A1775      31.957  46.730  -3.008  1.00  0.00           C  
ATOM   2207  SD  MET A1775      33.184  45.566  -2.376  1.00  0.00           S  
ATOM   2208  CE  MET A1775      32.155  44.240  -1.868  1.00  0.00           C  
ATOM   2209  N   ILE A1776      29.930  49.415  -3.616  1.00  0.00           N  
ATOM   2210  CA  ILE A1776      30.035  50.705  -2.947  1.00  0.00           C  
ATOM   2211  C   ILE A1776      30.367  50.482  -1.471  1.00  0.00           C  
ATOM   2212  O   ILE A1776      29.714  49.683  -0.791  1.00  0.00           O  
ATOM   2213  CB  ILE A1776      28.716  51.517  -3.015  1.00  0.00           C  
ATOM   2214  CG1 ILE A1776      28.328  51.796  -4.469  1.00  0.00           C  
ATOM   2215  CG2 ILE A1776      28.877  52.839  -2.284  1.00  0.00           C  
ATOM   2216  CD1 ILE A1776      27.044  52.606  -4.596  1.00  0.00           C  
ATOM   2217  N   HIS A1777      31.388  51.179  -0.991  1.00  0.00           N  
ATOM   2218  CA  HIS A1777      31.788  51.099   0.405  1.00  0.00           C  
ATOM   2219  C   HIS A1777      31.308  52.407   1.020  1.00  0.00           C  
ATOM   2220  O   HIS A1777      31.629  53.482   0.517  1.00  0.00           O  
ATOM   2221  CB  HIS A1777      33.308  51.026   0.550  1.00  0.00           C  
ATOM   2222  CG  HIS A1777      33.965  50.033  -0.358  1.00  0.00           C  
ATOM   2223  ND1 HIS A1777      34.821  49.060   0.104  1.00  0.00           N  
ATOM   2224  CD2 HIS A1777      33.925  49.887  -1.703  1.00  0.00           C  
ATOM   2225  CE1 HIS A1777      35.281  48.353  -0.913  1.00  0.00           C  
ATOM   2226  NE2 HIS A1777      34.752  48.835  -2.021  1.00  0.00           N  
ATOM   2227  N   ARG A1778      30.526  52.329   2.089  1.00  0.00           N  
ATOM   2228  CA  ARG A1778      30.058  53.547   2.739  1.00  0.00           C  
ATOM   2229  C   ARG A1778      30.007  53.414   4.251  1.00  0.00           C  
ATOM   2230  O   ARG A1778      29.667  52.355   4.784  1.00  0.00           O  
ATOM   2231  CB  ARG A1778      28.676  53.958   2.206  1.00  0.00           C  
ATOM   2232  CG  ARG A1778      27.554  53.996   3.247  1.00  0.00           C  
ATOM   2233  CD  ARG A1778      26.789  52.709   3.253  1.00  0.00           C  
ATOM   2234  NE  ARG A1778      25.662  52.699   4.187  1.00  0.00           N  
ATOM   2235  CZ  ARG A1778      25.766  52.554   5.505  1.00  0.00           C  
ATOM   2236  NH1 ARG A1778      26.955  52.425   6.076  1.00  0.00           N  
ATOM   2237  NH2 ARG A1778      24.672  52.474   6.240  1.00  0.00           N  
ATOM   2238  N   ALA A1779      30.372  54.506   4.917  1.00  0.00           N  
ATOM   2239  CA  ALA A1779      30.362  54.624   6.369  1.00  0.00           C  
ATOM   2240  C   ALA A1779      29.992  56.072   6.603  1.00  0.00           C  
ATOM   2241  O   ALA A1779      30.498  56.956   5.916  1.00  0.00           O  
ATOM   2242  CB  ALA A1779      31.741  54.333   6.963  1.00  0.00           C  
ATOM   2243  N   ILE A1780      29.116  56.308   7.571  1.00  0.00           N  
ATOM   2244  CA  ILE A1780      28.658  57.649   7.895  1.00  0.00           C  
ATOM   2245  C   ILE A1780      29.429  58.257   9.067  1.00  0.00           C  
ATOM   2246  O   ILE A1780      30.024  59.337   8.952  1.00  0.00           O  
ATOM   2247  CB  ILE A1780      27.158  57.614   8.244  1.00  0.00           C  
ATOM   2248  CG1 ILE A1780      26.388  56.903   7.122  1.00  0.00           C  
ATOM   2249  CG2 ILE A1780      26.643  59.016   8.478  1.00  0.00           C  
ATOM   2250  CD1 ILE A1780      26.529  57.564   5.783  1.00  0.00           C  
ATOM   2251  N   LEU A1781      29.418  57.562  10.199  1.00  0.00           N  
ATOM   2252  CA  LEU A1781      30.115  58.054  11.370  1.00  0.00           C  
ATOM   2253  C   LEU A1781      31.612  57.776  11.280  1.00  0.00           C  
ATOM   2254  O   LEU A1781      32.429  58.564  11.771  1.00  0.00           O  
ATOM   2255  CB  LEU A1781      29.533  57.397  12.628  1.00  0.00           C  
ATOM   2256  CG  LEU A1781      28.003  57.414  12.720  1.00  0.00           C  
ATOM   2257  CD1 LEU A1781      27.569  56.659  13.968  1.00  0.00           C  
ATOM   2258  CD2 LEU A1781      27.479  58.858  12.733  1.00  0.00           C  
ATOM   2259  N   GLY A1782      31.960  56.677  10.610  1.00  0.00           N  
ATOM   2260  CA  GLY A1782      33.347  56.267  10.506  1.00  0.00           C  
ATOM   2261  C   GLY A1782      33.571  55.438  11.769  1.00  0.00           C  
ATOM   2262  O   GLY A1782      32.653  54.744  12.217  1.00  0.00           O  
ATOM   2263  N   SER A1783      34.761  55.511  12.360  1.00  0.00           N  
ATOM   2264  CA  SER A1783      35.028  54.775  13.583  1.00  0.00           C  
ATOM   2265  C   SER A1783      34.078  55.211  14.692  1.00  0.00           C  
ATOM   2266  O   SER A1783      34.031  56.391  15.058  1.00  0.00           O  
ATOM   2267  CB  SER A1783      36.455  55.025  14.047  1.00  0.00           C  
ATOM   2268  OG  SER A1783      36.562  54.698  15.414  1.00  0.00           O  
ATOM   2269  N   MET A1784      33.339  54.267  15.258  1.00  0.00           N  
ATOM   2270  CA  MET A1784      32.401  54.639  16.299  1.00  0.00           C  
ATOM   2271  C   MET A1784      33.092  55.054  17.586  1.00  0.00           C  
ATOM   2272  O   MET A1784      32.580  55.903  18.316  1.00  0.00           O  
ATOM   2273  CB  MET A1784      31.379  53.512  16.502  1.00  0.00           C  
ATOM   2274  CG  MET A1784      30.502  53.371  15.251  1.00  0.00           C  
ATOM   2275  SD  MET A1784      29.178  52.168  15.325  1.00  0.00           S  
ATOM   2276  CE  MET A1784      27.993  53.035  16.282  1.00  0.00           C  
ATOM   2277  N   GLU A1785      34.260  54.470  17.868  1.00  0.00           N  
ATOM   2278  CA  GLU A1785      35.010  54.863  19.050  1.00  0.00           C  
ATOM   2279  C   GLU A1785      35.337  56.347  18.886  1.00  0.00           C  
ATOM   2280  O   GLU A1785      35.125  57.144  19.794  1.00  0.00           O  
ATOM   2281  CB  GLU A1785      36.319  54.072  19.172  1.00  0.00           C  
ATOM   2282  CG  GLU A1785      36.144  52.582  19.497  1.00  0.00           C  
ATOM   2283  CD  GLU A1785      35.638  51.773  18.321  1.00  0.00           C  
ATOM   2284  OE1 GLU A1785      35.579  52.304  17.185  1.00  0.00           O  
ATOM   2285  OE2 GLU A1785      35.316  50.599  18.531  1.00  0.00           O  
ATOM   2286  N   ARG A1786      35.846  56.710  17.709  1.00  0.00           N  
ATOM   2287  CA  ARG A1786      36.205  58.095  17.417  1.00  0.00           C  
ATOM   2288  C   ARG A1786      34.978  59.008  17.459  1.00  0.00           C  
ATOM   2289  O   ARG A1786      35.029  60.112  18.010  1.00  0.00           O  
ATOM   2290  CB  ARG A1786      36.868  58.197  16.040  1.00  0.00           C  
ATOM   2291  CG  ARG A1786      37.121  59.633  15.576  1.00  0.00           C  
ATOM   2292  CD  ARG A1786      37.682  59.666  14.162  1.00  0.00           C  
ATOM   2293  NE  ARG A1786      38.905  58.877  14.071  1.00  0.00           N  
ATOM   2294  CZ  ARG A1786      39.359  58.316  12.952  1.00  0.00           C  
ATOM   2295  NH1 ARG A1786      38.682  58.456  11.814  1.00  0.00           N  
ATOM   2296  NH2 ARG A1786      40.490  57.612  12.970  1.00  0.00           N  
ATOM   2297  N   PHE A1787      33.871  58.548  16.891  1.00  0.00           N  
ATOM   2298  CA  PHE A1787      32.675  59.368  16.894  1.00  0.00           C  
ATOM   2299  C   PHE A1787      32.216  59.707  18.318  1.00  0.00           C  
ATOM   2300  O   PHE A1787      31.774  60.825  18.590  1.00  0.00           O  
ATOM   2301  CB  PHE A1787      31.545  58.687  16.123  1.00  0.00           C  
ATOM   2302  CG  PHE A1787      30.499  59.654  15.642  1.00  0.00           C  
ATOM   2303  CD1 PHE A1787      30.763  60.499  14.568  1.00  0.00           C  
ATOM   2304  CD2 PHE A1787      29.282  59.774  16.308  1.00  0.00           C  
ATOM   2305  CE1 PHE A1787      29.827  61.458  14.171  1.00  0.00           C  
ATOM   2306  CE2 PHE A1787      28.336  60.728  15.916  1.00  0.00           C  
ATOM   2307  CZ  PHE A1787      28.608  61.569  14.854  1.00  0.00           C  
ATOM   2308  N   ILE A1788      32.313  58.741  19.223  1.00  0.00           N  
ATOM   2309  CA  ILE A1788      31.923  58.977  20.598  1.00  0.00           C  
ATOM   2310  C   ILE A1788      32.868  60.028  21.185  1.00  0.00           C  
ATOM   2311  O   ILE A1788      32.458  60.869  21.983  1.00  0.00           O  
ATOM   2312  CB  ILE A1788      31.992  57.667  21.423  1.00  0.00           C  
ATOM   2313  CG1 ILE A1788      30.811  56.758  21.035  1.00  0.00           C  
ATOM   2314  CG2 ILE A1788      32.026  57.987  22.916  1.00  0.00           C  
ATOM   2315  CD1 ILE A1788      30.869  55.354  21.661  1.00  0.00           C  
ATOM   2316  N   GLY A1789      34.136  59.985  20.786  1.00  0.00           N  
ATOM   2317  CA  GLY A1789      35.085  60.964  21.289  1.00  0.00           C  
ATOM   2318  C   GLY A1789      34.706  62.359  20.804  1.00  0.00           C  
ATOM   2319  O   GLY A1789      34.765  63.327  21.557  1.00  0.00           O  
ATOM   2320  N   ILE A1790      34.300  62.458  19.539  1.00  0.00           N  
ATOM   2321  CA  ILE A1790      33.900  63.739  18.963  1.00  0.00           C  
ATOM   2322  C   ILE A1790      32.651  64.300  19.656  1.00  0.00           C  
ATOM   2323  O   ILE A1790      32.583  65.495  19.942  1.00  0.00           O  
ATOM   2324  CB  ILE A1790      33.648  63.598  17.450  1.00  0.00           C  
ATOM   2325  CG1 ILE A1790      34.976  63.300  16.732  1.00  0.00           C  
ATOM   2326  CG2 ILE A1790      33.036  64.876  16.900  1.00  0.00           C  
ATOM   2327  CD1 ILE A1790      34.793  62.772  15.309  1.00  0.00           C  
ATOM   2328  N   LEU A1791      31.676  63.436  19.938  1.00  0.00           N  
ATOM   2329  CA  LEU A1791      30.444  63.845  20.620  1.00  0.00           C  
ATOM   2330  C   LEU A1791      30.741  64.241  22.068  1.00  0.00           C  
ATOM   2331  O   LEU A1791      30.138  65.177  22.617  1.00  0.00           O  
ATOM   2332  CB  LEU A1791      29.428  62.697  20.636  1.00  0.00           C  
ATOM   2333  CG  LEU A1791      28.785  62.258  19.326  1.00  0.00           C  
ATOM   2334  CD1 LEU A1791      27.838  61.103  19.606  1.00  0.00           C  
ATOM   2335  CD2 LEU A1791      28.026  63.444  18.687  1.00  0.00           C  
ATOM   2336  N   THR A1792      31.659  63.518  22.704  1.00  0.00           N  
ATOM   2337  CA  THR A1792      32.011  63.833  24.082  1.00  0.00           C  
ATOM   2338  C   THR A1792      32.525  65.266  24.177  1.00  0.00           C  
ATOM   2339  O   THR A1792      32.175  65.992  25.103  1.00  0.00           O  
ATOM   2340  CB  THR A1792      33.088  62.872  24.636  1.00  0.00           C  
ATOM   2341  OG1 THR A1792      32.557  61.542  24.674  1.00  0.00           O  
ATOM   2342  CG2 THR A1792      33.469  63.272  26.064  1.00  0.00           C  
ATOM   2343  N   GLU A1793      33.338  65.674  23.209  1.00  0.00           N  
ATOM   2344  CA  GLU A1793      33.885  67.025  23.223  1.00  0.00           C  
ATOM   2345  C   GLU A1793      32.835  68.034  22.747  1.00  0.00           C  
ATOM   2346  O   GLU A1793      32.725  69.123  23.301  1.00  0.00           O  
ATOM   2347  CB  GLU A1793      35.161  67.086  22.369  1.00  0.00           C  
ATOM   2348  CG  GLU A1793      36.165  65.994  22.762  1.00  0.00           C  
ATOM   2349  CD  GLU A1793      37.608  66.247  22.312  1.00  0.00           C  
ATOM   2350  OE1 GLU A1793      37.842  66.909  21.270  1.00  0.00           O  
ATOM   2351  OE2 GLU A1793      38.518  65.747  23.005  1.00  0.00           O  
ATOM   2352  N   GLU A1794      32.044  67.651  21.749  1.00  0.00           N  
ATOM   2353  CA  GLU A1794      30.987  68.520  21.235  1.00  0.00           C  
ATOM   2354  C   GLU A1794      29.981  68.861  22.343  1.00  0.00           C  
ATOM   2355  O   GLU A1794      29.584  70.016  22.486  1.00  0.00           O  
ATOM   2356  CB  GLU A1794      30.283  67.833  20.056  1.00  0.00           C  
ATOM   2357  CG  GLU A1794      28.932  68.416  19.636  1.00  0.00           C  
ATOM   2358  CD  GLU A1794      29.031  69.753  18.904  1.00  0.00           C  
ATOM   2359  OE1 GLU A1794      30.143  70.157  18.484  1.00  0.00           O  
ATOM   2360  OE2 GLU A1794      27.974  70.392  18.741  1.00  0.00           O  
ATOM   2361  N   PHE A1795      29.591  67.876  23.148  1.00  0.00           N  
ATOM   2362  CA  PHE A1795      28.615  68.118  24.219  1.00  0.00           C  
ATOM   2363  C   PHE A1795      29.270  68.481  25.544  1.00  0.00           C  
ATOM   2364  O   PHE A1795      28.582  68.803  26.515  1.00  0.00           O  
ATOM   2365  CB  PHE A1795      27.729  66.879  24.428  1.00  0.00           C  
ATOM   2366  CG  PHE A1795      27.033  66.408  23.171  1.00  0.00           C  
ATOM   2367  CD1 PHE A1795      26.305  67.298  22.386  1.00  0.00           C  
ATOM   2368  CD2 PHE A1795      27.108  65.078  22.776  1.00  0.00           C  
ATOM   2369  CE1 PHE A1795      25.663  66.867  21.216  1.00  0.00           C  
ATOM   2370  CE2 PHE A1795      26.472  64.643  21.617  1.00  0.00           C  
ATOM   2371  CZ  PHE A1795      25.751  65.540  20.836  1.00  0.00           C  
ATOM   2372  N   ALA A1796      30.600  68.422  25.578  1.00  0.00           N  
ATOM   2373  CA  ALA A1796      31.352  68.710  26.788  1.00  0.00           C  
ATOM   2374  C   ALA A1796      30.886  67.756  27.887  1.00  0.00           C  
ATOM   2375  O   ALA A1796      30.825  68.116  29.062  1.00  0.00           O  
ATOM   2376  CB  ALA A1796      31.143  70.178  27.216  1.00  0.00           C  
ATOM   2377  N   GLY A1797      30.557  66.527  27.497  1.00  0.00           N  
ATOM   2378  CA  GLY A1797      30.108  65.556  28.473  1.00  0.00           C  
ATOM   2379  C   GLY A1797      28.618  65.609  28.762  1.00  0.00           C  
ATOM   2380  O   GLY A1797      28.100  64.729  29.426  1.00  0.00           O  
ATOM   2381  N   PHE A1798      27.925  66.635  28.277  1.00  0.00           N  
ATOM   2382  CA  PHE A1798      26.481  66.751  28.497  1.00  0.00           C  
ATOM   2383  C   PHE A1798      25.747  66.039  27.364  1.00  0.00           C  
ATOM   2384  O   PHE A1798      25.144  66.669  26.496  1.00  0.00           O  
ATOM   2385  CB  PHE A1798      26.024  68.224  28.533  1.00  0.00           C  
ATOM   2386  CG  PHE A1798      26.418  68.965  29.788  1.00  0.00           C  
ATOM   2387  CD1 PHE A1798      27.737  69.365  29.991  1.00  0.00           C  
ATOM   2388  CD2 PHE A1798      25.465  69.291  30.741  1.00  0.00           C  
ATOM   2389  CE1 PHE A1798      28.100  70.089  31.135  1.00  0.00           C  
ATOM   2390  CE2 PHE A1798      25.813  70.011  31.883  1.00  0.00           C  
ATOM   2391  CZ  PHE A1798      27.140  70.413  32.078  1.00  0.00           C  
ATOM   2392  N   PHE A1799      25.813  64.717  27.376  1.00  0.00           N  
ATOM   2393  CA  PHE A1799      25.175  63.905  26.359  1.00  0.00           C  
ATOM   2394  C   PHE A1799      23.661  64.066  26.347  1.00  0.00           C  
ATOM   2395  O   PHE A1799      23.029  64.097  27.406  1.00  0.00           O  
ATOM   2396  CB  PHE A1799      25.486  62.427  26.621  1.00  0.00           C  
ATOM   2397  CG  PHE A1799      26.945  62.081  26.525  1.00  0.00           C  
ATOM   2398  CD1 PHE A1799      27.561  61.961  25.281  1.00  0.00           C  
ATOM   2399  CD2 PHE A1799      27.696  61.898  27.669  1.00  0.00           C  
ATOM   2400  CE1 PHE A1799      28.919  61.665  25.176  1.00  0.00           C  
ATOM   2401  CE2 PHE A1799      29.057  61.601  27.577  1.00  0.00           C  
ATOM   2402  CZ  PHE A1799      29.663  61.486  26.335  1.00  0.00           C  
ATOM   2403  N   PRO A1800      23.056  64.169  25.152  1.00  0.00           N  
ATOM   2404  CA  PRO A1800      21.595  64.302  25.070  1.00  0.00           C  
ATOM   2405  C   PRO A1800      21.016  63.095  25.821  1.00  0.00           C  
ATOM   2406  O   PRO A1800      21.654  62.035  25.892  1.00  0.00           O  
ATOM   2407  CB  PRO A1800      21.333  64.237  23.571  1.00  0.00           C  
ATOM   2408  CG  PRO A1800      22.540  64.895  23.009  1.00  0.00           C  
ATOM   2409  CD  PRO A1800      23.670  64.291  23.816  1.00  0.00           C  
ATOM   2410  N   THR A1801      19.825  63.237  26.383  1.00  0.00           N  
ATOM   2411  CA  THR A1801      19.247  62.156  27.165  1.00  0.00           C  
ATOM   2412  C   THR A1801      19.231  60.758  26.546  1.00  0.00           C  
ATOM   2413  O   THR A1801      19.447  59.787  27.257  1.00  0.00           O  
ATOM   2414  CB  THR A1801      17.840  62.521  27.626  1.00  0.00           C  
ATOM   2415  OG1 THR A1801      17.905  63.747  28.367  1.00  0.00           O  
ATOM   2416  CG2 THR A1801      17.276  61.429  28.539  1.00  0.00           C  
ATOM   2417  N   TRP A1802      18.994  60.646  25.239  1.00  0.00           N  
ATOM   2418  CA  TRP A1802      18.973  59.328  24.611  1.00  0.00           C  
ATOM   2419  C   TRP A1802      20.330  58.594  24.655  1.00  0.00           C  
ATOM   2420  O   TRP A1802      20.376  57.362  24.582  1.00  0.00           O  
ATOM   2421  CB  TRP A1802      18.472  59.413  23.164  1.00  0.00           C  
ATOM   2422  CG  TRP A1802      19.378  60.079  22.163  1.00  0.00           C  
ATOM   2423  CD1 TRP A1802      19.517  61.418  21.938  1.00  0.00           C  
ATOM   2424  CD2 TRP A1802      20.183  59.422  21.175  1.00  0.00           C  
ATOM   2425  NE1 TRP A1802      20.351  61.639  20.865  1.00  0.00           N  
ATOM   2426  CE2 TRP A1802      20.773  60.431  20.375  1.00  0.00           C  
ATOM   2427  CE3 TRP A1802      20.457  58.075  20.885  1.00  0.00           C  
ATOM   2428  CZ2 TRP A1802      21.617  60.140  19.299  1.00  0.00           C  
ATOM   2429  CZ3 TRP A1802      21.308  57.780  19.811  1.00  0.00           C  
ATOM   2430  CH2 TRP A1802      21.874  58.812  19.031  1.00  0.00           C  
ATOM   2431  N   LEU A1803      21.415  59.357  24.790  1.00  0.00           N  
ATOM   2432  CA  LEU A1803      22.776  58.815  24.861  1.00  0.00           C  
ATOM   2433  C   LEU A1803      23.345  58.735  26.280  1.00  0.00           C  
ATOM   2434  O   LEU A1803      24.266  57.963  26.526  1.00  0.00           O  
ATOM   2435  CB  LEU A1803      23.736  59.671  24.024  1.00  0.00           C  
ATOM   2436  CG  LEU A1803      23.686  59.605  22.503  1.00  0.00           C  
ATOM   2437  CD1 LEU A1803      24.739  60.554  21.920  1.00  0.00           C  
ATOM   2438  CD2 LEU A1803      23.974  58.174  22.049  1.00  0.00           C  
ATOM   2439  N   ALA A1804      22.797  59.518  27.209  1.00  0.00           N  
ATOM   2440  CA  ALA A1804      23.307  59.563  28.579  1.00  0.00           C  
ATOM   2441  C   ALA A1804      23.357  58.216  29.258  1.00  0.00           C  
ATOM   2442  O   ALA A1804      22.352  57.514  29.341  1.00  0.00           O  
ATOM   2443  CB  ALA A1804      22.482  60.555  29.432  1.00  0.00           C  
ATOM   2444  N   PRO A1805      24.535  57.842  29.781  1.00  0.00           N  
ATOM   2445  CA  PRO A1805      24.707  56.558  30.467  1.00  0.00           C  
ATOM   2446  C   PRO A1805      23.601  56.339  31.480  1.00  0.00           C  
ATOM   2447  O   PRO A1805      22.991  55.269  31.532  1.00  0.00           O  
ATOM   2448  CB  PRO A1805      26.074  56.703  31.131  1.00  0.00           C  
ATOM   2449  CG  PRO A1805      26.833  57.502  30.125  1.00  0.00           C  
ATOM   2450  CD  PRO A1805      25.820  58.561  29.673  1.00  0.00           C  
ATOM   2451  N   VAL A1806      23.360  57.368  32.284  1.00  0.00           N  
ATOM   2452  CA  VAL A1806      22.325  57.348  33.309  1.00  0.00           C  
ATOM   2453  C   VAL A1806      21.475  58.585  33.037  1.00  0.00           C  
ATOM   2454  O   VAL A1806      21.957  59.713  33.159  1.00  0.00           O  
ATOM   2455  CB  VAL A1806      22.912  57.460  34.735  1.00  0.00           C  
ATOM   2456  CG1 VAL A1806      21.788  57.724  35.729  1.00  0.00           C  
ATOM   2457  CG2 VAL A1806      23.668  56.179  35.109  1.00  0.00           C  
ATOM   2458  N   GLN A1807      20.213  58.363  32.690  1.00  0.00           N  
ATOM   2459  CA  GLN A1807      19.299  59.437  32.332  1.00  0.00           C  
ATOM   2460  C   GLN A1807      18.638  60.108  33.533  1.00  0.00           C  
ATOM   2461  O   GLN A1807      18.360  61.313  33.520  1.00  0.00           O  
ATOM   2462  CB  GLN A1807      18.223  58.862  31.376  1.00  0.00           C  
ATOM   2463  CG  GLN A1807      18.827  58.263  30.102  1.00  0.00           C  
ATOM   2464  CD  GLN A1807      17.880  57.364  29.327  1.00  0.00           C  
ATOM   2465  OE1 GLN A1807      17.135  56.578  29.911  1.00  0.00           O  
ATOM   2466  NE2 GLN A1807      17.919  57.468  28.005  1.00  0.00           N  
ATOM   2467  N   VAL A1808      18.414  59.332  34.582  1.00  0.00           N  
ATOM   2468  CA  VAL A1808      17.722  59.851  35.742  1.00  0.00           C  
ATOM   2469  C   VAL A1808      18.216  59.302  37.065  1.00  0.00           C  
ATOM   2470  O   VAL A1808      18.422  58.102  37.201  1.00  0.00           O  
ATOM   2471  CB  VAL A1808      16.208  59.501  35.648  1.00  0.00           C  
ATOM   2472  CG1 VAL A1808      15.489  59.922  36.928  1.00  0.00           C  
ATOM   2473  CG2 VAL A1808      15.588  60.141  34.421  1.00  0.00           C  
ATOM   2474  N   VAL A1809      18.413  60.180  38.048  1.00  0.00           N  
ATOM   2475  CA  VAL A1809      18.764  59.716  39.374  1.00  0.00           C  
ATOM   2476  C   VAL A1809      17.663  60.221  40.310  1.00  0.00           C  
ATOM   2477  O   VAL A1809      17.298  61.406  40.285  1.00  0.00           O  
ATOM   2478  CB  VAL A1809      20.117  60.249  39.862  1.00  0.00           C  
ATOM   2479  CG1 VAL A1809      20.303  59.865  41.320  1.00  0.00           C  
ATOM   2480  CG2 VAL A1809      21.253  59.644  39.042  1.00  0.00           C  
ATOM   2481  N   ILE A1810      17.114  59.319  41.114  1.00  0.00           N  
ATOM   2482  CA  ILE A1810      16.059  59.681  42.060  1.00  0.00           C  
ATOM   2483  C   ILE A1810      16.677  59.616  43.443  1.00  0.00           C  
ATOM   2484  O   ILE A1810      17.406  58.673  43.764  1.00  0.00           O  
ATOM   2485  CB  ILE A1810      14.861  58.713  41.990  1.00  0.00           C  
ATOM   2486  CG1 ILE A1810      14.418  58.530  40.539  1.00  0.00           C  
ATOM   2487  CG2 ILE A1810      13.708  59.264  42.822  1.00  0.00           C  
ATOM   2488  CD1 ILE A1810      13.238  57.568  40.359  1.00  0.00           C  
ATOM   2489  N   MET A1811      16.391  60.621  44.264  1.00  0.00           N  
ATOM   2490  CA  MET A1811      16.981  60.676  45.585  1.00  0.00           C  
ATOM   2491  C   MET A1811      16.031  61.077  46.709  1.00  0.00           C  
ATOM   2492  O   MET A1811      15.074  61.826  46.511  1.00  0.00           O  
ATOM   2493  CB  MET A1811      18.211  61.602  45.540  1.00  0.00           C  
ATOM   2494  CG  MET A1811      18.006  62.916  44.807  1.00  0.00           C  
ATOM   2495  SD  MET A1811      19.538  63.622  44.096  1.00  0.00           S  
ATOM   2496  CE  MET A1811      18.936  64.197  42.604  1.00  0.00           C  
ATOM   2497  N   ASN A1812      16.301  60.555  47.894  1.00  0.00           N  
ATOM   2498  CA  ASN A1812      15.478  60.846  49.060  1.00  0.00           C  
ATOM   2499  C   ASN A1812      16.158  61.911  49.916  1.00  0.00           C  
ATOM   2500  O   ASN A1812      17.353  62.162  49.764  1.00  0.00           O  
ATOM   2501  CB  ASN A1812      15.301  59.571  49.868  1.00  0.00           C  
ATOM   2502  CG  ASN A1812      16.625  58.954  50.253  1.00  0.00           C  
ATOM   2503  OD1 ASN A1812      17.667  59.288  49.682  1.00  0.00           O  
ATOM   2504  ND2 ASN A1812      16.599  58.040  51.212  1.00  0.00           N  
ATOM   2505  N   ILE A1813      15.394  62.545  50.803  1.00  0.00           N  
ATOM   2506  CA  ILE A1813      15.950  63.552  51.699  1.00  0.00           C  
ATOM   2507  C   ILE A1813      16.436  62.794  52.928  1.00  0.00           C  
ATOM   2508  O   ILE A1813      17.564  62.968  53.378  1.00  0.00           O  
ATOM   2509  CB  ILE A1813      14.890  64.587  52.152  1.00  0.00           C  
ATOM   2510  CG1 ILE A1813      14.285  65.292  50.942  1.00  0.00           C  
ATOM   2511  CG2 ILE A1813      15.536  65.615  53.072  1.00  0.00           C  
ATOM   2512  CD1 ILE A1813      15.259  66.170  50.194  1.00  0.00           C  
ATOM   2513  N   THR A1814      15.568  61.942  53.458  1.00  0.00           N  
ATOM   2514  CA  THR A1814      15.893  61.135  54.619  1.00  0.00           C  
ATOM   2515  C   THR A1814      15.490  59.710  54.295  1.00  0.00           C  
ATOM   2516  O   THR A1814      14.733  59.474  53.350  1.00  0.00           O  
ATOM   2517  CB  THR A1814      15.112  61.597  55.859  1.00  0.00           C  
ATOM   2518  OG1 THR A1814      13.709  61.413  55.631  1.00  0.00           O  
ATOM   2519  CG2 THR A1814      15.393  63.076  56.143  1.00  0.00           C  
ATOM   2520  N   ASP A1815      15.982  58.753  55.071  1.00  0.00           N  
ATOM   2521  CA  ASP A1815      15.649  57.359  54.813  1.00  0.00           C  
ATOM   2522  C   ASP A1815      14.167  57.085  55.010  1.00  0.00           C  
ATOM   2523  O   ASP A1815      13.733  55.934  55.061  1.00  0.00           O  
ATOM   2524  CB  ASP A1815      16.502  56.442  55.693  1.00  0.00           C  
ATOM   2525  CG  ASP A1815      17.898  56.222  55.116  1.00  0.00           C  
ATOM   2526  OD1 ASP A1815      18.202  56.792  54.037  1.00  0.00           O  
ATOM   2527  OD2 ASP A1815      18.689  55.475  55.733  1.00  0.00           O  
ATOM   2528  N   SER A1816      13.391  58.158  55.089  1.00  0.00           N  
ATOM   2529  CA  SER A1816      11.957  58.051  55.274  1.00  0.00           C  
ATOM   2530  C   SER A1816      11.228  58.003  53.928  1.00  0.00           C  
ATOM   2531  O   SER A1816      10.072  57.572  53.858  1.00  0.00           O  
ATOM   2532  CB  SER A1816      11.454  59.230  56.107  1.00  0.00           C  
ATOM   2533  OG  SER A1816      10.177  58.949  56.641  1.00  0.00           O  
ATOM   2534  N   GLN A1817      11.893  58.459  52.865  1.00  0.00           N  
ATOM   2535  CA  GLN A1817      11.292  58.419  51.536  1.00  0.00           C  
ATOM   2536  C   GLN A1817      11.937  57.285  50.732  1.00  0.00           C  
ATOM   2537  O   GLN A1817      11.633  57.095  49.559  1.00  0.00           O  
ATOM   2538  CB  GLN A1817      11.504  59.738  50.780  1.00  0.00           C  
ATOM   2539  CG  GLN A1817      10.914  60.985  51.430  1.00  0.00           C  
ATOM   2540  CD  GLN A1817      11.858  61.622  52.425  1.00  0.00           C  
ATOM   2541  OE1 GLN A1817      13.075  61.623  52.225  1.00  0.00           O  
ATOM   2542  NE2 GLN A1817      11.305  62.190  53.495  1.00  0.00           N  
ATOM   2543  N   SER A1818      12.834  56.546  51.370  1.00  0.00           N  
ATOM   2544  CA  SER A1818      13.535  55.445  50.721  1.00  0.00           C  
ATOM   2545  C   SER A1818      12.604  54.512  49.962  1.00  0.00           C  
ATOM   2546  O   SER A1818      12.794  54.262  48.769  1.00  0.00           O  
ATOM   2547  CB  SER A1818      14.309  54.644  51.762  1.00  0.00           C  
ATOM   2548  OG  SER A1818      15.295  55.458  52.371  1.00  0.00           O  
ATOM   2549  N   GLU A1819      11.598  54.003  50.664  1.00  0.00           N  
ATOM   2550  CA  GLU A1819      10.628  53.084  50.089  1.00  0.00           C  
ATOM   2551  C   GLU A1819       9.999  53.686  48.834  1.00  0.00           C  
ATOM   2552  O   GLU A1819       9.901  53.028  47.791  1.00  0.00           O  
ATOM   2553  CB  GLU A1819       9.562  52.784  51.148  1.00  0.00           C  
ATOM   2554  CG  GLU A1819       8.794  51.481  50.991  1.00  0.00           C  
ATOM   2555  CD  GLU A1819       7.952  51.182  52.227  1.00  0.00           C  
ATOM   2556  OE1 GLU A1819       7.620  52.139  52.964  1.00  0.00           O  
ATOM   2557  OE2 GLU A1819       7.614  50.001  52.463  1.00  0.00           O  
ATOM   2558  N   TYR A1820       9.587  54.945  48.935  1.00  0.00           N  
ATOM   2559  CA  TYR A1820       8.969  55.648  47.818  1.00  0.00           C  
ATOM   2560  C   TYR A1820       9.947  55.789  46.649  1.00  0.00           C  
ATOM   2561  O   TYR A1820       9.559  55.676  45.484  1.00  0.00           O  
ATOM   2562  CB  TYR A1820       8.498  57.035  48.277  1.00  0.00           C  
ATOM   2563  CG  TYR A1820       7.762  57.847  47.225  1.00  0.00           C  
ATOM   2564  CD1 TYR A1820       6.551  57.409  46.698  1.00  0.00           C  
ATOM   2565  CD2 TYR A1820       8.272  59.069  46.775  1.00  0.00           C  
ATOM   2566  CE1 TYR A1820       5.860  58.164  45.753  1.00  0.00           C  
ATOM   2567  CE2 TYR A1820       7.590  59.833  45.827  1.00  0.00           C  
ATOM   2568  CZ  TYR A1820       6.383  59.376  45.321  1.00  0.00           C  
ATOM   2569  OH  TYR A1820       5.696  60.127  44.385  1.00  0.00           O  
ATOM   2570  N   VAL A1821      11.213  56.058  46.962  1.00  0.00           N  
ATOM   2571  CA  VAL A1821      12.239  56.208  45.929  1.00  0.00           C  
ATOM   2572  C   VAL A1821      12.424  54.903  45.147  1.00  0.00           C  
ATOM   2573  O   VAL A1821      12.431  54.911  43.917  1.00  0.00           O  
ATOM   2574  CB  VAL A1821      13.576  56.649  46.555  1.00  0.00           C  
ATOM   2575  CG1 VAL A1821      14.721  56.469  45.558  1.00  0.00           C  
ATOM   2576  CG2 VAL A1821      13.468  58.111  46.987  1.00  0.00           C  
ATOM   2577  N   ASN A1822      12.556  53.788  45.859  1.00  0.00           N  
ATOM   2578  CA  ASN A1822      12.719  52.483  45.214  1.00  0.00           C  
ATOM   2579  C   ASN A1822      11.525  52.183  44.312  1.00  0.00           C  
ATOM   2580  O   ASN A1822      11.674  51.695  43.183  1.00  0.00           O  
ATOM   2581  CB  ASN A1822      12.857  51.399  46.280  1.00  0.00           C  
ATOM   2582  CG  ASN A1822      14.185  51.469  46.993  1.00  0.00           C  
ATOM   2583  OD1 ASN A1822      14.339  50.970  48.109  1.00  0.00           O  
ATOM   2584  ND2 ASN A1822      15.167  52.093  46.341  1.00  0.00           N  
ATOM   2585  N   GLU A1830      10.339  52.499  44.821  1.00  0.00           N  
ATOM   2586  CA  GLU A1830       9.094  52.287  44.105  1.00  0.00           C  
ATOM   2587  C   GLU A1830       9.129  53.007  42.756  1.00  0.00           C  
ATOM   2588  O   GLU A1830       8.855  52.410  41.717  1.00  0.00           O  
ATOM   2589  CB  GLU A1830       7.948  52.818  44.966  1.00  0.00           C  
ATOM   2590  CG  GLU A1830       6.551  52.444  44.530  1.00  0.00           C  
ATOM   2591  CD  GLU A1830       5.515  53.155  45.383  1.00  0.00           C  
ATOM   2592  OE1 GLU A1830       5.632  53.096  46.630  1.00  0.00           O  
ATOM   2593  OE2 GLU A1830       4.594  53.778  44.811  1.00  0.00           O  
ATOM   2594  N   LEU A1831       9.473  54.293  42.779  1.00  0.00           N  
ATOM   2595  CA  LEU A1831       9.545  55.096  41.561  1.00  0.00           C  
ATOM   2596  C   LEU A1831      10.669  54.652  40.644  1.00  0.00           C  
ATOM   2597  O   LEU A1831      10.549  54.765  39.419  1.00  0.00           O  
ATOM   2598  CB  LEU A1831       9.748  56.575  41.903  1.00  0.00           C  
ATOM   2599  CG  LEU A1831       8.516  57.360  42.353  1.00  0.00           C  
ATOM   2600  CD1 LEU A1831       7.842  56.650  43.534  1.00  0.00           C  
ATOM   2601  CD2 LEU A1831       8.936  58.768  42.717  1.00  0.00           C  
ATOM   2602  N   THR A1832      11.767  54.178  41.233  1.00  0.00           N  
ATOM   2603  CA  THR A1832      12.912  53.713  40.443  1.00  0.00           C  
ATOM   2604  C   THR A1832      12.492  52.491  39.605  1.00  0.00           C  
ATOM   2605  O   THR A1832      12.860  52.376  38.436  1.00  0.00           O  
ATOM   2606  CB  THR A1832      14.119  53.358  41.360  1.00  0.00           C  
ATOM   2607  OG1 THR A1832      14.577  54.546  42.021  1.00  0.00           O  
ATOM   2608  CG2 THR A1832      15.280  52.778  40.544  1.00  0.00           C  
ATOM   2609  N   GLN A1833      11.705  51.587  40.188  1.00  0.00           N  
ATOM   2610  CA  GLN A1833      11.242  50.420  39.431  1.00  0.00           C  
ATOM   2611  C   GLN A1833      10.312  50.844  38.295  1.00  0.00           C  
ATOM   2612  O   GLN A1833      10.375  50.291  37.196  1.00  0.00           O  
ATOM   2613  CB  GLN A1833      10.517  49.421  40.340  1.00  0.00           C  
ATOM   2614  CG  GLN A1833      11.408  48.324  40.943  1.00  0.00           C  
ATOM   2615  CD  GLN A1833      12.165  47.501  39.887  1.00  0.00           C  
ATOM   2616  OE1 GLN A1833      11.592  47.066  38.884  1.00  0.00           O  
ATOM   2617  NE2 GLN A1833      13.456  47.286  40.119  1.00  0.00           N  
ATOM   2618  N   LYS A1834       9.463  51.837  38.559  1.00  0.00           N  
ATOM   2619  CA  LYS A1834       8.525  52.322  37.553  1.00  0.00           C  
ATOM   2620  C   LYS A1834       9.247  52.905  36.352  1.00  0.00           C  
ATOM   2621  O   LYS A1834       8.932  52.556  35.214  1.00  0.00           O  
ATOM   2622  CB  LYS A1834       7.579  53.378  38.144  1.00  0.00           C  
ATOM   2623  CG  LYS A1834       6.336  52.831  38.862  1.00  0.00           C  
ATOM   2624  CD  LYS A1834       5.891  53.778  39.985  1.00  0.00           C  
ATOM   2625  CE  LYS A1834       4.453  53.543  40.438  1.00  0.00           C  
ATOM   2626  NZ  LYS A1834       3.449  54.163  39.504  1.00  0.00           N  
ATOM   2627  N   LEU A1835      10.206  53.804  36.586  1.00  0.00           N  
ATOM   2628  CA  LEU A1835      10.941  54.388  35.471  1.00  0.00           C  
ATOM   2629  C   LEU A1835      11.719  53.272  34.780  1.00  0.00           C  
ATOM   2630  O   LEU A1835      11.756  53.198  33.554  1.00  0.00           O  
ATOM   2631  CB  LEU A1835      11.905  55.505  35.948  1.00  0.00           C  
ATOM   2632  CG  LEU A1835      11.379  56.949  35.872  1.00  0.00           C  
ATOM   2633  CD1 LEU A1835      10.157  57.073  36.777  1.00  0.00           C  
ATOM   2634  CD2 LEU A1835      12.461  57.955  36.316  1.00  0.00           C  
ATOM   2635  N   SER A1836      12.323  52.389  35.564  1.00  0.00           N  
ATOM   2636  CA  SER A1836      13.084  51.289  34.974  1.00  0.00           C  
ATOM   2637  C   SER A1836      12.197  50.417  34.054  1.00  0.00           C  
ATOM   2638  O   SER A1836      12.573  50.118  32.919  1.00  0.00           O  
ATOM   2639  CB  SER A1836      13.707  50.436  36.081  1.00  0.00           C  
ATOM   2640  OG  SER A1836      14.560  49.456  35.520  1.00  0.00           O  
ATOM   2641  N   ASN A1837      11.016  50.027  34.533  1.00  0.00           N  
ATOM   2642  CA  ASN A1837      10.116  49.213  33.707  1.00  0.00           C  
ATOM   2643  C   ASN A1837       9.680  50.005  32.492  1.00  0.00           C  
ATOM   2644  O   ASN A1837       9.324  49.437  31.460  1.00  0.00           O  
ATOM   2645  CB  ASN A1837       8.888  48.773  34.504  1.00  0.00           C  
ATOM   2646  CG  ASN A1837       9.260  47.908  35.679  1.00  0.00           C  
ATOM   2647  OD1 ASN A1837      10.296  47.248  35.658  1.00  0.00           O  
ATOM   2648  ND2 ASN A1837       8.425  47.894  36.703  1.00  0.00           N  
ATOM   2649  N   ALA A1838       9.739  51.326  32.622  1.00  0.00           N  
ATOM   2650  CA  ALA A1838       9.367  52.228  31.549  1.00  0.00           C  
ATOM   2651  C   ALA A1838      10.491  52.355  30.523  1.00  0.00           C  
ATOM   2652  O   ALA A1838      10.366  53.093  29.548  1.00  0.00           O  
ATOM   2653  CB  ALA A1838       9.008  53.614  32.125  1.00  0.00           C  
ATOM   2654  N   GLY A1839      11.593  51.639  30.733  1.00  0.00           N  
ATOM   2655  CA  GLY A1839      12.683  51.717  29.772  1.00  0.00           C  
ATOM   2656  C   GLY A1839      13.637  52.890  29.947  1.00  0.00           C  
ATOM   2657  O   GLY A1839      14.400  53.224  29.032  1.00  0.00           O  
ATOM   2658  N   ILE A1840      13.606  53.517  31.119  1.00  0.00           N  
ATOM   2659  CA  ILE A1840      14.475  54.655  31.387  1.00  0.00           C  
ATOM   2660  C   ILE A1840      15.659  54.176  32.240  1.00  0.00           C  
ATOM   2661  O   ILE A1840      15.468  53.396  33.155  1.00  0.00           O  
ATOM   2662  CB  ILE A1840      13.672  55.757  32.138  1.00  0.00           C  
ATOM   2663  CG1 ILE A1840      12.602  56.322  31.199  1.00  0.00           C  
ATOM   2664  CG2 ILE A1840      14.604  56.873  32.651  1.00  0.00           C  
ATOM   2665  CD1 ILE A1840      11.472  57.013  31.930  1.00  0.00           C  
ATOM   2666  N   ARG A1841      16.873  54.623  31.914  1.00  0.00           N  
ATOM   2667  CA  ARG A1841      18.073  54.241  32.683  1.00  0.00           C  
ATOM   2668  C   ARG A1841      18.019  55.085  33.942  1.00  0.00           C  
ATOM   2669  O   ARG A1841      18.329  56.276  33.909  1.00  0.00           O  
ATOM   2670  CB  ARG A1841      19.353  54.586  31.904  1.00  0.00           C  
ATOM   2671  CG  ARG A1841      19.800  53.557  30.892  1.00  0.00           C  
ATOM   2672  CD  ARG A1841      20.820  54.171  29.890  1.00  0.00           C  
ATOM   2673  NE  ARG A1841      20.244  53.971  28.577  1.00  0.00           N  
ATOM   2674  CZ  ARG A1841      20.289  54.806  27.554  1.00  0.00           C  
ATOM   2675  NH1 ARG A1841      20.916  55.974  27.622  1.00  0.00           N  
ATOM   2676  NH2 ARG A1841      19.633  54.461  26.459  1.00  0.00           N  
ATOM   2677  N   VAL A1842      17.634  54.487  35.057  1.00  0.00           N  
ATOM   2678  CA  VAL A1842      17.496  55.269  36.273  1.00  0.00           C  
ATOM   2679  C   VAL A1842      18.237  54.611  37.399  1.00  0.00           C  
ATOM   2680  O   VAL A1842      18.431  53.404  37.390  1.00  0.00           O  
ATOM   2681  CB  VAL A1842      16.002  55.427  36.652  1.00  0.00           C  
ATOM   2682  CG1 VAL A1842      15.336  54.052  36.713  1.00  0.00           C  
ATOM   2683  CG2 VAL A1842      15.871  56.129  37.987  1.00  0.00           C  
ATOM   2684  N   LYS A1843      18.674  55.418  38.359  1.00  0.00           N  
ATOM   2685  CA  LYS A1843      19.395  54.918  39.510  1.00  0.00           C  
ATOM   2686  C   LYS A1843      18.854  55.600  40.757  1.00  0.00           C  
ATOM   2687  O   LYS A1843      18.456  56.765  40.710  1.00  0.00           O  
ATOM   2688  CB  LYS A1843      20.896  55.226  39.368  1.00  0.00           C  
ATOM   2689  CG  LYS A1843      21.595  54.459  38.266  1.00  0.00           C  
ATOM   2690  CD  LYS A1843      21.715  52.996  38.659  1.00  0.00           C  
ATOM   2691  CE  LYS A1843      22.418  52.160  37.597  1.00  0.00           C  
ATOM   2692  NZ  LYS A1843      22.375  50.711  37.977  1.00  0.00           N  
ATOM   2693  N   ALA A1844      18.838  54.875  41.869  1.00  0.00           N  
ATOM   2694  CA  ALA A1844      18.372  55.431  43.134  1.00  0.00           C  
ATOM   2695  C   ALA A1844      19.565  55.834  44.003  1.00  0.00           C  
ATOM   2696  O   ALA A1844      20.508  55.064  44.163  1.00  0.00           O  
ATOM   2697  CB  ALA A1844      17.532  54.401  43.872  1.00  0.00           C  
ATOM   2698  N   ASP A1845      19.536  57.042  44.560  1.00  0.00           N  
ATOM   2699  CA  ASP A1845      20.620  57.476  45.434  1.00  0.00           C  
ATOM   2700  C   ASP A1845      20.056  57.579  46.861  1.00  0.00           C  
ATOM   2701  O   ASP A1845      19.506  58.610  47.244  1.00  0.00           O  
ATOM   2702  CB  ASP A1845      21.168  58.834  44.999  1.00  0.00           C  
ATOM   2703  CG  ASP A1845      22.399  59.240  45.797  1.00  0.00           C  
ATOM   2704  OD1 ASP A1845      22.582  58.704  46.905  1.00  0.00           O  
ATOM   2705  OD2 ASP A1845      23.181  60.087  45.325  1.00  0.00           O  
ATOM   2706  N   LEU A1847      20.184  56.511  47.641  1.00  0.00           N  
ATOM   2707  CA  LEU A1847      19.657  56.512  48.998  1.00  0.00           C  
ATOM   2708  C   LEU A1847      20.760  56.681  50.029  1.00  0.00           C  
ATOM   2709  O   LEU A1847      20.571  56.374  51.198  1.00  0.00           O  
ATOM   2710  CB  LEU A1847      18.911  55.206  49.261  1.00  0.00           C  
ATOM   2711  CG  LEU A1847      17.858  54.803  48.232  1.00  0.00           C  
ATOM   2712  CD1 LEU A1847      17.201  53.502  48.676  1.00  0.00           C  
ATOM   2713  CD2 LEU A1847      16.815  55.895  48.081  1.00  0.00           C  
ATOM   2714  N   ARG A1848      21.916  57.171  49.603  1.00  0.00           N  
ATOM   2715  CA  ARG A1848      23.026  57.344  50.533  1.00  0.00           C  
ATOM   2716  C   ARG A1848      22.676  58.278  51.683  1.00  0.00           C  
ATOM   2717  O   ARG A1848      21.709  59.038  51.618  1.00  0.00           O  
ATOM   2718  CB  ARG A1848      24.264  57.870  49.802  1.00  0.00           C  
ATOM   2719  CG  ARG A1848      24.908  56.861  48.858  1.00  0.00           C  
ATOM   2720  CD  ARG A1848      26.006  57.514  48.065  1.00  0.00           C  
ATOM   2721  NE  ARG A1848      25.491  58.620  47.267  1.00  0.00           N  
ATOM   2722  CZ  ARG A1848      26.244  59.588  46.753  1.00  0.00           C  
ATOM   2723  NH1 ARG A1848      27.556  59.586  46.963  1.00  0.00           N  
ATOM   2724  NH2 ARG A1848      25.687  60.553  46.022  1.00  0.00           N  
ATOM   2725  N   ASN A1849      23.457  58.205  52.752  1.00  0.00           N  
ATOM   2726  CA  ASN A1849      23.214  59.069  53.889  1.00  0.00           C  
ATOM   2727  C   ASN A1849      24.016  60.331  53.629  1.00  0.00           C  
ATOM   2728  O   ASN A1849      25.075  60.546  54.215  1.00  0.00           O  
ATOM   2729  CB  ASN A1849      23.664  58.393  55.189  1.00  0.00           C  
ATOM   2730  CG  ASN A1849      23.302  59.204  56.425  1.00  0.00           C  
ATOM   2731  OD1 ASN A1849      22.146  59.593  56.612  1.00  0.00           O  
ATOM   2732  ND2 ASN A1849      24.290  59.457  57.278  1.00  0.00           N  
ATOM   2733  N   GLU A1869      23.504  61.155  52.724  1.00  0.00           N  
ATOM   2734  CA  GLU A1869      24.159  62.398  52.353  1.00  0.00           C  
ATOM   2735  C   GLU A1869      23.079  63.461  52.204  1.00  0.00           C  
ATOM   2736  O   GLU A1869      21.914  63.133  51.987  1.00  0.00           O  
ATOM   2737  CB  GLU A1869      24.881  62.234  51.012  1.00  0.00           C  
ATOM   2738  CG  GLU A1869      25.993  61.203  50.983  1.00  0.00           C  
ATOM   2739  CD  GLU A1869      27.237  61.660  51.728  1.00  0.00           C  
ATOM   2740  OE1 GLU A1869      27.286  62.840  52.147  1.00  0.00           O  
ATOM   2741  OE2 GLU A1869      28.170  60.841  51.886  1.00  0.00           O  
ATOM   2742  N   LYS A1870      23.460  64.729  52.318  1.00  0.00           N  
ATOM   2743  CA  LYS A1870      22.500  65.810  52.158  1.00  0.00           C  
ATOM   2744  C   LYS A1870      22.038  65.845  50.707  1.00  0.00           C  
ATOM   2745  O   LYS A1870      22.785  65.490  49.800  1.00  0.00           O  
ATOM   2746  CB  LYS A1870      23.136  67.146  52.553  1.00  0.00           C  
ATOM   2747  CG  LYS A1870      23.110  67.380  54.050  1.00  0.00           C  
ATOM   2748  CD  LYS A1870      24.302  68.179  54.531  1.00  0.00           C  
ATOM   2749  CE  LYS A1870      24.219  68.383  56.044  1.00  0.00           C  
ATOM   2750  NZ  LYS A1870      25.568  68.609  56.634  1.00  0.00           N  
ATOM   2751  N   ILE A1871      20.799  66.257  50.487  1.00  0.00           N  
ATOM   2752  CA  ILE A1871      20.264  66.313  49.134  1.00  0.00           C  
ATOM   2753  C   ILE A1871      21.150  67.147  48.206  1.00  0.00           C  
ATOM   2754  O   ILE A1871      21.345  66.787  47.058  1.00  0.00           O  
ATOM   2755  CB  ILE A1871      18.814  66.864  49.130  1.00  0.00           C  
ATOM   2756  CG1 ILE A1871      18.214  66.716  47.727  1.00  0.00           C  
ATOM   2757  CG2 ILE A1871      18.795  68.328  49.601  1.00  0.00           C  
ATOM   2758  CD1 ILE A1871      17.953  65.281  47.327  1.00  0.00           C  
ATOM   2759  N   GLY A1872      21.697  68.249  48.716  1.00  0.00           N  
ATOM   2760  CA  GLY A1872      22.562  69.091  47.915  1.00  0.00           C  
ATOM   2761  C   GLY A1872      23.851  68.399  47.515  1.00  0.00           C  
ATOM   2762  O   GLY A1872      24.401  68.665  46.446  1.00  0.00           O  
ATOM   2763  N   PHE A1873      24.350  67.521  48.373  1.00  0.00           N  
ATOM   2764  CA  PHE A1873      25.580  66.786  48.081  1.00  0.00           C  
ATOM   2765  C   PHE A1873      25.304  65.826  46.919  1.00  0.00           C  
ATOM   2766  O   PHE A1873      26.106  65.715  45.983  1.00  0.00           O  
ATOM   2767  CB  PHE A1873      26.019  66.027  49.343  1.00  0.00           C  
ATOM   2768  CG  PHE A1873      27.266  65.209  49.177  1.00  0.00           C  
ATOM   2769  CD1 PHE A1873      27.230  63.973  48.533  1.00  0.00           C  
ATOM   2770  CD2 PHE A1873      28.476  65.662  49.691  1.00  0.00           C  
ATOM   2771  CE1 PHE A1873      28.391  63.198  48.409  1.00  0.00           C  
ATOM   2772  CE2 PHE A1873      29.635  64.902  49.573  1.00  0.00           C  
ATOM   2773  CZ  PHE A1873      29.595  63.669  48.932  1.00  0.00           C  
ATOM   2774  N   LYS A1874      24.155  65.154  46.971  1.00  0.00           N  
ATOM   2775  CA  LYS A1874      23.770  64.214  45.924  1.00  0.00           C  
ATOM   2776  C   LYS A1874      23.574  64.948  44.610  1.00  0.00           C  
ATOM   2777  O   LYS A1874      24.121  64.564  43.590  1.00  0.00           O  
ATOM   2778  CB  LYS A1874      22.471  63.497  46.295  1.00  0.00           C  
ATOM   2779  CG  LYS A1874      22.559  62.621  47.527  1.00  0.00           C  
ATOM   2780  CD  LYS A1874      21.204  61.996  47.816  1.00  0.00           C  
ATOM   2781  CE  LYS A1874      21.267  61.088  49.028  1.00  0.00           C  
ATOM   2782  NZ  LYS A1874      19.950  60.469  49.323  1.00  0.00           N  
ATOM   2783  N   ILE A1875      22.781  66.015  44.630  1.00  0.00           N  
ATOM   2784  CA  ILE A1875      22.557  66.767  43.411  1.00  0.00           C  
ATOM   2785  C   ILE A1875      23.869  67.250  42.800  1.00  0.00           C  
ATOM   2786  O   ILE A1875      24.029  67.235  41.582  1.00  0.00           O  
ATOM   2787  CB  ILE A1875      21.635  67.964  43.676  1.00  0.00           C  
ATOM   2788  CG1 ILE A1875      20.194  67.460  43.888  1.00  0.00           C  
ATOM   2789  CG2 ILE A1875      21.713  68.936  42.526  1.00  0.00           C  
ATOM   2790  CD1 ILE A1875      19.248  68.459  44.553  1.00  0.00           C  
ATOM   2791  N   ARG A1876      24.808  67.680  43.644  1.00  0.00           N  
ATOM   2792  CA  ARG A1876      26.102  68.167  43.150  1.00  0.00           C  
ATOM   2793  C   ARG A1876      26.863  67.046  42.421  1.00  0.00           C  
ATOM   2794  O   ARG A1876      27.407  67.240  41.331  1.00  0.00           O  
ATOM   2795  CB  ARG A1876      26.966  68.672  44.319  1.00  0.00           C  
ATOM   2796  CG  ARG A1876      28.314  69.252  43.904  1.00  0.00           C  
ATOM   2797  CD  ARG A1876      29.156  69.662  45.119  1.00  0.00           C  
ATOM   2798  NE  ARG A1876      30.130  68.633  45.501  1.00  0.00           N  
ATOM   2799  CZ  ARG A1876      29.847  67.501  46.146  1.00  0.00           C  
ATOM   2800  NH1 ARG A1876      28.610  67.210  46.520  1.00  0.00           N  
ATOM   2801  NH2 ARG A1876      30.812  66.639  46.405  1.00  0.00           N  
ATOM   2802  N   GLU A1877      26.885  65.872  43.032  1.00  0.00           N  
ATOM   2803  CA  GLU A1877      27.592  64.731  42.467  1.00  0.00           C  
ATOM   2804  C   GLU A1877      27.027  64.289  41.102  1.00  0.00           C  
ATOM   2805  O   GLU A1877      27.770  64.093  40.137  1.00  0.00           O  
ATOM   2806  CB  GLU A1877      27.526  63.591  43.478  1.00  0.00           C  
ATOM   2807  CG  GLU A1877      28.705  62.671  43.476  1.00  0.00           C  
ATOM   2808  CD  GLU A1877      28.963  62.089  44.851  1.00  0.00           C  
ATOM   2809  OE1 GLU A1877      28.129  61.296  45.324  1.00  0.00           O  
ATOM   2810  OE2 GLU A1877      30.001  62.443  45.460  1.00  0.00           O  
ATOM   2811  N   HIS A1878      25.710  64.137  41.026  1.00  0.00           N  
ATOM   2812  CA  HIS A1878      25.066  63.716  39.785  1.00  0.00           C  
ATOM   2813  C   HIS A1878      25.141  64.777  38.705  1.00  0.00           C  
ATOM   2814  O   HIS A1878      25.156  64.458  37.517  1.00  0.00           O  
ATOM   2815  CB  HIS A1878      23.632  63.281  40.089  1.00  0.00           C  
ATOM   2816  CG  HIS A1878      23.584  62.134  41.042  1.00  0.00           C  
ATOM   2817  ND1 HIS A1878      24.309  60.979  40.833  1.00  0.00           N  
ATOM   2818  CD2 HIS A1878      22.997  61.998  42.256  1.00  0.00           C  
ATOM   2819  CE1 HIS A1878      24.178  60.185  41.882  1.00  0.00           C  
ATOM   2820  NE2 HIS A1878      23.390  60.783  42.761  1.00  0.00           N  
ATOM   2821  N   THR A1879      25.227  66.040  39.119  1.00  0.00           N  
ATOM   2822  CA  THR A1879      25.354  67.133  38.174  1.00  0.00           C  
ATOM   2823  C   THR A1879      26.735  67.057  37.514  1.00  0.00           C  
ATOM   2824  O   THR A1879      26.866  67.224  36.293  1.00  0.00           O  
ATOM   2825  CB  THR A1879      25.164  68.500  38.886  1.00  0.00           C  
ATOM   2826  OG1 THR A1879      23.810  68.598  39.343  1.00  0.00           O  
ATOM   2827  CG2 THR A1879      25.448  69.648  37.936  1.00  0.00           C  
ATOM   2828  N   LEU A1880      27.754  66.786  38.325  1.00  0.00           N  
ATOM   2829  CA  LEU A1880      29.133  66.662  37.834  1.00  0.00           C  
ATOM   2830  C   LEU A1880      29.247  65.467  36.868  1.00  0.00           C  
ATOM   2831  O   LEU A1880      30.046  65.480  35.925  1.00  0.00           O  
ATOM   2832  CB  LEU A1880      30.094  66.466  39.012  1.00  0.00           C  
ATOM   2833  CG  LEU A1880      30.212  67.564  40.073  1.00  0.00           C  
ATOM   2834  CD1 LEU A1880      31.112  67.076  41.198  1.00  0.00           C  
ATOM   2835  CD2 LEU A1880      30.783  68.830  39.464  1.00  0.00           C  
ATOM   2836  N   ARG A1881      28.440  64.440  37.125  1.00  0.00           N  
ATOM   2837  CA  ARG A1881      28.374  63.237  36.296  1.00  0.00           C  
ATOM   2838  C   ARG A1881      27.507  63.485  35.053  1.00  0.00           C  
ATOM   2839  O   ARG A1881      27.347  62.600  34.198  1.00  0.00           O  
ATOM   2840  CB  ARG A1881      27.774  62.076  37.102  1.00  0.00           C  
ATOM   2841  CG  ARG A1881      28.782  61.233  37.851  1.00  0.00           C  
ATOM   2842  CD  ARG A1881      29.686  60.541  36.853  1.00  0.00           C  
ATOM   2843  NE  ARG A1881      30.725  59.756  37.509  1.00  0.00           N  
ATOM   2844  CZ  ARG A1881      30.768  58.427  37.524  1.00  0.00           C  
ATOM   2845  NH1 ARG A1881      29.823  57.722  36.910  1.00  0.00           N  
ATOM   2846  NH2 ARG A1881      31.758  57.806  38.159  1.00  0.00           N  
ATOM   2847  N   ARG A1882      26.950  64.688  34.960  1.00  0.00           N  
ATOM   2848  CA  ARG A1882      26.087  65.086  33.839  1.00  0.00           C  
ATOM   2849  C   ARG A1882      24.815  64.259  33.648  1.00  0.00           C  
ATOM   2850  O   ARG A1882      24.392  64.023  32.516  1.00  0.00           O  
ATOM   2851  CB  ARG A1882      26.874  65.111  32.520  1.00  0.00           C  
ATOM   2852  CG  ARG A1882      27.700  66.390  32.288  1.00  0.00           C  
ATOM   2853  CD  ARG A1882      28.688  66.626  33.412  1.00  0.00           C  
ATOM   2854  NE  ARG A1882      29.570  67.761  33.142  1.00  0.00           N  
ATOM   2855  CZ  ARG A1882      29.651  68.842  33.909  1.00  0.00           C  
ATOM   2856  NH1 ARG A1882      28.897  68.946  34.998  1.00  0.00           N  
ATOM   2857  NH2 ARG A1882      30.494  69.816  33.595  1.00  0.00           N  
ATOM   2858  N   VAL A1883      24.205  63.834  34.747  1.00  0.00           N  
ATOM   2859  CA  VAL A1883      22.953  63.079  34.682  1.00  0.00           C  
ATOM   2860  C   VAL A1883      21.871  64.091  34.244  1.00  0.00           C  
ATOM   2861  O   VAL A1883      21.637  65.098  34.912  1.00  0.00           O  
ATOM   2862  CB  VAL A1883      22.582  62.475  36.074  1.00  0.00           C  
ATOM   2863  CG1 VAL A1883      21.197  61.783  36.013  1.00  0.00           C  
ATOM   2864  CG2 VAL A1883      23.660  61.476  36.524  1.00  0.00           C  
ATOM   2865  N   PRO A1884      21.206  63.839  33.111  1.00  0.00           N  
ATOM   2866  CA  PRO A1884      20.170  64.786  32.663  1.00  0.00           C  
ATOM   2867  C   PRO A1884      19.136  65.223  33.720  1.00  0.00           C  
ATOM   2868  O   PRO A1884      18.981  66.422  33.992  1.00  0.00           O  
ATOM   2869  CB  PRO A1884      19.526  64.065  31.488  1.00  0.00           C  
ATOM   2870  CG  PRO A1884      20.723  63.332  30.882  1.00  0.00           C  
ATOM   2871  CD  PRO A1884      21.430  62.771  32.115  1.00  0.00           C  
ATOM   2872  N   TYR A1885      18.448  64.267  34.330  1.00  0.00           N  
ATOM   2873  CA  TYR A1885      17.411  64.601  35.295  1.00  0.00           C  
ATOM   2874  C   TYR A1885      17.603  64.036  36.673  1.00  0.00           C  
ATOM   2875  O   TYR A1885      18.094  62.919  36.859  1.00  0.00           O  
ATOM   2876  CB  TYR A1885      16.048  64.131  34.776  1.00  0.00           C  
ATOM   2877  CG  TYR A1885      15.630  64.819  33.499  1.00  0.00           C  
ATOM   2878  CD1 TYR A1885      15.043  66.087  33.526  1.00  0.00           C  
ATOM   2879  CD2 TYR A1885      15.852  64.220  32.255  1.00  0.00           C  
ATOM   2880  CE1 TYR A1885      14.684  66.742  32.346  1.00  0.00           C  
ATOM   2881  CE2 TYR A1885      15.496  64.873  31.072  1.00  0.00           C  
ATOM   2882  CZ  TYR A1885      14.915  66.129  31.129  1.00  0.00           C  
ATOM   2883  OH  TYR A1885      14.566  66.766  29.961  1.00  0.00           O  
ATOM   2884  N   MET A1886      17.172  64.815  37.652  1.00  0.00           N  
ATOM   2885  CA  MET A1886      17.261  64.397  39.033  1.00  0.00           C  
ATOM   2886  C   MET A1886      15.895  64.639  39.659  1.00  0.00           C  
ATOM   2887  O   MET A1886      15.345  65.737  39.557  1.00  0.00           O  
ATOM   2888  CB  MET A1886      18.360  65.193  39.729  1.00  0.00           C  
ATOM   2889  CG  MET A1886      19.743  64.903  39.141  1.00  0.00           C  
ATOM   2890  SD  MET A1886      21.012  66.048  39.696  1.00  0.00           S  
ATOM   2891  CE  MET A1886      20.778  67.344  38.504  1.00  0.00           C  
ATOM   2892  N   LEU A1887      15.334  63.597  40.271  1.00  0.00           N  
ATOM   2893  CA  LEU A1887      14.028  63.708  40.892  1.00  0.00           C  
ATOM   2894  C   LEU A1887      14.239  63.680  42.388  1.00  0.00           C  
ATOM   2895  O   LEU A1887      14.837  62.742  42.921  1.00  0.00           O  
ATOM   2896  CB  LEU A1887      13.117  62.546  40.461  1.00  0.00           C  
ATOM   2897  CG  LEU A1887      13.075  62.194  38.968  1.00  0.00           C  
ATOM   2898  CD1 LEU A1887      11.950  61.208  38.721  1.00  0.00           C  
ATOM   2899  CD2 LEU A1887      12.880  63.427  38.126  1.00  0.00           C  
ATOM   2900  N   VAL A1888      13.757  64.717  43.066  1.00  0.00           N  
ATOM   2901  CA  VAL A1888      13.907  64.802  44.508  1.00  0.00           C  
ATOM   2902  C   VAL A1888      12.630  64.341  45.208  1.00  0.00           C  
ATOM   2903  O   VAL A1888      11.523  64.736  44.837  1.00  0.00           O  
ATOM   2904  CB  VAL A1888      14.251  66.248  44.928  1.00  0.00           C  
ATOM   2905  CG1 VAL A1888      14.456  66.316  46.431  1.00  0.00           C  
ATOM   2906  CG2 VAL A1888      15.513  66.714  44.192  1.00  0.00           C  
ATOM   2907  N   CYS A1889      12.785  63.500  46.223  1.00  0.00           N  
ATOM   2908  CA  CYS A1889      11.629  62.988  46.949  1.00  0.00           C  
ATOM   2909  C   CYS A1889      11.647  63.256  48.451  1.00  0.00           C  
ATOM   2910  O   CYS A1889      12.348  62.578  49.196  1.00  0.00           O  
ATOM   2911  CB  CYS A1889      11.491  61.474  46.717  1.00  0.00           C  
ATOM   2912  SG  CYS A1889      11.195  61.048  45.002  1.00  0.00           S  
ATOM   2913  N   GLY A1890      10.871  64.247  48.882  1.00  0.00           N  
ATOM   2914  CA  GLY A1890      10.764  64.557  50.299  1.00  0.00           C  
ATOM   2915  C   GLY A1890       9.366  64.162  50.756  1.00  0.00           C  
ATOM   2916  O   GLY A1890       8.571  63.723  49.929  1.00  0.00           O  
ATOM   2917  N   ASP A1891       9.054  64.316  52.045  1.00  0.00           N  
ATOM   2918  CA  ASP A1891       7.728  63.953  52.567  1.00  0.00           C  
ATOM   2919  C   ASP A1891       6.613  64.504  51.701  1.00  0.00           C  
ATOM   2920  O   ASP A1891       5.619  63.829  51.437  1.00  0.00           O  
ATOM   2921  CB  ASP A1891       7.527  64.482  53.989  1.00  0.00           C  
ATOM   2922  CG  ASP A1891       8.484  63.870  54.978  1.00  0.00           C  
ATOM   2923  OD1 ASP A1891       8.904  62.714  54.768  1.00  0.00           O  
ATOM   2924  OD2 ASP A1891       8.802  64.540  55.980  1.00  0.00           O  
ATOM   2925  N   LYS A1892       6.793  65.743  51.270  1.00  0.00           N  
ATOM   2926  CA  LYS A1892       5.836  66.440  50.429  1.00  0.00           C  
ATOM   2927  C   LYS A1892       5.538  65.681  49.135  1.00  0.00           C  
ATOM   2928  O   LYS A1892       4.378  65.574  48.722  1.00  0.00           O  
ATOM   2929  CB  LYS A1892       6.385  67.835  50.132  1.00  0.00           C  
ATOM   2930  CG  LYS A1892       5.772  68.548  48.964  1.00  0.00           C  
ATOM   2931  CD  LYS A1892       6.400  69.928  48.824  1.00  0.00           C  
ATOM   2932  CE  LYS A1892       6.158  70.506  47.441  1.00  0.00           C  
ATOM   2933  NZ  LYS A1892       4.713  70.489  47.091  1.00  0.00           N  
ATOM   2934  N   GLU A1893       6.582  65.150  48.498  1.00  0.00           N  
ATOM   2935  CA  GLU A1893       6.416  64.399  47.256  1.00  0.00           C  
ATOM   2936  C   GLU A1893       5.744  63.048  47.516  1.00  0.00           C  
ATOM   2937  O   GLU A1893       4.916  62.596  46.729  1.00  0.00           O  
ATOM   2938  CB  GLU A1893       7.775  64.191  46.571  1.00  0.00           C  
ATOM   2939  CG  GLU A1893       8.309  65.418  45.828  1.00  0.00           C  
ATOM   2940  CD  GLU A1893       8.606  66.608  46.737  1.00  0.00           C  
ATOM   2941  OE1 GLU A1893       9.322  66.437  47.744  1.00  0.00           O  
ATOM   2942  OE2 GLU A1893       8.126  67.722  46.433  1.00  0.00           O  
ATOM   2943  N   VAL A1894       6.107  62.406  48.618  1.00  0.00           N  
ATOM   2944  CA  VAL A1894       5.521  61.119  48.975  1.00  0.00           C  
ATOM   2945  C   VAL A1894       4.011  61.255  49.183  1.00  0.00           C  
ATOM   2946  O   VAL A1894       3.234  60.415  48.725  1.00  0.00           O  
ATOM   2947  CB  VAL A1894       6.130  60.572  50.279  1.00  0.00           C  
ATOM   2948  CG1 VAL A1894       5.324  59.380  50.766  1.00  0.00           C  
ATOM   2949  CG2 VAL A1894       7.582  60.177  50.055  1.00  0.00           C  
ATOM   2950  N   GLU A1895       3.603  62.320  49.872  1.00  0.00           N  
ATOM   2951  CA  GLU A1895       2.190  62.559  50.160  1.00  0.00           C  
ATOM   2952  C   GLU A1895       1.373  62.774  48.903  1.00  0.00           C  
ATOM   2953  O   GLU A1895       0.262  62.257  48.780  1.00  0.00           O  
ATOM   2954  CB  GLU A1895       2.020  63.793  51.055  1.00  0.00           C  
ATOM   2955  CG  GLU A1895       3.074  63.956  52.136  1.00  0.00           C  
ATOM   2956  CD  GLU A1895       3.066  62.847  53.171  1.00  0.00           C  
ATOM   2957  OE1 GLU A1895       2.882  61.669  52.795  1.00  0.00           O  
ATOM   2958  OE2 GLU A1895       3.263  63.160  54.366  1.00  0.00           O  
ATOM   2959  N   SER A1896       1.926  63.534  47.965  1.00  0.00           N  
ATOM   2960  CA  SER A1896       1.214  63.843  46.737  1.00  0.00           C  
ATOM   2961  C   SER A1896       1.380  62.850  45.599  1.00  0.00           C  
ATOM   2962  O   SER A1896       0.611  62.884  44.638  1.00  0.00           O  
ATOM   2963  CB  SER A1896       1.606  65.241  46.256  1.00  0.00           C  
ATOM   2964  OG  SER A1896       3.003  65.324  46.048  1.00  0.00           O  
ATOM   2965  N   GLY A1898       2.368  61.965  45.697  1.00  0.00           N  
ATOM   2966  CA  GLY A1898       2.590  61.000  44.629  1.00  0.00           C  
ATOM   2967  C   GLY A1898       3.217  61.666  43.412  1.00  0.00           C  
ATOM   2968  O   GLY A1898       2.970  61.289  42.258  1.00  0.00           O  
ATOM   2969  N   LYS A1899       4.035  62.677  43.678  1.00  0.00           N  
ATOM   2970  CA  LYS A1899       4.717  63.417  42.628  1.00  0.00           C  
ATOM   2971  C   LYS A1899       6.228  63.405  42.885  1.00  0.00           C  
ATOM   2972  O   LYS A1899       6.708  62.741  43.801  1.00  0.00           O  
ATOM   2973  CB  LYS A1899       4.214  64.860  42.612  1.00  0.00           C  
ATOM   2974  CG  LYS A1899       2.761  65.031  42.186  1.00  0.00           C  
ATOM   2975  CD  LYS A1899       2.237  66.362  42.698  1.00  0.00           C  
ATOM   2976  CE  LYS A1899       1.076  66.867  41.867  1.00  0.00           C  
ATOM   2977  NZ  LYS A1899       1.547  67.344  40.539  1.00  0.00           N  
ATOM   2978  N   VAL A1900       6.965  64.141  42.063  1.00  0.00           N  
ATOM   2979  CA  VAL A1900       8.412  64.246  42.200  1.00  0.00           C  
ATOM   2980  C   VAL A1900       8.862  65.641  41.804  1.00  0.00           C  
ATOM   2981  O   VAL A1900       8.328  66.219  40.855  1.00  0.00           O  
ATOM   2982  CB  VAL A1900       9.156  63.229  41.292  1.00  0.00           C  
ATOM   2983  CG1 VAL A1900       8.873  61.837  41.749  1.00  0.00           C  
ATOM   2984  CG2 VAL A1900       8.729  63.394  39.842  1.00  0.00           C  
ATOM   2985  N   ALA A1901       9.826  66.184  42.550  1.00  0.00           N  
ATOM   2986  CA  ALA A1901      10.393  67.507  42.261  1.00  0.00           C  
ATOM   2987  C   ALA A1901      11.482  67.245  41.220  1.00  0.00           C  
ATOM   2988  O   ALA A1901      12.424  66.498  41.479  1.00  0.00           O  
ATOM   2989  CB  ALA A1901      10.999  68.111  43.534  1.00  0.00           C  
ATOM   2990  N   VAL A1902      11.352  67.857  40.049  1.00  0.00           N  
ATOM   2991  CA  VAL A1902      12.287  67.642  38.947  1.00  0.00           C  
ATOM   2992  C   VAL A1902      13.328  68.750  38.718  1.00  0.00           C  
ATOM   2993  O   VAL A1902      12.989  69.937  38.664  1.00  0.00           O  
ATOM   2994  CB  VAL A1902      11.497  67.426  37.653  1.00  0.00           C  
ATOM   2995  CG1 VAL A1902      12.407  67.050  36.531  1.00  0.00           C  
ATOM   2996  CG2 VAL A1902      10.432  66.342  37.883  1.00  0.00           C  
ATOM   2997  N   ARG A1903      14.593  68.344  38.581  1.00  0.00           N  
ATOM   2998  CA  ARG A1903      15.696  69.274  38.344  1.00  0.00           C  
ATOM   2999  C   ARG A1903      16.590  68.747  37.208  1.00  0.00           C  
ATOM   3000  O   ARG A1903      16.664  67.523  36.982  1.00  0.00           O  
ATOM   3001  CB  ARG A1903      16.554  69.446  39.619  1.00  0.00           C  
ATOM   3002  CG  ARG A1903      15.843  70.016  40.848  1.00  0.00           C  
ATOM   3003  CD  ARG A1903      16.867  70.459  41.922  1.00  0.00           C  
ATOM   3004  NE  ARG A1903      17.684  71.571  41.428  1.00  0.00           N  
ATOM   3005  CZ  ARG A1903      17.326  72.852  41.496  1.00  0.00           C  
ATOM   3006  NH1 ARG A1903      16.169  73.188  42.060  1.00  0.00           N  
ATOM   3007  NH2 ARG A1903      18.100  73.790  40.957  1.00  0.00           N  
ATOM   3008  N   THR A1904      17.248  69.655  36.483  1.00  0.00           N  
ATOM   3009  CA  THR A1904      18.145  69.232  35.414  1.00  0.00           C  
ATOM   3010  C   THR A1904      19.589  69.455  35.830  1.00  0.00           C  
ATOM   3011  O   THR A1904      19.875  70.138  36.818  1.00  0.00           O  
ATOM   3012  CB  THR A1904      17.944  70.004  34.089  1.00  0.00           C  
ATOM   3013  OG1 THR A1904      18.459  71.342  34.219  1.00  0.00           O  
ATOM   3014  CG2 THR A1904      16.453  70.046  33.719  1.00  0.00           C  
ATOM   3015  N   ARG A1905      20.495  68.886  35.046  1.00  0.00           N  
ATOM   3016  CA  ARG A1905      21.911  69.004  35.307  1.00  0.00           C  
ATOM   3017  C   ARG A1905      22.377  70.427  34.989  1.00  0.00           C  
ATOM   3018  O   ARG A1905      23.510  70.791  35.285  1.00  0.00           O  
ATOM   3019  CB  ARG A1905      22.661  67.995  34.440  1.00  0.00           C  
ATOM   3020  CG  ARG A1905      22.404  68.212  32.979  1.00  0.00           C  
ATOM   3021  CD  ARG A1905      22.935  67.080  32.144  1.00  0.00           C  
ATOM   3022  NE  ARG A1905      22.399  67.165  30.798  1.00  0.00           N  
ATOM   3023  CZ  ARG A1905      22.710  66.325  29.819  1.00  0.00           C  
ATOM   3024  NH1 ARG A1905      23.566  65.334  30.038  1.00  0.00           N  
ATOM   3025  NH2 ARG A1905      22.158  66.472  28.627  1.00  0.00           N  
ATOM   3026  N   ARG A1906      21.504  71.225  34.381  1.00  0.00           N  
ATOM   3027  CA  ARG A1906      21.846  72.605  34.034  1.00  0.00           C  
ATOM   3028  C   ARG A1906      21.412  73.566  35.143  1.00  0.00           C  
ATOM   3029  O   ARG A1906      21.438  74.782  34.960  1.00  0.00           O  
ATOM   3030  CB  ARG A1906      21.156  73.019  32.736  1.00  0.00           C  
ATOM   3031  CG  ARG A1906      21.573  72.256  31.496  1.00  0.00           C  
ATOM   3032  CD  ARG A1906      22.886  72.738  30.952  1.00  0.00           C  
ATOM   3033  NE  ARG A1906      23.257  72.066  29.706  1.00  0.00           N  
ATOM   3034  CZ  ARG A1906      24.454  72.176  29.140  1.00  0.00           C  
ATOM   3035  NH1 ARG A1906      25.388  72.933  29.712  1.00  0.00           N  
ATOM   3036  NH2 ARG A1906      24.722  71.527  28.013  1.00  0.00           N  
ATOM   3037  N   GLY A1907      21.008  73.012  36.284  1.00  0.00           N  
ATOM   3038  CA  GLY A1907      20.565  73.830  37.400  1.00  0.00           C  
ATOM   3039  C   GLY A1907      19.143  74.368  37.293  1.00  0.00           C  
ATOM   3040  O   GLY A1907      18.802  75.352  37.964  1.00  0.00           O  
ATOM   3041  N   LYS A1909      18.307  73.732  36.472  1.00  0.00           N  
ATOM   3042  CA  LYS A1909      16.922  74.188  36.278  1.00  0.00           C  
ATOM   3043  C   LYS A1909      15.900  73.508  37.174  1.00  0.00           C  
ATOM   3044  O   LYS A1909      15.925  72.290  37.345  1.00  0.00           O  
ATOM   3045  CB  LYS A1909      16.502  73.978  34.824  1.00  0.00           C  
ATOM   3046  CG  LYS A1909      15.795  75.174  34.202  1.00  0.00           C  
ATOM   3047  CD  LYS A1909      16.693  76.418  34.227  1.00  0.00           C  
ATOM   3048  CE  LYS A1909      18.080  76.115  33.654  1.00  0.00           C  
ATOM   3049  NZ  LYS A1909      18.962  77.308  33.639  1.00  0.00           N  
ATOM   3050  N   ASP A1910      15.008  74.310  37.754  1.00  0.00           N  
ATOM   3051  CA  ASP A1910      13.936  73.800  38.612  1.00  0.00           C  
ATOM   3052  C   ASP A1910      12.771  73.587  37.650  1.00  0.00           C  
ATOM   3053  O   ASP A1910      12.263  74.554  37.085  1.00  0.00           O  
ATOM   3054  CB  ASP A1910      13.543  74.846  39.667  1.00  0.00           C  
ATOM   3055  CG  ASP A1910      12.555  74.306  40.706  1.00  0.00           C  
ATOM   3056  OD1 ASP A1910      11.795  73.363  40.389  1.00  0.00           O  
ATOM   3057  OD2 ASP A1910      12.525  74.838  41.841  1.00  0.00           O  
ATOM   3058  N   LEU A1913      12.364  72.337  37.444  1.00  0.00           N  
ATOM   3059  CA  LEU A1913      11.268  72.057  36.519  1.00  0.00           C  
ATOM   3060  C   LEU A1913       9.946  71.840  37.246  1.00  0.00           C  
ATOM   3061  O   LEU A1913       8.958  71.405  36.649  1.00  0.00           O  
ATOM   3062  CB  LEU A1913      11.608  70.847  35.630  1.00  0.00           C  
ATOM   3063  CG  LEU A1913      12.652  71.097  34.527  1.00  0.00           C  
ATOM   3064  CD1 LEU A1913      12.890  69.840  33.696  1.00  0.00           C  
ATOM   3065  CD2 LEU A1913      12.171  72.212  33.626  1.00  0.00           C  
ATOM   3066  N   GLY A1914       9.936  72.159  38.537  1.00  0.00           N  
ATOM   3067  CA  GLY A1914       8.743  72.012  39.340  1.00  0.00           C  
ATOM   3068  C   GLY A1914       8.447  70.577  39.722  1.00  0.00           C  
ATOM   3069  O   GLY A1914       9.240  69.666  39.461  1.00  0.00           O  
ATOM   3070  N   SER A1915       7.302  70.369  40.363  1.00  0.00           N  
ATOM   3071  CA  SER A1915       6.918  69.022  40.752  1.00  0.00           C  
ATOM   3072  C   SER A1915       6.090  68.469  39.597  1.00  0.00           C  
ATOM   3073  O   SER A1915       5.407  69.223  38.902  1.00  0.00           O  
ATOM   3074  CB  SER A1915       6.100  69.042  42.037  1.00  0.00           C  
ATOM   3075  OG  SER A1915       4.740  69.304  41.749  1.00  0.00           O  
ATOM   3076  N   MET A1916       6.152  67.160  39.386  1.00  0.00           N  
ATOM   3077  CA  MET A1916       5.421  66.518  38.300  1.00  0.00           C  
ATOM   3078  C   MET A1916       4.868  65.178  38.732  1.00  0.00           C  
ATOM   3079  O   MET A1916       5.377  64.580  39.689  1.00  0.00           O  
ATOM   3080  CB  MET A1916       6.352  66.275  37.096  1.00  0.00           C  
ATOM   3081  CG  MET A1916       6.828  67.504  36.323  1.00  0.00           C  
ATOM   3082  SD  MET A1916       7.773  67.044  34.815  1.00  0.00           S  
ATOM   3083  CE  MET A1916       8.636  68.539  34.482  1.00  0.00           C  
ATOM   3084  N   ASP A1917       3.821  64.689  38.079  1.00  0.00           N  
ATOM   3085  CA  ASP A1917       3.327  63.359  38.420  1.00  0.00           C  
ATOM   3086  C   ASP A1917       4.323  62.379  37.821  1.00  0.00           C  
ATOM   3087  O   ASP A1917       4.867  62.674  36.775  1.00  0.00           O  
ATOM   3088  CB  ASP A1917       1.966  63.081  37.764  1.00  0.00           C  
ATOM   3089  CG  ASP A1917       0.821  63.903  38.375  1.00  0.00           C  
ATOM   3090  OD1 ASP A1917       0.607  63.867  39.614  1.00  0.00           O  
ATOM   3091  OD2 ASP A1917       0.133  64.568  37.578  1.00  0.00           O  
ATOM   3092  N   VAL A1918       4.546  61.229  38.432  1.00  0.00           N  
ATOM   3093  CA  VAL A1918       5.441  60.218  37.887  1.00  0.00           C  
ATOM   3094  C   VAL A1918       5.203  59.922  36.411  1.00  0.00           C  
ATOM   3095  O   VAL A1918       6.136  59.934  35.610  1.00  0.00           O  
ATOM   3096  CB  VAL A1918       5.280  58.926  38.656  1.00  0.00           C  
ATOM   3097  CG1 VAL A1918       6.084  57.838  37.992  1.00  0.00           C  
ATOM   3098  CG2 VAL A1918       5.699  59.125  40.094  1.00  0.00           C  
ATOM   3099  N   ASN A1929       3.952  59.667  36.053  1.00  0.00           N  
ATOM   3100  CA  ASN A1929       3.683  59.352  34.663  1.00  0.00           C  
ATOM   3101  C   ASN A1929       3.852  60.489  33.670  1.00  0.00           C  
ATOM   3102  O   ASN A1929       4.092  60.269  32.469  1.00  0.00           O  
ATOM   3103  CB  ASN A1929       2.325  58.657  34.530  1.00  0.00           C  
ATOM   3104  CG  ASN A1929       2.380  57.208  34.997  1.00  0.00           C  
ATOM   3105  OD1 ASN A1929       3.085  56.374  34.402  1.00  0.00           O  
ATOM   3106  ND2 ASN A1929       1.664  56.905  36.082  1.00  0.00           N  
ATOM   3107  N   GLU A1930       3.766  61.708  34.182  1.00  0.00           N  
ATOM   3108  CA  GLU A1930       3.982  62.862  33.324  1.00  0.00           C  
ATOM   3109  C   GLU A1930       5.475  62.843  32.979  1.00  0.00           C  
ATOM   3110  O   GLU A1930       5.854  63.047  31.838  1.00  0.00           O  
ATOM   3111  CB  GLU A1930       3.644  64.148  34.091  1.00  0.00           C  
ATOM   3112  CG  GLU A1930       3.865  65.431  33.302  1.00  0.00           C  
ATOM   3113  CD  GLU A1930       3.620  66.676  34.153  1.00  0.00           C  
ATOM   3114  OE1 GLU A1930       2.748  66.626  35.042  1.00  0.00           O  
ATOM   3115  OE2 GLU A1930       4.287  67.708  33.933  1.00  0.00           O  
ATOM   3116  N   VAL A1931       6.301  62.612  33.995  1.00  0.00           N  
ATOM   3117  CA  VAL A1931       7.760  62.554  33.845  1.00  0.00           C  
ATOM   3118  C   VAL A1931       8.135  61.457  32.850  1.00  0.00           C  
ATOM   3119  O   VAL A1931       8.864  61.693  31.880  1.00  0.00           O  
ATOM   3120  CB  VAL A1931       8.441  62.241  35.213  1.00  0.00           C  
ATOM   3121  CG1 VAL A1931       9.942  62.084  35.036  1.00  0.00           C  
ATOM   3122  CG2 VAL A1931       8.135  63.344  36.203  1.00  0.00           C  
ATOM   3123  N   ILE A1934       7.619  60.260  33.094  1.00  0.00           N  
ATOM   3124  CA  ILE A1934       7.882  59.120  32.220  1.00  0.00           C  
ATOM   3125  C   ILE A1934       7.494  59.404  30.779  1.00  0.00           C  
ATOM   3126  O   ILE A1934       8.248  59.077  29.855  1.00  0.00           O  
ATOM   3127  CB  ILE A1934       7.139  57.866  32.719  1.00  0.00           C  
ATOM   3128  CG1 ILE A1934       7.773  57.397  34.028  1.00  0.00           C  
ATOM   3129  CG2 ILE A1934       7.186  56.755  31.667  1.00  0.00           C  
ATOM   3130  CD1 ILE A1934       7.087  56.204  34.650  1.00  0.00           C  
ATOM   3131  N   GLU A1950       6.328  60.020  30.576  1.00  0.00           N  
ATOM   3132  CA  GLU A1950       5.893  60.333  29.219  1.00  0.00           C  
ATOM   3133  C   GLU A1950       6.801  61.364  28.576  1.00  0.00           C  
ATOM   3134  O   GLU A1950       7.162  61.246  27.410  1.00  0.00           O  
ATOM   3135  CB  GLU A1950       4.446  60.854  29.209  1.00  0.00           C  
ATOM   3136  CG  GLU A1950       3.384  59.760  29.228  1.00  0.00           C  
ATOM   3137  CD  GLU A1950       1.968  60.310  29.018  1.00  0.00           C  
ATOM   3138  OE1 GLU A1950       1.750  61.018  28.002  1.00  0.00           O  
ATOM   3139  OE2 GLU A1950       1.080  60.032  29.863  1.00  0.00           O  
ATOM   3140  N   LYS A1951       7.167  62.388  29.335  1.00  0.00           N  
ATOM   3141  CA  LYS A1951       8.034  63.421  28.799  1.00  0.00           C  
ATOM   3142  C   LYS A1951       9.414  62.869  28.447  1.00  0.00           C  
ATOM   3143  O   LYS A1951       9.977  63.211  27.403  1.00  0.00           O  
ATOM   3144  CB  LYS A1951       8.134  64.582  29.796  1.00  0.00           C  
ATOM   3145  CG  LYS A1951       6.869  65.444  29.800  1.00  0.00           C  
ATOM   3146  CD  LYS A1951       6.873  66.519  30.879  1.00  0.00           C  
ATOM   3147  CE  LYS A1951       5.742  67.521  30.633  1.00  0.00           C  
ATOM   3148  NZ  LYS A1951       5.668  68.565  31.700  1.00  0.00           N  
ATOM   3149  N   LEU A1952       9.948  62.008  29.305  1.00  0.00           N  
ATOM   3150  CA  LEU A1952      11.261  61.408  29.067  1.00  0.00           C  
ATOM   3151  C   LEU A1952      11.272  60.458  27.871  1.00  0.00           C  
ATOM   3152  O   LEU A1952      12.190  60.498  27.050  1.00  0.00           O  
ATOM   3153  CB  LEU A1952      11.739  60.664  30.320  1.00  0.00           C  
ATOM   3154  CG  LEU A1952      12.059  61.607  31.479  1.00  0.00           C  
ATOM   3155  CD1 LEU A1952      12.466  60.816  32.717  1.00  0.00           C  
ATOM   3156  CD2 LEU A1952      13.159  62.552  31.047  1.00  0.00           C  
ATOM   3157  N   GLN A1953      10.253  59.609  27.764  1.00  0.00           N  
ATOM   3158  CA  GLN A1953      10.184  58.664  26.647  1.00  0.00           C  
ATOM   3159  C   GLN A1953      10.105  59.412  25.336  1.00  0.00           C  
ATOM   3160  O   GLN A1953      10.666  58.988  24.324  1.00  0.00           O  
ATOM   3161  CB  GLN A1953       8.981  57.727  26.799  1.00  0.00           C  
ATOM   3162  CG  GLN A1953       9.017  56.907  28.079  1.00  0.00           C  
ATOM   3163  CD  GLN A1953       7.850  55.948  28.191  1.00  0.00           C  
ATOM   3164  OE1 GLN A1953       6.710  56.310  27.906  1.00  0.00           O  
ATOM   3165  NE2 GLN A1953       8.124  54.725  28.617  1.00  0.00           N  
ATOM   3166  N   GLN A1954       9.432  60.555  25.352  1.00  0.00           N  
ATOM   3167  CA  GLN A1954       9.324  61.362  24.150  1.00  0.00           C  
ATOM   3168  C   GLN A1954      10.674  61.995  23.803  1.00  0.00           C  
ATOM   3169  O   GLN A1954      11.049  62.071  22.628  1.00  0.00           O  
ATOM   3170  CB  GLN A1954       8.257  62.442  24.363  1.00  0.00           C  
ATOM   3171  CG  GLN A1954       8.245  63.561  23.336  1.00  0.00           C  
ATOM   3172  CD  GLN A1954       8.146  63.071  21.908  1.00  0.00           C  
ATOM   3173  OE1 GLN A1954       7.580  61.998  21.632  1.00  0.00           O  
ATOM   3174  NE2 GLN A1954       8.688  63.862  20.978  1.00  0.00           N  
ATOM   3175  N   GLU A1955      11.403  62.455  24.822  1.00  0.00           N  
ATOM   3176  CA  GLU A1955      12.714  63.079  24.601  1.00  0.00           C  
ATOM   3177  C   GLU A1955      13.706  62.029  24.078  1.00  0.00           C  
ATOM   3178  O   GLU A1955      14.547  62.314  23.230  1.00  0.00           O  
ATOM   3179  CB  GLU A1955      13.257  63.695  25.907  1.00  0.00           C  
ATOM   3180  CG  GLU A1955      14.530  64.540  25.703  1.00  0.00           C  
ATOM   3181  CD  GLU A1955      15.079  65.149  26.998  1.00  0.00           C  
ATOM   3182  OE1 GLU A1955      14.271  65.419  27.911  1.00  0.00           O  
ATOM   3183  OE2 GLU A1955      16.319  65.376  27.089  1.00  0.00           O  
ATOM   3184  N   ILE A1956      13.590  60.816  24.590  1.00  0.00           N  
ATOM   3185  CA  ILE A1956      14.459  59.715  24.185  1.00  0.00           C  
ATOM   3186  C   ILE A1956      14.110  59.222  22.783  1.00  0.00           C  
ATOM   3187  O   ILE A1956      14.982  59.126  21.914  1.00  0.00           O  
ATOM   3188  CB  ILE A1956      14.339  58.550  25.179  1.00  0.00           C  
ATOM   3189  CG1 ILE A1956      14.947  58.967  26.519  1.00  0.00           C  
ATOM   3190  CG2 ILE A1956      14.999  57.297  24.607  1.00  0.00           C  
ATOM   3191  CD1 ILE A1956      14.589  58.070  27.666  1.00  0.00           C  
ATOM   3192  N   ARG A1957      12.831  58.917  22.571  1.00  0.00           N  
ATOM   3193  CA  ARG A1957      12.335  58.427  21.276  1.00  0.00           C  
ATOM   3194  C   ARG A1957      12.681  59.354  20.110  1.00  0.00           C  
ATOM   3195  O   ARG A1957      13.065  58.901  19.038  1.00  0.00           O  
ATOM   3196  CB  ARG A1957      10.816  58.228  21.351  1.00  0.00           C  
ATOM   3197  CG  ARG A1957      10.175  57.884  20.031  1.00  0.00           C  
ATOM   3198  CD  ARG A1957       8.816  58.567  19.871  1.00  0.00           C  
ATOM   3199  NE  ARG A1957       8.250  58.329  18.541  1.00  0.00           N  
ATOM   3200  CZ  ARG A1957       8.852  58.647  17.394  1.00  0.00           C  
ATOM   3201  NH1 ARG A1957      10.050  59.223  17.393  1.00  0.00           N  
ATOM   3202  NH2 ARG A1957       8.256  58.379  16.240  1.00  0.00           N  
ATOM   3203  N   SER A1958      12.560  60.660  20.305  1.00  0.00           N  
ATOM   3204  CA  SER A1958      12.887  61.584  19.228  1.00  0.00           C  
ATOM   3205  C   SER A1958      14.377  61.925  19.202  1.00  0.00           C  
ATOM   3206  O   SER A1958      14.820  62.705  18.366  1.00  0.00           O  
ATOM   3207  CB  SER A1958      12.095  62.879  19.381  1.00  0.00           C  
ATOM   3208  OG  SER A1958      12.473  63.554  20.566  1.00  0.00           O  
ATOM   3209  N   ARG A1959      15.143  61.342  20.122  1.00  0.00           N  
ATOM   3210  CA  ARG A1959      16.583  61.611  20.213  1.00  0.00           C  
ATOM   3211  C   ARG A1959      16.847  63.116  20.232  1.00  0.00           C  
ATOM   3212  O   ARG A1959      17.760  63.621  19.577  1.00  0.00           O  
ATOM   3213  CB  ARG A1959      17.327  60.937  19.050  1.00  0.00           C  
ATOM   3214  CG  ARG A1959      17.234  59.397  19.114  1.00  0.00           C  
ATOM   3215  CD  ARG A1959      18.206  58.686  18.176  1.00  0.00           C  
ATOM   3216  NE  ARG A1959      18.183  57.241  18.413  1.00  0.00           N  
ATOM   3217  CZ  ARG A1959      17.260  56.414  17.931  1.00  0.00           C  
ATOM   3218  NH1 ARG A1959      16.276  56.886  17.167  1.00  0.00           N  
ATOM   3219  NH2 ARG A1959      17.293  55.120  18.249  1.00  0.00           N  
ATOM   3220  N   SER A1960      16.032  63.822  21.003  1.00  0.00           N  
ATOM   3221  CA  SER A1960      16.137  65.274  21.128  1.00  0.00           C  
ATOM   3222  C   SER A1960      17.466  65.736  21.720  1.00  0.00           C  
ATOM   3223  O   SER A1960      17.903  65.229  22.755  1.00  0.00           O  
ATOM   3224  CB  SER A1960      14.995  65.806  21.998  1.00  0.00           C  
ATOM   3225  OG  SER A1960      15.160  67.196  22.247  1.00  0.00           O  
ATOM   3226  N   LEU A1961      18.079  66.719  21.071  1.00  0.00           N  
ATOM   3227  CA  LEU A1961      19.351  67.282  21.520  1.00  0.00           C  
ATOM   3228  C   LEU A1961      19.173  68.118  22.784  1.00  0.00           C  
ATOM   3229  O   LEU A1961      20.114  68.273  23.562  1.00  0.00           O  
ATOM   3230  CB  LEU A1961      19.956  68.170  20.432  1.00  0.00           C  
ATOM   3231  CG  LEU A1961      20.543  67.561  19.153  1.00  0.00           C  
ATOM   3232  CD1 LEU A1961      20.517  68.605  18.049  1.00  0.00           C  
ATOM   3233  CD2 LEU A1961      21.974  67.093  19.408  1.00  0.00           C  
ATOM   3234  N   LYS A1962      17.969  68.651  22.995  1.00  0.00           N  
ATOM   3235  CA  LYS A1962      17.714  69.501  24.161  1.00  0.00           C  
ATOM   3236  C   LYS A1962      16.741  68.913  25.161  1.00  0.00           C  
ATOM   3237  O   LYS A1962      15.860  68.139  24.798  1.00  0.00           O  
ATOM   3238  CB  LYS A1962      17.216  70.877  23.702  1.00  0.00           C  
ATOM   3239  CG  LYS A1962      18.214  71.599  22.808  1.00  0.00           C  
ATOM   3240  CD  LYS A1962      17.858  73.061  22.619  1.00  0.00           C  
ATOM   3241  CE  LYS A1962      19.019  73.821  21.995  1.00  0.00           C  
ATOM   3242  NZ  LYS A1962      18.821  75.304  22.085  1.00  0.00           N  
ATOM   3243  N   GLN A1963      16.920  69.288  26.425  1.00  0.00           N  
ATOM   3244  CA  GLN A1963      16.092  68.815  27.527  1.00  0.00           C  
ATOM   3245  C   GLN A1963      14.806  69.623  27.644  1.00  0.00           C  
ATOM   3246  O   GLN A1963      14.632  70.636  26.959  1.00  0.00           O  
ATOM   3247  CB  GLN A1963      16.870  68.902  28.860  1.00  0.00           C  
ATOM   3248  CG  GLN A1963      17.792  67.703  29.129  1.00  0.00           C  
ATOM   3249  CD  GLN A1963      18.529  67.774  30.463  1.00  0.00           C  
ATOM   3250  OE1 GLN A1963      19.659  68.263  30.544  1.00  0.00           O  
ATOM   3251  NE2 GLN A1963      17.895  67.283  31.508  1.00  0.00           N  
ATOM   3252  N   LEU A1964      13.921  69.170  28.525  1.00  0.00           N  
ATOM   3253  CA  LEU A1964      12.655  69.838  28.778  1.00  0.00           C  
ATOM   3254  C   LEU A1964      12.845  71.284  29.241  1.00  0.00           C  
ATOM   3255  O   LEU A1964      13.519  71.537  30.240  1.00  0.00           O  
ATOM   3256  CB  LEU A1964      11.874  69.087  29.863  1.00  0.00           C  
ATOM   3257  CG  LEU A1964      11.149  67.792  29.520  1.00  0.00           C  
ATOM   3258  CD1 LEU A1964      10.648  67.168  30.799  1.00  0.00           C  
ATOM   3259  CD2 LEU A1964       9.976  68.076  28.555  1.00  0.00           C  
ATOM   3260  N   GLU A1965      12.257  72.229  28.515  1.00  0.00           N  
ATOM   3261  CA  GLU A1965      12.344  73.623  28.917  1.00  0.00           C  
ATOM   3262  C   GLU A1965      13.471  74.453  28.345  1.00  0.00           C  
ATOM   3263  O   GLU A1965      13.469  75.671  28.505  1.00  0.00           O  
ATOM   3264  N   GLU A1966      14.436  73.822  27.682  1.00  0.00           N  
ATOM   3265  CA  GLU A1966      15.546  74.578  27.112  1.00  0.00           C  
ATOM   3266  C   GLU A1966      15.414  74.754  25.597  1.00  0.00           C  
ATOM   3267  O   GLU A1966      14.409  74.278  25.029  1.00  0.00           O  
ATOM   3268  CB  GLU A1966      16.891  73.918  27.459  1.00  0.00           C  
ATOM   3269  CG  GLU A1966      17.156  72.589  26.786  1.00  0.00           C  
ATOM   3270  CD  GLU A1966      18.610  72.133  26.910  1.00  0.00           C  
ATOM   3271  OE1 GLU A1966      19.514  72.846  26.425  1.00  0.00           O  
ATOM   3272  OE2 GLU A1966      18.850  71.051  27.485  1.00  0.00           O  
ATOM   3273  OXT GLU A1966      16.309  75.382  24.990  1.00  0.00           O  
TER
END
