# Supplementary material for: Backbone Brackets and Arginine Tweezers delineate Class I and Class II aminoacyl tRNA synthetases
Source: PLoS Comput Biol. 2018 Apr 16;14(4):e1006101. doi: 10.1371/journal.pcbi.1006101 (PMC5919687; doi:10.1371/journal.pcbi.1006101)
Supplement: S12 File — All structures of Class II aaRS with residues renumbered according to the MSA. (GZ) [file pcbi.1006101.s024.tar.gz › 1evk_B_renum.pdb]

ATOM      1  N   ARG B 283      16.744  17.510  11.604  1.00  0.00           N  
ATOM      2  CA  ARG B 283      17.284  18.282  12.757  1.00  0.00           C  
ATOM      3  C   ARG B 283      18.802  18.427  12.701  1.00  0.00           C  
ATOM      4  O   ARG B 283      19.472  18.302  13.717  1.00  0.00           O  
ATOM      5  CB  ARG B 283      16.879  17.617  14.076  1.00  0.00           C  
ATOM      6  CG  ARG B 283      15.399  17.724  14.390  1.00  0.00           C  
ATOM      7  CD  ARG B 283      15.009  16.868  15.588  1.00  0.00           C  
ATOM      8  NE  ARG B 283      13.573  16.925  15.837  1.00  0.00           N  
ATOM      9  CZ  ARG B 283      12.933  18.009  16.265  1.00  0.00           C  
ATOM     10  NH1 ARG B 283      13.606  19.122  16.493  1.00  0.00           N  
ATOM     11  NH2 ARG B 283      11.621  17.980  16.465  1.00  0.00           N  
ATOM     12  N   ASP B 291      19.335  18.675  11.510  1.00  0.00           N  
ATOM     13  CA  ASP B 291      20.777  18.872  11.325  1.00  0.00           C  
ATOM     14  C   ASP B 291      20.958  20.370  11.138  1.00  0.00           C  
ATOM     15  O   ASP B 291      20.622  20.904  10.070  1.00  0.00           O  
ATOM     16  CB  ASP B 291      21.277  18.151  10.065  1.00  0.00           C  
ATOM     17  CG  ASP B 291      22.795  18.248   9.897  1.00  0.00           C  
ATOM     18  OD1 ASP B 291      23.427  19.106  10.550  1.00  0.00           O  
ATOM     19  OD2 ASP B 291      23.360  17.471   9.100  1.00  0.00           O  
ATOM     20  N   HIS B 292      21.488  21.046  12.160  1.00  0.00           N  
ATOM     21  CA  HIS B 292      21.665  22.500  12.085  1.00  0.00           C  
ATOM     22  C   HIS B 292      22.509  22.943  10.902  1.00  0.00           C  
ATOM     23  O   HIS B 292      22.320  24.042  10.385  1.00  0.00           O  
ATOM     24  CB  HIS B 292      22.255  23.075  13.391  1.00  0.00           C  
ATOM     25  CG  HIS B 292      23.726  22.830  13.569  1.00  0.00           C  
ATOM     26  ND1 HIS B 292      24.235  21.639  14.040  1.00  0.00           N  
ATOM     27  CD2 HIS B 292      24.796  23.622  13.314  1.00  0.00           C  
ATOM     28  CE1 HIS B 292      25.556  21.708  14.069  1.00  0.00           C  
ATOM     29  NE2 HIS B 292      25.921  22.900  13.634  1.00  0.00           N  
ATOM     30  N   ARG B 293      23.431  22.094  10.460  1.00  0.00           N  
ATOM     31  CA  ARG B 293      24.269  22.456   9.323  1.00  0.00           C  
ATOM     32  C   ARG B 293      23.438  22.538   8.047  1.00  0.00           C  
ATOM     33  O   ARG B 293      23.622  23.437   7.234  1.00  0.00           O  
ATOM     34  CB  ARG B 293      25.390  21.435   9.139  1.00  0.00           C  
ATOM     35  CG  ARG B 293      26.436  21.432  10.257  1.00  0.00           C  
ATOM     36  CD  ARG B 293      27.485  20.332  10.041  1.00  0.00           C  
ATOM     37  NE  ARG B 293      26.897  18.997  10.151  1.00  0.00           N  
ATOM     38  CZ  ARG B 293      27.569  17.858   9.990  1.00  0.00           C  
ATOM     39  NH1 ARG B 293      28.864  17.882   9.707  1.00  0.00           N  
ATOM     40  NH2 ARG B 293      26.947  16.691  10.120  1.00  0.00           N  
ATOM     41  N   LYS B 296      22.511  21.600   7.885  1.00  0.00           N  
ATOM     42  CA  LYS B 296      21.666  21.563   6.694  1.00  0.00           C  
ATOM     43  C   LYS B 296      20.584  22.625   6.784  1.00  0.00           C  
ATOM     44  O   LYS B 296      20.308  23.335   5.812  1.00  0.00           O  
ATOM     45  CB  LYS B 296      21.039  20.171   6.539  1.00  0.00           C  
ATOM     46  CG  LYS B 296      20.247  19.955   5.250  1.00  0.00           C  
ATOM     47  CD  LYS B 296      21.121  20.161   4.003  1.00  0.00           C  
ATOM     48  CE  LYS B 296      20.498  19.533   2.749  1.00  0.00           C  
ATOM     49  NZ  LYS B 296      19.126  20.034   2.447  1.00  0.00           N  
ATOM     50  N   ILE B 297      19.973  22.744   7.956  1.00  0.00           N  
ATOM     51  CA  ILE B 297      18.938  23.753   8.133  1.00  0.00           C  
ATOM     52  C   ILE B 297      19.551  25.134   7.913  1.00  0.00           C  
ATOM     53  O   ILE B 297      18.946  25.998   7.279  1.00  0.00           O  
ATOM     54  CB  ILE B 297      18.314  23.686   9.539  1.00  0.00           C  
ATOM     55  CG1 ILE B 297      17.608  22.338   9.723  1.00  0.00           C  
ATOM     56  CG2 ILE B 297      17.317  24.829   9.725  1.00  0.00           C  
ATOM     57  CD1 ILE B 297      17.066  22.109  11.113  1.00  0.00           C  
ATOM     58  N   GLY B 298      20.768  25.318   8.413  1.00  0.00           N  
ATOM     59  CA  GLY B 298      21.457  26.589   8.280  1.00  0.00           C  
ATOM     60  C   GLY B 298      21.710  27.011   6.854  1.00  0.00           C  
ATOM     61  O   GLY B 298      21.719  28.211   6.542  1.00  0.00           O  
ATOM     62  N   LYS B 303      21.940  26.039   5.980  1.00  0.00           N  
ATOM     63  CA  LYS B 303      22.164  26.361   4.582  1.00  0.00           C  
ATOM     64  C   LYS B 303      20.795  26.573   3.934  1.00  0.00           C  
ATOM     65  O   LYS B 303      20.619  27.480   3.124  1.00  0.00           O  
ATOM     66  CB  LYS B 303      22.939  25.235   3.871  1.00  0.00           C  
ATOM     67  CG  LYS B 303      23.337  25.593   2.432  1.00  0.00           C  
ATOM     68  CD  LYS B 303      24.459  24.717   1.864  1.00  0.00           C  
ATOM     69  CE  LYS B 303      24.048  23.259   1.718  1.00  0.00           C  
ATOM     70  NZ  LYS B 303      25.133  22.415   1.093  1.00  0.00           N  
ATOM     71  N   GLN B 305      19.821  25.754   4.326  1.00  0.00           N  
ATOM     72  CA  GLN B 305      18.472  25.843   3.775  1.00  0.00           C  
ATOM     73  C   GLN B 305      17.762  27.159   4.065  1.00  0.00           C  
ATOM     74  O   GLN B 305      17.084  27.701   3.191  1.00  0.00           O  
ATOM     75  CB  GLN B 305      17.619  24.667   4.271  1.00  0.00           C  
ATOM     76  CG  GLN B 305      18.045  23.339   3.646  1.00  0.00           C  
ATOM     77  CD  GLN B 305      17.305  22.131   4.188  1.00  0.00           C  
ATOM     78  OE1 GLN B 305      17.282  21.887   5.391  1.00  0.00           O  
ATOM     79  NE2 GLN B 305      16.709  21.351   3.288  1.00  0.00           N  
ATOM     80  N   LEU B 306      17.911  27.681   5.278  1.00  0.00           N  
ATOM     81  CA  LEU B 306      17.266  28.938   5.628  1.00  0.00           C  
ATOM     82  C   LEU B 306      18.179  30.160   5.487  1.00  0.00           C  
ATOM     83  O   LEU B 306      17.827  31.244   5.923  1.00  0.00           O  
ATOM     84  CB  LEU B 306      16.715  28.861   7.058  1.00  0.00           C  
ATOM     85  CG  LEU B 306      15.825  27.651   7.372  1.00  0.00           C  
ATOM     86  CD1 LEU B 306      15.096  27.894   8.707  1.00  0.00           C  
ATOM     87  CD2 LEU B 306      14.825  27.427   6.253  1.00  0.00           C  
ATOM     88  N   ASP B 307      19.339  29.973   4.863  1.00  0.00           N  
ATOM     89  CA  ASP B 307      20.318  31.039   4.634  1.00  0.00           C  
ATOM     90  C   ASP B 307      20.705  31.754   5.936  1.00  0.00           C  
ATOM     91  O   ASP B 307      20.811  32.985   5.976  1.00  0.00           O  
ATOM     92  CB  ASP B 307      19.761  32.045   3.610  1.00  0.00           C  
ATOM     93  CG  ASP B 307      20.847  32.946   3.006  1.00  0.00           C  
ATOM     94  OD1 ASP B 307      22.009  32.506   2.909  1.00  0.00           O  
ATOM     95  OD2 ASP B 307      20.535  34.092   2.610  1.00  0.00           O  
ATOM     96  N   LEU B 308      20.930  30.972   6.990  1.00  0.00           N  
ATOM     97  CA  LEU B 308      21.280  31.534   8.293  1.00  0.00           C  
ATOM     98  C   LEU B 308      22.742  31.943   8.399  1.00  0.00           C  
ATOM     99  O   LEU B 308      23.068  33.048   8.855  1.00  0.00           O  
ATOM    100  CB  LEU B 308      20.965  30.530   9.394  1.00  0.00           C  
ATOM    101  CG  LEU B 308      19.514  30.072   9.502  1.00  0.00           C  
ATOM    102  CD1 LEU B 308      19.388  29.195  10.727  1.00  0.00           C  
ATOM    103  CD2 LEU B 308      18.577  31.283   9.587  1.00  0.00           C  
ATOM    104  N   TYR B 309      23.621  31.053   7.964  1.00  0.00           N  
ATOM    105  CA  TYR B 309      25.046  31.315   8.053  1.00  0.00           C  
ATOM    106  C   TYR B 309      25.796  30.320   7.164  1.00  0.00           C  
ATOM    107  O   TYR B 309      25.187  29.453   6.525  1.00  0.00           O  
ATOM    108  CB  TYR B 309      25.514  31.109   9.507  1.00  0.00           C  
ATOM    109  CG  TYR B 309      25.658  29.644   9.857  1.00  0.00           C  
ATOM    110  CD1 TYR B 309      24.555  28.883  10.258  1.00  0.00           C  
ATOM    111  CD2 TYR B 309      26.885  28.992   9.694  1.00  0.00           C  
ATOM    112  CE1 TYR B 309      24.670  27.511  10.484  1.00  0.00           C  
ATOM    113  CE2 TYR B 309      27.013  27.629   9.913  1.00  0.00           C  
ATOM    114  CZ  TYR B 309      25.905  26.891  10.309  1.00  0.00           C  
ATOM    115  OH  TYR B 309      26.045  25.537  10.540  1.00  0.00           O  
ATOM    116  N   HIS B 310      27.119  30.441   7.148  1.00  0.00           N  
ATOM    117  CA  HIS B 310      27.963  29.521   6.401  1.00  0.00           C  
ATOM    118  C   HIS B 310      29.388  29.598   6.946  1.00  0.00           C  
ATOM    119  O   HIS B 310      29.751  30.541   7.661  1.00  0.00           O  
ATOM    120  CB  HIS B 310      27.967  29.844   4.896  1.00  0.00           C  
ATOM    121  CG  HIS B 310      29.028  30.817   4.476  1.00  0.00           C  
ATOM    122  ND1 HIS B 310      28.813  32.177   4.409  1.00  0.00           N  
ATOM    123  CD2 HIS B 310      30.319  30.624   4.107  1.00  0.00           C  
ATOM    124  CE1 HIS B 310      29.921  32.780   4.018  1.00  0.00           C  
ATOM    125  NE2 HIS B 310      30.851  31.858   3.829  1.00  0.00           N  
ATOM    126  N   MET B 311      30.177  28.578   6.638  1.00  0.00           N  
ATOM    127  CA  MET B 311      31.567  28.525   7.039  1.00  0.00           C  
ATOM    128  C   MET B 311      32.354  28.119   5.797  1.00  0.00           C  
ATOM    129  O   MET B 311      31.796  27.543   4.860  1.00  0.00           O  
ATOM    130  CB  MET B 311      31.769  27.504   8.158  1.00  0.00           C  
ATOM    131  CG  MET B 311      31.153  27.919   9.493  1.00  0.00           C  
ATOM    132  SD  MET B 311      31.698  26.850  10.838  1.00  0.00           S  
ATOM    133  CE  MET B 311      30.306  25.879  10.956  1.00  0.00           C  
ATOM    134  N   GLN B 312      33.639  28.443   5.768  1.00  0.00           N  
ATOM    135  CA  GLN B 312      34.454  28.085   4.617  1.00  0.00           C  
ATOM    136  C   GLN B 312      35.877  27.801   5.056  1.00  0.00           C  
ATOM    137  O   GLN B 312      36.329  28.279   6.094  1.00  0.00           O  
ATOM    138  CB  GLN B 312      34.405  29.187   3.558  1.00  0.00           C  
ATOM    139  CG  GLN B 312      34.922  30.537   4.014  1.00  0.00           C  
ATOM    140  CD  GLN B 312      34.641  31.632   2.997  1.00  0.00           C  
ATOM    141  OE1 GLN B 312      33.484  31.975   2.740  1.00  0.00           O  
ATOM    142  NE2 GLN B 312      35.700  32.184   2.412  1.00  0.00           N  
ATOM    143  N   GLU B 313      36.568  27.002   4.255  1.00  0.00           N  
ATOM    144  CA  GLU B 313      37.931  26.573   4.545  1.00  0.00           C  
ATOM    145  C   GLU B 313      38.951  27.654   4.904  1.00  0.00           C  
ATOM    146  O   GLU B 313      39.902  27.383   5.635  1.00  0.00           O  
ATOM    147  CB  GLU B 313      38.464  25.743   3.372  1.00  0.00           C  
ATOM    148  CG  GLU B 313      39.780  25.049   3.669  1.00  0.00           C  
ATOM    149  CD  GLU B 313      40.616  24.820   2.421  1.00  0.00           C  
ATOM    150  OE1 GLU B 313      40.922  25.816   1.728  1.00  0.00           O  
ATOM    151  OE2 GLU B 313      40.971  23.653   2.138  1.00  0.00           O  
ATOM    152  N   GLU B 314      38.777  28.875   4.412  1.00  0.00           N  
ATOM    153  CA  GLU B 314      39.747  29.914   4.742  1.00  0.00           C  
ATOM    154  C   GLU B 314      39.646  30.427   6.178  1.00  0.00           C  
ATOM    155  O   GLU B 314      40.499  31.184   6.633  1.00  0.00           O  
ATOM    156  CB  GLU B 314      39.659  31.084   3.753  1.00  0.00           C  
ATOM    157  CG  GLU B 314      38.330  31.249   3.046  1.00  0.00           C  
ATOM    158  CD  GLU B 314      38.166  30.332   1.834  1.00  0.00           C  
ATOM    159  OE1 GLU B 314      38.995  30.421   0.891  1.00  0.00           O  
ATOM    160  OE2 GLU B 314      37.202  29.532   1.824  1.00  0.00           O  
ATOM    161  N   ALA B 315      38.603  30.018   6.895  1.00  0.00           N  
ATOM    162  CA  ALA B 315      38.449  30.422   8.291  1.00  0.00           C  
ATOM    163  C   ALA B 315      37.776  29.280   9.039  1.00  0.00           C  
ATOM    164  O   ALA B 315      36.600  29.353   9.365  1.00  0.00           O  
ATOM    165  CB  ALA B 315      37.614  31.692   8.392  1.00  0.00           C  
ATOM    166  N   PRO B 316      38.523  28.200   9.314  1.00  0.00           N  
ATOM    167  CA  PRO B 316      37.975  27.038  10.027  1.00  0.00           C  
ATOM    168  C   PRO B 316      37.493  27.341  11.435  1.00  0.00           C  
ATOM    169  O   PRO B 316      38.170  28.023  12.210  1.00  0.00           O  
ATOM    170  CB  PRO B 316      39.131  26.033  10.008  1.00  0.00           C  
ATOM    171  CG  PRO B 316      40.337  26.887   9.958  1.00  0.00           C  
ATOM    172  CD  PRO B 316      39.948  27.998   8.994  1.00  0.00           C  
ATOM    173  N   GLY B 317      36.305  26.841  11.749  1.00  0.00           N  
ATOM    174  CA  GLY B 317      35.728  27.049  13.064  1.00  0.00           C  
ATOM    175  C   GLY B 317      35.254  28.467  13.351  1.00  0.00           C  
ATOM    176  O   GLY B 317      35.079  28.831  14.511  1.00  0.00           O  
ATOM    177  N   MET B 318      35.048  29.262  12.306  1.00  0.00           N  
ATOM    178  CA  MET B 318      34.587  30.639  12.453  1.00  0.00           C  
ATOM    179  C   MET B 318      33.407  30.904  11.525  1.00  0.00           C  
ATOM    180  O   MET B 318      33.482  30.683  10.314  1.00  0.00           O  
ATOM    181  CB  MET B 318      35.751  31.584  12.206  1.00  0.00           C  
ATOM    182  CG  MET B 318      36.737  31.482  13.364  1.00  0.00           C  
ATOM    183  SD  MET B 318      38.287  32.275  13.114  1.00  0.00           S  
ATOM    184  CE  MET B 318      37.858  34.009  13.675  1.00  0.00           C  
ATOM    185  N   VAL B 319      32.312  31.374  12.113  1.00  0.00           N  
ATOM    186  CA  VAL B 319      31.065  31.598  11.393  1.00  0.00           C  
ATOM    187  C   VAL B 319      30.828  32.939  10.685  1.00  0.00           C  
ATOM    188  O   VAL B 319      31.221  34.008  11.168  1.00  0.00           O  
ATOM    189  CB  VAL B 319      29.866  31.340  12.362  1.00  0.00           C  
ATOM    190  CG1 VAL B 319      28.539  31.451  11.615  1.00  0.00           C  
ATOM    191  CG2 VAL B 319      30.016  29.956  13.017  1.00  0.00           C  
ATOM    192  N   PHE B 320      30.199  32.857   9.512  1.00  0.00           N  
ATOM    193  CA  PHE B 320      29.802  34.040   8.754  1.00  0.00           C  
ATOM    194  C   PHE B 320      28.300  34.063   8.950  1.00  0.00           C  
ATOM    195  O   PHE B 320      27.598  33.154   8.485  1.00  0.00           O  
ATOM    196  CB  PHE B 320      30.054  33.899   7.251  1.00  0.00           C  
ATOM    197  CG  PHE B 320      31.492  34.023   6.852  1.00  0.00           C  
ATOM    198  CD1 PHE B 320      32.365  32.952   6.999  1.00  0.00           C  
ATOM    199  CD2 PHE B 320      31.959  35.201   6.276  1.00  0.00           C  
ATOM    200  CE1 PHE B 320      33.692  33.048   6.569  1.00  0.00           C  
ATOM    201  CE2 PHE B 320      33.281  35.311   5.845  1.00  0.00           C  
ATOM    202  CZ  PHE B 320      34.151  34.229   5.990  1.00  0.00           C  
ATOM    203  N   TRP B 321      27.796  35.077   9.638  1.00  0.00           N  
ATOM    204  CA  TRP B 321      26.362  35.165   9.854  1.00  0.00           C  
ATOM    205  C   TRP B 321      25.705  35.979   8.767  1.00  0.00           C  
ATOM    206  O   TRP B 321      26.034  37.155   8.579  1.00  0.00           O  
ATOM    207  CB  TRP B 321      26.042  35.806  11.213  1.00  0.00           C  
ATOM    208  CG  TRP B 321      26.500  34.969  12.351  1.00  0.00           C  
ATOM    209  CD1 TRP B 321      27.696  35.063  13.004  1.00  0.00           C  
ATOM    210  CD2 TRP B 321      25.819  33.845  12.913  1.00  0.00           C  
ATOM    211  NE1 TRP B 321      27.802  34.061  13.938  1.00  0.00           N  
ATOM    212  CE2 TRP B 321      26.661  33.300  13.904  1.00  0.00           C  
ATOM    213  CE3 TRP B 321      24.576  33.244  12.676  1.00  0.00           C  
ATOM    214  CZ2 TRP B 321      26.303  32.176  14.658  1.00  0.00           C  
ATOM    215  CZ3 TRP B 321      24.218  32.125  13.426  1.00  0.00           C  
ATOM    216  CH2 TRP B 321      25.083  31.606  14.407  1.00  0.00           C  
ATOM    217  N   HIS B 322      24.772  35.343   8.058  1.00  0.00           N  
ATOM    218  CA  HIS B 322      24.023  36.003   6.997  1.00  0.00           C  
ATOM    219  C   HIS B 322      22.928  36.798   7.696  1.00  0.00           C  
ATOM    220  O   HIS B 322      22.713  36.636   8.900  1.00  0.00           O  
ATOM    221  CB  HIS B 322      23.385  34.971   6.063  1.00  0.00           C  
ATOM    222  CG  HIS B 322      24.370  34.136   5.309  1.00  0.00           C  
ATOM    223  ND1 HIS B 322      25.731  34.203   5.527  1.00  0.00           N  
ATOM    224  CD2 HIS B 322      24.188  33.197   4.351  1.00  0.00           C  
ATOM    225  CE1 HIS B 322      26.343  33.341   4.734  1.00  0.00           C  
ATOM    226  NE2 HIS B 322      25.430  32.716   4.012  1.00  0.00           N  
ATOM    227  N   ASN B 323      22.236  37.645   6.946  1.00  0.00           N  
ATOM    228  CA  ASN B 323      21.191  38.483   7.515  1.00  0.00           C  
ATOM    229  C   ASN B 323      20.249  37.767   8.461  1.00  0.00           C  
ATOM    230  O   ASN B 323      20.088  38.196   9.601  1.00  0.00           O  
ATOM    231  CB  ASN B 323      20.359  39.163   6.421  1.00  0.00           C  
ATOM    232  CG  ASN B 323      19.282  40.068   7.002  1.00  0.00           C  
ATOM    233  OD1 ASN B 323      18.087  39.734   6.993  1.00  0.00           O  
ATOM    234  ND2 ASN B 323      19.703  41.215   7.537  1.00  0.00           N  
ATOM    235  N   ASP B 324      19.647  36.673   8.000  1.00  0.00           N  
ATOM    236  CA  ASP B 324      18.690  35.933   8.809  1.00  0.00           C  
ATOM    237  C   ASP B 324      19.268  35.247  10.047  1.00  0.00           C  
ATOM    238  O   ASP B 324      18.610  35.194  11.085  1.00  0.00           O  
ATOM    239  CB  ASP B 324      17.953  34.919   7.940  1.00  0.00           C  
ATOM    240  CG  ASP B 324      16.981  35.583   6.981  1.00  0.00           C  
ATOM    241  OD1 ASP B 324      16.998  36.834   6.880  1.00  0.00           O  
ATOM    242  OD2 ASP B 324      16.201  34.852   6.329  1.00  0.00           O  
ATOM    243  N   GLY B 325      20.476  34.705   9.931  1.00  0.00           N  
ATOM    244  CA  GLY B 325      21.102  34.071  11.077  1.00  0.00           C  
ATOM    245  C   GLY B 325      21.490  35.134  12.099  1.00  0.00           C  
ATOM    246  O   GLY B 325      21.320  34.938  13.302  1.00  0.00           O  
ATOM    247  N   TRP B 332      22.006  36.266  11.625  1.00  0.00           N  
ATOM    248  CA  TRP B 332      22.406  37.358  12.517  1.00  0.00           C  
ATOM    249  C   TRP B 332      21.175  37.936  13.245  1.00  0.00           C  
ATOM    250  O   TRP B 332      21.267  38.381  14.398  1.00  0.00           O  
ATOM    251  CB  TRP B 332      23.156  38.448  11.723  1.00  0.00           C  
ATOM    252  CG  TRP B 332      23.808  39.501  12.598  1.00  0.00           C  
ATOM    253  CD1 TRP B 332      23.587  40.851  12.556  1.00  0.00           C  
ATOM    254  CD2 TRP B 332      24.741  39.279  13.667  1.00  0.00           C  
ATOM    255  NE1 TRP B 332      24.323  41.486  13.536  1.00  0.00           N  
ATOM    256  CE2 TRP B 332      25.039  40.546  14.233  1.00  0.00           C  
ATOM    257  CE3 TRP B 332      25.358  38.136  14.200  1.00  0.00           C  
ATOM    258  CZ2 TRP B 332      25.922  40.703  15.321  1.00  0.00           C  
ATOM    259  CZ3 TRP B 332      26.246  38.293  15.288  1.00  0.00           C  
ATOM    260  CH2 TRP B 332      26.514  39.576  15.832  1.00  0.00           C  
ATOM    261  N   THR B 333      20.019  37.915  12.585  1.00  0.00           N  
ATOM    262  CA  THR B 333      18.781  38.416  13.205  1.00  0.00           C  
ATOM    263  C   THR B 333      18.490  37.540  14.429  1.00  0.00           C  
ATOM    264  O   THR B 333      18.117  38.027  15.505  1.00  0.00           O  
ATOM    265  CB  THR B 333      17.577  38.353  12.190  1.00  0.00           C  
ATOM    266  OG1 THR B 333      17.752  39.352  11.176  1.00  0.00           O  
ATOM    267  CG2 THR B 333      16.245  38.601  12.887  1.00  0.00           C  
ATOM    268  N   ILE B 334      18.684  36.236  14.281  1.00  0.00           N  
ATOM    269  CA  ILE B 334      18.432  35.334  15.391  1.00  0.00           C  
ATOM    270  C   ILE B 334      19.430  35.602  16.527  1.00  0.00           C  
ATOM    271  O   ILE B 334      19.066  35.631  17.707  1.00  0.00           O  
ATOM    272  CB  ILE B 334      18.552  33.871  14.935  1.00  0.00           C  
ATOM    273  CG1 ILE B 334      17.470  33.565  13.889  1.00  0.00           C  
ATOM    274  CG2 ILE B 334      18.427  32.943  16.125  1.00  0.00           C  
ATOM    275  CD1 ILE B 334      17.543  32.130  13.334  1.00  0.00           C  
ATOM    276  N   PHE B 335      20.687  35.800  16.149  1.00  0.00           N  
ATOM    277  CA  PHE B 335      21.756  36.068  17.094  1.00  0.00           C  
ATOM    278  C   PHE B 335      21.433  37.347  17.891  1.00  0.00           C  
ATOM    279  O   PHE B 335      21.513  37.372  19.116  1.00  0.00           O  
ATOM    280  CB  PHE B 335      23.059  36.239  16.315  1.00  0.00           C  
ATOM    281  CG  PHE B 335      24.305  36.255  17.170  1.00  0.00           C  
ATOM    282  CD1 PHE B 335      24.470  37.191  18.184  1.00  0.00           C  
ATOM    283  CD2 PHE B 335      25.347  35.369  16.906  1.00  0.00           C  
ATOM    284  CE1 PHE B 335      25.663  37.252  18.930  1.00  0.00           C  
ATOM    285  CE2 PHE B 335      26.541  35.420  17.641  1.00  0.00           C  
ATOM    286  CZ  PHE B 335      26.695  36.367  18.654  1.00  0.00           C  
ATOM    287  N   ARG B 336      21.032  38.390  17.185  1.00  0.00           N  
ATOM    288  CA  ARG B 336      20.726  39.653  17.827  1.00  0.00           C  
ATOM    289  C   ARG B 336      19.527  39.558  18.757  1.00  0.00           C  
ATOM    290  O   ARG B 336      19.499  40.208  19.806  1.00  0.00           O  
ATOM    291  CB  ARG B 336      20.506  40.730  16.763  1.00  0.00           C  
ATOM    292  CG  ARG B 336      21.802  41.129  16.067  1.00  0.00           C  
ATOM    293  CD  ARG B 336      21.631  42.329  15.147  1.00  0.00           C  
ATOM    294  NE  ARG B 336      20.752  42.031  14.021  1.00  0.00           N  
ATOM    295  CZ  ARG B 336      19.535  42.542  13.875  1.00  0.00           C  
ATOM    296  NH1 ARG B 336      19.053  43.387  14.782  1.00  0.00           N  
ATOM    297  NH2 ARG B 336      18.790  42.192  12.836  1.00  0.00           N  
ATOM    298  N   GLU B 337      18.539  38.739  18.396  1.00  0.00           N  
ATOM    299  CA  GLU B 337      17.366  38.601  19.243  1.00  0.00           C  
ATOM    300  C   GLU B 337      17.758  37.860  20.524  1.00  0.00           C  
ATOM    301  O   GLU B 337      17.264  38.178  21.609  1.00  0.00           O  
ATOM    302  CB  GLU B 337      16.257  37.866  18.482  1.00  0.00           C  
ATOM    303  CG  GLU B 337      14.861  38.321  18.836  1.00  0.00           C  
ATOM    304  CD  GLU B 337      14.699  39.841  18.813  1.00  0.00           C  
ATOM    305  OE1 GLU B 337      15.082  40.489  17.821  1.00  0.00           O  
ATOM    306  OE2 GLU B 337      14.180  40.383  19.805  1.00  0.00           O  
ATOM    307  N   LEU B 338      18.660  36.889  20.407  1.00  0.00           N  
ATOM    308  CA  LEU B 338      19.139  36.151  21.577  1.00  0.00           C  
ATOM    309  C   LEU B 338      19.841  37.132  22.506  1.00  0.00           C  
ATOM    310  O   LEU B 338      19.757  37.037  23.734  1.00  0.00           O  
ATOM    311  CB  LEU B 338      20.173  35.098  21.183  1.00  0.00           C  
ATOM    312  CG  LEU B 338      19.877  33.611  21.295  1.00  0.00           C  
ATOM    313  CD1 LEU B 338      21.203  32.848  21.202  1.00  0.00           C  
ATOM    314  CD2 LEU B 338      19.158  33.310  22.623  1.00  0.00           C  
ATOM    315  N   GLU B 339      20.585  38.039  21.887  1.00  0.00           N  
ATOM    316  CA  GLU B 339      21.337  39.063  22.587  1.00  0.00           C  
ATOM    317  C   GLU B 339      20.386  39.972  23.353  1.00  0.00           C  
ATOM    318  O   GLU B 339      20.641  40.304  24.508  1.00  0.00           O  
ATOM    319  CB  GLU B 339      22.129  39.873  21.570  1.00  0.00           C  
ATOM    320  CG  GLU B 339      23.350  40.533  22.131  1.00  0.00           C  
ATOM    321  CD  GLU B 339      24.162  41.220  21.049  1.00  0.00           C  
ATOM    322  OE1 GLU B 339      23.701  42.263  20.516  1.00  0.00           O  
ATOM    323  OE2 GLU B 339      25.252  40.699  20.727  1.00  0.00           O  
ATOM    324  N   VAL B 340      19.294  40.379  22.704  1.00  0.00           N  
ATOM    325  CA  VAL B 340      18.294  41.227  23.345  1.00  0.00           C  
ATOM    326  C   VAL B 340      17.737  40.484  24.555  1.00  0.00           C  
ATOM    327  O   VAL B 340      17.540  41.075  25.618  1.00  0.00           O  
ATOM    328  CB  VAL B 340      17.141  41.584  22.370  1.00  0.00           C  
ATOM    329  CG1 VAL B 340      15.965  42.238  23.136  1.00  0.00           C  
ATOM    330  CG2 VAL B 340      17.651  42.543  21.309  1.00  0.00           C  
ATOM    331  N   PHE B 341      17.495  39.181  24.400  1.00  0.00           N  
ATOM    332  CA  PHE B 341      16.986  38.350  25.480  1.00  0.00           C  
ATOM    333  C   PHE B 341      17.986  38.305  26.646  1.00  0.00           C  
ATOM    334  O   PHE B 341      17.625  38.545  27.798  1.00  0.00           O  
ATOM    335  CB  PHE B 341      16.725  36.911  24.981  1.00  0.00           C  
ATOM    336  CG  PHE B 341      16.430  35.927  26.084  1.00  0.00           C  
ATOM    337  CD1 PHE B 341      15.343  36.121  26.940  1.00  0.00           C  
ATOM    338  CD2 PHE B 341      17.222  34.807  26.260  1.00  0.00           C  
ATOM    339  CE1 PHE B 341      15.054  35.201  27.962  1.00  0.00           C  
ATOM    340  CE2 PHE B 341      16.947  33.867  27.283  1.00  0.00           C  
ATOM    341  CZ  PHE B 341      15.852  34.073  28.136  1.00  0.00           C  
ATOM    342  N   VAL B 342      19.242  37.992  26.351  1.00  0.00           N  
ATOM    343  CA  VAL B 342      20.234  37.944  27.417  1.00  0.00           C  
ATOM    344  C   VAL B 342      20.277  39.304  28.127  1.00  0.00           C  
ATOM    345  O   VAL B 342      20.291  39.360  29.352  1.00  0.00           O  
ATOM    346  CB  VAL B 342      21.650  37.589  26.875  1.00  0.00           C  
ATOM    347  CG1 VAL B 342      22.695  37.764  27.985  1.00  0.00           C  
ATOM    348  CG2 VAL B 342      21.684  36.147  26.401  1.00  0.00           C  
ATOM    349  N   ARG B 343      20.278  40.400  27.364  1.00  0.00           N  
ATOM    350  CA  ARG B 343      20.318  41.725  27.984  1.00  0.00           C  
ATOM    351  C   ARG B 343      19.101  41.968  28.881  1.00  0.00           C  
ATOM    352  O   ARG B 343      19.215  42.641  29.900  1.00  0.00           O  
ATOM    353  CB  ARG B 343      20.448  42.843  26.933  1.00  0.00           C  
ATOM    354  CG  ARG B 343      21.814  42.888  26.247  1.00  0.00           C  
ATOM    355  CD  ARG B 343      21.998  44.119  25.347  1.00  0.00           C  
ATOM    356  NE  ARG B 343      23.412  44.262  25.011  1.00  0.00           N  
ATOM    357  CZ  ARG B 343      23.920  44.144  23.788  1.00  0.00           C  
ATOM    358  NH1 ARG B 343      23.129  43.890  22.753  1.00  0.00           N  
ATOM    359  NH2 ARG B 343      25.230  44.248  23.610  1.00  0.00           N  
ATOM    360  N   SER B 344      17.940  41.431  28.520  1.00  0.00           N  
ATOM    361  CA  SER B 344      16.777  41.621  29.384  1.00  0.00           C  
ATOM    362  C   SER B 344      17.076  40.927  30.718  1.00  0.00           C  
ATOM    363  O   SER B 344      16.666  41.390  31.779  1.00  0.00           O  
ATOM    364  CB  SER B 344      15.482  41.042  28.748  1.00  0.00           C  
ATOM    365  OG  SER B 344      15.405  39.624  28.834  1.00  0.00           O  
ATOM    366  N   LYS B 345      17.799  39.813  30.672  1.00  0.00           N  
ATOM    367  CA  LYS B 345      18.139  39.116  31.903  1.00  0.00           C  
ATOM    368  C   LYS B 345      19.242  39.849  32.688  1.00  0.00           C  
ATOM    369  O   LYS B 345      19.236  39.881  33.931  1.00  0.00           O  
ATOM    370  CB  LYS B 345      18.536  37.670  31.580  1.00  0.00           C  
ATOM    371  CG  LYS B 345      17.339  36.823  31.148  1.00  0.00           C  
ATOM    372  CD  LYS B 345      16.371  36.728  32.320  1.00  0.00           C  
ATOM    373  CE  LYS B 345      15.011  36.240  31.935  1.00  0.00           C  
ATOM    374  NZ  LYS B 345      14.130  36.217  33.142  1.00  0.00           N  
ATOM    375  N   LEU B 347      20.194  40.435  31.974  1.00  0.00           N  
ATOM    376  CA  LEU B 347      21.267  41.181  32.626  1.00  0.00           C  
ATOM    377  C   LEU B 347      20.645  42.368  33.416  1.00  0.00           C  
ATOM    378  O   LEU B 347      21.087  42.717  34.522  1.00  0.00           O  
ATOM    379  CB  LEU B 347      22.246  41.694  31.571  1.00  0.00           C  
ATOM    380  CG  LEU B 347      22.979  40.607  30.769  1.00  0.00           C  
ATOM    381  CD1 LEU B 347      23.898  41.283  29.755  1.00  0.00           C  
ATOM    382  CD2 LEU B 347      23.805  39.708  31.699  1.00  0.00           C  
ATOM    383  N   LYS B 348      19.606  42.973  32.850  1.00  0.00           N  
ATOM    384  CA  LYS B 348      18.947  44.083  33.530  1.00  0.00           C  
ATOM    385  C   LYS B 348      18.203  43.575  34.760  1.00  0.00           C  
ATOM    386  O   LYS B 348      18.368  44.100  35.863  1.00  0.00           O  
ATOM    387  CB  LYS B 348      17.971  44.789  32.590  1.00  0.00           C  
ATOM    388  CG  LYS B 348      17.159  45.894  33.288  1.00  0.00           C  
ATOM    389  CD  LYS B 348      16.260  46.641  32.304  1.00  0.00           C  
ATOM    390  CE  LYS B 348      15.383  47.666  33.029  1.00  0.00           C  
ATOM    391  NZ  LYS B 348      14.521  48.469  32.100  1.00  0.00           N  
ATOM    392  N   GLU B 349      17.379  42.555  34.568  1.00  0.00           N  
ATOM    393  CA  GLU B 349      16.598  41.967  35.658  1.00  0.00           C  
ATOM    394  C   GLU B 349      17.474  41.432  36.783  1.00  0.00           C  
ATOM    395  O   GLU B 349      17.124  41.552  37.969  1.00  0.00           O  
ATOM    396  CB  GLU B 349      15.730  40.833  35.120  1.00  0.00           C  
ATOM    397  CG  GLU B 349      15.081  39.972  36.188  1.00  0.00           C  
ATOM    398  CD  GLU B 349      14.260  38.828  35.594  1.00  0.00           C  
ATOM    399  OE1 GLU B 349      14.324  38.621  34.367  1.00  0.00           O  
ATOM    400  OE2 GLU B 349      13.558  38.134  36.355  1.00  0.00           O  
ATOM    401  N   TYR B 352      18.603  40.815  36.427  1.00  0.00           N  
ATOM    402  CA  TYR B 352      19.494  40.275  37.454  1.00  0.00           C  
ATOM    403  C   TYR B 352      20.579  41.238  37.945  1.00  0.00           C  
ATOM    404  O   TYR B 352      21.491  40.834  38.667  1.00  0.00           O  
ATOM    405  CB  TYR B 352      20.125  38.976  36.967  1.00  0.00           C  
ATOM    406  CG  TYR B 352      19.175  37.803  37.038  1.00  0.00           C  
ATOM    407  CD1 TYR B 352      18.013  37.754  36.247  1.00  0.00           C  
ATOM    408  CD2 TYR B 352      19.431  36.743  37.902  1.00  0.00           C  
ATOM    409  CE1 TYR B 352      17.144  36.661  36.322  1.00  0.00           C  
ATOM    410  CE2 TYR B 352      18.570  35.663  37.992  1.00  0.00           C  
ATOM    411  CZ  TYR B 352      17.436  35.621  37.201  1.00  0.00           C  
ATOM    412  OH  TYR B 352      16.635  34.508  37.285  1.00  0.00           O  
ATOM    413  N   GLN B 361      20.476  42.499  37.534  1.00  0.00           N  
ATOM    414  CA  GLN B 361      21.405  43.554  37.937  1.00  0.00           C  
ATOM    415  C   GLN B 361      22.902  43.323  37.629  1.00  0.00           C  
ATOM    416  O   GLN B 361      23.740  43.144  38.527  1.00  0.00           O  
ATOM    417  CB  GLN B 361      21.193  43.859  39.429  1.00  0.00           C  
ATOM    418  CG  GLN B 361      19.708  44.112  39.765  1.00  0.00           C  
ATOM    419  CD  GLN B 361      19.471  44.618  41.187  1.00  0.00           C  
ATOM    420  OE1 GLN B 361      18.384  44.461  41.737  1.00  0.00           O  
ATOM    421  NE2 GLN B 361      20.481  45.247  41.776  1.00  0.00           N  
ATOM    422  N   TYR B 362      23.223  43.356  36.342  1.00  0.00           N  
ATOM    423  CA  TYR B 362      24.591  43.182  35.859  1.00  0.00           C  
ATOM    424  C   TYR B 362      24.926  44.414  35.051  1.00  0.00           C  
ATOM    425  O   TYR B 362      24.048  45.004  34.407  1.00  0.00           O  
ATOM    426  CB  TYR B 362      24.710  42.006  34.877  1.00  0.00           C  
ATOM    427  CG  TYR B 362      24.762  40.619  35.457  1.00  0.00           C  
ATOM    428  CD1 TYR B 362      23.601  39.968  35.909  1.00  0.00           C  
ATOM    429  CD2 TYR B 362      25.974  39.933  35.538  1.00  0.00           C  
ATOM    430  CE1 TYR B 362      23.667  38.657  36.423  1.00  0.00           C  
ATOM    431  CE2 TYR B 362      26.045  38.639  36.050  1.00  0.00           C  
ATOM    432  CZ  TYR B 362      24.893  38.006  36.490  1.00  0.00           C  
ATOM    433  OH  TYR B 362      24.988  36.714  36.979  1.00  0.00           O  
ATOM    434  N   GLN B 363      26.193  44.796  35.085  1.00  0.00           N  
ATOM    435  CA  GLN B 363      26.686  45.885  34.250  1.00  0.00           C  
ATOM    436  C   GLN B 363      27.039  45.170  32.940  1.00  0.00           C  
ATOM    437  O   GLN B 363      27.099  43.946  32.905  1.00  0.00           O  
ATOM    438  CB  GLN B 363      28.012  46.433  34.761  1.00  0.00           C  
ATOM    439  CG  GLN B 363      28.009  47.074  36.097  1.00  0.00           C  
ATOM    440  CD  GLN B 363      29.378  47.615  36.469  1.00  0.00           C  
ATOM    441  OE1 GLN B 363      29.598  47.999  37.608  1.00  0.00           O  
ATOM    442  NE2 GLN B 363      30.299  47.651  35.506  1.00  0.00           N  
ATOM    443  N   GLU B 364      27.258  45.926  31.867  1.00  0.00           N  
ATOM    444  CA  GLU B 364      27.706  45.313  30.623  1.00  0.00           C  
ATOM    445  C   GLU B 364      28.865  46.172  30.111  1.00  0.00           C  
ATOM    446  O   GLU B 364      28.749  47.388  30.004  1.00  0.00           O  
ATOM    447  CB  GLU B 364      26.615  45.230  29.542  1.00  0.00           C  
ATOM    448  CG  GLU B 364      27.112  44.351  28.366  1.00  0.00           C  
ATOM    449  CD  GLU B 364      26.235  44.429  27.127  1.00  0.00           C  
ATOM    450  OE1 GLU B 364      25.016  44.669  27.267  1.00  0.00           O  
ATOM    451  OE2 GLU B 364      26.779  44.242  26.019  1.00  0.00           O  
ATOM    452  N   VAL B 365      29.979  45.517  29.810  1.00  0.00           N  
ATOM    453  CA  VAL B 365      31.198  46.174  29.361  1.00  0.00           C  
ATOM    454  C   VAL B 365      31.744  45.512  28.089  1.00  0.00           C  
ATOM    455  O   VAL B 365      31.126  44.599  27.536  1.00  0.00           O  
ATOM    456  CB  VAL B 365      32.301  46.081  30.462  1.00  0.00           C  
ATOM    457  CG1 VAL B 365      31.840  46.767  31.745  1.00  0.00           C  
ATOM    458  CG2 VAL B 365      32.621  44.615  30.748  1.00  0.00           C  
ATOM    459  N   LYS B 366      32.896  45.983  27.616  1.00  0.00           N  
ATOM    460  CA  LYS B 366      33.534  45.393  26.436  1.00  0.00           C  
ATOM    461  C   LYS B 366      35.034  45.542  26.667  1.00  0.00           C  
ATOM    462  O   LYS B 366      35.510  46.651  26.904  1.00  0.00           O  
ATOM    463  CB  LYS B 366      33.139  46.155  25.170  1.00  0.00           C  
ATOM    464  CG  LYS B 366      33.519  45.470  23.853  1.00  0.00           C  
ATOM    465  CD  LYS B 366      32.745  44.173  23.681  1.00  0.00           C  
ATOM    466  CE  LYS B 366      32.829  43.652  22.256  1.00  0.00           C  
ATOM    467  NZ  LYS B 366      31.895  42.503  22.080  1.00  0.00           N  
ATOM    468  N   GLY B 368      35.765  44.433  26.587  1.00  0.00           N  
ATOM    469  CA  GLY B 368      37.204  44.466  26.807  1.00  0.00           C  
ATOM    470  C   GLY B 368      38.001  44.358  25.520  1.00  0.00           C  
ATOM    471  O   GLY B 368      37.435  44.080  24.462  1.00  0.00           O  
ATOM    472  N   PRO B 370      39.325  44.564  25.576  1.00  0.00           N  
ATOM    473  CA  PRO B 370      40.163  44.480  24.380  1.00  0.00           C  
ATOM    474  C   PRO B 370      40.216  43.081  23.762  1.00  0.00           C  
ATOM    475  O   PRO B 370      40.148  42.069  24.463  1.00  0.00           O  
ATOM    476  CB  PRO B 370      41.526  44.969  24.884  1.00  0.00           C  
ATOM    477  CG  PRO B 370      41.547  44.486  26.299  1.00  0.00           C  
ATOM    478  CD  PRO B 370      40.138  44.851  26.770  1.00  0.00           C  
ATOM    479  N   PHE B 371      40.351  43.044  22.442  1.00  0.00           N  
ATOM    480  CA  PHE B 371      40.404  41.802  21.676  1.00  0.00           C  
ATOM    481  C   PHE B 371      41.702  41.006  21.953  1.00  0.00           C  
ATOM    482  O   PHE B 371      41.748  39.771  21.842  1.00  0.00           O  
ATOM    483  CB  PHE B 371      40.270  42.167  20.196  1.00  0.00           C  
ATOM    484  CG  PHE B 371      40.203  40.995  19.278  1.00  0.00           C  
ATOM    485  CD1 PHE B 371      39.037  40.261  19.155  1.00  0.00           C  
ATOM    486  CD2 PHE B 371      41.303  40.650  18.501  1.00  0.00           C  
ATOM    487  CE1 PHE B 371      38.962  39.197  18.268  1.00  0.00           C  
ATOM    488  CE2 PHE B 371      41.242  39.589  17.608  1.00  0.00           C  
ATOM    489  CZ  PHE B 371      40.066  38.860  17.488  1.00  0.00           C  
ATOM    490  N   MET B 372      42.754  41.718  22.324  1.00  0.00           N  
ATOM    491  CA  MET B 372      44.018  41.059  22.642  1.00  0.00           C  
ATOM    492  C   MET B 372      44.709  41.812  23.750  1.00  0.00           C  
ATOM    493  O   MET B 372      44.433  42.993  23.973  1.00  0.00           O  
ATOM    494  CB  MET B 372      44.947  41.023  21.422  1.00  0.00           C  
ATOM    495  CG  MET B 372      45.431  42.389  20.988  1.00  0.00           C  
ATOM    496  SD  MET B 372      46.637  42.295  19.623  1.00  0.00           S  
ATOM    497  CE  MET B 372      45.490  42.024  18.259  1.00  0.00           C  
ATOM    498  N   MET B 373      45.587  41.121  24.472  1.00  0.00           N  
ATOM    499  CA  MET B 373      46.342  41.752  25.537  1.00  0.00           C  
ATOM    500  C   MET B 373      47.740  41.138  25.570  1.00  0.00           C  
ATOM    501  O   MET B 373      47.945  40.021  25.084  1.00  0.00           O  
ATOM    502  CB  MET B 373      45.637  41.609  26.893  1.00  0.00           C  
ATOM    503  CG  MET B 373      44.379  42.480  27.015  1.00  0.00           C  
ATOM    504  SD  MET B 373      43.838  42.707  28.713  1.00  0.00           S  
ATOM    505  CE  MET B 373      43.229  41.118  29.066  1.00  0.00           C  
ATOM    506  N   ASP B 374      48.685  41.895  26.119  1.00  0.00           N  
ATOM    507  CA  ASP B 374      50.098  41.498  26.212  1.00  0.00           C  
ATOM    508  C   ASP B 374      50.301  40.113  26.848  1.00  0.00           C  
ATOM    509  O   ASP B 374      49.740  39.807  27.906  1.00  0.00           O  
ATOM    510  CB  ASP B 374      50.864  42.559  27.020  1.00  0.00           C  
ATOM    511  CG  ASP B 374      52.384  42.534  26.766  1.00  0.00           C  
ATOM    512  OD1 ASP B 374      52.995  41.449  26.766  1.00  0.00           O  
ATOM    513  OD2 ASP B 374      52.969  43.618  26.576  1.00  0.00           O  
ATOM    514  N   ARG B 375      51.119  39.288  26.198  1.00  0.00           N  
ATOM    515  CA  ARG B 375      51.415  37.954  26.688  1.00  0.00           C  
ATOM    516  C   ARG B 375      51.869  38.002  28.140  1.00  0.00           C  
ATOM    517  O   ARG B 375      51.614  37.074  28.903  1.00  0.00           O  
ATOM    518  CB  ARG B 375      52.496  37.289  25.825  1.00  0.00           C  
ATOM    519  CG  ARG B 375      53.107  36.047  26.466  1.00  0.00           C  
ATOM    520  CD  ARG B 375      54.109  35.359  25.550  1.00  0.00           C  
ATOM    521  NE  ARG B 375      55.070  34.567  26.316  1.00  0.00           N  
ATOM    522  CZ  ARG B 375      56.022  33.811  25.776  1.00  0.00           C  
ATOM    523  NH1 ARG B 375      56.146  33.737  24.455  1.00  0.00           N  
ATOM    524  NH2 ARG B 375      56.852  33.130  26.560  1.00  0.00           N  
ATOM    525  N   VAL B 376      52.517  39.087  28.540  1.00  0.00           N  
ATOM    526  CA  VAL B 376      52.976  39.194  29.925  1.00  0.00           C  
ATOM    527  C   VAL B 376      51.791  39.196  30.885  1.00  0.00           C  
ATOM    528  O   VAL B 376      51.898  38.718  32.024  1.00  0.00           O  
ATOM    529  CB  VAL B 376      53.830  40.464  30.143  1.00  0.00           C  
ATOM    530  CG1 VAL B 376      54.256  40.557  31.591  1.00  0.00           C  
ATOM    531  CG2 VAL B 376      55.083  40.411  29.247  1.00  0.00           C  
ATOM    532  N   LEU B 377      50.655  39.731  30.444  1.00  0.00           N  
ATOM    533  CA  LEU B 377      49.480  39.707  31.315  1.00  0.00           C  
ATOM    534  C   LEU B 377      49.024  38.263  31.447  1.00  0.00           C  
ATOM    535  O   LEU B 377      48.739  37.787  32.541  1.00  0.00           O  
ATOM    536  CB  LEU B 377      48.328  40.518  30.737  1.00  0.00           C  
ATOM    537  CG  LEU B 377      47.052  40.232  31.541  1.00  0.00           C  
ATOM    538  CD1 LEU B 377      47.163  40.870  32.908  1.00  0.00           C  
ATOM    539  CD2 LEU B 377      45.854  40.773  30.808  1.00  0.00           C  
ATOM    540  N   TRP B 378      48.958  37.566  30.320  1.00  0.00           N  
ATOM    541  CA  TRP B 378      48.517  36.181  30.324  1.00  0.00           C  
ATOM    542  C   TRP B 378      49.468  35.265  31.087  1.00  0.00           C  
ATOM    543  O   TRP B 378      49.067  34.196  31.557  1.00  0.00           O  
ATOM    544  CB  TRP B 378      48.316  35.679  28.897  1.00  0.00           C  
ATOM    545  CG  TRP B 378      47.304  36.493  28.153  1.00  0.00           C  
ATOM    546  CD1 TRP B 378      47.549  37.505  27.267  1.00  0.00           C  
ATOM    547  CD2 TRP B 378      45.877  36.403  28.278  1.00  0.00           C  
ATOM    548  NE1 TRP B 378      46.360  38.052  26.831  1.00  0.00           N  
ATOM    549  CE2 TRP B 378      45.320  37.397  27.439  1.00  0.00           C  
ATOM    550  CE3 TRP B 378      45.014  35.581  29.021  1.00  0.00           C  
ATOM    551  CZ2 TRP B 378      43.936  37.591  27.320  1.00  0.00           C  
ATOM    552  CZ3 TRP B 378      43.630  35.773  28.903  1.00  0.00           C  
ATOM    553  CH2 TRP B 378      43.109  36.770  28.060  1.00  0.00           C  
ATOM    554  N   GLU B 388      50.729  35.666  31.216  1.00  0.00           N  
ATOM    555  CA  GLU B 388      51.651  34.839  31.975  1.00  0.00           C  
ATOM    556  C   GLU B 388      51.306  35.012  33.444  1.00  0.00           C  
ATOM    557  O   GLU B 388      51.335  34.054  34.210  1.00  0.00           O  
ATOM    558  CB  GLU B 388      53.122  35.241  31.721  1.00  0.00           C  
ATOM    559  CG  GLU B 388      53.600  34.903  30.316  1.00  0.00           C  
ATOM    560  CD  GLU B 388      55.016  35.396  30.009  1.00  0.00           C  
ATOM    561  OE1 GLU B 388      55.441  36.437  30.560  1.00  0.00           O  
ATOM    562  OE2 GLU B 388      55.691  34.747  29.186  1.00  0.00           O  
ATOM    563  N   LYS B 389      50.966  36.233  33.839  1.00  0.00           N  
ATOM    564  CA  LYS B 389      50.640  36.498  35.233  1.00  0.00           C  
ATOM    565  C   LYS B 389      49.386  35.781  35.724  1.00  0.00           C  
ATOM    566  O   LYS B 389      49.288  35.409  36.894  1.00  0.00           O  
ATOM    567  CB  LYS B 389      50.483  38.003  35.467  1.00  0.00           C  
ATOM    568  CG  LYS B 389      51.492  38.582  36.444  1.00  0.00           C  
ATOM    569  CD  LYS B 389      51.211  40.051  36.727  1.00  0.00           C  
ATOM    570  CE  LYS B 389      51.415  40.901  35.488  1.00  0.00           C  
ATOM    571  NZ  LYS B 389      51.127  42.326  35.773  1.00  0.00           N  
ATOM    572  N   THR B 390      48.423  35.590  34.838  1.00  0.00           N  
ATOM    573  CA  THR B 390      47.180  34.924  35.239  1.00  0.00           C  
ATOM    574  C   THR B 390      47.352  33.417  35.338  1.00  0.00           C  
ATOM    575  O   THR B 390      46.602  32.742  36.054  1.00  0.00           O  
ATOM    576  CB  THR B 390      46.043  35.197  34.232  1.00  0.00           C  
ATOM    577  OG1 THR B 390      46.429  34.711  32.946  1.00  0.00           O  
ATOM    578  CG2 THR B 390      45.751  36.691  34.114  1.00  0.00           C  
ATOM    579  N   GLY B 397      48.344  32.893  34.620  1.00  0.00           N  
ATOM    580  CA  GLY B 397      48.564  31.458  34.600  1.00  0.00           C  
ATOM    581  C   GLY B 397      48.047  30.873  33.291  1.00  0.00           C  
ATOM    582  O   GLY B 397      48.213  29.678  33.037  1.00  0.00           O  
ATOM    583  N   HIS B 398      47.407  31.695  32.455  1.00  0.00           N  
ATOM    584  CA  HIS B 398      46.908  31.207  31.158  1.00  0.00           C  
ATOM    585  C   HIS B 398      48.058  30.717  30.251  1.00  0.00           C  
ATOM    586  O   HIS B 398      47.909  29.752  29.488  1.00  0.00           O  
ATOM    587  CB  HIS B 398      46.139  32.305  30.399  1.00  0.00           C  
ATOM    588  CG  HIS B 398      44.725  32.497  30.860  1.00  0.00           C  
ATOM    589  ND1 HIS B 398      44.387  33.333  31.901  1.00  0.00           N  
ATOM    590  CD2 HIS B 398      43.568  31.934  30.435  1.00  0.00           C  
ATOM    591  CE1 HIS B 398      43.079  33.275  32.102  1.00  0.00           C  
ATOM    592  NE2 HIS B 398      42.561  32.433  31.225  1.00  0.00           N  
ATOM    593  N   TRP B 404      49.197  31.396  30.300  1.00  0.00           N  
ATOM    594  CA  TRP B 404      50.315  30.970  29.455  1.00  0.00           C  
ATOM    595  C   TRP B 404      50.808  29.584  29.868  1.00  0.00           C  
ATOM    596  O   TRP B 404      51.042  28.716  29.024  1.00  0.00           O  
ATOM    597  CB  TRP B 404      51.478  31.965  29.521  1.00  0.00           C  
ATOM    598  CG  TRP B 404      52.493  31.689  28.449  1.00  0.00           C  
ATOM    599  CD1 TRP B 404      53.722  31.108  28.606  1.00  0.00           C  
ATOM    600  CD2 TRP B 404      52.317  31.880  27.036  1.00  0.00           C  
ATOM    601  NE1 TRP B 404      54.319  30.921  27.376  1.00  0.00           N  
ATOM    602  CE2 TRP B 404      53.483  31.385  26.397  1.00  0.00           C  
ATOM    603  CE3 TRP B 404      51.291  32.419  26.249  1.00  0.00           C  
ATOM    604  CZ2 TRP B 404      53.647  31.412  25.005  1.00  0.00           C  
ATOM    605  CZ3 TRP B 404      51.451  32.447  24.875  1.00  0.00           C  
ATOM    606  CH2 TRP B 404      52.627  31.946  24.262  1.00  0.00           C  
ATOM    607  N   ASP B 406      50.963  29.368  31.167  1.00  0.00           N  
ATOM    608  CA  ASP B 406      51.434  28.071  31.641  1.00  0.00           C  
ATOM    609  C   ASP B 406      50.419  26.947  31.521  1.00  0.00           C  
ATOM    610  O   ASP B 406      50.786  25.810  31.230  1.00  0.00           O  
ATOM    611  CB  ASP B 406      51.892  28.153  33.097  1.00  0.00           C  
ATOM    612  CG  ASP B 406      53.242  28.812  33.240  1.00  0.00           C  
ATOM    613  OD1 ASP B 406      54.102  28.574  32.364  1.00  0.00           O  
ATOM    614  OD2 ASP B 406      53.446  29.558  34.225  1.00  0.00           O  
ATOM    615  N   ASN B 486      49.146  27.263  31.737  1.00  0.00           N  
ATOM    616  CA  ASN B 486      48.102  26.244  31.695  1.00  0.00           C  
ATOM    617  C   ASN B 486      47.163  26.296  30.500  1.00  0.00           C  
ATOM    618  O   ASN B 486      46.304  25.427  30.348  1.00  0.00           O  
ATOM    619  CB  ASN B 486      47.253  26.333  32.965  1.00  0.00           C  
ATOM    620  CG  ASN B 486      48.090  26.480  34.211  1.00  0.00           C  
ATOM    621  OD1 ASN B 486      48.305  27.587  34.706  1.00  0.00           O  
ATOM    622  ND2 ASN B 486      48.581  25.364  34.722  1.00  0.00           N  
ATOM    623  N   TYR B 487      47.326  27.280  29.630  1.00  0.00           N  
ATOM    624  CA  TYR B 487      46.376  27.402  28.524  1.00  0.00           C  
ATOM    625  C   TYR B 487      47.013  27.771  27.189  1.00  0.00           C  
ATOM    626  O   TYR B 487      46.313  28.013  26.213  1.00  0.00           O  
ATOM    627  CB  TYR B 487      45.334  28.463  28.911  1.00  0.00           C  
ATOM    628  CG  TYR B 487      43.920  28.197  28.458  1.00  0.00           C  
ATOM    629  CD1 TYR B 487      43.172  27.171  29.025  1.00  0.00           C  
ATOM    630  CD2 TYR B 487      43.317  28.995  27.477  1.00  0.00           C  
ATOM    631  CE1 TYR B 487      41.847  26.935  28.628  1.00  0.00           C  
ATOM    632  CE2 TYR B 487      41.996  28.770  27.073  1.00  0.00           C  
ATOM    633  CZ  TYR B 487      41.269  27.733  27.651  1.00  0.00           C  
ATOM    634  OH  TYR B 487      39.987  27.456  27.223  1.00  0.00           O  
ATOM    635  N   LYS B 488      48.342  27.794  27.155  1.00  0.00           N  
ATOM    636  CA  LYS B 488      49.096  28.157  25.960  1.00  0.00           C  
ATOM    637  C   LYS B 488      48.674  27.521  24.640  1.00  0.00           C  
ATOM    638  O   LYS B 488      48.630  28.203  23.614  1.00  0.00           O  
ATOM    639  CB  LYS B 488      50.584  27.879  26.200  1.00  0.00           C  
ATOM    640  CG  LYS B 488      51.450  27.999  24.967  1.00  0.00           C  
ATOM    641  CD  LYS B 488      52.944  28.175  25.300  1.00  0.00           C  
ATOM    642  CE  LYS B 488      53.495  27.108  26.244  1.00  0.00           C  
ATOM    643  NZ  LYS B 488      53.169  27.383  27.672  1.00  0.00           N  
ATOM    644  N   ASP B 495      48.370  26.228  24.658  1.00  0.00           N  
ATOM    645  CA  ASP B 495      47.990  25.508  23.442  1.00  0.00           C  
ATOM    646  C   ASP B 495      46.722  25.989  22.753  1.00  0.00           C  
ATOM    647  O   ASP B 495      46.593  25.896  21.540  1.00  0.00           O  
ATOM    648  CB  ASP B 495      47.836  24.013  23.739  1.00  0.00           C  
ATOM    649  CG  ASP B 495      49.165  23.314  23.935  1.00  0.00           C  
ATOM    650  OD1 ASP B 495      50.200  24.004  24.054  1.00  0.00           O  
ATOM    651  OD2 ASP B 495      49.170  22.066  23.974  1.00  0.00           O  
ATOM    652  N   ALA B 496      45.785  26.503  23.529  1.00  0.00           N  
ATOM    653  CA  ALA B 496      44.534  26.957  22.966  1.00  0.00           C  
ATOM    654  C   ALA B 496      44.557  28.416  22.502  1.00  0.00           C  
ATOM    655  O   ALA B 496      43.600  28.883  21.894  1.00  0.00           O  
ATOM    656  CB  ALA B 496      43.430  26.753  23.996  1.00  0.00           C  
ATOM    657  N   MET B 497      45.652  29.128  22.747  1.00  0.00           N  
ATOM    658  CA  MET B 497      45.691  30.535  22.386  1.00  0.00           C  
ATOM    659  C   MET B 497      46.357  30.952  21.084  1.00  0.00           C  
ATOM    660  O   MET B 497      47.424  30.449  20.704  1.00  0.00           O  
ATOM    661  CB  MET B 497      46.309  31.347  23.527  1.00  0.00           C  
ATOM    662  CG  MET B 497      45.524  31.276  24.838  1.00  0.00           C  
ATOM    663  SD  MET B 497      46.131  32.446  26.058  1.00  0.00           S  
ATOM    664  CE  MET B 497      47.552  31.638  26.679  1.00  0.00           C  
ATOM    665  N   PHE B 498      45.704  31.888  20.408  1.00  0.00           N  
ATOM    666  CA  PHE B 498      46.216  32.458  19.170  1.00  0.00           C  
ATOM    667  C   PHE B 498      47.108  33.606  19.609  1.00  0.00           C  
ATOM    668  O   PHE B 498      46.721  34.378  20.486  1.00  0.00           O  
ATOM    669  CB  PHE B 498      45.078  33.006  18.326  1.00  0.00           C  
ATOM    670  CG  PHE B 498      44.350  31.970  17.548  1.00  0.00           C  
ATOM    671  CD1 PHE B 498      44.893  31.462  16.372  1.00  0.00           C  
ATOM    672  CD2 PHE B 498      43.101  31.514  17.965  1.00  0.00           C  
ATOM    673  CE1 PHE B 498      44.210  30.527  15.617  1.00  0.00           C  
ATOM    674  CE2 PHE B 498      42.404  30.569  17.219  1.00  0.00           C  
ATOM    675  CZ  PHE B 498      42.959  30.073  16.034  1.00  0.00           C  
ATOM    676  N   THR B 499      48.307  33.704  19.033  1.00  0.00           N  
ATOM    677  CA  THR B 499      49.216  34.775  19.400  1.00  0.00           C  
ATOM    678  C   THR B 499      49.562  35.630  18.199  1.00  0.00           C  
ATOM    679  O   THR B 499      49.467  35.196  17.057  1.00  0.00           O  
ATOM    680  CB  THR B 499      50.526  34.250  20.010  1.00  0.00           C  
ATOM    681  OG1 THR B 499      51.236  33.472  19.034  1.00  0.00           O  
ATOM    682  CG2 THR B 499      50.234  33.396  21.237  1.00  0.00           C  
ATOM    683  N   THR B 500      49.927  36.869  18.473  1.00  0.00           N  
ATOM    684  CA  THR B 500      50.295  37.797  17.426  1.00  0.00           C  
ATOM    685  C   THR B 500      51.306  38.746  18.045  1.00  0.00           C  
ATOM    686  O   THR B 500      51.522  38.727  19.262  1.00  0.00           O  
ATOM    687  CB  THR B 500      49.077  38.581  16.901  1.00  0.00           C  
ATOM    688  OG1 THR B 500      49.479  39.346  15.766  1.00  0.00           O  
ATOM    689  CG2 THR B 500      48.527  39.530  17.966  1.00  0.00           C  
ATOM    690  N   SER B 501      51.946  39.563  17.223  1.00  0.00           N  
ATOM    691  CA  SER B 501      52.937  40.471  17.762  1.00  0.00           C  
ATOM    692  C   SER B 501      52.895  41.841  17.135  1.00  0.00           C  
ATOM    693  O   SER B 501      52.262  42.056  16.108  1.00  0.00           O  
ATOM    694  CB  SER B 501      54.326  39.872  17.581  1.00  0.00           C  
ATOM    695  OG  SER B 501      54.518  39.550  16.218  1.00  0.00           O  
ATOM    696  N   SER B 502      53.582  42.768  17.785  1.00  0.00           N  
ATOM    697  CA  SER B 502      53.670  44.138  17.322  1.00  0.00           C  
ATOM    698  C   SER B 502      54.726  44.867  18.143  1.00  0.00           C  
ATOM    699  O   SER B 502      54.714  44.817  19.376  1.00  0.00           O  
ATOM    700  CB  SER B 502      52.319  44.848  17.465  1.00  0.00           C  
ATOM    701  OG  SER B 502      52.481  46.260  17.429  1.00  0.00           O  
ATOM    702  N   GLU B 651      55.651  45.524  17.441  1.00  0.00           N  
ATOM    703  CA  GLU B 651      56.703  46.299  18.086  1.00  0.00           C  
ATOM    704  C   GLU B 651      57.492  45.524  19.123  1.00  0.00           C  
ATOM    705  O   GLU B 651      57.763  46.000  20.226  1.00  0.00           O  
ATOM    706  CB  GLU B 651      56.094  47.570  18.690  1.00  0.00           C  
ATOM    707  CG  GLU B 651      55.611  48.546  17.604  1.00  0.00           C  
ATOM    708  CD  GLU B 651      54.905  49.786  18.154  1.00  0.00           C  
ATOM    709  OE1 GLU B 651      55.291  50.298  19.233  1.00  0.00           O  
ATOM    710  OE2 GLU B 651      53.970  50.262  17.486  1.00  0.00           O  
ATOM    711  N   ASN B 652      57.869  44.314  18.748  1.00  0.00           N  
ATOM    712  CA  ASN B 652      58.648  43.449  19.616  1.00  0.00           C  
ATOM    713  C   ASN B 652      57.900  43.000  20.858  1.00  0.00           C  
ATOM    714  O   ASN B 652      58.510  42.659  21.870  1.00  0.00           O  
ATOM    715  CB  ASN B 652      59.959  44.136  20.017  1.00  0.00           C  
ATOM    716  CG  ASN B 652      60.827  44.452  18.821  1.00  0.00           C  
ATOM    717  OD1 ASN B 652      60.975  43.623  17.918  1.00  0.00           O  
ATOM    718  ND2 ASN B 652      61.412  45.653  18.805  1.00  0.00           N  
ATOM    719  N   ARG B 653      56.576  43.013  20.784  1.00  0.00           N  
ATOM    720  CA  ARG B 653      55.774  42.554  21.906  1.00  0.00           C  
ATOM    721  C   ARG B 653      54.855  41.444  21.423  1.00  0.00           C  
ATOM    722  O   ARG B 653      54.422  41.435  20.269  1.00  0.00           O  
ATOM    723  CB  ARG B 653      54.961  43.697  22.509  1.00  0.00           C  
ATOM    724  CG  ARG B 653      55.729  44.520  23.541  1.00  0.00           C  
ATOM    725  CD  ARG B 653      54.800  44.915  24.686  1.00  0.00           C  
ATOM    726  NE  ARG B 653      54.496  46.342  24.719  1.00  0.00           N  
ATOM    727  CZ  ARG B 653      53.315  46.857  25.067  1.00  0.00           C  
ATOM    728  NH1 ARG B 653      52.302  46.063  25.409  1.00  0.00           N  
ATOM    729  NH2 ARG B 653      53.154  48.176  25.086  1.00  0.00           N  
ATOM    730  N   GLU B 654      54.588  40.489  22.302  1.00  0.00           N  
ATOM    731  CA  GLU B 654      53.722  39.371  21.966  1.00  0.00           C  
ATOM    732  C   GLU B 654      52.347  39.587  22.598  1.00  0.00           C  
ATOM    733  O   GLU B 654      52.247  40.046  23.734  1.00  0.00           O  
ATOM    734  CB  GLU B 654      54.327  38.072  22.491  1.00  0.00           C  
ATOM    735  CG  GLU B 654      54.689  37.078  21.397  1.00  0.00           C  
ATOM    736  CD  GLU B 654      54.832  35.666  21.929  1.00  0.00           C  
ATOM    737  OE1 GLU B 654      55.712  35.439  22.778  1.00  0.00           O  
ATOM    738  OE2 GLU B 654      54.061  34.786  21.504  1.00  0.00           O  
ATOM    739  N   TYR B 655      51.296  39.260  21.858  1.00  0.00           N  
ATOM    740  CA  TYR B 655      49.934  39.421  22.360  1.00  0.00           C  
ATOM    741  C   TYR B 655      49.096  38.169  22.154  1.00  0.00           C  
ATOM    742  O   TYR B 655      49.193  37.501  21.120  1.00  0.00           O  
ATOM    743  CB  TYR B 655      49.216  40.570  21.652  1.00  0.00           C  
ATOM    744  CG  TYR B 655      49.827  41.927  21.838  1.00  0.00           C  
ATOM    745  CD1 TYR B 655      50.819  42.390  20.973  1.00  0.00           C  
ATOM    746  CD2 TYR B 655      49.447  42.739  22.904  1.00  0.00           C  
ATOM    747  CE1 TYR B 655      51.421  43.635  21.175  1.00  0.00           C  
ATOM    748  CE2 TYR B 655      50.038  43.978  23.118  1.00  0.00           C  
ATOM    749  CZ  TYR B 655      51.029  44.415  22.248  1.00  0.00           C  
ATOM    750  OH  TYR B 655      51.657  45.607  22.484  1.00  0.00           O  
ATOM    751  N   CYS B 656      48.255  37.851  23.133  1.00  0.00           N  
ATOM    752  CA  CYS B 656      47.382  36.702  22.964  1.00  0.00           C  
ATOM    753  C   CYS B 656      45.998  37.222  22.625  1.00  0.00           C  
ATOM    754  O   CYS B 656      45.483  38.092  23.336  1.00  0.00           O  
ATOM    755  CB  CYS B 656      47.305  35.869  24.245  1.00  0.00           C  
ATOM    756  SG  CYS B 656      48.886  35.206  24.840  1.00  0.00           S  
ATOM    757  N   ILE B 657      45.403  36.725  21.537  1.00  0.00           N  
ATOM    758  CA  ILE B 657      44.037  37.120  21.197  1.00  0.00           C  
ATOM    759  C   ILE B 657      43.278  36.479  22.365  1.00  0.00           C  
ATOM    760  O   ILE B 657      43.528  35.323  22.710  1.00  0.00           O  
ATOM    761  CB  ILE B 657      43.606  36.538  19.826  1.00  0.00           C  
ATOM    762  CG1 ILE B 657      44.353  37.290  18.703  1.00  0.00           C  
ATOM    763  CG2 ILE B 657      42.103  36.709  19.616  1.00  0.00           C  
ATOM    764  CD1 ILE B 657      44.304  36.599  17.369  1.00  0.00           C  
ATOM    765  N   LYS B 658      42.359  37.203  22.994  1.00  0.00           N  
ATOM    766  CA  LYS B 658      41.746  36.619  24.181  1.00  0.00           C  
ATOM    767  C   LYS B 658      40.950  35.337  24.037  1.00  0.00           C  
ATOM    768  O   LYS B 658      40.155  35.175  23.119  1.00  0.00           O  
ATOM    769  CB  LYS B 658      40.921  37.681  24.955  1.00  0.00           C  
ATOM    770  CG  LYS B 658      39.666  38.227  24.268  1.00  0.00           C  
ATOM    771  CD  LYS B 658      38.910  39.134  25.271  1.00  0.00           C  
ATOM    772  CE  LYS B 658      37.778  39.960  24.631  1.00  0.00           C  
ATOM    773  NZ  LYS B 658      36.583  39.158  24.252  1.00  0.00           N  
ATOM    774  N   PRO B 659      41.223  34.363  24.917  1.00  0.00           N  
ATOM    775  CA  PRO B 659      40.487  33.093  24.879  1.00  0.00           C  
ATOM    776  C   PRO B 659      39.353  33.188  25.916  1.00  0.00           C  
ATOM    777  O   PRO B 659      38.387  32.421  25.873  1.00  0.00           O  
ATOM    778  CB  PRO B 659      41.538  32.067  25.269  1.00  0.00           C  
ATOM    779  CG  PRO B 659      42.396  32.817  26.219  1.00  0.00           C  
ATOM    780  CD  PRO B 659      42.509  34.203  25.619  1.00  0.00           C  
ATOM    781  N   MET B 660      39.498  34.150  26.827  1.00  0.00           N  
ATOM    782  CA  MET B 660      38.539  34.401  27.915  1.00  0.00           C  
ATOM    783  C   MET B 660      38.440  35.899  28.201  1.00  0.00           C  
ATOM    784  O   MET B 660      39.365  36.650  27.893  1.00  0.00           O  
ATOM    785  CB  MET B 660      38.986  33.697  29.200  1.00  0.00           C  
ATOM    786  CG  MET B 660      39.010  32.197  29.131  1.00  0.00           C  
ATOM    787  SD  MET B 660      39.428  31.452  30.719  1.00  0.00           S  
ATOM    788  CE  MET B 660      39.196  29.692  30.324  1.00  0.00           C  
ATOM    789  N   ASN B 661      37.345  36.324  28.831  1.00  0.00           N  
ATOM    790  CA  ASN B 661      37.138  37.744  29.124  1.00  0.00           C  
ATOM    791  C   ASN B 661      37.485  38.218  30.534  1.00  0.00           C  
ATOM    792  O   ASN B 661      37.484  39.432  30.800  1.00  0.00           O  
ATOM    793  CB  ASN B 661      35.668  38.097  28.867  1.00  0.00           C  
ATOM    794  CG  ASN B 661      35.189  37.577  27.544  1.00  0.00           C  
ATOM    795  OD1 ASN B 661      35.561  38.102  26.491  1.00  0.00           O  
ATOM    796  ND2 ASN B 661      34.399  36.512  27.575  1.00  0.00           N  
ATOM    797  N   CYS B 662      37.772  37.267  31.418  1.00  0.00           N  
ATOM    798  CA  CYS B 662      38.036  37.563  32.812  1.00  0.00           C  
ATOM    799  C   CYS B 662      39.140  38.560  33.108  1.00  0.00           C  
ATOM    800  O   CYS B 662      38.945  39.504  33.869  1.00  0.00           O  
ATOM    801  CB  CYS B 662      38.311  36.260  33.604  1.00  0.00           C  
ATOM    802  SG  CYS B 662      38.175  34.684  32.677  1.00  0.00           S  
ATOM    803  N   PRO B 663      40.329  38.354  32.524  1.00  0.00           N  
ATOM    804  CA  PRO B 663      41.415  39.292  32.802  1.00  0.00           C  
ATOM    805  C   PRO B 663      41.032  40.722  32.450  1.00  0.00           C  
ATOM    806  O   PRO B 663      41.344  41.661  33.196  1.00  0.00           O  
ATOM    807  CB  PRO B 663      42.564  38.722  31.960  1.00  0.00           C  
ATOM    808  CG  PRO B 663      42.311  37.222  32.078  1.00  0.00           C  
ATOM    809  CD  PRO B 663      40.821  37.206  31.738  1.00  0.00           C  
ATOM    810  N   GLY B 664      40.341  40.881  31.323  1.00  0.00           N  
ATOM    811  CA  GLY B 664      39.898  42.204  30.909  1.00  0.00           C  
ATOM    812  C   GLY B 664      38.902  42.776  31.903  1.00  0.00           C  
ATOM    813  O   GLY B 664      38.909  43.974  32.185  1.00  0.00           O  
ATOM    814  N   HIS B 665      38.042  41.920  32.451  1.00  0.00           N  
ATOM    815  CA  HIS B 665      37.070  42.402  33.421  1.00  0.00           C  
ATOM    816  C   HIS B 665      37.770  42.868  34.678  1.00  0.00           C  
ATOM    817  O   HIS B 665      37.362  43.878  35.260  1.00  0.00           O  
ATOM    818  CB  HIS B 665      36.044  41.316  33.754  1.00  0.00           C  
ATOM    819  CG  HIS B 665      35.086  41.043  32.639  1.00  0.00           C  
ATOM    820  ND1 HIS B 665      34.093  40.088  32.722  1.00  0.00           N  
ATOM    821  CD2 HIS B 665      34.939  41.639  31.429  1.00  0.00           C  
ATOM    822  CE1 HIS B 665      33.371  40.114  31.613  1.00  0.00           C  
ATOM    823  NE2 HIS B 665      33.863  41.046  30.812  1.00  0.00           N  
ATOM    824  N   VAL B 666      38.808  42.144  35.101  1.00  0.00           N  
ATOM    825  CA  VAL B 666      39.532  42.556  36.302  1.00  0.00           C  
ATOM    826  C   VAL B 666      40.252  43.888  36.052  1.00  0.00           C  
ATOM    827  O   VAL B 666      40.352  44.723  36.962  1.00  0.00           O  
ATOM    828  CB  VAL B 666      40.559  41.473  36.786  1.00  0.00           C  
ATOM    829  CG1 VAL B 666      41.320  41.988  38.012  1.00  0.00           C  
ATOM    830  CG2 VAL B 666      39.835  40.177  37.178  1.00  0.00           C  
ATOM    831  N   GLN B 667      40.769  44.097  34.839  1.00  0.00           N  
ATOM    832  CA  GLN B 667      41.425  45.382  34.535  1.00  0.00           C  
ATOM    833  C   GLN B 667      40.401  46.522  34.711  1.00  0.00           C  
ATOM    834  O   GLN B 667      40.725  47.595  35.241  1.00  0.00           O  
ATOM    835  CB  GLN B 667      41.967  45.414  33.099  1.00  0.00           C  
ATOM    836  CG  GLN B 667      42.961  44.317  32.781  1.00  0.00           C  
ATOM    837  CD  GLN B 667      44.062  44.232  33.818  1.00  0.00           C  
ATOM    838  OE1 GLN B 667      44.913  45.114  33.903  1.00  0.00           O  
ATOM    839  NE2 GLN B 667      44.040  43.173  34.625  1.00  0.00           N  
ATOM    840  N   ILE B 668      39.166  46.306  34.256  1.00  0.00           N  
ATOM    841  CA  ILE B 668      38.151  47.337  34.413  1.00  0.00           C  
ATOM    842  C   ILE B 668      37.837  47.500  35.905  1.00  0.00           C  
ATOM    843  O   ILE B 668      37.741  48.619  36.411  1.00  0.00           O  
ATOM    844  CB  ILE B 668      36.869  46.984  33.603  1.00  0.00           C  
ATOM    845  CG1 ILE B 668      37.200  47.057  32.108  1.00  0.00           C  
ATOM    846  CG2 ILE B 668      35.731  47.945  33.935  1.00  0.00           C  
ATOM    847  CD1 ILE B 668      36.147  46.410  31.209  1.00  0.00           C  
ATOM    848  N   PHE B 669      37.714  46.382  36.610  1.00  0.00           N  
ATOM    849  CA  PHE B 669      37.433  46.416  38.038  1.00  0.00           C  
ATOM    850  C   PHE B 669      38.487  47.257  38.784  1.00  0.00           C  
ATOM    851  O   PHE B 669      38.148  48.021  39.685  1.00  0.00           O  
ATOM    852  CB  PHE B 669      37.425  44.990  38.622  1.00  0.00           C  
ATOM    853  CG  PHE B 669      37.170  44.949  40.109  1.00  0.00           C  
ATOM    854  CD1 PHE B 669      35.867  44.963  40.612  1.00  0.00           C  
ATOM    855  CD2 PHE B 669      38.239  44.936  41.014  1.00  0.00           C  
ATOM    856  CE1 PHE B 669      35.627  44.966  41.995  1.00  0.00           C  
ATOM    857  CE2 PHE B 669      38.013  44.938  42.399  1.00  0.00           C  
ATOM    858  CZ  PHE B 669      36.702  44.952  42.890  1.00  0.00           C  
ATOM    859  N   ASN B 670      39.753  47.084  38.406  1.00  0.00           N  
ATOM    860  CA  ASN B 670      40.887  47.779  39.029  1.00  0.00           C  
ATOM    861  C   ASN B 670      40.928  49.296  38.805  1.00  0.00           C  
ATOM    862  O   ASN B 670      41.731  49.992  39.417  1.00  0.00           O  
ATOM    863  CB  ASN B 670      42.217  47.176  38.535  1.00  0.00           C  
ATOM    864  CG  ASN B 670      42.529  45.816  39.150  1.00  0.00           C  
ATOM    865  OD1 ASN B 670      43.469  45.143  38.726  1.00  0.00           O  
ATOM    866  ND2 ASN B 670      41.758  45.411  40.151  1.00  0.00           N  
ATOM    867  N   GLN B 671      40.091  49.812  37.921  1.00  0.00           N  
ATOM    868  CA  GLN B 671      40.084  51.247  37.694  1.00  0.00           C  
ATOM    869  C   GLN B 671      39.151  51.895  38.714  1.00  0.00           C  
ATOM    870  O   GLN B 671      37.933  51.701  38.675  1.00  0.00           O  
ATOM    871  CB  GLN B 671      39.631  51.561  36.275  1.00  0.00           C  
ATOM    872  CG  GLN B 671      40.630  51.150  35.237  1.00  0.00           C  
ATOM    873  CD  GLN B 671      41.898  51.976  35.310  1.00  0.00           C  
ATOM    874  OE1 GLN B 671      42.984  51.446  35.523  1.00  0.00           O  
ATOM    875  NE2 GLN B 671      41.766  53.283  35.134  1.00  0.00           N  
ATOM    876  N   GLY B 672      39.747  52.640  39.642  1.00  0.00           N  
ATOM    877  CA  GLY B 672      38.981  53.320  40.666  1.00  0.00           C  
ATOM    878  C   GLY B 672      38.918  52.518  41.942  1.00  0.00           C  
ATOM    879  O   GLY B 672      38.702  51.299  41.910  1.00  0.00           O  
ATOM    880  N   LEU B 675      39.106  53.201  43.065  1.00  0.00           N  
ATOM    881  CA  LEU B 675      39.072  52.573  44.381  1.00  0.00           C  
ATOM    882  C   LEU B 675      37.738  51.877  44.624  1.00  0.00           C  
ATOM    883  O   LEU B 675      36.676  52.468  44.431  1.00  0.00           O  
ATOM    884  CB  LEU B 675      39.297  53.639  45.465  1.00  0.00           C  
ATOM    885  CG  LEU B 675      38.940  53.230  46.898  1.00  0.00           C  
ATOM    886  CD1 LEU B 675      39.868  52.107  47.357  1.00  0.00           C  
ATOM    887  CD2 LEU B 675      39.051  54.438  47.826  1.00  0.00           C  
ATOM    888  N   LYS B 677      37.788  50.622  45.057  1.00  0.00           N  
ATOM    889  CA  LYS B 677      36.567  49.879  45.322  1.00  0.00           C  
ATOM    890  C   LYS B 677      36.409  49.665  46.819  1.00  0.00           C  
ATOM    891  O   LYS B 677      37.394  49.560  47.547  1.00  0.00           O  
ATOM    892  CB  LYS B 677      36.596  48.514  44.612  1.00  0.00           C  
ATOM    893  CG  LYS B 677      36.516  48.570  43.073  1.00  0.00           C  
ATOM    894  CD  LYS B 677      35.182  49.163  42.610  1.00  0.00           C  
ATOM    895  CE  LYS B 677      35.053  49.202  41.082  1.00  0.00           C  
ATOM    896  NZ  LYS B 677      36.061  50.094  40.437  1.00  0.00           N  
ATOM    897  N   SER B 678      35.167  49.589  47.273  1.00  0.00           N  
ATOM    898  CA  SER B 678      34.894  49.355  48.677  1.00  0.00           C  
ATOM    899  C   SER B 678      33.832  48.262  48.762  1.00  0.00           C  
ATOM    900  O   SER B 678      33.196  47.925  47.762  1.00  0.00           O  
ATOM    901  CB  SER B 678      34.418  50.657  49.342  1.00  0.00           C  
ATOM    902  OG  SER B 678      33.050  50.618  49.700  1.00  0.00           O  
ATOM    903  N   TYR B 682      33.652  47.699  49.948  1.00  0.00           N  
ATOM    904  CA  TYR B 682      32.671  46.648  50.144  1.00  0.00           C  
ATOM    905  C   TYR B 682      31.292  47.142  49.707  1.00  0.00           C  
ATOM    906  O   TYR B 682      30.401  46.351  49.405  1.00  0.00           O  
ATOM    907  CB  TYR B 682      32.628  46.224  51.623  1.00  0.00           C  
ATOM    908  CG  TYR B 682      31.958  47.232  52.543  1.00  0.00           C  
ATOM    909  CD1 TYR B 682      32.650  48.346  53.016  1.00  0.00           C  
ATOM    910  CD2 TYR B 682      30.617  47.091  52.903  1.00  0.00           C  
ATOM    911  CE1 TYR B 682      32.022  49.302  53.823  1.00  0.00           C  
ATOM    912  CE2 TYR B 682      29.980  48.038  53.709  1.00  0.00           C  
ATOM    913  CZ  TYR B 682      30.696  49.142  54.159  1.00  0.00           C  
ATOM    914  OH  TYR B 682      30.075  50.100  54.916  1.00  0.00           O  
ATOM    915  N   ARG B 683      31.116  48.456  49.683  1.00  0.00           N  
ATOM    916  CA  ARG B 683      29.838  49.029  49.280  1.00  0.00           C  
ATOM    917  C   ARG B 683      29.534  48.718  47.813  1.00  0.00           C  
ATOM    918  O   ARG B 683      28.374  48.621  47.421  1.00  0.00           O  
ATOM    919  CB  ARG B 683      29.862  50.542  49.471  1.00  0.00           C  
ATOM    920  CG  ARG B 683      30.078  50.994  50.913  1.00  0.00           C  
ATOM    921  CD  ARG B 683      30.766  52.356  50.936  1.00  0.00           C  
ATOM    922  NE  ARG B 683      30.135  53.275  51.872  1.00  0.00           N  
ATOM    923  CZ  ARG B 683      30.102  53.103  53.190  1.00  0.00           C  
ATOM    924  NH1 ARG B 683      30.673  52.044  53.739  1.00  0.00           N  
ATOM    925  NH2 ARG B 683      29.473  53.984  53.959  1.00  0.00           N  
ATOM    926  N   ASP B 684      30.583  48.559  47.012  1.00  0.00           N  
ATOM    927  CA  ASP B 684      30.431  48.289  45.583  1.00  0.00           C  
ATOM    928  C   ASP B 684      30.178  46.834  45.221  1.00  0.00           C  
ATOM    929  O   ASP B 684      29.959  46.512  44.047  1.00  0.00           O  
ATOM    930  CB  ASP B 684      31.674  48.770  44.847  1.00  0.00           C  
ATOM    931  CG  ASP B 684      31.909  50.252  45.024  1.00  0.00           C  
ATOM    932  OD1 ASP B 684      30.980  51.025  44.720  1.00  0.00           O  
ATOM    933  OD2 ASP B 684      33.011  50.644  45.461  1.00  0.00           O  
ATOM    934  N   LEU B 685      30.212  45.958  46.221  1.00  0.00           N  
ATOM    935  CA  LEU B 685      30.019  44.527  46.000  1.00  0.00           C  
ATOM    936  C   LEU B 685      28.659  44.041  46.493  1.00  0.00           C  
ATOM    937  O   LEU B 685      28.127  44.568  47.467  1.00  0.00           O  
ATOM    938  CB  LEU B 685      31.108  43.743  46.718  1.00  0.00           C  
ATOM    939  CG  LEU B 685      32.550  44.205  46.479  1.00  0.00           C  
ATOM    940  CD1 LEU B 685      33.498  43.346  47.321  1.00  0.00           C  
ATOM    941  CD2 LEU B 685      32.887  44.126  45.004  1.00  0.00           C  
ATOM    942  N   PRO B 686      28.086  43.022  45.832  1.00  0.00           N  
ATOM    943  CA  PRO B 686      28.647  42.324  44.662  1.00  0.00           C  
ATOM    944  C   PRO B 686      28.649  43.195  43.396  1.00  0.00           C  
ATOM    945  O   PRO B 686      27.709  43.946  43.154  1.00  0.00           O  
ATOM    946  CB  PRO B 686      27.716  41.114  44.488  1.00  0.00           C  
ATOM    947  CG  PRO B 686      27.003  40.980  45.834  1.00  0.00           C  
ATOM    948  CD  PRO B 686      26.815  42.409  46.253  1.00  0.00           C  
ATOM    949  N   LEU B 687      29.701  43.086  42.583  1.00  0.00           N  
ATOM    950  CA  LEU B 687      29.772  43.844  41.338  1.00  0.00           C  
ATOM    951  C   LEU B 687      29.675  42.792  40.227  1.00  0.00           C  
ATOM    952  O   LEU B 687      30.577  41.969  40.073  1.00  0.00           O  
ATOM    953  CB  LEU B 687      31.090  44.630  41.255  1.00  0.00           C  
ATOM    954  CG  LEU B 687      31.205  45.694  40.146  1.00  0.00           C  
ATOM    955  CD1 LEU B 687      32.289  46.670  40.488  1.00  0.00           C  
ATOM    956  CD2 LEU B 687      31.503  45.045  38.799  1.00  0.00           C  
ATOM    957  N   ARG B 688      28.557  42.798  39.493  1.00  0.00           N  
ATOM    958  CA  ARG B 688      28.315  41.821  38.430  1.00  0.00           C  
ATOM    959  C   ARG B 688      28.609  42.447  37.080  1.00  0.00           C  
ATOM    960  O   ARG B 688      27.903  43.355  36.632  1.00  0.00           O  
ATOM    961  CB  ARG B 688      26.869  41.321  38.482  1.00  0.00           C  
ATOM    962  CG  ARG B 688      26.472  40.897  39.917  1.00  0.00           C  
ATOM    963  CD  ARG B 688      25.132  40.169  39.968  1.00  0.00           C  
ATOM    964  NE  ARG B 688      24.659  40.075  41.349  1.00  0.00           N  
ATOM    965  CZ  ARG B 688      24.056  41.061  42.000  1.00  0.00           C  
ATOM    966  NH1 ARG B 688      23.827  42.231  41.399  1.00  0.00           N  
ATOM    967  NH2 ARG B 688      23.706  40.894  43.268  1.00  0.00           N  
ATOM    968  N   MET B 689      29.642  41.929  36.435  1.00  0.00           N  
ATOM    969  CA  MET B 689      30.113  42.463  35.165  1.00  0.00           C  
ATOM    970  C   MET B 689      30.016  41.458  34.000  1.00  0.00           C  
ATOM    971  O   MET B 689      30.789  40.485  33.925  1.00  0.00           O  
ATOM    972  CB  MET B 689      31.572  42.911  35.346  1.00  0.00           C  
ATOM    973  CG  MET B 689      32.147  43.695  34.176  1.00  0.00           C  
ATOM    974  SD  MET B 689      33.901  44.107  34.446  1.00  0.00           S  
ATOM    975  CE  MET B 689      33.786  45.223  35.854  1.00  0.00           C  
ATOM    976  N   ALA B 690      29.086  41.733  33.088  1.00  0.00           N  
ATOM    977  CA  ALA B 690      28.832  40.881  31.929  1.00  0.00           C  
ATOM    978  C   ALA B 690      29.415  41.435  30.645  1.00  0.00           C  
ATOM    979  O   ALA B 690      29.649  42.640  30.528  1.00  0.00           O  
ATOM    980  CB  ALA B 690      27.335  40.702  31.734  1.00  0.00           C  
ATOM    981  N   GLU B 691      29.579  40.547  29.665  1.00  0.00           N  
ATOM    982  CA  GLU B 691      30.075  40.923  28.338  1.00  0.00           C  
ATOM    983  C   GLU B 691      29.730  39.841  27.308  1.00  0.00           C  
ATOM    984  O   GLU B 691      29.723  38.665  27.623  1.00  0.00           O  
ATOM    985  CB  GLU B 691      31.613  41.103  28.357  1.00  0.00           C  
ATOM    986  CG  GLU B 691      32.220  41.495  27.001  1.00  0.00           C  
ATOM    987  CD  GLU B 691      33.749  41.686  27.026  1.00  0.00           C  
ATOM    988  OE1 GLU B 691      34.385  41.607  28.114  1.00  0.00           O  
ATOM    989  OE2 GLU B 691      34.316  41.923  25.934  1.00  0.00           O  
ATOM    990  N   PHE B 692      29.410  40.243  26.087  1.00  0.00           N  
ATOM    991  CA  PHE B 692      29.215  39.255  25.025  1.00  0.00           C  
ATOM    992  C   PHE B 692      30.662  39.259  24.513  1.00  0.00           C  
ATOM    993  O   PHE B 692      31.037  40.049  23.649  1.00  0.00           O  
ATOM    994  CB  PHE B 692      28.201  39.768  23.992  1.00  0.00           C  
ATOM    995  CG  PHE B 692      26.793  39.797  24.527  1.00  0.00           C  
ATOM    996  CD1 PHE B 692      26.049  38.623  24.621  1.00  0.00           C  
ATOM    997  CD2 PHE B 692      26.253  40.983  25.035  1.00  0.00           C  
ATOM    998  CE1 PHE B 692      24.779  38.617  25.222  1.00  0.00           C  
ATOM    999  CE2 PHE B 692      24.989  40.999  25.640  1.00  0.00           C  
ATOM   1000  CZ  PHE B 692      24.247  39.803  25.734  1.00  0.00           C  
ATOM   1001  N   GLY B 693      31.480  38.395  25.108  1.00  0.00           N  
ATOM   1002  CA  GLY B 693      32.900  38.359  24.787  1.00  0.00           C  
ATOM   1003  C   GLY B 693      33.330  37.560  23.573  1.00  0.00           C  
ATOM   1004  O   GLY B 693      33.055  36.374  23.472  1.00  0.00           O  
ATOM   1005  N   SER B 695      34.010  38.222  22.649  1.00  0.00           N  
ATOM   1006  CA  SER B 695      34.502  37.559  21.451  1.00  0.00           C  
ATOM   1007  C   SER B 695      35.751  36.812  21.881  1.00  0.00           C  
ATOM   1008  O   SER B 695      36.748  37.426  22.255  1.00  0.00           O  
ATOM   1009  CB  SER B 695      34.856  38.586  20.373  1.00  0.00           C  
ATOM   1010  OG  SER B 695      33.705  39.280  19.938  1.00  0.00           O  
ATOM   1011  N   CYS B 696      35.687  35.489  21.842  1.00  0.00           N  
ATOM   1012  CA  CYS B 696      36.817  34.680  22.233  1.00  0.00           C  
ATOM   1013  C   CYS B 696      37.301  33.777  21.109  1.00  0.00           C  
ATOM   1014  O   CYS B 696      36.529  33.382  20.248  1.00  0.00           O  
ATOM   1015  CB  CYS B 696      36.446  33.815  23.433  1.00  0.00           C  
ATOM   1016  SG  CYS B 696      36.063  34.807  24.912  1.00  0.00           S  
ATOM   1017  N   HIS B 697      38.589  33.463  21.136  1.00  0.00           N  
ATOM   1018  CA  HIS B 697      39.170  32.561  20.161  1.00  0.00           C  
ATOM   1019  C   HIS B 697      40.017  31.523  20.888  1.00  0.00           C  
ATOM   1020  O   HIS B 697      40.810  31.843  21.777  1.00  0.00           O  
ATOM   1021  CB  HIS B 697      40.041  33.318  19.161  1.00  0.00           C  
ATOM   1022  CG  HIS B 697      39.262  34.195  18.233  1.00  0.00           C  
ATOM   1023  ND1 HIS B 697      38.805  35.444  18.594  1.00  0.00           N  
ATOM   1024  CD2 HIS B 697      38.792  33.966  16.983  1.00  0.00           C  
ATOM   1025  CE1 HIS B 697      38.078  35.944  17.610  1.00  0.00           C  
ATOM   1026  NE2 HIS B 697      38.055  35.067  16.621  1.00  0.00           N  
ATOM   1027  N   ARG B 698      39.822  30.272  20.512  1.00  0.00           N  
ATOM   1028  CA  ARG B 698      40.580  29.179  21.078  1.00  0.00           C  
ATOM   1029  C   ARG B 698      41.003  28.323  19.881  1.00  0.00           C  
ATOM   1030  O   ARG B 698      40.177  27.915  19.055  1.00  0.00           O  
ATOM   1031  CB  ARG B 698      39.713  28.394  22.073  1.00  0.00           C  
ATOM   1032  CG  ARG B 698      39.350  29.249  23.301  1.00  0.00           C  
ATOM   1033  CD  ARG B 698      38.481  28.531  24.334  1.00  0.00           C  
ATOM   1034  NE  ARG B 698      38.091  29.475  25.379  1.00  0.00           N  
ATOM   1035  CZ  ARG B 698      37.310  29.185  26.418  1.00  0.00           C  
ATOM   1036  NH1 ARG B 698      36.819  27.954  26.578  1.00  0.00           N  
ATOM   1037  NH2 ARG B 698      37.002  30.143  27.287  1.00  0.00           N  
ATOM   1038  N   ASN B 699      42.299  28.086  19.776  1.00  0.00           N  
ATOM   1039  CA  ASN B 699      42.832  27.307  18.672  1.00  0.00           C  
ATOM   1040  C   ASN B 699      42.578  25.814  18.893  1.00  0.00           C  
ATOM   1041  O   ASN B 699      43.468  25.058  19.317  1.00  0.00           O  
ATOM   1042  CB  ASN B 699      44.327  27.600  18.541  1.00  0.00           C  
ATOM   1043  CG  ASN B 699      44.955  26.888  17.370  1.00  0.00           C  
ATOM   1044  OD1 ASN B 699      44.261  26.464  16.457  1.00  0.00           O  
ATOM   1045  ND2 ASN B 699      46.280  26.764  17.389  1.00  0.00           N  
ATOM   1046  N   GLU B 700      41.344  25.408  18.628  1.00  0.00           N  
ATOM   1047  CA  GLU B 700      40.925  24.021  18.798  1.00  0.00           C  
ATOM   1048  C   GLU B 700      41.441  23.188  17.628  1.00  0.00           C  
ATOM   1049  O   GLU B 700      41.564  23.690  16.507  1.00  0.00           O  
ATOM   1050  CB  GLU B 700      39.395  23.934  18.812  1.00  0.00           C  
ATOM   1051  CG  GLU B 700      38.702  24.844  19.825  1.00  0.00           C  
ATOM   1052  CD  GLU B 700      38.822  24.338  21.260  1.00  0.00           C  
ATOM   1053  OE1 GLU B 700      39.306  23.197  21.452  1.00  0.00           O  
ATOM   1054  OE2 GLU B 700      38.421  25.076  22.195  1.00  0.00           O  
ATOM   1055  N   PRO B 703      41.753  21.906  17.870  1.00  0.00           N  
ATOM   1056  CA  PRO B 703      42.242  21.049  16.781  1.00  0.00           C  
ATOM   1057  C   PRO B 703      41.232  21.078  15.631  1.00  0.00           C  
ATOM   1058  O   PRO B 703      40.024  20.962  15.859  1.00  0.00           O  
ATOM   1059  CB  PRO B 703      42.325  19.680  17.440  1.00  0.00           C  
ATOM   1060  CG  PRO B 703      42.723  20.022  18.840  1.00  0.00           C  
ATOM   1061  CD  PRO B 703      41.847  21.219  19.170  1.00  0.00           C  
ATOM   1062  N   SER B 704      41.717  21.244  14.404  1.00  0.00           N  
ATOM   1063  CA  SER B 704      40.832  21.304  13.242  1.00  0.00           C  
ATOM   1064  C   SER B 704      39.946  20.074  13.105  1.00  0.00           C  
ATOM   1065  O   SER B 704      38.773  20.185  12.733  1.00  0.00           O  
ATOM   1066  CB  SER B 704      41.652  21.481  11.963  1.00  0.00           C  
ATOM   1067  OG  SER B 704      42.651  20.485  11.876  1.00  0.00           O  
ATOM   1068  N   GLY B 710      40.506  18.904  13.408  1.00  0.00           N  
ATOM   1069  CA  GLY B 710      39.747  17.668  13.301  1.00  0.00           C  
ATOM   1070  C   GLY B 710      38.520  17.615  14.193  1.00  0.00           C  
ATOM   1071  O   GLY B 710      37.536  16.950  13.864  1.00  0.00           O  
ATOM   1072  N   SER B 711      38.561  18.330  15.312  1.00  0.00           N  
ATOM   1073  CA  SER B 711      37.450  18.333  16.257  1.00  0.00           C  
ATOM   1074  C   SER B 711      36.389  19.400  16.007  1.00  0.00           C  
ATOM   1075  O   SER B 711      35.437  19.509  16.778  1.00  0.00           O  
ATOM   1076  CB  SER B 711      37.986  18.495  17.680  1.00  0.00           C  
ATOM   1077  OG  SER B 711      38.383  19.836  17.921  1.00  0.00           O  
ATOM   1078  N   LEU B 712      36.542  20.179  14.940  1.00  0.00           N  
ATOM   1079  CA  LEU B 712      35.586  21.241  14.630  1.00  0.00           C  
ATOM   1080  C   LEU B 712      34.320  20.650  14.044  1.00  0.00           C  
ATOM   1081  O   LEU B 712      34.379  19.679  13.290  1.00  0.00           O  
ATOM   1082  CB  LEU B 712      36.188  22.249  13.639  1.00  0.00           C  
ATOM   1083  CG  LEU B 712      37.441  22.995  14.104  1.00  0.00           C  
ATOM   1084  CD1 LEU B 712      37.947  23.912  12.987  1.00  0.00           C  
ATOM   1085  CD2 LEU B 712      37.125  23.796  15.349  1.00  0.00           C  
ATOM   1086  N   HIS B 713      33.175  21.237  14.388  1.00  0.00           N  
ATOM   1087  CA  HIS B 713      31.898  20.739  13.891  1.00  0.00           C  
ATOM   1088  C   HIS B 713      30.801  21.793  13.920  1.00  0.00           C  
ATOM   1089  O   HIS B 713      30.360  22.211  14.995  1.00  0.00           O  
ATOM   1090  CB  HIS B 713      31.445  19.538  14.718  1.00  0.00           C  
ATOM   1091  CG  HIS B 713      30.163  18.933  14.241  1.00  0.00           C  
ATOM   1092  ND1 HIS B 713      30.103  18.060  13.175  1.00  0.00           N  
ATOM   1093  CD2 HIS B 713      28.888  19.094  14.669  1.00  0.00           C  
ATOM   1094  CE1 HIS B 713      28.846  17.707  12.972  1.00  0.00           C  
ATOM   1095  NE2 HIS B 713      28.089  18.320  13.863  1.00  0.00           N  
ATOM   1096  N   GLY B 714      30.369  22.212  12.733  1.00  0.00           N  
ATOM   1097  CA  GLY B 714      29.311  23.202  12.611  1.00  0.00           C  
ATOM   1098  C   GLY B 714      29.439  24.353  13.586  1.00  0.00           C  
ATOM   1099  O   GLY B 714      30.525  24.930  13.734  1.00  0.00           O  
ATOM   1100  N   LEU B 715      28.336  24.664  14.264  1.00  0.00           N  
ATOM   1101  CA  LEU B 715      28.287  25.758  15.237  1.00  0.00           C  
ATOM   1102  C   LEU B 715      28.573  25.288  16.659  1.00  0.00           C  
ATOM   1103  O   LEU B 715      28.723  26.112  17.564  1.00  0.00           O  
ATOM   1104  CB  LEU B 715      26.900  26.419  15.223  1.00  0.00           C  
ATOM   1105  CG  LEU B 715      26.395  27.029  13.917  1.00  0.00           C  
ATOM   1106  CD1 LEU B 715      24.997  27.580  14.087  1.00  0.00           C  
ATOM   1107  CD2 LEU B 715      27.346  28.117  13.486  1.00  0.00           C  
ATOM   1108  N   MET B 716      28.635  23.974  16.859  1.00  0.00           N  
ATOM   1109  CA  MET B 716      28.872  23.418  18.186  1.00  0.00           C  
ATOM   1110  C   MET B 716      30.315  23.432  18.651  1.00  0.00           C  
ATOM   1111  O   MET B 716      30.591  23.653  19.827  1.00  0.00           O  
ATOM   1112  CB  MET B 716      28.344  21.990  18.257  1.00  0.00           C  
ATOM   1113  CG  MET B 716      26.924  21.894  18.776  1.00  0.00           C  
ATOM   1114  SD  MET B 716      25.719  22.683  17.727  1.00  0.00           S  
ATOM   1115  CE  MET B 716      24.821  21.252  17.120  1.00  0.00           C  
ATOM   1116  N   ARG B 718      31.238  23.177  17.736  1.00  0.00           N  
ATOM   1117  CA  ARG B 718      32.659  23.162  18.084  1.00  0.00           C  
ATOM   1118  C   ARG B 718      33.347  24.107  17.115  1.00  0.00           C  
ATOM   1119  O   ARG B 718      33.619  23.740  15.966  1.00  0.00           O  
ATOM   1120  CB  ARG B 718      33.228  21.755  17.922  1.00  0.00           C  
ATOM   1121  CG  ARG B 718      33.998  21.265  19.114  1.00  0.00           C  
ATOM   1122  CD  ARG B 718      33.068  20.605  20.127  1.00  0.00           C  
ATOM   1123  NE  ARG B 718      33.736  20.404  21.410  1.00  0.00           N  
ATOM   1124  CZ  ARG B 718      34.101  21.397  22.216  1.00  0.00           C  
ATOM   1125  NH1 ARG B 718      33.853  22.652  21.865  1.00  0.00           N  
ATOM   1126  NH2 ARG B 718      34.724  21.141  23.364  1.00  0.00           N  
ATOM   1127  N   VAL B 723      33.629  25.318  17.590  1.00  0.00           N  
ATOM   1128  CA  VAL B 723      34.235  26.357  16.765  1.00  0.00           C  
ATOM   1129  C   VAL B 723      35.529  26.898  17.367  1.00  0.00           C  
ATOM   1130  O   VAL B 723      35.917  26.509  18.467  1.00  0.00           O  
ATOM   1131  CB  VAL B 723      33.242  27.531  16.597  1.00  0.00           C  
ATOM   1132  CG1 VAL B 723      32.012  27.074  15.813  1.00  0.00           C  
ATOM   1133  CG2 VAL B 723      32.799  28.037  17.984  1.00  0.00           C  
ATOM   1134  N   ARG B 724      36.199  27.783  16.634  1.00  0.00           N  
ATOM   1135  CA  ARG B 724      37.430  28.404  17.114  1.00  0.00           C  
ATOM   1136  C   ARG B 724      37.149  29.835  17.567  1.00  0.00           C  
ATOM   1137  O   ARG B 724      37.764  30.326  18.519  1.00  0.00           O  
ATOM   1138  CB  ARG B 724      38.496  28.422  16.012  1.00  0.00           C  
ATOM   1139  CG  ARG B 724      39.238  27.110  15.863  1.00  0.00           C  
ATOM   1140  CD  ARG B 724      40.156  27.158  14.663  1.00  0.00           C  
ATOM   1141  NE  ARG B 724      41.019  25.986  14.621  1.00  0.00           N  
ATOM   1142  CZ  ARG B 724      42.007  25.816  13.751  1.00  0.00           C  
ATOM   1143  NH1 ARG B 724      42.256  26.744  12.838  1.00  0.00           N  
ATOM   1144  NH2 ARG B 724      42.760  24.722  13.812  1.00  0.00           N  
ATOM   1145  N   GLY B 725      36.229  30.506  16.872  1.00  0.00           N  
ATOM   1146  CA  GLY B 725      35.869  31.871  17.238  1.00  0.00           C  
ATOM   1147  C   GLY B 725      34.432  31.832  17.736  1.00  0.00           C  
ATOM   1148  O   GLY B 725      33.560  31.284  17.061  1.00  0.00           O  
ATOM   1149  N   PHE B 726      34.173  32.382  18.919  1.00  0.00           N  
ATOM   1150  CA  PHE B 726      32.817  32.344  19.455  1.00  0.00           C  
ATOM   1151  C   PHE B 726      32.505  33.559  20.335  1.00  0.00           C  
ATOM   1152  O   PHE B 726      33.385  34.387  20.601  1.00  0.00           O  
ATOM   1153  CB  PHE B 726      32.584  31.021  20.231  1.00  0.00           C  
ATOM   1154  CG  PHE B 726      33.522  30.809  21.395  1.00  0.00           C  
ATOM   1155  CD1 PHE B 726      34.809  30.303  21.196  1.00  0.00           C  
ATOM   1156  CD2 PHE B 726      33.136  31.167  22.690  1.00  0.00           C  
ATOM   1157  CE1 PHE B 726      35.702  30.164  22.258  1.00  0.00           C  
ATOM   1158  CE2 PHE B 726      34.014  31.035  23.761  1.00  0.00           C  
ATOM   1159  CZ  PHE B 726      35.308  30.532  23.546  1.00  0.00           C  
ATOM   1160  N   THR B 729      31.248  33.679  20.760  1.00  0.00           N  
ATOM   1161  CA  THR B 729      30.826  34.805  21.586  1.00  0.00           C  
ATOM   1162  C   THR B 729      30.223  34.217  22.851  1.00  0.00           C  
ATOM   1163  O   THR B 729      29.228  33.508  22.804  1.00  0.00           O  
ATOM   1164  CB  THR B 729      29.781  35.643  20.870  1.00  0.00           C  
ATOM   1165  OG1 THR B 729      30.272  35.995  19.567  1.00  0.00           O  
ATOM   1166  CG2 THR B 729      29.485  36.927  21.651  1.00  0.00           C  
ATOM   1167  N   GLN B 730      30.844  34.505  23.981  1.00  0.00           N  
ATOM   1168  CA  GLN B 730      30.402  33.964  25.254  1.00  0.00           C  
ATOM   1169  C   GLN B 730      29.415  34.922  25.945  1.00  0.00           C  
ATOM   1170  O   GLN B 730      29.634  36.127  25.910  1.00  0.00           O  
ATOM   1171  CB  GLN B 730      31.661  33.787  26.111  1.00  0.00           C  
ATOM   1172  CG  GLN B 730      31.695  32.607  26.998  1.00  0.00           C  
ATOM   1173  CD  GLN B 730      33.065  32.428  27.642  1.00  0.00           C  
ATOM   1174  OE1 GLN B 730      33.433  31.323  28.039  1.00  0.00           O  
ATOM   1175  NE2 GLN B 730      33.813  33.516  27.758  1.00  0.00           N  
ATOM   1176  N   ASP B 731      28.326  34.407  26.529  1.00  0.00           N  
ATOM   1177  CA  ASP B 731      27.381  35.257  27.291  1.00  0.00           C  
ATOM   1178  C   ASP B 731      27.978  35.193  28.698  1.00  0.00           C  
ATOM   1179  O   ASP B 731      27.402  34.649  29.649  1.00  0.00           O  
ATOM   1180  CB  ASP B 731      25.940  34.693  27.273  1.00  0.00           C  
ATOM   1181  CG  ASP B 731      25.833  33.264  27.844  1.00  0.00           C  
ATOM   1182  OD1 ASP B 731      26.638  32.381  27.481  1.00  0.00           O  
ATOM   1183  OD2 ASP B 731      24.916  33.020  28.650  1.00  0.00           O  
ATOM   1184  N   ASP B 732      29.163  35.766  28.796  1.00  0.00           N  
ATOM   1185  CA  ASP B 732      29.976  35.749  30.004  1.00  0.00           C  
ATOM   1186  C   ASP B 732      29.717  36.868  31.013  1.00  0.00           C  
ATOM   1187  O   ASP B 732      29.138  37.895  30.683  1.00  0.00           O  
ATOM   1188  CB  ASP B 732      31.428  35.836  29.557  1.00  0.00           C  
ATOM   1189  CG  ASP B 732      32.402  35.330  30.590  1.00  0.00           C  
ATOM   1190  OD1 ASP B 732      31.978  34.578  31.491  1.00  0.00           O  
ATOM   1191  OD2 ASP B 732      33.611  35.671  30.456  1.00  0.00           O  
ATOM   1192  N   ALA B 733      30.161  36.631  32.241  1.00  0.00           N  
ATOM   1193  CA  ALA B 733      30.104  37.614  33.305  1.00  0.00           C  
ATOM   1194  C   ALA B 733      30.978  37.138  34.440  1.00  0.00           C  
ATOM   1195  O   ALA B 733      31.214  35.939  34.608  1.00  0.00           O  
ATOM   1196  CB  ALA B 733      28.680  37.836  33.819  1.00  0.00           C  
ATOM   1197  N   HIS B 734      31.486  38.103  35.193  1.00  0.00           N  
ATOM   1198  CA  HIS B 734      32.251  37.810  36.377  1.00  0.00           C  
ATOM   1199  C   HIS B 734      31.651  38.625  37.478  1.00  0.00           C  
ATOM   1200  O   HIS B 734      31.368  39.800  37.309  1.00  0.00           O  
ATOM   1201  CB  HIS B 734      33.710  38.152  36.193  1.00  0.00           C  
ATOM   1202  CG  HIS B 734      34.319  37.365  35.096  1.00  0.00           C  
ATOM   1203  ND1 HIS B 734      34.277  37.784  33.787  1.00  0.00           N  
ATOM   1204  CD2 HIS B 734      34.806  36.104  35.077  1.00  0.00           C  
ATOM   1205  CE1 HIS B 734      34.709  36.816  33.004  1.00  0.00           C  
ATOM   1206  NE2 HIS B 734      35.033  35.786  33.763  1.00  0.00           N  
ATOM   1207  N   ILE B 735      31.437  37.965  38.605  1.00  0.00           N  
ATOM   1208  CA  ILE B 735      30.880  38.617  39.758  1.00  0.00           C  
ATOM   1209  C   ILE B 735      31.995  38.727  40.799  1.00  0.00           C  
ATOM   1210  O   ILE B 735      32.606  37.731  41.177  1.00  0.00           O  
ATOM   1211  CB  ILE B 735      29.710  37.797  40.316  1.00  0.00           C  
ATOM   1212  CG1 ILE B 735      28.598  37.720  39.270  1.00  0.00           C  
ATOM   1213  CG2 ILE B 735      29.208  38.433  41.587  1.00  0.00           C  
ATOM   1214  CD1 ILE B 735      27.511  36.670  39.596  1.00  0.00           C  
ATOM   1215  N   PHE B 736      32.258  39.958  41.219  1.00  0.00           N  
ATOM   1216  CA  PHE B 736      33.273  40.266  42.210  1.00  0.00           C  
ATOM   1217  C   PHE B 736      32.494  40.385  43.525  1.00  0.00           C  
ATOM   1218  O   PHE B 736      31.589  41.207  43.633  1.00  0.00           O  
ATOM   1219  CB  PHE B 736      33.949  41.599  41.873  1.00  0.00           C  
ATOM   1220  CG  PHE B 736      34.711  41.590  40.573  1.00  0.00           C  
ATOM   1221  CD1 PHE B 736      34.078  41.899  39.376  1.00  0.00           C  
ATOM   1222  CD2 PHE B 736      36.072  41.273  40.548  1.00  0.00           C  
ATOM   1223  CE1 PHE B 736      34.789  41.894  38.162  1.00  0.00           C  
ATOM   1224  CE2 PHE B 736      36.791  41.269  39.334  1.00  0.00           C  
ATOM   1225  CZ  PHE B 736      36.147  41.578  38.148  1.00  0.00           C  
ATOM   1226  N   CYS B 737      32.817  39.562  44.514  1.00  0.00           N  
ATOM   1227  CA  CYS B 737      32.075  39.638  45.786  1.00  0.00           C  
ATOM   1228  C   CYS B 737      32.952  39.260  46.984  1.00  0.00           C  
ATOM   1229  O   CYS B 737      34.138  38.932  46.825  1.00  0.00           O  
ATOM   1230  CB  CYS B 737      30.847  38.700  45.743  1.00  0.00           C  
ATOM   1231  SG  CYS B 737      31.254  36.920  45.559  1.00  0.00           S  
ATOM   1232  N   THR B 738      32.355  39.315  48.176  1.00  0.00           N  
ATOM   1233  CA  THR B 738      33.043  38.940  49.406  1.00  0.00           C  
ATOM   1234  C   THR B 738      32.794  37.453  49.581  1.00  0.00           C  
ATOM   1235  O   THR B 738      31.921  36.896  48.927  1.00  0.00           O  
ATOM   1236  CB  THR B 738      32.476  39.678  50.658  1.00  0.00           C  
ATOM   1237  OG1 THR B 738      31.134  39.241  50.925  1.00  0.00           O  
ATOM   1238  CG2 THR B 738      32.471  41.174  50.439  1.00  0.00           C  
ATOM   1239  N   GLU B 739      33.555  36.808  50.466  1.00  0.00           N  
ATOM   1240  CA  GLU B 739      33.382  35.383  50.717  1.00  0.00           C  
ATOM   1241  C   GLU B 739      31.989  35.106  51.272  1.00  0.00           C  
ATOM   1242  O   GLU B 739      31.398  34.057  51.000  1.00  0.00           O  
ATOM   1243  CB  GLU B 739      34.421  34.859  51.721  1.00  0.00           C  
ATOM   1244  CG  GLU B 739      35.865  35.303  51.488  1.00  0.00           C  
ATOM   1245  CD  GLU B 739      36.050  36.808  51.671  1.00  0.00           C  
ATOM   1246  OE1 GLU B 739      35.422  37.394  52.580  1.00  0.00           O  
ATOM   1247  OE2 GLU B 739      36.831  37.407  50.912  1.00  0.00           O  
ATOM   1248  N   GLU B 742      31.463  36.048  52.052  1.00  0.00           N  
ATOM   1249  CA  GLU B 742      30.145  35.872  52.652  1.00  0.00           C  
ATOM   1250  C   GLU B 742      29.021  35.952  51.629  1.00  0.00           C  
ATOM   1251  O   GLU B 742      27.921  35.448  51.868  1.00  0.00           O  
ATOM   1252  CB  GLU B 742      29.879  36.938  53.705  1.00  0.00           C  
ATOM   1253  CG  GLU B 742      31.006  37.138  54.716  1.00  0.00           C  
ATOM   1254  CD  GLU B 742      32.167  37.967  54.129  1.00  0.00           C  
ATOM   1255  OE1 GLU B 742      33.108  37.376  53.559  1.00  0.00           O  
ATOM   1256  OE2 GLU B 742      32.100  39.211  54.238  1.00  0.00           O  
ATOM   1257  N   GLN B 743      29.285  36.596  50.496  1.00  0.00           N  
ATOM   1258  CA  GLN B 743      28.250  36.744  49.469  1.00  0.00           C  
ATOM   1259  C   GLN B 743      28.212  35.594  48.484  1.00  0.00           C  
ATOM   1260  O   GLN B 743      27.277  35.494  47.674  1.00  0.00           O  
ATOM   1261  CB  GLN B 743      28.443  38.076  48.721  1.00  0.00           C  
ATOM   1262  CG  GLN B 743      28.326  39.285  49.636  1.00  0.00           C  
ATOM   1263  CD  GLN B 743      28.816  40.579  49.008  1.00  0.00           C  
ATOM   1264  OE1 GLN B 743      29.737  40.577  48.186  1.00  0.00           O  
ATOM   1265  NE2 GLN B 743      28.223  41.697  49.416  1.00  0.00           N  
ATOM   1266  N   ILE B 786      29.208  34.712  48.573  1.00  0.00           N  
ATOM   1267  CA  ILE B 786      29.318  33.552  47.691  1.00  0.00           C  
ATOM   1268  C   ILE B 786      28.043  32.727  47.577  1.00  0.00           C  
ATOM   1269  O   ILE B 786      27.625  32.407  46.463  1.00  0.00           O  
ATOM   1270  CB  ILE B 786      30.473  32.627  48.125  1.00  0.00           C  
ATOM   1271  CG1 ILE B 786      31.808  33.308  47.840  1.00  0.00           C  
ATOM   1272  CG2 ILE B 786      30.408  31.292  47.385  1.00  0.00           C  
ATOM   1273  CD1 ILE B 786      33.006  32.505  48.320  1.00  0.00           C  
ATOM   1274  N   ARG B 787      27.426  32.395  48.716  1.00  0.00           N  
ATOM   1275  CA  ARG B 787      26.198  31.606  48.725  1.00  0.00           C  
ATOM   1276  C   ARG B 787      25.076  32.244  47.910  1.00  0.00           C  
ATOM   1277  O   ARG B 787      24.496  31.596  47.053  1.00  0.00           O  
ATOM   1278  CB  ARG B 787      25.721  31.363  50.170  1.00  0.00           C  
ATOM   1279  CG  ARG B 787      24.352  30.663  50.283  1.00  0.00           C  
ATOM   1280  CD  ARG B 787      24.115  30.083  51.683  1.00  0.00           C  
ATOM   1281  NE  ARG B 787      25.227  29.220  52.082  1.00  0.00           N  
ATOM   1282  CZ  ARG B 787      25.257  28.468  53.177  1.00  0.00           C  
ATOM   1283  NH1 ARG B 787      24.224  28.457  54.012  1.00  0.00           N  
ATOM   1284  NH2 ARG B 787      26.325  27.722  53.435  1.00  0.00           N  
ATOM   1285  N   ASP B 788      24.778  33.509  48.162  1.00  0.00           N  
ATOM   1286  CA  ASP B 788      23.722  34.204  47.420  1.00  0.00           C  
ATOM   1287  C   ASP B 788      24.037  34.388  45.939  1.00  0.00           C  
ATOM   1288  O   ASP B 788      23.175  34.200  45.088  1.00  0.00           O  
ATOM   1289  CB  ASP B 788      23.450  35.572  48.029  1.00  0.00           C  
ATOM   1290  CG  ASP B 788      22.780  35.477  49.402  1.00  0.00           C  
ATOM   1291  OD1 ASP B 788      21.919  34.581  49.586  1.00  0.00           O  
ATOM   1292  OD2 ASP B 788      23.111  36.301  50.285  1.00  0.00           O  
ATOM   1293  N   GLU B 789      25.269  34.784  45.637  1.00  0.00           N  
ATOM   1294  CA  GLU B 789      25.655  34.986  44.252  1.00  0.00           C  
ATOM   1295  C   GLU B 789      25.624  33.683  43.451  1.00  0.00           C  
ATOM   1296  O   GLU B 789      25.168  33.686  42.307  1.00  0.00           O  
ATOM   1297  CB  GLU B 789      27.030  35.647  44.175  1.00  0.00           C  
ATOM   1298  CG  GLU B 789      26.981  37.105  44.613  1.00  0.00           C  
ATOM   1299  CD  GLU B 789      25.825  37.853  43.949  1.00  0.00           C  
ATOM   1300  OE1 GLU B 789      25.748  37.862  42.707  1.00  0.00           O  
ATOM   1301  OE2 GLU B 789      24.984  38.427  44.673  1.00  0.00           O  
ATOM   1302  N   VAL B 790      26.088  32.578  44.040  1.00  0.00           N  
ATOM   1303  CA  VAL B 790      26.046  31.293  43.337  1.00  0.00           C  
ATOM   1304  C   VAL B 790      24.592  30.897  43.146  1.00  0.00           C  
ATOM   1305  O   VAL B 790      24.221  30.395  42.076  1.00  0.00           O  
ATOM   1306  CB  VAL B 790      26.790  30.154  44.091  1.00  0.00           C  
ATOM   1307  CG1 VAL B 790      26.446  28.788  43.478  1.00  0.00           C  
ATOM   1308  CG2 VAL B 790      28.306  30.381  43.990  1.00  0.00           C  
ATOM   1309  N   ASN B 791      23.761  31.128  44.164  1.00  0.00           N  
ATOM   1310  CA  ASN B 791      22.343  30.800  44.035  1.00  0.00           C  
ATOM   1311  C   ASN B 791      21.711  31.631  42.904  1.00  0.00           C  
ATOM   1312  O   ASN B 791      20.838  31.140  42.188  1.00  0.00           O  
ATOM   1313  CB  ASN B 791      21.584  31.049  45.357  1.00  0.00           C  
ATOM   1314  CG  ASN B 791      21.822  29.954  46.388  1.00  0.00           C  
ATOM   1315  OD1 ASN B 791      22.222  28.840  46.049  1.00  0.00           O  
ATOM   1316  ND2 ASN B 791      21.561  30.263  47.648  1.00  0.00           N  
ATOM   1317  N   GLY B 792      22.153  32.882  42.755  1.00  0.00           N  
ATOM   1318  CA  GLY B 792      21.635  33.753  41.709  1.00  0.00           C  
ATOM   1319  C   GLY B 792      21.961  33.202  40.321  1.00  0.00           C  
ATOM   1320  O   GLY B 792      21.116  33.189  39.424  1.00  0.00           O  
ATOM   1321  N   CYS B 793      23.194  32.739  40.144  1.00  0.00           N  
ATOM   1322  CA  CYS B 793      23.612  32.153  38.868  1.00  0.00           C  
ATOM   1323  C   CYS B 793      22.810  30.881  38.592  1.00  0.00           C  
ATOM   1324  O   CYS B 793      22.376  30.646  37.461  1.00  0.00           O  
ATOM   1325  CB  CYS B 793      25.116  31.832  38.891  1.00  0.00           C  
ATOM   1326  SG  CYS B 793      26.169  33.305  38.930  1.00  0.00           S  
ATOM   1327  N   ILE B 794      22.602  30.063  39.622  1.00  0.00           N  
ATOM   1328  CA  ILE B 794      21.829  28.825  39.467  1.00  0.00           C  
ATOM   1329  C   ILE B 794      20.394  29.154  39.024  1.00  0.00           C  
ATOM   1330  O   ILE B 794      19.868  28.546  38.083  1.00  0.00           O  
ATOM   1331  CB  ILE B 794      21.820  28.003  40.798  1.00  0.00           C  
ATOM   1332  CG1 ILE B 794      23.239  27.524  41.109  1.00  0.00           C  
ATOM   1333  CG2 ILE B 794      20.893  26.813  40.691  1.00  0.00           C  
ATOM   1334  CD1 ILE B 794      23.342  26.688  42.357  1.00  0.00           C  
ATOM   1335  N   ARG B 795      19.770  30.121  39.689  1.00  0.00           N  
ATOM   1336  CA  ARG B 795      18.416  30.542  39.324  1.00  0.00           C  
ATOM   1337  C   ARG B 795      18.402  31.006  37.863  1.00  0.00           C  
ATOM   1338  O   ARG B 795      17.512  30.652  37.092  1.00  0.00           O  
ATOM   1339  CB  ARG B 795      17.940  31.713  40.205  1.00  0.00           C  
ATOM   1340  CG  ARG B 795      17.559  31.330  41.644  1.00  0.00           C  
ATOM   1341  CD  ARG B 795      16.526  32.291  42.252  1.00  0.00           C  
ATOM   1342  NE  ARG B 795      16.967  33.687  42.250  1.00  0.00           N  
ATOM   1343  CZ  ARG B 795      17.960  34.170  42.992  1.00  0.00           C  
ATOM   1344  NH1 ARG B 795      18.640  33.382  43.818  1.00  0.00           N  
ATOM   1345  NH2 ARG B 795      18.281  35.449  42.898  1.00  0.00           N  
ATOM   1346  N   LEU B 796      19.397  31.816  37.501  1.00  0.00           N  
ATOM   1347  CA  LEU B 796      19.499  32.337  36.143  1.00  0.00           C  
ATOM   1348  C   LEU B 796      19.594  31.219  35.102  1.00  0.00           C  
ATOM   1349  O   LEU B 796      19.018  31.338  34.019  1.00  0.00           O  
ATOM   1350  CB  LEU B 796      20.700  33.292  36.021  1.00  0.00           C  
ATOM   1351  CG  LEU B 796      20.872  33.976  34.668  1.00  0.00           C  
ATOM   1352  CD1 LEU B 796      19.634  34.816  34.345  1.00  0.00           C  
ATOM   1353  CD2 LEU B 796      22.117  34.853  34.726  1.00  0.00           C  
ATOM   1354  N   VAL B 797      20.313  30.143  35.415  1.00  0.00           N  
ATOM   1355  CA  VAL B 797      20.426  29.018  34.484  1.00  0.00           C  
ATOM   1356  C   VAL B 797      19.049  28.385  34.153  1.00  0.00           C  
ATOM   1357  O   VAL B 797      18.671  28.284  32.986  1.00  0.00           O  
ATOM   1358  CB  VAL B 797      21.345  27.916  35.051  1.00  0.00           C  
ATOM   1359  CG1 VAL B 797      21.278  26.674  34.156  1.00  0.00           C  
ATOM   1360  CG2 VAL B 797      22.797  28.427  35.142  1.00  0.00           C  
ATOM   1361  N   TYR B 798      18.312  27.959  35.178  1.00  0.00           N  
ATOM   1362  CA  TYR B 798      16.992  27.343  34.980  1.00  0.00           C  
ATOM   1363  C   TYR B 798      16.005  28.316  34.374  1.00  0.00           C  
ATOM   1364  O   TYR B 798      15.180  27.936  33.553  1.00  0.00           O  
ATOM   1365  CB  TYR B 798      16.437  26.836  36.304  1.00  0.00           C  
ATOM   1366  CG  TYR B 798      17.165  25.618  36.801  1.00  0.00           C  
ATOM   1367  CD1 TYR B 798      16.807  24.343  36.368  1.00  0.00           C  
ATOM   1368  CD2 TYR B 798      18.232  25.743  37.685  1.00  0.00           C  
ATOM   1369  CE1 TYR B 798      17.502  23.214  36.812  1.00  0.00           C  
ATOM   1370  CE2 TYR B 798      18.929  24.638  38.130  1.00  0.00           C  
ATOM   1371  CZ  TYR B 798      18.562  23.377  37.694  1.00  0.00           C  
ATOM   1372  OH  TYR B 798      19.270  22.298  38.137  1.00  0.00           O  
ATOM   1373  N   ASP B 799      16.104  29.574  34.784  1.00  0.00           N  
ATOM   1374  CA  ASP B 799      15.238  30.630  34.282  1.00  0.00           C  
ATOM   1375  C   ASP B 799      15.387  30.765  32.752  1.00  0.00           C  
ATOM   1376  O   ASP B 799      14.413  30.639  32.010  1.00  0.00           O  
ATOM   1377  CB  ASP B 799      15.600  31.943  35.002  1.00  0.00           C  
ATOM   1378  CG  ASP B 799      14.761  33.117  34.552  1.00  0.00           C  
ATOM   1379  OD1 ASP B 799      13.936  32.956  33.634  1.00  0.00           O  
ATOM   1380  OD2 ASP B 799      14.935  34.218  35.112  1.00  0.00           O  
ATOM   1381  N   MET B 800      16.609  30.993  32.277  1.00  0.00           N  
ATOM   1382  CA  MET B 800      16.840  31.142  30.835  1.00  0.00           C  
ATOM   1383  C   MET B 800      16.526  29.881  30.028  1.00  0.00           C  
ATOM   1384  O   MET B 800      15.871  29.957  28.987  1.00  0.00           O  
ATOM   1385  CB  MET B 800      18.282  31.610  30.582  1.00  0.00           C  
ATOM   1386  CG  MET B 800      18.505  33.064  31.053  1.00  0.00           C  
ATOM   1387  SD  MET B 800      20.207  33.712  30.832  1.00  0.00           S  
ATOM   1388  CE  MET B 800      20.359  33.745  29.045  1.00  0.00           C  
ATOM   1389  N   TYR B 801      16.962  28.722  30.509  1.00  0.00           N  
ATOM   1390  CA  TYR B 801      16.691  27.475  29.796  1.00  0.00           C  
ATOM   1391  C   TYR B 801      15.193  27.193  29.629  1.00  0.00           C  
ATOM   1392  O   TYR B 801      14.778  26.599  28.633  1.00  0.00           O  
ATOM   1393  CB  TYR B 801      17.342  26.290  30.511  1.00  0.00           C  
ATOM   1394  CG  TYR B 801      18.860  26.233  30.423  1.00  0.00           C  
ATOM   1395  CD1 TYR B 801      19.579  27.189  29.705  1.00  0.00           C  
ATOM   1396  CD2 TYR B 801      19.571  25.222  31.068  1.00  0.00           C  
ATOM   1397  CE1 TYR B 801      20.972  27.144  29.631  1.00  0.00           C  
ATOM   1398  CE2 TYR B 801      20.973  25.165  31.002  1.00  0.00           C  
ATOM   1399  CZ  TYR B 801      21.659  26.133  30.283  1.00  0.00           C  
ATOM   1400  OH  TYR B 801      23.038  26.108  30.221  1.00  0.00           O  
ATOM   1401  N   SER B 802      14.380  27.608  30.592  1.00  0.00           N  
ATOM   1402  CA  SER B 802      12.947  27.350  30.494  1.00  0.00           C  
ATOM   1403  C   SER B 802      12.307  28.178  29.374  1.00  0.00           C  
ATOM   1404  O   SER B 802      11.316  27.758  28.770  1.00  0.00           O  
ATOM   1405  CB  SER B 802      12.264  27.636  31.824  1.00  0.00           C  
ATOM   1406  OG  SER B 802      12.267  29.028  32.078  1.00  0.00           O  
ATOM   1407  N   THR B 803      12.872  29.344  29.075  1.00  0.00           N  
ATOM   1408  CA  THR B 803      12.325  30.165  28.000  1.00  0.00           C  
ATOM   1409  C   THR B 803      12.319  29.417  26.665  1.00  0.00           C  
ATOM   1410  O   THR B 803      11.419  29.610  25.835  1.00  0.00           O  
ATOM   1411  CB  THR B 803      13.131  31.462  27.829  1.00  0.00           C  
ATOM   1412  OG1 THR B 803      12.873  32.317  28.944  1.00  0.00           O  
ATOM   1413  CG2 THR B 803      12.744  32.183  26.521  1.00  0.00           C  
ATOM   1414  N   PHE B 804      13.315  28.551  26.476  1.00  0.00           N  
ATOM   1415  CA  PHE B 804      13.457  27.782  25.249  1.00  0.00           C  
ATOM   1416  C   PHE B 804      12.806  26.400  25.328  1.00  0.00           C  
ATOM   1417  O   PHE B 804      12.895  25.600  24.390  1.00  0.00           O  
ATOM   1418  CB  PHE B 804      14.945  27.639  24.912  1.00  0.00           C  
ATOM   1419  CG  PHE B 804      15.661  28.964  24.769  1.00  0.00           C  
ATOM   1420  CD1 PHE B 804      15.556  29.712  23.607  1.00  0.00           C  
ATOM   1421  CD2 PHE B 804      16.418  29.476  25.824  1.00  0.00           C  
ATOM   1422  CE1 PHE B 804      16.190  30.951  23.486  1.00  0.00           C  
ATOM   1423  CE2 PHE B 804      17.052  30.711  25.713  1.00  0.00           C  
ATOM   1424  CZ  PHE B 804      16.945  31.450  24.553  1.00  0.00           C  
ATOM   1425  N   GLY B 808      12.157  26.118  26.450  1.00  0.00           N  
ATOM   1426  CA  GLY B 808      11.511  24.831  26.600  1.00  0.00           C  
ATOM   1427  C   GLY B 808      12.408  23.706  27.078  1.00  0.00           C  
ATOM   1428  O   GLY B 808      12.074  22.536  26.892  1.00  0.00           O  
ATOM   1429  N   PHE B1143      13.554  24.039  27.674  1.00  0.00           N  
ATOM   1430  CA  PHE B1143      14.454  23.003  28.184  1.00  0.00           C  
ATOM   1431  C   PHE B1143      14.187  22.857  29.684  1.00  0.00           C  
ATOM   1432  O   PHE B1143      14.561  23.724  30.476  1.00  0.00           O  
ATOM   1433  CB  PHE B1143      15.929  23.385  27.940  1.00  0.00           C  
ATOM   1434  CG  PHE B1143      16.313  23.461  26.474  1.00  0.00           C  
ATOM   1435  CD1 PHE B1143      15.966  22.434  25.584  1.00  0.00           C  
ATOM   1436  CD2 PHE B1143      17.034  24.552  25.986  1.00  0.00           C  
ATOM   1437  CE1 PHE B1143      16.327  22.507  24.216  1.00  0.00           C  
ATOM   1438  CE2 PHE B1143      17.399  24.638  24.632  1.00  0.00           C  
ATOM   1439  CZ  PHE B1143      17.048  23.612  23.741  1.00  0.00           C  
ATOM   1440  N   GLU B1153      13.524  21.775  30.075  1.00  0.00           N  
ATOM   1441  CA  GLU B1153      13.200  21.568  31.484  1.00  0.00           C  
ATOM   1442  C   GLU B1153      13.987  20.449  32.143  1.00  0.00           C  
ATOM   1443  O   GLU B1153      14.078  20.405  33.369  1.00  0.00           O  
ATOM   1444  CB  GLU B1153      11.714  21.266  31.662  1.00  0.00           C  
ATOM   1445  CG  GLU B1153      10.997  22.228  32.596  1.00  0.00           C  
ATOM   1446  CD  GLU B1153      10.471  23.445  31.869  1.00  0.00           C  
ATOM   1447  OE1 GLU B1153       9.649  23.258  30.940  1.00  0.00           O  
ATOM   1448  OE2 GLU B1153      10.870  24.579  32.220  1.00  0.00           O  
ATOM   1449  N   LYS B1154      14.512  19.526  31.341  1.00  0.00           N  
ATOM   1450  CA  LYS B1154      15.307  18.425  31.876  1.00  0.00           C  
ATOM   1451  C   LYS B1154      16.773  18.874  31.905  1.00  0.00           C  
ATOM   1452  O   LYS B1154      17.427  19.009  30.867  1.00  0.00           O  
ATOM   1453  CB  LYS B1154      15.169  17.168  31.014  1.00  0.00           C  
ATOM   1454  CG  LYS B1154      15.966  15.972  31.558  1.00  0.00           C  
ATOM   1455  CD  LYS B1154      15.906  14.767  30.619  1.00  0.00           C  
ATOM   1456  CE  LYS B1154      16.770  13.613  31.124  1.00  0.00           C  
ATOM   1457  NZ  LYS B1154      16.717  12.434  30.194  1.00  0.00           N  
ATOM   1458  N   ILE B1155      17.278  19.101  33.108  1.00  0.00           N  
ATOM   1459  CA  ILE B1155      18.648  19.563  33.290  1.00  0.00           C  
ATOM   1460  C   ILE B1155      19.418  18.688  34.263  1.00  0.00           C  
ATOM   1461  O   ILE B1155      18.915  18.360  35.338  1.00  0.00           O  
ATOM   1462  CB  ILE B1155      18.628  21.009  33.818  1.00  0.00           C  
ATOM   1463  CG1 ILE B1155      18.004  21.923  32.759  1.00  0.00           C  
ATOM   1464  CG2 ILE B1155      20.044  21.461  34.203  1.00  0.00           C  
ATOM   1465  CD1 ILE B1155      17.389  23.159  33.334  1.00  0.00           C  
ATOM   1466  N   VAL B1156      20.632  18.311  33.879  1.00  0.00           N  
ATOM   1467  CA  VAL B1156      21.503  17.498  34.731  1.00  0.00           C  
ATOM   1468  C   VAL B1156      22.691  18.374  35.142  1.00  0.00           C  
ATOM   1469  O   VAL B1156      23.210  19.146  34.324  1.00  0.00           O  
ATOM   1470  CB  VAL B1156      22.012  16.240  33.984  1.00  0.00           C  
ATOM   1471  CG1 VAL B1156      23.188  15.621  34.724  1.00  0.00           C  
ATOM   1472  CG2 VAL B1156      20.880  15.200  33.898  1.00  0.00           C  
ATOM   1473  N   VAL B1157      23.109  18.258  36.400  1.00  0.00           N  
ATOM   1474  CA  VAL B1157      24.212  19.069  36.915  1.00  0.00           C  
ATOM   1475  C   VAL B1157      25.434  18.265  37.383  1.00  0.00           C  
ATOM   1476  O   VAL B1157      25.303  17.161  37.943  1.00  0.00           O  
ATOM   1477  CB  VAL B1157      23.724  19.952  38.086  1.00  0.00           C  
ATOM   1478  CG1 VAL B1157      24.804  20.937  38.479  1.00  0.00           C  
ATOM   1479  CG2 VAL B1157      22.460  20.679  37.698  1.00  0.00           C  
ATOM   1480  N   LYS B1158      26.620  18.835  37.159  1.00  0.00           N  
ATOM   1481  CA  LYS B1158      27.883  18.201  37.536  1.00  0.00           C  
ATOM   1482  C   LYS B1158      28.878  19.203  38.130  1.00  0.00           C  
ATOM   1483  O   LYS B1158      28.801  20.408  37.868  1.00  0.00           O  
ATOM   1484  CB  LYS B1158      28.498  17.514  36.318  1.00  0.00           C  
ATOM   1485  CG  LYS B1158      27.601  16.432  35.756  1.00  0.00           C  
ATOM   1486  CD  LYS B1158      28.307  15.591  34.714  1.00  0.00           C  
ATOM   1487  CE  LYS B1158      27.431  14.398  34.300  1.00  0.00           C  
ATOM   1488  NZ  LYS B1158      28.159  13.485  33.375  1.00  0.00           N  
ATOM   1489  N   LEU B1159      29.800  18.691  38.940  1.00  0.00           N  
ATOM   1490  CA  LEU B1159      30.818  19.505  39.585  1.00  0.00           C  
ATOM   1491  C   LEU B1159      32.196  19.036  39.130  1.00  0.00           C  
ATOM   1492  O   LEU B1159      32.616  17.911  39.423  1.00  0.00           O  
ATOM   1493  CB  LEU B1159      30.687  19.385  41.103  1.00  0.00           C  
ATOM   1494  CG  LEU B1159      31.629  20.222  41.963  1.00  0.00           C  
ATOM   1495  CD1 LEU B1159      31.642  21.656  41.494  1.00  0.00           C  
ATOM   1496  CD2 LEU B1159      31.153  20.157  43.400  1.00  0.00           C  
ATOM   1497  N   SER B1160      32.891  19.894  38.394  1.00  0.00           N  
ATOM   1498  CA  SER B1160      34.212  19.558  37.875  1.00  0.00           C  
ATOM   1499  C   SER B1160      35.269  20.030  38.858  1.00  0.00           C  
ATOM   1500  O   SER B1160      35.386  21.222  39.143  1.00  0.00           O  
ATOM   1501  CB  SER B1160      34.413  20.224  36.522  1.00  0.00           C  
ATOM   1502  OG  SER B1160      33.382  19.812  35.659  1.00  0.00           O  
ATOM   1503  N   THR B1161      36.044  19.082  39.361  1.00  0.00           N  
ATOM   1504  CA  THR B1161      37.059  19.363  40.359  1.00  0.00           C  
ATOM   1505  C   THR B1161      38.456  19.656  39.828  1.00  0.00           C  
ATOM   1506  O   THR B1161      38.716  19.541  38.633  1.00  0.00           O  
ATOM   1507  CB  THR B1161      37.134  18.197  41.327  1.00  0.00           C  
ATOM   1508  OG1 THR B1161      37.327  16.996  40.577  1.00  0.00           O  
ATOM   1509  CG2 THR B1161      35.829  18.076  42.107  1.00  0.00           C  
ATOM   1510  N   ARG B1162      39.347  20.020  40.752  1.00  0.00           N  
ATOM   1511  CA  ARG B1162      40.731  20.368  40.451  1.00  0.00           C  
ATOM   1512  C   ARG B1162      41.383  19.505  39.376  1.00  0.00           C  
ATOM   1513  O   ARG B1162      41.382  18.290  39.463  1.00  0.00           O  
ATOM   1514  CB  ARG B1162      41.563  20.317  41.736  1.00  0.00           C  
ATOM   1515  CG  ARG B1162      41.702  18.915  42.358  1.00  0.00           C  
ATOM   1516  CD  ARG B1162      42.126  19.010  43.810  1.00  0.00           C  
ATOM   1517  NE  ARG B1162      41.013  19.403  44.670  1.00  0.00           N  
ATOM   1518  CZ  ARG B1162      41.099  19.511  45.992  1.00  0.00           C  
ATOM   1519  NH1 ARG B1162      42.257  19.266  46.602  1.00  0.00           N  
ATOM   1520  NH2 ARG B1162      40.022  19.820  46.713  1.00  0.00           N  
ATOM   1521  N   PRO B1163      41.929  20.137  38.330  1.00  0.00           N  
ATOM   1522  CA  PRO B1163      42.595  19.423  37.230  1.00  0.00           C  
ATOM   1523  C   PRO B1163      44.068  19.171  37.575  1.00  0.00           C  
ATOM   1524  O   PRO B1163      44.580  19.748  38.540  1.00  0.00           O  
ATOM   1525  CB  PRO B1163      42.441  20.384  36.065  1.00  0.00           C  
ATOM   1526  CG  PRO B1163      42.590  21.726  36.738  1.00  0.00           C  
ATOM   1527  CD  PRO B1163      41.756  21.568  38.004  1.00  0.00           C  
ATOM   1528  N   GLU B1189      44.748  18.321  36.804  1.00  0.00           N  
ATOM   1529  CA  GLU B1189      46.166  18.045  37.067  1.00  0.00           C  
ATOM   1530  C   GLU B1189      46.999  19.325  37.017  1.00  0.00           C  
ATOM   1531  O   GLU B1189      47.791  19.584  37.914  1.00  0.00           O  
ATOM   1532  CB  GLU B1189      46.730  17.034  36.063  1.00  0.00           C  
ATOM   1533  CG  GLU B1189      46.746  15.598  36.571  1.00  0.00           C  
ATOM   1534  CD  GLU B1189      47.586  14.680  35.687  1.00  0.00           C  
ATOM   1535  OE1 GLU B1189      48.130  15.164  34.664  1.00  0.00           O  
ATOM   1536  OE2 GLU B1189      47.703  13.476  36.017  1.00  0.00           O  
ATOM   1537  N   LYS B1330      46.824  20.115  35.963  1.00  0.00           N  
ATOM   1538  CA  LYS B1330      47.536  21.386  35.826  1.00  0.00           C  
ATOM   1539  C   LYS B1330      46.654  22.508  36.386  1.00  0.00           C  
ATOM   1540  O   LYS B1330      45.636  22.864  35.793  1.00  0.00           O  
ATOM   1541  CB  LYS B1330      47.843  21.666  34.357  1.00  0.00           C  
ATOM   1542  CG  LYS B1330      48.816  20.694  33.736  1.00  0.00           C  
ATOM   1543  CD  LYS B1330      49.099  21.039  32.275  1.00  0.00           C  
ATOM   1544  CE  LYS B1330      49.637  22.466  32.128  1.00  0.00           C  
ATOM   1545  NZ  LYS B1330      50.841  22.721  32.989  1.00  0.00           N  
ATOM   1546  N   ARG B1334      47.050  23.080  37.515  1.00  0.00           N  
ATOM   1547  CA  ARG B1334      46.244  24.120  38.133  1.00  0.00           C  
ATOM   1548  C   ARG B1334      47.102  25.080  38.925  1.00  0.00           C  
ATOM   1549  O   ARG B1334      48.293  24.836  39.111  1.00  0.00           O  
ATOM   1550  CB  ARG B1334      45.221  23.474  39.083  1.00  0.00           C  
ATOM   1551  CG  ARG B1334      45.869  22.664  40.220  1.00  0.00           C  
ATOM   1552  CD  ARG B1334      44.829  22.019  41.158  1.00  0.00           C  
ATOM   1553  NE  ARG B1334      45.429  21.290  42.284  1.00  0.00           N  
ATOM   1554  CZ  ARG B1334      45.665  19.976  42.304  1.00  0.00           C  
ATOM   1555  NH1 ARG B1334      45.350  19.226  41.257  1.00  0.00           N  
ATOM   1556  NH2 ARG B1334      46.221  19.402  43.377  1.00  0.00           N  
ATOM   1557  N   ILE B1335      46.488  26.174  39.383  1.00  0.00           N  
ATOM   1558  CA  ILE B1335      47.169  27.155  40.224  1.00  0.00           C  
ATOM   1559  C   ILE B1335      46.365  27.204  41.508  1.00  0.00           C  
ATOM   1560  O   ILE B1335      45.214  26.758  41.531  1.00  0.00           O  
ATOM   1561  CB  ILE B1335      47.200  28.564  39.585  1.00  0.00           C  
ATOM   1562  CG1 ILE B1335      45.779  29.102  39.421  1.00  0.00           C  
ATOM   1563  CG2 ILE B1335      47.925  28.507  38.236  1.00  0.00           C  
ATOM   1564  CD1 ILE B1335      45.717  30.535  38.897  1.00  0.00           C  
ATOM   1565  N   GLY B1336      46.965  27.723  42.576  1.00  0.00           N  
ATOM   1566  CA  GLY B1336      46.271  27.787  43.853  1.00  0.00           C  
ATOM   1567  C   GLY B1336      46.604  26.580  44.718  1.00  0.00           C  
ATOM   1568  O   GLY B1336      46.957  25.522  44.192  1.00  0.00           O  
ATOM   1569  N   SER B1384      46.483  26.722  46.033  1.00  0.00           N  
ATOM   1570  CA  SER B1384      46.808  25.627  46.952  1.00  0.00           C  
ATOM   1571  C   SER B1384      45.696  24.588  47.073  1.00  0.00           C  
ATOM   1572  O   SER B1384      44.560  24.829  46.652  1.00  0.00           O  
ATOM   1573  CB  SER B1384      47.095  26.187  48.338  1.00  0.00           C  
ATOM   1574  OG  SER B1384      45.946  26.843  48.849  1.00  0.00           O  
ATOM   1575  N   ASP B1385      46.027  23.434  47.659  1.00  0.00           N  
ATOM   1576  CA  ASP B1385      45.044  22.376  47.852  1.00  0.00           C  
ATOM   1577  C   ASP B1385      44.006  22.843  48.871  1.00  0.00           C  
ATOM   1578  O   ASP B1385      42.866  22.374  48.879  1.00  0.00           O  
ATOM   1579  CB  ASP B1385      45.716  21.084  48.331  1.00  0.00           C  
ATOM   1580  CG  ASP B1385      46.511  20.387  47.230  1.00  0.00           C  
ATOM   1581  OD1 ASP B1385      46.423  20.794  46.047  1.00  0.00           O  
ATOM   1582  OD2 ASP B1385      47.224  19.411  47.549  1.00  0.00           O  
ATOM   1583  N   GLU B1386      44.407  23.773  49.730  1.00  0.00           N  
ATOM   1584  CA  GLU B1386      43.511  24.328  50.738  1.00  0.00           C  
ATOM   1585  C   GLU B1386      42.447  25.217  50.063  1.00  0.00           C  
ATOM   1586  O   GLU B1386      41.275  25.200  50.449  1.00  0.00           O  
ATOM   1587  CB  GLU B1386      44.314  25.144  51.745  1.00  0.00           C  
ATOM   1588  CG  GLU B1386      43.493  25.781  52.861  1.00  0.00           C  
ATOM   1589  CD  GLU B1386      42.626  26.945  52.385  1.00  0.00           C  
ATOM   1590  OE1 GLU B1386      43.143  27.814  51.641  1.00  0.00           O  
ATOM   1591  OE2 GLU B1386      41.431  27.002  52.764  1.00  0.00           O  
ATOM   1592  N   MET B1387      42.869  26.007  49.077  1.00  0.00           N  
ATOM   1593  CA  MET B1387      41.950  26.869  48.337  1.00  0.00           C  
ATOM   1594  C   MET B1387      40.952  26.011  47.532  1.00  0.00           C  
ATOM   1595  O   MET B1387      39.758  26.314  47.487  1.00  0.00           O  
ATOM   1596  CB  MET B1387      42.743  27.786  47.392  1.00  0.00           C  
ATOM   1597  CG  MET B1387      43.629  28.774  48.143  1.00  0.00           C  
ATOM   1598  SD  MET B1387      44.970  29.545  47.192  1.00  0.00           S  
ATOM   1599  CE  MET B1387      44.043  30.828  46.320  1.00  0.00           C  
ATOM   1600  N   TRP B1388      41.447  24.949  46.900  1.00  0.00           N  
ATOM   1601  CA  TRP B1388      40.592  24.053  46.121  1.00  0.00           C  
ATOM   1602  C   TRP B1388      39.614  23.291  47.008  1.00  0.00           C  
ATOM   1603  O   TRP B1388      38.472  23.048  46.605  1.00  0.00           O  
ATOM   1604  CB  TRP B1388      41.420  23.063  45.300  1.00  0.00           C  
ATOM   1605  CG  TRP B1388      41.976  23.679  44.065  1.00  0.00           C  
ATOM   1606  CD1 TRP B1388      43.184  24.315  43.921  1.00  0.00           C  
ATOM   1607  CD2 TRP B1388      41.334  23.746  42.788  1.00  0.00           C  
ATOM   1608  NE1 TRP B1388      43.330  24.771  42.625  1.00  0.00           N  
ATOM   1609  CE2 TRP B1388      42.209  24.436  41.911  1.00  0.00           C  
ATOM   1610  CE3 TRP B1388      40.103  23.285  42.298  1.00  0.00           C  
ATOM   1611  CZ2 TRP B1388      41.887  24.680  40.569  1.00  0.00           C  
ATOM   1612  CZ3 TRP B1388      39.783  23.522  40.969  1.00  0.00           C  
ATOM   1613  CH2 TRP B1388      40.675  24.215  40.117  1.00  0.00           C  
ATOM   1614  N   ASP B1389      40.058  22.901  48.204  1.00  0.00           N  
ATOM   1615  CA  ASP B1389      39.166  22.221  49.125  1.00  0.00           C  
ATOM   1616  C   ASP B1389      38.036  23.181  49.443  1.00  0.00           C  
ATOM   1617  O   ASP B1389      36.876  22.797  49.473  1.00  0.00           O  
ATOM   1618  CB  ASP B1389      39.845  21.882  50.457  1.00  0.00           C  
ATOM   1619  CG  ASP B1389      40.740  20.668  50.379  1.00  0.00           C  
ATOM   1620  OD1 ASP B1389      40.492  19.785  49.539  1.00  0.00           O  
ATOM   1621  OD2 ASP B1389      41.694  20.590  51.184  1.00  0.00           O  
ATOM   1622  N   ARG B1390      38.371  24.444  49.681  1.00  0.00           N  
ATOM   1623  CA  ARG B1390      37.342  25.394  50.057  1.00  0.00           C  
ATOM   1624  C   ARG B1390      36.386  25.755  48.915  1.00  0.00           C  
ATOM   1625  O   ARG B1390      35.176  25.849  49.126  1.00  0.00           O  
ATOM   1626  CB  ARG B1390      37.988  26.645  50.657  1.00  0.00           C  
ATOM   1627  CG  ARG B1390      36.995  27.699  51.156  1.00  0.00           C  
ATOM   1628  CD  ARG B1390      37.662  28.628  52.169  1.00  0.00           C  
ATOM   1629  NE  ARG B1390      39.114  28.649  51.979  1.00  0.00           N  
ATOM   1630  CZ  ARG B1390      39.757  29.443  51.130  1.00  0.00           C  
ATOM   1631  NH1 ARG B1390      39.082  30.310  50.388  1.00  0.00           N  
ATOM   1632  NH2 ARG B1390      41.077  29.343  50.998  1.00  0.00           N  
ATOM   1633  N   ALA B1391      36.926  25.934  47.713  1.00  0.00           N  
ATOM   1634  CA  ALA B1391      36.108  26.283  46.564  1.00  0.00           C  
ATOM   1635  C   ALA B1391      35.195  25.108  46.166  1.00  0.00           C  
ATOM   1636  O   ALA B1391      34.010  25.299  45.865  1.00  0.00           O  
ATOM   1637  CB  ALA B1391      37.012  26.714  45.397  1.00  0.00           C  
ATOM   1638  N   GLU B1392      35.733  23.892  46.197  1.00  0.00           N  
ATOM   1639  CA  GLU B1392      34.942  22.713  45.858  1.00  0.00           C  
ATOM   1640  C   GLU B1392      33.801  22.523  46.872  1.00  0.00           C  
ATOM   1641  O   GLU B1392      32.653  22.242  46.488  1.00  0.00           O  
ATOM   1642  CB  GLU B1392      35.846  21.476  45.778  1.00  0.00           C  
ATOM   1643  CG  GLU B1392      36.705  21.470  44.505  1.00  0.00           C  
ATOM   1644  CD  GLU B1392      37.774  20.387  44.480  1.00  0.00           C  
ATOM   1645  OE1 GLU B1392      37.731  19.472  45.330  1.00  0.00           O  
ATOM   1646  OE2 GLU B1392      38.659  20.448  43.594  1.00  0.00           O  
ATOM   1647  N   ALA B1393      34.097  22.705  48.157  1.00  0.00           N  
ATOM   1648  CA  ALA B1393      33.064  22.579  49.186  1.00  0.00           C  
ATOM   1649  C   ALA B1393      31.962  23.639  49.022  1.00  0.00           C  
ATOM   1650  O   ALA B1393      30.778  23.335  49.172  1.00  0.00           O  
ATOM   1651  CB  ALA B1393      33.685  22.696  50.584  1.00  0.00           C  
ATOM   1652  N   ASP B1394      32.346  24.887  48.739  1.00  0.00           N  
ATOM   1653  CA  ASP B1394      31.351  25.946  48.571  1.00  0.00           C  
ATOM   1654  C   ASP B1394      30.363  25.603  47.468  1.00  0.00           C  
ATOM   1655  O   ASP B1394      29.173  25.823  47.615  1.00  0.00           O  
ATOM   1656  CB  ASP B1394      31.997  27.295  48.232  1.00  0.00           C  
ATOM   1657  CG  ASP B1394      32.725  27.911  49.408  1.00  0.00           C  
ATOM   1658  OD1 ASP B1394      32.442  27.533  50.569  1.00  0.00           O  
ATOM   1659  OD2 ASP B1394      33.572  28.793  49.166  1.00  0.00           O  
ATOM   1660  N   LEU B1395      30.858  25.077  46.356  1.00  0.00           N  
ATOM   1661  CA  LEU B1395      29.980  24.729  45.258  1.00  0.00           C  
ATOM   1662  C   LEU B1395      29.147  23.483  45.575  1.00  0.00           C  
ATOM   1663  O   LEU B1395      27.964  23.428  45.235  1.00  0.00           O  
ATOM   1664  CB  LEU B1395      30.796  24.526  43.982  1.00  0.00           C  
ATOM   1665  CG  LEU B1395      31.521  25.787  43.465  1.00  0.00           C  
ATOM   1666  CD1 LEU B1395      32.245  25.428  42.183  1.00  0.00           C  
ATOM   1667  CD2 LEU B1395      30.542  26.935  43.206  1.00  0.00           C  
ATOM   1668  N   ALA B1396      29.756  22.489  46.221  1.00  0.00           N  
ATOM   1669  CA  ALA B1396      29.030  21.265  46.583  1.00  0.00           C  
ATOM   1670  C   ALA B1396      27.873  21.590  47.528  1.00  0.00           C  
ATOM   1671  O   ALA B1396      26.781  21.050  47.398  1.00  0.00           O  
ATOM   1672  CB  ALA B1396      29.970  20.266  47.244  1.00  0.00           C  
ATOM   1673  N   VAL B1397      28.134  22.473  48.486  1.00  0.00           N  
ATOM   1674  CA  VAL B1397      27.130  22.899  49.451  1.00  0.00           C  
ATOM   1675  C   VAL B1397      26.023  23.723  48.792  1.00  0.00           C  
ATOM   1676  O   VAL B1397      24.857  23.652  49.206  1.00  0.00           O  
ATOM   1677  CB  VAL B1397      27.794  23.720  50.591  1.00  0.00           C  
ATOM   1678  CG1 VAL B1397      26.736  24.476  51.413  1.00  0.00           C  
ATOM   1679  CG2 VAL B1397      28.608  22.766  51.492  1.00  0.00           C  
ATOM   1680  N   ALA B1398      26.368  24.505  47.768  1.00  0.00           N  
ATOM   1681  CA  ALA B1398      25.354  25.310  47.096  1.00  0.00           C  
ATOM   1682  C   ALA B1398      24.382  24.362  46.383  1.00  0.00           C  
ATOM   1683  O   ALA B1398      23.161  24.570  46.397  1.00  0.00           O  
ATOM   1684  CB  ALA B1398      26.010  26.282  46.089  1.00  0.00           C  
ATOM   1685  N   LEU B1400      24.916  23.310  45.771  1.00  0.00           N  
ATOM   1686  CA  LEU B1400      24.058  22.354  45.075  1.00  0.00           C  
ATOM   1687  C   LEU B1400      23.159  21.614  46.065  1.00  0.00           C  
ATOM   1688  O   LEU B1400      21.955  21.467  45.838  1.00  0.00           O  
ATOM   1689  CB  LEU B1400      24.901  21.366  44.272  1.00  0.00           C  
ATOM   1690  CG  LEU B1400      25.650  22.023  43.108  1.00  0.00           C  
ATOM   1691  CD1 LEU B1400      26.491  20.984  42.380  1.00  0.00           C  
ATOM   1692  CD2 LEU B1400      24.643  22.669  42.157  1.00  0.00           C  
ATOM   1693  N   GLU B1401      23.743  21.160  47.169  1.00  0.00           N  
ATOM   1694  CA  GLU B1401      22.972  20.461  48.185  1.00  0.00           C  
ATOM   1695  C   GLU B1401      21.886  21.348  48.780  1.00  0.00           C  
ATOM   1696  O   GLU B1401      20.756  20.900  48.974  1.00  0.00           O  
ATOM   1697  CB  GLU B1401      23.899  19.953  49.282  1.00  0.00           C  
ATOM   1698  CG  GLU B1401      24.623  18.678  48.888  1.00  0.00           C  
ATOM   1699  CD  GLU B1401      25.931  18.481  49.642  1.00  0.00           C  
ATOM   1700  OE1 GLU B1401      26.029  18.965  50.797  1.00  0.00           O  
ATOM   1701  OE2 GLU B1401      26.851  17.835  49.076  1.00  0.00           O  
ATOM   1702  N   GLU B1415      22.215  22.605  49.064  1.00  0.00           N  
ATOM   1703  CA  GLU B1415      21.221  23.509  49.641  1.00  0.00           C  
ATOM   1704  C   GLU B1415      20.084  23.772  48.666  1.00  0.00           C  
ATOM   1705  O   GLU B1415      18.983  24.137  49.078  1.00  0.00           O  
ATOM   1706  CB  GLU B1415      21.853  24.839  50.052  1.00  0.00           C  
ATOM   1707  CG  GLU B1415      22.879  24.710  51.162  1.00  0.00           C  
ATOM   1708  CD  GLU B1415      23.404  26.049  51.647  1.00  0.00           C  
ATOM   1709  OE1 GLU B1415      23.212  27.071  50.947  1.00  0.00           O  
ATOM   1710  OE2 GLU B1415      24.027  26.072  52.730  1.00  0.00           O  
ATOM   1711  N   ASN B1416      20.359  23.588  47.377  1.00  0.00           N  
ATOM   1712  CA  ASN B1416      19.361  23.801  46.335  1.00  0.00           C  
ATOM   1713  C   ASN B1416      18.705  22.462  46.001  1.00  0.00           C  
ATOM   1714  O   ASN B1416      17.879  22.368  45.090  1.00  0.00           O  
ATOM   1715  CB  ASN B1416      20.029  24.370  45.077  1.00  0.00           C  
ATOM   1716  CG  ASN B1416      20.209  25.875  45.134  1.00  0.00           C  
ATOM   1717  OD1 ASN B1416      19.310  26.626  44.765  1.00  0.00           O  
ATOM   1718  ND2 ASN B1416      21.370  26.325  45.604  1.00  0.00           N  
ATOM   1719  N   ASN B1418      19.086  21.439  46.760  1.00  0.00           N  
ATOM   1720  CA  ASN B1418      18.614  20.074  46.573  1.00  0.00           C  
ATOM   1721  C   ASN B1418      18.793  19.651  45.126  1.00  0.00           C  
ATOM   1722  O   ASN B1418      17.880  19.122  44.501  1.00  0.00           O  
ATOM   1723  CB  ASN B1418      17.146  19.923  46.973  1.00  0.00           C  
ATOM   1724  CG  ASN B1418      16.706  18.472  46.984  1.00  0.00           C  
ATOM   1725  OD1 ASN B1418      17.116  17.689  47.849  1.00  0.00           O  
ATOM   1726  ND2 ASN B1418      15.883  18.096  46.008  1.00  0.00           N  
ATOM   1727  N   ILE B1419      19.974  19.918  44.585  1.00  0.00           N  
ATOM   1728  CA  ILE B1419      20.276  19.546  43.217  1.00  0.00           C  
ATOM   1729  C   ILE B1419      21.219  18.363  43.261  1.00  0.00           C  
ATOM   1730  O   ILE B1419      22.357  18.490  43.721  1.00  0.00           O  
ATOM   1731  CB  ILE B1419      20.992  20.690  42.441  1.00  0.00           C  
ATOM   1732  CG1 ILE B1419      20.038  21.866  42.216  1.00  0.00           C  
ATOM   1733  CG2 ILE B1419      21.473  20.177  41.099  1.00  0.00           C  
ATOM   1734  CD1 ILE B1419      20.696  23.069  41.550  1.00  0.00           C  
ATOM   1735  N   PRO B1421      20.763  17.190  42.798  1.00  0.00           N  
ATOM   1736  CA  PRO B1421      21.659  16.027  42.816  1.00  0.00           C  
ATOM   1737  C   PRO B1421      22.751  16.301  41.786  1.00  0.00           C  
ATOM   1738  O   PRO B1421      22.509  17.019  40.812  1.00  0.00           O  
ATOM   1739  CB  PRO B1421      20.743  14.882  42.386  1.00  0.00           C  
ATOM   1740  CG  PRO B1421      19.814  15.580  41.388  1.00  0.00           C  
ATOM   1741  CD  PRO B1421      19.488  16.877  42.123  1.00  0.00           C  
ATOM   1742  N   PHE B1422      23.943  15.748  41.990  1.00  0.00           N  
ATOM   1743  CA  PHE B1422      25.019  15.963  41.037  1.00  0.00           C  
ATOM   1744  C   PHE B1422      26.076  14.889  41.101  1.00  0.00           C  
ATOM   1745  O   PHE B1422      26.182  14.160  42.091  1.00  0.00           O  
ATOM   1746  CB  PHE B1422      25.684  17.321  41.282  1.00  0.00           C  
ATOM   1747  CG  PHE B1422      26.491  17.389  42.553  1.00  0.00           C  
ATOM   1748  CD1 PHE B1422      27.834  17.024  42.558  1.00  0.00           C  
ATOM   1749  CD2 PHE B1422      25.914  17.856  43.740  1.00  0.00           C  
ATOM   1750  CE1 PHE B1422      28.602  17.135  43.726  1.00  0.00           C  
ATOM   1751  CE2 PHE B1422      26.676  17.968  44.914  1.00  0.00           C  
ATOM   1752  CZ  PHE B1422      28.023  17.611  44.905  1.00  0.00           C  
ATOM   1753  N   GLU B1423      26.864  14.802  40.036  1.00  0.00           N  
ATOM   1754  CA  GLU B1423      27.958  13.852  39.975  1.00  0.00           C  
ATOM   1755  C   GLU B1423      29.246  14.628  39.709  1.00  0.00           C  
ATOM   1756  O   GLU B1423      29.232  15.651  38.999  1.00  0.00           O  
ATOM   1757  CB  GLU B1423      27.732  12.837  38.857  1.00  0.00           C  
ATOM   1758  CG  GLU B1423      26.396  12.112  38.958  1.00  0.00           C  
ATOM   1759  CD  GLU B1423      26.247  11.023  37.913  1.00  0.00           C  
ATOM   1760  OE1 GLU B1423      26.982  11.062  36.911  1.00  0.00           O  
ATOM   1761  OE2 GLU B1423      25.380  10.134  38.091  1.00  0.00           O  
ATOM   1762  N   TYR B1424      30.346  14.155  40.296  1.00  0.00           N  
ATOM   1763  CA  TYR B1424      31.649  14.779  40.103  1.00  0.00           C  
ATOM   1764  C   TYR B1424      32.211  14.439  38.723  1.00  0.00           C  
ATOM   1765  O   TYR B1424      31.992  13.348  38.194  1.00  0.00           O  
ATOM   1766  CB  TYR B1424      32.658  14.296  41.155  1.00  0.00           C  
ATOM   1767  CG  TYR B1424      32.492  14.904  42.526  1.00  0.00           C  
ATOM   1768  CD1 TYR B1424      32.668  16.275  42.724  1.00  0.00           C  
ATOM   1769  CD2 TYR B1424      32.147  14.115  43.624  1.00  0.00           C  
ATOM   1770  CE1 TYR B1424      32.503  16.845  43.971  1.00  0.00           C  
ATOM   1771  CE2 TYR B1424      31.975  14.677  44.884  1.00  0.00           C  
ATOM   1772  CZ  TYR B1424      32.155  16.045  45.051  1.00  0.00           C  
ATOM   1773  OH  TYR B1424      31.984  16.620  46.290  1.00  0.00           O  
ATOM   1774  N   GLN B1425      32.936  15.394  38.153  1.00  0.00           N  
ATOM   1775  CA  GLN B1425      33.611  15.239  36.875  1.00  0.00           C  
ATOM   1776  C   GLN B1425      35.038  15.508  37.360  1.00  0.00           C  
ATOM   1777  O   GLN B1425      35.521  16.645  37.352  1.00  0.00           O  
ATOM   1778  CB  GLN B1425      33.124  16.324  35.908  1.00  0.00           C  
ATOM   1779  CG  GLN B1425      32.876  15.859  34.479  1.00  0.00           C  
ATOM   1780  CD  GLN B1425      31.816  16.708  33.761  1.00  0.00           C  
ATOM   1781  OE1 GLN B1425      31.788  17.939  33.895  1.00  0.00           O  
ATOM   1782  NE2 GLN B1425      30.951  16.054  32.996  1.00  0.00           N  
ATOM   1783  N   LEU B1426      35.693  14.458  37.831  1.00  0.00           N  
ATOM   1784  CA  LEU B1426      37.036  14.568  38.379  1.00  0.00           C  
ATOM   1785  C   LEU B1426      38.081  15.101  37.409  1.00  0.00           C  
ATOM   1786  O   LEU B1426      38.161  14.672  36.254  1.00  0.00           O  
ATOM   1787  CB  LEU B1426      37.471  13.204  38.925  1.00  0.00           C  
ATOM   1788  CG  LEU B1426      37.195  12.794  40.385  1.00  0.00           C  
ATOM   1789  CD1 LEU B1426      36.141  13.645  41.049  1.00  0.00           C  
ATOM   1790  CD2 LEU B1426      36.817  11.325  40.393  1.00  0.00           C  
ATOM   1791  N   GLY B1427      38.879  16.050  37.894  1.00  0.00           N  
ATOM   1792  CA  GLY B1427      39.932  16.629  37.077  1.00  0.00           C  
ATOM   1793  C   GLY B1427      39.512  17.512  35.912  1.00  0.00           C  
ATOM   1794  O   GLY B1427      40.361  17.877  35.095  1.00  0.00           O  
ATOM   1795  N   GLU B1437      38.232  17.870  35.823  1.00  0.00           N  
ATOM   1796  CA  GLU B1437      37.751  18.704  34.720  1.00  0.00           C  
ATOM   1797  C   GLU B1437      37.585  20.192  35.050  1.00  0.00           C  
ATOM   1798  O   GLU B1437      37.137  20.959  34.206  1.00  0.00           O  
ATOM   1799  CB  GLU B1437      36.416  18.167  34.176  1.00  0.00           C  
ATOM   1800  CG  GLU B1437      36.497  16.790  33.525  1.00  0.00           C  
ATOM   1801  CD  GLU B1437      37.595  16.711  32.481  1.00  0.00           C  
ATOM   1802  OE1 GLU B1437      37.588  17.537  31.543  1.00  0.00           O  
ATOM   1803  OE2 GLU B1437      38.470  15.827  32.595  1.00  0.00           O  
ATOM   1804  N   GLY B1438      37.930  20.598  36.270  1.00  0.00           N  
ATOM   1805  CA  GLY B1438      37.801  22.002  36.641  1.00  0.00           C  
ATOM   1806  C   GLY B1438      38.721  22.888  35.808  1.00  0.00           C  
ATOM   1807  O   GLY B1438      39.557  22.387  35.044  1.00  0.00           O  
ATOM   1808  N   ALA B1443      38.561  24.202  35.927  1.00  0.00           N  
ATOM   1809  CA  ALA B1443      39.415  25.118  35.181  1.00  0.00           C  
ATOM   1810  C   ALA B1443      40.713  25.193  35.967  1.00  0.00           C  
ATOM   1811  O   ALA B1443      40.724  24.902  37.163  1.00  0.00           O  
ATOM   1812  CB  ALA B1443      38.775  26.500  35.102  1.00  0.00           C  
ATOM   1813  N   PHE B1444      41.800  25.591  35.313  1.00  0.00           N  
ATOM   1814  CA  PHE B1444      43.074  25.679  36.022  1.00  0.00           C  
ATOM   1815  C   PHE B1444      42.972  26.641  37.201  1.00  0.00           C  
ATOM   1816  O   PHE B1444      43.755  26.544  38.158  1.00  0.00           O  
ATOM   1817  CB  PHE B1444      44.215  26.085  35.057  1.00  0.00           C  
ATOM   1818  CG  PHE B1444      44.234  27.556  34.662  1.00  0.00           C  
ATOM   1819  CD1 PHE B1444      44.807  28.511  35.492  1.00  0.00           C  
ATOM   1820  CD2 PHE B1444      43.748  27.960  33.418  1.00  0.00           C  
ATOM   1821  CE1 PHE B1444      44.903  29.855  35.097  1.00  0.00           C  
ATOM   1822  CE2 PHE B1444      43.839  29.306  33.006  1.00  0.00           C  
ATOM   1823  CZ  PHE B1444      44.415  30.245  33.846  1.00  0.00           C  
ATOM   1824  N   TYR B1448      41.996  27.548  37.161  1.00  0.00           N  
ATOM   1825  CA  TYR B1448      41.826  28.523  38.251  1.00  0.00           C  
ATOM   1826  C   TYR B1448      40.686  28.252  39.234  1.00  0.00           C  
ATOM   1827  O   TYR B1448      40.527  28.998  40.199  1.00  0.00           O  
ATOM   1828  CB  TYR B1448      41.646  29.940  37.677  1.00  0.00           C  
ATOM   1829  CG  TYR B1448      40.574  30.014  36.608  1.00  0.00           C  
ATOM   1830  CD1 TYR B1448      39.228  30.139  36.946  1.00  0.00           C  
ATOM   1831  CD2 TYR B1448      40.905  29.901  35.257  1.00  0.00           C  
ATOM   1832  CE1 TYR B1448      38.240  30.147  35.972  1.00  0.00           C  
ATOM   1833  CE2 TYR B1448      39.916  29.907  34.273  1.00  0.00           C  
ATOM   1834  CZ  TYR B1448      38.586  30.031  34.639  1.00  0.00           C  
ATOM   1835  OH  TYR B1448      37.603  30.038  33.671  1.00  0.00           O  
ATOM   1836  N   GLY B1456      39.889  27.212  39.007  1.00  0.00           N  
ATOM   1837  CA  GLY B1456      38.801  26.946  39.952  1.00  0.00           C  
ATOM   1838  C   GLY B1456      37.823  25.848  39.571  1.00  0.00           C  
ATOM   1839  O   GLY B1456      37.735  25.473  38.400  1.00  0.00           O  
ATOM   1840  N   PRO B1457      37.083  25.283  40.545  1.00  0.00           N  
ATOM   1841  CA  PRO B1457      36.130  24.226  40.203  1.00  0.00           C  
ATOM   1842  C   PRO B1457      34.910  24.863  39.548  1.00  0.00           C  
ATOM   1843  O   PRO B1457      34.735  26.088  39.588  1.00  0.00           O  
ATOM   1844  CB  PRO B1457      35.800  23.598  41.562  1.00  0.00           C  
ATOM   1845  CG  PRO B1457      35.862  24.775  42.487  1.00  0.00           C  
ATOM   1846  CD  PRO B1457      37.124  25.507  41.999  1.00  0.00           C  
ATOM   1847  N   LYS B1458      34.072  24.045  38.927  1.00  0.00           N  
ATOM   1848  CA  LYS B1458      32.900  24.605  38.294  1.00  0.00           C  
ATOM   1849  C   LYS B1458      31.701  23.688  38.275  1.00  0.00           C  
ATOM   1850  O   LYS B1458      31.816  22.454  38.192  1.00  0.00           O  
ATOM   1851  CB  LYS B1458      33.228  25.066  36.870  1.00  0.00           C  
ATOM   1852  CG  LYS B1458      34.063  24.114  36.076  1.00  0.00           C  
ATOM   1853  CD  LYS B1458      34.595  24.751  34.798  1.00  0.00           C  
ATOM   1854  CE  LYS B1458      35.286  23.721  33.941  1.00  0.00           C  
ATOM   1855  NZ  LYS B1458      35.247  24.110  32.506  1.00  0.00           N  
ATOM   1856  N   ILE B1459      30.543  24.312  38.397  1.00  0.00           N  
ATOM   1857  CA  ILE B1459      29.306  23.585  38.344  1.00  0.00           C  
ATOM   1858  C   ILE B1459      28.955  23.697  36.876  1.00  0.00           C  
ATOM   1859  O   ILE B1459      28.936  24.804  36.317  1.00  0.00           O  
ATOM   1860  CB  ILE B1459      28.215  24.260  39.168  1.00  0.00           C  
ATOM   1861  CG1 ILE B1459      28.592  24.235  40.646  1.00  0.00           C  
ATOM   1862  CG2 ILE B1459      26.897  23.599  38.864  1.00  0.00           C  
ATOM   1863  CD1 ILE B1459      27.736  25.116  41.526  1.00  0.00           C  
ATOM   1864  N   GLU B1460      28.709  22.559  36.244  1.00  0.00           N  
ATOM   1865  CA  GLU B1460      28.364  22.560  34.834  1.00  0.00           C  
ATOM   1866  C   GLU B1460      26.950  22.057  34.620  1.00  0.00           C  
ATOM   1867  O   GLU B1460      26.549  21.071  35.218  1.00  0.00           O  
ATOM   1868  CB  GLU B1460      29.400  21.750  34.051  1.00  0.00           C  
ATOM   1869  CG  GLU B1460      30.688  22.584  33.897  1.00  0.00           C  
ATOM   1870  CD  GLU B1460      31.766  21.934  33.062  1.00  0.00           C  
ATOM   1871  OE1 GLU B1460      32.438  20.999  33.549  1.00  0.00           O  
ATOM   1872  OE2 GLU B1460      31.950  22.367  31.909  1.00  0.00           O  
ATOM   1873  N   PHE B1461      26.203  22.765  33.778  1.00  0.00           N  
ATOM   1874  CA  PHE B1461      24.817  22.431  33.502  1.00  0.00           C  
ATOM   1875  C   PHE B1461      24.623  21.868  32.118  1.00  0.00           C  
ATOM   1876  O   PHE B1461      24.995  22.487  31.125  1.00  0.00           O  
ATOM   1877  CB  PHE B1461      23.924  23.658  33.655  1.00  0.00           C  
ATOM   1878  CG  PHE B1461      23.903  24.224  35.036  1.00  0.00           C  
ATOM   1879  CD1 PHE B1461      24.917  25.070  35.471  1.00  0.00           C  
ATOM   1880  CD2 PHE B1461      22.858  23.924  35.903  1.00  0.00           C  
ATOM   1881  CE1 PHE B1461      24.887  25.601  36.739  1.00  0.00           C  
ATOM   1882  CE2 PHE B1461      22.820  24.457  37.178  1.00  0.00           C  
ATOM   1883  CZ  PHE B1461      23.832  25.296  37.597  1.00  0.00           C  
ATOM   1884  N   THR B1462      24.018  20.691  32.066  1.00  0.00           N  
ATOM   1885  CA  THR B1462      23.748  20.018  30.806  1.00  0.00           C  
ATOM   1886  C   THR B1462      22.241  19.990  30.591  1.00  0.00           C  
ATOM   1887  O   THR B1462      21.490  19.538  31.460  1.00  0.00           O  
ATOM   1888  CB  THR B1462      24.254  18.564  30.843  1.00  0.00           C  
ATOM   1889  OG1 THR B1462      25.680  18.556  30.970  1.00  0.00           O  
ATOM   1890  CG2 THR B1462      23.844  17.823  29.572  1.00  0.00           C  
ATOM   1891  N   LEU B1463      21.786  20.462  29.443  1.00  0.00           N  
ATOM   1892  CA  LEU B1463      20.353  20.444  29.185  1.00  0.00           C  
ATOM   1893  C   LEU B1463      20.022  19.346  28.155  1.00  0.00           C  
ATOM   1894  O   LEU B1463      20.903  18.861  27.442  1.00  0.00           O  
ATOM   1895  CB  LEU B1463      19.888  21.828  28.701  1.00  0.00           C  
ATOM   1896  CG  LEU B1463      20.524  22.364  27.422  1.00  0.00           C  
ATOM   1897  CD1 LEU B1463      19.774  21.798  26.231  1.00  0.00           C  
ATOM   1898  CD2 LEU B1463      20.468  23.896  27.400  1.00  0.00           C  
ATOM   1899  N   TYR B1464      18.762  18.932  28.099  1.00  0.00           N  
ATOM   1900  CA  TYR B1464      18.365  17.901  27.144  1.00  0.00           C  
ATOM   1901  C   TYR B1464      17.366  18.459  26.145  1.00  0.00           C  
ATOM   1902  O   TYR B1464      16.422  19.142  26.535  1.00  0.00           O  
ATOM   1903  CB  TYR B1464      17.740  16.705  27.870  1.00  0.00           C  
ATOM   1904  CG  TYR B1464      18.756  15.818  28.526  1.00  0.00           C  
ATOM   1905  CD1 TYR B1464      19.480  16.262  29.631  1.00  0.00           C  
ATOM   1906  CD2 TYR B1464      19.040  14.551  28.009  1.00  0.00           C  
ATOM   1907  CE1 TYR B1464      20.463  15.478  30.202  1.00  0.00           C  
ATOM   1908  CE2 TYR B1464      20.024  13.756  28.575  1.00  0.00           C  
ATOM   1909  CZ  TYR B1464      20.734  14.228  29.666  1.00  0.00           C  
ATOM   1910  OH  TYR B1464      21.736  13.452  30.192  1.00  0.00           O  
ATOM   1911  N   ASP B1465      17.569  18.173  24.862  1.00  0.00           N  
ATOM   1912  CA  ASP B1465      16.637  18.670  23.847  1.00  0.00           C  
ATOM   1913  C   ASP B1465      15.456  17.704  23.712  1.00  0.00           C  
ATOM   1914  O   ASP B1465      15.347  16.754  24.491  1.00  0.00           O  
ATOM   1915  CB  ASP B1465      17.341  18.874  22.491  1.00  0.00           C  
ATOM   1916  CG  ASP B1465      18.028  17.626  21.979  1.00  0.00           C  
ATOM   1917  OD1 ASP B1465      17.616  16.510  22.364  1.00  0.00           O  
ATOM   1918  OD2 ASP B1465      18.971  17.763  21.171  1.00  0.00           O  
ATOM   1919  N   CYS B1475      14.576  17.946  22.742  1.00  0.00           N  
ATOM   1920  CA  CYS B1475      13.405  17.090  22.548  1.00  0.00           C  
ATOM   1921  C   CYS B1475      13.793  15.678  22.122  1.00  0.00           C  
ATOM   1922  O   CYS B1475      13.000  14.748  22.260  1.00  0.00           O  
ATOM   1923  CB  CYS B1475      12.437  17.721  21.526  1.00  0.00           C  
ATOM   1924  SG  CYS B1475      13.083  17.884  19.860  1.00  0.00           S  
ATOM   1925  N   LEU B1689      15.012  15.521  21.612  1.00  0.00           N  
ATOM   1926  CA  LEU B1689      15.523  14.215  21.190  1.00  0.00           C  
ATOM   1927  C   LEU B1689      16.289  13.513  22.326  1.00  0.00           C  
ATOM   1928  O   LEU B1689      17.055  12.590  22.091  1.00  0.00           O  
ATOM   1929  CB  LEU B1689      16.453  14.388  19.980  1.00  0.00           C  
ATOM   1930  CG  LEU B1689      15.914  14.045  18.589  1.00  0.00           C  
ATOM   1931  CD1 LEU B1689      14.483  14.558  18.423  1.00  0.00           C  
ATOM   1932  CD2 LEU B1689      16.847  14.630  17.528  1.00  0.00           C  
ATOM   1933  N   ASP B1690      16.074  13.976  23.555  1.00  0.00           N  
ATOM   1934  CA  ASP B1690      16.738  13.435  24.739  1.00  0.00           C  
ATOM   1935  C   ASP B1690      18.258  13.391  24.611  1.00  0.00           C  
ATOM   1936  O   ASP B1690      18.924  12.519  25.174  1.00  0.00           O  
ATOM   1937  CB  ASP B1690      16.194  12.040  25.065  1.00  0.00           C  
ATOM   1938  CG  ASP B1690      16.371  11.681  26.527  1.00  0.00           C  
ATOM   1939  OD1 ASP B1690      16.238  12.576  27.396  1.00  0.00           O  
ATOM   1940  OD2 ASP B1690      16.630  10.499  26.816  1.00  0.00           O  
ATOM   1941  N   ARG B1692      18.814  14.333  23.861  1.00  0.00           N  
ATOM   1942  CA  ARG B1692      20.258  14.398  23.708  1.00  0.00           C  
ATOM   1943  C   ARG B1692      20.806  15.397  24.735  1.00  0.00           C  
ATOM   1944  O   ARG B1692      20.170  16.413  25.013  1.00  0.00           O  
ATOM   1945  CB  ARG B1692      20.616  14.836  22.295  1.00  0.00           C  
ATOM   1946  CG  ARG B1692      20.125  13.877  21.227  1.00  0.00           C  
ATOM   1947  CD  ARG B1692      20.593  14.315  19.856  1.00  0.00           C  
ATOM   1948  NE  ARG B1692      20.068  15.632  19.503  1.00  0.00           N  
ATOM   1949  CZ  ARG B1692      20.486  16.337  18.458  1.00  0.00           C  
ATOM   1950  NH1 ARG B1692      21.430  15.848  17.670  1.00  0.00           N  
ATOM   1951  NH2 ARG B1692      19.969  17.533  18.205  1.00  0.00           N  
ATOM   1952  N   ALA B1693      21.982  15.103  25.286  1.00  0.00           N  
ATOM   1953  CA  ALA B1693      22.605  15.968  26.285  1.00  0.00           C  
ATOM   1954  C   ALA B1693      23.501  17.052  25.690  1.00  0.00           C  
ATOM   1955  O   ALA B1693      24.311  16.794  24.804  1.00  0.00           O  
ATOM   1956  CB  ALA B1693      23.405  15.125  27.280  1.00  0.00           C  
ATOM   1957  N   TRP B1700      23.354  18.273  26.193  1.00  0.00           N  
ATOM   1958  CA  TRP B1700      24.164  19.405  25.721  1.00  0.00           C  
ATOM   1959  C   TRP B1700      24.731  20.191  26.899  1.00  0.00           C  
ATOM   1960  O   TRP B1700      23.978  20.835  27.629  1.00  0.00           O  
ATOM   1961  CB  TRP B1700      23.320  20.361  24.877  1.00  0.00           C  
ATOM   1962  CG  TRP B1700      22.813  19.768  23.606  1.00  0.00           C  
ATOM   1963  CD1 TRP B1700      21.555  19.291  23.365  1.00  0.00           C  
ATOM   1964  CD2 TRP B1700      23.546  19.611  22.388  1.00  0.00           C  
ATOM   1965  NE1 TRP B1700      21.461  18.852  22.058  1.00  0.00           N  
ATOM   1966  CE2 TRP B1700      22.669  19.039  21.442  1.00  0.00           C  
ATOM   1967  CE3 TRP B1700      24.864  19.900  22.005  1.00  0.00           C  
ATOM   1968  CZ2 TRP B1700      23.068  18.753  20.132  1.00  0.00           C  
ATOM   1969  CZ3 TRP B1700      25.261  19.613  20.698  1.00  0.00           C  
ATOM   1970  CH2 TRP B1700      24.364  19.048  19.783  1.00  0.00           C  
ATOM   1971  N   GLN B1701      26.045  20.146  27.093  1.00  0.00           N  
ATOM   1972  CA  GLN B1701      26.630  20.890  28.205  1.00  0.00           C  
ATOM   1973  C   GLN B1701      26.747  22.342  27.759  1.00  0.00           C  
ATOM   1974  O   GLN B1701      27.337  22.624  26.711  1.00  0.00           O  
ATOM   1975  CB  GLN B1701      28.008  20.332  28.581  1.00  0.00           C  
ATOM   1976  CG  GLN B1701      28.550  20.890  29.898  1.00  0.00           C  
ATOM   1977  CD  GLN B1701      29.455  22.095  29.705  1.00  0.00           C  
ATOM   1978  OE1 GLN B1701      30.520  21.988  29.087  1.00  0.00           O  
ATOM   1979  NE2 GLN B1701      29.047  23.246  30.239  1.00  0.00           N  
ATOM   1980  N   CYS B1702      26.183  23.256  28.545  1.00  0.00           N  
ATOM   1981  CA  CYS B1702      26.203  24.679  28.188  1.00  0.00           C  
ATOM   1982  C   CYS B1702      26.589  25.611  29.335  1.00  0.00           C  
ATOM   1983  O   CYS B1702      27.608  26.300  29.270  1.00  0.00           O  
ATOM   1984  CB  CYS B1702      24.828  25.114  27.662  1.00  0.00           C  
ATOM   1985  SG  CYS B1702      24.220  24.205  26.213  1.00  0.00           S  
ATOM   1986  N   GLY B1703      25.763  25.624  30.378  1.00  0.00           N  
ATOM   1987  CA  GLY B1703      25.996  26.488  31.516  1.00  0.00           C  
ATOM   1988  C   GLY B1703      27.195  26.103  32.359  1.00  0.00           C  
ATOM   1989  O   GLY B1703      27.541  24.923  32.480  1.00  0.00           O  
ATOM   1990  N   THR B1704      27.821  27.119  32.945  1.00  0.00           N  
ATOM   1991  CA  THR B1704      28.976  26.938  33.793  1.00  0.00           C  
ATOM   1992  C   THR B1704      29.052  28.064  34.843  1.00  0.00           C  
ATOM   1993  O   THR B1704      28.830  29.242  34.548  1.00  0.00           O  
ATOM   1994  CB  THR B1704      30.274  26.878  32.943  1.00  0.00           C  
ATOM   1995  OG1 THR B1704      31.362  26.482  33.786  1.00  0.00           O  
ATOM   1996  CG2 THR B1704      30.587  28.267  32.301  1.00  0.00           C  
ATOM   1997  N   VAL B1705      29.297  27.673  36.087  1.00  0.00           N  
ATOM   1998  CA  VAL B1705      29.412  28.589  37.208  1.00  0.00           C  
ATOM   1999  C   VAL B1705      30.729  28.168  37.852  1.00  0.00           C  
ATOM   2000  O   VAL B1705      30.878  27.016  38.254  1.00  0.00           O  
ATOM   2001  CB  VAL B1705      28.216  28.409  38.170  1.00  0.00           C  
ATOM   2002  CG1 VAL B1705      28.402  29.257  39.416  1.00  0.00           C  
ATOM   2003  CG2 VAL B1705      26.919  28.834  37.451  1.00  0.00           C  
ATOM   2004  N   GLN B1706      31.678  29.099  37.946  1.00  0.00           N  
ATOM   2005  CA  GLN B1706      33.015  28.788  38.467  1.00  0.00           C  
ATOM   2006  C   GLN B1706      33.448  29.689  39.624  1.00  0.00           C  
ATOM   2007  O   GLN B1706      33.223  30.899  39.593  1.00  0.00           O  
ATOM   2008  CB  GLN B1706      34.014  28.900  37.296  1.00  0.00           C  
ATOM   2009  CG  GLN B1706      33.357  28.607  35.934  1.00  0.00           C  
ATOM   2010  CD  GLN B1706      34.324  28.713  34.765  1.00  0.00           C  
ATOM   2011  OE1 GLN B1706      35.389  29.317  34.884  1.00  0.00           O  
ATOM   2012  NE2 GLN B1706      33.938  28.149  33.620  1.00  0.00           N  
ATOM   2013  N   LEU B1707      34.096  29.098  40.629  1.00  0.00           N  
ATOM   2014  CA  LEU B1707      34.536  29.844  41.807  1.00  0.00           C  
ATOM   2015  C   LEU B1707      36.054  30.009  41.755  1.00  0.00           C  
ATOM   2016  O   LEU B1707      36.810  29.038  41.781  1.00  0.00           O  
ATOM   2017  CB  LEU B1707      34.096  29.116  43.086  1.00  0.00           C  
ATOM   2018  CG  LEU B1707      34.211  29.836  44.438  1.00  0.00           C  
ATOM   2019  CD1 LEU B1707      33.523  31.214  44.392  1.00  0.00           C  
ATOM   2020  CD2 LEU B1707      33.587  28.950  45.535  1.00  0.00           C  
ATOM   2021  N   ASP B1708      36.478  31.263  41.724  1.00  0.00           N  
ATOM   2022  CA  ASP B1708      37.876  31.614  41.566  1.00  0.00           C  
ATOM   2023  C   ASP B1708      38.454  32.473  42.698  1.00  0.00           C  
ATOM   2024  O   ASP B1708      38.085  33.645  42.881  1.00  0.00           O  
ATOM   2025  CB  ASP B1708      37.980  32.298  40.190  1.00  0.00           C  
ATOM   2026  CG  ASP B1708      39.357  32.823  39.868  1.00  0.00           C  
ATOM   2027  OD1 ASP B1708      40.316  32.626  40.649  1.00  0.00           O  
ATOM   2028  OD2 ASP B1708      39.463  33.447  38.787  1.00  0.00           O  
ATOM   2029  N   PHE B1709      39.352  31.863  43.470  1.00  0.00           N  
ATOM   2030  CA  PHE B1709      40.025  32.535  44.583  1.00  0.00           C  
ATOM   2031  C   PHE B1709      41.459  32.884  44.148  1.00  0.00           C  
ATOM   2032  O   PHE B1709      42.270  33.335  44.957  1.00  0.00           O  
ATOM   2033  CB  PHE B1709      40.116  31.608  45.820  1.00  0.00           C  
ATOM   2034  CG  PHE B1709      38.779  31.203  46.403  1.00  0.00           C  
ATOM   2035  CD1 PHE B1709      37.695  32.073  46.388  1.00  0.00           C  
ATOM   2036  CD2 PHE B1709      38.628  29.969  47.024  1.00  0.00           C  
ATOM   2037  CE1 PHE B1709      36.475  31.715  46.990  1.00  0.00           C  
ATOM   2038  CE2 PHE B1709      37.422  29.606  47.627  1.00  0.00           C  
ATOM   2039  CZ  PHE B1709      36.342  30.481  47.610  1.00  0.00           C  
ATOM   2040  N   SER B1710      41.772  32.672  42.873  1.00  0.00           N  
ATOM   2041  CA  SER B1710      43.129  32.922  42.379  1.00  0.00           C  
ATOM   2042  C   SER B1710      43.408  34.115  41.457  1.00  0.00           C  
ATOM   2043  O   SER B1710      44.348  34.875  41.691  1.00  0.00           O  
ATOM   2044  CB  SER B1710      43.647  31.670  41.681  1.00  0.00           C  
ATOM   2045  OG  SER B1710      44.008  30.686  42.632  1.00  0.00           O  
ATOM   2046  N   LEU B1725      42.613  34.276  40.409  1.00  0.00           N  
ATOM   2047  CA  LEU B1725      42.869  35.345  39.459  1.00  0.00           C  
ATOM   2048  C   LEU B1725      42.849  36.757  40.015  1.00  0.00           C  
ATOM   2049  O   LEU B1725      43.667  37.586  39.616  1.00  0.00           O  
ATOM   2050  CB  LEU B1725      41.929  35.219  38.252  1.00  0.00           C  
ATOM   2051  CG  LEU B1725      42.017  33.820  37.609  1.00  0.00           C  
ATOM   2052  CD1 LEU B1725      41.149  33.774  36.344  1.00  0.00           C  
ATOM   2053  CD2 LEU B1725      43.489  33.452  37.278  1.00  0.00           C  
ATOM   2054  N   PRO B1726      41.919  37.067  40.933  1.00  0.00           N  
ATOM   2055  CA  PRO B1726      41.913  38.433  41.465  1.00  0.00           C  
ATOM   2056  C   PRO B1726      43.209  38.810  42.188  1.00  0.00           C  
ATOM   2057  O   PRO B1726      43.730  39.917  42.015  1.00  0.00           O  
ATOM   2058  CB  PRO B1726      40.675  38.460  42.369  1.00  0.00           C  
ATOM   2059  CG  PRO B1726      40.354  37.010  42.595  1.00  0.00           C  
ATOM   2060  CD  PRO B1726      40.695  36.346  41.316  1.00  0.00           C  
ATOM   2061  N   SER B1727      43.739  37.884  42.977  1.00  0.00           N  
ATOM   2062  CA  SER B1727      44.983  38.124  43.697  1.00  0.00           C  
ATOM   2063  C   SER B1727      46.098  38.320  42.669  1.00  0.00           C  
ATOM   2064  O   SER B1727      46.822  39.311  42.704  1.00  0.00           O  
ATOM   2065  CB  SER B1727      45.305  36.925  44.597  1.00  0.00           C  
ATOM   2066  OG  SER B1727      46.347  37.252  45.486  1.00  0.00           O  
ATOM   2067  N   ARG B1728      46.227  37.387  41.733  1.00  0.00           N  
ATOM   2068  CA  ARG B1728      47.259  37.512  40.702  1.00  0.00           C  
ATOM   2069  C   ARG B1728      47.169  38.769  39.847  1.00  0.00           C  
ATOM   2070  O   ARG B1728      48.172  39.189  39.245  1.00  0.00           O  
ATOM   2071  CB  ARG B1728      47.242  36.303  39.783  1.00  0.00           C  
ATOM   2072  CG  ARG B1728      47.735  35.060  40.458  1.00  0.00           C  
ATOM   2073  CD  ARG B1728      47.562  33.876  39.572  1.00  0.00           C  
ATOM   2074  NE  ARG B1728      48.299  32.728  40.088  1.00  0.00           N  
ATOM   2075  CZ  ARG B1728      49.248  32.101  39.404  1.00  0.00           C  
ATOM   2076  NH1 ARG B1728      49.572  32.524  38.184  1.00  0.00           N  
ATOM   2077  NH2 ARG B1728      49.855  31.045  39.929  1.00  0.00           N  
ATOM   2078  N   LEU B1729      45.987  39.373  39.766  1.00  0.00           N  
ATOM   2079  CA  LEU B1729      45.858  40.582  38.965  1.00  0.00           C  
ATOM   2080  C   LEU B1729      45.747  41.834  39.840  1.00  0.00           C  
ATOM   2081  O   LEU B1729      45.335  42.896  39.371  1.00  0.00           O  
ATOM   2082  CB  LEU B1729      44.657  40.481  37.991  1.00  0.00           C  
ATOM   2083  CG  LEU B1729      44.773  39.504  36.811  1.00  0.00           C  
ATOM   2084  CD1 LEU B1729      43.486  39.489  36.027  1.00  0.00           C  
ATOM   2085  CD2 LEU B1729      45.887  39.930  35.891  1.00  0.00           C  
ATOM   2086  N   SER B1752      46.122  41.698  41.111  1.00  0.00           N  
ATOM   2087  CA  SER B1752      46.107  42.807  42.069  1.00  0.00           C  
ATOM   2088  C   SER B1752      44.779  43.509  42.322  1.00  0.00           C  
ATOM   2089  O   SER B1752      44.745  44.733  42.507  1.00  0.00           O  
ATOM   2090  CB  SER B1752      47.151  43.859  41.673  1.00  0.00           C  
ATOM   2091  OG  SER B1752      48.446  43.308  41.778  1.00  0.00           O  
ATOM   2092  N   ALA B1753      43.690  42.746  42.340  1.00  0.00           N  
ATOM   2093  CA  ALA B1753      42.383  43.329  42.603  1.00  0.00           C  
ATOM   2094  C   ALA B1753      42.184  43.417  44.115  1.00  0.00           C  
ATOM   2095  O   ALA B1753      42.618  42.528  44.843  1.00  0.00           O  
ATOM   2096  CB  ALA B1753      41.296  42.455  41.989  1.00  0.00           C  
ATOM   2097  N   SER B1757      41.529  44.472  44.584  1.00  0.00           N  
ATOM   2098  CA  SER B1757      41.274  44.637  46.013  1.00  0.00           C  
ATOM   2099  C   SER B1757      40.171  45.646  46.258  1.00  0.00           C  
ATOM   2100  O   SER B1757      39.772  46.376  45.354  1.00  0.00           O  
ATOM   2101  CB  SER B1757      42.546  45.097  46.752  1.00  0.00           C  
ATOM   2102  OG  SER B1757      42.806  46.472  46.526  1.00  0.00           O  
ATOM   2103  N   TYR B1758      39.666  45.664  47.486  1.00  0.00           N  
ATOM   2104  CA  TYR B1758      38.629  46.600  47.880  1.00  0.00           C  
ATOM   2105  C   TYR B1758      38.767  46.861  49.381  1.00  0.00           C  
ATOM   2106  O   TYR B1758      39.315  46.034  50.105  1.00  0.00           O  
ATOM   2107  CB  TYR B1758      37.231  46.035  47.607  1.00  0.00           C  
ATOM   2108  CG  TYR B1758      36.880  44.821  48.438  1.00  0.00           C  
ATOM   2109  CD1 TYR B1758      37.268  43.540  48.031  1.00  0.00           C  
ATOM   2110  CD2 TYR B1758      36.158  44.948  49.624  1.00  0.00           C  
ATOM   2111  CE1 TYR B1758      36.948  42.423  48.776  1.00  0.00           C  
ATOM   2112  CE2 TYR B1758      35.829  43.827  50.388  1.00  0.00           C  
ATOM   2113  CZ  TYR B1758      36.228  42.569  49.955  1.00  0.00           C  
ATOM   2114  OH  TYR B1758      35.918  41.451  50.685  1.00  0.00           O  
ATOM   2115  N   VAL B1759      38.249  47.998  49.837  1.00  0.00           N  
ATOM   2116  CA  VAL B1759      38.307  48.351  51.250  1.00  0.00           C  
ATOM   2117  C   VAL B1759      37.138  47.711  51.981  1.00  0.00           C  
ATOM   2118  O   VAL B1759      35.977  47.991  51.679  1.00  0.00           O  
ATOM   2119  CB  VAL B1759      38.225  49.880  51.454  1.00  0.00           C  
ATOM   2120  CG1 VAL B1759      38.576  50.229  52.903  1.00  0.00           C  
ATOM   2121  CG2 VAL B1759      39.164  50.598  50.469  1.00  0.00           C  
ATOM   2122  N   GLY B1760      37.440  46.839  52.930  1.00  0.00           N  
ATOM   2123  CA  GLY B1760      36.385  46.193  53.685  1.00  0.00           C  
ATOM   2124  C   GLY B1760      35.736  47.163  54.660  1.00  0.00           C  
ATOM   2125  O   GLY B1760      36.160  48.313  54.782  1.00  0.00           O  
ATOM   2126  N   GLU B1764      34.701  46.701  55.351  1.00  0.00           N  
ATOM   2127  CA  GLU B1764      33.991  47.521  56.320  1.00  0.00           C  
ATOM   2128  C   GLU B1764      34.940  47.898  57.462  1.00  0.00           C  
ATOM   2129  O   GLU B1764      34.882  49.013  57.995  1.00  0.00           O  
ATOM   2130  CB  GLU B1764      32.781  46.745  56.835  1.00  0.00           C  
ATOM   2131  CG  GLU B1764      31.913  46.250  55.694  1.00  0.00           C  
ATOM   2132  CD  GLU B1764      30.715  45.422  56.136  1.00  0.00           C  
ATOM   2133  OE1 GLU B1764      29.901  45.930  56.948  1.00  0.00           O  
ATOM   2134  OE2 GLU B1764      30.589  44.266  55.653  1.00  0.00           O  
ATOM   2135  N   ASP B1765      35.822  46.964  57.816  1.00  0.00           N  
ATOM   2136  CA  ASP B1765      36.819  47.185  58.861  1.00  0.00           C  
ATOM   2137  C   ASP B1765      37.997  47.927  58.235  1.00  0.00           C  
ATOM   2138  O   ASP B1765      39.130  47.853  58.706  1.00  0.00           O  
ATOM   2139  CB  ASP B1765      37.291  45.846  59.439  1.00  0.00           C  
ATOM   2140  CG  ASP B1765      37.594  44.815  58.360  1.00  0.00           C  
ATOM   2141  OD1 ASP B1765      38.361  45.123  57.419  1.00  0.00           O  
ATOM   2142  OD2 ASP B1765      37.066  43.687  58.458  1.00  0.00           O  
ATOM   2143  N   ASN B1767      37.707  48.654  57.167  1.00  0.00           N  
ATOM   2144  CA  ASN B1767      38.711  49.410  56.436  1.00  0.00           C  
ATOM   2145  C   ASN B1767      40.012  48.676  56.151  1.00  0.00           C  
ATOM   2146  O   ASN B1767      41.050  49.299  55.942  1.00  0.00           O  
ATOM   2147  CB  ASN B1767      38.996  50.741  57.130  1.00  0.00           C  
ATOM   2148  CG  ASN B1767      38.349  51.909  56.406  1.00  0.00           C  
ATOM   2149  OD1 ASN B1767      37.123  51.966  56.265  1.00  0.00           O  
ATOM   2150  ND2 ASN B1767      39.169  52.839  55.926  1.00  0.00           N  
ATOM   2151  N   GLU B1768      39.951  47.348  56.144  1.00  0.00           N  
ATOM   2152  CA  GLU B1768      41.117  46.540  55.817  1.00  0.00           C  
ATOM   2153  C   GLU B1768      41.049  46.261  54.306  1.00  0.00           C  
ATOM   2154  O   GLU B1768      39.961  46.169  53.735  1.00  0.00           O  
ATOM   2155  CB  GLU B1768      41.101  45.198  56.564  1.00  0.00           C  
ATOM   2156  CG  GLU B1768      41.294  44.004  55.613  1.00  0.00           C  
ATOM   2157  CD  GLU B1768      41.629  42.699  56.303  1.00  0.00           C  
ATOM   2158  OE1 GLU B1768      40.807  42.218  57.111  1.00  0.00           O  
ATOM   2159  OE2 GLU B1768      42.719  42.150  56.025  1.00  0.00           O  
ATOM   2160  N   ARG B1770      42.208  46.128  53.675  1.00  0.00           N  
ATOM   2161  CA  ARG B1770      42.288  45.835  52.253  1.00  0.00           C  
ATOM   2162  C   ARG B1770      42.054  44.338  52.043  1.00  0.00           C  
ATOM   2163  O   ARG B1770      42.695  43.503  52.682  1.00  0.00           O  
ATOM   2164  CB  ARG B1770      43.664  46.229  51.723  1.00  0.00           C  
ATOM   2165  CG  ARG B1770      43.969  45.696  50.343  1.00  0.00           C  
ATOM   2166  CD  ARG B1770      45.369  46.099  49.907  1.00  0.00           C  
ATOM   2167  NE  ARG B1770      45.771  45.469  48.651  1.00  0.00           N  
ATOM   2168  CZ  ARG B1770      45.864  44.154  48.463  1.00  0.00           C  
ATOM   2169  NH1 ARG B1770      45.581  43.305  49.445  1.00  0.00           N  
ATOM   2170  NH2 ARG B1770      46.258  43.685  47.289  1.00  0.00           N  
ATOM   2171  N   LYS B1771      41.135  44.001  51.145  1.00  0.00           N  
ATOM   2172  CA  LYS B1771      40.822  42.604  50.885  1.00  0.00           C  
ATOM   2173  C   LYS B1771      40.782  42.283  49.398  1.00  0.00           C  
ATOM   2174  O   LYS B1771      40.579  43.166  48.568  1.00  0.00           O  
ATOM   2175  CB  LYS B1771      39.467  42.258  51.511  1.00  0.00           C  
ATOM   2176  CG  LYS B1771      39.319  42.650  52.977  1.00  0.00           C  
ATOM   2177  CD  LYS B1771      37.893  42.411  53.462  1.00  0.00           C  
ATOM   2178  CE  LYS B1771      37.725  42.820  54.924  1.00  0.00           C  
ATOM   2179  NZ  LYS B1771      38.624  42.015  55.804  1.00  0.00           N  
ATOM   2180  N   VAL B1772      40.996  41.017  49.061  1.00  0.00           N  
ATOM   2181  CA  VAL B1772      40.936  40.585  47.669  1.00  0.00           C  
ATOM   2182  C   VAL B1772      39.518  40.070  47.408  1.00  0.00           C  
ATOM   2183  O   VAL B1772      38.978  39.281  48.173  1.00  0.00           O  
ATOM   2184  CB  VAL B1772      41.948  39.466  47.400  1.00  0.00           C  
ATOM   2185  CG1 VAL B1772      41.800  38.947  45.987  1.00  0.00           C  
ATOM   2186  CG2 VAL B1772      43.372  39.991  47.656  1.00  0.00           C  
ATOM   2187  N   PRO B1773      38.880  40.531  46.335  1.00  0.00           N  
ATOM   2188  CA  PRO B1773      37.529  40.020  46.110  1.00  0.00           C  
ATOM   2189  C   PRO B1773      37.524  38.591  45.551  1.00  0.00           C  
ATOM   2190  O   PRO B1773      38.479  38.152  44.898  1.00  0.00           O  
ATOM   2191  CB  PRO B1773      36.963  41.017  45.107  1.00  0.00           C  
ATOM   2192  CG  PRO B1773      38.155  41.276  44.231  1.00  0.00           C  
ATOM   2193  CD  PRO B1773      39.275  41.470  45.270  1.00  0.00           C  
ATOM   2194  N   VAL B1774      36.447  37.870  45.834  1.00  0.00           N  
ATOM   2195  CA  VAL B1774      36.235  36.522  45.308  1.00  0.00           C  
ATOM   2196  C   VAL B1774      35.684  36.802  43.901  1.00  0.00           C  
ATOM   2197  O   VAL B1774      35.078  37.848  43.674  1.00  0.00           O  
ATOM   2198  CB  VAL B1774      35.126  35.790  46.116  1.00  0.00           C  
ATOM   2199  CG1 VAL B1774      34.748  34.465  45.434  1.00  0.00           C  
ATOM   2200  CG2 VAL B1774      35.606  35.537  47.534  1.00  0.00           C  
ATOM   2201  N   MET B1775      35.907  35.896  42.957  1.00  0.00           N  
ATOM   2202  CA  MET B1775      35.382  36.079  41.614  1.00  0.00           C  
ATOM   2203  C   MET B1775      34.648  34.819  41.155  1.00  0.00           C  
ATOM   2204  O   MET B1775      35.184  33.709  41.212  1.00  0.00           O  
ATOM   2205  CB  MET B1775      36.514  36.434  40.628  1.00  0.00           C  
ATOM   2206  CG  MET B1775      36.052  36.746  39.206  1.00  0.00           C  
ATOM   2207  SD  MET B1775      37.168  37.874  38.255  1.00  0.00           S  
ATOM   2208  CE  MET B1775      38.595  37.740  39.191  1.00  0.00           C  
ATOM   2209  N   ILE B1776      33.397  34.999  40.744  1.00  0.00           N  
ATOM   2210  CA  ILE B1776      32.596  33.891  40.232  1.00  0.00           C  
ATOM   2211  C   ILE B1776      32.473  34.114  38.732  1.00  0.00           C  
ATOM   2212  O   ILE B1776      32.121  35.212  38.301  1.00  0.00           O  
ATOM   2213  CB  ILE B1776      31.175  33.873  40.856  1.00  0.00           C  
ATOM   2214  CG1 ILE B1776      31.272  33.562  42.362  1.00  0.00           C  
ATOM   2215  CG2 ILE B1776      30.320  32.812  40.163  1.00  0.00           C  
ATOM   2216  CD1 ILE B1776      30.065  34.027  43.181  1.00  0.00           C  
ATOM   2217  N   HIS B1777      32.798  33.094  37.944  1.00  0.00           N  
ATOM   2218  CA  HIS B1777      32.701  33.191  36.485  1.00  0.00           C  
ATOM   2219  C   HIS B1777      31.444  32.444  36.091  1.00  0.00           C  
ATOM   2220  O   HIS B1777      31.156  31.415  36.686  1.00  0.00           O  
ATOM   2221  CB  HIS B1777      33.851  32.468  35.756  1.00  0.00           C  
ATOM   2222  CG  HIS B1777      35.223  32.800  36.253  1.00  0.00           C  
ATOM   2223  ND1 HIS B1777      36.278  33.048  35.401  1.00  0.00           N  
ATOM   2224  CD2 HIS B1777      35.734  32.855  37.506  1.00  0.00           C  
ATOM   2225  CE1 HIS B1777      37.377  33.246  36.102  1.00  0.00           C  
ATOM   2226  NE2 HIS B1777      37.076  33.132  37.384  1.00  0.00           N  
ATOM   2227  N   ARG B1778      30.700  32.933  35.101  1.00  0.00           N  
ATOM   2228  CA  ARG B1778      29.539  32.165  34.664  1.00  0.00           C  
ATOM   2229  C   ARG B1778      29.078  32.515  33.260  1.00  0.00           C  
ATOM   2230  O   ARG B1778      29.146  33.672  32.833  1.00  0.00           O  
ATOM   2231  CB  ARG B1778      28.359  32.291  35.671  1.00  0.00           C  
ATOM   2232  CG  ARG B1778      27.120  33.081  35.175  1.00  0.00           C  
ATOM   2233  CD  ARG B1778      27.351  34.574  35.287  1.00  0.00           C  
ATOM   2234  NE  ARG B1778      26.229  35.408  34.833  1.00  0.00           N  
ATOM   2235  CZ  ARG B1778      25.971  35.717  33.563  1.00  0.00           C  
ATOM   2236  NH1 ARG B1778      26.735  35.250  32.580  1.00  0.00           N  
ATOM   2237  NH2 ARG B1778      25.001  36.572  33.279  1.00  0.00           N  
ATOM   2238  N   ALA B1779      28.662  31.491  32.524  1.00  0.00           N  
ATOM   2239  CA  ALA B1779      28.108  31.672  31.180  1.00  0.00           C  
ATOM   2240  C   ALA B1779      26.889  30.749  31.209  1.00  0.00           C  
ATOM   2241  O   ALA B1779      26.970  29.626  31.720  1.00  0.00           O  
ATOM   2242  CB  ALA B1779      29.108  31.228  30.116  1.00  0.00           C  
ATOM   2243  N   ILE B1780      25.760  31.217  30.695  1.00  0.00           N  
ATOM   2244  CA  ILE B1780      24.539  30.416  30.725  1.00  0.00           C  
ATOM   2245  C   ILE B1780      24.366  29.620  29.434  1.00  0.00           C  
ATOM   2246  O   ILE B1780      24.257  28.389  29.438  1.00  0.00           O  
ATOM   2247  CB  ILE B1780      23.308  31.331  30.963  1.00  0.00           C  
ATOM   2248  CG1 ILE B1780      23.553  32.225  32.181  1.00  0.00           C  
ATOM   2249  CG2 ILE B1780      22.048  30.477  31.190  1.00  0.00           C  
ATOM   2250  CD1 ILE B1780      23.938  31.457  33.463  1.00  0.00           C  
ATOM   2251  N   LEU B1781      24.354  30.337  28.324  1.00  0.00           N  
ATOM   2252  CA  LEU B1781      24.221  29.709  27.023  1.00  0.00           C  
ATOM   2253  C   LEU B1781      25.537  29.046  26.585  1.00  0.00           C  
ATOM   2254  O   LEU B1781      25.518  28.100  25.795  1.00  0.00           O  
ATOM   2255  CB  LEU B1781      23.783  30.757  26.009  1.00  0.00           C  
ATOM   2256  CG  LEU B1781      22.556  31.571  26.438  1.00  0.00           C  
ATOM   2257  CD1 LEU B1781      22.111  32.468  25.279  1.00  0.00           C  
ATOM   2258  CD2 LEU B1781      21.413  30.645  26.832  1.00  0.00           C  
ATOM   2259  N   GLY B1782      26.669  29.509  27.127  1.00  0.00           N  
ATOM   2260  CA  GLY B1782      27.964  28.948  26.748  1.00  0.00           C  
ATOM   2261  C   GLY B1782      28.558  29.831  25.650  1.00  0.00           C  
ATOM   2262  O   GLY B1782      29.477  30.619  25.886  1.00  0.00           O  
ATOM   2263  N   SER B1783      28.055  29.680  24.437  1.00  0.00           N  
ATOM   2264  CA  SER B1783      28.479  30.543  23.346  1.00  0.00           C  
ATOM   2265  C   SER B1783      27.212  30.767  22.556  1.00  0.00           C  
ATOM   2266  O   SER B1783      26.369  29.881  22.470  1.00  0.00           O  
ATOM   2267  CB  SER B1783      29.578  29.899  22.491  1.00  0.00           C  
ATOM   2268  OG  SER B1783      29.068  29.180  21.391  1.00  0.00           O  
ATOM   2269  N   MET B1784      27.049  31.967  22.029  1.00  0.00           N  
ATOM   2270  CA  MET B1784      25.866  32.287  21.261  1.00  0.00           C  
ATOM   2271  C   MET B1784      25.770  31.332  20.053  1.00  0.00           C  
ATOM   2272  O   MET B1784      24.689  30.819  19.745  1.00  0.00           O  
ATOM   2273  CB  MET B1784      25.934  33.744  20.779  1.00  0.00           C  
ATOM   2274  CG  MET B1784      26.169  34.780  21.885  1.00  0.00           C  
ATOM   2275  SD  MET B1784      24.727  35.096  22.926  1.00  0.00           S  
ATOM   2276  CE  MET B1784      24.871  33.761  24.022  1.00  0.00           C  
ATOM   2277  N   GLU B1785      26.910  31.098  19.399  1.00  0.00           N  
ATOM   2278  CA  GLU B1785      26.990  30.233  18.217  1.00  0.00           C  
ATOM   2279  C   GLU B1785      26.480  28.824  18.475  1.00  0.00           C  
ATOM   2280  O   GLU B1785      25.583  28.326  17.773  1.00  0.00           O  
ATOM   2281  CB  GLU B1785      28.447  30.156  17.706  1.00  0.00           C  
ATOM   2282  CG  GLU B1785      29.002  31.476  17.157  1.00  0.00           C  
ATOM   2283  CD  GLU B1785      29.391  32.475  18.234  1.00  0.00           C  
ATOM   2284  OE1 GLU B1785      29.387  32.106  19.439  1.00  0.00           O  
ATOM   2285  OE2 GLU B1785      29.730  33.622  17.868  1.00  0.00           O  
ATOM   2286  N   ARG B1786      27.061  28.178  19.475  1.00  0.00           N  
ATOM   2287  CA  ARG B1786      26.666  26.821  19.839  1.00  0.00           C  
ATOM   2288  C   ARG B1786      25.185  26.771  20.246  1.00  0.00           C  
ATOM   2289  O   ARG B1786      24.447  25.873  19.813  1.00  0.00           O  
ATOM   2290  CB  ARG B1786      27.549  26.318  20.984  1.00  0.00           C  
ATOM   2291  CG  ARG B1786      27.271  24.886  21.457  1.00  0.00           C  
ATOM   2292  CD  ARG B1786      28.526  24.310  22.124  1.00  0.00           C  
ATOM   2293  NE  ARG B1786      28.376  22.920  22.555  1.00  0.00           N  
ATOM   2294  CZ  ARG B1786      27.805  22.578  23.701  1.00  0.00           C  
ATOM   2295  NH1 ARG B1786      27.342  23.535  24.497  1.00  0.00           N  
ATOM   2296  NH2 ARG B1786      27.716  21.305  24.061  1.00  0.00           N  
ATOM   2297  N   PHE B1787      24.743  27.729  21.064  1.00  0.00           N  
ATOM   2298  CA  PHE B1787      23.346  27.724  21.488  1.00  0.00           C  
ATOM   2299  C   PHE B1787      22.400  27.864  20.289  1.00  0.00           C  
ATOM   2300  O   PHE B1787      21.343  27.241  20.265  1.00  0.00           O  
ATOM   2301  CB  PHE B1787      23.052  28.830  22.508  1.00  0.00           C  
ATOM   2302  CG  PHE B1787      21.914  28.498  23.420  1.00  0.00           C  
ATOM   2303  CD1 PHE B1787      22.077  27.547  24.433  1.00  0.00           C  
ATOM   2304  CD2 PHE B1787      20.662  29.071  23.230  1.00  0.00           C  
ATOM   2305  CE1 PHE B1787      21.004  27.172  25.240  1.00  0.00           C  
ATOM   2306  CE2 PHE B1787      19.579  28.693  24.041  1.00  0.00           C  
ATOM   2307  CZ  PHE B1787      19.761  27.740  25.043  1.00  0.00           C  
ATOM   2308  N   ILE B1788      22.761  28.683  19.305  1.00  0.00           N  
ATOM   2309  CA  ILE B1788      21.919  28.830  18.118  1.00  0.00           C  
ATOM   2310  C   ILE B1788      21.927  27.482  17.352  1.00  0.00           C  
ATOM   2311  O   ILE B1788      20.916  27.069  16.789  1.00  0.00           O  
ATOM   2312  CB  ILE B1788      22.428  29.974  17.207  1.00  0.00           C  
ATOM   2313  CG1 ILE B1788      22.133  31.321  17.868  1.00  0.00           C  
ATOM   2314  CG2 ILE B1788      21.778  29.884  15.824  1.00  0.00           C  
ATOM   2315  CD1 ILE B1788      22.758  32.508  17.178  1.00  0.00           C  
ATOM   2316  N   GLY B1789      23.057  26.786  17.361  1.00  0.00           N  
ATOM   2317  CA  GLY B1789      23.120  25.492  16.695  1.00  0.00           C  
ATOM   2318  C   GLY B1789      22.155  24.509  17.358  1.00  0.00           C  
ATOM   2319  O   GLY B1789      21.399  23.798  16.670  1.00  0.00           O  
ATOM   2320  N   ILE B1790      22.162  24.494  18.693  1.00  0.00           N  
ATOM   2321  CA  ILE B1790      21.289  23.628  19.486  1.00  0.00           C  
ATOM   2322  C   ILE B1790      19.811  23.960  19.244  1.00  0.00           C  
ATOM   2323  O   ILE B1790      18.981  23.069  19.065  1.00  0.00           O  
ATOM   2324  CB  ILE B1790      21.561  23.772  21.027  1.00  0.00           C  
ATOM   2325  CG1 ILE B1790      23.022  23.467  21.352  1.00  0.00           C  
ATOM   2326  CG2 ILE B1790      20.671  22.829  21.824  1.00  0.00           C  
ATOM   2327  CD1 ILE B1790      23.593  22.383  20.546  1.00  0.00           C  
ATOM   2328  N   LEU B1791      19.490  25.248  19.256  1.00  0.00           N  
ATOM   2329  CA  LEU B1791      18.122  25.701  19.055  1.00  0.00           C  
ATOM   2330  C   LEU B1791      17.605  25.346  17.665  1.00  0.00           C  
ATOM   2331  O   LEU B1791      16.415  25.069  17.493  1.00  0.00           O  
ATOM   2332  CB  LEU B1791      18.029  27.224  19.252  1.00  0.00           C  
ATOM   2333  CG  LEU B1791      18.227  27.767  20.669  1.00  0.00           C  
ATOM   2334  CD1 LEU B1791      18.017  29.274  20.668  1.00  0.00           C  
ATOM   2335  CD2 LEU B1791      17.241  27.102  21.633  1.00  0.00           C  
ATOM   2336  N   THR B1792      18.502  25.376  16.682  1.00  0.00           N  
ATOM   2337  CA  THR B1792      18.139  25.071  15.311  1.00  0.00           C  
ATOM   2338  C   THR B1792      17.675  23.621  15.197  1.00  0.00           C  
ATOM   2339  O   THR B1792      16.692  23.324  14.505  1.00  0.00           O  
ATOM   2340  CB  THR B1792      19.329  25.313  14.365  1.00  0.00           C  
ATOM   2341  OG1 THR B1792      19.734  26.686  14.458  1.00  0.00           O  
ATOM   2342  CG2 THR B1792      18.939  25.028  12.916  1.00  0.00           C  
ATOM   2343  N   GLU B1793      18.367  22.720  15.891  1.00  0.00           N  
ATOM   2344  CA  GLU B1793      18.010  21.311  15.854  1.00  0.00           C  
ATOM   2345  C   GLU B1793      16.806  21.057  16.735  1.00  0.00           C  
ATOM   2346  O   GLU B1793      15.923  20.284  16.381  1.00  0.00           O  
ATOM   2347  CB  GLU B1793      19.207  20.452  16.287  1.00  0.00           C  
ATOM   2348  CG  GLU B1793      20.473  20.797  15.493  1.00  0.00           C  
ATOM   2349  CD  GLU B1793      21.510  19.672  15.441  1.00  0.00           C  
ATOM   2350  OE1 GLU B1793      21.503  18.782  16.332  1.00  0.00           O  
ATOM   2351  OE2 GLU B1793      22.349  19.702  14.503  1.00  0.00           O  
ATOM   2352  N   GLU B1794      16.757  21.735  17.877  1.00  0.00           N  
ATOM   2353  CA  GLU B1794      15.647  21.573  18.801  1.00  0.00           C  
ATOM   2354  C   GLU B1794      14.317  21.917  18.146  1.00  0.00           C  
ATOM   2355  O   GLU B1794      13.332  21.207  18.339  1.00  0.00           O  
ATOM   2356  CB  GLU B1794      15.858  22.465  20.024  1.00  0.00           C  
ATOM   2357  CG  GLU B1794      14.642  22.671  20.900  1.00  0.00           C  
ATOM   2358  CD  GLU B1794      14.134  21.397  21.582  1.00  0.00           C  
ATOM   2359  OE1 GLU B1794      14.867  20.390  21.682  1.00  0.00           O  
ATOM   2360  OE2 GLU B1794      12.981  21.420  22.040  1.00  0.00           O  
ATOM   2361  N   PHE B1795      14.294  23.012  17.386  1.00  0.00           N  
ATOM   2362  CA  PHE B1795      13.080  23.474  16.710  1.00  0.00           C  
ATOM   2363  C   PHE B1795      12.983  22.990  15.261  1.00  0.00           C  
ATOM   2364  O   PHE B1795      11.980  23.240  14.587  1.00  0.00           O  
ATOM   2365  CB  PHE B1795      13.033  25.012  16.703  1.00  0.00           C  
ATOM   2366  CG  PHE B1795      13.111  25.643  18.075  1.00  0.00           C  
ATOM   2367  CD1 PHE B1795      12.255  25.236  19.094  1.00  0.00           C  
ATOM   2368  CD2 PHE B1795      14.012  26.682  18.327  1.00  0.00           C  
ATOM   2369  CE1 PHE B1795      12.289  25.856  20.347  1.00  0.00           C  
ATOM   2370  CE2 PHE B1795      14.053  27.308  19.575  1.00  0.00           C  
ATOM   2371  CZ  PHE B1795      13.185  26.889  20.582  1.00  0.00           C  
ATOM   2372  N   ALA B1796      14.038  22.330  14.787  1.00  0.00           N  
ATOM   2373  CA  ALA B1796      14.109  21.829  13.417  1.00  0.00           C  
ATOM   2374  C   ALA B1796      13.864  22.979  12.459  1.00  0.00           C  
ATOM   2375  O   ALA B1796      13.140  22.833  11.476  1.00  0.00           O  
ATOM   2376  CB  ALA B1796      13.066  20.726  13.187  1.00  0.00           C  
ATOM   2377  N   GLY B1797      14.454  24.133  12.746  1.00  0.00           N  
ATOM   2378  CA  GLY B1797      14.258  25.280  11.876  1.00  0.00           C  
ATOM   2379  C   GLY B1797      12.998  26.097  12.144  1.00  0.00           C  
ATOM   2380  O   GLY B1797      12.888  27.225  11.659  1.00  0.00           O  
ATOM   2381  N   PHE B1798      12.048  25.548  12.900  1.00  0.00           N  
ATOM   2382  CA  PHE B1798      10.814  26.269  13.218  1.00  0.00           C  
ATOM   2383  C   PHE B1798      11.020  27.171  14.446  1.00  0.00           C  
ATOM   2384  O   PHE B1798      10.444  26.924  15.502  1.00  0.00           O  
ATOM   2385  CB  PHE B1798       9.665  25.298  13.538  1.00  0.00           C  
ATOM   2386  CG  PHE B1798       9.102  24.570  12.343  1.00  0.00           C  
ATOM   2387  CD1 PHE B1798       9.783  23.499  11.769  1.00  0.00           C  
ATOM   2388  CD2 PHE B1798       7.862  24.933  11.820  1.00  0.00           C  
ATOM   2389  CE1 PHE B1798       9.230  22.789  10.689  1.00  0.00           C  
ATOM   2390  CE2 PHE B1798       7.305  24.233  10.744  1.00  0.00           C  
ATOM   2391  CZ  PHE B1798       7.991  23.159  10.181  1.00  0.00           C  
ATOM   2392  N   PHE B1799      11.820  28.216  14.311  1.00  0.00           N  
ATOM   2393  CA  PHE B1799      12.079  29.124  15.436  1.00  0.00           C  
ATOM   2394  C   PHE B1799      10.854  29.852  15.979  1.00  0.00           C  
ATOM   2395  O   PHE B1799      10.023  30.361  15.204  1.00  0.00           O  
ATOM   2396  CB  PHE B1799      13.107  30.174  15.029  1.00  0.00           C  
ATOM   2397  CG  PHE B1799      14.444  29.598  14.670  1.00  0.00           C  
ATOM   2398  CD1 PHE B1799      15.336  29.213  15.661  1.00  0.00           C  
ATOM   2399  CD2 PHE B1799      14.800  29.415  13.340  1.00  0.00           C  
ATOM   2400  CE1 PHE B1799      16.570  28.648  15.333  1.00  0.00           C  
ATOM   2401  CE2 PHE B1799      16.028  28.852  13.006  1.00  0.00           C  
ATOM   2402  CZ  PHE B1799      16.911  28.469  14.007  1.00  0.00           C  
ATOM   2403  N   PRO B1800      10.720  29.913  17.321  1.00  0.00           N  
ATOM   2404  CA  PRO B1800       9.572  30.621  17.898  1.00  0.00           C  
ATOM   2405  C   PRO B1800       9.564  31.992  17.234  1.00  0.00           C  
ATOM   2406  O   PRO B1800      10.612  32.500  16.820  1.00  0.00           O  
ATOM   2407  CB  PRO B1800       9.919  30.686  19.377  1.00  0.00           C  
ATOM   2408  CG  PRO B1800      10.595  29.394  19.590  1.00  0.00           C  
ATOM   2409  CD  PRO B1800      11.517  29.266  18.378  1.00  0.00           C  
ATOM   2410  N   THR B1801       8.389  32.580  17.123  1.00  0.00           N  
ATOM   2411  CA  THR B1801       8.233  33.863  16.463  1.00  0.00           C  
ATOM   2412  C   THR B1801       9.197  34.966  16.923  1.00  0.00           C  
ATOM   2413  O   THR B1801       9.735  35.692  16.097  1.00  0.00           O  
ATOM   2414  CB  THR B1801       6.767  34.320  16.594  1.00  0.00           C  
ATOM   2415  OG1 THR B1801       5.936  33.332  15.985  1.00  0.00           O  
ATOM   2416  CG2 THR B1801       6.533  35.647  15.915  1.00  0.00           C  
ATOM   2417  N   TRP B1802       9.439  35.089  18.224  1.00  0.00           N  
ATOM   2418  CA  TRP B1802      10.346  36.145  18.676  1.00  0.00           C  
ATOM   2419  C   TRP B1802      11.757  36.009  18.066  1.00  0.00           C  
ATOM   2420  O   TRP B1802      12.453  36.999  17.867  1.00  0.00           O  
ATOM   2421  CB  TRP B1802      10.406  36.183  20.215  1.00  0.00           C  
ATOM   2422  CG  TRP B1802      11.076  35.022  20.892  1.00  0.00           C  
ATOM   2423  CD1 TRP B1802      10.532  33.793  21.169  1.00  0.00           C  
ATOM   2424  CD2 TRP B1802      12.406  35.004  21.438  1.00  0.00           C  
ATOM   2425  NE1 TRP B1802      11.441  33.019  21.858  1.00  0.00           N  
ATOM   2426  CE2 TRP B1802      12.598  33.739  22.034  1.00  0.00           C  
ATOM   2427  CE3 TRP B1802      13.456  35.938  21.478  1.00  0.00           C  
ATOM   2428  CZ2 TRP B1802      13.795  33.382  22.670  1.00  0.00           C  
ATOM   2429  CZ3 TRP B1802      14.651  35.583  22.108  1.00  0.00           C  
ATOM   2430  CH2 TRP B1802      14.807  34.318  22.696  1.00  0.00           C  
ATOM   2431  N   LEU B1803      12.143  34.781  17.731  1.00  0.00           N  
ATOM   2432  CA  LEU B1803      13.446  34.465  17.138  1.00  0.00           C  
ATOM   2433  C   LEU B1803      13.475  34.376  15.605  1.00  0.00           C  
ATOM   2434  O   LEU B1803      14.523  34.562  14.975  1.00  0.00           O  
ATOM   2435  CB  LEU B1803      13.939  33.129  17.697  1.00  0.00           C  
ATOM   2436  CG  LEU B1803      14.577  33.111  19.082  1.00  0.00           C  
ATOM   2437  CD1 LEU B1803      14.789  31.666  19.508  1.00  0.00           C  
ATOM   2438  CD2 LEU B1803      15.908  33.866  19.048  1.00  0.00           C  
ATOM   2439  N   ALA B1804      12.329  34.082  15.000  1.00  0.00           N  
ATOM   2440  CA  ALA B1804      12.259  33.924  13.547  1.00  0.00           C  
ATOM   2441  C   ALA B1804      12.836  35.088  12.765  1.00  0.00           C  
ATOM   2442  O   ALA B1804      12.502  36.241  13.014  1.00  0.00           O  
ATOM   2443  CB  ALA B1804      10.806  33.681  13.129  1.00  0.00           C  
ATOM   2444  N   PRO B1805      13.708  34.799  11.790  1.00  0.00           N  
ATOM   2445  CA  PRO B1805      14.334  35.832  10.960  1.00  0.00           C  
ATOM   2446  C   PRO B1805      13.278  36.724  10.310  1.00  0.00           C  
ATOM   2447  O   PRO B1805      13.375  37.948  10.363  1.00  0.00           O  
ATOM   2448  CB  PRO B1805      15.126  35.022   9.943  1.00  0.00           C  
ATOM   2449  CG  PRO B1805      15.527  33.808  10.718  1.00  0.00           C  
ATOM   2450  CD  PRO B1805      14.287  33.473  11.509  1.00  0.00           C  
ATOM   2451  N   VAL B1806      12.282  36.102   9.681  1.00  0.00           N  
ATOM   2452  CA  VAL B1806      11.179  36.840   9.070  1.00  0.00           C  
ATOM   2453  C   VAL B1806       9.952  36.291   9.771  1.00  0.00           C  
ATOM   2454  O   VAL B1806       9.642  35.110   9.666  1.00  0.00           O  
ATOM   2455  CB  VAL B1806      11.049  36.591   7.548  1.00  0.00           C  
ATOM   2456  CG1 VAL B1806       9.751  37.185   7.056  1.00  0.00           C  
ATOM   2457  CG2 VAL B1806      12.201  37.230   6.811  1.00  0.00           C  
ATOM   2458  N   GLN B1807       9.251  37.153  10.488  1.00  0.00           N  
ATOM   2459  CA  GLN B1807       8.097  36.729  11.253  1.00  0.00           C  
ATOM   2460  C   GLN B1807       6.801  36.612  10.462  1.00  0.00           C  
ATOM   2461  O   GLN B1807       5.959  35.770  10.770  1.00  0.00           O  
ATOM   2462  CB  GLN B1807       7.910  37.691  12.432  1.00  0.00           C  
ATOM   2463  CG  GLN B1807       9.150  37.761  13.306  1.00  0.00           C  
ATOM   2464  CD  GLN B1807       9.069  38.836  14.365  1.00  0.00           C  
ATOM   2465  OE1 GLN B1807       8.666  39.970  14.086  1.00  0.00           O  
ATOM   2466  NE2 GLN B1807       9.461  38.489  15.593  1.00  0.00           N  
ATOM   2467  N   VAL B1808       6.654  37.449   9.445  1.00  0.00           N  
ATOM   2468  CA  VAL B1808       5.435  37.458   8.657  1.00  0.00           C  
ATOM   2469  C   VAL B1808       5.715  37.766   7.208  1.00  0.00           C  
ATOM   2470  O   VAL B1808       6.579  38.587   6.890  1.00  0.00           O  
ATOM   2471  CB  VAL B1808       4.447  38.542   9.161  1.00  0.00           C  
ATOM   2472  CG1 VAL B1808       3.155  38.482   8.353  1.00  0.00           C  
ATOM   2473  CG2 VAL B1808       4.150  38.359  10.624  1.00  0.00           C  
ATOM   2474  N   VAL B1809       5.013  37.080   6.315  1.00  0.00           N  
ATOM   2475  CA  VAL B1809       5.156  37.383   4.903  1.00  0.00           C  
ATOM   2476  C   VAL B1809       3.755  37.707   4.410  1.00  0.00           C  
ATOM   2477  O   VAL B1809       2.805  36.974   4.690  1.00  0.00           O  
ATOM   2478  CB  VAL B1809       5.733  36.220   4.082  1.00  0.00           C  
ATOM   2479  CG1 VAL B1809       5.626  36.553   2.587  1.00  0.00           C  
ATOM   2480  CG2 VAL B1809       7.200  36.008   4.438  1.00  0.00           C  
ATOM   2481  N   ILE B1810       3.618  38.835   3.723  1.00  0.00           N  
ATOM   2482  CA  ILE B1810       2.319  39.239   3.189  1.00  0.00           C  
ATOM   2483  C   ILE B1810       2.391  39.059   1.670  1.00  0.00           C  
ATOM   2484  O   ILE B1810       3.326  39.534   1.023  1.00  0.00           O  
ATOM   2485  CB  ILE B1810       1.990  40.709   3.577  1.00  0.00           C  
ATOM   2486  CG1 ILE B1810       2.050  40.848   5.106  1.00  0.00           C  
ATOM   2487  CG2 ILE B1810       0.569  41.092   3.102  1.00  0.00           C  
ATOM   2488  CD1 ILE B1810       1.737  42.252   5.638  1.00  0.00           C  
ATOM   2489  N   MET B1811       1.416  38.337   1.116  1.00  0.00           N  
ATOM   2490  CA  MET B1811       1.377  38.053  -0.323  1.00  0.00           C  
ATOM   2491  C   MET B1811       0.103  38.554  -1.015  1.00  0.00           C  
ATOM   2492  O   MET B1811      -0.989  38.483  -0.460  1.00  0.00           O  
ATOM   2493  CB  MET B1811       1.450  36.533  -0.572  1.00  0.00           C  
ATOM   2494  CG  MET B1811       2.622  35.794   0.057  1.00  0.00           C  
ATOM   2495  SD  MET B1811       2.195  34.044   0.351  1.00  0.00           S  
ATOM   2496  CE  MET B1811       1.373  34.191   1.936  1.00  0.00           C  
ATOM   2497  N   ASN B1812       0.253  39.050  -2.236  1.00  0.00           N  
ATOM   2498  CA  ASN B1812      -0.909  39.459  -3.021  1.00  0.00           C  
ATOM   2499  C   ASN B1812      -1.190  38.219  -3.888  1.00  0.00           C  
ATOM   2500  O   ASN B1812      -0.419  37.245  -3.854  1.00  0.00           O  
ATOM   2501  CB  ASN B1812      -0.566  40.659  -3.915  1.00  0.00           C  
ATOM   2502  CG  ASN B1812       0.593  40.377  -4.849  1.00  0.00           C  
ATOM   2503  OD1 ASN B1812       1.355  39.446  -4.631  1.00  0.00           O  
ATOM   2504  ND2 ASN B1812       0.740  41.189  -5.883  1.00  0.00           N  
ATOM   2505  N   ILE B1813      -2.291  38.244  -4.638  1.00  0.00           N  
ATOM   2506  CA  ILE B1813      -2.637  37.146  -5.538  1.00  0.00           C  
ATOM   2507  C   ILE B1813      -2.231  37.651  -6.912  1.00  0.00           C  
ATOM   2508  O   ILE B1813      -1.466  37.004  -7.616  1.00  0.00           O  
ATOM   2509  CB  ILE B1813      -4.148  36.855  -5.526  1.00  0.00           C  
ATOM   2510  CG1 ILE B1813      -4.601  36.519  -4.107  1.00  0.00           C  
ATOM   2511  CG2 ILE B1813      -4.469  35.683  -6.459  1.00  0.00           C  
ATOM   2512  CD1 ILE B1813      -3.941  35.302  -3.542  1.00  0.00           C  
ATOM   2513  N   THR B1814      -2.746  38.828  -7.270  1.00  0.00           N  
ATOM   2514  CA  THR B1814      -2.438  39.487  -8.541  1.00  0.00           C  
ATOM   2515  C   THR B1814      -2.085  40.948  -8.224  1.00  0.00           C  
ATOM   2516  O   THR B1814      -2.104  41.352  -7.061  1.00  0.00           O  
ATOM   2517  CB  THR B1814      -3.656  39.463  -9.509  1.00  0.00           C  
ATOM   2518  OG1 THR B1814      -4.714  40.276  -8.980  1.00  0.00           O  
ATOM   2519  CG2 THR B1814      -4.174  38.040  -9.674  1.00  0.00           C  
ATOM   2520  N   ASP B1815      -1.775  41.737  -9.251  1.00  0.00           N  
ATOM   2521  CA  ASP B1815      -1.424  43.148  -9.060  1.00  0.00           C  
ATOM   2522  C   ASP B1815      -2.532  43.954  -8.384  1.00  0.00           C  
ATOM   2523  O   ASP B1815      -2.272  44.997  -7.774  1.00  0.00           O  
ATOM   2524  CB  ASP B1815      -1.078  43.806 -10.397  1.00  0.00           C  
ATOM   2525  CG  ASP B1815       0.114  43.171 -11.065  1.00  0.00           C  
ATOM   2526  OD1 ASP B1815       1.124  42.935 -10.367  1.00  0.00           O  
ATOM   2527  OD2 ASP B1815       0.050  42.913 -12.289  1.00  0.00           O  
ATOM   2528  N   SER B1816      -3.766  43.477  -8.497  1.00  0.00           N  
ATOM   2529  CA  SER B1816      -4.893  44.167  -7.882  1.00  0.00           C  
ATOM   2530  C   SER B1816      -4.650  44.495  -6.414  1.00  0.00           C  
ATOM   2531  O   SER B1816      -4.961  45.593  -5.964  1.00  0.00           O  
ATOM   2532  CB  SER B1816      -6.174  43.327  -7.986  1.00  0.00           C  
ATOM   2533  OG  SER B1816      -6.605  43.198  -9.327  1.00  0.00           O  
ATOM   2534  N   GLN B1817      -4.102  43.545  -5.666  1.00  0.00           N  
ATOM   2535  CA  GLN B1817      -3.866  43.765  -4.247  1.00  0.00           C  
ATOM   2536  C   GLN B1817      -2.471  44.286  -3.879  1.00  0.00           C  
ATOM   2537  O   GLN B1817      -2.179  44.444  -2.694  1.00  0.00           O  
ATOM   2538  CB  GLN B1817      -4.119  42.476  -3.454  1.00  0.00           C  
ATOM   2539  CG  GLN B1817      -5.392  41.721  -3.793  1.00  0.00           C  
ATOM   2540  CD  GLN B1817      -5.226  40.838  -5.012  1.00  0.00           C  
ATOM   2541  OE1 GLN B1817      -4.184  40.220  -5.202  1.00  0.00           O  
ATOM   2542  NE2 GLN B1817      -6.264  40.764  -5.839  1.00  0.00           N  
ATOM   2543  N   SER B1818      -1.619  44.552  -4.868  1.00  0.00           N  
ATOM   2544  CA  SER B1818      -0.265  45.030  -4.585  1.00  0.00           C  
ATOM   2545  C   SER B1818      -0.187  46.271  -3.696  1.00  0.00           C  
ATOM   2546  O   SER B1818       0.657  46.345  -2.800  1.00  0.00           O  
ATOM   2547  CB  SER B1818       0.488  45.289  -5.886  1.00  0.00           C  
ATOM   2548  OG  SER B1818       0.887  44.068  -6.469  1.00  0.00           O  
ATOM   2549  N   GLU B1819      -1.067  47.237  -3.937  1.00  0.00           N  
ATOM   2550  CA  GLU B1819      -1.084  48.464  -3.156  1.00  0.00           C  
ATOM   2551  C   GLU B1819      -1.447  48.182  -1.702  1.00  0.00           C  
ATOM   2552  O   GLU B1819      -0.791  48.680  -0.788  1.00  0.00           O  
ATOM   2553  CB  GLU B1819      -2.092  49.461  -3.735  1.00  0.00           C  
ATOM   2554  CG  GLU B1819      -2.099  50.797  -3.016  1.00  0.00           C  
ATOM   2555  CD  GLU B1819      -3.502  51.289  -2.705  1.00  0.00           C  
ATOM   2556  OE1 GLU B1819      -4.217  50.591  -1.945  1.00  0.00           O  
ATOM   2557  OE2 GLU B1819      -3.891  52.369  -3.215  1.00  0.00           O  
ATOM   2558  N   TYR B1820      -2.497  47.389  -1.500  1.00  0.00           N  
ATOM   2559  CA  TYR B1820      -2.961  47.047  -0.163  1.00  0.00           C  
ATOM   2560  C   TYR B1820      -1.879  46.273   0.595  1.00  0.00           C  
ATOM   2561  O   TYR B1820      -1.689  46.492   1.787  1.00  0.00           O  
ATOM   2562  CB  TYR B1820      -4.250  46.220  -0.259  1.00  0.00           C  
ATOM   2563  CG  TYR B1820      -4.868  45.776   1.058  1.00  0.00           C  
ATOM   2564  CD1 TYR B1820      -5.475  46.688   1.921  1.00  0.00           C  
ATOM   2565  CD2 TYR B1820      -4.912  44.422   1.399  1.00  0.00           C  
ATOM   2566  CE1 TYR B1820      -6.126  46.257   3.093  1.00  0.00           C  
ATOM   2567  CE2 TYR B1820      -5.549  43.986   2.555  1.00  0.00           C  
ATOM   2568  CZ  TYR B1820      -6.158  44.900   3.395  1.00  0.00           C  
ATOM   2569  OH  TYR B1820      -6.814  44.444   4.526  1.00  0.00           O  
ATOM   2570  N   VAL B1821      -1.174  45.378  -0.098  1.00  0.00           N  
ATOM   2571  CA  VAL B1821      -0.119  44.585   0.533  1.00  0.00           C  
ATOM   2572  C   VAL B1821       1.011  45.491   1.032  1.00  0.00           C  
ATOM   2573  O   VAL B1821       1.454  45.372   2.180  1.00  0.00           O  
ATOM   2574  CB  VAL B1821       0.462  43.517  -0.446  1.00  0.00           C  
ATOM   2575  CG1 VAL B1821       1.783  42.946   0.108  1.00  0.00           C  
ATOM   2576  CG2 VAL B1821      -0.558  42.384  -0.645  1.00  0.00           C  
ATOM   2577  N   ASN B1822       1.471  46.390   0.168  1.00  0.00           N  
ATOM   2578  CA  ASN B1822       2.533  47.318   0.529  1.00  0.00           C  
ATOM   2579  C   ASN B1822       2.147  48.124   1.766  1.00  0.00           C  
ATOM   2580  O   ASN B1822       2.964  48.344   2.655  1.00  0.00           O  
ATOM   2581  CB  ASN B1822       2.828  48.265  -0.634  1.00  0.00           C  
ATOM   2582  CG  ASN B1822       3.722  47.642  -1.682  1.00  0.00           C  
ATOM   2583  OD1 ASN B1822       3.880  48.186  -2.770  1.00  0.00           O  
ATOM   2584  ND2 ASN B1822       4.320  46.505  -1.361  1.00  0.00           N  
ATOM   2585  N   GLU B1830       0.897  48.556   1.822  1.00  0.00           N  
ATOM   2586  CA  GLU B1830       0.420  49.328   2.952  1.00  0.00           C  
ATOM   2587  C   GLU B1830       0.446  48.508   4.222  1.00  0.00           C  
ATOM   2588  O   GLU B1830       0.939  48.971   5.251  1.00  0.00           O  
ATOM   2589  CB  GLU B1830      -1.001  49.832   2.694  1.00  0.00           C  
ATOM   2590  CG  GLU B1830      -1.065  50.982   1.702  1.00  0.00           C  
ATOM   2591  CD  GLU B1830      -2.476  51.264   1.222  1.00  0.00           C  
ATOM   2592  OE1 GLU B1830      -3.425  51.058   2.011  1.00  0.00           O  
ATOM   2593  OE2 GLU B1830      -2.633  51.705   0.060  1.00  0.00           O  
ATOM   2594  N   LEU B1831      -0.088  47.291   4.158  1.00  0.00           N  
ATOM   2595  CA  LEU B1831      -0.108  46.433   5.338  1.00  0.00           C  
ATOM   2596  C   LEU B1831       1.302  46.063   5.802  1.00  0.00           C  
ATOM   2597  O   LEU B1831       1.558  45.960   7.002  1.00  0.00           O  
ATOM   2598  CB  LEU B1831      -0.893  45.145   5.072  1.00  0.00           C  
ATOM   2599  CG  LEU B1831      -2.396  45.227   4.802  1.00  0.00           C  
ATOM   2600  CD1 LEU B1831      -2.950  43.818   4.699  1.00  0.00           C  
ATOM   2601  CD2 LEU B1831      -3.090  45.989   5.911  1.00  0.00           C  
ATOM   2602  N   THR B1832       2.216  45.852   4.865  1.00  0.00           N  
ATOM   2603  CA  THR B1832       3.567  45.485   5.264  1.00  0.00           C  
ATOM   2604  C   THR B1832       4.171  46.678   6.015  1.00  0.00           C  
ATOM   2605  O   THR B1832       4.653  46.540   7.143  1.00  0.00           O  
ATOM   2606  CB  THR B1832       4.407  45.061   4.033  1.00  0.00           C  
ATOM   2607  OG1 THR B1832       5.795  44.993   4.377  1.00  0.00           O  
ATOM   2608  CG2 THR B1832       4.226  46.015   2.930  1.00  0.00           C  
ATOM   2609  N   GLN B1833       4.100  47.854   5.402  1.00  0.00           N  
ATOM   2610  CA  GLN B1833       4.597  49.082   6.015  1.00  0.00           C  
ATOM   2611  C   GLN B1833       4.015  49.216   7.431  1.00  0.00           C  
ATOM   2612  O   GLN B1833       4.704  49.615   8.374  1.00  0.00           O  
ATOM   2613  CB  GLN B1833       4.168  50.274   5.153  1.00  0.00           C  
ATOM   2614  CG  GLN B1833       4.710  51.620   5.579  1.00  0.00           C  
ATOM   2615  CD  GLN B1833       6.213  51.667   5.547  1.00  0.00           C  
ATOM   2616  OE1 GLN B1833       6.843  51.140   4.632  1.00  0.00           O  
ATOM   2617  NE2 GLN B1833       6.803  52.312   6.541  1.00  0.00           N  
ATOM   2618  N   LYS B1834       2.742  48.868   7.578  1.00  0.00           N  
ATOM   2619  CA  LYS B1834       2.079  48.962   8.868  1.00  0.00           C  
ATOM   2620  C   LYS B1834       2.623  47.996   9.925  1.00  0.00           C  
ATOM   2621  O   LYS B1834       2.871  48.404  11.068  1.00  0.00           O  
ATOM   2622  CB  LYS B1834       0.577  48.755   8.694  1.00  0.00           C  
ATOM   2623  CG  LYS B1834      -0.212  48.839   9.976  1.00  0.00           C  
ATOM   2624  CD  LYS B1834      -1.703  48.905   9.688  1.00  0.00           C  
ATOM   2625  CE  LYS B1834      -2.488  49.070  10.966  1.00  0.00           C  
ATOM   2626  NZ  LYS B1834      -3.935  49.307  10.704  1.00  0.00           N  
ATOM   2627  N   LEU B1835       2.801  46.724   9.567  1.00  0.00           N  
ATOM   2628  CA  LEU B1835       3.334  45.754  10.528  1.00  0.00           C  
ATOM   2629  C   LEU B1835       4.780  46.092  10.882  1.00  0.00           C  
ATOM   2630  O   LEU B1835       5.225  45.869  12.012  1.00  0.00           O  
ATOM   2631  CB  LEU B1835       3.264  44.323   9.975  1.00  0.00           C  
ATOM   2632  CG  LEU B1835       2.004  43.522  10.342  1.00  0.00           C  
ATOM   2633  CD1 LEU B1835       0.797  44.135   9.637  1.00  0.00           C  
ATOM   2634  CD2 LEU B1835       2.178  42.050   9.957  1.00  0.00           C  
ATOM   2635  N   SER B1836       5.507  46.631   9.916  1.00  0.00           N  
ATOM   2636  CA  SER B1836       6.894  46.991  10.135  1.00  0.00           C  
ATOM   2637  C   SER B1836       6.988  48.099  11.191  1.00  0.00           C  
ATOM   2638  O   SER B1836       7.889  48.088  12.031  1.00  0.00           O  
ATOM   2639  CB  SER B1836       7.524  47.454   8.817  1.00  0.00           C  
ATOM   2640  OG  SER B1836       8.909  47.722   8.983  1.00  0.00           O  
ATOM   2641  N   ASN B1837       6.045  49.043  11.152  1.00  0.00           N  
ATOM   2642  CA  ASN B1837       6.023  50.150  12.105  1.00  0.00           C  
ATOM   2643  C   ASN B1837       5.622  49.629  13.467  1.00  0.00           C  
ATOM   2644  O   ASN B1837       5.900  50.258  14.489  1.00  0.00           O  
ATOM   2645  CB  ASN B1837       5.015  51.231  11.696  1.00  0.00           C  
ATOM   2646  CG  ASN B1837       5.406  51.961  10.428  1.00  0.00           C  
ATOM   2647  OD1 ASN B1837       6.568  51.947  10.008  1.00  0.00           O  
ATOM   2648  ND2 ASN B1837       4.433  52.625   9.818  1.00  0.00           N  
ATOM   2649  N   ALA B1838       4.947  48.486  13.477  1.00  0.00           N  
ATOM   2650  CA  ALA B1838       4.498  47.891  14.726  1.00  0.00           C  
ATOM   2651  C   ALA B1838       5.573  47.005  15.341  1.00  0.00           C  
ATOM   2652  O   ALA B1838       5.313  46.263  16.299  1.00  0.00           O  
ATOM   2653  CB  ALA B1838       3.222  47.086  14.492  1.00  0.00           C  
ATOM   2654  N   GLY B1839       6.776  47.079  14.783  1.00  0.00           N  
ATOM   2655  CA  GLY B1839       7.873  46.284  15.297  1.00  0.00           C  
ATOM   2656  C   GLY B1839       7.913  44.831  14.838  1.00  0.00           C  
ATOM   2657  O   GLY B1839       8.621  44.018  15.427  1.00  0.00           O  
ATOM   2658  N   ILE B1840       7.174  44.487  13.790  1.00  0.00           N  
ATOM   2659  CA  ILE B1840       7.182  43.102  13.317  1.00  0.00           C  
ATOM   2660  C   ILE B1840       8.107  42.951  12.117  1.00  0.00           C  
ATOM   2661  O   ILE B1840       8.163  43.833  11.259  1.00  0.00           O  
ATOM   2662  CB  ILE B1840       5.741  42.645  12.953  1.00  0.00           C  
ATOM   2663  CG1 ILE B1840       4.866  42.697  14.208  1.00  0.00           C  
ATOM   2664  CG2 ILE B1840       5.748  41.228  12.393  1.00  0.00           C  
ATOM   2665  CD1 ILE B1840       3.407  42.506  13.940  1.00  0.00           C  
ATOM   2666  N   ARG B1841       8.857  41.853  12.064  1.00  0.00           N  
ATOM   2667  CA  ARG B1841       9.756  41.616  10.933  1.00  0.00           C  
ATOM   2668  C   ARG B1841       8.901  41.052   9.783  1.00  0.00           C  
ATOM   2669  O   ARG B1841       8.584  39.864   9.744  1.00  0.00           O  
ATOM   2670  CB  ARG B1841      10.871  40.636  11.322  1.00  0.00           C  
ATOM   2671  CG  ARG B1841      11.965  41.255  12.235  1.00  0.00           C  
ATOM   2672  CD  ARG B1841      13.169  40.324  12.406  1.00  0.00           C  
ATOM   2673  NE  ARG B1841      12.874  39.112  13.184  1.00  0.00           N  
ATOM   2674  CZ  ARG B1841      12.783  39.076  14.508  1.00  0.00           C  
ATOM   2675  NH1 ARG B1841      12.963  40.190  15.212  1.00  0.00           N  
ATOM   2676  NH2 ARG B1841      12.519  37.932  15.137  1.00  0.00           N  
ATOM   2677  N   VAL B1842       8.544  41.917   8.843  1.00  0.00           N  
ATOM   2678  CA  VAL B1842       7.668  41.515   7.745  1.00  0.00           C  
ATOM   2679  C   VAL B1842       8.221  41.769   6.354  1.00  0.00           C  
ATOM   2680  O   VAL B1842       9.017  42.687   6.138  1.00  0.00           O  
ATOM   2681  CB  VAL B1842       6.278  42.212   7.900  1.00  0.00           C  
ATOM   2682  CG1 VAL B1842       6.456  43.725   7.924  1.00  0.00           C  
ATOM   2683  CG2 VAL B1842       5.324  41.778   6.773  1.00  0.00           C  
ATOM   2684  N   LYS B1843       7.799  40.921   5.418  1.00  0.00           N  
ATOM   2685  CA  LYS B1843       8.216  41.009   4.025  1.00  0.00           C  
ATOM   2686  C   LYS B1843       6.979  40.835   3.135  1.00  0.00           C  
ATOM   2687  O   LYS B1843       6.077  40.053   3.440  1.00  0.00           O  
ATOM   2688  CB  LYS B1843       9.220  39.896   3.694  1.00  0.00           C  
ATOM   2689  CG  LYS B1843      10.531  39.930   4.463  1.00  0.00           C  
ATOM   2690  CD  LYS B1843      11.465  41.007   3.931  1.00  0.00           C  
ATOM   2691  CE  LYS B1843      12.822  40.958   4.634  1.00  0.00           C  
ATOM   2692  NZ  LYS B1843      13.740  42.012   4.102  1.00  0.00           N  
ATOM   2693  N   ALA B1844       6.938  41.585   2.046  1.00  0.00           N  
ATOM   2694  CA  ALA B1844       5.843  41.484   1.099  1.00  0.00           C  
ATOM   2695  C   ALA B1844       6.370  40.593  -0.021  1.00  0.00           C  
ATOM   2696  O   ALA B1844       7.559  40.620  -0.319  1.00  0.00           O  
ATOM   2697  CB  ALA B1844       5.489  42.869   0.560  1.00  0.00           C  
ATOM   2698  N   ASP B1845       5.497  39.767  -0.596  1.00  0.00           N  
ATOM   2699  CA  ASP B1845       5.860  38.894  -1.715  1.00  0.00           C  
ATOM   2700  C   ASP B1845       4.846  39.211  -2.813  1.00  0.00           C  
ATOM   2701  O   ASP B1845       3.726  38.692  -2.809  1.00  0.00           O  
ATOM   2702  CB  ASP B1845       5.749  37.415  -1.336  1.00  0.00           C  
ATOM   2703  CG  ASP B1845       6.103  36.483  -2.500  1.00  0.00           C  
ATOM   2704  OD1 ASP B1845       6.273  36.967  -3.639  1.00  0.00           O  
ATOM   2705  OD2 ASP B1845       6.204  35.261  -2.274  1.00  0.00           O  
ATOM   2706  N   LEU B1847       5.243  40.081  -3.734  1.00  0.00           N  
ATOM   2707  CA  LEU B1847       4.378  40.503  -4.830  1.00  0.00           C  
ATOM   2708  C   LEU B1847       4.759  39.807  -6.129  1.00  0.00           C  
ATOM   2709  O   LEU B1847       4.377  40.246  -7.213  1.00  0.00           O  
ATOM   2710  CB  LEU B1847       4.492  42.015  -5.028  1.00  0.00           C  
ATOM   2711  CG  LEU B1847       4.279  42.890  -3.804  1.00  0.00           C  
ATOM   2712  CD1 LEU B1847       4.571  44.330  -4.163  1.00  0.00           C  
ATOM   2713  CD2 LEU B1847       2.853  42.737  -3.310  1.00  0.00           C  
ATOM   2714  N   ARG B1848       5.528  38.733  -6.024  1.00  0.00           N  
ATOM   2715  CA  ARG B1848       5.939  38.008  -7.206  1.00  0.00           C  
ATOM   2716  C   ARG B1848       4.706  37.546  -7.978  1.00  0.00           C  
ATOM   2717  O   ARG B1848       3.645  37.291  -7.390  1.00  0.00           O  
ATOM   2718  CB  ARG B1848       6.781  36.794  -6.820  1.00  0.00           C  
ATOM   2719  CG  ARG B1848       8.163  37.124  -6.283  1.00  0.00           C  
ATOM   2720  CD  ARG B1848       8.876  35.856  -5.879  1.00  0.00           C  
ATOM   2721  NE  ARG B1848       8.127  35.160  -4.839  1.00  0.00           N  
ATOM   2722  CZ  ARG B1848       8.452  33.966  -4.364  1.00  0.00           C  
ATOM   2723  NH1 ARG B1848       9.520  33.336  -4.836  1.00  0.00           N  
ATOM   2724  NH2 ARG B1848       7.701  33.400  -3.427  1.00  0.00           N  
ATOM   2725  N   ASN B1849       4.846  37.476  -9.298  1.00  0.00           N  
ATOM   2726  CA  ASN B1849       3.763  37.009 -10.151  1.00  0.00           C  
ATOM   2727  C   ASN B1849       3.905  35.495 -10.187  1.00  0.00           C  
ATOM   2728  O   ASN B1849       4.429  34.925 -11.136  1.00  0.00           O  
ATOM   2729  CB  ASN B1849       3.885  37.600 -11.558  1.00  0.00           C  
ATOM   2730  CG  ASN B1849       2.825  37.066 -12.517  1.00  0.00           C  
ATOM   2731  OD1 ASN B1849       1.733  36.668 -12.104  1.00  0.00           O  
ATOM   2732  ND2 ASN B1849       3.142  37.071 -13.807  1.00  0.00           N  
ATOM   2733  N   GLU B1869       3.467  34.863  -9.103  1.00  0.00           N  
ATOM   2734  CA  GLU B1869       3.517  33.419  -8.951  1.00  0.00           C  
ATOM   2735  C   GLU B1869       2.170  32.983  -8.403  1.00  0.00           C  
ATOM   2736  O   GLU B1869       1.450  33.784  -7.810  1.00  0.00           O  
ATOM   2737  CB  GLU B1869       4.600  33.025  -7.945  1.00  0.00           C  
ATOM   2738  CG  GLU B1869       6.024  33.367  -8.351  1.00  0.00           C  
ATOM   2739  CD  GLU B1869       6.512  32.534  -9.513  1.00  0.00           C  
ATOM   2740  OE1 GLU B1869       6.134  31.344  -9.581  1.00  0.00           O  
ATOM   2741  OE2 GLU B1869       7.284  33.060 -10.347  1.00  0.00           O  
ATOM   2742  N   LYS B1870       1.831  31.719  -8.602  1.00  0.00           N  
ATOM   2743  CA  LYS B1870       0.579  31.198  -8.090  1.00  0.00           C  
ATOM   2744  C   LYS B1870       0.632  31.360  -6.574  1.00  0.00           C  
ATOM   2745  O   LYS B1870       1.684  31.184  -5.964  1.00  0.00           O  
ATOM   2746  CB  LYS B1870       0.438  29.731  -8.499  1.00  0.00           C  
ATOM   2747  CG  LYS B1870       0.443  29.567 -10.026  1.00  0.00           C  
ATOM   2748  CD  LYS B1870       0.221  28.136 -10.475  1.00  0.00           C  
ATOM   2749  CE  LYS B1870       0.058  28.072 -11.999  1.00  0.00           C  
ATOM   2750  NZ  LYS B1870      -0.278  26.691 -12.465  1.00  0.00           N  
ATOM   2751  N   ILE B1871      -0.493  31.708  -5.966  1.00  0.00           N  
ATOM   2752  CA  ILE B1871      -0.515  31.924  -4.530  1.00  0.00           C  
ATOM   2753  C   ILE B1871      -0.006  30.711  -3.752  1.00  0.00           C  
ATOM   2754  O   ILE B1871       0.706  30.863  -2.760  1.00  0.00           O  
ATOM   2755  CB  ILE B1871      -1.936  32.322  -4.053  1.00  0.00           C  
ATOM   2756  CG1 ILE B1871      -1.896  32.759  -2.585  1.00  0.00           C  
ATOM   2757  CG2 ILE B1871      -2.902  31.157  -4.240  1.00  0.00           C  
ATOM   2758  CD1 ILE B1871      -1.013  33.970  -2.345  1.00  0.00           C  
ATOM   2759  N   GLY B1872      -0.345  29.511  -4.216  1.00  0.00           N  
ATOM   2760  CA  GLY B1872       0.086  28.297  -3.536  1.00  0.00           C  
ATOM   2761  C   GLY B1872       1.592  28.107  -3.557  1.00  0.00           C  
ATOM   2762  O   GLY B1872       2.197  27.614  -2.603  1.00  0.00           O  
ATOM   2763  N   PHE B1873       2.197  28.492  -4.670  1.00  0.00           N  
ATOM   2764  CA  PHE B1873       3.636  28.391  -4.842  1.00  0.00           C  
ATOM   2765  C   PHE B1873       4.270  29.267  -3.757  1.00  0.00           C  
ATOM   2766  O   PHE B1873       5.194  28.845  -3.060  1.00  0.00           O  
ATOM   2767  CB  PHE B1873       3.998  28.914  -6.233  1.00  0.00           C  
ATOM   2768  CG  PHE B1873       5.466  28.932  -6.528  1.00  0.00           C  
ATOM   2769  CD1 PHE B1873       6.122  27.780  -6.947  1.00  0.00           C  
ATOM   2770  CD2 PHE B1873       6.187  30.123  -6.436  1.00  0.00           C  
ATOM   2771  CE1 PHE B1873       7.476  27.815  -7.277  1.00  0.00           C  
ATOM   2772  CE2 PHE B1873       7.533  30.170  -6.762  1.00  0.00           C  
ATOM   2773  CZ  PHE B1873       8.183  29.016  -7.185  1.00  0.00           C  
ATOM   2774  N   LYS B1874       3.748  30.484  -3.619  1.00  0.00           N  
ATOM   2775  CA  LYS B1874       4.255  31.434  -2.631  1.00  0.00           C  
ATOM   2776  C   LYS B1874       4.118  30.869  -1.232  1.00  0.00           C  
ATOM   2777  O   LYS B1874       5.103  30.766  -0.505  1.00  0.00           O  
ATOM   2778  CB  LYS B1874       3.498  32.755  -2.700  1.00  0.00           C  
ATOM   2779  CG  LYS B1874       3.732  33.590  -3.940  1.00  0.00           C  
ATOM   2780  CD  LYS B1874       2.847  34.841  -3.829  1.00  0.00           C  
ATOM   2781  CE  LYS B1874       3.103  35.829  -4.938  1.00  0.00           C  
ATOM   2782  NZ  LYS B1874       2.177  36.977  -4.817  1.00  0.00           N  
ATOM   2783  N   ILE B1875       2.892  30.503  -0.861  1.00  0.00           N  
ATOM   2784  CA  ILE B1875       2.614  29.940   0.457  1.00  0.00           C  
ATOM   2785  C   ILE B1875       3.501  28.733   0.759  1.00  0.00           C  
ATOM   2786  O   ILE B1875       3.946  28.544   1.898  1.00  0.00           O  
ATOM   2787  CB  ILE B1875       1.126  29.537   0.575  1.00  0.00           C  
ATOM   2788  CG1 ILE B1875       0.267  30.800   0.609  1.00  0.00           C  
ATOM   2789  CG2 ILE B1875       0.893  28.680   1.817  1.00  0.00           C  
ATOM   2790  CD1 ILE B1875      -1.220  30.530   0.652  1.00  0.00           C  
ATOM   2791  N   ARG B1876       3.767  27.930  -0.264  1.00  0.00           N  
ATOM   2792  CA  ARG B1876       4.600  26.748  -0.116  1.00  0.00           C  
ATOM   2793  C   ARG B1876       6.033  27.147   0.202  1.00  0.00           C  
ATOM   2794  O   ARG B1876       6.637  26.632   1.133  1.00  0.00           O  
ATOM   2795  CB  ARG B1876       4.601  25.922  -1.406  1.00  0.00           C  
ATOM   2796  CG  ARG B1876       4.981  24.449  -1.240  1.00  0.00           C  
ATOM   2797  CD  ARG B1876       6.241  24.232  -0.397  1.00  0.00           C  
ATOM   2798  NE  ARG B1876       6.560  22.816  -0.202  1.00  0.00           N  
ATOM   2799  CZ  ARG B1876       5.684  21.888   0.181  1.00  0.00           C  
ATOM   2800  NH1 ARG B1876       4.417  22.211   0.415  1.00  0.00           N  
ATOM   2801  NH2 ARG B1876       6.077  20.632   0.343  1.00  0.00           N  
ATOM   2802  N   GLU B1877       6.582  28.046  -0.596  1.00  0.00           N  
ATOM   2803  CA  GLU B1877       7.952  28.479  -0.403  1.00  0.00           C  
ATOM   2804  C   GLU B1877       8.189  29.026   1.013  1.00  0.00           C  
ATOM   2805  O   GLU B1877       9.140  28.626   1.696  1.00  0.00           O  
ATOM   2806  CB  GLU B1877       8.305  29.537  -1.450  1.00  0.00           C  
ATOM   2807  CG  GLU B1877       9.764  29.969  -1.429  1.00  0.00           C  
ATOM   2808  CD  GLU B1877      10.027  31.176  -2.305  1.00  0.00           C  
ATOM   2809  OE1 GLU B1877       9.828  31.087  -3.535  1.00  0.00           O  
ATOM   2810  OE2 GLU B1877      10.433  32.222  -1.758  1.00  0.00           O  
ATOM   2811  N   HIS B1878       7.311  29.912   1.468  1.00  0.00           N  
ATOM   2812  CA  HIS B1878       7.481  30.494   2.792  1.00  0.00           C  
ATOM   2813  C   HIS B1878       7.296  29.482   3.908  1.00  0.00           C  
ATOM   2814  O   HIS B1878       7.940  29.586   4.963  1.00  0.00           O  
ATOM   2815  CB  HIS B1878       6.562  31.704   2.943  1.00  0.00           C  
ATOM   2816  CG  HIS B1878       6.835  32.767   1.927  1.00  0.00           C  
ATOM   2817  ND1 HIS B1878       8.094  33.298   1.737  1.00  0.00           N  
ATOM   2818  CD2 HIS B1878       6.042  33.333   0.983  1.00  0.00           C  
ATOM   2819  CE1 HIS B1878       8.067  34.140   0.717  1.00  0.00           C  
ATOM   2820  NE2 HIS B1878       6.835  34.179   0.242  1.00  0.00           N  
ATOM   2821  N   THR B1879       6.437  28.493   3.679  1.00  0.00           N  
ATOM   2822  CA  THR B1879       6.223  27.435   4.663  1.00  0.00           C  
ATOM   2823  C   THR B1879       7.551  26.668   4.761  1.00  0.00           C  
ATOM   2824  O   THR B1879       7.990  26.268   5.844  1.00  0.00           O  
ATOM   2825  CB  THR B1879       5.089  26.451   4.215  1.00  0.00           C  
ATOM   2826  OG1 THR B1879       3.821  27.119   4.266  1.00  0.00           O  
ATOM   2827  CG2 THR B1879       5.039  25.233   5.126  1.00  0.00           C  
ATOM   2828  N   LEU B1880       8.192  26.482   3.616  1.00  0.00           N  
ATOM   2829  CA  LEU B1880       9.458  25.769   3.571  1.00  0.00           C  
ATOM   2830  C   LEU B1880      10.518  26.535   4.355  1.00  0.00           C  
ATOM   2831  O   LEU B1880      11.438  25.944   4.902  1.00  0.00           O  
ATOM   2832  CB  LEU B1880       9.922  25.605   2.122  1.00  0.00           C  
ATOM   2833  CG  LEU B1880      11.011  24.554   1.898  1.00  0.00           C  
ATOM   2834  CD1 LEU B1880      10.473  23.194   2.306  1.00  0.00           C  
ATOM   2835  CD2 LEU B1880      11.442  24.531   0.437  1.00  0.00           C  
ATOM   2836  N   ARG B1881      10.369  27.855   4.397  1.00  0.00           N  
ATOM   2837  CA  ARG B1881      11.299  28.748   5.087  1.00  0.00           C  
ATOM   2838  C   ARG B1881      10.998  28.920   6.569  1.00  0.00           C  
ATOM   2839  O   ARG B1881      11.723  29.620   7.280  1.00  0.00           O  
ATOM   2840  CB  ARG B1881      11.285  30.113   4.407  1.00  0.00           C  
ATOM   2841  CG  ARG B1881      12.206  30.198   3.228  1.00  0.00           C  
ATOM   2842  CD  ARG B1881      13.513  30.855   3.645  1.00  0.00           C  
ATOM   2843  NE  ARG B1881      14.574  30.567   2.691  1.00  0.00           N  
ATOM   2844  CZ  ARG B1881      15.640  31.335   2.500  1.00  0.00           C  
ATOM   2845  NH1 ARG B1881      15.789  32.452   3.199  1.00  0.00           N  
ATOM   2846  NH2 ARG B1881      16.556  30.983   1.607  1.00  0.00           N  
ATOM   2847  N   ARG B1882       9.916  28.297   7.020  1.00  0.00           N  
ATOM   2848  CA  ARG B1882       9.499  28.347   8.410  1.00  0.00           C  
ATOM   2849  C   ARG B1882       9.081  29.740   8.873  1.00  0.00           C  
ATOM   2850  O   ARG B1882       9.323  30.133  10.015  1.00  0.00           O  
ATOM   2851  CB  ARG B1882      10.608  27.810   9.320  1.00  0.00           C  
ATOM   2852  CG  ARG B1882      11.206  26.479   8.881  1.00  0.00           C  
ATOM   2853  CD  ARG B1882      10.134  25.536   8.415  1.00  0.00           C  
ATOM   2854  NE  ARG B1882      10.635  24.188   8.157  1.00  0.00           N  
ATOM   2855  CZ  ARG B1882      10.008  23.307   7.383  1.00  0.00           C  
ATOM   2856  NH1 ARG B1882       8.871  23.646   6.786  1.00  0.00           N  
ATOM   2857  NH2 ARG B1882      10.499  22.085   7.234  1.00  0.00           N  
ATOM   2858  N   VAL B1883       8.458  30.491   7.979  1.00  0.00           N  
ATOM   2859  CA  VAL B1883       7.980  31.797   8.342  1.00  0.00           C  
ATOM   2860  C   VAL B1883       6.759  31.488   9.176  1.00  0.00           C  
ATOM   2861  O   VAL B1883       5.834  30.827   8.709  1.00  0.00           O  
ATOM   2862  CB  VAL B1883       7.595  32.620   7.103  1.00  0.00           C  
ATOM   2863  CG1 VAL B1883       6.814  33.862   7.508  1.00  0.00           C  
ATOM   2864  CG2 VAL B1883       8.843  33.033   6.379  1.00  0.00           C  
ATOM   2865  N   PRO B1884       6.756  31.933  10.444  1.00  0.00           N  
ATOM   2866  CA  PRO B1884       5.634  31.697  11.355  1.00  0.00           C  
ATOM   2867  C   PRO B1884       4.248  31.948  10.759  1.00  0.00           C  
ATOM   2868  O   PRO B1884       3.395  31.051  10.765  1.00  0.00           O  
ATOM   2869  CB  PRO B1884       5.950  32.630  12.520  1.00  0.00           C  
ATOM   2870  CG  PRO B1884       7.434  32.519  12.605  1.00  0.00           C  
ATOM   2871  CD  PRO B1884       7.843  32.650  11.141  1.00  0.00           C  
ATOM   2872  N   TYR B1885       4.025  33.156  10.243  1.00  0.00           N  
ATOM   2873  CA  TYR B1885       2.730  33.510   9.671  1.00  0.00           C  
ATOM   2874  C   TYR B1885       2.786  34.003   8.228  1.00  0.00           C  
ATOM   2875  O   TYR B1885       3.730  34.668   7.811  1.00  0.00           O  
ATOM   2876  CB  TYR B1885       2.065  34.583  10.530  1.00  0.00           C  
ATOM   2877  CG  TYR B1885       1.806  34.137  11.939  1.00  0.00           C  
ATOM   2878  CD1 TYR B1885       0.663  33.409  12.259  1.00  0.00           C  
ATOM   2879  CD2 TYR B1885       2.724  34.408  12.951  1.00  0.00           C  
ATOM   2880  CE1 TYR B1885       0.436  32.964  13.550  1.00  0.00           C  
ATOM   2881  CE2 TYR B1885       2.512  33.961  14.251  1.00  0.00           C  
ATOM   2882  CZ  TYR B1885       1.367  33.243  14.546  1.00  0.00           C  
ATOM   2883  OH  TYR B1885       1.135  32.818  15.829  1.00  0.00           O  
ATOM   2884  N   MET B1886       1.757  33.654   7.467  1.00  0.00           N  
ATOM   2885  CA  MET B1886       1.633  34.078   6.082  1.00  0.00           C  
ATOM   2886  C   MET B1886       0.265  34.726   5.971  1.00  0.00           C  
ATOM   2887  O   MET B1886      -0.741  34.141   6.385  1.00  0.00           O  
ATOM   2888  CB  MET B1886       1.745  32.881   5.140  1.00  0.00           C  
ATOM   2889  CG  MET B1886       3.174  32.464   4.862  1.00  0.00           C  
ATOM   2890  SD  MET B1886       3.314  30.694   4.693  1.00  0.00           S  
ATOM   2891  CE  MET B1886       3.338  30.249   6.449  1.00  0.00           C  
ATOM   2892  N   LEU B1887       0.240  35.954   5.459  1.00  0.00           N  
ATOM   2893  CA  LEU B1887      -0.999  36.690   5.308  1.00  0.00           C  
ATOM   2894  C   LEU B1887      -1.287  36.792   3.819  1.00  0.00           C  
ATOM   2895  O   LEU B1887      -0.477  37.323   3.057  1.00  0.00           O  
ATOM   2896  CB  LEU B1887      -0.879  38.100   5.912  1.00  0.00           C  
ATOM   2897  CG  LEU B1887      -0.280  38.255   7.316  1.00  0.00           C  
ATOM   2898  CD1 LEU B1887      -0.521  39.686   7.801  1.00  0.00           C  
ATOM   2899  CD2 LEU B1887      -0.894  37.260   8.283  1.00  0.00           C  
ATOM   2900  N   VAL B1888      -2.437  36.273   3.408  1.00  0.00           N  
ATOM   2901  CA  VAL B1888      -2.807  36.304   1.997  1.00  0.00           C  
ATOM   2902  C   VAL B1888      -3.841  37.388   1.736  1.00  0.00           C  
ATOM   2903  O   VAL B1888      -4.808  37.523   2.480  1.00  0.00           O  
ATOM   2904  CB  VAL B1888      -3.364  34.946   1.541  1.00  0.00           C  
ATOM   2905  CG1 VAL B1888      -3.705  34.997   0.063  1.00  0.00           C  
ATOM   2906  CG2 VAL B1888      -2.345  33.854   1.810  1.00  0.00           C  
ATOM   2907  N   CYS B1889      -3.630  38.155   0.670  1.00  0.00           N  
ATOM   2908  CA  CYS B1889      -4.541  39.241   0.328  1.00  0.00           C  
ATOM   2909  C   CYS B1889      -5.138  39.134  -1.066  1.00  0.00           C  
ATOM   2910  O   CYS B1889      -4.441  39.332  -2.062  1.00  0.00           O  
ATOM   2911  CB  CYS B1889      -3.825  40.591   0.441  1.00  0.00           C  
ATOM   2912  SG  CYS B1889      -3.178  40.979   2.087  1.00  0.00           S  
ATOM   2913  N   GLY B1890      -6.423  38.808  -1.126  1.00  0.00           N  
ATOM   2914  CA  GLY B1890      -7.112  38.735  -2.403  1.00  0.00           C  
ATOM   2915  C   GLY B1890      -8.040  39.943  -2.468  1.00  0.00           C  
ATOM   2916  O   GLY B1890      -8.159  40.684  -1.478  1.00  0.00           O  
ATOM   2917  N   ASP B1891      -8.700  40.154  -3.607  1.00  0.00           N  
ATOM   2918  CA  ASP B1891      -9.603  41.296  -3.756  1.00  0.00           C  
ATOM   2919  C   ASP B1891     -10.550  41.397  -2.572  1.00  0.00           C  
ATOM   2920  O   ASP B1891     -10.852  42.488  -2.106  1.00  0.00           O  
ATOM   2921  CB  ASP B1891     -10.421  41.198  -5.052  1.00  0.00           C  
ATOM   2922  CG  ASP B1891      -9.563  41.333  -6.304  1.00  0.00           C  
ATOM   2923  OD1 ASP B1891      -8.479  41.961  -6.232  1.00  0.00           O  
ATOM   2924  OD2 ASP B1891      -9.980  40.825  -7.370  1.00  0.00           O  
ATOM   2925  N   LYS B1892     -11.002  40.250  -2.081  1.00  0.00           N  
ATOM   2926  CA  LYS B1892     -11.916  40.204  -0.947  1.00  0.00           C  
ATOM   2927  C   LYS B1892     -11.293  40.894   0.270  1.00  0.00           C  
ATOM   2928  O   LYS B1892     -11.853  41.853   0.817  1.00  0.00           O  
ATOM   2929  CB  LYS B1892     -12.240  38.752  -0.608  1.00  0.00           C  
ATOM   2930  CG  LYS B1892     -13.393  38.573   0.365  1.00  0.00           C  
ATOM   2931  CD  LYS B1892     -13.016  37.682   1.547  1.00  0.00           C  
ATOM   2932  CE  LYS B1892     -12.087  36.536   1.145  1.00  0.00           C  
ATOM   2933  NZ  LYS B1892     -12.654  35.682   0.080  1.00  0.00           N  
ATOM   2934  N   GLU B1893     -10.131  40.401   0.689  1.00  0.00           N  
ATOM   2935  CA  GLU B1893      -9.426  40.970   1.831  1.00  0.00           C  
ATOM   2936  C   GLU B1893      -9.282  42.481   1.696  1.00  0.00           C  
ATOM   2937  O   GLU B1893      -9.502  43.223   2.652  1.00  0.00           O  
ATOM   2938  CB  GLU B1893      -8.026  40.347   1.961  1.00  0.00           C  
ATOM   2939  CG  GLU B1893      -7.982  38.953   2.560  1.00  0.00           C  
ATOM   2940  CD  GLU B1893      -8.716  37.915   1.729  1.00  0.00           C  
ATOM   2941  OE1 GLU B1893      -8.423  37.801   0.523  1.00  0.00           O  
ATOM   2942  OE2 GLU B1893      -9.575  37.205   2.292  1.00  0.00           O  
ATOM   2943  N   VAL B1894      -8.902  42.930   0.503  1.00  0.00           N  
ATOM   2944  CA  VAL B1894      -8.708  44.350   0.243  1.00  0.00           C  
ATOM   2945  C   VAL B1894      -9.943  45.199   0.560  1.00  0.00           C  
ATOM   2946  O   VAL B1894      -9.851  46.166   1.310  1.00  0.00           O  
ATOM   2947  CB  VAL B1894      -8.283  44.584  -1.221  1.00  0.00           C  
ATOM   2948  CG1 VAL B1894      -8.140  46.068  -1.500  1.00  0.00           C  
ATOM   2949  CG2 VAL B1894      -6.975  43.882  -1.487  1.00  0.00           C  
ATOM   2950  N   GLU B1895     -11.094  44.847  -0.006  1.00  0.00           N  
ATOM   2951  CA  GLU B1895     -12.312  45.612   0.258  1.00  0.00           C  
ATOM   2952  C   GLU B1895     -12.774  45.346   1.679  1.00  0.00           C  
ATOM   2953  O   GLU B1895     -13.441  46.176   2.305  1.00  0.00           O  
ATOM   2954  CB  GLU B1895     -13.420  45.229  -0.726  1.00  0.00           C  
ATOM   2955  CG  GLU B1895     -13.174  45.732  -2.140  1.00  0.00           C  
ATOM   2956  CD  GLU B1895     -12.878  47.222  -2.171  1.00  0.00           C  
ATOM   2957  OE1 GLU B1895     -13.739  48.014  -1.724  1.00  0.00           O  
ATOM   2958  OE2 GLU B1895     -11.781  47.601  -2.637  1.00  0.00           O  
ATOM   2959  N   SER B1896     -12.409  44.172   2.179  1.00  0.00           N  
ATOM   2960  CA  SER B1896     -12.755  43.763   3.527  1.00  0.00           C  
ATOM   2961  C   SER B1896     -11.923  44.541   4.541  1.00  0.00           C  
ATOM   2962  O   SER B1896     -12.385  44.840   5.645  1.00  0.00           O  
ATOM   2963  CB  SER B1896     -12.491  42.266   3.690  1.00  0.00           C  
ATOM   2964  OG  SER B1896     -12.497  41.896   5.058  1.00  0.00           O  
ATOM   2965  N   GLY B1898     -10.694  44.869   4.153  1.00  0.00           N  
ATOM   2966  CA  GLY B1898      -9.792  45.584   5.042  1.00  0.00           C  
ATOM   2967  C   GLY B1898      -9.148  44.612   6.021  1.00  0.00           C  
ATOM   2968  O   GLY B1898      -8.581  45.015   7.041  1.00  0.00           O  
ATOM   2969  N   LYS B1899      -9.232  43.322   5.702  1.00  0.00           N  
ATOM   2970  CA  LYS B1899      -8.675  42.282   6.564  1.00  0.00           C  
ATOM   2971  C   LYS B1899      -7.575  41.511   5.855  1.00  0.00           C  
ATOM   2972  O   LYS B1899      -7.073  41.941   4.811  1.00  0.00           O  
ATOM   2973  CB  LYS B1899      -9.763  41.288   6.976  1.00  0.00           C  
ATOM   2974  CG  LYS B1899     -10.977  41.872   7.668  1.00  0.00           C  
ATOM   2975  CD  LYS B1899     -12.008  40.763   7.879  1.00  0.00           C  
ATOM   2976  CE  LYS B1899     -13.332  41.283   8.435  1.00  0.00           C  
ATOM   2977  NZ  LYS B1899     -13.225  41.761   9.840  1.00  0.00           N  
ATOM   2978  N   VAL B1900      -7.215  40.369   6.437  1.00  0.00           N  
ATOM   2979  CA  VAL B1900      -6.198  39.481   5.882  1.00  0.00           C  
ATOM   2980  C   VAL B1900      -6.502  38.024   6.206  1.00  0.00           C  
ATOM   2981  O   VAL B1900      -7.051  37.720   7.262  1.00  0.00           O  
ATOM   2982  CB  VAL B1900      -4.790  39.810   6.428  1.00  0.00           C  
ATOM   2983  CG1 VAL B1900      -4.317  41.120   5.865  1.00  0.00           C  
ATOM   2984  CG2 VAL B1900      -4.816  39.853   7.951  1.00  0.00           C  
ATOM   2985  N   ALA B1901      -6.147  37.129   5.286  1.00  0.00           N  
ATOM   2986  CA  ALA B1901      -6.352  35.686   5.458  1.00  0.00           C  
ATOM   2987  C   ALA B1901      -5.068  35.117   6.064  1.00  0.00           C  
ATOM   2988  O   ALA B1901      -4.014  35.137   5.429  1.00  0.00           O  
ATOM   2989  CB  ALA B1901      -6.638  35.019   4.099  1.00  0.00           C  
ATOM   2990  N   VAL B1902      -5.167  34.594   7.279  1.00  0.00           N  
ATOM   2991  CA  VAL B1902      -4.002  34.076   7.989  1.00  0.00           C  
ATOM   2992  C   VAL B1902      -3.782  32.562   7.977  1.00  0.00           C  
ATOM   2993  O   VAL B1902      -4.688  31.788   8.294  1.00  0.00           O  
ATOM   2994  CB  VAL B1902      -4.040  34.537   9.476  1.00  0.00           C  
ATOM   2995  CG1 VAL B1902      -2.811  34.021  10.232  1.00  0.00           C  
ATOM   2996  CG2 VAL B1902      -4.120  36.062   9.549  1.00  0.00           C  
ATOM   2997  N   ARG B1903      -2.561  32.159   7.620  1.00  0.00           N  
ATOM   2998  CA  ARG B1903      -2.148  30.749   7.616  1.00  0.00           C  
ATOM   2999  C   ARG B1903      -0.830  30.644   8.410  1.00  0.00           C  
ATOM   3000  O   ARG B1903       0.005  31.546   8.352  1.00  0.00           O  
ATOM   3001  CB  ARG B1903      -1.905  30.239   6.184  1.00  0.00           C  
ATOM   3002  CG  ARG B1903      -3.109  30.318   5.253  1.00  0.00           C  
ATOM   3003  CD  ARG B1903      -2.825  29.673   3.897  1.00  0.00           C  
ATOM   3004  NE  ARG B1903      -3.202  28.259   3.850  1.00  0.00           N  
ATOM   3005  CZ  ARG B1903      -2.608  27.284   4.535  1.00  0.00           C  
ATOM   3006  NH1 ARG B1903      -1.586  27.547   5.342  1.00  0.00           N  
ATOM   3007  NH2 ARG B1903      -3.041  26.037   4.417  1.00  0.00           N  
ATOM   3008  N   THR B1904      -0.639  29.555   9.148  1.00  0.00           N  
ATOM   3009  CA  THR B1904       0.599  29.378   9.908  1.00  0.00           C  
ATOM   3010  C   THR B1904       1.490  28.406   9.144  1.00  0.00           C  
ATOM   3011  O   THR B1904       0.997  27.623   8.327  1.00  0.00           O  
ATOM   3012  CB  THR B1904       0.332  28.805  11.307  1.00  0.00           C  
ATOM   3013  OG1 THR B1904      -0.043  27.429  11.200  1.00  0.00           O  
ATOM   3014  CG2 THR B1904      -0.786  29.558  11.983  1.00  0.00           C  
ATOM   3015  N   ARG B1905       2.796  28.452   9.402  1.00  0.00           N  
ATOM   3016  CA  ARG B1905       3.749  27.568   8.724  1.00  0.00           C  
ATOM   3017  C   ARG B1905       3.503  26.090   9.013  1.00  0.00           C  
ATOM   3018  O   ARG B1905       4.130  25.238   8.396  1.00  0.00           O  
ATOM   3019  CB  ARG B1905       5.180  27.902   9.139  1.00  0.00           C  
ATOM   3020  CG  ARG B1905       5.413  27.719  10.624  1.00  0.00           C  
ATOM   3021  CD  ARG B1905       6.753  28.301  11.067  1.00  0.00           C  
ATOM   3022  NE  ARG B1905       6.770  28.472  12.517  1.00  0.00           N  
ATOM   3023  CZ  ARG B1905       7.806  28.927  13.214  1.00  0.00           C  
ATOM   3024  NH1 ARG B1905       8.933  29.256  12.601  1.00  0.00           N  
ATOM   3025  NH2 ARG B1905       7.693  29.078  14.527  1.00  0.00           N  
ATOM   3026  N   ARG B1906       2.638  25.788   9.976  1.00  0.00           N  
ATOM   3027  CA  ARG B1906       2.311  24.397  10.281  1.00  0.00           C  
ATOM   3028  C   ARG B1906       1.111  24.024   9.395  1.00  0.00           C  
ATOM   3029  O   ARG B1906       0.562  22.925   9.486  1.00  0.00           O  
ATOM   3030  CB  ARG B1906       1.936  24.205  11.755  1.00  0.00           C  
ATOM   3031  CG  ARG B1906       3.042  24.475  12.772  1.00  0.00           C  
ATOM   3032  CD  ARG B1906       4.238  23.551  12.613  1.00  0.00           C  
ATOM   3033  NE  ARG B1906       5.149  23.674  13.753  1.00  0.00           N  
ATOM   3034  CZ  ARG B1906       6.253  22.948  13.925  1.00  0.00           C  
ATOM   3035  NH1 ARG B1906       6.607  22.036  13.025  1.00  0.00           N  
ATOM   3036  NH2 ARG B1906       6.998  23.129  15.010  1.00  0.00           N  
ATOM   3037  N   GLY B1907       0.706  24.955   8.537  1.00  0.00           N  
ATOM   3038  CA  GLY B1907      -0.403  24.689   7.638  1.00  0.00           C  
ATOM   3039  C   GLY B1907      -1.788  24.973   8.185  1.00  0.00           C  
ATOM   3040  O   GLY B1907      -2.781  24.718   7.505  1.00  0.00           O  
ATOM   3041  N   LYS B1909      -1.869  25.506   9.400  1.00  0.00           N  
ATOM   3042  CA  LYS B1909      -3.163  25.809   9.994  1.00  0.00           C  
ATOM   3043  C   LYS B1909      -3.791  27.067   9.386  1.00  0.00           C  
ATOM   3044  O   LYS B1909      -3.109  28.060   9.123  1.00  0.00           O  
ATOM   3045  CB  LYS B1909      -3.024  25.969  11.509  1.00  0.00           C  
ATOM   3046  CG  LYS B1909      -4.349  26.232  12.225  1.00  0.00           C  
ATOM   3047  CD  LYS B1909      -4.221  26.113  13.748  1.00  0.00           C  
ATOM   3048  CE  LYS B1909      -3.865  24.684  14.180  1.00  0.00           C  
ATOM   3049  NZ  LYS B1909      -3.770  24.526  15.670  1.00  0.00           N  
ATOM   3050  N   ASP B1910      -5.099  27.005   9.150  1.00  0.00           N  
ATOM   3051  CA  ASP B1910      -5.840  28.121   8.577  1.00  0.00           C  
ATOM   3052  C   ASP B1910      -6.520  28.842   9.741  1.00  0.00           C  
ATOM   3053  O   ASP B1910      -7.351  28.259  10.437  1.00  0.00           O  
ATOM   3054  CB  ASP B1910      -6.887  27.592   7.594  1.00  0.00           C  
ATOM   3055  CG  ASP B1910      -7.271  28.616   6.534  1.00  0.00           C  
ATOM   3056  OD1 ASP B1910      -7.662  29.748   6.906  1.00  0.00           O  
ATOM   3057  OD2 ASP B1910      -7.186  28.278   5.328  1.00  0.00           O  
ATOM   3058  N   LEU B1913      -6.157  30.103   9.960  1.00  0.00           N  
ATOM   3059  CA  LEU B1913      -6.724  30.875  11.062  1.00  0.00           C  
ATOM   3060  C   LEU B1913      -7.880  31.756  10.609  1.00  0.00           C  
ATOM   3061  O   LEU B1913      -8.501  32.439  11.417  1.00  0.00           O  
ATOM   3062  CB  LEU B1913      -5.629  31.726  11.734  1.00  0.00           C  
ATOM   3063  CG  LEU B1913      -4.548  30.979  12.540  1.00  0.00           C  
ATOM   3064  CD1 LEU B1913      -3.425  31.920  12.942  1.00  0.00           C  
ATOM   3065  CD2 LEU B1913      -5.171  30.366  13.781  1.00  0.00           C  
ATOM   3066  N   GLY B1914      -8.166  31.731   9.312  1.00  0.00           N  
ATOM   3067  CA  GLY B1914      -9.266  32.517   8.782  1.00  0.00           C  
ATOM   3068  C   GLY B1914      -8.962  33.982   8.531  1.00  0.00           C  
ATOM   3069  O   GLY B1914      -7.808  34.415   8.581  1.00  0.00           O  
ATOM   3070  N   SER B1915     -10.005  34.749   8.231  1.00  0.00           N  
ATOM   3071  CA  SER B1915      -9.848  36.171   7.989  1.00  0.00           C  
ATOM   3072  C   SER B1915      -9.768  36.830   9.340  1.00  0.00           C  
ATOM   3073  O   SER B1915     -10.564  36.527  10.232  1.00  0.00           O  
ATOM   3074  CB  SER B1915     -11.042  36.731   7.217  1.00  0.00           C  
ATOM   3075  OG  SER B1915     -11.016  36.290   5.869  1.00  0.00           O  
ATOM   3076  N   MET B1916      -8.804  37.726   9.499  1.00  0.00           N  
ATOM   3077  CA  MET B1916      -8.634  38.419  10.769  1.00  0.00           C  
ATOM   3078  C   MET B1916      -8.457  39.903  10.536  1.00  0.00           C  
ATOM   3079  O   MET B1916      -7.970  40.314   9.490  1.00  0.00           O  
ATOM   3080  CB  MET B1916      -7.398  37.892  11.514  1.00  0.00           C  
ATOM   3081  CG  MET B1916      -7.515  36.479  12.064  1.00  0.00           C  
ATOM   3082  SD  MET B1916      -5.988  35.911  12.884  1.00  0.00           S  
ATOM   3083  CE  MET B1916      -6.006  36.913  14.365  1.00  0.00           C  
ATOM   3084  N   ASP B1917      -8.862  40.702  11.515  1.00  0.00           N  
ATOM   3085  CA  ASP B1917      -8.689  42.142  11.429  1.00  0.00           C  
ATOM   3086  C   ASP B1917      -7.181  42.356  11.493  1.00  0.00           C  
ATOM   3087  O   ASP B1917      -6.496  41.700  12.274  1.00  0.00           O  
ATOM   3088  CB  ASP B1917      -9.367  42.819  12.616  1.00  0.00           C  
ATOM   3089  CG  ASP B1917     -10.876  42.696  12.566  1.00  0.00           C  
ATOM   3090  OD1 ASP B1917     -11.473  43.302  11.652  1.00  0.00           O  
ATOM   3091  OD2 ASP B1917     -11.463  41.990  13.426  1.00  0.00           O  
ATOM   3092  N   VAL B1918      -6.663  43.251  10.662  1.00  0.00           N  
ATOM   3093  CA  VAL B1918      -5.233  43.531  10.637  1.00  0.00           C  
ATOM   3094  C   VAL B1918      -4.689  43.943  12.009  1.00  0.00           C  
ATOM   3095  O   VAL B1918      -3.636  43.463  12.433  1.00  0.00           O  
ATOM   3096  CB  VAL B1918      -4.915  44.630   9.604  1.00  0.00           C  
ATOM   3097  CG1 VAL B1918      -3.475  45.094   9.750  1.00  0.00           C  
ATOM   3098  CG2 VAL B1918      -5.156  44.094   8.201  1.00  0.00           C  
ATOM   3099  N   ASN B1929      -5.400  44.823  12.708  1.00  0.00           N  
ATOM   3100  CA  ASN B1929      -4.955  45.261  14.023  1.00  0.00           C  
ATOM   3101  C   ASN B1929      -5.026  44.121  15.030  1.00  0.00           C  
ATOM   3102  O   ASN B1929      -4.270  44.087  16.008  1.00  0.00           O  
ATOM   3103  CB  ASN B1929      -5.793  46.445  14.496  1.00  0.00           C  
ATOM   3104  CG  ASN B1929      -5.385  47.744  13.832  1.00  0.00           C  
ATOM   3105  OD1 ASN B1929      -4.938  47.757  12.685  1.00  0.00           O  
ATOM   3106  ND2 ASN B1929      -5.541  48.846  14.548  1.00  0.00           N  
ATOM   3107  N   GLU B1930      -5.935  43.184  14.796  1.00  0.00           N  
ATOM   3108  CA  GLU B1930      -6.056  42.038  15.681  1.00  0.00           C  
ATOM   3109  C   GLU B1930      -4.802  41.159  15.569  1.00  0.00           C  
ATOM   3110  O   GLU B1930      -4.275  40.703  16.583  1.00  0.00           O  
ATOM   3111  CB  GLU B1930      -7.300  41.219  15.333  1.00  0.00           C  
ATOM   3112  CG  GLU B1930      -7.277  39.805  15.887  1.00  0.00           C  
ATOM   3113  CD  GLU B1930      -8.500  38.997  15.485  1.00  0.00           C  
ATOM   3114  OE1 GLU B1930      -8.976  39.155  14.335  1.00  0.00           O  
ATOM   3115  OE2 GLU B1930      -8.977  38.194  16.316  1.00  0.00           O  
ATOM   3116  N   VAL B1931      -4.324  40.929  14.347  1.00  0.00           N  
ATOM   3117  CA  VAL B1931      -3.132  40.108  14.170  1.00  0.00           C  
ATOM   3118  C   VAL B1931      -1.913  40.841  14.738  1.00  0.00           C  
ATOM   3119  O   VAL B1931      -1.094  40.246  15.441  1.00  0.00           O  
ATOM   3120  CB  VAL B1931      -2.860  39.755  12.674  1.00  0.00           C  
ATOM   3121  CG1 VAL B1931      -4.099  39.110  12.045  1.00  0.00           C  
ATOM   3122  CG2 VAL B1931      -2.444  40.979  11.908  1.00  0.00           C  
ATOM   3123  N   ILE B1934      -1.803  42.130  14.444  1.00  0.00           N  
ATOM   3124  CA  ILE B1934      -0.686  42.918  14.940  1.00  0.00           C  
ATOM   3125  C   ILE B1934      -0.593  42.787  16.456  1.00  0.00           C  
ATOM   3126  O   ILE B1934       0.474  42.487  16.996  1.00  0.00           O  
ATOM   3127  CB  ILE B1934      -0.827  44.408  14.542  1.00  0.00           C  
ATOM   3128  CG1 ILE B1934      -0.564  44.555  13.039  1.00  0.00           C  
ATOM   3129  CG2 ILE B1934       0.150  45.282  15.340  1.00  0.00           C  
ATOM   3130  CD1 ILE B1934      -0.560  46.002  12.536  1.00  0.00           C  
ATOM   3131  N   GLU B1950      -1.714  42.987  17.139  1.00  0.00           N  
ATOM   3132  CA  GLU B1950      -1.742  42.899  18.591  1.00  0.00           C  
ATOM   3133  C   GLU B1950      -1.403  41.494  19.074  1.00  0.00           C  
ATOM   3134  O   GLU B1950      -0.642  41.326  20.028  1.00  0.00           O  
ATOM   3135  CB  GLU B1950      -3.114  43.340  19.111  1.00  0.00           C  
ATOM   3136  CG  GLU B1950      -3.801  42.369  20.052  1.00  0.00           C  
ATOM   3137  CD  GLU B1950      -3.733  42.793  21.508  1.00  0.00           C  
ATOM   3138  OE1 GLU B1950      -4.151  43.933  21.814  1.00  0.00           O  
ATOM   3139  OE2 GLU B1950      -3.274  41.981  22.351  1.00  0.00           O  
ATOM   3140  N   LYS B1951      -1.953  40.479  18.420  1.00  0.00           N  
ATOM   3141  CA  LYS B1951      -1.660  39.114  18.828  1.00  0.00           C  
ATOM   3142  C   LYS B1951      -0.192  38.742  18.564  1.00  0.00           C  
ATOM   3143  O   LYS B1951       0.423  38.025  19.360  1.00  0.00           O  
ATOM   3144  CB  LYS B1951      -2.613  38.139  18.131  1.00  0.00           C  
ATOM   3145  CG  LYS B1951      -4.069  38.350  18.531  1.00  0.00           C  
ATOM   3146  CD  LYS B1951      -4.962  37.253  17.994  1.00  0.00           C  
ATOM   3147  CE  LYS B1951      -6.417  37.491  18.378  1.00  0.00           C  
ATOM   3148  NZ  LYS B1951      -6.599  37.478  19.851  1.00  0.00           N  
ATOM   3149  N   LEU B1952       0.376  39.227  17.465  1.00  0.00           N  
ATOM   3150  CA  LEU B1952       1.783  38.939  17.167  1.00  0.00           C  
ATOM   3151  C   LEU B1952       2.705  39.636  18.168  1.00  0.00           C  
ATOM   3152  O   LEU B1952       3.697  39.049  18.615  1.00  0.00           O  
ATOM   3153  CB  LEU B1952       2.155  39.365  15.747  1.00  0.00           C  
ATOM   3154  CG  LEU B1952       1.515  38.495  14.663  1.00  0.00           C  
ATOM   3155  CD1 LEU B1952       2.121  38.806  13.321  1.00  0.00           C  
ATOM   3156  CD2 LEU B1952       1.726  37.041  14.996  1.00  0.00           C  
ATOM   3157  N   GLN B1953       2.377  40.880  18.520  1.00  0.00           N  
ATOM   3158  CA  GLN B1953       3.173  41.631  19.488  1.00  0.00           C  
ATOM   3159  C   GLN B1953       3.207  40.917  20.835  1.00  0.00           C  
ATOM   3160  O   GLN B1953       4.251  40.849  21.475  1.00  0.00           O  
ATOM   3161  CB  GLN B1953       2.622  43.050  19.653  1.00  0.00           C  
ATOM   3162  CG  GLN B1953       2.984  43.976  18.514  1.00  0.00           C  
ATOM   3163  CD  GLN B1953       2.309  45.333  18.631  1.00  0.00           C  
ATOM   3164  OE1 GLN B1953       1.353  45.493  19.377  1.00  0.00           O  
ATOM   3165  NE2 GLN B1953       2.799  46.311  17.873  1.00  0.00           N  
ATOM   3166  N   GLN B1954       2.072  40.368  21.253  1.00  0.00           N  
ATOM   3167  CA  GLN B1954       1.992  39.646  22.511  1.00  0.00           C  
ATOM   3168  C   GLN B1954       2.787  38.343  22.471  1.00  0.00           C  
ATOM   3169  O   GLN B1954       3.399  37.947  23.467  1.00  0.00           O  
ATOM   3170  CB  GLN B1954       0.529  39.334  22.856  1.00  0.00           C  
ATOM   3171  CG  GLN B1954       0.357  38.298  23.963  1.00  0.00           C  
ATOM   3172  CD  GLN B1954       1.045  38.696  25.256  1.00  0.00           C  
ATOM   3173  OE1 GLN B1954       1.405  39.861  25.453  1.00  0.00           O  
ATOM   3174  NE2 GLN B1954       1.221  37.731  26.154  1.00  0.00           N  
ATOM   3175  N   GLU B1955       2.761  37.671  21.324  1.00  0.00           N  
ATOM   3176  CA  GLU B1955       3.482  36.418  21.153  1.00  0.00           C  
ATOM   3177  C   GLU B1955       4.988  36.683  21.191  1.00  0.00           C  
ATOM   3178  O   GLU B1955       5.749  35.891  21.739  1.00  0.00           O  
ATOM   3179  CB  GLU B1955       3.107  35.786  19.818  1.00  0.00           C  
ATOM   3180  CG  GLU B1955       3.659  34.389  19.576  1.00  0.00           C  
ATOM   3181  CD  GLU B1955       3.148  33.786  18.263  1.00  0.00           C  
ATOM   3182  OE1 GLU B1955       1.936  33.915  17.981  1.00  0.00           O  
ATOM   3183  OE2 GLU B1955       3.944  33.175  17.519  1.00  0.00           O  
ATOM   3184  N   ILE B1956       5.394  37.809  20.613  1.00  0.00           N  
ATOM   3185  CA  ILE B1956       6.801  38.212  20.548  1.00  0.00           C  
ATOM   3186  C   ILE B1956       7.291  38.697  21.905  1.00  0.00           C  
ATOM   3187  O   ILE B1956       8.348  38.297  22.374  1.00  0.00           O  
ATOM   3188  CB  ILE B1956       6.993  39.342  19.526  1.00  0.00           C  
ATOM   3189  CG1 ILE B1956       6.718  38.811  18.118  1.00  0.00           C  
ATOM   3190  CG2 ILE B1956       8.396  39.926  19.626  1.00  0.00           C  
ATOM   3191  CD1 ILE B1956       6.656  39.904  17.071  1.00  0.00           C  
ATOM   3192  N   ARG B1957       6.494  39.552  22.533  1.00  0.00           N  
ATOM   3193  CA  ARG B1957       6.821  40.118  23.840  1.00  0.00           C  
ATOM   3194  C   ARG B1957       6.926  39.061  24.938  1.00  0.00           C  
ATOM   3195  O   ARG B1957       7.744  39.177  25.850  1.00  0.00           O  
ATOM   3196  CB  ARG B1957       5.766  41.169  24.202  1.00  0.00           C  
ATOM   3197  CG  ARG B1957       5.912  41.815  25.549  1.00  0.00           C  
ATOM   3198  CD  ARG B1957       4.938  42.985  25.647  1.00  0.00           C  
ATOM   3199  NE  ARG B1957       3.597  42.585  25.226  1.00  0.00           N  
ATOM   3200  CZ  ARG B1957       2.905  43.163  24.249  1.00  0.00           C  
ATOM   3201  NH1 ARG B1957       3.419  44.183  23.575  1.00  0.00           N  
ATOM   3202  NH2 ARG B1957       1.697  42.707  23.945  1.00  0.00           N  
ATOM   3203  N   SER B1958       6.108  38.023  24.861  1.00  0.00           N  
ATOM   3204  CA  SER B1958       6.163  36.996  25.879  1.00  0.00           C  
ATOM   3205  C   SER B1958       7.151  35.913  25.489  1.00  0.00           C  
ATOM   3206  O   SER B1958       7.362  34.975  26.240  1.00  0.00           O  
ATOM   3207  CB  SER B1958       4.787  36.367  26.076  1.00  0.00           C  
ATOM   3208  OG  SER B1958       4.398  35.690  24.898  1.00  0.00           O  
ATOM   3209  N   ARG B1959       7.758  36.049  24.317  1.00  0.00           N  
ATOM   3210  CA  ARG B1959       8.703  35.043  23.826  1.00  0.00           C  
ATOM   3211  C   ARG B1959       8.077  33.646  23.938  1.00  0.00           C  
ATOM   3212  O   ARG B1959       8.707  32.687  24.389  1.00  0.00           O  
ATOM   3213  CB  ARG B1959      10.036  35.116  24.600  1.00  0.00           C  
ATOM   3214  CG  ARG B1959      10.767  36.445  24.398  1.00  0.00           C  
ATOM   3215  CD  ARG B1959      12.241  36.403  24.837  1.00  0.00           C  
ATOM   3216  NE  ARG B1959      12.922  37.634  24.447  1.00  0.00           N  
ATOM   3217  CZ  ARG B1959      13.001  38.737  25.191  1.00  0.00           C  
ATOM   3218  NH1 ARG B1959      12.457  38.782  26.400  1.00  0.00           N  
ATOM   3219  NH2 ARG B1959      13.605  39.817  24.706  1.00  0.00           N  
ATOM   3220  N   SER B1960       6.823  33.554  23.502  1.00  0.00           N  
ATOM   3221  CA  SER B1960       6.064  32.311  23.529  1.00  0.00           C  
ATOM   3222  C   SER B1960       6.606  31.289  22.542  1.00  0.00           C  
ATOM   3223  O   SER B1960       7.018  31.633  21.445  1.00  0.00           O  
ATOM   3224  CB  SER B1960       4.586  32.595  23.210  1.00  0.00           C  
ATOM   3225  OG  SER B1960       3.899  31.388  22.899  1.00  0.00           O  
ATOM   3226  N   LEU B1961       6.595  30.028  22.950  1.00  0.00           N  
ATOM   3227  CA  LEU B1961       7.059  28.922  22.124  1.00  0.00           C  
ATOM   3228  C   LEU B1961       6.013  28.457  21.112  1.00  0.00           C  
ATOM   3229  O   LEU B1961       6.338  27.737  20.165  1.00  0.00           O  
ATOM   3230  CB  LEU B1961       7.428  27.739  23.010  1.00  0.00           C  
ATOM   3231  CG  LEU B1961       8.702  27.863  23.848  1.00  0.00           C  
ATOM   3232  CD1 LEU B1961       8.636  26.859  24.975  1.00  0.00           C  
ATOM   3233  CD2 LEU B1961       9.929  27.627  22.980  1.00  0.00           C  
ATOM   3234  N   LYS B1962       4.762  28.861  21.290  1.00  0.00           N  
ATOM   3235  CA  LYS B1962       3.732  28.427  20.350  1.00  0.00           C  
ATOM   3236  C   LYS B1962       2.989  29.553  19.639  1.00  0.00           C  
ATOM   3237  O   LYS B1962       2.860  30.656  20.160  1.00  0.00           O  
ATOM   3238  CB  LYS B1962       2.752  27.484  21.054  1.00  0.00           C  
ATOM   3239  CG  LYS B1962       2.521  27.791  22.525  1.00  0.00           C  
ATOM   3240  CD  LYS B1962       1.898  26.593  23.234  1.00  0.00           C  
ATOM   3241  CE  LYS B1962       1.766  26.846  24.727  1.00  0.00           C  
ATOM   3242  NZ  LYS B1962       1.149  25.681  25.422  1.00  0.00           N  
ATOM   3243  N   GLN B1963       2.507  29.266  18.435  1.00  0.00           N  
ATOM   3244  CA  GLN B1963       1.797  30.261  17.643  1.00  0.00           C  
ATOM   3245  C   GLN B1963       0.312  30.302  17.949  1.00  0.00           C  
ATOM   3246  O   GLN B1963      -0.201  29.477  18.704  1.00  0.00           O  
ATOM   3247  CB  GLN B1963       1.989  29.984  16.155  1.00  0.00           C  
ATOM   3248  CG  GLN B1963       3.428  29.766  15.748  1.00  0.00           C  
ATOM   3249  CD  GLN B1963       3.598  29.728  14.245  1.00  0.00           C  
ATOM   3250  OE1 GLN B1963       4.380  28.939  13.715  1.00  0.00           O  
ATOM   3251  NE2 GLN B1963       2.881  30.598  13.550  1.00  0.00           N  
ATOM   3252  N   LEU B1964      -0.369  31.278  17.358  1.00  0.00           N  
ATOM   3253  CA  LEU B1964      -1.807  31.437  17.538  1.00  0.00           C  
ATOM   3254  C   LEU B1964      -2.539  30.112  17.300  1.00  0.00           C  
ATOM   3255  O   LEU B1964      -2.278  29.427  16.310  1.00  0.00           O  
ATOM   3256  CB  LEU B1964      -2.331  32.477  16.548  1.00  0.00           C  
ATOM   3257  CG  LEU B1964      -1.926  33.934  16.760  1.00  0.00           C  
ATOM   3258  CD1 LEU B1964      -2.260  34.760  15.542  1.00  0.00           C  
ATOM   3259  CD2 LEU B1964      -2.648  34.472  17.977  1.00  0.00           C  
ATOM   3260  N   GLU B1965      -3.441  29.756  18.213  1.00  0.00           N  
ATOM   3261  CA  GLU B1965      -4.217  28.534  18.064  1.00  0.00           C  
ATOM   3262  C   GLU B1965      -3.610  27.257  18.618  1.00  0.00           C  
ATOM   3263  O   GLU B1965      -4.331  26.295  18.877  1.00  0.00           O  
ATOM   3264  N   GLU B1966      -2.294  27.217  18.784  1.00  0.00           N  
ATOM   3265  CA  GLU B1966      -1.650  26.010  19.303  1.00  0.00           C  
ATOM   3266  C   GLU B1966      -1.583  26.021  20.829  1.00  0.00           C  
ATOM   3267  O   GLU B1966      -1.121  25.022  21.427  1.00  0.00           O  
ATOM   3268  CB  GLU B1966      -0.242  25.840  18.697  1.00  0.00           C  
ATOM   3269  CG  GLU B1966       0.563  24.653  19.266  1.00  0.00           C  
ATOM   3270  CD  GLU B1966      -0.116  23.284  19.095  1.00  0.00           C  
ATOM   3271  OE1 GLU B1966      -0.321  22.826  17.944  1.00  0.00           O  
ATOM   3272  OE2 GLU B1966      -0.431  22.658  20.128  1.00  0.00           O  
ATOM   3273  OXT GLU B1966      -2.019  27.043  21.410  1.00  0.00           O  
HETATM 3274  N   THR B 801      36.241  32.034  31.861  1.00  0.00           N  
HETATM 3275  CA  THR B 801      35.010  31.223  31.876  1.00  0.00           C  
HETATM 3276  C   THR B 801      35.213  30.209  30.769  1.00  0.00           C  
HETATM 3277  O   THR B 801      35.564  30.621  29.635  1.00  0.00           O  
HETATM 3278  CB  THR B 801      33.755  32.073  31.570  1.00  0.00           C  
HETATM 3279  OG1 THR B 801      33.730  33.235  32.412  1.00  0.00           O  
HETATM 3280  CG2 THR B 801      32.482  31.262  31.863  1.00  0.00           C  
HETATM 3281  OXT THR B 801      35.042  29.014  31.057  1.00  0.00           O  
TER
END
