# Supplementary material for: Backbone Brackets and Arginine Tweezers delineate Class I and Class II aminoacyl tRNA synthetases
Source: PLoS Comput Biol. 2018 Apr 16;14(4):e1006101. doi: 10.1371/journal.pcbi.1006101 (PMC5919687; doi:10.1371/journal.pcbi.1006101)
Supplement: S12 File — All structures of Class II aaRS with residues renumbered according to the MSA. (GZ) [file pcbi.1006101.s024.tar.gz › 1evl_A_renum.pdb]

ATOM      1  N   ARG A 283      45.912  27.489 132.384  1.00  0.00           N  
ATOM      2  CA  ARG A 283      47.291  27.849 132.675  1.00  0.00           C  
ATOM      3  C   ARG A 283      47.881  28.804 131.635  1.00  0.00           C  
ATOM      4  O   ARG A 283      48.885  29.466 131.894  1.00  0.00           O  
ATOM      5  CB  ARG A 283      48.152  26.586 132.769  1.00  0.00           C  
ATOM      6  CG  ARG A 283      48.215  25.970 134.169  1.00  0.00           C  
ATOM      7  CD  ARG A 283      48.971  26.891 135.130  1.00  0.00           C  
ATOM      8  NE  ARG A 283      49.137  26.310 136.462  1.00  0.00           N  
ATOM      9  CZ  ARG A 283      49.810  26.882 137.460  1.00  0.00           C  
ATOM     10  NH1 ARG A 283      50.393  28.065 137.290  1.00  0.00           N  
ATOM     11  NH2 ARG A 283      49.893  26.275 138.637  1.00  0.00           N  
ATOM     12  N   ASP A 291      47.251  28.882 130.468  1.00  0.00           N  
ATOM     13  CA  ASP A 291      47.738  29.752 129.396  1.00  0.00           C  
ATOM     14  C   ASP A 291      47.408  31.224 129.655  1.00  0.00           C  
ATOM     15  O   ASP A 291      46.266  31.567 129.958  1.00  0.00           O  
ATOM     16  CB  ASP A 291      47.137  29.316 128.064  1.00  0.00           C  
ATOM     17  CG  ASP A 291      47.768  30.029 126.895  1.00  0.00           C  
ATOM     18  OD1 ASP A 291      48.773  29.521 126.345  1.00  0.00           O  
ATOM     19  OD2 ASP A 291      47.271  31.110 126.546  1.00  0.00           O  
ATOM     20  N   HIS A 292      48.408  32.095 129.511  1.00  0.00           N  
ATOM     21  CA  HIS A 292      48.204  33.518 129.779  1.00  0.00           C  
ATOM     22  C   HIS A 292      47.166  34.198 128.900  1.00  0.00           C  
ATOM     23  O   HIS A 292      46.557  35.188 129.311  1.00  0.00           O  
ATOM     24  CB  HIS A 292      49.540  34.288 129.697  1.00  0.00           C  
ATOM     25  CG  HIS A 292      50.047  34.502 128.303  1.00  0.00           C  
ATOM     26  ND1 HIS A 292      50.737  33.536 127.603  1.00  0.00           N  
ATOM     27  CD2 HIS A 292      49.984  35.584 127.490  1.00  0.00           C  
ATOM     28  CE1 HIS A 292      51.082  34.014 126.421  1.00  0.00           C  
ATOM     29  NE2 HIS A 292      50.638  35.256 126.326  1.00  0.00           N  
ATOM     30  N   ARG A 293      46.954  33.683 127.693  1.00  0.00           N  
ATOM     31  CA  ARG A 293      45.967  34.286 126.814  1.00  0.00           C  
ATOM     32  C   ARG A 293      44.567  34.023 127.372  1.00  0.00           C  
ATOM     33  O   ARG A 293      43.709  34.906 127.361  1.00  0.00           O  
ATOM     34  CB  ARG A 293      46.126  33.730 125.398  1.00  0.00           C  
ATOM     35  CG  ARG A 293      47.507  34.043 124.807  1.00  0.00           C  
ATOM     36  CD  ARG A 293      47.760  33.297 123.519  1.00  0.00           C  
ATOM     37  NE  ARG A 293      47.768  31.859 123.756  1.00  0.00           N  
ATOM     38  CZ  ARG A 293      47.900  30.951 122.800  1.00  0.00           C  
ATOM     39  NH1 ARG A 293      48.038  31.335 121.537  1.00  0.00           N  
ATOM     40  NH2 ARG A 293      47.885  29.660 123.107  1.00  0.00           N  
ATOM     41  N   LYS A 296      44.343  32.816 127.886  1.00  0.00           N  
ATOM     42  CA  LYS A 296      43.052  32.469 128.461  1.00  0.00           C  
ATOM     43  C   LYS A 296      42.834  33.192 129.790  1.00  0.00           C  
ATOM     44  O   LYS A 296      41.731  33.662 130.083  1.00  0.00           O  
ATOM     45  CB  LYS A 296      42.951  30.956 128.666  1.00  0.00           C  
ATOM     46  CG  LYS A 296      42.884  30.191 127.352  1.00  0.00           C  
ATOM     47  CD  LYS A 296      42.768  28.694 127.578  1.00  0.00           C  
ATOM     48  CE  LYS A 296      42.562  27.968 126.254  1.00  0.00           C  
ATOM     49  NZ  LYS A 296      42.487  26.495 126.445  1.00  0.00           N  
ATOM     50  N   ILE A 297      43.885  33.277 130.594  1.00  0.00           N  
ATOM     51  CA  ILE A 297      43.782  33.959 131.875  1.00  0.00           C  
ATOM     52  C   ILE A 297      43.586  35.453 131.624  1.00  0.00           C  
ATOM     53  O   ILE A 297      42.822  36.125 132.319  1.00  0.00           O  
ATOM     54  CB  ILE A 297      45.046  33.738 132.710  1.00  0.00           C  
ATOM     55  CG1 ILE A 297      45.187  32.247 133.034  1.00  0.00           C  
ATOM     56  CG2 ILE A 297      44.983  34.579 133.978  1.00  0.00           C  
ATOM     57  CD1 ILE A 297      46.531  31.857 133.608  1.00  0.00           C  
ATOM     58  N   GLY A 298      44.281  35.964 130.612  1.00  0.00           N  
ATOM     59  CA  GLY A 298      44.143  37.367 130.280  1.00  0.00           C  
ATOM     60  C   GLY A 298      42.716  37.715 129.915  1.00  0.00           C  
ATOM     61  O   GLY A 298      42.231  38.796 130.232  1.00  0.00           O  
ATOM     62  N   LYS A 303      42.029  36.795 129.249  1.00  0.00           N  
ATOM     63  CA  LYS A 303      40.648  37.036 128.864  1.00  0.00           C  
ATOM     64  C   LYS A 303      39.752  36.968 130.091  1.00  0.00           C  
ATOM     65  O   LYS A 303      38.874  37.812 130.271  1.00  0.00           O  
ATOM     66  CB  LYS A 303      40.189  36.008 127.828  1.00  0.00           C  
ATOM     67  CG  LYS A 303      38.800  36.295 127.277  1.00  0.00           C  
ATOM     68  CD  LYS A 303      38.330  35.204 126.311  1.00  0.00           C  
ATOM     69  CE  LYS A 303      39.245  35.059 125.100  1.00  0.00           C  
ATOM     70  NZ  LYS A 303      39.298  36.274 124.233  1.00  0.00           N  
ATOM     71  N   GLN A 305      39.983  35.964 130.935  1.00  0.00           N  
ATOM     72  CA  GLN A 305      39.188  35.783 132.148  1.00  0.00           C  
ATOM     73  C   GLN A 305      39.291  36.993 133.076  1.00  0.00           C  
ATOM     74  O   GLN A 305      38.329  37.341 133.763  1.00  0.00           O  
ATOM     75  CB  GLN A 305      39.633  34.501 132.884  1.00  0.00           C  
ATOM     76  CG  GLN A 305      38.837  34.173 134.159  1.00  0.00           C  
ATOM     77  CD  GLN A 305      39.018  32.728 134.616  1.00  0.00           C  
ATOM     78  OE1 GLN A 305      39.418  32.455 135.755  1.00  0.00           O  
ATOM     79  NE2 GLN A 305      38.716  31.793 133.726  1.00  0.00           N  
ATOM     80  N   LEU A 306      40.451  37.648 133.083  1.00  0.00           N  
ATOM     81  CA  LEU A 306      40.637  38.808 133.952  1.00  0.00           C  
ATOM     82  C   LEU A 306      40.517  40.160 133.241  1.00  0.00           C  
ATOM     83  O   LEU A 306      40.758  41.196 133.856  1.00  0.00           O  
ATOM     84  CB  LEU A 306      41.993  38.748 134.666  1.00  0.00           C  
ATOM     85  CG  LEU A 306      42.521  37.479 135.349  1.00  0.00           C  
ATOM     86  CD1 LEU A 306      43.469  37.901 136.468  1.00  0.00           C  
ATOM     87  CD2 LEU A 306      41.409  36.593 135.886  1.00  0.00           C  
ATOM     88  N   ASP A 307      40.145  40.145 131.963  1.00  0.00           N  
ATOM     89  CA  ASP A 307      39.977  41.371 131.173  1.00  0.00           C  
ATOM     90  C   ASP A 307      41.226  42.249 131.216  1.00  0.00           C  
ATOM     91  O   ASP A 307      41.139  43.471 131.360  1.00  0.00           O  
ATOM     92  CB  ASP A 307      38.775  42.170 131.692  1.00  0.00           C  
ATOM     93  CG  ASP A 307      38.421  43.342 130.798  1.00  0.00           C  
ATOM     94  OD1 ASP A 307      38.527  43.196 129.567  1.00  0.00           O  
ATOM     95  OD2 ASP A 307      38.016  44.404 131.324  1.00  0.00           O  
ATOM     96  N   LEU A 308      42.385  41.623 131.065  1.00  0.00           N  
ATOM     97  CA  LEU A 308      43.654  42.349 131.114  1.00  0.00           C  
ATOM     98  C   LEU A 308      44.036  43.065 129.833  1.00  0.00           C  
ATOM     99  O   LEU A 308      44.556  44.175 129.874  1.00  0.00           O  
ATOM    100  CB  LEU A 308      44.796  41.399 131.476  1.00  0.00           C  
ATOM    101  CG  LEU A 308      44.677  40.630 132.791  1.00  0.00           C  
ATOM    102  CD1 LEU A 308      45.937  39.808 132.990  1.00  0.00           C  
ATOM    103  CD2 LEU A 308      44.464  41.594 133.954  1.00  0.00           C  
ATOM    104  N   TYR A 309      43.800  42.422 128.694  1.00  0.00           N  
ATOM    105  CA  TYR A 309      44.165  43.003 127.406  1.00  0.00           C  
ATOM    106  C   TYR A 309      43.479  42.218 126.303  1.00  0.00           C  
ATOM    107  O   TYR A 309      42.802  41.223 126.561  1.00  0.00           O  
ATOM    108  CB  TYR A 309      45.678  42.867 127.172  1.00  0.00           C  
ATOM    109  CG  TYR A 309      46.118  41.444 126.837  1.00  0.00           C  
ATOM    110  CD1 TYR A 309      46.299  40.492 127.836  1.00  0.00           C  
ATOM    111  CD2 TYR A 309      46.288  41.040 125.503  1.00  0.00           C  
ATOM    112  CE1 TYR A 309      46.633  39.160 127.517  1.00  0.00           C  
ATOM    113  CE2 TYR A 309      46.618  39.715 125.169  1.00  0.00           C  
ATOM    114  CZ  TYR A 309      46.788  38.783 126.187  1.00  0.00           C  
ATOM    115  OH  TYR A 309      47.094  37.473 125.861  1.00  0.00           O  
ATOM    116  N   HIS A 310      43.655  42.681 125.072  1.00  0.00           N  
ATOM    117  CA  HIS A 310      43.153  41.932 123.926  1.00  0.00           C  
ATOM    118  C   HIS A 310      43.975  42.313 122.705  1.00  0.00           C  
ATOM    119  O   HIS A 310      44.721  43.301 122.714  1.00  0.00           O  
ATOM    120  CB  HIS A 310      41.651  42.167 123.671  1.00  0.00           C  
ATOM    121  CG  HIS A 310      41.345  43.338 122.790  1.00  0.00           C  
ATOM    122  ND1 HIS A 310      41.237  44.626 123.268  1.00  0.00           N  
ATOM    123  CD2 HIS A 310      41.134  43.417 121.454  1.00  0.00           C  
ATOM    124  CE1 HIS A 310      40.974  45.447 122.268  1.00  0.00           C  
ATOM    125  NE2 HIS A 310      40.908  44.738 121.155  1.00  0.00           N  
ATOM    126  N   MET A 311      43.880  41.490 121.671  1.00  0.00           N  
ATOM    127  CA  MET A 311      44.574  41.766 120.433  1.00  0.00           C  
ATOM    128  C   MET A 311      43.596  41.501 119.300  1.00  0.00           C  
ATOM    129  O   MET A 311      42.619  40.766 119.467  1.00  0.00           O  
ATOM    130  CB  MET A 311      45.843  40.910 120.299  1.00  0.00           C  
ATOM    131  CG  MET A 311      47.054  41.535 121.028  1.00  0.00           C  
ATOM    132  SD  MET A 311      48.662  40.893 120.523  1.00  0.00           S  
ATOM    133  CE  MET A 311      48.682  39.521 121.584  1.00  0.00           C  
ATOM    134  N   GLN A 312      43.830  42.141 118.163  1.00  0.00           N  
ATOM    135  CA  GLN A 312      42.957  41.949 117.014  1.00  0.00           C  
ATOM    136  C   GLN A 312      43.707  42.043 115.689  1.00  0.00           C  
ATOM    137  O   GLN A 312      44.842  42.525 115.633  1.00  0.00           O  
ATOM    138  CB  GLN A 312      41.775  42.933 117.061  1.00  0.00           C  
ATOM    139  CG  GLN A 312      42.124  44.395 117.226  1.00  0.00           C  
ATOM    140  CD  GLN A 312      40.885  45.269 117.432  1.00  0.00           C  
ATOM    141  OE1 GLN A 312      40.345  45.375 118.540  1.00  0.00           O  
ATOM    142  NE2 GLN A 312      40.425  45.884 116.359  1.00  0.00           N  
ATOM    143  N   GLU A 313      43.059  41.563 114.630  1.00  0.00           N  
ATOM    144  CA  GLU A 313      43.641  41.534 113.286  1.00  0.00           C  
ATOM    145  C   GLU A 313      44.126  42.872 112.732  1.00  0.00           C  
ATOM    146  O   GLU A 313      45.074  42.903 111.950  1.00  0.00           O  
ATOM    147  CB  GLU A 313      42.649  40.924 112.289  1.00  0.00           C  
ATOM    148  CG  GLU A 313      43.294  40.530 110.957  1.00  0.00           C  
ATOM    149  CD  GLU A 313      42.312  40.450 109.789  1.00  0.00           C  
ATOM    150  OE1 GLU A 313      41.251  39.798 109.926  1.00  0.00           O  
ATOM    151  OE2 GLU A 313      42.615  41.035 108.721  1.00  0.00           O  
ATOM    152  N   GLU A 314      43.486  43.975 113.115  1.00  0.00           N  
ATOM    153  CA  GLU A 314      43.914  45.274 112.605  1.00  0.00           C  
ATOM    154  C   GLU A 314      45.254  45.744 113.169  1.00  0.00           C  
ATOM    155  O   GLU A 314      45.783  46.763 112.738  1.00  0.00           O  
ATOM    156  CB  GLU A 314      42.846  46.359 112.839  1.00  0.00           C  
ATOM    157  CG  GLU A 314      41.795  46.060 113.886  1.00  0.00           C  
ATOM    158  CD  GLU A 314      40.793  45.007 113.431  1.00  0.00           C  
ATOM    159  OE1 GLU A 314      40.031  45.256 112.466  1.00  0.00           O  
ATOM    160  OE2 GLU A 314      40.767  43.926 114.036  1.00  0.00           O  
ATOM    161  N   ALA A 315      45.804  45.008 114.131  1.00  0.00           N  
ATOM    162  CA  ALA A 315      47.093  45.373 114.717  1.00  0.00           C  
ATOM    163  C   ALA A 315      47.848  44.119 115.161  1.00  0.00           C  
ATOM    164  O   ALA A 315      48.053  43.907 116.354  1.00  0.00           O  
ATOM    165  CB  ALA A 315      46.882  46.317 115.913  1.00  0.00           C  
ATOM    166  N   PRO A 316      48.298  43.287 114.207  1.00  0.00           N  
ATOM    167  CA  PRO A 316      49.023  42.058 114.565  1.00  0.00           C  
ATOM    168  C   PRO A 316      50.168  42.307 115.547  1.00  0.00           C  
ATOM    169  O   PRO A 316      51.001  43.174 115.313  1.00  0.00           O  
ATOM    170  CB  PRO A 316      49.546  41.552 113.222  1.00  0.00           C  
ATOM    171  CG  PRO A 316      48.537  42.092 112.232  1.00  0.00           C  
ATOM    172  CD  PRO A 316      48.297  43.489 112.745  1.00  0.00           C  
ATOM    173  N   GLY A 317      50.202  41.544 116.639  1.00  0.00           N  
ATOM    174  CA  GLY A 317      51.264  41.704 117.621  1.00  0.00           C  
ATOM    175  C   GLY A 317      51.311  43.024 118.371  1.00  0.00           C  
ATOM    176  O   GLY A 317      52.337  43.363 118.956  1.00  0.00           O  
ATOM    177  N   MET A 318      50.208  43.768 118.358  1.00  0.00           N  
ATOM    178  CA  MET A 318      50.122  45.057 119.047  1.00  0.00           C  
ATOM    179  C   MET A 318      49.084  44.884 120.158  1.00  0.00           C  
ATOM    180  O   MET A 318      47.927  44.581 119.875  1.00  0.00           O  
ATOM    181  CB  MET A 318      49.642  46.137 118.076  1.00  0.00           C  
ATOM    182  CG  MET A 318      50.370  46.188 116.727  1.00  0.00           C  
ATOM    183  SD  MET A 318      51.606  47.519 116.630  1.00  0.00           S  
ATOM    184  CE  MET A 318      50.601  48.876 116.892  1.00  0.00           C  
ATOM    185  N   VAL A 319      49.489  45.074 121.408  1.00  0.00           N  
ATOM    186  CA  VAL A 319      48.590  44.885 122.542  1.00  0.00           C  
ATOM    187  C   VAL A 319      47.708  46.073 122.894  1.00  0.00           C  
ATOM    188  O   VAL A 319      48.170  47.218 122.928  1.00  0.00           O  
ATOM    189  CB  VAL A 319      49.393  44.519 123.821  1.00  0.00           C  
ATOM    190  CG1 VAL A 319      48.449  44.187 124.975  1.00  0.00           C  
ATOM    191  CG2 VAL A 319      50.331  43.362 123.525  1.00  0.00           C  
ATOM    192  N   PHE A 320      46.432  45.784 123.140  1.00  0.00           N  
ATOM    193  CA  PHE A 320      45.477  46.788 123.603  1.00  0.00           C  
ATOM    194  C   PHE A 320      45.413  46.481 125.101  1.00  0.00           C  
ATOM    195  O   PHE A 320      44.776  45.499 125.499  1.00  0.00           O  
ATOM    196  CB  PHE A 320      44.077  46.564 123.010  1.00  0.00           C  
ATOM    197  CG  PHE A 320      43.955  46.923 121.557  1.00  0.00           C  
ATOM    198  CD1 PHE A 320      43.425  48.154 121.172  1.00  0.00           C  
ATOM    199  CD2 PHE A 320      44.349  46.020 120.576  1.00  0.00           C  
ATOM    200  CE1 PHE A 320      43.285  48.480 119.824  1.00  0.00           C  
ATOM    201  CE2 PHE A 320      44.213  46.333 119.221  1.00  0.00           C  
ATOM    202  CZ  PHE A 320      43.677  47.571 118.845  1.00  0.00           C  
ATOM    203  N   TRP A 321      46.084  47.285 125.925  1.00  0.00           N  
ATOM    204  CA  TRP A 321      46.074  47.068 127.370  1.00  0.00           C  
ATOM    205  C   TRP A 321      44.823  47.655 127.991  1.00  0.00           C  
ATOM    206  O   TRP A 321      44.614  48.867 127.940  1.00  0.00           O  
ATOM    207  CB  TRP A 321      47.296  47.712 128.039  1.00  0.00           C  
ATOM    208  CG  TRP A 321      48.554  46.960 127.808  1.00  0.00           C  
ATOM    209  CD1 TRP A 321      49.566  47.284 126.946  1.00  0.00           C  
ATOM    210  CD2 TRP A 321      48.942  45.739 128.443  1.00  0.00           C  
ATOM    211  NE1 TRP A 321      50.565  46.341 127.010  1.00  0.00           N  
ATOM    212  CE2 TRP A 321      50.204  45.377 127.917  1.00  0.00           C  
ATOM    213  CE3 TRP A 321      48.345  44.909 129.397  1.00  0.00           C  
ATOM    214  CZ2 TRP A 321      50.883  44.222 128.323  1.00  0.00           C  
ATOM    215  CZ3 TRP A 321      49.021  43.756 129.797  1.00  0.00           C  
ATOM    216  CH2 TRP A 321      50.272  43.423 129.258  1.00  0.00           C  
ATOM    217  N   HIS A 322      43.985  46.797 128.571  1.00  0.00           N  
ATOM    218  CA  HIS A 322      42.775  47.257 129.227  1.00  0.00           C  
ATOM    219  C   HIS A 322      43.171  47.849 130.582  1.00  0.00           C  
ATOM    220  O   HIS A 322      44.314  47.705 131.017  1.00  0.00           O  
ATOM    221  CB  HIS A 322      41.797  46.097 129.442  1.00  0.00           C  
ATOM    222  CG  HIS A 322      41.257  45.500 128.175  1.00  0.00           C  
ATOM    223  ND1 HIS A 322      41.736  45.817 126.921  1.00  0.00           N  
ATOM    224  CD2 HIS A 322      40.288  44.576 127.985  1.00  0.00           C  
ATOM    225  CE1 HIS A 322      41.081  45.113 126.012  1.00  0.00           C  
ATOM    226  NE2 HIS A 322      40.197  44.352 126.631  1.00  0.00           N  
ATOM    227  N   ASN A 323      42.226  48.489 131.259  1.00  0.00           N  
ATOM    228  CA  ASN A 323      42.533  49.092 132.546  1.00  0.00           C  
ATOM    229  C   ASN A 323      43.249  48.148 133.495  1.00  0.00           C  
ATOM    230  O   ASN A 323      44.276  48.501 134.077  1.00  0.00           O  
ATOM    231  CB  ASN A 323      41.267  49.585 133.235  1.00  0.00           C  
ATOM    232  CG  ASN A 323      41.557  50.203 134.586  1.00  0.00           C  
ATOM    233  OD1 ASN A 323      41.554  49.514 135.627  1.00  0.00           O  
ATOM    234  ND2 ASN A 323      41.836  51.495 134.586  1.00  0.00           N  
ATOM    235  N   ASP A 324      42.716  46.939 133.649  1.00  0.00           N  
ATOM    236  CA  ASP A 324      43.315  46.011 134.588  1.00  0.00           C  
ATOM    237  C   ASP A 324      44.698  45.499 134.207  1.00  0.00           C  
ATOM    238  O   ASP A 324      45.549  45.342 135.074  1.00  0.00           O  
ATOM    239  CB  ASP A 324      42.338  44.866 134.876  1.00  0.00           C  
ATOM    240  CG  ASP A 324      41.161  45.316 135.735  1.00  0.00           C  
ATOM    241  OD1 ASP A 324      41.084  46.517 136.096  1.00  0.00           O  
ATOM    242  OD2 ASP A 324      40.293  44.472 136.059  1.00  0.00           O  
ATOM    243  N   GLY A 325      44.942  45.255 132.923  1.00  0.00           N  
ATOM    244  CA  GLY A 325      46.265  44.824 132.509  1.00  0.00           C  
ATOM    245  C   GLY A 325      47.250  45.984 132.634  1.00  0.00           C  
ATOM    246  O   GLY A 325      48.408  45.801 133.024  1.00  0.00           O  
ATOM    247  N   TRP A 332      46.795  47.193 132.306  1.00  0.00           N  
ATOM    248  CA  TRP A 332      47.656  48.367 132.389  1.00  0.00           C  
ATOM    249  C   TRP A 332      48.040  48.626 133.843  1.00  0.00           C  
ATOM    250  O   TRP A 332      49.111  49.148 134.120  1.00  0.00           O  
ATOM    251  CB  TRP A 332      46.943  49.591 131.791  1.00  0.00           C  
ATOM    252  CG  TRP A 332      47.842  50.785 131.584  1.00  0.00           C  
ATOM    253  CD1 TRP A 332      47.638  52.049 132.062  1.00  0.00           C  
ATOM    254  CD2 TRP A 332      49.077  50.824 130.853  1.00  0.00           C  
ATOM    255  NE1 TRP A 332      48.672  52.875 131.682  1.00  0.00           N  
ATOM    256  CE2 TRP A 332      49.570  52.150 130.940  1.00  0.00           C  
ATOM    257  CE3 TRP A 332      49.820  49.868 130.138  1.00  0.00           C  
ATOM    258  CZ2 TRP A 332      50.775  52.545 130.334  1.00  0.00           C  
ATOM    259  CZ3 TRP A 332      51.023  50.264 129.533  1.00  0.00           C  
ATOM    260  CH2 TRP A 332      51.481  51.590 129.640  1.00  0.00           C  
ATOM    261  N   THR A 333      47.167  48.254 134.779  1.00  0.00           N  
ATOM    262  CA  THR A 333      47.484  48.442 136.191  1.00  0.00           C  
ATOM    263  C   THR A 333      48.698  47.591 136.558  1.00  0.00           C  
ATOM    264  O   THR A 333      49.593  48.047 137.277  1.00  0.00           O  
ATOM    265  CB  THR A 333      46.281  48.053 137.076  1.00  0.00           C  
ATOM    266  OG1 THR A 333      45.242  49.018 136.888  1.00  0.00           O  
ATOM    267  CG2 THR A 333      46.672  48.021 138.558  1.00  0.00           C  
ATOM    268  N   ILE A 334      48.747  46.363 136.050  1.00  0.00           N  
ATOM    269  CA  ILE A 334      49.867  45.472 136.337  1.00  0.00           C  
ATOM    270  C   ILE A 334      51.148  46.058 135.737  1.00  0.00           C  
ATOM    271  O   ILE A 334      52.191  46.107 136.395  1.00  0.00           O  
ATOM    272  CB  ILE A 334      49.609  44.056 135.756  1.00  0.00           C  
ATOM    273  CG1 ILE A 334      48.321  43.474 136.371  1.00  0.00           C  
ATOM    274  CG2 ILE A 334      50.807  43.149 136.011  1.00  0.00           C  
ATOM    275  CD1 ILE A 334      47.941  42.070 135.859  1.00  0.00           C  
ATOM    276  N   PHE A 335      51.045  46.512 134.490  1.00  0.00           N  
ATOM    277  CA  PHE A 335      52.163  47.105 133.749  1.00  0.00           C  
ATOM    278  C   PHE A 335      52.713  48.269 134.560  1.00  0.00           C  
ATOM    279  O   PHE A 335      53.925  48.353 134.812  1.00  0.00           O  
ATOM    280  CB  PHE A 335      51.628  47.578 132.391  1.00  0.00           C  
ATOM    281  CG  PHE A 335      52.678  47.963 131.384  1.00  0.00           C  
ATOM    282  CD1 PHE A 335      53.501  49.066 131.588  1.00  0.00           C  
ATOM    283  CD2 PHE A 335      52.753  47.285 130.177  1.00  0.00           C  
ATOM    284  CE1 PHE A 335      54.388  49.498 130.584  1.00  0.00           C  
ATOM    285  CE2 PHE A 335      53.631  47.706 129.171  1.00  0.00           C  
ATOM    286  CZ  PHE A 335      54.441  48.810 129.376  1.00  0.00           C  
ATOM    287  N   ARG A 336      51.823  49.159 134.987  1.00  0.00           N  
ATOM    288  CA  ARG A 336      52.256  50.312 135.772  1.00  0.00           C  
ATOM    289  C   ARG A 336      52.879  49.939 137.115  1.00  0.00           C  
ATOM    290  O   ARG A 336      53.834  50.585 137.552  1.00  0.00           O  
ATOM    291  CB  ARG A 336      51.100  51.291 135.958  1.00  0.00           C  
ATOM    292  CG  ARG A 336      50.788  52.041 134.666  1.00  0.00           C  
ATOM    293  CD  ARG A 336      49.778  53.153 134.851  1.00  0.00           C  
ATOM    294  NE  ARG A 336      48.446  52.661 135.181  1.00  0.00           N  
ATOM    295  CZ  ARG A 336      47.817  52.921 136.320  1.00  0.00           C  
ATOM    296  NH1 ARG A 336      48.406  53.669 137.244  1.00  0.00           N  
ATOM    297  NH2 ARG A 336      46.597  52.454 136.529  1.00  0.00           N  
ATOM    298  N   GLU A 337      52.371  48.900 137.778  1.00  0.00           N  
ATOM    299  CA  GLU A 337      52.973  48.507 139.051  1.00  0.00           C  
ATOM    300  C   GLU A 337      54.366  47.932 138.835  1.00  0.00           C  
ATOM    301  O   GLU A 337      55.240  48.103 139.681  1.00  0.00           O  
ATOM    302  CB  GLU A 337      52.080  47.513 139.800  1.00  0.00           C  
ATOM    303  CG  GLU A 337      50.891  48.192 140.452  1.00  0.00           C  
ATOM    304  CD  GLU A 337      51.296  49.188 141.540  1.00  0.00           C  
ATOM    305  OE1 GLU A 337      50.653  50.255 141.630  1.00  0.00           O  
ATOM    306  OE2 GLU A 337      52.244  48.908 142.310  1.00  0.00           O  
ATOM    307  N   LEU A 338      54.584  47.256 137.707  1.00  0.00           N  
ATOM    308  CA  LEU A 338      55.914  46.729 137.413  1.00  0.00           C  
ATOM    309  C   LEU A 338      56.858  47.907 137.167  1.00  0.00           C  
ATOM    310  O   LEU A 338      58.023  47.852 137.555  1.00  0.00           O  
ATOM    311  CB  LEU A 338      55.879  45.806 136.194  1.00  0.00           C  
ATOM    312  CG  LEU A 338      55.244  44.445 136.464  1.00  0.00           C  
ATOM    313  CD1 LEU A 338      55.107  43.679 135.159  1.00  0.00           C  
ATOM    314  CD2 LEU A 338      56.109  43.675 137.452  1.00  0.00           C  
ATOM    315  N   GLU A 339      56.363  48.964 136.522  1.00  0.00           N  
ATOM    316  CA  GLU A 339      57.201  50.142 136.293  1.00  0.00           C  
ATOM    317  C   GLU A 339      57.609  50.782 137.614  1.00  0.00           C  
ATOM    318  O   GLU A 339      58.761  51.185 137.776  1.00  0.00           O  
ATOM    319  CB  GLU A 339      56.481  51.176 135.437  1.00  0.00           C  
ATOM    320  CG  GLU A 339      56.381  50.770 133.993  1.00  0.00           C  
ATOM    321  CD  GLU A 339      55.803  51.865 133.137  1.00  0.00           C  
ATOM    322  OE1 GLU A 339      54.787  52.460 133.553  1.00  0.00           O  
ATOM    323  OE2 GLU A 339      56.362  52.123 132.053  1.00  0.00           O  
ATOM    324  N   VAL A 340      56.664  50.890 138.548  1.00  0.00           N  
ATOM    325  CA  VAL A 340      56.954  51.470 139.858  1.00  0.00           C  
ATOM    326  C   VAL A 340      58.039  50.626 140.540  1.00  0.00           C  
ATOM    327  O   VAL A 340      58.991  51.153 141.124  1.00  0.00           O  
ATOM    328  CB  VAL A 340      55.671  51.513 140.743  1.00  0.00           C  
ATOM    329  CG1 VAL A 340      56.033  51.861 142.178  1.00  0.00           C  
ATOM    330  CG2 VAL A 340      54.677  52.532 140.186  1.00  0.00           C  
ATOM    331  N   PHE A 341      57.892  49.307 140.462  1.00  0.00           N  
ATOM    332  CA  PHE A 341      58.858  48.386 141.041  1.00  0.00           C  
ATOM    333  C   PHE A 341      60.246  48.588 140.424  1.00  0.00           C  
ATOM    334  O   PHE A 341      61.234  48.756 141.142  1.00  0.00           O  
ATOM    335  CB  PHE A 341      58.360  46.948 140.830  1.00  0.00           C  
ATOM    336  CG  PHE A 341      59.351  45.887 141.219  1.00  0.00           C  
ATOM    337  CD1 PHE A 341      59.788  45.764 142.532  1.00  0.00           C  
ATOM    338  CD2 PHE A 341      59.820  44.987 140.266  1.00  0.00           C  
ATOM    339  CE1 PHE A 341      60.682  44.744 142.896  1.00  0.00           C  
ATOM    340  CE2 PHE A 341      60.710  43.970 140.617  1.00  0.00           C  
ATOM    341  CZ  PHE A 341      61.138  43.850 141.937  1.00  0.00           C  
ATOM    342  N   VAL A 342      60.326  48.587 139.095  1.00  0.00           N  
ATOM    343  CA  VAL A 342      61.610  48.778 138.430  1.00  0.00           C  
ATOM    344  C   VAL A 342      62.237  50.108 138.832  1.00  0.00           C  
ATOM    345  O   VAL A 342      63.430  50.168 139.139  1.00  0.00           O  
ATOM    346  CB  VAL A 342      61.457  48.726 136.896  1.00  0.00           C  
ATOM    347  CG1 VAL A 342      62.767  49.136 136.221  1.00  0.00           C  
ATOM    348  CG2 VAL A 342      61.081  47.311 136.470  1.00  0.00           C  
ATOM    349  N   ARG A 343      61.436  51.166 138.837  1.00  0.00           N  
ATOM    350  CA  ARG A 343      61.949  52.482 139.206  1.00  0.00           C  
ATOM    351  C   ARG A 343      62.510  52.476 140.616  1.00  0.00           C  
ATOM    352  O   ARG A 343      63.521  53.139 140.877  1.00  0.00           O  
ATOM    353  CB  ARG A 343      60.857  53.549 139.088  1.00  0.00           C  
ATOM    354  CG  ARG A 343      60.617  53.982 137.665  1.00  0.00           C  
ATOM    355  CD  ARG A 343      59.633  55.141 137.570  1.00  0.00           C  
ATOM    356  NE  ARG A 343      59.538  55.578 136.181  1.00  0.00           N  
ATOM    357  CZ  ARG A 343      58.421  55.622 135.466  1.00  0.00           C  
ATOM    358  NH1 ARG A 343      57.256  55.270 136.003  1.00  0.00           N  
ATOM    359  NH2 ARG A 343      58.474  55.979 134.191  1.00  0.00           N  
ATOM    360  N   SER A 344      61.872  51.740 141.527  1.00  0.00           N  
ATOM    361  CA  SER A 344      62.370  51.691 142.901  1.00  0.00           C  
ATOM    362  C   SER A 344      63.781  51.096 142.893  1.00  0.00           C  
ATOM    363  O   SER A 344      64.661  51.548 143.636  1.00  0.00           O  
ATOM    364  CB  SER A 344      61.430  50.874 143.806  1.00  0.00           C  
ATOM    365  OG  SER A 344      61.539  49.472 143.597  1.00  0.00           O  
ATOM    366  N   LYS A 345      64.005  50.102 142.038  1.00  0.00           N  
ATOM    367  CA  LYS A 345      65.323  49.486 141.940  1.00  0.00           C  
ATOM    368  C   LYS A 345      66.302  50.383 141.169  1.00  0.00           C  
ATOM    369  O   LYS A 345      67.487  50.441 141.510  1.00  0.00           O  
ATOM    370  CB  LYS A 345      65.219  48.108 141.272  1.00  0.00           C  
ATOM    371  CG  LYS A 345      64.182  47.176 141.896  1.00  0.00           C  
ATOM    372  CD  LYS A 345      64.443  46.881 143.368  1.00  0.00           C  
ATOM    373  CE  LYS A 345      65.661  45.999 143.569  1.00  0.00           C  
ATOM    374  NZ  LYS A 345      65.978  45.815 145.028  1.00  0.00           N  
ATOM    375  N   LEU A 347      65.822  51.093 140.148  1.00  0.00           N  
ATOM    376  CA  LEU A 347      66.696  51.986 139.369  1.00  0.00           C  
ATOM    377  C   LEU A 347      67.297  53.029 140.316  1.00  0.00           C  
ATOM    378  O   LEU A 347      68.490  53.341 140.245  1.00  0.00           O  
ATOM    379  CB  LEU A 347      65.922  52.726 138.262  1.00  0.00           C  
ATOM    380  CG  LEU A 347      65.285  52.011 137.059  1.00  0.00           C  
ATOM    381  CD1 LEU A 347      64.603  53.050 136.160  1.00  0.00           C  
ATOM    382  CD2 LEU A 347      66.342  51.235 136.279  1.00  0.00           C  
ATOM    383  N   LYS A 348      66.462  53.559 141.206  1.00  0.00           N  
ATOM    384  CA  LYS A 348      66.896  54.574 142.161  1.00  0.00           C  
ATOM    385  C   LYS A 348      68.005  54.054 143.058  1.00  0.00           C  
ATOM    386  O   LYS A 348      69.026  54.712 143.254  1.00  0.00           O  
ATOM    387  CB  LYS A 348      65.718  55.024 143.028  1.00  0.00           C  
ATOM    388  CG  LYS A 348      66.080  56.126 144.023  1.00  0.00           C  
ATOM    389  CD  LYS A 348      64.894  56.509 144.892  1.00  0.00           C  
ATOM    390  CE  LYS A 348      65.225  57.720 145.760  1.00  0.00           C  
ATOM    391  NZ  LYS A 348      64.152  58.040 146.741  1.00  0.00           N  
ATOM    392  N   GLU A 349      67.776  52.872 143.609  1.00  0.00           N  
ATOM    393  CA  GLU A 349      68.721  52.211 144.493  1.00  0.00           C  
ATOM    394  C   GLU A 349      70.044  51.919 143.785  1.00  0.00           C  
ATOM    395  O   GLU A 349      71.120  52.104 144.361  1.00  0.00           O  
ATOM    396  CB  GLU A 349      68.096  50.905 145.001  1.00  0.00           C  
ATOM    397  CG  GLU A 349      69.021  50.042 145.843  1.00  0.00           C  
ATOM    398  CD  GLU A 349      68.451  48.657 146.097  1.00  0.00           C  
ATOM    399  OE1 GLU A 349      69.161  47.822 146.701  1.00  0.00           O  
ATOM    400  OE2 GLU A 349      67.297  48.398 145.692  1.00  0.00           O  
ATOM    401  N   TYR A 352      69.965  51.471 142.534  1.00  0.00           N  
ATOM    402  CA  TYR A 352      71.169  51.142 141.776  1.00  0.00           C  
ATOM    403  C   TYR A 352      71.776  52.314 140.999  1.00  0.00           C  
ATOM    404  O   TYR A 352      72.677  52.117 140.191  1.00  0.00           O  
ATOM    405  CB  TYR A 352      70.894  49.963 140.831  1.00  0.00           C  
ATOM    406  CG  TYR A 352      70.797  48.614 141.524  1.00  0.00           C  
ATOM    407  CD1 TYR A 352      69.778  48.342 142.439  1.00  0.00           C  
ATOM    408  CD2 TYR A 352      71.718  47.601 141.248  1.00  0.00           C  
ATOM    409  CE1 TYR A 352      69.676  47.088 143.065  1.00  0.00           C  
ATOM    410  CE2 TYR A 352      71.629  46.349 141.861  1.00  0.00           C  
ATOM    411  CZ  TYR A 352      70.608  46.097 142.768  1.00  0.00           C  
ATOM    412  OH  TYR A 352      70.526  44.853 143.364  1.00  0.00           O  
ATOM    413  N   GLN A 361      71.266  53.521 141.238  1.00  0.00           N  
ATOM    414  CA  GLN A 361      71.776  54.744 140.614  1.00  0.00           C  
ATOM    415  C   GLN A 361      71.700  54.867 139.089  1.00  0.00           C  
ATOM    416  O   GLN A 361      72.731  54.891 138.408  1.00  0.00           O  
ATOM    417  CB  GLN A 361      73.230  54.967 141.031  1.00  0.00           C  
ATOM    418  CG  GLN A 361      73.443  55.283 142.496  1.00  0.00           C  
ATOM    419  CD  GLN A 361      74.888  55.669 142.784  1.00  0.00           C  
ATOM    420  OE1 GLN A 361      75.241  55.994 143.917  1.00  0.00           O  
ATOM    421  NE2 GLN A 361      75.733  55.638 141.750  1.00  0.00           N  
ATOM    422  N   TYR A 362      70.486  54.982 138.565  1.00  0.00           N  
ATOM    423  CA  TYR A 362      70.275  55.119 137.130  1.00  0.00           C  
ATOM    424  C   TYR A 362      69.509  56.387 136.818  1.00  0.00           C  
ATOM    425  O   TYR A 362      68.639  56.794 137.587  1.00  0.00           O  
ATOM    426  CB  TYR A 362      69.414  53.976 136.587  1.00  0.00           C  
ATOM    427  CG  TYR A 362      70.091  52.656 136.373  1.00  0.00           C  
ATOM    428  CD1 TYR A 362      70.383  51.817 137.447  1.00  0.00           C  
ATOM    429  CD2 TYR A 362      70.373  52.205 135.082  1.00  0.00           C  
ATOM    430  CE1 TYR A 362      70.930  50.561 137.239  1.00  0.00           C  
ATOM    431  CE2 TYR A 362      70.925  50.952 134.864  1.00  0.00           C  
ATOM    432  CZ  TYR A 362      71.198  50.135 135.946  1.00  0.00           C  
ATOM    433  OH  TYR A 362      71.738  48.893 135.727  1.00  0.00           O  
ATOM    434  N   GLN A 363      69.839  57.011 135.693  1.00  0.00           N  
ATOM    435  CA  GLN A 363      69.079  58.165 135.225  1.00  0.00           C  
ATOM    436  C   GLN A 363      67.935  57.488 134.468  1.00  0.00           C  
ATOM    437  O   GLN A 363      68.008  56.293 134.178  1.00  0.00           O  
ATOM    438  CB  GLN A 363      69.845  58.984 134.187  1.00  0.00           C  
ATOM    439  CG  GLN A 363      71.187  59.511 134.597  1.00  0.00           C  
ATOM    440  CD  GLN A 363      71.815  60.367 133.507  1.00  0.00           C  
ATOM    441  OE1 GLN A 363      72.961  60.794 133.631  1.00  0.00           O  
ATOM    442  NE2 GLN A 363      71.068  60.619 132.436  1.00  0.00           N  
ATOM    443  N   GLU A 364      66.889  58.244 134.152  1.00  0.00           N  
ATOM    444  CA  GLU A 364      65.793  57.707 133.347  1.00  0.00           C  
ATOM    445  C   GLU A 364      65.483  58.758 132.283  1.00  0.00           C  
ATOM    446  O   GLU A 364      65.254  59.929 132.601  1.00  0.00           O  
ATOM    447  CB  GLU A 364      64.528  57.415 134.164  1.00  0.00           C  
ATOM    448  CG  GLU A 364      63.519  56.625 133.295  1.00  0.00           C  
ATOM    449  CD  GLU A 364      62.177  56.376 133.942  1.00  0.00           C  
ATOM    450  OE1 GLU A 364      62.127  56.222 135.186  1.00  0.00           O  
ATOM    451  OE2 GLU A 364      61.171  56.310 133.193  1.00  0.00           O  
ATOM    452  N   VAL A 365      65.475  58.332 131.023  1.00  0.00           N  
ATOM    453  CA  VAL A 365      65.236  59.240 129.902  1.00  0.00           C  
ATOM    454  C   VAL A 365      64.137  58.698 128.990  1.00  0.00           C  
ATOM    455  O   VAL A 365      63.543  57.659 129.267  1.00  0.00           O  
ATOM    456  CB  VAL A 365      66.524  59.388 129.047  1.00  0.00           C  
ATOM    457  CG1 VAL A 365      67.686  59.843 129.924  1.00  0.00           C  
ATOM    458  CG2 VAL A 365      66.881  58.065 128.385  1.00  0.00           C  
ATOM    459  N   LYS A 366      63.864  59.422 127.905  1.00  0.00           N  
ATOM    460  CA  LYS A 366      62.884  58.965 126.913  1.00  0.00           C  
ATOM    461  C   LYS A 366      63.405  59.420 125.554  1.00  0.00           C  
ATOM    462  O   LYS A 366      63.609  60.611 125.328  1.00  0.00           O  
ATOM    463  CB  LYS A 366      61.489  59.550 127.180  1.00  0.00           C  
ATOM    464  CG  LYS A 366      60.379  58.952 126.302  1.00  0.00           C  
ATOM    465  CD  LYS A 366      60.031  57.530 126.736  1.00  0.00           C  
ATOM    466  CE  LYS A 366      58.763  57.014 126.029  1.00  0.00           C  
ATOM    467  NZ  LYS A 366      58.446  55.606 126.384  1.00  0.00           N  
ATOM    468  N   GLY A 368      63.655  58.465 124.661  1.00  0.00           N  
ATOM    469  CA  GLY A 368      64.156  58.797 123.333  1.00  0.00           C  
ATOM    470  C   GLY A 368      63.039  58.830 122.311  1.00  0.00           C  
ATOM    471  O   GLY A 368      61.950  58.328 122.580  1.00  0.00           O  
ATOM    472  N   PRO A 370      63.275  59.412 121.130  1.00  0.00           N  
ATOM    473  CA  PRO A 370      62.226  59.474 120.111  1.00  0.00           C  
ATOM    474  C   PRO A 370      61.859  58.125 119.500  1.00  0.00           C  
ATOM    475  O   PRO A 370      62.663  57.192 119.494  1.00  0.00           O  
ATOM    476  CB  PRO A 370      62.795  60.454 119.087  1.00  0.00           C  
ATOM    477  CG  PRO A 370      64.270  60.256 119.189  1.00  0.00           C  
ATOM    478  CD  PRO A 370      64.482  60.137 120.702  1.00  0.00           C  
ATOM    479  N   PHE A 371      60.630  58.029 118.994  1.00  0.00           N  
ATOM    480  CA  PHE A 371      60.149  56.798 118.388  1.00  0.00           C  
ATOM    481  C   PHE A 371      60.805  56.484 117.058  1.00  0.00           C  
ATOM    482  O   PHE A 371      60.827  55.335 116.634  1.00  0.00           O  
ATOM    483  CB  PHE A 371      58.624  56.840 118.204  1.00  0.00           C  
ATOM    484  CG  PHE A 371      57.859  56.327 119.396  1.00  0.00           C  
ATOM    485  CD1 PHE A 371      57.483  57.186 120.423  1.00  0.00           C  
ATOM    486  CD2 PHE A 371      57.541  54.970 119.501  1.00  0.00           C  
ATOM    487  CE1 PHE A 371      56.800  56.710 121.551  1.00  0.00           C  
ATOM    488  CE2 PHE A 371      56.860  54.480 120.619  1.00  0.00           C  
ATOM    489  CZ  PHE A 371      56.489  55.355 121.648  1.00  0.00           C  
ATOM    490  N   MET A 372      61.291  57.502 116.368  1.00  0.00           N  
ATOM    491  CA  MET A 372      61.964  57.235 115.108  1.00  0.00           C  
ATOM    492  C   MET A 372      63.093  58.209 114.890  1.00  0.00           C  
ATOM    493  O   MET A 372      63.139  59.281 115.504  1.00  0.00           O  
ATOM    494  CB  MET A 372      60.991  57.295 113.932  1.00  0.00           C  
ATOM    495  CG  MET A 372      60.429  58.662 113.657  1.00  0.00           C  
ATOM    496  SD  MET A 372      59.386  58.695 112.184  1.00  0.00           S  
ATOM    497  CE  MET A 372      57.788  58.684 112.908  1.00  0.00           C  
ATOM    498  N   MET A 373      64.028  57.796 114.048  1.00  0.00           N  
ATOM    499  CA  MET A 373      65.173  58.620 113.695  1.00  0.00           C  
ATOM    500  C   MET A 373      65.537  58.304 112.259  1.00  0.00           C  
ATOM    501  O   MET A 373      65.162  57.254 111.731  1.00  0.00           O  
ATOM    502  CB  MET A 373      66.379  58.335 114.599  1.00  0.00           C  
ATOM    503  CG  MET A 373      66.141  58.656 116.063  1.00  0.00           C  
ATOM    504  SD  MET A 373      67.657  58.657 117.042  1.00  0.00           S  
ATOM    505  CE  MET A 373      67.967  56.900 117.150  1.00  0.00           C  
ATOM    506  N   ASP A 374      66.275  59.223 111.647  1.00  0.00           N  
ATOM    507  CA  ASP A 374      66.730  59.115 110.262  1.00  0.00           C  
ATOM    508  C   ASP A 374      67.382  57.763 110.000  1.00  0.00           C  
ATOM    509  O   ASP A 374      68.191  57.282 110.791  1.00  0.00           O  
ATOM    510  CB  ASP A 374      67.732  60.248 109.983  1.00  0.00           C  
ATOM    511  CG  ASP A 374      68.244  60.280 108.535  1.00  0.00           C  
ATOM    512  OD1 ASP A 374      67.931  59.385 107.721  1.00  0.00           O  
ATOM    513  OD2 ASP A 374      68.985  61.240 108.216  1.00  0.00           O  
ATOM    514  N   ARG A 375      67.037  57.162 108.871  1.00  0.00           N  
ATOM    515  CA  ARG A 375      67.589  55.866 108.509  1.00  0.00           C  
ATOM    516  C   ARG A 375      69.120  55.914 108.440  1.00  0.00           C  
ATOM    517  O   ARG A 375      69.788  54.906 108.665  1.00  0.00           O  
ATOM    518  CB  ARG A 375      67.012  55.419 107.161  1.00  0.00           C  
ATOM    519  CG  ARG A 375      66.892  53.916 106.992  1.00  0.00           C  
ATOM    520  CD  ARG A 375      66.501  53.584 105.559  1.00  0.00           C  
ATOM    521  NE  ARG A 375      67.685  53.614 104.726  1.00  0.00           N  
ATOM    522  CZ  ARG A 375      67.709  53.499 103.402  1.00  0.00           C  
ATOM    523  NH1 ARG A 375      66.592  53.351 102.698  1.00  0.00           N  
ATOM    524  NH2 ARG A 375      68.876  53.506 102.786  1.00  0.00           N  
ATOM    525  N   VAL A 376      69.680  57.084 108.144  1.00  0.00           N  
ATOM    526  CA  VAL A 376      71.130  57.213 108.060  1.00  0.00           C  
ATOM    527  C   VAL A 376      71.787  56.849 109.391  1.00  0.00           C  
ATOM    528  O   VAL A 376      72.857  56.244 109.417  1.00  0.00           O  
ATOM    529  CB  VAL A 376      71.535  58.642 107.637  1.00  0.00           C  
ATOM    530  CG1 VAL A 376      73.045  58.764 107.558  1.00  0.00           C  
ATOM    531  CG2 VAL A 376      70.911  58.963 106.288  1.00  0.00           C  
ATOM    532  N   LEU A 377      71.146  57.199 110.503  1.00  0.00           N  
ATOM    533  CA  LEU A 377      71.715  56.863 111.804  1.00  0.00           C  
ATOM    534  C   LEU A 377      71.719  55.344 111.989  1.00  0.00           C  
ATOM    535  O   LEU A 377      72.675  54.771 112.528  1.00  0.00           O  
ATOM    536  CB  LEU A 377      70.914  57.546 112.916  1.00  0.00           C  
ATOM    537  CG  LEU A 377      71.257  57.257 114.380  1.00  0.00           C  
ATOM    538  CD1 LEU A 377      70.843  58.455 115.253  1.00  0.00           C  
ATOM    539  CD2 LEU A 377      70.551  55.980 114.814  1.00  0.00           C  
ATOM    540  N   TRP A 378      70.658  54.689 111.532  1.00  0.00           N  
ATOM    541  CA  TRP A 378      70.561  53.243 111.658  1.00  0.00           C  
ATOM    542  C   TRP A 378      71.538  52.542 110.725  1.00  0.00           C  
ATOM    543  O   TRP A 378      71.869  51.373 110.924  1.00  0.00           O  
ATOM    544  CB  TRP A 378      69.122  52.781 111.403  1.00  0.00           C  
ATOM    545  CG  TRP A 378      68.175  53.312 112.439  1.00  0.00           C  
ATOM    546  CD1 TRP A 378      67.323  54.376 112.310  1.00  0.00           C  
ATOM    547  CD2 TRP A 378      68.034  52.844 113.785  1.00  0.00           C  
ATOM    548  NE1 TRP A 378      66.662  54.599 113.497  1.00  0.00           N  
ATOM    549  CE2 TRP A 378      67.081  53.675 114.419  1.00  0.00           C  
ATOM    550  CE3 TRP A 378      68.621  51.804 114.516  1.00  0.00           C  
ATOM    551  CZ2 TRP A 378      66.706  53.498 115.755  1.00  0.00           C  
ATOM    552  CZ3 TRP A 378      68.247  51.628 115.849  1.00  0.00           C  
ATOM    553  CH2 TRP A 378      67.297  52.477 116.451  1.00  0.00           C  
ATOM    554  N   GLU A 388      72.002  53.254 109.702  1.00  0.00           N  
ATOM    555  CA  GLU A 388      72.995  52.678 108.802  1.00  0.00           C  
ATOM    556  C   GLU A 388      74.334  52.715 109.552  1.00  0.00           C  
ATOM    557  O   GLU A 388      75.087  51.740 109.556  1.00  0.00           O  
ATOM    558  CB  GLU A 388      73.101  53.493 107.506  1.00  0.00           C  
ATOM    559  CG  GLU A 388      71.920  53.294 106.555  1.00  0.00           C  
ATOM    560  CD  GLU A 388      72.017  54.136 105.289  1.00  0.00           C  
ATOM    561  OE1 GLU A 388      73.063  54.789 105.072  1.00  0.00           O  
ATOM    562  OE2 GLU A 388      71.041  54.144 104.509  1.00  0.00           O  
ATOM    563  N   LYS A 389      74.610  53.840 110.204  1.00  0.00           N  
ATOM    564  CA  LYS A 389      75.855  54.000 110.955  1.00  0.00           C  
ATOM    565  C   LYS A 389      76.037  52.957 112.061  1.00  0.00           C  
ATOM    566  O   LYS A 389      77.136  52.451 112.267  1.00  0.00           O  
ATOM    567  CB  LYS A 389      75.929  55.393 111.583  1.00  0.00           C  
ATOM    568  CG  LYS A 389      76.243  56.524 110.627  1.00  0.00           C  
ATOM    569  CD  LYS A 389      76.317  57.829 111.417  1.00  0.00           C  
ATOM    570  CE  LYS A 389      76.763  59.001 110.564  1.00  0.00           C  
ATOM    571  NZ  LYS A 389      76.733  60.264 111.361  1.00  0.00           N  
ATOM    572  N   THR A 390      74.961  52.638 112.771  1.00  0.00           N  
ATOM    573  CA  THR A 390      75.035  51.677 113.871  1.00  0.00           C  
ATOM    574  C   THR A 390      75.192  50.240 113.413  1.00  0.00           C  
ATOM    575  O   THR A 390      75.579  49.370 114.199  1.00  0.00           O  
ATOM    576  CB  THR A 390      73.769  51.719 114.727  1.00  0.00           C  
ATOM    577  OG1 THR A 390      72.649  51.339 113.912  1.00  0.00           O  
ATOM    578  CG2 THR A 390      73.552  53.098 115.310  1.00  0.00           C  
ATOM    579  N   GLY A 397      74.865  49.988 112.149  1.00  0.00           N  
ATOM    580  CA  GLY A 397      74.943  48.649 111.612  1.00  0.00           C  
ATOM    581  C   GLY A 397      73.582  47.974 111.596  1.00  0.00           C  
ATOM    582  O   GLY A 397      73.456  46.846 111.136  1.00  0.00           O  
ATOM    583  N   HIS A 398      72.554  48.646 112.109  1.00  0.00           N  
ATOM    584  CA  HIS A 398      71.229  48.036 112.093  1.00  0.00           C  
ATOM    585  C   HIS A 398      70.687  47.845 110.680  1.00  0.00           C  
ATOM    586  O   HIS A 398      69.990  46.877 110.411  1.00  0.00           O  
ATOM    587  CB  HIS A 398      70.212  48.870 112.883  1.00  0.00           C  
ATOM    588  CG  HIS A 398      70.305  48.698 114.366  1.00  0.00           C  
ATOM    589  ND1 HIS A 398      71.163  49.439 115.150  1.00  0.00           N  
ATOM    590  CD2 HIS A 398      69.643  47.871 115.208  1.00  0.00           C  
ATOM    591  CE1 HIS A 398      71.018  49.079 116.414  1.00  0.00           C  
ATOM    592  NE2 HIS A 398      70.103  48.130 116.476  1.00  0.00           N  
ATOM    593  N   TRP A 404      70.984  48.774 109.776  1.00  0.00           N  
ATOM    594  CA  TRP A 404      70.455  48.655 108.423  1.00  0.00           C  
ATOM    595  C   TRP A 404      70.982  47.421 107.700  1.00  0.00           C  
ATOM    596  O   TRP A 404      70.267  46.797 106.924  1.00  0.00           O  
ATOM    597  CB  TRP A 404      70.780  49.910 107.607  1.00  0.00           C  
ATOM    598  CG  TRP A 404      70.065  49.965 106.278  1.00  0.00           C  
ATOM    599  CD1 TRP A 404      70.640  50.017 105.038  1.00  0.00           C  
ATOM    600  CD2 TRP A 404      68.647  49.992 106.063  1.00  0.00           C  
ATOM    601  NE1 TRP A 404      69.667  50.080 104.066  1.00  0.00           N  
ATOM    602  CE2 TRP A 404      68.436  50.065 104.669  1.00  0.00           C  
ATOM    603  CE3 TRP A 404      67.536  49.965 106.917  1.00  0.00           C  
ATOM    604  CZ2 TRP A 404      67.158  50.109 104.107  1.00  0.00           C  
ATOM    605  CZ3 TRP A 404      66.260  50.012 106.354  1.00  0.00           C  
ATOM    606  CH2 TRP A 404      66.087  50.082 104.962  1.00  0.00           C  
ATOM    607  N   ASP A 406      72.234  47.064 107.952  1.00  0.00           N  
ATOM    608  CA  ASP A 406      72.810  45.907 107.282  1.00  0.00           C  
ATOM    609  C   ASP A 406      72.638  44.595 108.035  1.00  0.00           C  
ATOM    610  O   ASP A 406      72.656  43.525 107.427  1.00  0.00           O  
ATOM    611  CB  ASP A 406      74.300  46.141 107.020  1.00  0.00           C  
ATOM    612  CG  ASP A 406      74.548  47.307 106.087  1.00  0.00           C  
ATOM    613  OD1 ASP A 406      73.872  47.378 105.038  1.00  0.00           O  
ATOM    614  OD2 ASP A 406      75.422  48.151 106.392  1.00  0.00           O  
ATOM    615  N   ASN A 486      72.456  44.675 109.350  1.00  0.00           N  
ATOM    616  CA  ASN A 486      72.338  43.472 110.168  1.00  0.00           C  
ATOM    617  C   ASN A 486      71.003  43.255 110.854  1.00  0.00           C  
ATOM    618  O   ASN A 486      70.809  42.231 111.513  1.00  0.00           O  
ATOM    619  CB  ASN A 486      73.432  43.496 111.231  1.00  0.00           C  
ATOM    620  CG  ASN A 486      74.812  43.533 110.628  1.00  0.00           C  
ATOM    621  OD1 ASN A 486      75.345  42.502 110.216  1.00  0.00           O  
ATOM    622  ND2 ASN A 486      75.392  44.724 110.543  1.00  0.00           N  
ATOM    623  N   TYR A 487      70.083  44.197 110.693  1.00  0.00           N  
ATOM    624  CA  TYR A 487      68.790  44.113 111.364  1.00  0.00           C  
ATOM    625  C   TYR A 487      67.690  44.694 110.489  1.00  0.00           C  
ATOM    626  O   TYR A 487      66.641  45.100 110.980  1.00  0.00           O  
ATOM    627  CB  TYR A 487      68.885  44.900 112.676  1.00  0.00           C  
ATOM    628  CG  TYR A 487      68.103  44.327 113.830  1.00  0.00           C  
ATOM    629  CD1 TYR A 487      66.971  44.979 114.325  1.00  0.00           C  
ATOM    630  CD2 TYR A 487      68.507  43.145 114.446  1.00  0.00           C  
ATOM    631  CE1 TYR A 487      66.258  44.465 115.408  1.00  0.00           C  
ATOM    632  CE2 TYR A 487      67.801  42.624 115.532  1.00  0.00           C  
ATOM    633  CZ  TYR A 487      66.677  43.291 116.004  1.00  0.00           C  
ATOM    634  OH  TYR A 487      65.958  42.778 117.060  1.00  0.00           O  
ATOM    635  N   LYS A 488      67.935  44.719 109.184  1.00  0.00           N  
ATOM    636  CA  LYS A 488      67.004  45.287 108.220  1.00  0.00           C  
ATOM    637  C   LYS A 488      65.566  44.765 108.255  1.00  0.00           C  
ATOM    638  O   LYS A 488      64.614  45.547 108.302  1.00  0.00           O  
ATOM    639  CB  LYS A 488      67.575  45.101 106.806  1.00  0.00           C  
ATOM    640  CG  LYS A 488      66.950  46.016 105.758  1.00  0.00           C  
ATOM    641  CD  LYS A 488      67.395  45.632 104.346  1.00  0.00           C  
ATOM    642  CE  LYS A 488      68.911  45.646 104.185  1.00  0.00           C  
ATOM    643  NZ  LYS A 488      69.500  47.014 104.283  1.00  0.00           N  
ATOM    644  N   ASP A 495      65.414  43.447 108.231  1.00  0.00           N  
ATOM    645  CA  ASP A 495      64.100  42.814 108.214  1.00  0.00           C  
ATOM    646  C   ASP A 495      63.221  43.123 109.418  1.00  0.00           C  
ATOM    647  O   ASP A 495      61.994  43.091 109.326  1.00  0.00           O  
ATOM    648  CB  ASP A 495      64.265  41.295 108.092  1.00  0.00           C  
ATOM    649  CG  ASP A 495      64.866  40.874 106.758  1.00  0.00           C  
ATOM    650  OD1 ASP A 495      65.518  39.809 106.715  1.00  0.00           O  
ATOM    651  OD2 ASP A 495      64.678  41.598 105.754  1.00  0.00           O  
ATOM    652  N   ALA A 496      63.840  43.432 110.545  1.00  0.00           N  
ATOM    653  CA  ALA A 496      63.071  43.696 111.752  1.00  0.00           C  
ATOM    654  C   ALA A 496      62.579  45.128 111.876  1.00  0.00           C  
ATOM    655  O   ALA A 496      61.708  45.416 112.698  1.00  0.00           O  
ATOM    656  CB  ALA A 496      63.908  43.345 112.970  1.00  0.00           C  
ATOM    657  N   MET A 497      63.118  46.027 111.066  1.00  0.00           N  
ATOM    658  CA  MET A 497      62.730  47.424 111.197  1.00  0.00           C  
ATOM    659  C   MET A 497      61.610  47.941 110.311  1.00  0.00           C  
ATOM    660  O   MET A 497      61.568  47.689 109.107  1.00  0.00           O  
ATOM    661  CB  MET A 497      63.963  48.326 111.026  1.00  0.00           C  
ATOM    662  CG  MET A 497      65.078  48.063 112.042  1.00  0.00           C  
ATOM    663  SD  MET A 497      66.344  49.349 112.054  1.00  0.00           S  
ATOM    664  CE  MET A 497      67.178  48.954 110.509  1.00  0.00           C  
ATOM    665  N   PHE A 498      60.695  48.666 110.938  1.00  0.00           N  
ATOM    666  CA  PHE A 498      59.591  49.309 110.235  1.00  0.00           C  
ATOM    667  C   PHE A 498      60.157  50.635 109.741  1.00  0.00           C  
ATOM    668  O   PHE A 498      60.911  51.302 110.461  1.00  0.00           O  
ATOM    669  CB  PHE A 498      58.451  49.627 111.201  1.00  0.00           C  
ATOM    670  CG  PHE A 498      57.585  48.452 111.541  1.00  0.00           C  
ATOM    671  CD1 PHE A 498      56.587  48.036 110.669  1.00  0.00           C  
ATOM    672  CD2 PHE A 498      57.746  47.777 112.747  1.00  0.00           C  
ATOM    673  CE1 PHE A 498      55.759  46.963 110.994  1.00  0.00           C  
ATOM    674  CE2 PHE A 498      56.926  46.705 113.080  1.00  0.00           C  
ATOM    675  CZ  PHE A 498      55.930  46.296 112.206  1.00  0.00           C  
ATOM    676  N   THR A 499      59.804  51.018 108.522  1.00  0.00           N  
ATOM    677  CA  THR A 499      60.274  52.282 107.981  1.00  0.00           C  
ATOM    678  C   THR A 499      59.102  53.169 107.588  1.00  0.00           C  
ATOM    679  O   THR A 499      57.985  52.697 107.342  1.00  0.00           O  
ATOM    680  CB  THR A 499      61.172  52.079 106.742  1.00  0.00           C  
ATOM    681  OG1 THR A 499      60.436  51.390 105.726  1.00  0.00           O  
ATOM    682  CG2 THR A 499      62.425  51.280 107.113  1.00  0.00           C  
ATOM    683  N   THR A 500      59.364  54.467 107.556  1.00  0.00           N  
ATOM    684  CA  THR A 500      58.364  55.440 107.163  1.00  0.00           C  
ATOM    685  C   THR A 500      59.122  56.635 106.606  1.00  0.00           C  
ATOM    686  O   THR A 500      60.345  56.700 106.699  1.00  0.00           O  
ATOM    687  CB  THR A 500      57.466  55.850 108.361  1.00  0.00           C  
ATOM    688  OG1 THR A 500      56.362  56.625 107.878  1.00  0.00           O  
ATOM    689  CG2 THR A 500      58.257  56.652 109.393  1.00  0.00           C  
ATOM    690  N   SER A 501      58.422  57.572 106.000  1.00  0.00           N  
ATOM    691  CA  SER A 501      59.128  58.717 105.451  1.00  0.00           C  
ATOM    692  C   SER A 501      58.372  60.013 105.626  1.00  0.00           C  
ATOM    693  O   SER A 501      57.179  60.026 105.953  1.00  0.00           O  
ATOM    694  CB  SER A 501      59.421  58.494 103.966  1.00  0.00           C  
ATOM    695  OG  SER A 501      58.236  58.186 103.261  1.00  0.00           O  
ATOM    696  N   SER A 502      59.101  61.103 105.431  1.00  0.00           N  
ATOM    697  CA  SER A 502      58.544  62.442 105.519  1.00  0.00           C  
ATOM    698  C   SER A 502      59.452  63.415 104.798  1.00  0.00           C  
ATOM    699  O   SER A 502      60.660  63.413 105.005  1.00  0.00           O  
ATOM    700  CB  SER A 502      58.407  62.895 106.975  1.00  0.00           C  
ATOM    701  OG  SER A 502      58.121  64.287 107.036  1.00  0.00           O  
ATOM    702  N   GLU A 651      58.860  64.238 103.943  1.00  0.00           N  
ATOM    703  CA  GLU A 651      59.607  65.253 103.213  1.00  0.00           C  
ATOM    704  C   GLU A 651      60.917  64.776 102.586  1.00  0.00           C  
ATOM    705  O   GLU A 651      61.978  65.360 102.810  1.00  0.00           O  
ATOM    706  CB  GLU A 651      59.857  66.444 104.141  1.00  0.00           C  
ATOM    707  CG  GLU A 651      58.546  67.056 104.634  1.00  0.00           C  
ATOM    708  CD  GLU A 651      58.745  68.265 105.516  1.00  0.00           C  
ATOM    709  OE1 GLU A 651      59.780  68.947 105.377  1.00  0.00           O  
ATOM    710  OE2 GLU A 651      57.849  68.541 106.333  1.00  0.00           O  
ATOM    711  N   ASN A 652      60.822  63.714 101.793  1.00  0.00           N  
ATOM    712  CA  ASN A 652      61.960  63.146 101.070  1.00  0.00           C  
ATOM    713  C   ASN A 652      62.998  62.413 101.915  1.00  0.00           C  
ATOM    714  O   ASN A 652      64.048  62.020 101.396  1.00  0.00           O  
ATOM    715  CB  ASN A 652      62.675  64.236 100.255  1.00  0.00           C  
ATOM    716  CG  ASN A 652      61.785  64.869  99.192  1.00  0.00           C  
ATOM    717  OD1 ASN A 652      62.030  66.004  98.771  1.00  0.00           O  
ATOM    718  ND2 ASN A 652      60.772  64.148  98.745  1.00  0.00           N  
ATOM    719  N   ARG A 653      62.717  62.230 103.202  1.00  0.00           N  
ATOM    720  CA  ARG A 653      63.644  61.532 104.093  1.00  0.00           C  
ATOM    721  C   ARG A 653      63.041  60.253 104.665  1.00  0.00           C  
ATOM    722  O   ARG A 653      61.852  60.206 104.969  1.00  0.00           O  
ATOM    723  CB  ARG A 653      64.079  62.449 105.244  1.00  0.00           C  
ATOM    724  CG  ARG A 653      65.116  63.483 104.836  1.00  0.00           C  
ATOM    725  CD  ARG A 653      65.777  64.135 106.046  1.00  0.00           C  
ATOM    726  NE  ARG A 653      66.973  64.880 105.653  1.00  0.00           N  
ATOM    727  CZ  ARG A 653      67.801  65.476 106.506  1.00  0.00           C  
ATOM    728  NH1 ARG A 653      67.565  65.416 107.812  1.00  0.00           N  
ATOM    729  NH2 ARG A 653      68.867  66.129 106.056  1.00  0.00           N  
ATOM    730  N   GLU A 654      63.875  59.222 104.799  1.00  0.00           N  
ATOM    731  CA  GLU A 654      63.459  57.924 105.333  1.00  0.00           C  
ATOM    732  C   GLU A 654      63.800  57.818 106.814  1.00  0.00           C  
ATOM    733  O   GLU A 654      64.876  58.241 107.235  1.00  0.00           O  
ATOM    734  CB  GLU A 654      64.182  56.792 104.597  1.00  0.00           C  
ATOM    735  CG  GLU A 654      63.407  56.122 103.474  1.00  0.00           C  
ATOM    736  CD  GLU A 654      63.056  54.663 103.795  1.00  0.00           C  
ATOM    737  OE1 GLU A 654      63.977  53.835 104.014  1.00  0.00           O  
ATOM    738  OE2 GLU A 654      61.850  54.343 103.828  1.00  0.00           O  
ATOM    739  N   TYR A 655      62.879  57.241 107.585  1.00  0.00           N  
ATOM    740  CA  TYR A 655      63.065  57.043 109.020  1.00  0.00           C  
ATOM    741  C   TYR A 655      62.780  55.606 109.409  1.00  0.00           C  
ATOM    742  O   TYR A 655      61.999  54.916 108.760  1.00  0.00           O  
ATOM    743  CB  TYR A 655      62.107  57.918 109.831  1.00  0.00           C  
ATOM    744  CG  TYR A 655      62.318  59.388 109.632  1.00  0.00           C  
ATOM    745  CD1 TYR A 655      61.770  60.044 108.533  1.00  0.00           C  
ATOM    746  CD2 TYR A 655      63.118  60.113 110.506  1.00  0.00           C  
ATOM    747  CE1 TYR A 655      62.018  61.388 108.308  1.00  0.00           C  
ATOM    748  CE2 TYR A 655      63.377  61.453 110.292  1.00  0.00           C  
ATOM    749  CZ  TYR A 655      62.826  62.087 109.190  1.00  0.00           C  
ATOM    750  OH  TYR A 655      63.100  63.417 108.969  1.00  0.00           O  
ATOM    751  N   CYS A 656      63.429  55.156 110.474  1.00  0.00           N  
ATOM    752  CA  CYS A 656      63.171  53.822 110.995  1.00  0.00           C  
ATOM    753  C   CYS A 656      62.506  54.003 112.352  1.00  0.00           C  
ATOM    754  O   CYS A 656      62.949  54.831 113.149  1.00  0.00           O  
ATOM    755  CB  CYS A 656      64.467  53.039 111.215  1.00  0.00           C  
ATOM    756  SG  CYS A 656      65.360  52.598 109.723  1.00  0.00           S  
ATOM    757  N   ILE A 657      61.435  53.254 112.602  1.00  0.00           N  
ATOM    758  CA  ILE A 657      60.774  53.285 113.906  1.00  0.00           C  
ATOM    759  C   ILE A 657      61.775  52.485 114.746  1.00  0.00           C  
ATOM    760  O   ILE A 657      62.280  51.454 114.302  1.00  0.00           O  
ATOM    761  CB  ILE A 657      59.390  52.599 113.848  1.00  0.00           C  
ATOM    762  CG1 ILE A 657      58.441  53.439 112.978  1.00  0.00           C  
ATOM    763  CG2 ILE A 657      58.819  52.452 115.253  1.00  0.00           C  
ATOM    764  CD1 ILE A 657      57.088  52.805 112.754  1.00  0.00           C  
ATOM    765  N   LYS A 658      62.082  52.938 115.955  1.00  0.00           N  
ATOM    766  CA  LYS A 658      63.135  52.243 116.686  1.00  0.00           C  
ATOM    767  C   LYS A 658      62.849  50.825 117.137  1.00  0.00           C  
ATOM    768  O   LYS A 658      61.790  50.545 117.686  1.00  0.00           O  
ATOM    769  CB  LYS A 658      63.620  53.070 117.895  1.00  0.00           C  
ATOM    770  CG  LYS A 658      62.612  53.274 119.031  1.00  0.00           C  
ATOM    771  CD  LYS A 658      63.281  53.995 120.202  1.00  0.00           C  
ATOM    772  CE  LYS A 658      62.294  54.420 121.275  1.00  0.00           C  
ATOM    773  NZ  LYS A 658      63.016  54.888 122.504  1.00  0.00           N  
ATOM    774  N   PRO A 659      63.786  49.902 116.851  1.00  0.00           N  
ATOM    775  CA  PRO A 659      63.620  48.512 117.268  1.00  0.00           C  
ATOM    776  C   PRO A 659      64.380  48.332 118.586  1.00  0.00           C  
ATOM    777  O   PRO A 659      64.214  47.319 119.268  1.00  0.00           O  
ATOM    778  CB  PRO A 659      64.265  47.727 116.127  1.00  0.00           C  
ATOM    779  CG  PRO A 659      65.397  48.595 115.734  1.00  0.00           C  
ATOM    780  CD  PRO A 659      64.776  49.996 115.754  1.00  0.00           C  
ATOM    781  N   MET A 660      65.216  49.324 118.914  1.00  0.00           N  
ATOM    782  CA  MET A 660      66.055  49.326 120.124  1.00  0.00           C  
ATOM    783  C   MET A 660      66.247  50.760 120.596  1.00  0.00           C  
ATOM    784  O   MET A 660      66.126  51.693 119.801  1.00  0.00           O  
ATOM    785  CB  MET A 660      67.434  48.719 119.844  1.00  0.00           C  
ATOM    786  CG  MET A 660      67.409  47.226 119.605  1.00  0.00           C  
ATOM    787  SD  MET A 660      69.080  46.604 119.299  1.00  0.00           S  
ATOM    788  CE  MET A 660      68.704  44.874 119.050  1.00  0.00           C  
ATOM    789  N   ASN A 661      66.579  50.920 121.879  1.00  0.00           N  
ATOM    790  CA  ASN A 661      66.755  52.233 122.491  1.00  0.00           C  
ATOM    791  C   ASN A 661      68.177  52.746 122.575  1.00  0.00           C  
ATOM    792  O   ASN A 661      68.384  53.925 122.865  1.00  0.00           O  
ATOM    793  CB  ASN A 661      66.167  52.212 123.904  1.00  0.00           C  
ATOM    794  CG  ASN A 661      64.770  51.664 123.928  1.00  0.00           C  
ATOM    795  OD1 ASN A 661      63.857  52.274 123.384  1.00  0.00           O  
ATOM    796  ND2 ASN A 661      64.591  50.495 124.537  1.00  0.00           N  
ATOM    797  N   CYS A 662      69.147  51.873 122.310  1.00  0.00           N  
ATOM    798  CA  CYS A 662      70.563  52.226 122.412  1.00  0.00           C  
ATOM    799  C   CYS A 662      71.041  53.445 121.629  1.00  0.00           C  
ATOM    800  O   CYS A 662      71.667  54.347 122.199  1.00  0.00           O  
ATOM    801  CB  CYS A 662      71.442  51.033 122.027  1.00  0.00           C  
ATOM    802  SG  CYS A 662      70.558  49.486 121.682  1.00  0.00           S  
ATOM    803  N   PRO A 663      70.754  53.496 120.315  1.00  0.00           N  
ATOM    804  CA  PRO A 663      71.218  54.659 119.548  1.00  0.00           C  
ATOM    805  C   PRO A 663      70.707  55.974 120.128  1.00  0.00           C  
ATOM    806  O   PRO A 663      71.444  56.963 120.175  1.00  0.00           O  
ATOM    807  CB  PRO A 663      70.704  54.370 118.131  1.00  0.00           C  
ATOM    808  CG  PRO A 663      70.720  52.841 118.085  1.00  0.00           C  
ATOM    809  CD  PRO A 663      70.108  52.509 119.433  1.00  0.00           C  
ATOM    810  N   GLY A 664      69.453  55.986 120.579  1.00  0.00           N  
ATOM    811  CA  GLY A 664      68.891  57.187 121.181  1.00  0.00           C  
ATOM    812  C   GLY A 664      69.636  57.577 122.448  1.00  0.00           C  
ATOM    813  O   GLY A 664      69.879  58.758 122.713  1.00  0.00           O  
ATOM    814  N   HIS A 665      70.016  56.580 123.239  1.00  0.00           N  
ATOM    815  CA  HIS A 665      70.748  56.850 124.463  1.00  0.00           C  
ATOM    816  C   HIS A 665      72.119  57.417 124.159  1.00  0.00           C  
ATOM    817  O   HIS A 665      72.595  58.280 124.887  1.00  0.00           O  
ATOM    818  CB  HIS A 665      70.862  55.583 125.300  1.00  0.00           C  
ATOM    819  CG  HIS A 665      69.556  55.157 125.885  1.00  0.00           C  
ATOM    820  ND1 HIS A 665      69.419  54.048 126.692  1.00  0.00           N  
ATOM    821  CD2 HIS A 665      68.327  55.721 125.802  1.00  0.00           C  
ATOM    822  CE1 HIS A 665      68.159  53.946 127.081  1.00  0.00           C  
ATOM    823  NE2 HIS A 665      67.475  54.950 126.555  1.00  0.00           N  
ATOM    824  N   VAL A 666      72.750  56.938 123.090  1.00  0.00           N  
ATOM    825  CA  VAL A 666      74.059  57.471 122.734  1.00  0.00           C  
ATOM    826  C   VAL A 666      73.893  58.921 122.284  1.00  0.00           C  
ATOM    827  O   VAL A 666      74.738  59.757 122.597  1.00  0.00           O  
ATOM    828  CB  VAL A 666      74.744  56.658 121.618  1.00  0.00           C  
ATOM    829  CG1 VAL A 666      76.121  57.261 121.323  1.00  0.00           C  
ATOM    830  CG2 VAL A 666      74.911  55.203 122.053  1.00  0.00           C  
ATOM    831  N   GLN A 667      72.804  59.229 121.574  1.00  0.00           N  
ATOM    832  CA  GLN A 667      72.589  60.606 121.133  1.00  0.00           C  
ATOM    833  C   GLN A 667      72.476  61.507 122.354  1.00  0.00           C  
ATOM    834  O   GLN A 667      72.953  62.640 122.351  1.00  0.00           O  
ATOM    835  CB  GLN A 667      71.316  60.734 120.287  1.00  0.00           C  
ATOM    836  CG  GLN A 667      71.326  59.920 119.010  1.00  0.00           C  
ATOM    837  CD  GLN A 667      72.565  60.136 118.188  1.00  0.00           C  
ATOM    838  OE1 GLN A 667      72.768  61.204 117.597  1.00  0.00           O  
ATOM    839  NE2 GLN A 667      73.417  59.118 118.143  1.00  0.00           N  
ATOM    840  N   ILE A 668      71.844  61.007 123.413  1.00  0.00           N  
ATOM    841  CA  ILE A 668      71.710  61.803 124.626  1.00  0.00           C  
ATOM    842  C   ILE A 668      73.071  61.956 125.299  1.00  0.00           C  
ATOM    843  O   ILE A 668      73.430  63.039 125.757  1.00  0.00           O  
ATOM    844  CB  ILE A 668      70.691  61.160 125.586  1.00  0.00           C  
ATOM    845  CG1 ILE A 668      69.293  61.283 124.976  1.00  0.00           C  
ATOM    846  CG2 ILE A 668      70.768  61.811 126.963  1.00  0.00           C  
ATOM    847  CD1 ILE A 668      68.186  60.574 125.778  1.00  0.00           C  
ATOM    848  N   PHE A 669      73.829  60.871 125.338  1.00  0.00           N  
ATOM    849  CA  PHE A 669      75.163  60.875 125.928  1.00  0.00           C  
ATOM    850  C   PHE A 669      76.048  61.895 125.207  1.00  0.00           C  
ATOM    851  O   PHE A 669      76.858  62.582 125.837  1.00  0.00           O  
ATOM    852  CB  PHE A 669      75.787  59.483 125.783  1.00  0.00           C  
ATOM    853  CG  PHE A 669      77.189  59.379 126.319  1.00  0.00           C  
ATOM    854  CD1 PHE A 669      77.410  59.052 127.654  1.00  0.00           C  
ATOM    855  CD2 PHE A 669      78.284  59.616 125.490  1.00  0.00           C  
ATOM    856  CE1 PHE A 669      78.706  58.958 128.170  1.00  0.00           C  
ATOM    857  CE2 PHE A 669      79.590  59.525 125.995  1.00  0.00           C  
ATOM    858  CZ  PHE A 669      79.796  59.196 127.337  1.00  0.00           C  
ATOM    859  N   ASN A 670      75.884  61.979 123.889  1.00  0.00           N  
ATOM    860  CA  ASN A 670      76.684  62.883 123.053  1.00  0.00           C  
ATOM    861  C   ASN A 670      76.405  64.365 123.268  1.00  0.00           C  
ATOM    862  O   ASN A 670      77.095  65.214 122.698  1.00  0.00           O  
ATOM    863  CB  ASN A 670      76.482  62.552 121.570  1.00  0.00           C  
ATOM    864  CG  ASN A 670      77.231  61.304 121.131  1.00  0.00           C  
ATOM    865  OD1 ASN A 670      76.997  60.777 120.038  1.00  0.00           O  
ATOM    866  ND2 ASN A 670      78.141  60.834 121.969  1.00  0.00           N  
ATOM    867  N   GLN A 671      75.384  64.683 124.056  1.00  0.00           N  
ATOM    868  CA  GLN A 671      75.054  66.077 124.320  1.00  0.00           C  
ATOM    869  C   GLN A 671      75.790  66.535 125.567  1.00  0.00           C  
ATOM    870  O   GLN A 671      75.457  66.130 126.686  1.00  0.00           O  
ATOM    871  CB  GLN A 671      73.544  66.243 124.505  1.00  0.00           C  
ATOM    872  CG  GLN A 671      72.750  66.011 123.235  1.00  0.00           C  
ATOM    873  CD  GLN A 671      73.034  67.057 122.172  1.00  0.00           C  
ATOM    874  OE1 GLN A 671      73.344  66.730 121.026  1.00  0.00           O  
ATOM    875  NE2 GLN A 671      72.921  68.322 122.546  1.00  0.00           N  
ATOM    876  N   GLY A 672      76.794  67.381 125.370  1.00  0.00           N  
ATOM    877  CA  GLY A 672      77.561  67.870 126.500  1.00  0.00           C  
ATOM    878  C   GLY A 672      78.842  67.083 126.693  1.00  0.00           C  
ATOM    879  O   GLY A 672      78.834  65.849 126.679  1.00  0.00           O  
ATOM    880  N   LEU A 675      79.946  67.798 126.880  1.00  0.00           N  
ATOM    881  CA  LEU A 675      81.248  67.171 127.071  1.00  0.00           C  
ATOM    882  C   LEU A 675      81.230  66.228 128.268  1.00  0.00           C  
ATOM    883  O   LEU A 675      80.754  66.584 129.350  1.00  0.00           O  
ATOM    884  CB  LEU A 675      82.320  68.245 127.282  1.00  0.00           C  
ATOM    885  CG  LEU A 675      83.776  67.780 127.339  1.00  0.00           C  
ATOM    886  CD1 LEU A 675      84.186  67.221 125.982  1.00  0.00           C  
ATOM    887  CD2 LEU A 675      84.670  68.954 127.725  1.00  0.00           C  
ATOM    888  N   LYS A 677      81.744  65.021 128.069  1.00  0.00           N  
ATOM    889  CA  LYS A 677      81.790  64.034 129.133  1.00  0.00           C  
ATOM    890  C   LYS A 677      83.220  63.812 129.608  1.00  0.00           C  
ATOM    891  O   LYS A 677      84.170  63.870 128.824  1.00  0.00           O  
ATOM    892  CB  LYS A 677      81.197  62.705 128.653  1.00  0.00           C  
ATOM    893  CG  LYS A 677      79.701  62.761 128.345  1.00  0.00           C  
ATOM    894  CD  LYS A 677      78.875  62.906 129.614  1.00  0.00           C  
ATOM    895  CE  LYS A 677      77.380  62.873 129.319  1.00  0.00           C  
ATOM    896  NZ  LYS A 677      76.929  64.061 128.540  1.00  0.00           N  
ATOM    897  N   SER A 678      83.352  63.563 130.903  1.00  0.00           N  
ATOM    898  CA  SER A 678      84.638  63.313 131.530  1.00  0.00           C  
ATOM    899  C   SER A 678      84.623  61.922 132.149  1.00  0.00           C  
ATOM    900  O   SER A 678      83.560  61.332 132.345  1.00  0.00           O  
ATOM    901  CB  SER A 678      84.895  64.357 132.619  1.00  0.00           C  
ATOM    902  OG  SER A 678      85.900  63.923 133.514  1.00  0.00           O  
ATOM    903  N   TYR A 682      85.802  61.395 132.456  1.00  0.00           N  
ATOM    904  CA  TYR A 682      85.882  60.082 133.073  1.00  0.00           C  
ATOM    905  C   TYR A 682      85.146  60.137 134.414  1.00  0.00           C  
ATOM    906  O   TYR A 682      84.684  59.118 134.931  1.00  0.00           O  
ATOM    907  CB  TYR A 682      87.352  59.686 133.278  1.00  0.00           C  
ATOM    908  CG  TYR A 682      88.058  60.447 134.382  1.00  0.00           C  
ATOM    909  CD1 TYR A 682      88.033  59.985 135.697  1.00  0.00           C  
ATOM    910  CD2 TYR A 682      88.732  61.638 134.115  1.00  0.00           C  
ATOM    911  CE1 TYR A 682      88.661  60.687 136.721  1.00  0.00           C  
ATOM    912  CE2 TYR A 682      89.362  62.352 135.131  1.00  0.00           C  
ATOM    913  CZ  TYR A 682      89.322  61.869 136.432  1.00  0.00           C  
ATOM    914  OH  TYR A 682      89.950  62.556 137.447  1.00  0.00           O  
ATOM    915  N   ARG A 683      85.029  61.339 134.971  1.00  0.00           N  
ATOM    916  CA  ARG A 683      84.347  61.517 136.247  1.00  0.00           C  
ATOM    917  C   ARG A 683      82.838  61.294 136.153  1.00  0.00           C  
ATOM    918  O   ARG A 683      82.170  61.110 137.172  1.00  0.00           O  
ATOM    919  CB  ARG A 683      84.624  62.910 136.810  1.00  0.00           C  
ATOM    920  CG  ARG A 683      86.040  63.091 137.346  1.00  0.00           C  
ATOM    921  CD  ARG A 683      86.054  64.195 138.390  1.00  0.00           C  
ATOM    922  NE  ARG A 683      87.368  64.410 138.992  1.00  0.00           N  
ATOM    923  CZ  ARG A 683      88.379  65.021 138.384  1.00  0.00           C  
ATOM    924  NH1 ARG A 683      88.233  65.482 137.146  1.00  0.00           N  
ATOM    925  NH2 ARG A 683      89.533  65.184 139.022  1.00  0.00           N  
ATOM    926  N   ASP A 684      82.308  61.303 134.934  1.00  0.00           N  
ATOM    927  CA  ASP A 684      80.876  61.092 134.716  1.00  0.00           C  
ATOM    928  C   ASP A 684      80.548  59.608 134.576  1.00  0.00           C  
ATOM    929  O   ASP A 684      79.379  59.223 134.531  1.00  0.00           O  
ATOM    930  CB  ASP A 684      80.409  61.816 133.448  1.00  0.00           C  
ATOM    931  CG  ASP A 684      80.573  63.322 133.534  1.00  0.00           C  
ATOM    932  OD1 ASP A 684      80.104  63.922 134.527  1.00  0.00           O  
ATOM    933  OD2 ASP A 684      81.161  63.902 132.601  1.00  0.00           O  
ATOM    934  N   LEU A 685      81.583  58.780 134.518  1.00  0.00           N  
ATOM    935  CA  LEU A 685      81.411  57.341 134.353  1.00  0.00           C  
ATOM    936  C   LEU A 685      81.581  56.567 135.654  1.00  0.00           C  
ATOM    937  O   LEU A 685      82.356  56.954 136.525  1.00  0.00           O  
ATOM    938  CB  LEU A 685      82.415  56.818 133.327  1.00  0.00           C  
ATOM    939  CG  LEU A 685      82.509  57.574 132.002  1.00  0.00           C  
ATOM    940  CD1 LEU A 685      83.497  56.868 131.092  1.00  0.00           C  
ATOM    941  CD2 LEU A 685      81.134  57.656 131.342  1.00  0.00           C  
ATOM    942  N   PRO A 686      80.847  55.459 135.810  1.00  0.00           N  
ATOM    943  CA  PRO A 686      79.882  54.910 134.853  1.00  0.00           C  
ATOM    944  C   PRO A 686      78.605  55.733 134.829  1.00  0.00           C  
ATOM    945  O   PRO A 686      78.153  56.217 135.866  1.00  0.00           O  
ATOM    946  CB  PRO A 686      79.641  53.502 135.380  1.00  0.00           C  
ATOM    947  CG  PRO A 686      79.789  53.678 136.857  1.00  0.00           C  
ATOM    948  CD  PRO A 686      81.015  54.552 136.960  1.00  0.00           C  
ATOM    949  N   LEU A 687      78.035  55.894 133.641  1.00  0.00           N  
ATOM    950  CA  LEU A 687      76.795  56.643 133.482  1.00  0.00           C  
ATOM    951  C   LEU A 687      75.741  55.611 133.094  1.00  0.00           C  
ATOM    952  O   LEU A 687      75.809  55.024 132.016  1.00  0.00           O  
ATOM    953  CB  LEU A 687      76.966  57.702 132.391  1.00  0.00           C  
ATOM    954  CG  LEU A 687      75.857  58.751 132.303  1.00  0.00           C  
ATOM    955  CD1 LEU A 687      76.387  59.982 131.575  1.00  0.00           C  
ATOM    956  CD2 LEU A 687      74.637  58.163 131.598  1.00  0.00           C  
ATOM    957  N   ARG A 688      74.789  55.386 133.995  1.00  0.00           N  
ATOM    958  CA  ARG A 688      73.735  54.391 133.797  1.00  0.00           C  
ATOM    959  C   ARG A 688      72.459  55.098 133.358  1.00  0.00           C  
ATOM    960  O   ARG A 688      71.859  55.843 134.123  1.00  0.00           O  
ATOM    961  CB  ARG A 688      73.511  53.629 135.105  1.00  0.00           C  
ATOM    962  CG  ARG A 688      74.809  53.186 135.759  1.00  0.00           C  
ATOM    963  CD  ARG A 688      74.567  52.277 136.956  1.00  0.00           C  
ATOM    964  NE  ARG A 688      75.830  51.964 137.624  1.00  0.00           N  
ATOM    965  CZ  ARG A 688      76.410  52.756 138.518  1.00  0.00           C  
ATOM    966  NH1 ARG A 688      75.837  53.903 138.860  1.00  0.00           N  
ATOM    967  NH2 ARG A 688      77.579  52.415 139.054  1.00  0.00           N  
ATOM    968  N   MET A 689      72.051  54.830 132.122  1.00  0.00           N  
ATOM    969  CA  MET A 689      70.896  55.483 131.518  1.00  0.00           C  
ATOM    970  C   MET A 689      69.778  54.497 131.199  1.00  0.00           C  
ATOM    971  O   MET A 689      69.916  53.693 130.286  1.00  0.00           O  
ATOM    972  CB  MET A 689      71.361  56.161 130.232  1.00  0.00           C  
ATOM    973  CG  MET A 689      70.364  57.108 129.621  1.00  0.00           C  
ATOM    974  SD  MET A 689      70.965  57.806 128.074  1.00  0.00           S  
ATOM    975  CE  MET A 689      72.326  58.853 128.683  1.00  0.00           C  
ATOM    976  N   ALA A 690      68.678  54.578 131.943  1.00  0.00           N  
ATOM    977  CA  ALA A 690      67.551  53.669 131.741  1.00  0.00           C  
ATOM    978  C   ALA A 690      66.399  54.326 131.005  1.00  0.00           C  
ATOM    979  O   ALA A 690      66.291  55.548 130.960  1.00  0.00           O  
ATOM    980  CB  ALA A 690      67.049  53.157 133.090  1.00  0.00           C  
ATOM    981  N   GLU A 691      65.538  53.487 130.436  1.00  0.00           N  
ATOM    982  CA  GLU A 691      64.345  53.961 129.740  1.00  0.00           C  
ATOM    983  C   GLU A 691      63.352  52.819 129.622  1.00  0.00           C  
ATOM    984  O   GLU A 691      63.757  51.682 129.411  1.00  0.00           O  
ATOM    985  CB  GLU A 691      64.689  54.439 128.318  1.00  0.00           C  
ATOM    986  CG  GLU A 691      63.461  54.838 127.463  1.00  0.00           C  
ATOM    987  CD  GLU A 691      63.804  55.352 126.062  1.00  0.00           C  
ATOM    988  OE1 GLU A 691      64.990  55.366 125.685  1.00  0.00           O  
ATOM    989  OE2 GLU A 691      62.871  55.741 125.319  1.00  0.00           O  
ATOM    990  N   PHE A 692      62.065  53.104 129.813  1.00  0.00           N  
ATOM    991  CA  PHE A 692      61.060  52.077 129.555  1.00  0.00           C  
ATOM    992  C   PHE A 692      60.832  52.429 128.087  1.00  0.00           C  
ATOM    993  O   PHE A 692      60.018  53.292 127.745  1.00  0.00           O  
ATOM    994  CB  PHE A 692      59.801  52.294 130.386  1.00  0.00           C  
ATOM    995  CG  PHE A 692      60.000  52.010 131.838  1.00  0.00           C  
ATOM    996  CD1 PHE A 692      60.158  50.700 132.291  1.00  0.00           C  
ATOM    997  CD2 PHE A 692      60.073  53.047 132.749  1.00  0.00           C  
ATOM    998  CE1 PHE A 692      60.390  50.437 133.634  1.00  0.00           C  
ATOM    999  CE2 PHE A 692      60.309  52.794 134.104  1.00  0.00           C  
ATOM   1000  CZ  PHE A 692      60.465  51.489 134.544  1.00  0.00           C  
ATOM   1001  N   GLY A 693      61.594  51.765 127.228  1.00  0.00           N  
ATOM   1002  CA  GLY A 693      61.564  52.083 125.814  1.00  0.00           C  
ATOM   1003  C   GLY A 693      60.689  51.248 124.923  1.00  0.00           C  
ATOM   1004  O   GLY A 693      60.831  50.030 124.858  1.00  0.00           O  
ATOM   1005  N   SER A 695      59.789  51.936 124.232  1.00  0.00           N  
ATOM   1006  CA  SER A 695      58.868  51.310 123.300  1.00  0.00           C  
ATOM   1007  C   SER A 695      59.599  50.953 122.013  1.00  0.00           C  
ATOM   1008  O   SER A 695      60.076  51.837 121.286  1.00  0.00           O  
ATOM   1009  CB  SER A 695      57.713  52.270 123.010  1.00  0.00           C  
ATOM   1010  OG  SER A 695      56.917  52.444 124.173  1.00  0.00           O  
ATOM   1011  N   CYS A 696      59.697  49.653 121.753  1.00  0.00           N  
ATOM   1012  CA  CYS A 696      60.365  49.133 120.563  1.00  0.00           C  
ATOM   1013  C   CYS A 696      59.345  48.492 119.640  1.00  0.00           C  
ATOM   1014  O   CYS A 696      58.333  47.955 120.086  1.00  0.00           O  
ATOM   1015  CB  CYS A 696      61.366  48.034 120.933  1.00  0.00           C  
ATOM   1016  SG  CYS A 696      62.729  48.493 122.022  1.00  0.00           S  
ATOM   1017  N   HIS A 697      59.625  48.546 118.343  1.00  0.00           N  
ATOM   1018  CA  HIS A 697      58.776  47.897 117.362  1.00  0.00           C  
ATOM   1019  C   HIS A 697      59.669  47.091 116.448  1.00  0.00           C  
ATOM   1020  O   HIS A 697      60.689  47.573 115.961  1.00  0.00           O  
ATOM   1021  CB  HIS A 697      57.957  48.911 116.568  1.00  0.00           C  
ATOM   1022  CG  HIS A 697      56.830  49.488 117.358  1.00  0.00           C  
ATOM   1023  ND1 HIS A 697      56.996  50.566 118.196  1.00  0.00           N  
ATOM   1024  CD2 HIS A 697      55.560  49.057 117.543  1.00  0.00           C  
ATOM   1025  CE1 HIS A 697      55.879  50.773 118.870  1.00  0.00           C  
ATOM   1026  NE2 HIS A 697      54.991  49.867 118.492  1.00  0.00           N  
ATOM   1027  N   ARG A 698      59.297  45.837 116.256  1.00  0.00           N  
ATOM   1028  CA  ARG A 698      60.054  44.944 115.399  1.00  0.00           C  
ATOM   1029  C   ARG A 698      59.061  44.208 114.521  1.00  0.00           C  
ATOM   1030  O   ARG A 698      58.020  43.725 114.987  1.00  0.00           O  
ATOM   1031  CB  ARG A 698      60.880  43.969 116.239  1.00  0.00           C  
ATOM   1032  CG  ARG A 698      61.968  44.671 117.036  1.00  0.00           C  
ATOM   1033  CD  ARG A 698      62.791  43.714 117.872  1.00  0.00           C  
ATOM   1034  NE  ARG A 698      63.659  44.463 118.780  1.00  0.00           N  
ATOM   1035  CZ  ARG A 698      64.467  43.913 119.682  1.00  0.00           C  
ATOM   1036  NH1 ARG A 698      64.537  42.589 119.810  1.00  0.00           N  
ATOM   1037  NH2 ARG A 698      65.201  44.692 120.463  1.00  0.00           N  
ATOM   1038  N   ASN A 699      59.389  44.138 113.238  1.00  0.00           N  
ATOM   1039  CA  ASN A 699      58.527  43.482 112.279  1.00  0.00           C  
ATOM   1040  C   ASN A 699      58.711  41.974 112.352  1.00  0.00           C  
ATOM   1041  O   ASN A 699      59.271  41.361 111.439  1.00  0.00           O  
ATOM   1042  CB  ASN A 699      58.838  43.988 110.872  1.00  0.00           C  
ATOM   1043  CG  ASN A 699      57.812  43.530 109.857  1.00  0.00           C  
ATOM   1044  OD1 ASN A 699      56.771  42.987 110.218  1.00  0.00           O  
ATOM   1045  ND2 ASN A 699      58.094  43.767 108.578  1.00  0.00           N  
ATOM   1046  N   GLU A 700      58.256  41.383 113.452  1.00  0.00           N  
ATOM   1047  CA  GLU A 700      58.366  39.941 113.639  1.00  0.00           C  
ATOM   1048  C   GLU A 700      57.428  39.231 112.657  1.00  0.00           C  
ATOM   1049  O   GLU A 700      56.312  39.692 112.415  1.00  0.00           O  
ATOM   1050  CB  GLU A 700      57.966  39.556 115.069  1.00  0.00           C  
ATOM   1051  CG  GLU A 700      58.680  40.315 116.183  1.00  0.00           C  
ATOM   1052  CD  GLU A 700      60.120  39.890 116.383  1.00  0.00           C  
ATOM   1053  OE1 GLU A 700      60.548  38.892 115.764  1.00  0.00           O  
ATOM   1054  OE2 GLU A 700      60.824  40.551 117.175  1.00  0.00           O  
ATOM   1055  N   PRO A 703      57.874  38.105 112.071  1.00  0.00           N  
ATOM   1056  CA  PRO A 703      57.000  37.395 111.130  1.00  0.00           C  
ATOM   1057  C   PRO A 703      55.686  37.067 111.835  1.00  0.00           C  
ATOM   1058  O   PRO A 703      55.691  36.613 112.980  1.00  0.00           O  
ATOM   1059  CB  PRO A 703      57.805  36.146 110.793  1.00  0.00           C  
ATOM   1060  CG  PRO A 703      59.217  36.650 110.837  1.00  0.00           C  
ATOM   1061  CD  PRO A 703      59.218  37.500 112.100  1.00  0.00           C  
ATOM   1062  N   SER A 704      54.564  37.290 111.160  1.00  0.00           N  
ATOM   1063  CA  SER A 704      53.268  37.045 111.787  1.00  0.00           C  
ATOM   1064  C   SER A 704      53.097  35.624 112.315  1.00  0.00           C  
ATOM   1065  O   SER A 704      52.463  35.419 113.345  1.00  0.00           O  
ATOM   1066  CB  SER A 704      52.124  37.396 110.823  1.00  0.00           C  
ATOM   1067  OG  SER A 704      52.225  36.673 109.611  1.00  0.00           O  
ATOM   1068  N   GLY A 710      53.673  34.648 111.621  1.00  0.00           N  
ATOM   1069  CA  GLY A 710      53.547  33.273 112.072  1.00  0.00           C  
ATOM   1070  C   GLY A 710      54.266  32.983 113.378  1.00  0.00           C  
ATOM   1071  O   GLY A 710      53.999  31.973 114.035  1.00  0.00           O  
ATOM   1072  N   SER A 711      55.173  33.871 113.771  1.00  0.00           N  
ATOM   1073  CA  SER A 711      55.947  33.676 114.995  1.00  0.00           C  
ATOM   1074  C   SER A 711      55.325  34.361 116.205  1.00  0.00           C  
ATOM   1075  O   SER A 711      55.771  34.149 117.334  1.00  0.00           O  
ATOM   1076  CB  SER A 711      57.378  34.198 114.808  1.00  0.00           C  
ATOM   1077  OG  SER A 711      57.414  35.616 114.812  1.00  0.00           O  
ATOM   1078  N   LEU A 712      54.300  35.172 115.980  1.00  0.00           N  
ATOM   1079  CA  LEU A 712      53.662  35.889 117.084  1.00  0.00           C  
ATOM   1080  C   LEU A 712      52.978  34.938 118.061  1.00  0.00           C  
ATOM   1081  O   LEU A 712      52.385  33.936 117.662  1.00  0.00           O  
ATOM   1082  CB  LEU A 712      52.652  36.913 116.551  1.00  0.00           C  
ATOM   1083  CG  LEU A 712      53.246  37.960 115.595  1.00  0.00           C  
ATOM   1084  CD1 LEU A 712      52.134  38.842 115.049  1.00  0.00           C  
ATOM   1085  CD2 LEU A 712      54.301  38.804 116.320  1.00  0.00           C  
ATOM   1086  N   HIS A 713      53.062  35.253 119.346  1.00  0.00           N  
ATOM   1087  CA  HIS A 713      52.456  34.405 120.369  1.00  0.00           C  
ATOM   1088  C   HIS A 713      52.044  35.209 121.597  1.00  0.00           C  
ATOM   1089  O   HIS A 713      52.890  35.624 122.383  1.00  0.00           O  
ATOM   1090  CB  HIS A 713      53.442  33.308 120.786  1.00  0.00           C  
ATOM   1091  CG  HIS A 713      52.917  32.403 121.855  1.00  0.00           C  
ATOM   1092  ND1 HIS A 713      51.966  31.436 121.606  1.00  0.00           N  
ATOM   1093  CD2 HIS A 713      53.177  32.343 123.182  1.00  0.00           C  
ATOM   1094  CE1 HIS A 713      51.663  30.820 122.736  1.00  0.00           C  
ATOM   1095  NE2 HIS A 713      52.384  31.351 123.707  1.00  0.00           N  
ATOM   1096  N   GLY A 714      50.738  35.420 121.747  1.00  0.00           N  
ATOM   1097  CA  GLY A 714      50.201  36.161 122.877  1.00  0.00           C  
ATOM   1098  C   GLY A 714      51.008  37.384 123.263  1.00  0.00           C  
ATOM   1099  O   GLY A 714      51.287  38.232 122.428  1.00  0.00           O  
ATOM   1100  N   LEU A 715      51.373  37.465 124.537  1.00  0.00           N  
ATOM   1101  CA  LEU A 715      52.167  38.581 125.045  1.00  0.00           C  
ATOM   1102  C   LEU A 715      53.655  38.251 124.973  1.00  0.00           C  
ATOM   1103  O   LEU A 715      54.490  39.138 125.137  1.00  0.00           O  
ATOM   1104  CB  LEU A 715      51.819  38.868 126.507  1.00  0.00           C  
ATOM   1105  CG  LEU A 715      50.406  39.318 126.864  1.00  0.00           C  
ATOM   1106  CD1 LEU A 715      50.304  39.455 128.386  1.00  0.00           C  
ATOM   1107  CD2 LEU A 715      50.089  40.639 126.162  1.00  0.00           C  
ATOM   1108  N   MET A 716      53.978  36.984 124.719  1.00  0.00           N  
ATOM   1109  CA  MET A 716      55.370  36.535 124.679  1.00  0.00           C  
ATOM   1110  C   MET A 716      56.178  37.055 123.503  1.00  0.00           C  
ATOM   1111  O   MET A 716      57.334  37.446 123.659  1.00  0.00           O  
ATOM   1112  CB  MET A 716      55.427  35.009 124.692  1.00  0.00           C  
ATOM   1113  CG  MET A 716      54.674  34.392 125.845  1.00  0.00           C  
ATOM   1114  SD  MET A 716      55.264  34.951 127.448  1.00  0.00           S  
ATOM   1115  CE  MET A 716      54.586  33.578 128.523  1.00  0.00           C  
ATOM   1116  N   ARG A 718      55.592  37.025 122.315  1.00  0.00           N  
ATOM   1117  CA  ARG A 718      56.289  37.541 121.151  1.00  0.00           C  
ATOM   1118  C   ARG A 718      55.307  38.438 120.432  1.00  0.00           C  
ATOM   1119  O   ARG A 718      54.338  37.975 119.832  1.00  0.00           O  
ATOM   1120  CB  ARG A 718      56.782  36.409 120.242  1.00  0.00           C  
ATOM   1121  CG  ARG A 718      57.696  36.898 119.115  1.00  0.00           C  
ATOM   1122  CD  ARG A 718      58.652  35.799 118.668  1.00  0.00           C  
ATOM   1123  NE  ARG A 718      57.935  34.543 118.522  1.00  0.00           N  
ATOM   1124  CZ  ARG A 718      58.361  33.377 118.988  1.00  0.00           C  
ATOM   1125  NH1 ARG A 718      59.516  33.298 119.637  1.00  0.00           N  
ATOM   1126  NH2 ARG A 718      57.616  32.292 118.815  1.00  0.00           N  
ATOM   1127  N   VAL A 723      55.573  39.735 120.518  1.00  0.00           N  
ATOM   1128  CA  VAL A 723      54.727  40.772 119.929  1.00  0.00           C  
ATOM   1129  C   VAL A 723      55.563  41.651 118.996  1.00  0.00           C  
ATOM   1130  O   VAL A 723      56.771  41.480 118.913  1.00  0.00           O  
ATOM   1131  CB  VAL A 723      54.100  41.662 121.049  1.00  0.00           C  
ATOM   1132  CG1 VAL A 723      53.016  40.872 121.796  1.00  0.00           C  
ATOM   1133  CG2 VAL A 723      55.183  42.122 122.037  1.00  0.00           C  
ATOM   1134  N   ARG A 724      54.923  42.583 118.296  1.00  0.00           N  
ATOM   1135  CA  ARG A 724      55.644  43.491 117.403  1.00  0.00           C  
ATOM   1136  C   ARG A 724      55.929  44.835 118.073  1.00  0.00           C  
ATOM   1137  O   ARG A 724      56.828  45.570 117.656  1.00  0.00           O  
ATOM   1138  CB  ARG A 724      54.855  43.733 116.119  1.00  0.00           C  
ATOM   1139  CG  ARG A 724      54.880  42.559 115.165  1.00  0.00           C  
ATOM   1140  CD  ARG A 724      54.165  42.906 113.875  1.00  0.00           C  
ATOM   1141  NE  ARG A 724      54.391  41.869 112.875  1.00  0.00           N  
ATOM   1142  CZ  ARG A 724      53.792  41.827 111.688  1.00  0.00           C  
ATOM   1143  NH1 ARG A 724      52.911  42.761 111.342  1.00  0.00           N  
ATOM   1144  NH2 ARG A 724      54.103  40.856 110.842  1.00  0.00           N  
ATOM   1145  N   GLY A 725      55.139  45.165 119.086  1.00  0.00           N  
ATOM   1146  CA  GLY A 725      55.329  46.404 119.825  1.00  0.00           C  
ATOM   1147  C   GLY A 725      55.454  46.030 121.287  1.00  0.00           C  
ATOM   1148  O   GLY A 725      54.581  45.355 121.829  1.00  0.00           O  
ATOM   1149  N   PHE A 726      56.538  46.441 121.936  1.00  0.00           N  
ATOM   1150  CA  PHE A 726      56.713  46.093 123.343  1.00  0.00           C  
ATOM   1151  C   PHE A 726      57.553  47.134 124.041  1.00  0.00           C  
ATOM   1152  O   PHE A 726      58.231  47.927 123.397  1.00  0.00           O  
ATOM   1153  CB  PHE A 726      57.370  44.713 123.502  1.00  0.00           C  
ATOM   1154  CG  PHE A 726      58.634  44.532 122.695  1.00  0.00           C  
ATOM   1155  CD1 PHE A 726      58.568  44.114 121.366  1.00  0.00           C  
ATOM   1156  CD2 PHE A 726      59.894  44.773 123.254  1.00  0.00           C  
ATOM   1157  CE1 PHE A 726      59.717  43.934 120.603  1.00  0.00           C  
ATOM   1158  CE2 PHE A 726      61.059  44.592 122.485  1.00  0.00           C  
ATOM   1159  CZ  PHE A 726      60.962  44.171 121.154  1.00  0.00           C  
ATOM   1160  N   THR A 729      57.492  47.129 125.366  1.00  0.00           N  
ATOM   1161  CA  THR A 729      58.250  48.092 126.157  1.00  0.00           C  
ATOM   1162  C   THR A 729      59.344  47.388 126.937  1.00  0.00           C  
ATOM   1163  O   THR A 729      59.074  46.502 127.736  1.00  0.00           O  
ATOM   1164  CB  THR A 729      57.332  48.843 127.137  1.00  0.00           C  
ATOM   1165  OG1 THR A 729      56.383  49.614 126.393  1.00  0.00           O  
ATOM   1166  CG2 THR A 729      58.145  49.797 128.010  1.00  0.00           C  
ATOM   1167  N   GLN A 730      60.590  47.773 126.702  1.00  0.00           N  
ATOM   1168  CA  GLN A 730      61.698  47.144 127.419  1.00  0.00           C  
ATOM   1169  C   GLN A 730      62.054  47.929 128.683  1.00  0.00           C  
ATOM   1170  O   GLN A 730      61.954  49.154 128.685  1.00  0.00           O  
ATOM   1171  CB  GLN A 730      62.952  47.119 126.534  1.00  0.00           C  
ATOM   1172  CG  GLN A 730      62.840  46.246 125.293  1.00  0.00           C  
ATOM   1173  CD  GLN A 730      64.095  46.280 124.439  1.00  0.00           C  
ATOM   1174  OE1 GLN A 730      64.406  45.310 123.719  1.00  0.00           O  
ATOM   1175  NE2 GLN A 730      64.817  47.392 124.495  1.00  0.00           N  
ATOM   1176  N   ASP A 731      62.444  47.242 129.762  1.00  0.00           N  
ATOM   1177  CA  ASP A 731      62.936  47.959 130.949  1.00  0.00           C  
ATOM   1178  C   ASP A 731      64.448  47.974 130.656  1.00  0.00           C  
ATOM   1179  O   ASP A 731      65.268  47.273 131.262  1.00  0.00           O  
ATOM   1180  CB  ASP A 731      62.604  47.221 132.256  1.00  0.00           C  
ATOM   1181  CG  ASP A 731      63.261  45.870 132.354  1.00  0.00           C  
ATOM   1182  OD1 ASP A 731      63.113  45.081 131.403  1.00  0.00           O  
ATOM   1183  OD2 ASP A 731      63.916  45.598 133.391  1.00  0.00           O  
ATOM   1184  N   ASP A 732      64.789  48.817 129.700  1.00  0.00           N  
ATOM   1185  CA  ASP A 732      66.127  48.928 129.147  1.00  0.00           C  
ATOM   1186  C   ASP A 732      67.037  49.919 129.853  1.00  0.00           C  
ATOM   1187  O   ASP A 732      66.586  50.775 130.598  1.00  0.00           O  
ATOM   1188  CB  ASP A 732      65.936  49.356 127.684  1.00  0.00           C  
ATOM   1189  CG  ASP A 732      67.126  49.082 126.798  1.00  0.00           C  
ATOM   1190  OD1 ASP A 732      68.044  48.310 127.164  1.00  0.00           O  
ATOM   1191  OD2 ASP A 732      67.119  49.644 125.680  1.00  0.00           O  
ATOM   1192  N   ALA A 733      68.336  49.754 129.624  1.00  0.00           N  
ATOM   1193  CA  ALA A 733      69.322  50.705 130.120  1.00  0.00           C  
ATOM   1194  C   ALA A 733      70.638  50.432 129.425  1.00  0.00           C  
ATOM   1195  O   ALA A 733      70.906  49.312 128.976  1.00  0.00           O  
ATOM   1196  CB  ALA A 733      69.506  50.607 131.629  1.00  0.00           C  
ATOM   1197  N   HIS A 734      71.434  51.486 129.296  1.00  0.00           N  
ATOM   1198  CA  HIS A 734      72.764  51.352 128.726  1.00  0.00           C  
ATOM   1199  C   HIS A 734      73.693  52.016 129.692  1.00  0.00           C  
ATOM   1200  O   HIS A 734      73.436  53.124 130.153  1.00  0.00           O  
ATOM   1201  CB  HIS A 734      72.855  51.984 127.348  1.00  0.00           C  
ATOM   1202  CG  HIS A 734      71.994  51.288 126.362  1.00  0.00           C  
ATOM   1203  ND1 HIS A 734      70.661  51.594 126.212  1.00  0.00           N  
ATOM   1204  CD2 HIS A 734      72.218  50.185 125.614  1.00  0.00           C  
ATOM   1205  CE1 HIS A 734      70.096  50.704 125.420  1.00  0.00           C  
ATOM   1206  NE2 HIS A 734      71.019  49.837 125.048  1.00  0.00           N  
ATOM   1207  N   ILE A 735      74.755  51.305 130.033  1.00  0.00           N  
ATOM   1208  CA  ILE A 735      75.734  51.828 130.965  1.00  0.00           C  
ATOM   1209  C   ILE A 735      76.991  52.159 130.180  1.00  0.00           C  
ATOM   1210  O   ILE A 735      77.543  51.307 129.490  1.00  0.00           O  
ATOM   1211  CB  ILE A 735      76.070  50.789 132.057  1.00  0.00           C  
ATOM   1212  CG1 ILE A 735      74.801  50.442 132.857  1.00  0.00           C  
ATOM   1213  CG2 ILE A 735      77.187  51.332 132.960  1.00  0.00           C  
ATOM   1214  CD1 ILE A 735      74.993  49.351 133.891  1.00  0.00           C  
ATOM   1215  N   PHE A 736      77.406  53.418 130.252  1.00  0.00           N  
ATOM   1216  CA  PHE A 736      78.611  53.869 129.570  1.00  0.00           C  
ATOM   1217  C   PHE A 736      79.703  53.830 130.636  1.00  0.00           C  
ATOM   1218  O   PHE A 736      79.567  54.446 131.691  1.00  0.00           O  
ATOM   1219  CB  PHE A 736      78.425  55.301 129.060  1.00  0.00           C  
ATOM   1220  CG  PHE A 736      77.312  55.449 128.053  1.00  0.00           C  
ATOM   1221  CD1 PHE A 736      75.979  55.535 128.460  1.00  0.00           C  
ATOM   1222  CD2 PHE A 736      77.601  55.487 126.694  1.00  0.00           C  
ATOM   1223  CE1 PHE A 736      74.953  55.655 127.514  1.00  0.00           C  
ATOM   1224  CE2 PHE A 736      76.584  55.607 125.743  1.00  0.00           C  
ATOM   1225  CZ  PHE A 736      75.257  55.689 126.157  1.00  0.00           C  
ATOM   1226  N   CYS A 737      80.781  53.106 130.364  1.00  0.00           N  
ATOM   1227  CA  CYS A 737      81.853  52.988 131.352  1.00  0.00           C  
ATOM   1228  C   CYS A 737      83.216  52.786 130.708  1.00  0.00           C  
ATOM   1229  O   CYS A 737      83.332  52.706 129.491  1.00  0.00           O  
ATOM   1230  CB  CYS A 737      81.559  51.818 132.303  1.00  0.00           C  
ATOM   1231  SG  CYS A 737      81.519  50.174 131.522  1.00  0.00           S  
ATOM   1232  N   THR A 738      84.249  52.712 131.542  1.00  0.00           N  
ATOM   1233  CA  THR A 738      85.601  52.486 131.052  1.00  0.00           C  
ATOM   1234  C   THR A 738      85.815  50.975 131.012  1.00  0.00           C  
ATOM   1235  O   THR A 738      85.040  50.221 131.597  1.00  0.00           O  
ATOM   1236  CB  THR A 738      86.644  53.077 132.006  1.00  0.00           C  
ATOM   1237  OG1 THR A 738      86.608  52.349 133.236  1.00  0.00           O  
ATOM   1238  CG2 THR A 738      86.345  54.537 132.287  1.00  0.00           C  
ATOM   1239  N   GLU A 739      86.868  50.528 130.337  1.00  0.00           N  
ATOM   1240  CA  GLU A 739      87.132  49.099 130.266  1.00  0.00           C  
ATOM   1241  C   GLU A 739      87.402  48.528 131.656  1.00  0.00           C  
ATOM   1242  O   GLU A 739      87.048  47.388 131.945  1.00  0.00           O  
ATOM   1243  CB  GLU A 739      88.314  48.810 129.328  1.00  0.00           C  
ATOM   1244  CG  GLU A 739      89.196  49.999 129.028  1.00  0.00           C  
ATOM   1245  CD  GLU A 739      88.514  51.062 128.185  1.00  0.00           C  
ATOM   1246  OE1 GLU A 739      88.174  50.775 127.014  1.00  0.00           O  
ATOM   1247  OE2 GLU A 739      88.325  52.185 128.696  1.00  0.00           O  
ATOM   1248  N   GLU A 742      88.006  49.330 132.526  1.00  0.00           N  
ATOM   1249  CA  GLU A 742      88.310  48.877 133.880  1.00  0.00           C  
ATOM   1250  C   GLU A 742      87.052  48.719 134.731  1.00  0.00           C  
ATOM   1251  O   GLU A 742      87.060  47.991 135.727  1.00  0.00           O  
ATOM   1252  CB  GLU A 742      89.269  49.855 134.566  1.00  0.00           C  
ATOM   1253  CG  GLU A 742      90.533  50.144 133.767  1.00  0.00           C  
ATOM   1254  CD  GLU A 742      90.244  50.906 132.476  1.00  0.00           C  
ATOM   1255  OE1 GLU A 742      89.796  52.061 132.550  1.00  0.00           O  
ATOM   1256  OE2 GLU A 742      90.457  50.348 131.382  1.00  0.00           O  
ATOM   1257  N   GLN A 743      85.973  49.395 134.335  1.00  0.00           N  
ATOM   1258  CA  GLN A 743      84.716  49.332 135.082  1.00  0.00           C  
ATOM   1259  C   GLN A 743      83.780  48.216 134.629  1.00  0.00           C  
ATOM   1260  O   GLN A 743      82.771  47.954 135.281  1.00  0.00           O  
ATOM   1261  CB  GLN A 743      83.985  50.683 134.999  1.00  0.00           C  
ATOM   1262  CG  GLN A 743      84.784  51.839 135.603  1.00  0.00           C  
ATOM   1263  CD  GLN A 743      84.201  53.208 135.299  1.00  0.00           C  
ATOM   1264  OE1 GLN A 743      83.487  53.393 134.308  1.00  0.00           O  
ATOM   1265  NE2 GLN A 743      84.531  54.185 136.134  1.00  0.00           N  
ATOM   1266  N   ILE A 786      84.118  47.557 133.525  1.00  0.00           N  
ATOM   1267  CA  ILE A 786      83.286  46.476 133.001  1.00  0.00           C  
ATOM   1268  C   ILE A 786      82.936  45.431 134.059  1.00  0.00           C  
ATOM   1269  O   ILE A 786      81.763  45.105 134.256  1.00  0.00           O  
ATOM   1270  CB  ILE A 786      83.970  45.771 131.810  1.00  0.00           C  
ATOM   1271  CG1 ILE A 786      84.018  46.718 130.608  1.00  0.00           C  
ATOM   1272  CG2 ILE A 786      83.226  44.488 131.457  1.00  0.00           C  
ATOM   1273  CD1 ILE A 786      84.799  46.172 129.431  1.00  0.00           C  
ATOM   1274  N   ARG A 787      83.944  44.909 134.754  1.00  0.00           N  
ATOM   1275  CA  ARG A 787      83.693  43.890 135.769  1.00  0.00           C  
ATOM   1276  C   ARG A 787      82.628  44.286 136.789  1.00  0.00           C  
ATOM   1277  O   ARG A 787      81.654  43.553 136.997  1.00  0.00           O  
ATOM   1278  CB  ARG A 787      84.994  43.528 136.504  1.00  0.00           C  
ATOM   1279  CG  ARG A 787      84.757  42.690 137.758  1.00  0.00           C  
ATOM   1280  CD  ARG A 787      86.053  42.324 138.492  1.00  0.00           C  
ATOM   1281  NE  ARG A 787      86.631  41.063 138.030  1.00  0.00           N  
ATOM   1282  CZ  ARG A 787      87.351  40.917 136.920  1.00  0.00           C  
ATOM   1283  NH1 ARG A 787      87.598  41.959 136.137  1.00  0.00           N  
ATOM   1284  NH2 ARG A 787      87.829  39.720 136.595  1.00  0.00           N  
ATOM   1285  N   ASP A 788      82.811  45.439 137.428  1.00  0.00           N  
ATOM   1286  CA  ASP A 788      81.860  45.904 138.430  1.00  0.00           C  
ATOM   1287  C   ASP A 788      80.477  46.204 137.853  1.00  0.00           C  
ATOM   1288  O   ASP A 788      79.465  45.909 138.485  1.00  0.00           O  
ATOM   1289  CB  ASP A 788      82.379  47.161 139.143  1.00  0.00           C  
ATOM   1290  CG  ASP A 788      83.515  46.865 140.115  1.00  0.00           C  
ATOM   1291  OD1 ASP A 788      83.585  45.735 140.638  1.00  0.00           O  
ATOM   1292  OD2 ASP A 788      84.332  47.774 140.370  1.00  0.00           O  
ATOM   1293  N   GLU A 789      80.429  46.785 136.661  1.00  0.00           N  
ATOM   1294  CA  GLU A 789      79.138  47.123 136.070  1.00  0.00           C  
ATOM   1295  C   GLU A 789      78.349  45.904 135.613  1.00  0.00           C  
ATOM   1296  O   GLU A 789      77.125  45.861 135.782  1.00  0.00           O  
ATOM   1297  CB  GLU A 789      79.322  48.128 134.934  1.00  0.00           C  
ATOM   1298  CG  GLU A 789      79.735  49.502 135.448  1.00  0.00           C  
ATOM   1299  CD  GLU A 789      78.792  50.029 136.525  1.00  0.00           C  
ATOM   1300  OE1 GLU A 789      79.269  50.422 137.614  1.00  0.00           O  
ATOM   1301  OE2 GLU A 789      77.565  50.053 136.288  1.00  0.00           O  
ATOM   1302  N   VAL A 790      79.030  44.916 135.043  1.00  0.00           N  
ATOM   1303  CA  VAL A 790      78.346  43.695 134.624  1.00  0.00           C  
ATOM   1304  C   VAL A 790      77.902  42.944 135.879  1.00  0.00           C  
ATOM   1305  O   VAL A 790      76.784  42.423 135.940  1.00  0.00           O  
ATOM   1306  CB  VAL A 790      79.260  42.794 133.752  1.00  0.00           C  
ATOM   1307  CG1 VAL A 790      78.580  41.452 133.476  1.00  0.00           C  
ATOM   1308  CG2 VAL A 790      79.571  43.498 132.440  1.00  0.00           C  
ATOM   1309  N   ASN A 791      78.769  42.896 136.890  1.00  0.00           N  
ATOM   1310  CA  ASN A 791      78.405  42.224 138.135  1.00  0.00           C  
ATOM   1311  C   ASN A 791      77.158  42.876 138.722  1.00  0.00           C  
ATOM   1312  O   ASN A 791      76.273  42.185 139.229  1.00  0.00           O  
ATOM   1313  CB  ASN A 791      79.540  42.302 139.171  1.00  0.00           C  
ATOM   1314  CG  ASN A 791      80.690  41.361 138.860  1.00  0.00           C  
ATOM   1315  OD1 ASN A 791      80.561  40.437 138.052  1.00  0.00           O  
ATOM   1316  ND2 ASN A 791      81.829  41.589 139.514  1.00  0.00           N  
ATOM   1317  N   GLY A 792      77.087  44.206 138.643  1.00  0.00           N  
ATOM   1318  CA  GLY A 792      75.946  44.931 139.169  1.00  0.00           C  
ATOM   1319  C   GLY A 792      74.657  44.558 138.458  1.00  0.00           C  
ATOM   1320  O   GLY A 792      73.610  44.425 139.087  1.00  0.00           O  
ATOM   1321  N   CYS A 793      74.726  44.396 137.141  1.00  0.00           N  
ATOM   1322  CA  CYS A 793      73.538  44.022 136.384  1.00  0.00           C  
ATOM   1323  C   CYS A 793      73.091  42.615 136.760  1.00  0.00           C  
ATOM   1324  O   CYS A 793      71.899  42.352 136.908  1.00  0.00           O  
ATOM   1325  CB  CYS A 793      73.807  44.066 134.880  1.00  0.00           C  
ATOM   1326  SG  CYS A 793      74.040  45.716 134.196  1.00  0.00           S  
ATOM   1327  N   ILE A 794      74.048  41.704 136.902  1.00  0.00           N  
ATOM   1328  CA  ILE A 794      73.717  40.332 137.262  1.00  0.00           C  
ATOM   1329  C   ILE A 794      73.037  40.294 138.629  1.00  0.00           C  
ATOM   1330  O   ILE A 794      72.047  39.580 138.827  1.00  0.00           O  
ATOM   1331  CB  ILE A 794      74.978  39.445 137.282  1.00  0.00           C  
ATOM   1332  CG1 ILE A 794      75.525  39.302 135.856  1.00  0.00           C  
ATOM   1333  CG2 ILE A 794      74.636  38.078 137.880  1.00  0.00           C  
ATOM   1334  CD1 ILE A 794      76.845  38.561 135.739  1.00  0.00           C  
ATOM   1335  N   ARG A 795      73.561  41.069 139.573  1.00  0.00           N  
ATOM   1336  CA  ARG A 795      72.979  41.105 140.902  1.00  0.00           C  
ATOM   1337  C   ARG A 795      71.567  41.674 140.845  1.00  0.00           C  
ATOM   1338  O   ARG A 795      70.673  41.222 141.564  1.00  0.00           O  
ATOM   1339  CB  ARG A 795      73.848  41.938 141.849  1.00  0.00           C  
ATOM   1340  CG  ARG A 795      75.228  41.351 142.111  1.00  0.00           C  
ATOM   1341  CD  ARG A 795      75.806  41.929 143.396  1.00  0.00           C  
ATOM   1342  NE  ARG A 795      75.842  43.389 143.368  1.00  0.00           N  
ATOM   1343  CZ  ARG A 795      76.783  44.101 142.755  1.00  0.00           C  
ATOM   1344  NH1 ARG A 795      77.775  43.488 142.120  1.00  0.00           N  
ATOM   1345  NH2 ARG A 795      76.726  45.424 142.767  1.00  0.00           N  
ATOM   1346  N   LEU A 796      71.368  42.659 139.976  1.00  0.00           N  
ATOM   1347  CA  LEU A 796      70.063  43.288 139.822  1.00  0.00           C  
ATOM   1348  C   LEU A 796      69.029  42.278 139.331  1.00  0.00           C  
ATOM   1349  O   LEU A 796      67.889  42.276 139.784  1.00  0.00           O  
ATOM   1350  CB  LEU A 796      70.161  44.448 138.829  1.00  0.00           C  
ATOM   1351  CG  LEU A 796      68.927  45.336 138.686  1.00  0.00           C  
ATOM   1352  CD1 LEU A 796      68.521  45.903 140.041  1.00  0.00           C  
ATOM   1353  CD2 LEU A 796      69.235  46.459 137.715  1.00  0.00           C  
ATOM   1354  N   VAL A 797      69.436  41.423 138.399  1.00  0.00           N  
ATOM   1355  CA  VAL A 797      68.534  40.409 137.866  1.00  0.00           C  
ATOM   1356  C   VAL A 797      68.018  39.482 138.965  1.00  0.00           C  
ATOM   1357  O   VAL A 797      66.812  39.330 139.149  1.00  0.00           O  
ATOM   1358  CB  VAL A 797      69.230  39.552 136.779  1.00  0.00           C  
ATOM   1359  CG1 VAL A 797      68.332  38.381 136.382  1.00  0.00           C  
ATOM   1360  CG2 VAL A 797      69.526  40.407 135.556  1.00  0.00           C  
ATOM   1361  N   TYR A 798      68.929  38.870 139.710  1.00  0.00           N  
ATOM   1362  CA  TYR A 798      68.504  37.961 140.763  1.00  0.00           C  
ATOM   1363  C   TYR A 798      67.741  38.682 141.865  1.00  0.00           C  
ATOM   1364  O   TYR A 798      66.804  38.125 142.446  1.00  0.00           O  
ATOM   1365  CB  TYR A 798      69.717  37.199 141.299  1.00  0.00           C  
ATOM   1366  CG  TYR A 798      70.185  36.159 140.308  1.00  0.00           C  
ATOM   1367  CD1 TYR A 798      69.475  34.967 140.134  1.00  0.00           C  
ATOM   1368  CD2 TYR A 798      71.287  36.394 139.487  1.00  0.00           C  
ATOM   1369  CE1 TYR A 798      69.848  34.038 139.163  1.00  0.00           C  
ATOM   1370  CE2 TYR A 798      71.669  35.473 138.515  1.00  0.00           C  
ATOM   1371  CZ  TYR A 798      70.947  34.299 138.355  1.00  0.00           C  
ATOM   1372  OH  TYR A 798      71.312  33.400 137.380  1.00  0.00           O  
ATOM   1373  N   ASP A 799      68.131  39.926 142.125  1.00  0.00           N  
ATOM   1374  CA  ASP A 799      67.487  40.780 143.129  1.00  0.00           C  
ATOM   1375  C   ASP A 799      66.006  40.922 142.760  1.00  0.00           C  
ATOM   1376  O   ASP A 799      65.114  40.568 143.534  1.00  0.00           O  
ATOM   1377  CB  ASP A 799      68.162  42.160 143.119  1.00  0.00           C  
ATOM   1378  CG  ASP A 799      67.619  43.113 144.175  1.00  0.00           C  
ATOM   1379  OD1 ASP A 799      66.548  42.858 144.756  1.00  0.00           O  
ATOM   1380  OD2 ASP A 799      68.274  44.155 144.409  1.00  0.00           O  
ATOM   1381  N   MET A 800      65.751  41.434 141.561  1.00  0.00           N  
ATOM   1382  CA  MET A 800      64.388  41.626 141.097  1.00  0.00           C  
ATOM   1383  C   MET A 800      63.607  40.333 140.910  1.00  0.00           C  
ATOM   1384  O   MET A 800      62.422  40.276 141.228  1.00  0.00           O  
ATOM   1385  CB  MET A 800      64.385  42.420 139.791  1.00  0.00           C  
ATOM   1386  CG  MET A 800      64.502  43.910 140.015  1.00  0.00           C  
ATOM   1387  SD  MET A 800      64.189  44.879 138.528  1.00  0.00           S  
ATOM   1388  CE  MET A 800      65.646  45.736 138.437  1.00  0.00           C  
ATOM   1389  N   TYR A 801      64.263  39.293 140.405  1.00  0.00           N  
ATOM   1390  CA  TYR A 801      63.573  38.027 140.183  1.00  0.00           C  
ATOM   1391  C   TYR A 801      63.137  37.352 141.481  1.00  0.00           C  
ATOM   1392  O   TYR A 801      62.121  36.663 141.504  1.00  0.00           O  
ATOM   1393  CB  TYR A 801      64.451  37.073 139.366  1.00  0.00           C  
ATOM   1394  CG  TYR A 801      64.470  37.367 137.875  1.00  0.00           C  
ATOM   1395  CD1 TYR A 801      64.026  38.596 137.376  1.00  0.00           C  
ATOM   1396  CD2 TYR A 801      64.964  36.431 136.971  1.00  0.00           C  
ATOM   1397  CE1 TYR A 801      64.083  38.877 136.008  1.00  0.00           C  
ATOM   1398  CE2 TYR A 801      65.029  36.705 135.601  1.00  0.00           C  
ATOM   1399  CZ  TYR A 801      64.588  37.929 135.133  1.00  0.00           C  
ATOM   1400  OH  TYR A 801      64.676  38.208 133.783  1.00  0.00           O  
ATOM   1401  N   SER A 802      63.890  37.560 142.557  1.00  0.00           N  
ATOM   1402  CA  SER A 802      63.529  36.938 143.831  1.00  0.00           C  
ATOM   1403  C   SER A 802      62.168  37.428 144.334  1.00  0.00           C  
ATOM   1404  O   SER A 802      61.482  36.734 145.089  1.00  0.00           O  
ATOM   1405  CB  SER A 802      64.614  37.192 144.893  1.00  0.00           C  
ATOM   1406  OG  SER A 802      64.676  38.548 145.292  1.00  0.00           O  
ATOM   1407  N   THR A 803      61.764  38.623 143.915  1.00  0.00           N  
ATOM   1408  CA  THR A 803      60.473  39.152 144.330  1.00  0.00           C  
ATOM   1409  C   THR A 803      59.342  38.257 143.824  1.00  0.00           C  
ATOM   1410  O   THR A 803      58.309  38.124 144.476  1.00  0.00           O  
ATOM   1411  CB  THR A 803      60.271  40.585 143.786  1.00  0.00           C  
ATOM   1412  OG1 THR A 803      61.217  41.459 144.410  1.00  0.00           O  
ATOM   1413  CG2 THR A 803      58.866  41.096 144.073  1.00  0.00           C  
ATOM   1414  N   PHE A 804      59.560  37.615 142.679  1.00  0.00           N  
ATOM   1415  CA  PHE A 804      58.546  36.764 142.061  1.00  0.00           C  
ATOM   1416  C   PHE A 804      58.650  35.279 142.380  1.00  0.00           C  
ATOM   1417  O   PHE A 804      57.768  34.502 142.019  1.00  0.00           O  
ATOM   1418  CB  PHE A 804      58.573  36.997 140.549  1.00  0.00           C  
ATOM   1419  CG  PHE A 804      58.437  38.445 140.176  1.00  0.00           C  
ATOM   1420  CD1 PHE A 804      57.188  39.067 140.163  1.00  0.00           C  
ATOM   1421  CD2 PHE A 804      59.570  39.211 139.917  1.00  0.00           C  
ATOM   1422  CE1 PHE A 804      57.076  40.432 139.901  1.00  0.00           C  
ATOM   1423  CE2 PHE A 804      59.465  40.576 139.654  1.00  0.00           C  
ATOM   1424  CZ  PHE A 804      58.219  41.187 139.646  1.00  0.00           C  
ATOM   1425  N   GLY A 808      59.726  34.889 143.057  1.00  0.00           N  
ATOM   1426  CA  GLY A 808      59.910  33.498 143.437  1.00  0.00           C  
ATOM   1427  C   GLY A 808      60.108  32.488 142.322  1.00  0.00           C  
ATOM   1428  O   GLY A 808      59.677  31.339 142.447  1.00  0.00           O  
ATOM   1429  N   PHE A1143      60.754  32.900 141.235  1.00  0.00           N  
ATOM   1430  CA  PHE A1143      61.004  31.988 140.123  1.00  0.00           C  
ATOM   1431  C   PHE A1143      61.944  30.887 140.571  1.00  0.00           C  
ATOM   1432  O   PHE A1143      62.991  31.159 141.158  1.00  0.00           O  
ATOM   1433  CB  PHE A1143      61.653  32.707 138.945  1.00  0.00           C  
ATOM   1434  CG  PHE A1143      60.810  33.787 138.349  1.00  0.00           C  
ATOM   1435  CD1 PHE A1143      59.467  33.570 138.069  1.00  0.00           C  
ATOM   1436  CD2 PHE A1143      61.375  35.016 138.022  1.00  0.00           C  
ATOM   1437  CE1 PHE A1143      58.696  34.563 137.466  1.00  0.00           C  
ATOM   1438  CE2 PHE A1143      60.616  36.007 137.423  1.00  0.00           C  
ATOM   1439  CZ  PHE A1143      59.275  35.782 137.144  1.00  0.00           C  
ATOM   1440  N   GLU A1153      61.572  29.652 140.270  1.00  0.00           N  
ATOM   1441  CA  GLU A1153      62.371  28.491 140.642  1.00  0.00           C  
ATOM   1442  C   GLU A1153      63.262  28.006 139.506  1.00  0.00           C  
ATOM   1443  O   GLU A1153      64.270  27.330 139.743  1.00  0.00           O  
ATOM   1444  CB  GLU A1153      61.448  27.358 141.083  1.00  0.00           C  
ATOM   1445  CG  GLU A1153      60.719  27.622 142.392  1.00  0.00           C  
ATOM   1446  CD  GLU A1153      61.591  27.375 143.611  1.00  0.00           C  
ATOM   1447  OE1 GLU A1153      62.605  28.086 143.787  1.00  0.00           O  
ATOM   1448  OE2 GLU A1153      61.265  26.458 144.399  1.00  0.00           O  
ATOM   1449  N   LYS A1154      62.893  28.347 138.274  1.00  0.00           N  
ATOM   1450  CA  LYS A1154      63.668  27.926 137.115  1.00  0.00           C  
ATOM   1451  C   LYS A1154      64.182  29.105 136.295  1.00  0.00           C  
ATOM   1452  O   LYS A1154      63.409  29.797 135.633  1.00  0.00           O  
ATOM   1453  CB  LYS A1154      62.828  27.006 136.221  1.00  0.00           C  
ATOM   1454  CG  LYS A1154      63.615  26.365 135.083  1.00  0.00           C  
ATOM   1455  CD  LYS A1154      62.758  25.399 134.269  1.00  0.00           C  
ATOM   1456  CE  LYS A1154      63.566  24.766 133.150  1.00  0.00           C  
ATOM   1457  NZ  LYS A1154      62.783  23.769 132.370  1.00  0.00           N  
ATOM   1458  N   ILE A1155      65.491  29.328 136.357  1.00  0.00           N  
ATOM   1459  CA  ILE A1155      66.151  30.404 135.614  1.00  0.00           C  
ATOM   1460  C   ILE A1155      67.376  29.793 134.935  1.00  0.00           C  
ATOM   1461  O   ILE A1155      68.353  29.457 135.607  1.00  0.00           O  
ATOM   1462  CB  ILE A1155      66.649  31.535 136.549  1.00  0.00           C  
ATOM   1463  CG1 ILE A1155      65.500  32.074 137.409  1.00  0.00           C  
ATOM   1464  CG2 ILE A1155      67.270  32.650 135.720  1.00  0.00           C  
ATOM   1465  CD1 ILE A1155      65.938  33.056 138.474  1.00  0.00           C  
ATOM   1466  N   VAL A1156      67.331  29.641 133.617  1.00  0.00           N  
ATOM   1467  CA  VAL A1156      68.453  29.056 132.891  1.00  0.00           C  
ATOM   1468  C   VAL A1156      69.267  30.162 132.245  1.00  0.00           C  
ATOM   1469  O   VAL A1156      68.727  31.023 131.552  1.00  0.00           O  
ATOM   1470  CB  VAL A1156      67.964  28.051 131.827  1.00  0.00           C  
ATOM   1471  CG1 VAL A1156      69.122  27.581 130.963  1.00  0.00           C  
ATOM   1472  CG2 VAL A1156      67.329  26.858 132.529  1.00  0.00           C  
ATOM   1473  N   VAL A1157      70.572  30.138 132.486  1.00  0.00           N  
ATOM   1474  CA  VAL A1157      71.457  31.164 131.963  1.00  0.00           C  
ATOM   1475  C   VAL A1157      72.238  30.695 130.745  1.00  0.00           C  
ATOM   1476  O   VAL A1157      72.848  29.621 130.741  1.00  0.00           O  
ATOM   1477  CB  VAL A1157      72.427  31.653 133.065  1.00  0.00           C  
ATOM   1478  CG1 VAL A1157      73.270  32.812 132.550  1.00  0.00           C  
ATOM   1479  CG2 VAL A1157      71.637  32.074 134.301  1.00  0.00           C  
ATOM   1480  N   LYS A1158      72.207  31.508 129.697  1.00  0.00           N  
ATOM   1481  CA  LYS A1158      72.901  31.169 128.473  1.00  0.00           C  
ATOM   1482  C   LYS A1158      73.853  32.286 128.087  1.00  0.00           C  
ATOM   1483  O   LYS A1158      73.573  33.460 128.323  1.00  0.00           O  
ATOM   1484  CB  LYS A1158      71.889  30.951 127.338  1.00  0.00           C  
ATOM   1485  CG  LYS A1158      70.812  29.920 127.657  1.00  0.00           C  
ATOM   1486  CD  LYS A1158      69.811  29.772 126.523  1.00  0.00           C  
ATOM   1487  CE  LYS A1158      68.739  28.746 126.882  1.00  0.00           C  
ATOM   1488  NZ  LYS A1158      67.829  28.422 125.739  1.00  0.00           N  
ATOM   1489  N   LEU A1159      74.999  31.914 127.532  1.00  0.00           N  
ATOM   1490  CA  LEU A1159      75.954  32.904 127.056  1.00  0.00           C  
ATOM   1491  C   LEU A1159      75.937  32.748 125.541  1.00  0.00           C  
ATOM   1492  O   LEU A1159      76.442  31.763 124.992  1.00  0.00           O  
ATOM   1493  CB  LEU A1159      77.353  32.640 127.612  1.00  0.00           C  
ATOM   1494  CG  LEU A1159      78.403  33.632 127.107  1.00  0.00           C  
ATOM   1495  CD1 LEU A1159      77.955  35.053 127.429  1.00  0.00           C  
ATOM   1496  CD2 LEU A1159      79.756  33.336 127.760  1.00  0.00           C  
ATOM   1497  N   SER A1160      75.315  33.715 124.869  1.00  0.00           N  
ATOM   1498  CA  SER A1160      75.184  33.677 123.417  1.00  0.00           C  
ATOM   1499  C   SER A1160      76.363  34.356 122.749  1.00  0.00           C  
ATOM   1500  O   SER A1160      76.601  35.548 122.939  1.00  0.00           O  
ATOM   1501  CB  SER A1160      73.865  34.331 123.015  1.00  0.00           C  
ATOM   1502  OG  SER A1160      72.798  33.608 123.607  1.00  0.00           O  
ATOM   1503  N   THR A1161      77.091  33.580 121.954  1.00  0.00           N  
ATOM   1504  CA  THR A1161      78.299  34.060 121.302  1.00  0.00           C  
ATOM   1505  C   THR A1161      78.151  34.596 119.881  1.00  0.00           C  
ATOM   1506  O   THR A1161      77.067  34.562 119.299  1.00  0.00           O  
ATOM   1507  CB  THR A1161      79.362  32.962 121.331  1.00  0.00           C  
ATOM   1508  OG1 THR A1161      78.840  31.787 120.701  1.00  0.00           O  
ATOM   1509  CG2 THR A1161      79.731  32.630 122.776  1.00  0.00           C  
ATOM   1510  N   ARG A1162      79.267  35.061 119.324  1.00  0.00           N  
ATOM   1511  CA  ARG A1162      79.295  35.688 118.003  1.00  0.00           C  
ATOM   1512  C   ARG A1162      78.448  35.048 116.914  1.00  0.00           C  
ATOM   1513  O   ARG A1162      78.578  33.862 116.618  1.00  0.00           O  
ATOM   1514  CB  ARG A1162      80.742  35.823 117.517  1.00  0.00           C  
ATOM   1515  CG  ARG A1162      81.416  34.515 117.151  1.00  0.00           C  
ATOM   1516  CD  ARG A1162      82.921  34.707 117.077  1.00  0.00           C  
ATOM   1517  NE  ARG A1162      83.494  34.880 118.409  1.00  0.00           N  
ATOM   1518  CZ  ARG A1162      84.779  35.120 118.648  1.00  0.00           C  
ATOM   1519  NH1 ARG A1162      85.639  35.222 117.641  1.00  0.00           N  
ATOM   1520  NH2 ARG A1162      85.204  35.250 119.895  1.00  0.00           N  
ATOM   1521  N   PRO A1163      77.547  35.838 116.309  1.00  0.00           N  
ATOM   1522  CA  PRO A1163      76.679  35.338 115.239  1.00  0.00           C  
ATOM   1523  C   PRO A1163      77.391  35.450 113.896  1.00  0.00           C  
ATOM   1524  O   PRO A1163      78.421  36.111 113.790  1.00  0.00           O  
ATOM   1525  CB  PRO A1163      75.463  36.252 115.334  1.00  0.00           C  
ATOM   1526  CG  PRO A1163      76.075  37.566 115.696  1.00  0.00           C  
ATOM   1527  CD  PRO A1163      77.126  37.185 116.744  1.00  0.00           C  
ATOM   1528  N   GLU A1189      76.838  34.811 112.871  1.00  0.00           N  
ATOM   1529  CA  GLU A1189      77.440  34.837 111.542  1.00  0.00           C  
ATOM   1530  C   GLU A1189      77.525  36.263 111.017  1.00  0.00           C  
ATOM   1531  O   GLU A1189      78.563  36.691 110.510  1.00  0.00           O  
ATOM   1532  CB  GLU A1189      76.608  34.000 110.580  1.00  0.00           C  
ATOM   1533  CG  GLU A1189      77.282  33.749 109.244  1.00  0.00           C  
ATOM   1534  CD  GLU A1189      76.341  33.121 108.240  1.00  0.00           C  
ATOM   1535  OE1 GLU A1189      75.522  32.269 108.653  1.00  0.00           O  
ATOM   1536  OE2 GLU A1189      76.427  33.472 107.040  1.00  0.00           O  
ATOM   1537  N   LYS A1330      76.417  36.986 111.137  1.00  0.00           N  
ATOM   1538  CA  LYS A1330      76.324  38.373 110.693  1.00  0.00           C  
ATOM   1539  C   LYS A1330      76.639  39.254 111.898  1.00  0.00           C  
ATOM   1540  O   LYS A1330      75.823  39.386 112.806  1.00  0.00           O  
ATOM   1541  CB  LYS A1330      74.908  38.664 110.207  1.00  0.00           C  
ATOM   1542  CG  LYS A1330      74.781  39.907 109.356  1.00  0.00           C  
ATOM   1543  CD  LYS A1330      74.894  39.572 107.879  1.00  0.00           C  
ATOM   1544  CE  LYS A1330      74.635  40.798 107.025  1.00  0.00           C  
ATOM   1545  NZ  LYS A1330      74.617  40.464 105.571  1.00  0.00           N  
ATOM   1546  N   ARG A1334      77.813  39.872 111.899  1.00  0.00           N  
ATOM   1547  CA  ARG A1334      78.214  40.696 113.033  1.00  0.00           C  
ATOM   1548  C   ARG A1334      79.155  41.832 112.654  1.00  0.00           C  
ATOM   1549  O   ARG A1334      79.695  41.866 111.546  1.00  0.00           O  
ATOM   1550  CB  ARG A1334      78.911  39.812 114.077  1.00  0.00           C  
ATOM   1551  CG  ARG A1334      80.189  39.126 113.558  1.00  0.00           C  
ATOM   1552  CD  ARG A1334      80.881  38.310 114.651  1.00  0.00           C  
ATOM   1553  NE  ARG A1334      82.144  37.713 114.200  1.00  0.00           N  
ATOM   1554  CZ  ARG A1334      82.264  36.506 113.648  1.00  0.00           C  
ATOM   1555  NH1 ARG A1334      81.198  35.736 113.465  1.00  0.00           N  
ATOM   1556  NH2 ARG A1334      83.462  36.061 113.277  1.00  0.00           N  
ATOM   1557  N   ILE A1335      79.328  42.763 113.587  1.00  0.00           N  
ATOM   1558  CA  ILE A1335      80.248  43.878 113.410  1.00  0.00           C  
ATOM   1559  C   ILE A1335      81.316  43.730 114.490  1.00  0.00           C  
ATOM   1560  O   ILE A1335      81.116  43.019 115.484  1.00  0.00           O  
ATOM   1561  CB  ILE A1335      79.556  45.261 113.547  1.00  0.00           C  
ATOM   1562  CG1 ILE A1335      78.893  45.408 114.922  1.00  0.00           C  
ATOM   1563  CG2 ILE A1335      78.540  45.432 112.426  1.00  0.00           C  
ATOM   1564  CD1 ILE A1335      78.411  46.823 115.223  1.00  0.00           C  
ATOM   1565  N   GLY A1336      82.457  44.379 114.288  1.00  0.00           N  
ATOM   1566  CA  GLY A1336      83.533  44.287 115.258  1.00  0.00           C  
ATOM   1567  C   GLY A1336      84.524  43.195 114.896  1.00  0.00           C  
ATOM   1568  O   GLY A1336      84.183  42.240 114.202  1.00  0.00           O  
ATOM   1569  N   SER A1384      85.753  43.335 115.377  1.00  0.00           N  
ATOM   1570  CA  SER A1384      86.807  42.367 115.084  1.00  0.00           C  
ATOM   1571  C   SER A1384      86.695  41.101 115.913  1.00  0.00           C  
ATOM   1572  O   SER A1384      86.049  41.080 116.961  1.00  0.00           O  
ATOM   1573  CB  SER A1384      88.176  42.990 115.344  1.00  0.00           C  
ATOM   1574  OG  SER A1384      88.403  43.139 116.737  1.00  0.00           O  
ATOM   1575  N   ASP A1385      87.350  40.045 115.443  1.00  0.00           N  
ATOM   1576  CA  ASP A1385      87.337  38.780 116.158  1.00  0.00           C  
ATOM   1577  C   ASP A1385      87.993  38.945 117.522  1.00  0.00           C  
ATOM   1578  O   ASP A1385      87.592  38.295 118.484  1.00  0.00           O  
ATOM   1579  CB  ASP A1385      88.052  37.697 115.344  1.00  0.00           C  
ATOM   1580  CG  ASP A1385      87.132  37.024 114.340  1.00  0.00           C  
ATOM   1581  OD1 ASP A1385      85.977  37.482 114.192  1.00  0.00           O  
ATOM   1582  OD2 ASP A1385      87.555  36.035 113.701  1.00  0.00           O  
ATOM   1583  N   GLU A1386      88.988  39.827 117.605  1.00  0.00           N  
ATOM   1584  CA  GLU A1386      89.684  40.077 118.866  1.00  0.00           C  
ATOM   1585  C   GLU A1386      88.734  40.736 119.866  1.00  0.00           C  
ATOM   1586  O   GLU A1386      88.756  40.419 121.061  1.00  0.00           O  
ATOM   1587  CB  GLU A1386      90.905  40.966 118.634  1.00  0.00           C  
ATOM   1588  N   MET A1387      87.904  41.653 119.371  1.00  0.00           N  
ATOM   1589  CA  MET A1387      86.931  42.342 120.214  1.00  0.00           C  
ATOM   1590  C   MET A1387      85.940  41.315 120.758  1.00  0.00           C  
ATOM   1591  O   MET A1387      85.593  41.330 121.943  1.00  0.00           O  
ATOM   1592  CB  MET A1387      86.182  43.408 119.402  1.00  0.00           C  
ATOM   1593  CG  MET A1387      87.032  44.628 119.046  1.00  0.00           C  
ATOM   1594  SD  MET A1387      86.318  45.649 117.722  1.00  0.00           S  
ATOM   1595  CE  MET A1387      84.945  46.356 118.545  1.00  0.00           C  
ATOM   1596  N   TRP A1388      85.487  40.415 119.893  1.00  0.00           N  
ATOM   1597  CA  TRP A1388      84.557  39.384 120.324  1.00  0.00           C  
ATOM   1598  C   TRP A1388      85.204  38.430 121.329  1.00  0.00           C  
ATOM   1599  O   TRP A1388      84.543  37.968 122.260  1.00  0.00           O  
ATOM   1600  CB  TRP A1388      84.012  38.611 119.119  1.00  0.00           C  
ATOM   1601  CG  TRP A1388      82.873  39.328 118.435  1.00  0.00           C  
ATOM   1602  CD1 TRP A1388      82.958  40.244 117.422  1.00  0.00           C  
ATOM   1603  CD2 TRP A1388      81.483  39.207 118.752  1.00  0.00           C  
ATOM   1604  NE1 TRP A1388      81.702  40.700 117.087  1.00  0.00           N  
ATOM   1605  CE2 TRP A1388      80.779  40.080 117.889  1.00  0.00           C  
ATOM   1606  CE3 TRP A1388      80.764  38.447 119.686  1.00  0.00           C  
ATOM   1607  CZ2 TRP A1388      79.386  40.208 117.930  1.00  0.00           C  
ATOM   1608  CZ3 TRP A1388      79.378  38.573 119.728  1.00  0.00           C  
ATOM   1609  CH2 TRP A1388      78.707  39.448 118.853  1.00  0.00           C  
ATOM   1610  N   ASP A1389      86.492  38.138 121.152  1.00  0.00           N  
ATOM   1611  CA  ASP A1389      87.181  37.247 122.083  1.00  0.00           C  
ATOM   1612  C   ASP A1389      87.139  37.866 123.476  1.00  0.00           C  
ATOM   1613  O   ASP A1389      86.843  37.194 124.468  1.00  0.00           O  
ATOM   1614  CB  ASP A1389      88.652  37.051 121.688  1.00  0.00           C  
ATOM   1615  CG  ASP A1389      88.831  36.160 120.474  1.00  0.00           C  
ATOM   1616  OD1 ASP A1389      87.924  35.360 120.164  1.00  0.00           O  
ATOM   1617  OD2 ASP A1389      89.910  36.245 119.836  1.00  0.00           O  
ATOM   1618  N   ARG A1390      87.450  39.157 123.540  1.00  0.00           N  
ATOM   1619  CA  ARG A1390      87.470  39.886 124.799  1.00  0.00           C  
ATOM   1620  C   ARG A1390      86.090  40.009 125.445  1.00  0.00           C  
ATOM   1621  O   ARG A1390      85.937  39.795 126.649  1.00  0.00           O  
ATOM   1622  CB  ARG A1390      88.042  41.284 124.584  1.00  0.00           C  
ATOM   1623  CG  ARG A1390      88.264  42.055 125.869  1.00  0.00           C  
ATOM   1624  CD  ARG A1390      88.586  43.503 125.573  1.00  0.00           C  
ATOM   1625  NE  ARG A1390      89.523  43.610 124.461  1.00  0.00           N  
ATOM   1626  CZ  ARG A1390      89.326  44.373 123.390  1.00  0.00           C  
ATOM   1627  NH1 ARG A1390      88.223  45.107 123.281  1.00  0.00           N  
ATOM   1628  NH2 ARG A1390      90.225  44.387 122.415  1.00  0.00           N  
ATOM   1629  N   ALA A1391      85.091  40.362 124.647  1.00  0.00           N  
ATOM   1630  CA  ALA A1391      83.734  40.528 125.169  1.00  0.00           C  
ATOM   1631  C   ALA A1391      83.152  39.217 125.694  1.00  0.00           C  
ATOM   1632  O   ALA A1391      82.532  39.184 126.755  1.00  0.00           O  
ATOM   1633  CB  ALA A1391      82.832  41.108 124.080  1.00  0.00           C  
ATOM   1634  N   GLU A1392      83.343  38.135 124.946  1.00  0.00           N  
ATOM   1635  CA  GLU A1392      82.832  36.842 125.366  1.00  0.00           C  
ATOM   1636  C   GLU A1392      83.514  36.396 126.652  1.00  0.00           C  
ATOM   1637  O   GLU A1392      82.871  35.862 127.551  1.00  0.00           O  
ATOM   1638  CB  GLU A1392      83.041  35.814 124.254  1.00  0.00           C  
ATOM   1639  CG  GLU A1392      82.163  36.093 123.042  1.00  0.00           C  
ATOM   1640  CD  GLU A1392      82.436  35.173 121.869  1.00  0.00           C  
ATOM   1641  OE1 GLU A1392      83.308  34.286 121.986  1.00  0.00           O  
ATOM   1642  OE2 GLU A1392      81.780  35.341 120.819  1.00  0.00           O  
ATOM   1643  N   ALA A1393      84.817  36.636 126.741  1.00  0.00           N  
ATOM   1644  CA  ALA A1393      85.563  36.260 127.934  1.00  0.00           C  
ATOM   1645  C   ALA A1393      85.109  37.067 129.143  1.00  0.00           C  
ATOM   1646  O   ALA A1393      84.963  36.523 130.234  1.00  0.00           O  
ATOM   1647  CB  ALA A1393      87.062  36.452 127.704  1.00  0.00           C  
ATOM   1648  N   ASP A1394      84.887  38.367 128.953  1.00  0.00           N  
ATOM   1649  CA  ASP A1394      84.438  39.220 130.049  1.00  0.00           C  
ATOM   1650  C   ASP A1394      83.101  38.750 130.628  1.00  0.00           C  
ATOM   1651  O   ASP A1394      82.907  38.743 131.843  1.00  0.00           O  
ATOM   1652  CB  ASP A1394      84.276  40.667 129.581  1.00  0.00           C  
ATOM   1653  CG  ASP A1394      85.598  41.373 129.362  1.00  0.00           C  
ATOM   1654  OD1 ASP A1394      86.644  40.879 129.839  1.00  0.00           O  
ATOM   1655  OD2 ASP A1394      85.584  42.442 128.717  1.00  0.00           O  
ATOM   1656  N   LEU A1395      82.167  38.375 129.761  1.00  0.00           N  
ATOM   1657  CA  LEU A1395      80.875  37.928 130.249  1.00  0.00           C  
ATOM   1658  C   LEU A1395      80.958  36.569 130.940  1.00  0.00           C  
ATOM   1659  O   LEU A1395      80.259  36.331 131.924  1.00  0.00           O  
ATOM   1660  CB  LEU A1395      79.854  37.884 129.108  1.00  0.00           C  
ATOM   1661  CG  LEU A1395      79.476  39.240 128.509  1.00  0.00           C  
ATOM   1662  CD1 LEU A1395      78.407  39.030 127.457  1.00  0.00           C  
ATOM   1663  CD2 LEU A1395      78.971  40.174 129.587  1.00  0.00           C  
ATOM   1664  N   ALA A1396      81.812  35.684 130.432  1.00  0.00           N  
ATOM   1665  CA  ALA A1396      81.955  34.361 131.039  1.00  0.00           C  
ATOM   1666  C   ALA A1396      82.556  34.506 132.432  1.00  0.00           C  
ATOM   1667  O   ALA A1396      82.105  33.871 133.392  1.00  0.00           O  
ATOM   1668  CB  ALA A1396      82.839  33.475 130.171  1.00  0.00           C  
ATOM   1669  N   VAL A1397      83.572  35.353 132.542  1.00  0.00           N  
ATOM   1670  CA  VAL A1397      84.215  35.582 133.831  1.00  0.00           C  
ATOM   1671  C   VAL A1397      83.226  36.180 134.836  1.00  0.00           C  
ATOM   1672  O   VAL A1397      83.235  35.829 136.014  1.00  0.00           O  
ATOM   1673  CB  VAL A1397      85.429  36.512 133.669  1.00  0.00           C  
ATOM   1674  CG1 VAL A1397      85.959  36.946 135.031  1.00  0.00           C  
ATOM   1675  CG2 VAL A1397      86.512  35.791 132.889  1.00  0.00           C  
ATOM   1676  N   ALA A1398      82.359  37.076 134.373  1.00  0.00           N  
ATOM   1677  CA  ALA A1398      81.381  37.687 135.262  1.00  0.00           C  
ATOM   1678  C   ALA A1398      80.456  36.608 135.817  1.00  0.00           C  
ATOM   1679  O   ALA A1398      80.114  36.611 136.997  1.00  0.00           O  
ATOM   1680  CB  ALA A1398      80.571  38.735 134.507  1.00  0.00           C  
ATOM   1681  N   LEU A1400      80.053  35.681 134.956  1.00  0.00           N  
ATOM   1682  CA  LEU A1400      79.169  34.598 135.371  1.00  0.00           C  
ATOM   1683  C   LEU A1400      79.865  33.681 136.382  1.00  0.00           C  
ATOM   1684  O   LEU A1400      79.264  33.270 137.375  1.00  0.00           O  
ATOM   1685  CB  LEU A1400      78.714  33.797 134.142  1.00  0.00           C  
ATOM   1686  CG  LEU A1400      77.265  33.883 133.621  1.00  0.00           C  
ATOM   1687  CD1 LEU A1400      76.526  35.070 134.182  1.00  0.00           C  
ATOM   1688  CD2 LEU A1400      77.283  33.874 132.099  1.00  0.00           C  
ATOM   1689  N   GLU A1401      81.134  33.373 136.136  1.00  0.00           N  
ATOM   1690  CA  GLU A1401      81.884  32.510 137.047  1.00  0.00           C  
ATOM   1691  C   GLU A1401      82.092  33.177 138.404  1.00  0.00           C  
ATOM   1692  O   GLU A1401      81.939  32.543 139.448  1.00  0.00           O  
ATOM   1693  CB  GLU A1401      83.236  32.154 136.427  1.00  0.00           C  
ATOM   1694  CG  GLU A1401      83.112  31.389 135.121  1.00  0.00           C  
ATOM   1695  CD  GLU A1401      84.439  31.218 134.413  1.00  0.00           C  
ATOM   1696  OE1 GLU A1401      85.297  32.121 134.532  1.00  0.00           O  
ATOM   1697  OE2 GLU A1401      84.620  30.193 133.722  1.00  0.00           O  
ATOM   1698  N   GLU A1415      82.423  34.464 138.381  1.00  0.00           N  
ATOM   1699  CA  GLU A1415      82.661  35.244 139.593  1.00  0.00           C  
ATOM   1700  C   GLU A1415      81.420  35.295 140.488  1.00  0.00           C  
ATOM   1701  O   GLU A1415      81.521  35.403 141.716  1.00  0.00           O  
ATOM   1702  CB  GLU A1415      83.082  36.656 139.192  1.00  0.00           C  
ATOM   1703  CG  GLU A1415      83.738  37.475 140.269  1.00  0.00           C  
ATOM   1704  CD  GLU A1415      84.177  38.827 139.739  1.00  0.00           C  
ATOM   1705  OE1 GLU A1415      84.793  38.859 138.646  1.00  0.00           O  
ATOM   1706  OE2 GLU A1415      83.910  39.848 140.410  1.00  0.00           O  
ATOM   1707  N   ASN A1416      80.249  35.220 139.862  1.00  0.00           N  
ATOM   1708  CA  ASN A1416      78.977  35.249 140.575  1.00  0.00           C  
ATOM   1709  C   ASN A1416      78.469  33.841 140.854  1.00  0.00           C  
ATOM   1710  O   ASN A1416      77.345  33.660 141.319  1.00  0.00           O  
ATOM   1711  CB  ASN A1416      77.941  36.021 139.754  1.00  0.00           C  
ATOM   1712  CG  ASN A1416      78.085  37.521 139.903  1.00  0.00           C  
ATOM   1713  OD1 ASN A1416      77.569  38.112 140.851  1.00  0.00           O  
ATOM   1714  ND2 ASN A1416      78.805  38.143 138.979  1.00  0.00           N  
ATOM   1715  N   ASN A1418      79.305  32.848 140.563  1.00  0.00           N  
ATOM   1716  CA  ASN A1418      78.953  31.451 140.788  1.00  0.00           C  
ATOM   1717  C   ASN A1418      77.652  31.072 140.100  1.00  0.00           C  
ATOM   1718  O   ASN A1418      76.792  30.422 140.693  1.00  0.00           O  
ATOM   1719  CB  ASN A1418      78.828  31.173 142.286  1.00  0.00           C  
ATOM   1720  CG  ASN A1418      80.093  31.499 143.034  1.00  0.00           C  
ATOM   1721  OD1 ASN A1418      81.162  30.975 142.719  1.00  0.00           O  
ATOM   1722  ND2 ASN A1418      79.986  32.376 144.030  1.00  0.00           N  
ATOM   1723  N   ILE A1419      77.519  31.474 138.840  1.00  0.00           N  
ATOM   1724  CA  ILE A1419      76.318  31.181 138.077  1.00  0.00           C  
ATOM   1725  C   ILE A1419      76.584  30.162 136.986  1.00  0.00           C  
ATOM   1726  O   ILE A1419      77.308  30.432 136.030  1.00  0.00           O  
ATOM   1727  CB  ILE A1419      75.764  32.459 137.423  1.00  0.00           C  
ATOM   1728  CG1 ILE A1419      75.402  33.468 138.512  1.00  0.00           C  
ATOM   1729  CG2 ILE A1419      74.558  32.122 136.546  1.00  0.00           C  
ATOM   1730  CD1 ILE A1419      75.048  34.824 137.982  1.00  0.00           C  
ATOM   1731  N   PRO A1421      76.014  28.961 137.126  1.00  0.00           N  
ATOM   1732  CA  PRO A1421      76.222  27.933 136.109  1.00  0.00           C  
ATOM   1733  C   PRO A1421      75.495  28.398 134.853  1.00  0.00           C  
ATOM   1734  O   PRO A1421      74.407  28.973 134.943  1.00  0.00           O  
ATOM   1735  CB  PRO A1421      75.560  26.700 136.718  1.00  0.00           C  
ATOM   1736  CG  PRO A1421      75.615  26.968 138.198  1.00  0.00           C  
ATOM   1737  CD  PRO A1421      75.275  28.423 138.279  1.00  0.00           C  
ATOM   1738  N   PHE A1422      76.089  28.160 133.694  1.00  0.00           N  
ATOM   1739  CA  PHE A1422      75.457  28.563 132.448  1.00  0.00           C  
ATOM   1740  C   PHE A1422      75.803  27.613 131.319  1.00  0.00           C  
ATOM   1741  O   PHE A1422      76.562  26.664 131.499  1.00  0.00           O  
ATOM   1742  CB  PHE A1422      75.861  30.005 132.093  1.00  0.00           C  
ATOM   1743  CG  PHE A1422      77.316  30.176 131.720  1.00  0.00           C  
ATOM   1744  CD1 PHE A1422      77.733  30.037 130.401  1.00  0.00           C  
ATOM   1745  CD2 PHE A1422      78.258  30.532 132.686  1.00  0.00           C  
ATOM   1746  CE1 PHE A1422      79.068  30.254 130.043  1.00  0.00           C  
ATOM   1747  CE2 PHE A1422      79.592  30.751 132.340  1.00  0.00           C  
ATOM   1748  CZ  PHE A1422      79.998  30.613 131.014  1.00  0.00           C  
ATOM   1749  N   GLU A1423      75.208  27.841 130.159  1.00  0.00           N  
ATOM   1750  CA  GLU A1423      75.491  27.016 128.998  1.00  0.00           C  
ATOM   1751  C   GLU A1423      75.686  27.966 127.832  1.00  0.00           C  
ATOM   1752  O   GLU A1423      75.191  29.095 127.861  1.00  0.00           O  
ATOM   1753  CB  GLU A1423      74.329  26.067 128.716  1.00  0.00           C  
ATOM   1754  CG  GLU A1423      73.022  26.757 128.393  1.00  0.00           C  
ATOM   1755  CD  GLU A1423      71.874  25.773 128.319  1.00  0.00           C  
ATOM   1756  OE1 GLU A1423      71.636  25.069 129.325  1.00  0.00           O  
ATOM   1757  OE2 GLU A1423      71.218  25.699 127.262  1.00  0.00           O  
ATOM   1758  N   TYR A1424      76.427  27.534 126.821  1.00  0.00           N  
ATOM   1759  CA  TYR A1424      76.643  28.385 125.659  1.00  0.00           C  
ATOM   1760  C   TYR A1424      75.466  28.258 124.714  1.00  0.00           C  
ATOM   1761  O   TYR A1424      74.732  27.272 124.745  1.00  0.00           O  
ATOM   1762  CB  TYR A1424      77.898  27.968 124.884  1.00  0.00           C  
ATOM   1763  CG  TYR A1424      79.190  28.105 125.641  1.00  0.00           C  
ATOM   1764  CD1 TYR A1424      79.942  26.977 125.977  1.00  0.00           C  
ATOM   1765  CD2 TYR A1424      79.659  29.356 126.034  1.00  0.00           C  
ATOM   1766  CE1 TYR A1424      81.121  27.091 126.683  1.00  0.00           C  
ATOM   1767  CE2 TYR A1424      80.849  29.483 126.748  1.00  0.00           C  
ATOM   1768  CZ  TYR A1424      81.570  28.341 127.068  1.00  0.00           C  
ATOM   1769  OH  TYR A1424      82.741  28.445 127.779  1.00  0.00           O  
ATOM   1770  N   GLN A1425      75.283  29.286 123.893  1.00  0.00           N  
ATOM   1771  CA  GLN A1425      74.263  29.281 122.858  1.00  0.00           C  
ATOM   1772  C   GLN A1425      75.017  29.862 121.670  1.00  0.00           C  
ATOM   1773  O   GLN A1425      75.018  31.074 121.426  1.00  0.00           O  
ATOM   1774  CB  GLN A1425      73.066  30.149 123.228  1.00  0.00           C  
ATOM   1775  CG  GLN A1425      71.964  30.070 122.183  1.00  0.00           C  
ATOM   1776  CD  GLN A1425      70.669  30.683 122.667  1.00  0.00           C  
ATOM   1777  OE1 GLN A1425      70.654  31.796 123.188  1.00  0.00           O  
ATOM   1778  NE2 GLN A1425      69.572  29.958 122.501  1.00  0.00           N  
ATOM   1779  N   LEU A1426      75.692  28.977 120.946  1.00  0.00           N  
ATOM   1780  CA  LEU A1426      76.521  29.383 119.820  1.00  0.00           C  
ATOM   1781  C   LEU A1426      75.790  30.117 118.709  1.00  0.00           C  
ATOM   1782  O   LEU A1426      74.687  29.733 118.312  1.00  0.00           O  
ATOM   1783  CB  LEU A1426      77.252  28.167 119.235  1.00  0.00           C  
ATOM   1784  CG  LEU A1426      78.122  27.342 120.191  1.00  0.00           C  
ATOM   1785  CD1 LEU A1426      78.776  26.202 119.415  1.00  0.00           C  
ATOM   1786  CD2 LEU A1426      79.179  28.223 120.851  1.00  0.00           C  
ATOM   1787  N   GLY A1427      76.427  31.187 118.240  1.00  0.00           N  
ATOM   1788  CA  GLY A1427      75.905  31.985 117.144  1.00  0.00           C  
ATOM   1789  C   GLY A1427      74.638  32.777 117.375  1.00  0.00           C  
ATOM   1790  O   GLY A1427      74.049  33.272 116.416  1.00  0.00           O  
ATOM   1791  N   GLU A1437      74.220  32.913 118.628  1.00  0.00           N  
ATOM   1792  CA  GLU A1437      72.989  33.642 118.930  1.00  0.00           C  
ATOM   1793  C   GLU A1437      73.187  34.990 119.612  1.00  0.00           C  
ATOM   1794  O   GLU A1437      72.228  35.576 120.118  1.00  0.00           O  
ATOM   1795  CB  GLU A1437      72.051  32.776 119.777  1.00  0.00           C  
ATOM   1796  CG  GLU A1437      71.443  31.591 119.025  1.00  0.00           C  
ATOM   1797  CD  GLU A1437      70.637  32.031 117.816  1.00  0.00           C  
ATOM   1798  OE1 GLU A1437      69.801  32.954 117.952  1.00  0.00           O  
ATOM   1799  OE2 GLU A1437      70.846  31.460 116.725  1.00  0.00           O  
ATOM   1800  N   GLY A1438      74.418  35.496 119.626  1.00  0.00           N  
ATOM   1801  CA  GLY A1438      74.668  36.789 120.234  1.00  0.00           C  
ATOM   1802  C   GLY A1438      74.112  37.888 119.344  1.00  0.00           C  
ATOM   1803  O   GLY A1438      73.674  37.621 118.231  1.00  0.00           O  
ATOM   1804  N   ALA A1443      74.125  39.123 119.828  1.00  0.00           N  
ATOM   1805  CA  ALA A1443      73.626  40.240 119.034  1.00  0.00           C  
ATOM   1806  C   ALA A1443      74.669  40.564 117.965  1.00  0.00           C  
ATOM   1807  O   ALA A1443      75.833  40.194 118.103  1.00  0.00           O  
ATOM   1808  CB  ALA A1443      73.396  41.447 119.927  1.00  0.00           C  
ATOM   1809  N   PHE A1444      74.277  41.259 116.901  1.00  0.00           N  
ATOM   1810  CA  PHE A1444      75.261  41.570 115.875  1.00  0.00           C  
ATOM   1811  C   PHE A1444      76.358  42.486 116.416  1.00  0.00           C  
ATOM   1812  O   PHE A1444      77.465  42.517 115.874  1.00  0.00           O  
ATOM   1813  CB  PHE A1444      74.585  42.175 114.612  1.00  0.00           C  
ATOM   1814  CG  PHE A1444      74.044  43.580 114.787  1.00  0.00           C  
ATOM   1815  CD1 PHE A1444      74.873  44.692 114.639  1.00  0.00           C  
ATOM   1816  CD2 PHE A1444      72.694  43.788 115.079  1.00  0.00           C  
ATOM   1817  CE1 PHE A1444      74.369  45.996 114.777  1.00  0.00           C  
ATOM   1818  CE2 PHE A1444      72.179  45.085 115.221  1.00  0.00           C  
ATOM   1819  CZ  PHE A1444      73.015  46.188 115.069  1.00  0.00           C  
ATOM   1820  N   TYR A1448      76.066  43.194 117.507  1.00  0.00           N  
ATOM   1821  CA  TYR A1448      77.007  44.132 118.113  1.00  0.00           C  
ATOM   1822  C   TYR A1448      77.707  43.628 119.373  1.00  0.00           C  
ATOM   1823  O   TYR A1448      78.503  44.355 119.970  1.00  0.00           O  
ATOM   1824  CB  TYR A1448      76.299  45.453 118.434  1.00  0.00           C  
ATOM   1825  CG  TYR A1448      75.017  45.266 119.212  1.00  0.00           C  
ATOM   1826  CD1 TYR A1448      73.776  45.262 118.568  1.00  0.00           C  
ATOM   1827  CD2 TYR A1448      75.043  45.062 120.591  1.00  0.00           C  
ATOM   1828  CE1 TYR A1448      72.588  45.060 119.292  1.00  0.00           C  
ATOM   1829  CE2 TYR A1448      73.872  44.859 121.315  1.00  0.00           C  
ATOM   1830  CZ  TYR A1448      72.647  44.856 120.662  1.00  0.00           C  
ATOM   1831  OH  TYR A1448      71.489  44.627 121.384  1.00  0.00           O  
ATOM   1832  N   GLY A1456      77.411  42.405 119.798  1.00  0.00           N  
ATOM   1833  CA  GLY A1456      78.085  41.906 120.985  1.00  0.00           C  
ATOM   1834  C   GLY A1456      77.462  40.679 121.614  1.00  0.00           C  
ATOM   1835  O   GLY A1456      76.288  40.379 121.386  1.00  0.00           O  
ATOM   1836  N   PRO A1457      78.229  39.948 122.440  1.00  0.00           N  
ATOM   1837  CA  PRO A1457      77.720  38.743 123.098  1.00  0.00           C  
ATOM   1838  C   PRO A1457      76.677  39.070 124.150  1.00  0.00           C  
ATOM   1839  O   PRO A1457      76.616  40.190 124.659  1.00  0.00           O  
ATOM   1840  CB  PRO A1457      78.981  38.105 123.676  1.00  0.00           C  
ATOM   1841  CG  PRO A1457      79.818  39.286 124.017  1.00  0.00           C  
ATOM   1842  CD  PRO A1457      79.625  40.217 122.827  1.00  0.00           C  
ATOM   1843  N   LYS A1458      75.859  38.079 124.485  1.00  0.00           N  
ATOM   1844  CA  LYS A1458      74.785  38.309 125.435  1.00  0.00           C  
ATOM   1845  C   LYS A1458      74.628  37.230 126.480  1.00  0.00           C  
ATOM   1846  O   LYS A1458      74.738  36.046 126.174  1.00  0.00           O  
ATOM   1847  CB  LYS A1458      73.442  38.380 124.699  1.00  0.00           C  
ATOM   1848  CG  LYS A1458      73.423  39.259 123.474  1.00  0.00           C  
ATOM   1849  CD  LYS A1458      72.326  38.839 122.501  1.00  0.00           C  
ATOM   1850  CE  LYS A1458      70.953  39.109 123.056  1.00  0.00           C  
ATOM   1851  NZ  LYS A1458      70.628  38.246 124.208  1.00  0.00           N  
ATOM   1852  N   ILE A1459      74.378  37.647 127.711  1.00  0.00           N  
ATOM   1853  CA  ILE A1459      74.059  36.694 128.753  1.00  0.00           C  
ATOM   1854  C   ILE A1459      72.531  36.736 128.676  1.00  0.00           C  
ATOM   1855  O   ILE A1459      71.937  37.823 128.588  1.00  0.00           O  
ATOM   1856  CB  ILE A1459      74.482  37.165 130.144  1.00  0.00           C  
ATOM   1857  CG1 ILE A1459      76.007  37.153 130.266  1.00  0.00           C  
ATOM   1858  CG2 ILE A1459      73.860  36.253 131.202  1.00  0.00           C  
ATOM   1859  CD1 ILE A1459      76.499  37.808 131.521  1.00  0.00           C  
ATOM   1860  N   GLU A1460      71.902  35.569 128.671  1.00  0.00           N  
ATOM   1861  CA  GLU A1460      70.452  35.489 128.615  1.00  0.00           C  
ATOM   1862  C   GLU A1460      69.914  34.820 129.864  1.00  0.00           C  
ATOM   1863  O   GLU A1460      70.403  33.766 130.264  1.00  0.00           O  
ATOM   1864  CB  GLU A1460      69.997  34.674 127.399  1.00  0.00           C  
ATOM   1865  CG  GLU A1460      70.372  35.272 126.056  1.00  0.00           C  
ATOM   1866  CD  GLU A1460      69.911  34.424 124.879  1.00  0.00           C  
ATOM   1867  OE1 GLU A1460      68.966  33.607 125.034  1.00  0.00           O  
ATOM   1868  OE2 GLU A1460      70.495  34.587 123.783  1.00  0.00           O  
ATOM   1869  N   PHE A1461      68.919  35.437 130.487  1.00  0.00           N  
ATOM   1870  CA  PHE A1461      68.276  34.851 131.656  1.00  0.00           C  
ATOM   1871  C   PHE A1461      66.941  34.350 131.128  1.00  0.00           C  
ATOM   1872  O   PHE A1461      66.029  35.120 130.830  1.00  0.00           O  
ATOM   1873  CB  PHE A1461      68.111  35.883 132.771  1.00  0.00           C  
ATOM   1874  CG  PHE A1461      69.418  36.301 133.379  1.00  0.00           C  
ATOM   1875  CD1 PHE A1461      70.112  37.400 132.885  1.00  0.00           C  
ATOM   1876  CD2 PHE A1461      69.995  35.543 134.395  1.00  0.00           C  
ATOM   1877  CE1 PHE A1461      71.368  37.738 133.393  1.00  0.00           C  
ATOM   1878  CE2 PHE A1461      71.255  35.874 134.907  1.00  0.00           C  
ATOM   1879  CZ  PHE A1461      71.941  36.968 134.409  1.00  0.00           C  
ATOM   1880  N   THR A1462      66.868  33.036 130.990  1.00  0.00           N  
ATOM   1881  CA  THR A1462      65.720  32.351 130.430  1.00  0.00           C  
ATOM   1882  C   THR A1462      64.672  31.912 131.448  1.00  0.00           C  
ATOM   1883  O   THR A1462      65.005  31.263 132.435  1.00  0.00           O  
ATOM   1884  CB  THR A1462      66.214  31.104 129.666  1.00  0.00           C  
ATOM   1885  OG1 THR A1462      67.398  31.436 128.918  1.00  0.00           O  
ATOM   1886  CG2 THR A1462      65.145  30.594 128.729  1.00  0.00           C  
ATOM   1887  N   LEU A1463      63.413  32.283 131.208  1.00  0.00           N  
ATOM   1888  CA  LEU A1463      62.305  31.889 132.078  1.00  0.00           C  
ATOM   1889  C   LEU A1463      61.418  30.971 131.245  1.00  0.00           C  
ATOM   1890  O   LEU A1463      61.479  30.987 130.015  1.00  0.00           O  
ATOM   1891  CB  LEU A1463      61.526  33.112 132.577  1.00  0.00           C  
ATOM   1892  CG  LEU A1463      62.353  34.059 133.452  1.00  0.00           C  
ATOM   1893  CD1 LEU A1463      61.500  35.228 133.904  1.00  0.00           C  
ATOM   1894  CD2 LEU A1463      62.915  33.308 134.658  1.00  0.00           C  
ATOM   1895  N   TYR A1464      60.601  30.163 131.907  1.00  0.00           N  
ATOM   1896  CA  TYR A1464      59.774  29.203 131.182  1.00  0.00           C  
ATOM   1897  C   TYR A1464      58.280  29.367 131.402  1.00  0.00           C  
ATOM   1898  O   TYR A1464      57.844  29.783 132.476  1.00  0.00           O  
ATOM   1899  CB  TYR A1464      60.221  27.784 131.557  1.00  0.00           C  
ATOM   1900  CG  TYR A1464      61.662  27.541 131.171  1.00  0.00           C  
ATOM   1901  CD1 TYR A1464      62.706  28.173 131.858  1.00  0.00           C  
ATOM   1902  CD2 TYR A1464      61.983  26.783 130.043  1.00  0.00           C  
ATOM   1903  CE1 TYR A1464      64.023  28.057 131.427  1.00  0.00           C  
ATOM   1904  CE2 TYR A1464      63.298  26.659 129.608  1.00  0.00           C  
ATOM   1905  CZ  TYR A1464      64.312  27.310 130.298  1.00  0.00           C  
ATOM   1906  OH  TYR A1464      65.606  27.253 129.833  1.00  0.00           O  
ATOM   1907  N   ASP A1465      57.500  29.053 130.369  1.00  0.00           N  
ATOM   1908  CA  ASP A1465      56.050  29.164 130.477  1.00  0.00           C  
ATOM   1909  C   ASP A1465      55.444  27.832 130.926  1.00  0.00           C  
ATOM   1910  O   ASP A1465      56.169  26.906 131.288  1.00  0.00           O  
ATOM   1911  CB  ASP A1465      55.416  29.647 129.155  1.00  0.00           C  
ATOM   1912  CG  ASP A1465      55.675  28.721 127.982  1.00  0.00           C  
ATOM   1913  OD1 ASP A1465      55.955  27.524 128.200  1.00  0.00           O  
ATOM   1914  OD2 ASP A1465      55.567  29.192 126.822  1.00  0.00           O  
ATOM   1915  N   CYS A1475      54.121  27.738 130.913  1.00  0.00           N  
ATOM   1916  CA  CYS A1475      53.457  26.519 131.370  1.00  0.00           C  
ATOM   1917  C   CYS A1475      53.701  25.263 130.547  1.00  0.00           C  
ATOM   1918  O   CYS A1475      53.415  24.154 131.012  1.00  0.00           O  
ATOM   1919  CB  CYS A1475      51.962  26.769 131.525  1.00  0.00           C  
ATOM   1920  SG  CYS A1475      51.588  27.480 133.143  1.00  0.00           S  
ATOM   1921  N   LEU A1689      54.228  25.415 129.337  1.00  0.00           N  
ATOM   1922  CA  LEU A1689      54.530  24.255 128.500  1.00  0.00           C  
ATOM   1923  C   LEU A1689      56.037  24.032 128.509  1.00  0.00           C  
ATOM   1924  O   LEU A1689      56.584  23.283 127.693  1.00  0.00           O  
ATOM   1925  CB  LEU A1689      54.014  24.470 127.075  1.00  0.00           C  
ATOM   1926  CG  LEU A1689      52.485  24.494 126.967  1.00  0.00           C  
ATOM   1927  CD1 LEU A1689      52.062  24.697 125.524  1.00  0.00           C  
ATOM   1928  CD2 LEU A1689      51.919  23.193 127.520  1.00  0.00           C  
ATOM   1929  N   ASP A1690      56.692  24.690 129.459  1.00  0.00           N  
ATOM   1930  CA  ASP A1690      58.136  24.604 129.643  1.00  0.00           C  
ATOM   1931  C   ASP A1690      58.937  25.115 128.445  1.00  0.00           C  
ATOM   1932  O   ASP A1690      60.061  24.667 128.186  1.00  0.00           O  
ATOM   1933  CB  ASP A1690      58.540  23.164 129.991  1.00  0.00           C  
ATOM   1934  CG  ASP A1690      59.882  23.095 130.698  1.00  0.00           C  
ATOM   1935  OD1 ASP A1690      60.169  24.005 131.510  1.00  0.00           O  
ATOM   1936  OD2 ASP A1690      60.640  22.129 130.457  1.00  0.00           O  
ATOM   1937  N   ARG A1692      58.347  26.057 127.715  1.00  0.00           N  
ATOM   1938  CA  ARG A1692      59.003  26.676 126.574  1.00  0.00           C  
ATOM   1939  C   ARG A1692      59.883  27.802 127.114  1.00  0.00           C  
ATOM   1940  O   ARG A1692      59.487  28.522 128.036  1.00  0.00           O  
ATOM   1941  CB  ARG A1692      57.965  27.233 125.597  1.00  0.00           C  
ATOM   1942  CG  ARG A1692      57.190  26.160 124.856  1.00  0.00           C  
ATOM   1943  CD  ARG A1692      56.152  26.765 123.931  1.00  0.00           C  
ATOM   1944  NE  ARG A1692      55.114  27.481 124.668  1.00  0.00           N  
ATOM   1945  CZ  ARG A1692      53.907  27.742 124.177  1.00  0.00           C  
ATOM   1946  NH1 ARG A1692      53.593  27.345 122.950  1.00  0.00           N  
ATOM   1947  NH2 ARG A1692      53.014  28.391 124.908  1.00  0.00           N  
ATOM   1948  N   ALA A1693      61.071  27.936 126.536  1.00  0.00           N  
ATOM   1949  CA  ALA A1693      62.050  28.938 126.947  1.00  0.00           C  
ATOM   1950  C   ALA A1693      61.814  30.317 126.343  1.00  0.00           C  
ATOM   1951  O   ALA A1693      61.564  30.448 125.143  1.00  0.00           O  
ATOM   1952  CB  ALA A1693      63.451  28.455 126.583  1.00  0.00           C  
ATOM   1953  N   TRP A1700      61.900  31.340 127.188  1.00  0.00           N  
ATOM   1954  CA  TRP A1700      61.725  32.721 126.749  1.00  0.00           C  
ATOM   1955  C   TRP A1700      62.828  33.584 127.336  1.00  0.00           C  
ATOM   1956  O   TRP A1700      63.004  33.641 128.551  1.00  0.00           O  
ATOM   1957  CB  TRP A1700      60.366  33.272 127.192  1.00  0.00           C  
ATOM   1958  CG  TRP A1700      59.202  32.587 126.538  1.00  0.00           C  
ATOM   1959  CD1 TRP A1700      58.433  31.587 127.068  1.00  0.00           C  
ATOM   1960  CD2 TRP A1700      58.702  32.822 125.215  1.00  0.00           C  
ATOM   1961  NE1 TRP A1700      57.483  31.186 126.156  1.00  0.00           N  
ATOM   1962  CE2 TRP A1700      57.624  31.924 125.011  1.00  0.00           C  
ATOM   1963  CE3 TRP A1700      59.059  33.701 124.178  1.00  0.00           C  
ATOM   1964  CZ2 TRP A1700      56.902  31.878 123.811  1.00  0.00           C  
ATOM   1965  CZ3 TRP A1700      58.343  33.656 122.987  1.00  0.00           C  
ATOM   1966  CH2 TRP A1700      57.274  32.750 122.813  1.00  0.00           C  
ATOM   1967  N   GLN A1701      63.574  34.256 126.467  1.00  0.00           N  
ATOM   1968  CA  GLN A1701      64.649  35.131 126.917  1.00  0.00           C  
ATOM   1969  C   GLN A1701      64.008  36.351 127.562  1.00  0.00           C  
ATOM   1970  O   GLN A1701      63.225  37.064 126.921  1.00  0.00           O  
ATOM   1971  CB  GLN A1701      65.497  35.581 125.728  1.00  0.00           C  
ATOM   1972  CG  GLN A1701      66.659  36.495 126.106  1.00  0.00           C  
ATOM   1973  CD  GLN A1701      67.375  37.062 124.897  1.00  0.00           C  
ATOM   1974  OE1 GLN A1701      67.864  36.316 124.040  1.00  0.00           O  
ATOM   1975  NE2 GLN A1701      67.443  38.388 124.818  1.00  0.00           N  
ATOM   1976  N   CYS A1702      64.315  36.583 128.833  1.00  0.00           N  
ATOM   1977  CA  CYS A1702      63.767  37.738 129.531  1.00  0.00           C  
ATOM   1978  C   CYS A1702      64.921  38.682 129.846  1.00  0.00           C  
ATOM   1979  O   CYS A1702      65.260  39.527 129.020  1.00  0.00           O  
ATOM   1980  CB  CYS A1702      63.008  37.290 130.789  1.00  0.00           C  
ATOM   1981  SG  CYS A1702      61.477  36.383 130.365  1.00  0.00           S  
ATOM   1982  N   GLY A1703      65.546  38.543 131.008  1.00  0.00           N  
ATOM   1983  CA  GLY A1703      66.668  39.413 131.308  1.00  0.00           C  
ATOM   1984  C   GLY A1703      67.832  39.149 130.367  1.00  0.00           C  
ATOM   1985  O   GLY A1703      67.997  38.044 129.842  1.00  0.00           O  
ATOM   1986  N   THR A1704      68.643  40.174 130.131  1.00  0.00           N  
ATOM   1987  CA  THR A1704      69.797  40.029 129.249  1.00  0.00           C  
ATOM   1988  C   THR A1704      70.835  41.096 129.558  1.00  0.00           C  
ATOM   1989  O   THR A1704      70.492  42.214 129.917  1.00  0.00           O  
ATOM   1990  CB  THR A1704      69.372  40.127 127.743  1.00  0.00           C  
ATOM   1991  OG1 THR A1704      70.491  39.855 126.897  1.00  0.00           O  
ATOM   1992  CG2 THR A1704      68.835  41.523 127.403  1.00  0.00           C  
ATOM   1993  N   VAL A1705      72.111  40.731 129.451  1.00  0.00           N  
ATOM   1994  CA  VAL A1705      73.204  41.676 129.682  1.00  0.00           C  
ATOM   1995  C   VAL A1705      74.121  41.508 128.471  1.00  0.00           C  
ATOM   1996  O   VAL A1705      74.536  40.393 128.157  1.00  0.00           O  
ATOM   1997  CB  VAL A1705      73.967  41.376 130.995  1.00  0.00           C  
ATOM   1998  CG1 VAL A1705      75.117  42.360 131.150  1.00  0.00           C  
ATOM   1999  CG2 VAL A1705      73.027  41.492 132.189  1.00  0.00           C  
ATOM   2000  N   GLN A1706      74.431  42.605 127.786  1.00  0.00           N  
ATOM   2001  CA  GLN A1706      75.241  42.540 126.569  1.00  0.00           C  
ATOM   2002  C   GLN A1706      76.412  43.511 126.612  1.00  0.00           C  
ATOM   2003  O   GLN A1706      76.287  44.613 127.134  1.00  0.00           O  
ATOM   2004  CB  GLN A1706      74.348  42.837 125.358  1.00  0.00           C  
ATOM   2005  CG  GLN A1706      73.037  42.057 125.402  1.00  0.00           C  
ATOM   2006  CD  GLN A1706      71.953  42.638 124.515  1.00  0.00           C  
ATOM   2007  OE1 GLN A1706      72.175  43.607 123.791  1.00  0.00           O  
ATOM   2008  NE2 GLN A1706      70.773  42.037 124.565  1.00  0.00           N  
ATOM   2009  N   LEU A1707      77.544  43.100 126.048  1.00  0.00           N  
ATOM   2010  CA  LEU A1707      78.751  43.926 126.078  1.00  0.00           C  
ATOM   2011  C   LEU A1707      79.074  44.413 124.674  1.00  0.00           C  
ATOM   2012  O   LEU A1707      79.325  43.619 123.771  1.00  0.00           O  
ATOM   2013  CB  LEU A1707      79.905  43.105 126.662  1.00  0.00           C  
ATOM   2014  CG  LEU A1707      81.220  43.802 126.998  1.00  0.00           C  
ATOM   2015  CD1 LEU A1707      80.964  45.048 127.828  1.00  0.00           C  
ATOM   2016  CD2 LEU A1707      82.101  42.824 127.776  1.00  0.00           C  
ATOM   2017  N   ASP A1708      79.108  45.734 124.524  1.00  0.00           N  
ATOM   2018  CA  ASP A1708      79.272  46.393 123.230  1.00  0.00           C  
ATOM   2019  C   ASP A1708      80.506  47.297 123.104  1.00  0.00           C  
ATOM   2020  O   ASP A1708      80.611  48.307 123.796  1.00  0.00           O  
ATOM   2021  CB  ASP A1708      77.984  47.215 123.014  1.00  0.00           C  
ATOM   2022  CG  ASP A1708      77.847  47.806 121.625  1.00  0.00           C  
ATOM   2023  OD1 ASP A1708      78.840  47.930 120.881  1.00  0.00           O  
ATOM   2024  OD2 ASP A1708      76.697  48.181 121.282  1.00  0.00           O  
ATOM   2025  N   PHE A1709      81.428  46.928 122.216  1.00  0.00           N  
ATOM   2026  CA  PHE A1709      82.626  47.727 121.971  1.00  0.00           C  
ATOM   2027  C   PHE A1709      82.544  48.353 120.568  1.00  0.00           C  
ATOM   2028  O   PHE A1709      83.547  48.849 120.052  1.00  0.00           O  
ATOM   2029  CB  PHE A1709      83.897  46.859 122.017  1.00  0.00           C  
ATOM   2030  CG  PHE A1709      84.105  46.113 123.306  1.00  0.00           C  
ATOM   2031  CD1 PHE A1709      83.821  46.694 124.535  1.00  0.00           C  
ATOM   2032  CD2 PHE A1709      84.661  44.832 123.286  1.00  0.00           C  
ATOM   2033  CE1 PHE A1709      84.091  46.014 125.727  1.00  0.00           C  
ATOM   2034  CE2 PHE A1709      84.934  44.148 124.468  1.00  0.00           C  
ATOM   2035  CZ  PHE A1709      84.651  44.738 125.690  1.00  0.00           C  
ATOM   2036  N   SER A1710      81.365  48.334 119.949  1.00  0.00           N  
ATOM   2037  CA  SER A1710      81.214  48.861 118.590  1.00  0.00           C  
ATOM   2038  C   SER A1710      80.332  50.090 118.401  1.00  0.00           C  
ATOM   2039  O   SER A1710      80.695  51.023 117.683  1.00  0.00           O  
ATOM   2040  CB  SER A1710      80.678  47.762 117.665  1.00  0.00           C  
ATOM   2041  OG  SER A1710      81.637  46.737 117.454  1.00  0.00           O  
ATOM   2042  N   LEU A1725      79.157  50.082 119.019  1.00  0.00           N  
ATOM   2043  CA  LEU A1725      78.229  51.196 118.851  1.00  0.00           C  
ATOM   2044  C   LEU A1725      78.765  52.570 119.236  1.00  0.00           C  
ATOM   2045  O   LEU A1725      78.614  53.529 118.484  1.00  0.00           O  
ATOM   2046  CB  LEU A1725      76.942  50.930 119.630  1.00  0.00           C  
ATOM   2047  CG  LEU A1725      75.871  52.015 119.521  1.00  0.00           C  
ATOM   2048  CD1 LEU A1725      75.340  52.035 118.092  1.00  0.00           C  
ATOM   2049  CD2 LEU A1725      74.744  51.737 120.510  1.00  0.00           C  
ATOM   2050  N   PRO A1726      79.388  52.694 120.419  1.00  0.00           N  
ATOM   2051  CA  PRO A1726      79.911  53.999 120.832  1.00  0.00           C  
ATOM   2052  C   PRO A1726      80.784  54.646 119.766  1.00  0.00           C  
ATOM   2053  O   PRO A1726      80.595  55.808 119.410  1.00  0.00           O  
ATOM   2054  CB  PRO A1726      80.691  53.670 122.098  1.00  0.00           C  
ATOM   2055  CG  PRO A1726      79.919  52.514 122.660  1.00  0.00           C  
ATOM   2056  CD  PRO A1726      79.663  51.673 121.444  1.00  0.00           C  
ATOM   2057  N   SER A1727      81.734  53.877 119.253  1.00  0.00           N  
ATOM   2058  CA  SER A1727      82.639  54.379 118.234  1.00  0.00           C  
ATOM   2059  C   SER A1727      81.894  54.750 116.956  1.00  0.00           C  
ATOM   2060  O   SER A1727      82.168  55.783 116.347  1.00  0.00           O  
ATOM   2061  CB  SER A1727      83.708  53.332 117.923  1.00  0.00           C  
ATOM   2062  OG  SER A1727      84.614  53.846 116.972  1.00  0.00           O  
ATOM   2063  N   ARG A1728      80.953  53.906 116.547  1.00  0.00           N  
ATOM   2064  CA  ARG A1728      80.184  54.174 115.337  1.00  0.00           C  
ATOM   2065  C   ARG A1728      79.360  55.447 115.437  1.00  0.00           C  
ATOM   2066  O   ARG A1728      79.103  56.103 114.427  1.00  0.00           O  
ATOM   2067  CB  ARG A1728      79.276  52.986 115.011  1.00  0.00           C  
ATOM   2068  CG  ARG A1728      80.019  51.853 114.334  1.00  0.00           C  
ATOM   2069  CD  ARG A1728      79.264  50.540 114.386  1.00  0.00           C  
ATOM   2070  NE  ARG A1728      79.921  49.527 113.561  1.00  0.00           N  
ATOM   2071  CZ  ARG A1728      79.620  49.289 112.289  1.00  0.00           C  
ATOM   2072  NH1 ARG A1728      78.659  49.983 111.692  1.00  0.00           N  
ATOM   2073  NH2 ARG A1728      80.296  48.371 111.607  1.00  0.00           N  
ATOM   2074  N   LEU A1729      78.958  55.803 116.654  1.00  0.00           N  
ATOM   2075  CA  LEU A1729      78.160  57.000 116.857  1.00  0.00           C  
ATOM   2076  C   LEU A1729      78.954  58.175 117.435  1.00  0.00           C  
ATOM   2077  O   LEU A1729      78.379  59.119 117.969  1.00  0.00           O  
ATOM   2078  CB  LEU A1729      76.953  56.669 117.741  1.00  0.00           C  
ATOM   2079  CG  LEU A1729      75.971  55.681 117.100  1.00  0.00           C  
ATOM   2080  CD1 LEU A1729      74.791  55.455 118.043  1.00  0.00           C  
ATOM   2081  CD2 LEU A1729      75.486  56.216 115.768  1.00  0.00           C  
ATOM   2082  N   SER A1752      80.277  58.099 117.321  1.00  0.00           N  
ATOM   2083  CA  SER A1752      81.177  59.151 117.789  1.00  0.00           C  
ATOM   2084  C   SER A1752      81.063  59.525 119.267  1.00  0.00           C  
ATOM   2085  O   SER A1752      81.163  60.698 119.620  1.00  0.00           O  
ATOM   2086  CB  SER A1752      80.989  60.415 116.938  1.00  0.00           C  
ATOM   2087  OG  SER A1752      81.235  60.151 115.568  1.00  0.00           O  
ATOM   2088  N   ALA A1753      80.855  58.539 120.133  1.00  0.00           N  
ATOM   2089  CA  ALA A1753      80.765  58.814 121.559  1.00  0.00           C  
ATOM   2090  C   ALA A1753      82.175  58.830 122.147  1.00  0.00           C  
ATOM   2091  O   ALA A1753      83.016  58.000 121.780  1.00  0.00           O  
ATOM   2092  CB  ALA A1753      79.925  57.751 122.247  1.00  0.00           C  
ATOM   2093  N   SER A1757      82.432  59.768 123.053  1.00  0.00           N  
ATOM   2094  CA  SER A1757      83.746  59.870 123.685  1.00  0.00           C  
ATOM   2095  C   SER A1757      83.684  60.645 124.992  1.00  0.00           C  
ATOM   2096  O   SER A1757      82.685  61.300 125.294  1.00  0.00           O  
ATOM   2097  CB  SER A1757      84.738  60.575 122.750  1.00  0.00           C  
ATOM   2098  OG  SER A1757      84.486  61.976 122.692  1.00  0.00           O  
ATOM   2099  N   TYR A1758      84.757  60.555 125.771  1.00  0.00           N  
ATOM   2100  CA  TYR A1758      84.865  61.281 127.029  1.00  0.00           C  
ATOM   2101  C   TYR A1758      86.336  61.633 127.234  1.00  0.00           C  
ATOM   2102  O   TYR A1758      87.213  61.041 126.605  1.00  0.00           O  
ATOM   2103  CB  TYR A1758      84.365  60.447 128.214  1.00  0.00           C  
ATOM   2104  CG  TYR A1758      85.175  59.203 128.497  1.00  0.00           C  
ATOM   2105  CD1 TYR A1758      84.982  58.035 127.760  1.00  0.00           C  
ATOM   2106  CD2 TYR A1758      86.142  59.193 129.503  1.00  0.00           C  
ATOM   2107  CE1 TYR A1758      85.726  56.891 128.017  1.00  0.00           C  
ATOM   2108  CE2 TYR A1758      86.891  58.053 129.768  1.00  0.00           C  
ATOM   2109  CZ  TYR A1758      86.681  56.905 129.023  1.00  0.00           C  
ATOM   2110  OH  TYR A1758      87.437  55.780 129.272  1.00  0.00           O  
ATOM   2111  N   VAL A1759      86.587  62.603 128.104  1.00  0.00           N  
ATOM   2112  CA  VAL A1759      87.945  63.038 128.407  1.00  0.00           C  
ATOM   2113  C   VAL A1759      88.496  62.147 129.514  1.00  0.00           C  
ATOM   2114  O   VAL A1759      87.949  62.099 130.611  1.00  0.00           O  
ATOM   2115  CB  VAL A1759      87.950  64.512 128.872  1.00  0.00           C  
ATOM   2116  CG1 VAL A1759      89.365  64.953 129.207  1.00  0.00           C  
ATOM   2117  CG2 VAL A1759      87.355  65.395 127.785  1.00  0.00           C  
ATOM   2118  N   GLY A1760      89.575  61.432 129.219  1.00  0.00           N  
ATOM   2119  CA  GLY A1760      90.160  60.543 130.207  1.00  0.00           C  
ATOM   2120  C   GLY A1760      90.997  61.253 131.250  1.00  0.00           C  
ATOM   2121  O   GLY A1760      91.231  62.457 131.157  1.00  0.00           O  
ATOM   2122  N   GLU A1764      91.438  60.502 132.254  1.00  0.00           N  
ATOM   2123  CA  GLU A1764      92.266  61.048 133.320  1.00  0.00           C  
ATOM   2124  C   GLU A1764      93.540  61.649 132.733  1.00  0.00           C  
ATOM   2125  O   GLU A1764      94.030  62.671 133.213  1.00  0.00           O  
ATOM   2126  CB  GLU A1764      92.629  59.949 134.319  1.00  0.00           C  
ATOM   2127  CG  GLU A1764      91.446  59.417 135.110  1.00  0.00           C  
ATOM   2128  CD  GLU A1764      91.801  58.200 135.943  1.00  0.00           C  
ATOM   2129  OE1 GLU A1764      92.052  57.125 135.352  1.00  0.00           O  
ATOM   2130  OE2 GLU A1764      91.833  58.317 137.189  1.00  0.00           O  
ATOM   2131  N   ASP A1765      94.067  61.008 131.691  1.00  0.00           N  
ATOM   2132  CA  ASP A1765      95.283  61.479 131.029  1.00  0.00           C  
ATOM   2133  C   ASP A1765      94.970  62.645 130.101  1.00  0.00           C  
ATOM   2134  O   ASP A1765      95.819  63.088 129.325  1.00  0.00           O  
ATOM   2135  CB  ASP A1765      95.924  60.351 130.220  1.00  0.00           C  
ATOM   2136  CG  ASP A1765      94.950  59.692 129.260  1.00  0.00           C  
ATOM   2137  OD1 ASP A1765      93.983  60.361 128.826  1.00  0.00           O  
ATOM   2138  OD2 ASP A1765      95.162  58.505 128.932  1.00  0.00           O  
ATOM   2139  N   ASN A1767      93.736  63.130 130.187  1.00  0.00           N  
ATOM   2140  CA  ASN A1767      93.268  64.244 129.377  1.00  0.00           C  
ATOM   2141  C   ASN A1767      93.198  63.936 127.881  1.00  0.00           C  
ATOM   2142  O   ASN A1767      93.179  64.851 127.056  1.00  0.00           O  
ATOM   2143  CB  ASN A1767      94.144  65.477 129.606  1.00  0.00           C  
ATOM   2144  CG  ASN A1767      93.452  66.756 129.196  1.00  0.00           C  
ATOM   2145  OD1 ASN A1767      92.429  67.132 129.775  1.00  0.00           O  
ATOM   2146  ND2 ASN A1767      93.998  67.434 128.189  1.00  0.00           N  
ATOM   2147  N   GLU A1768      93.161  62.654 127.532  1.00  0.00           N  
ATOM   2148  CA  GLU A1768      93.060  62.257 126.132  1.00  0.00           C  
ATOM   2149  C   GLU A1768      91.644  61.760 125.845  1.00  0.00           C  
ATOM   2150  O   GLU A1768      90.955  61.285 126.745  1.00  0.00           O  
ATOM   2151  CB  GLU A1768      94.063  61.151 125.807  1.00  0.00           C  
ATOM   2152  CG  GLU A1768      94.047  60.718 124.341  1.00  0.00           C  
ATOM   2153  CD  GLU A1768      94.216  61.888 123.379  1.00  0.00           C  
ATOM   2154  OE1 GLU A1768      93.246  62.219 122.655  1.00  0.00           O  
ATOM   2155  OE2 GLU A1768      95.320  62.481 123.353  1.00  0.00           O  
ATOM   2156  N   ARG A1770      91.214  61.874 124.593  1.00  0.00           N  
ATOM   2157  CA  ARG A1770      89.877  61.434 124.207  1.00  0.00           C  
ATOM   2158  C   ARG A1770      89.785  59.909 124.197  1.00  0.00           C  
ATOM   2159  O   ARG A1770      90.596  59.239 123.562  1.00  0.00           O  
ATOM   2160  CB  ARG A1770      89.526  61.985 122.826  1.00  0.00           C  
ATOM   2161  CG  ARG A1770      88.114  61.667 122.370  1.00  0.00           C  
ATOM   2162  CD  ARG A1770      87.842  62.269 121.003  1.00  0.00           C  
ATOM   2163  NE  ARG A1770      87.515  61.250 120.012  1.00  0.00           N  
ATOM   2164  CZ  ARG A1770      86.290  60.997 119.562  1.00  0.00           C  
ATOM   2165  NH1 ARG A1770      85.248  61.690 120.007  1.00  0.00           N  
ATOM   2166  NH2 ARG A1770      86.108  60.047 118.656  1.00  0.00           N  
ATOM   2167  N   LYS A1771      88.792  59.371 124.903  1.00  0.00           N  
ATOM   2168  CA  LYS A1771      88.590  57.925 124.984  1.00  0.00           C  
ATOM   2169  C   LYS A1771      87.171  57.574 124.536  1.00  0.00           C  
ATOM   2170  O   LYS A1771      86.273  58.406 124.611  1.00  0.00           O  
ATOM   2171  CB  LYS A1771      88.768  57.446 126.426  1.00  0.00           C  
ATOM   2172  CG  LYS A1771      89.975  58.015 127.149  1.00  0.00           C  
ATOM   2173  CD  LYS A1771      91.262  57.463 126.595  1.00  0.00           C  
ATOM   2174  CE  LYS A1771      92.447  58.022 127.363  1.00  0.00           C  
ATOM   2175  NZ  LYS A1771      93.728  57.428 126.892  1.00  0.00           N  
ATOM   2176  N   VAL A1772      86.979  56.343 124.073  1.00  0.00           N  
ATOM   2177  CA  VAL A1772      85.659  55.882 123.642  1.00  0.00           C  
ATOM   2178  C   VAL A1772      85.102  54.991 124.746  1.00  0.00           C  
ATOM   2179  O   VAL A1772      85.749  54.034 125.166  1.00  0.00           O  
ATOM   2180  CB  VAL A1772      85.740  55.074 122.326  1.00  0.00           C  
ATOM   2181  CG1 VAL A1772      84.362  54.532 121.963  1.00  0.00           C  
ATOM   2182  CG2 VAL A1772      86.263  55.963 121.200  1.00  0.00           C  
ATOM   2183  N   PRO A1773      83.894  55.298 125.244  1.00  0.00           N  
ATOM   2184  CA  PRO A1773      83.333  54.466 126.308  1.00  0.00           C  
ATOM   2185  C   PRO A1773      82.847  53.104 125.843  1.00  0.00           C  
ATOM   2186  O   PRO A1773      82.484  52.922 124.686  1.00  0.00           O  
ATOM   2187  CB  PRO A1773      82.177  55.314 126.822  1.00  0.00           C  
ATOM   2188  CG  PRO A1773      81.663  55.922 125.554  1.00  0.00           C  
ATOM   2189  CD  PRO A1773      82.947  56.358 124.851  1.00  0.00           C  
ATOM   2190  N   VAL A1774      82.857  52.152 126.766  1.00  0.00           N  
ATOM   2191  CA  VAL A1774      82.343  50.815 126.514  1.00  0.00           C  
ATOM   2192  C   VAL A1774      80.860  50.948 126.867  1.00  0.00           C  
ATOM   2193  O   VAL A1774      80.495  51.775 127.695  1.00  0.00           O  
ATOM   2194  CB  VAL A1774      82.990  49.792 127.467  1.00  0.00           C  
ATOM   2195  CG1 VAL A1774      82.266  48.452 127.380  1.00  0.00           C  
ATOM   2196  CG2 VAL A1774      84.462  49.651 127.132  1.00  0.00           C  
ATOM   2197  N   MET A1775      79.999  50.162 126.229  1.00  0.00           N  
ATOM   2198  CA  MET A1775      78.582  50.236 126.559  1.00  0.00           C  
ATOM   2199  C   MET A1775      78.051  48.862 126.924  1.00  0.00           C  
ATOM   2200  O   MET A1775      78.273  47.883 126.215  1.00  0.00           O  
ATOM   2201  CB  MET A1775      77.761  50.801 125.390  1.00  0.00           C  
ATOM   2202  CG  MET A1775      76.347  51.278 125.800  1.00  0.00           C  
ATOM   2203  SD  MET A1775      75.447  52.253 124.531  1.00  0.00           S  
ATOM   2204  CE  MET A1775      76.762  52.666 123.501  1.00  0.00           C  
ATOM   2205  N   ILE A1776      77.368  48.804 128.054  1.00  0.00           N  
ATOM   2206  CA  ILE A1776      76.745  47.571 128.508  1.00  0.00           C  
ATOM   2207  C   ILE A1776      75.247  47.769 128.292  1.00  0.00           C  
ATOM   2208  O   ILE A1776      74.687  48.781 128.725  1.00  0.00           O  
ATOM   2209  CB  ILE A1776      76.993  47.324 130.008  1.00  0.00           C  
ATOM   2210  CG1 ILE A1776      78.483  47.057 130.248  1.00  0.00           C  
ATOM   2211  CG2 ILE A1776      76.141  46.141 130.485  1.00  0.00           C  
ATOM   2212  CD1 ILE A1776      78.865  47.079 131.709  1.00  0.00           C  
ATOM   2213  N   HIS A1777      74.619  46.825 127.595  1.00  0.00           N  
ATOM   2214  CA  HIS A1777      73.173  46.871 127.352  1.00  0.00           C  
ATOM   2215  C   HIS A1777      72.518  45.910 128.340  1.00  0.00           C  
ATOM   2216  O   HIS A1777      73.029  44.811 128.554  1.00  0.00           O  
ATOM   2217  CB  HIS A1777      72.790  46.320 125.967  1.00  0.00           C  
ATOM   2218  CG  HIS A1777      73.466  46.976 124.807  1.00  0.00           C  
ATOM   2219  ND1 HIS A1777      72.758  47.479 123.735  1.00  0.00           N  
ATOM   2220  CD2 HIS A1777      74.771  47.121 124.486  1.00  0.00           C  
ATOM   2221  CE1 HIS A1777      73.599  47.901 122.804  1.00  0.00           C  
ATOM   2222  NE2 HIS A1777      74.826  47.693 123.241  1.00  0.00           N  
ATOM   2223  N   ARG A1778      71.404  46.295 128.954  1.00  0.00           N  
ATOM   2224  CA  ARG A1778      70.726  45.317 129.790  1.00  0.00           C  
ATOM   2225  C   ARG A1778      69.256  45.613 130.000  1.00  0.00           C  
ATOM   2226  O   ARG A1778      68.836  46.773 129.996  1.00  0.00           O  
ATOM   2227  CB  ARG A1778      71.435  45.146 131.148  1.00  0.00           C  
ATOM   2228  CG  ARG A1778      70.717  45.743 132.357  1.00  0.00           C  
ATOM   2229  CD  ARG A1778      70.891  47.261 132.438  1.00  0.00           C  
ATOM   2230  NE  ARG A1778      70.168  47.802 133.586  1.00  0.00           N  
ATOM   2231  CZ  ARG A1778      68.845  47.938 133.649  1.00  0.00           C  
ATOM   2232  NH1 ARG A1778      68.076  47.582 132.620  1.00  0.00           N  
ATOM   2233  NH2 ARG A1778      68.285  48.398 134.762  1.00  0.00           N  
ATOM   2234  N   ALA A1779      68.482  44.537 130.129  1.00  0.00           N  
ATOM   2235  CA  ALA A1779      67.055  44.616 130.432  1.00  0.00           C  
ATOM   2236  C   ALA A1779      66.921  43.583 131.548  1.00  0.00           C  
ATOM   2237  O   ALA A1779      67.527  42.510 131.475  1.00  0.00           O  
ATOM   2238  CB  ALA A1779      66.200  44.231 129.225  1.00  0.00           C  
ATOM   2239  N   ILE A1780      66.179  43.900 132.599  1.00  0.00           N  
ATOM   2240  CA  ILE A1780      66.049  42.945 133.690  1.00  0.00           C  
ATOM   2241  C   ILE A1780      64.816  42.079 133.484  1.00  0.00           C  
ATOM   2242  O   ILE A1780      64.917  40.857 133.433  1.00  0.00           O  
ATOM   2243  CB  ILE A1780      65.977  43.654 135.051  1.00  0.00           C  
ATOM   2244  CG1 ILE A1780      67.137  44.653 135.192  1.00  0.00           C  
ATOM   2245  CG2 ILE A1780      66.031  42.610 136.169  1.00  0.00           C  
ATOM   2246  CD1 ILE A1780      68.537  44.034 135.084  1.00  0.00           C  
ATOM   2247  N   LEU A1781      63.651  42.707 133.353  1.00  0.00           N  
ATOM   2248  CA  LEU A1781      62.431  41.947 133.109  1.00  0.00           C  
ATOM   2249  C   LEU A1781      62.436  41.479 131.651  1.00  0.00           C  
ATOM   2250  O   LEU A1781      61.921  40.408 131.342  1.00  0.00           O  
ATOM   2251  CB  LEU A1781      61.186  42.803 133.374  1.00  0.00           C  
ATOM   2252  CG  LEU A1781      61.093  43.541 134.705  1.00  0.00           C  
ATOM   2253  CD1 LEU A1781      59.696  44.139 134.843  1.00  0.00           C  
ATOM   2254  CD2 LEU A1781      61.385  42.588 135.865  1.00  0.00           C  
ATOM   2255  N   GLY A1782      63.059  42.266 130.770  1.00  0.00           N  
ATOM   2256  CA  GLY A1782      63.112  41.955 129.344  1.00  0.00           C  
ATOM   2257  C   GLY A1782      62.168  42.942 128.676  1.00  0.00           C  
ATOM   2258  O   GLY A1782      62.574  44.043 128.293  1.00  0.00           O  
ATOM   2259  N   SER A1783      60.918  42.532 128.497  1.00  0.00           N  
ATOM   2260  CA  SER A1783      59.878  43.435 128.002  1.00  0.00           C  
ATOM   2261  C   SER A1783      58.722  43.279 128.993  1.00  0.00           C  
ATOM   2262  O   SER A1783      58.522  42.203 129.594  1.00  0.00           O  
ATOM   2263  CB  SER A1783      59.410  43.097 126.578  1.00  0.00           C  
ATOM   2264  OG  SER A1783      58.730  41.851 126.497  1.00  0.00           O  
ATOM   2265  N   MET A1784      57.963  44.347 129.183  1.00  0.00           N  
ATOM   2266  CA  MET A1784      56.844  44.296 130.114  1.00  0.00           C  
ATOM   2267  C   MET A1784      55.834  43.264 129.622  1.00  0.00           C  
ATOM   2268  O   MET A1784      55.273  42.506 130.415  1.00  0.00           O  
ATOM   2269  CB  MET A1784      56.204  45.683 130.234  1.00  0.00           C  
ATOM   2270  CG  MET A1784      57.197  46.802 130.549  1.00  0.00           C  
ATOM   2271  SD  MET A1784      58.079  46.610 132.119  1.00  0.00           S  
ATOM   2272  CE  MET A1784      56.858  46.080 133.003  1.00  0.00           C  
ATOM   2273  N   GLU A1785      55.625  43.224 128.310  1.00  0.00           N  
ATOM   2274  CA  GLU A1785      54.693  42.279 127.714  1.00  0.00           C  
ATOM   2275  C   GLU A1785      55.070  40.831 128.005  1.00  0.00           C  
ATOM   2276  O   GLU A1785      54.271  40.064 128.559  1.00  0.00           O  
ATOM   2277  CB  GLU A1785      54.618  42.490 126.198  1.00  0.00           C  
ATOM   2278  CG  GLU A1785      53.820  43.721 125.783  1.00  0.00           C  
ATOM   2279  CD  GLU A1785      54.504  45.052 126.070  1.00  0.00           C  
ATOM   2280  OE1 GLU A1785      53.794  46.084 125.973  1.00  0.00           O  
ATOM   2281  OE2 GLU A1785      55.721  45.091 126.361  1.00  0.00           O  
ATOM   2282  N   ARG A1786      56.286  40.448 127.648  1.00  0.00           N  
ATOM   2283  CA  ARG A1786      56.719  39.074 127.865  1.00  0.00           C  
ATOM   2284  C   ARG A1786      56.767  38.730 129.346  1.00  0.00           C  
ATOM   2285  O   ARG A1786      56.376  37.633 129.747  1.00  0.00           O  
ATOM   2286  CB  ARG A1786      58.093  38.850 127.234  1.00  0.00           C  
ATOM   2287  CG  ARG A1786      58.665  37.456 127.448  1.00  0.00           C  
ATOM   2288  CD  ARG A1786      59.922  37.253 126.616  1.00  0.00           C  
ATOM   2289  NE  ARG A1786      59.619  37.289 125.187  1.00  0.00           N  
ATOM   2290  CZ  ARG A1786      60.513  37.117 124.226  1.00  0.00           C  
ATOM   2291  NH1 ARG A1786      61.792  36.890 124.533  1.00  0.00           N  
ATOM   2292  NH2 ARG A1786      60.132  37.170 122.952  1.00  0.00           N  
ATOM   2293  N   PHE A1787      57.231  39.665 130.166  1.00  0.00           N  
ATOM   2294  CA  PHE A1787      57.326  39.385 131.592  1.00  0.00           C  
ATOM   2295  C   PHE A1787      55.943  39.169 132.190  1.00  0.00           C  
ATOM   2296  O   PHE A1787      55.754  38.273 133.021  1.00  0.00           O  
ATOM   2297  CB  PHE A1787      58.041  40.521 132.326  1.00  0.00           C  
ATOM   2298  CG  PHE A1787      58.591  40.112 133.666  1.00  0.00           C  
ATOM   2299  CD1 PHE A1787      59.733  39.314 133.745  1.00  0.00           C  
ATOM   2300  CD2 PHE A1787      57.960  40.512 134.842  1.00  0.00           C  
ATOM   2301  CE1 PHE A1787      60.244  38.922 135.000  1.00  0.00           C  
ATOM   2302  CE2 PHE A1787      58.463  40.125 136.100  1.00  0.00           C  
ATOM   2303  CZ  PHE A1787      59.603  39.334 136.169  1.00  0.00           C  
ATOM   2304  N   ILE A1788      54.967  39.975 131.777  1.00  0.00           N  
ATOM   2305  CA  ILE A1788      53.613  39.812 132.304  1.00  0.00           C  
ATOM   2306  C   ILE A1788      53.069  38.471 131.834  1.00  0.00           C  
ATOM   2307  O   ILE A1788      52.354  37.803 132.577  1.00  0.00           O  
ATOM   2308  CB  ILE A1788      52.696  40.993 131.875  1.00  0.00           C  
ATOM   2309  CG1 ILE A1788      53.125  42.241 132.659  1.00  0.00           C  
ATOM   2310  CG2 ILE A1788      51.215  40.667 132.141  1.00  0.00           C  
ATOM   2311  CD1 ILE A1788      52.478  43.532 132.228  1.00  0.00           C  
ATOM   2312  N   GLY A1789      53.418  38.074 130.611  1.00  0.00           N  
ATOM   2313  CA  GLY A1789      52.974  36.777 130.116  1.00  0.00           C  
ATOM   2314  C   GLY A1789      53.513  35.675 131.021  1.00  0.00           C  
ATOM   2315  O   GLY A1789      52.783  34.754 131.403  1.00  0.00           O  
ATOM   2316  N   ILE A1790      54.791  35.768 131.375  1.00  0.00           N  
ATOM   2317  CA  ILE A1790      55.415  34.772 132.239  1.00  0.00           C  
ATOM   2318  C   ILE A1790      54.778  34.773 133.634  1.00  0.00           C  
ATOM   2319  O   ILE A1790      54.466  33.716 134.176  1.00  0.00           O  
ATOM   2320  CB  ILE A1790      56.942  35.030 132.352  1.00  0.00           C  
ATOM   2321  CG1 ILE A1790      57.628  34.708 131.011  1.00  0.00           C  
ATOM   2322  CG2 ILE A1790      57.536  34.200 133.492  1.00  0.00           C  
ATOM   2323  CD1 ILE A1790      57.674  33.209 130.661  1.00  0.00           C  
ATOM   2324  N   LEU A1791      54.572  35.953 134.212  1.00  0.00           N  
ATOM   2325  CA  LEU A1791      53.961  36.046 135.537  1.00  0.00           C  
ATOM   2326  C   LEU A1791      52.545  35.476 135.540  1.00  0.00           C  
ATOM   2327  O   LEU A1791      52.136  34.791 136.489  1.00  0.00           O  
ATOM   2328  CB  LEU A1791      53.903  37.500 136.006  1.00  0.00           C  
ATOM   2329  CG  LEU A1791      55.227  38.201 136.319  1.00  0.00           C  
ATOM   2330  CD1 LEU A1791      54.911  39.577 136.868  1.00  0.00           C  
ATOM   2331  CD2 LEU A1791      56.053  37.391 137.324  1.00  0.00           C  
ATOM   2332  N   THR A1792      51.787  35.771 134.490  1.00  0.00           N  
ATOM   2333  CA  THR A1792      50.411  35.299 134.398  1.00  0.00           C  
ATOM   2334  C   THR A1792      50.355  33.781 134.450  1.00  0.00           C  
ATOM   2335  O   THR A1792      49.500  33.210 135.134  1.00  0.00           O  
ATOM   2336  CB  THR A1792      49.749  35.804 133.109  1.00  0.00           C  
ATOM   2337  OG1 THR A1792      49.756  37.239 133.115  1.00  0.00           O  
ATOM   2338  CG2 THR A1792      48.301  35.324 133.019  1.00  0.00           C  
ATOM   2339  N   GLU A1793      51.273  33.122 133.754  1.00  0.00           N  
ATOM   2340  CA  GLU A1793      51.289  31.661 133.767  1.00  0.00           C  
ATOM   2341  C   GLU A1793      51.890  31.111 135.060  1.00  0.00           C  
ATOM   2342  O   GLU A1793      51.408  30.113 135.604  1.00  0.00           O  
ATOM   2343  CB  GLU A1793      52.027  31.132 132.533  1.00  0.00           C  
ATOM   2344  CG  GLU A1793      51.355  31.616 131.249  1.00  0.00           C  
ATOM   2345  CD  GLU A1793      51.675  30.798 130.019  1.00  0.00           C  
ATOM   2346  OE1 GLU A1793      52.543  29.906 130.081  1.00  0.00           O  
ATOM   2347  OE2 GLU A1793      51.049  31.055 128.971  1.00  0.00           O  
ATOM   2348  N   GLU A1794      52.922  31.771 135.569  1.00  0.00           N  
ATOM   2349  CA  GLU A1794      53.557  31.340 136.807  1.00  0.00           C  
ATOM   2350  C   GLU A1794      52.553  31.296 137.959  1.00  0.00           C  
ATOM   2351  O   GLU A1794      52.514  30.326 138.727  1.00  0.00           O  
ATOM   2352  CB  GLU A1794      54.698  32.294 137.170  1.00  0.00           C  
ATOM   2353  CG  GLU A1794      54.849  32.481 138.663  1.00  0.00           C  
ATOM   2354  CD  GLU A1794      56.148  31.968 139.207  1.00  0.00           C  
ATOM   2355  OE1 GLU A1794      56.556  30.842 138.835  1.00  0.00           O  
ATOM   2356  OE2 GLU A1794      56.760  32.690 140.031  1.00  0.00           O  
ATOM   2357  N   PHE A1795      51.738  32.342 138.073  1.00  0.00           N  
ATOM   2358  CA  PHE A1795      50.755  32.426 139.151  1.00  0.00           C  
ATOM   2359  C   PHE A1795      49.375  31.908 138.776  1.00  0.00           C  
ATOM   2360  O   PHE A1795      48.485  31.865 139.628  1.00  0.00           O  
ATOM   2361  CB  PHE A1795      50.608  33.880 139.630  1.00  0.00           C  
ATOM   2362  CG  PHE A1795      51.879  34.483 140.154  1.00  0.00           C  
ATOM   2363  CD1 PHE A1795      52.554  33.902 141.222  1.00  0.00           C  
ATOM   2364  CD2 PHE A1795      52.401  35.636 139.576  1.00  0.00           C  
ATOM   2365  CE1 PHE A1795      53.741  34.463 141.709  1.00  0.00           C  
ATOM   2366  CE2 PHE A1795      53.588  36.204 140.056  1.00  0.00           C  
ATOM   2367  CZ  PHE A1795      54.253  35.613 141.121  1.00  0.00           C  
ATOM   2368  N   ALA A1796      49.195  31.519 137.517  1.00  0.00           N  
ATOM   2369  CA  ALA A1796      47.895  31.041 137.040  1.00  0.00           C  
ATOM   2370  C   ALA A1796      46.839  32.106 137.326  1.00  0.00           C  
ATOM   2371  O   ALA A1796      45.693  31.805 137.655  1.00  0.00           O  
ATOM   2372  CB  ALA A1796      47.524  29.714 137.723  1.00  0.00           C  
ATOM   2373  N   GLY A1797      47.241  33.368 137.197  1.00  0.00           N  
ATOM   2374  CA  GLY A1797      46.329  34.468 137.429  1.00  0.00           C  
ATOM   2375  C   GLY A1797      46.212  34.948 138.862  1.00  0.00           C  
ATOM   2376  O   GLY A1797      45.602  35.983 139.099  1.00  0.00           O  
ATOM   2377  N   PHE A1798      46.778  34.203 139.811  1.00  0.00           N  
ATOM   2378  CA  PHE A1798      46.719  34.595 141.216  1.00  0.00           C  
ATOM   2379  C   PHE A1798      47.861  35.564 141.496  1.00  0.00           C  
ATOM   2380  O   PHE A1798      48.793  35.263 142.228  1.00  0.00           O  
ATOM   2381  CB  PHE A1798      46.836  33.366 142.135  1.00  0.00           C  
ATOM   2382  CG  PHE A1798      45.628  32.460 142.104  1.00  0.00           C  
ATOM   2383  CD1 PHE A1798      45.503  31.463 141.139  1.00  0.00           C  
ATOM   2384  CD2 PHE A1798      44.613  32.614 143.045  1.00  0.00           C  
ATOM   2385  CE1 PHE A1798      44.377  30.628 141.116  1.00  0.00           C  
ATOM   2386  CE2 PHE A1798      43.486  31.785 143.031  1.00  0.00           C  
ATOM   2387  CZ  PHE A1798      43.368  30.793 142.065  1.00  0.00           C  
ATOM   2388  N   PHE A1799      47.788  36.729 140.877  1.00  0.00           N  
ATOM   2389  CA  PHE A1799      48.828  37.734 141.067  1.00  0.00           C  
ATOM   2390  C   PHE A1799      48.974  38.149 142.522  1.00  0.00           C  
ATOM   2391  O   PHE A1799      47.978  38.342 143.213  1.00  0.00           O  
ATOM   2392  CB  PHE A1799      48.489  38.983 140.261  1.00  0.00           C  
ATOM   2393  CG  PHE A1799      48.492  38.766 138.779  1.00  0.00           C  
ATOM   2394  CD1 PHE A1799      49.692  38.563 138.104  1.00  0.00           C  
ATOM   2395  CD2 PHE A1799      47.298  38.752 138.060  1.00  0.00           C  
ATOM   2396  CE1 PHE A1799      49.708  38.350 136.733  1.00  0.00           C  
ATOM   2397  CE2 PHE A1799      47.299  38.538 136.681  1.00  0.00           C  
ATOM   2398  CZ  PHE A1799      48.508  38.338 136.016  1.00  0.00           C  
ATOM   2399  N   PRO A1800      50.223  38.289 143.006  1.00  0.00           N  
ATOM   2400  CA  PRO A1800      50.439  38.711 144.397  1.00  0.00           C  
ATOM   2401  C   PRO A1800      49.645  40.009 144.575  1.00  0.00           C  
ATOM   2402  O   PRO A1800      49.472  40.772 143.616  1.00  0.00           O  
ATOM   2403  CB  PRO A1800      51.945  38.942 144.452  1.00  0.00           C  
ATOM   2404  CG  PRO A1800      52.474  37.905 143.519  1.00  0.00           C  
ATOM   2405  CD  PRO A1800      51.502  37.961 142.347  1.00  0.00           C  
ATOM   2406  N   THR A1801      49.186  40.283 145.789  1.00  0.00           N  
ATOM   2407  CA  THR A1801      48.356  41.456 146.030  1.00  0.00           C  
ATOM   2408  C   THR A1801      48.896  42.777 145.485  1.00  0.00           C  
ATOM   2409  O   THR A1801      48.137  43.556 144.909  1.00  0.00           O  
ATOM   2410  CB  THR A1801      47.999  41.562 147.537  1.00  0.00           C  
ATOM   2411  OG1 THR A1801      47.377  40.329 147.934  1.00  0.00           O  
ATOM   2412  CG2 THR A1801      47.012  42.704 147.808  1.00  0.00           C  
ATOM   2413  N   TRP A1802      50.196  43.015 145.614  1.00  0.00           N  
ATOM   2414  CA  TRP A1802      50.735  44.272 145.104  1.00  0.00           C  
ATOM   2415  C   TRP A1802      50.541  44.462 143.595  1.00  0.00           C  
ATOM   2416  O   TRP A1802      50.487  45.601 143.119  1.00  0.00           O  
ATOM   2417  CB  TRP A1802      52.222  44.427 145.458  1.00  0.00           C  
ATOM   2418  CG  TRP A1802      53.175  43.513 144.740  1.00  0.00           C  
ATOM   2419  CD1 TRP A1802      53.469  42.222 145.059  1.00  0.00           C  
ATOM   2420  CD2 TRP A1802      54.032  43.859 143.639  1.00  0.00           C  
ATOM   2421  NE1 TRP A1802      54.463  41.740 144.238  1.00  0.00           N  
ATOM   2422  CE2 TRP A1802      54.827  42.726 143.356  1.00  0.00           C  
ATOM   2423  CE3 TRP A1802      54.204  45.020 142.868  1.00  0.00           C  
ATOM   2424  CZ2 TRP A1802      55.787  42.715 142.333  1.00  0.00           C  
ATOM   2425  CZ3 TRP A1802      55.161  45.012 141.847  1.00  0.00           C  
ATOM   2426  CH2 TRP A1802      55.939  43.867 141.590  1.00  0.00           C  
ATOM   2427  N   LEU A1803      50.429  43.357 142.857  1.00  0.00           N  
ATOM   2428  CA  LEU A1803      50.245  43.399 141.395  1.00  0.00           C  
ATOM   2429  C   LEU A1803      48.801  43.223 140.951  1.00  0.00           C  
ATOM   2430  O   LEU A1803      48.451  43.527 139.813  1.00  0.00           O  
ATOM   2431  CB  LEU A1803      51.061  42.295 140.730  1.00  0.00           C  
ATOM   2432  CG  LEU A1803      52.561  42.463 140.569  1.00  0.00           C  
ATOM   2433  CD1 LEU A1803      53.170  41.149 140.090  1.00  0.00           C  
ATOM   2434  CD2 LEU A1803      52.824  43.582 139.567  1.00  0.00           C  
ATOM   2435  N   ALA A1804      47.957  42.725 141.846  1.00  0.00           N  
ATOM   2436  CA  ALA A1804      46.560  42.473 141.504  1.00  0.00           C  
ATOM   2437  C   ALA A1804      45.813  43.702 140.996  1.00  0.00           C  
ATOM   2438  O   ALA A1804      45.795  44.733 141.659  1.00  0.00           O  
ATOM   2439  CB  ALA A1804      45.835  41.891 142.713  1.00  0.00           C  
ATOM   2440  N   PRO A1805      45.184  43.603 139.806  1.00  0.00           N  
ATOM   2441  CA  PRO A1805      44.438  44.748 139.260  1.00  0.00           C  
ATOM   2442  C   PRO A1805      43.428  45.287 140.269  1.00  0.00           C  
ATOM   2443  O   PRO A1805      43.326  46.493 140.477  1.00  0.00           O  
ATOM   2444  CB  PRO A1805      43.754  44.167 138.025  1.00  0.00           C  
ATOM   2445  CG  PRO A1805      44.706  43.147 137.564  1.00  0.00           C  
ATOM   2446  CD  PRO A1805      45.207  42.485 138.844  1.00  0.00           C  
ATOM   2447  N   VAL A1806      42.663  44.382 140.878  1.00  0.00           N  
ATOM   2448  CA  VAL A1806      41.683  44.756 141.893  1.00  0.00           C  
ATOM   2449  C   VAL A1806      42.100  43.948 143.118  1.00  0.00           C  
ATOM   2450  O   VAL A1806      42.066  42.713 143.102  1.00  0.00           O  
ATOM   2451  CB  VAL A1806      40.242  44.376 141.484  1.00  0.00           C  
ATOM   2452  CG1 VAL A1806      39.287  44.697 142.629  1.00  0.00           C  
ATOM   2453  CG2 VAL A1806      39.825  45.140 140.217  1.00  0.00           C  
ATOM   2454  N   GLN A1807      42.515  44.637 144.175  1.00  0.00           N  
ATOM   2455  CA  GLN A1807      42.987  43.968 145.382  1.00  0.00           C  
ATOM   2456  C   GLN A1807      41.882  43.531 146.344  1.00  0.00           C  
ATOM   2457  O   GLN A1807      42.003  42.500 147.014  1.00  0.00           O  
ATOM   2458  CB  GLN A1807      43.996  44.891 146.097  1.00  0.00           C  
ATOM   2459  CG  GLN A1807      45.240  45.166 145.230  1.00  0.00           C  
ATOM   2460  CD  GLN A1807      46.069  46.362 145.691  1.00  0.00           C  
ATOM   2461  OE1 GLN A1807      45.522  47.386 146.105  1.00  0.00           O  
ATOM   2462  NE2 GLN A1807      47.392  46.246 145.584  1.00  0.00           N  
ATOM   2463  N   VAL A1808      40.800  44.297 146.381  1.00  0.00           N  
ATOM   2464  CA  VAL A1808      39.689  44.016 147.283  1.00  0.00           C  
ATOM   2465  C   VAL A1808      38.342  44.329 146.665  1.00  0.00           C  
ATOM   2466  O   VAL A1808      38.180  45.352 146.007  1.00  0.00           O  
ATOM   2467  CB  VAL A1808      39.783  44.889 148.558  1.00  0.00           C  
ATOM   2468  CG1 VAL A1808      38.598  44.607 149.474  1.00  0.00           C  
ATOM   2469  CG2 VAL A1808      41.094  44.642 149.276  1.00  0.00           C  
ATOM   2470  N   VAL A1809      37.376  43.437 146.865  1.00  0.00           N  
ATOM   2471  CA  VAL A1809      36.020  43.704 146.414  1.00  0.00           C  
ATOM   2472  C   VAL A1809      35.164  43.629 147.677  1.00  0.00           C  
ATOM   2473  O   VAL A1809      35.292  42.692 148.480  1.00  0.00           O  
ATOM   2474  CB  VAL A1809      35.504  42.681 145.376  1.00  0.00           C  
ATOM   2475  CG1 VAL A1809      34.003  42.870 145.168  1.00  0.00           C  
ATOM   2476  CG2 VAL A1809      36.224  42.889 144.048  1.00  0.00           C  
ATOM   2477  N   ILE A1810      34.337  44.646 147.878  1.00  0.00           N  
ATOM   2478  CA  ILE A1810      33.454  44.694 149.035  1.00  0.00           C  
ATOM   2479  C   ILE A1810      32.053  44.470 148.479  1.00  0.00           C  
ATOM   2480  O   ILE A1810      31.633  45.141 147.536  1.00  0.00           O  
ATOM   2481  CB  ILE A1810      33.550  46.064 149.755  1.00  0.00           C  
ATOM   2482  CG1 ILE A1810      35.014  46.368 150.101  1.00  0.00           C  
ATOM   2483  CG2 ILE A1810      32.709  46.039 151.035  1.00  0.00           C  
ATOM   2484  CD1 ILE A1810      35.228  47.701 150.832  1.00  0.00           C  
ATOM   2485  N   MET A1811      31.330  43.513 149.051  1.00  0.00           N  
ATOM   2486  CA  MET A1811      29.998  43.208 148.551  1.00  0.00           C  
ATOM   2487  C   MET A1811      28.918  43.231 149.617  1.00  0.00           C  
ATOM   2488  O   MET A1811      29.165  42.909 150.778  1.00  0.00           O  
ATOM   2489  CB  MET A1811      30.012  41.840 147.851  1.00  0.00           C  
ATOM   2490  CG  MET A1811      30.607  40.718 148.669  1.00  0.00           C  
ATOM   2491  SD  MET A1811      31.214  39.341 147.637  1.00  0.00           S  
ATOM   2492  CE  MET A1811      32.933  39.733 147.589  1.00  0.00           C  
ATOM   2493  N   ASN A1812      27.722  43.631 149.208  1.00  0.00           N  
ATOM   2494  CA  ASN A1812      26.587  43.674 150.119  1.00  0.00           C  
ATOM   2495  C   ASN A1812      25.777  42.408 149.869  1.00  0.00           C  
ATOM   2496  O   ASN A1812      26.085  41.635 148.959  1.00  0.00           O  
ATOM   2497  CB  ASN A1812      25.724  44.915 149.844  1.00  0.00           C  
ATOM   2498  CG  ASN A1812      25.067  44.892 148.465  1.00  0.00           C  
ATOM   2499  OD1 ASN A1812      25.335  44.015 147.640  1.00  0.00           O  
ATOM   2500  ND2 ASN A1812      24.205  45.868 148.210  1.00  0.00           N  
ATOM   2501  N   ILE A1813      24.760  42.186 150.694  1.00  0.00           N  
ATOM   2502  CA  ILE A1813      23.886  41.029 150.530  1.00  0.00           C  
ATOM   2503  C   ILE A1813      22.606  41.572 149.915  1.00  0.00           C  
ATOM   2504  O   ILE A1813      22.107  41.054 148.917  1.00  0.00           O  
ATOM   2505  CB  ILE A1813      23.561  40.363 151.881  1.00  0.00           C  
ATOM   2506  CG1 ILE A1813      24.844  39.836 152.523  1.00  0.00           C  
ATOM   2507  CG2 ILE A1813      22.578  39.214 151.672  1.00  0.00           C  
ATOM   2508  CD1 ILE A1813      25.545  38.774 151.702  1.00  0.00           C  
ATOM   2509  N   THR A1814      22.093  42.638 150.521  1.00  0.00           N  
ATOM   2510  CA  THR A1814      20.892  43.311 150.047  1.00  0.00           C  
ATOM   2511  C   THR A1814      21.226  44.794 150.021  1.00  0.00           C  
ATOM   2512  O   THR A1814      22.207  45.219 150.637  1.00  0.00           O  
ATOM   2513  CB  THR A1814      19.697  43.085 150.998  1.00  0.00           C  
ATOM   2514  OG1 THR A1814      20.033  43.555 152.308  1.00  0.00           O  
ATOM   2515  CG2 THR A1814      19.344  41.608 151.070  1.00  0.00           C  
ATOM   2516  N   ASP A1815      20.419  45.584 149.318  1.00  0.00           N  
ATOM   2517  CA  ASP A1815      20.674  47.018 149.238  1.00  0.00           C  
ATOM   2518  C   ASP A1815      20.701  47.656 150.622  1.00  0.00           C  
ATOM   2519  O   ASP A1815      21.037  48.829 150.769  1.00  0.00           O  
ATOM   2520  CB  ASP A1815      19.623  47.709 148.362  1.00  0.00           C  
ATOM   2521  CG  ASP A1815      19.754  47.340 146.895  1.00  0.00           C  
ATOM   2522  OD1 ASP A1815      20.899  47.292 146.389  1.00  0.00           O  
ATOM   2523  OD2 ASP A1815      18.712  47.110 146.243  1.00  0.00           O  
ATOM   2524  N   SER A1816      20.363  46.870 151.637  1.00  0.00           N  
ATOM   2525  CA  SER A1816      20.354  47.353 153.009  1.00  0.00           C  
ATOM   2526  C   SER A1816      21.757  47.700 153.509  1.00  0.00           C  
ATOM   2527  O   SER A1816      21.908  48.521 154.415  1.00  0.00           O  
ATOM   2528  CB  SER A1816      19.726  46.303 153.926  1.00  0.00           C  
ATOM   2529  OG  SER A1816      19.562  46.802 155.242  1.00  0.00           O  
ATOM   2530  N   GLN A1817      22.781  47.081 152.923  1.00  0.00           N  
ATOM   2531  CA  GLN A1817      24.158  47.346 153.336  1.00  0.00           C  
ATOM   2532  C   GLN A1817      24.931  48.177 152.312  1.00  0.00           C  
ATOM   2533  O   GLN A1817      26.136  48.374 152.458  1.00  0.00           O  
ATOM   2534  CB  GLN A1817      24.925  46.038 153.568  1.00  0.00           C  
ATOM   2535  CG  GLN A1817      24.273  45.041 154.519  1.00  0.00           C  
ATOM   2536  CD  GLN A1817      23.345  44.080 153.804  1.00  0.00           C  
ATOM   2537  OE1 GLN A1817      23.633  43.639 152.694  1.00  0.00           O  
ATOM   2538  NE2 GLN A1817      22.233  43.735 154.445  1.00  0.00           N  
ATOM   2539  N   SER A1818      24.243  48.662 151.285  1.00  0.00           N  
ATOM   2540  CA  SER A1818      24.891  49.451 150.242  1.00  0.00           C  
ATOM   2541  C   SER A1818      25.604  50.701 150.749  1.00  0.00           C  
ATOM   2542  O   SER A1818      26.755  50.952 150.388  1.00  0.00           O  
ATOM   2543  CB  SER A1818      23.876  49.839 149.168  1.00  0.00           C  
ATOM   2544  OG  SER A1818      23.431  48.692 148.464  1.00  0.00           O  
ATOM   2545  N   GLU A1819      24.927  51.491 151.575  1.00  0.00           N  
ATOM   2546  CA  GLU A1819      25.539  52.702 152.105  1.00  0.00           C  
ATOM   2547  C   GLU A1819      26.840  52.356 152.832  1.00  0.00           C  
ATOM   2548  O   GLU A1819      27.863  53.010 152.632  1.00  0.00           O  
ATOM   2549  CB  GLU A1819      24.582  53.416 153.066  1.00  0.00           C  
ATOM   2550  CG  GLU A1819      25.104  54.771 153.531  1.00  0.00           C  
ATOM   2551  CD  GLU A1819      24.254  55.399 154.622  1.00  0.00           C  
ATOM   2552  OE1 GLU A1819      24.542  56.554 155.001  1.00  0.00           O  
ATOM   2553  OE2 GLU A1819      23.307  54.739 155.105  1.00  0.00           O  
ATOM   2554  N   TYR A1820      26.793  51.320 153.666  1.00  0.00           N  
ATOM   2555  CA  TYR A1820      27.957  50.869 154.422  1.00  0.00           C  
ATOM   2556  C   TYR A1820      29.084  50.450 153.479  1.00  0.00           C  
ATOM   2557  O   TYR A1820      30.235  50.848 153.653  1.00  0.00           O  
ATOM   2558  CB  TYR A1820      27.568  49.686 155.316  1.00  0.00           C  
ATOM   2559  CG  TYR A1820      28.681  49.150 156.189  1.00  0.00           C  
ATOM   2560  CD1 TYR A1820      29.334  49.972 157.108  1.00  0.00           C  
ATOM   2561  CD2 TYR A1820      29.068  47.810 156.118  1.00  0.00           C  
ATOM   2562  CE1 TYR A1820      30.344  49.475 157.933  1.00  0.00           C  
ATOM   2563  CE2 TYR A1820      30.075  47.303 156.941  1.00  0.00           C  
ATOM   2564  CZ  TYR A1820      30.708  48.142 157.846  1.00  0.00           C  
ATOM   2565  OH  TYR A1820      31.698  47.653 158.667  1.00  0.00           O  
ATOM   2566  N   VAL A1821      28.742  49.638 152.485  1.00  0.00           N  
ATOM   2567  CA  VAL A1821      29.728  49.164 151.520  1.00  0.00           C  
ATOM   2568  C   VAL A1821      30.383  50.334 150.793  1.00  0.00           C  
ATOM   2569  O   VAL A1821      31.600  50.354 150.607  1.00  0.00           O  
ATOM   2570  CB  VAL A1821      29.081  48.209 150.485  1.00  0.00           C  
ATOM   2571  CG1 VAL A1821      30.041  47.965 149.323  1.00  0.00           C  
ATOM   2572  CG2 VAL A1821      28.731  46.883 151.155  1.00  0.00           C  
ATOM   2573  N   ASN A1822      29.576  51.310 150.389  1.00  0.00           N  
ATOM   2574  CA  ASN A1822      30.095  52.481 149.689  1.00  0.00           C  
ATOM   2575  C   ASN A1822      31.062  53.263 150.570  1.00  0.00           C  
ATOM   2576  O   ASN A1822      32.082  53.756 150.089  1.00  0.00           O  
ATOM   2577  CB  ASN A1822      28.942  53.384 149.237  1.00  0.00           C  
ATOM   2578  CG  ASN A1822      28.214  52.836 148.018  1.00  0.00           C  
ATOM   2579  OD1 ASN A1822      27.084  53.229 147.726  1.00  0.00           O  
ATOM   2580  ND2 ASN A1822      28.866  51.937 147.295  1.00  0.00           N  
ATOM   2581  N   GLU A1830      30.743  53.371 151.857  1.00  0.00           N  
ATOM   2582  CA  GLU A1830      31.594  54.090 152.804  1.00  0.00           C  
ATOM   2583  C   GLU A1830      32.934  53.376 152.975  1.00  0.00           C  
ATOM   2584  O   GLU A1830      33.987  54.012 153.022  1.00  0.00           O  
ATOM   2585  CB  GLU A1830      30.906  54.204 154.170  1.00  0.00           C  
ATOM   2586  CG  GLU A1830      29.517  54.820 154.136  1.00  0.00           C  
ATOM   2587  CD  GLU A1830      28.899  54.949 155.522  1.00  0.00           C  
ATOM   2588  OE1 GLU A1830      29.079  54.022 156.347  1.00  0.00           O  
ATOM   2589  OE2 GLU A1830      28.222  55.968 155.783  1.00  0.00           O  
ATOM   2590  N   LEU A1831      32.887  52.051 153.080  1.00  0.00           N  
ATOM   2591  CA  LEU A1831      34.100  51.257 153.239  1.00  0.00           C  
ATOM   2592  C   LEU A1831      34.957  51.312 151.981  1.00  0.00           C  
ATOM   2593  O   LEU A1831      36.186  51.359 152.057  1.00  0.00           O  
ATOM   2594  CB  LEU A1831      33.738  49.802 153.549  1.00  0.00           C  
ATOM   2595  CG  LEU A1831      33.838  49.344 155.007  1.00  0.00           C  
ATOM   2596  CD1 LEU A1831      33.291  50.402 155.941  1.00  0.00           C  
ATOM   2597  CD2 LEU A1831      33.098  48.030 155.168  1.00  0.00           C  
ATOM   2598  N   THR A1832      34.304  51.302 150.825  1.00  0.00           N  
ATOM   2599  CA  THR A1832      35.021  51.351 149.556  1.00  0.00           C  
ATOM   2600  C   THR A1832      35.767  52.680 149.434  1.00  0.00           C  
ATOM   2601  O   THR A1832      36.902  52.719 148.960  1.00  0.00           O  
ATOM   2602  CB  THR A1832      34.061  51.186 148.360  1.00  0.00           C  
ATOM   2603  OG1 THR A1832      33.395  49.919 148.456  1.00  0.00           O  
ATOM   2604  CG2 THR A1832      34.831  51.242 147.041  1.00  0.00           C  
ATOM   2605  N   GLN A1833      35.138  53.765 149.872  1.00  0.00           N  
ATOM   2606  CA  GLN A1833      35.788  55.067 149.801  1.00  0.00           C  
ATOM   2607  C   GLN A1833      36.960  55.098 150.775  1.00  0.00           C  
ATOM   2608  O   GLN A1833      38.026  55.629 150.459  1.00  0.00           O  
ATOM   2609  CB  GLN A1833      34.799  56.186 150.141  1.00  0.00           C  
ATOM   2610  CG  GLN A1833      35.384  57.580 149.986  1.00  0.00           C  
ATOM   2611  CD  GLN A1833      35.863  57.848 148.573  1.00  0.00           C  
ATOM   2612  OE1 GLN A1833      35.078  57.836 147.623  1.00  0.00           O  
ATOM   2613  NE2 GLN A1833      37.161  58.088 148.425  1.00  0.00           N  
ATOM   2614  N   LYS A1834      36.766  54.507 151.952  1.00  0.00           N  
ATOM   2615  CA  LYS A1834      37.809  54.466 152.967  1.00  0.00           C  
ATOM   2616  C   LYS A1834      39.030  53.680 152.496  1.00  0.00           C  
ATOM   2617  O   LYS A1834      40.160  54.135 152.653  1.00  0.00           O  
ATOM   2618  CB  LYS A1834      37.269  53.861 154.270  1.00  0.00           C  
ATOM   2619  CG  LYS A1834      38.254  53.920 155.427  1.00  0.00           C  
ATOM   2620  CD  LYS A1834      37.620  53.475 156.738  1.00  0.00           C  
ATOM   2621  CE  LYS A1834      38.636  53.498 157.870  1.00  0.00           C  
ATOM   2622  NZ  LYS A1834      38.016  53.123 159.170  1.00  0.00           N  
ATOM   2623  N   LEU A1835      38.815  52.498 151.922  1.00  0.00           N  
ATOM   2624  CA  LEU A1835      39.943  51.712 151.435  1.00  0.00           C  
ATOM   2625  C   LEU A1835      40.624  52.416 150.266  1.00  0.00           C  
ATOM   2626  O   LEU A1835      41.841  52.361 150.128  1.00  0.00           O  
ATOM   2627  CB  LEU A1835      39.494  50.313 150.996  1.00  0.00           C  
ATOM   2628  CG  LEU A1835      39.549  49.233 152.076  1.00  0.00           C  
ATOM   2629  CD1 LEU A1835      38.583  49.565 153.208  1.00  0.00           C  
ATOM   2630  CD2 LEU A1835      39.200  47.885 151.446  1.00  0.00           C  
ATOM   2631  N   SER A1836      39.828  53.071 149.428  1.00  0.00           N  
ATOM   2632  CA  SER A1836      40.361  53.788 148.277  1.00  0.00           C  
ATOM   2633  C   SER A1836      41.274  54.912 148.761  1.00  0.00           C  
ATOM   2634  O   SER A1836      42.369  55.102 148.234  1.00  0.00           O  
ATOM   2635  CB  SER A1836      39.217  54.364 147.441  1.00  0.00           C  
ATOM   2636  OG  SER A1836      39.708  55.126 146.350  1.00  0.00           O  
ATOM   2637  N   ASN A1837      40.824  55.650 149.771  1.00  0.00           N  
ATOM   2638  CA  ASN A1837      41.628  56.744 150.304  1.00  0.00           C  
ATOM   2639  C   ASN A1837      42.897  56.206 150.948  1.00  0.00           C  
ATOM   2640  O   ASN A1837      43.904  56.909 151.035  1.00  0.00           O  
ATOM   2641  CB  ASN A1837      40.826  57.568 151.319  1.00  0.00           C  
ATOM   2642  CG  ASN A1837      39.702  58.350 150.670  1.00  0.00           C  
ATOM   2643  OD1 ASN A1837      39.741  58.626 149.471  1.00  0.00           O  
ATOM   2644  ND2 ASN A1837      38.701  58.726 151.457  1.00  0.00           N  
ATOM   2645  N   ALA A1838      42.850  54.958 151.401  1.00  0.00           N  
ATOM   2646  CA  ALA A1838      44.015  54.332 152.014  1.00  0.00           C  
ATOM   2647  C   ALA A1838      44.969  53.794 150.942  1.00  0.00           C  
ATOM   2648  O   ALA A1838      45.960  53.136 151.254  1.00  0.00           O  
ATOM   2649  CB  ALA A1838      43.577  53.205 152.940  1.00  0.00           C  
ATOM   2650  N   GLY A1839      44.648  54.056 149.677  1.00  0.00           N  
ATOM   2651  CA  GLY A1839      45.503  53.618 148.584  1.00  0.00           C  
ATOM   2652  C   GLY A1839      45.320  52.201 148.068  1.00  0.00           C  
ATOM   2653  O   GLY A1839      46.112  51.731 147.252  1.00  0.00           O  
ATOM   2654  N   ILE A1840      44.278  51.518 148.523  1.00  0.00           N  
ATOM   2655  CA  ILE A1840      44.037  50.148 148.086  1.00  0.00           C  
ATOM   2656  C   ILE A1840      43.144  50.139 146.851  1.00  0.00           C  
ATOM   2657  O   ILE A1840      42.229  50.948 146.742  1.00  0.00           O  
ATOM   2658  CB  ILE A1840      43.390  49.338 149.238  1.00  0.00           C  
ATOM   2659  CG1 ILE A1840      44.401  49.203 150.382  1.00  0.00           C  
ATOM   2660  CG2 ILE A1840      42.920  47.970 148.738  1.00  0.00           C  
ATOM   2661  CD1 ILE A1840      43.806  48.767 151.708  1.00  0.00           C  
ATOM   2662  N   ARG A1841      43.436  49.251 145.901  1.00  0.00           N  
ATOM   2663  CA  ARG A1841      42.621  49.144 144.692  1.00  0.00           C  
ATOM   2664  C   ARG A1841      41.382  48.333 145.074  1.00  0.00           C  
ATOM   2665  O   ARG A1841      41.425  47.107 145.121  1.00  0.00           O  
ATOM   2666  CB  ARG A1841      43.412  48.449 143.567  1.00  0.00           C  
ATOM   2667  CG  ARG A1841      44.550  49.304 142.971  1.00  0.00           C  
ATOM   2668  CD  ARG A1841      45.554  48.469 142.132  1.00  0.00           C  
ATOM   2669  NE  ARG A1841      46.938  48.770 142.526  1.00  0.00           N  
ATOM   2670  CZ  ARG A1841      47.908  47.870 142.590  1.00  0.00           C  
ATOM   2671  NH1 ARG A1841      47.676  46.597 142.279  1.00  0.00           N  
ATOM   2672  NH2 ARG A1841      49.111  48.233 143.004  1.00  0.00           N  
ATOM   2673  N   VAL A1842      40.284  49.033 145.346  1.00  0.00           N  
ATOM   2674  CA  VAL A1842      39.042  48.402 145.783  1.00  0.00           C  
ATOM   2675  C   VAL A1842      37.827  48.711 144.910  1.00  0.00           C  
ATOM   2676  O   VAL A1842      37.726  49.784 144.316  1.00  0.00           O  
ATOM   2677  CB  VAL A1842      38.746  48.830 147.242  1.00  0.00           C  
ATOM   2678  CG1 VAL A1842      38.698  50.357 147.319  1.00  0.00           C  
ATOM   2679  CG2 VAL A1842      37.432  48.234 147.730  1.00  0.00           C  
ATOM   2680  N   LYS A1843      36.904  47.756 144.839  1.00  0.00           N  
ATOM   2681  CA  LYS A1843      35.677  47.899 144.059  1.00  0.00           C  
ATOM   2682  C   LYS A1843      34.498  47.410 144.886  1.00  0.00           C  
ATOM   2683  O   LYS A1843      34.635  46.492 145.689  1.00  0.00           O  
ATOM   2684  CB  LYS A1843      35.749  47.058 142.783  1.00  0.00           C  
ATOM   2685  CG  LYS A1843      36.770  47.537 141.777  1.00  0.00           C  
ATOM   2686  CD  LYS A1843      36.326  48.829 141.138  1.00  0.00           C  
ATOM   2687  CE  LYS A1843      37.381  49.373 140.188  1.00  0.00           C  
ATOM   2688  NZ  LYS A1843      36.929  50.664 139.602  1.00  0.00           N  
ATOM   2689  N   ALA A1844      33.338  48.020 144.682  1.00  0.00           N  
ATOM   2690  CA  ALA A1844      32.151  47.600 145.406  1.00  0.00           C  
ATOM   2691  C   ALA A1844      31.276  46.774 144.464  1.00  0.00           C  
ATOM   2692  O   ALA A1844      31.198  47.057 143.267  1.00  0.00           O  
ATOM   2693  CB  ALA A1844      31.384  48.819 145.911  1.00  0.00           C  
ATOM   2694  N   ASP A1845      30.647  45.736 145.006  1.00  0.00           N  
ATOM   2695  CA  ASP A1845      29.745  44.878 144.243  1.00  0.00           C  
ATOM   2696  C   ASP A1845      28.420  44.938 144.997  1.00  0.00           C  
ATOM   2697  O   ASP A1845      28.226  44.227 145.983  1.00  0.00           O  
ATOM   2698  CB  ASP A1845      30.248  43.433 144.218  1.00  0.00           C  
ATOM   2699  CG  ASP A1845      29.318  42.506 143.445  1.00  0.00           C  
ATOM   2700  OD1 ASP A1845      28.165  42.905 143.164  1.00  0.00           O  
ATOM   2701  OD2 ASP A1845      29.730  41.372 143.122  1.00  0.00           O  
ATOM   2702  N   LEU A1847      27.521  45.797 144.529  1.00  0.00           N  
ATOM   2703  CA  LEU A1847      26.225  45.993 145.169  1.00  0.00           C  
ATOM   2704  C   LEU A1847      25.089  45.299 144.426  1.00  0.00           C  
ATOM   2705  O   LEU A1847      23.916  45.560 144.697  1.00  0.00           O  
ATOM   2706  CB  LEU A1847      25.910  47.492 145.248  1.00  0.00           C  
ATOM   2707  CG  LEU A1847      26.949  48.425 145.869  1.00  0.00           C  
ATOM   2708  CD1 LEU A1847      26.492  49.869 145.704  1.00  0.00           C  
ATOM   2709  CD2 LEU A1847      27.146  48.089 147.332  1.00  0.00           C  
ATOM   2710  N   ARG A1848      25.428  44.419 143.493  1.00  0.00           N  
ATOM   2711  CA  ARG A1848      24.405  43.739 142.715  1.00  0.00           C  
ATOM   2712  C   ARG A1848      23.467  42.875 143.532  1.00  0.00           C  
ATOM   2713  O   ARG A1848      23.808  42.405 144.615  1.00  0.00           O  
ATOM   2714  CB  ARG A1848      25.046  42.891 141.618  1.00  0.00           C  
ATOM   2715  CG  ARG A1848      25.905  43.708 140.688  1.00  0.00           C  
ATOM   2716  CD  ARG A1848      25.834  43.207 139.260  1.00  0.00           C  
ATOM   2717  NE  ARG A1848      26.219  41.809 139.100  1.00  0.00           N  
ATOM   2718  CZ  ARG A1848      27.265  41.236 139.689  1.00  0.00           C  
ATOM   2719  NH1 ARG A1848      28.041  41.933 140.503  1.00  0.00           N  
ATOM   2720  NH2 ARG A1848      27.557  39.971 139.426  1.00  0.00           N  
ATOM   2721  N   ASN A1849      22.270  42.681 142.993  1.00  0.00           N  
ATOM   2722  CA  ASN A1849      21.264  41.856 143.637  1.00  0.00           C  
ATOM   2723  C   ASN A1849      21.489  40.420 143.165  1.00  0.00           C  
ATOM   2724  O   ASN A1849      20.685  39.854 142.426  1.00  0.00           O  
ATOM   2725  CB  ASN A1849      19.867  42.346 143.249  1.00  0.00           C  
ATOM   2726  CG  ASN A1849      18.773  41.582 143.953  1.00  0.00           C  
ATOM   2727  OD1 ASN A1849      18.918  41.207 145.120  1.00  0.00           O  
ATOM   2728  ND2 ASN A1849      17.662  41.357 143.257  1.00  0.00           N  
ATOM   2729  N   GLU A1869      22.607  39.847 143.600  1.00  0.00           N  
ATOM   2730  CA  GLU A1869      22.989  38.487 143.237  1.00  0.00           C  
ATOM   2731  C   GLU A1869      23.319  37.692 144.494  1.00  0.00           C  
ATOM   2732  O   GLU A1869      23.761  38.262 145.492  1.00  0.00           O  
ATOM   2733  CB  GLU A1869      24.225  38.516 142.334  1.00  0.00           C  
ATOM   2734  CG  GLU A1869      24.011  39.162 140.974  1.00  0.00           C  
ATOM   2735  CD  GLU A1869      23.151  38.311 140.064  1.00  0.00           C  
ATOM   2736  OE1 GLU A1869      23.488  37.119 139.877  1.00  0.00           O  
ATOM   2737  OE2 GLU A1869      22.140  38.828 139.535  1.00  0.00           O  
ATOM   2738  N   LYS A1870      23.111  36.378 144.443  1.00  0.00           N  
ATOM   2739  CA  LYS A1870      23.415  35.528 145.584  1.00  0.00           C  
ATOM   2740  C   LYS A1870      24.877  35.703 145.960  1.00  0.00           C  
ATOM   2741  O   LYS A1870      25.752  35.753 145.094  1.00  0.00           O  
ATOM   2742  CB  LYS A1870      23.150  34.056 145.257  1.00  0.00           C  
ATOM   2743  CG  LYS A1870      21.689  33.648 145.340  1.00  0.00           C  
ATOM   2744  CD  LYS A1870      21.521  32.159 145.062  1.00  0.00           C  
ATOM   2745  CE  LYS A1870      21.751  31.836 143.600  1.00  0.00           C  
ATOM   2746  NZ  LYS A1870      20.715  32.456 142.734  1.00  0.00           N  
ATOM   2747  N   ILE A1871      25.141  35.784 147.256  1.00  0.00           N  
ATOM   2748  CA  ILE A1871      26.500  35.969 147.731  1.00  0.00           C  
ATOM   2749  C   ILE A1871      27.431  34.860 147.231  1.00  0.00           C  
ATOM   2750  O   ILE A1871      28.601  35.109 146.952  1.00  0.00           O  
ATOM   2751  CB  ILE A1871      26.529  36.057 149.277  1.00  0.00           C  
ATOM   2752  CG1 ILE A1871      27.929  36.434 149.761  1.00  0.00           C  
ATOM   2753  CG2 ILE A1871      26.065  34.748 149.882  1.00  0.00           C  
ATOM   2754  CD1 ILE A1871      28.389  37.815 149.296  1.00  0.00           C  
ATOM   2755  N   GLY A1872      26.911  33.642 147.101  1.00  0.00           N  
ATOM   2756  CA  GLY A1872      27.738  32.550 146.616  1.00  0.00           C  
ATOM   2757  C   GLY A1872      28.177  32.805 145.187  1.00  0.00           C  
ATOM   2758  O   GLY A1872      29.289  32.443 144.796  1.00  0.00           O  
ATOM   2759  N   PHE A1873      27.298  33.428 144.406  1.00  0.00           N  
ATOM   2760  CA  PHE A1873      27.597  33.749 143.014  1.00  0.00           C  
ATOM   2761  C   PHE A1873      28.621  34.884 142.959  1.00  0.00           C  
ATOM   2762  O   PHE A1873      29.515  34.879 142.113  1.00  0.00           O  
ATOM   2763  CB  PHE A1873      26.324  34.171 142.269  1.00  0.00           C  
ATOM   2764  CG  PHE A1873      25.491  33.021 141.757  1.00  0.00           C  
ATOM   2765  CD1 PHE A1873      24.365  33.269 140.974  1.00  0.00           C  
ATOM   2766  CD2 PHE A1873      25.837  31.702 142.031  1.00  0.00           C  
ATOM   2767  CE1 PHE A1873      23.591  32.218 140.472  1.00  0.00           C  
ATOM   2768  CE2 PHE A1873      25.065  30.638 141.533  1.00  0.00           C  
ATOM   2769  CZ  PHE A1873      23.948  30.901 140.751  1.00  0.00           C  
ATOM   2770  N   LYS A1874      28.487  35.855 143.859  1.00  0.00           N  
ATOM   2771  CA  LYS A1874      29.426  36.975 143.896  1.00  0.00           C  
ATOM   2772  C   LYS A1874      30.835  36.481 144.229  1.00  0.00           C  
ATOM   2773  O   LYS A1874      31.808  36.863 143.576  1.00  0.00           O  
ATOM   2774  CB  LYS A1874      29.000  38.017 144.937  1.00  0.00           C  
ATOM   2775  CG  LYS A1874      27.741  38.787 144.599  1.00  0.00           C  
ATOM   2776  CD  LYS A1874      27.547  39.953 145.570  1.00  0.00           C  
ATOM   2777  CE  LYS A1874      26.366  40.814 145.161  1.00  0.00           C  
ATOM   2778  NZ  LYS A1874      26.214  41.992 146.074  1.00  0.00           N  
ATOM   2779  N   ILE A1875      30.942  35.624 145.242  1.00  0.00           N  
ATOM   2780  CA  ILE A1875      32.236  35.090 145.636  1.00  0.00           C  
ATOM   2781  C   ILE A1875      32.835  34.272 144.496  1.00  0.00           C  
ATOM   2782  O   ILE A1875      34.025  34.360 144.209  1.00  0.00           O  
ATOM   2783  CB  ILE A1875      32.106  34.242 146.925  1.00  0.00           C  
ATOM   2784  CG1 ILE A1875      31.709  35.170 148.080  1.00  0.00           C  
ATOM   2785  CG2 ILE A1875      33.413  33.489 147.210  1.00  0.00           C  
ATOM   2786  CD1 ILE A1875      31.450  34.459 149.404  1.00  0.00           C  
ATOM   2787  N   ARG A1876      31.994  33.499 143.818  1.00  0.00           N  
ATOM   2788  CA  ARG A1876      32.445  32.685 142.703  1.00  0.00           C  
ATOM   2789  C   ARG A1876      33.021  33.582 141.598  1.00  0.00           C  
ATOM   2790  O   ARG A1876      34.106  33.327 141.080  1.00  0.00           O  
ATOM   2791  CB  ARG A1876      31.262  31.865 142.162  1.00  0.00           C  
ATOM   2792  CG  ARG A1876      31.510  31.161 140.839  1.00  0.00           C  
ATOM   2793  CD  ARG A1876      30.247  30.442 140.356  1.00  0.00           C  
ATOM   2794  NE  ARG A1876      30.469  29.796 139.068  1.00  0.00           N  
ATOM   2795  CZ  ARG A1876      30.589  30.449 137.916  1.00  0.00           C  
ATOM   2796  NH1 ARG A1876      30.494  31.771 137.888  1.00  0.00           N  
ATOM   2797  NH2 ARG A1876      30.829  29.784 136.794  1.00  0.00           N  
ATOM   2798  N   GLU A1877      32.297  34.643 141.261  1.00  0.00           N  
ATOM   2799  CA  GLU A1877      32.739  35.539 140.198  1.00  0.00           C  
ATOM   2800  C   GLU A1877      34.060  36.236 140.487  1.00  0.00           C  
ATOM   2801  O   GLU A1877      34.944  36.281 139.629  1.00  0.00           O  
ATOM   2802  CB  GLU A1877      31.677  36.598 139.911  1.00  0.00           C  
ATOM   2803  CG  GLU A1877      32.040  37.517 138.747  1.00  0.00           C  
ATOM   2804  CD  GLU A1877      30.892  38.424 138.351  1.00  0.00           C  
ATOM   2805  OE1 GLU A1877      29.736  38.091 138.678  1.00  0.00           O  
ATOM   2806  OE2 GLU A1877      31.142  39.459 137.702  1.00  0.00           O  
ATOM   2807  N   HIS A1878      34.199  36.788 141.683  1.00  0.00           N  
ATOM   2808  CA  HIS A1878      35.432  37.487 141.992  1.00  0.00           C  
ATOM   2809  C   HIS A1878      36.604  36.541 142.179  1.00  0.00           C  
ATOM   2810  O   HIS A1878      37.758  36.943 142.030  1.00  0.00           O  
ATOM   2811  CB  HIS A1878      35.203  38.418 143.180  1.00  0.00           C  
ATOM   2812  CG  HIS A1878      34.232  39.513 142.867  1.00  0.00           C  
ATOM   2813  ND1 HIS A1878      33.021  39.651 143.507  1.00  0.00           N  
ATOM   2814  CD2 HIS A1878      34.250  40.454 141.894  1.00  0.00           C  
ATOM   2815  CE1 HIS A1878      32.330  40.622 142.935  1.00  0.00           C  
ATOM   2816  NE2 HIS A1878      33.054  41.126 141.953  1.00  0.00           N  
ATOM   2817  N   THR A1879      36.313  35.274 142.468  1.00  0.00           N  
ATOM   2818  CA  THR A1879      37.371  34.283 142.597  1.00  0.00           C  
ATOM   2819  C   THR A1879      37.856  33.981 141.171  1.00  0.00           C  
ATOM   2820  O   THR A1879      39.053  33.830 140.927  1.00  0.00           O  
ATOM   2821  CB  THR A1879      36.848  33.002 143.294  1.00  0.00           C  
ATOM   2822  OG1 THR A1879      36.517  33.314 144.652  1.00  0.00           O  
ATOM   2823  CG2 THR A1879      37.900  31.897 143.265  1.00  0.00           C  
ATOM   2824  N   LEU A1880      36.925  33.913 140.221  1.00  0.00           N  
ATOM   2825  CA  LEU A1880      37.305  33.679 138.828  1.00  0.00           C  
ATOM   2826  C   LEU A1880      38.206  34.822 138.374  1.00  0.00           C  
ATOM   2827  O   LEU A1880      39.113  34.628 137.559  1.00  0.00           O  
ATOM   2828  CB  LEU A1880      36.071  33.648 137.932  1.00  0.00           C  
ATOM   2829  CG  LEU A1880      35.294  32.341 137.934  1.00  0.00           C  
ATOM   2830  CD1 LEU A1880      33.957  32.551 137.257  1.00  0.00           C  
ATOM   2831  CD2 LEU A1880      36.118  31.273 137.226  1.00  0.00           C  
ATOM   2832  N   ARG A1881      37.931  36.012 138.905  1.00  0.00           N  
ATOM   2833  CA  ARG A1881      38.700  37.207 138.572  1.00  0.00           C  
ATOM   2834  C   ARG A1881      39.977  37.292 139.391  1.00  0.00           C  
ATOM   2835  O   ARG A1881      40.761  38.236 139.250  1.00  0.00           O  
ATOM   2836  CB  ARG A1881      37.844  38.448 138.797  1.00  0.00           C  
ATOM   2837  CG  ARG A1881      36.825  38.653 137.699  1.00  0.00           C  
ATOM   2838  CD  ARG A1881      37.190  39.902 136.928  1.00  0.00           C  
ATOM   2839  NE  ARG A1881      36.702  39.874 135.558  1.00  0.00           N  
ATOM   2840  CZ  ARG A1881      36.791  40.904 134.726  1.00  0.00           C  
ATOM   2841  NH1 ARG A1881      37.344  42.038 135.136  1.00  0.00           N  
ATOM   2842  NH2 ARG A1881      36.336  40.793 133.485  1.00  0.00           N  
ATOM   2843  N   ARG A1882      40.178  36.309 140.266  1.00  0.00           N  
ATOM   2844  CA  ARG A1882      41.382  36.249 141.076  1.00  0.00           C  
ATOM   2845  C   ARG A1882      41.594  37.448 142.004  1.00  0.00           C  
ATOM   2846  O   ARG A1882      42.726  37.866 142.235  1.00  0.00           O  
ATOM   2847  CB  ARG A1882      42.598  36.074 140.155  1.00  0.00           C  
ATOM   2848  CG  ARG A1882      42.493  34.864 139.199  1.00  0.00           C  
ATOM   2849  CD  ARG A1882      42.785  33.564 139.934  1.00  0.00           C  
ATOM   2850  NE  ARG A1882      42.832  32.385 139.061  1.00  0.00           N  
ATOM   2851  CZ  ARG A1882      41.778  31.631 138.747  1.00  0.00           C  
ATOM   2852  NH1 ARG A1882      40.575  31.921 139.221  1.00  0.00           N  
ATOM   2853  NH2 ARG A1882      41.940  30.556 137.987  1.00  0.00           N  
ATOM   2854  N   VAL A1883      40.509  37.999 142.535  1.00  0.00           N  
ATOM   2855  CA  VAL A1883      40.618  39.119 143.462  1.00  0.00           C  
ATOM   2856  C   VAL A1883      41.139  38.564 144.796  1.00  0.00           C  
ATOM   2857  O   VAL A1883      40.513  37.697 145.413  1.00  0.00           O  
ATOM   2858  CB  VAL A1883      39.244  39.791 143.694  1.00  0.00           C  
ATOM   2859  CG1 VAL A1883      39.367  40.884 144.768  1.00  0.00           C  
ATOM   2860  CG2 VAL A1883      38.710  40.365 142.383  1.00  0.00           C  
ATOM   2861  N   PRO A1884      42.281  39.071 145.278  1.00  0.00           N  
ATOM   2862  CA  PRO A1884      42.838  38.579 146.541  1.00  0.00           C  
ATOM   2863  C   PRO A1884      41.865  38.479 147.714  1.00  0.00           C  
ATOM   2864  O   PRO A1884      41.714  37.409 148.317  1.00  0.00           O  
ATOM   2865  CB  PRO A1884      43.969  39.569 146.823  1.00  0.00           C  
ATOM   2866  CG  PRO A1884      44.439  39.904 145.450  1.00  0.00           C  
ATOM   2867  CD  PRO A1884      43.152  40.107 144.692  1.00  0.00           C  
ATOM   2868  N   TYR A1885      41.207  39.588 148.029  1.00  0.00           N  
ATOM   2869  CA  TYR A1885      40.302  39.643 149.168  1.00  0.00           C  
ATOM   2870  C   TYR A1885      38.891  40.094 148.863  1.00  0.00           C  
ATOM   2871  O   TYR A1885      38.664  40.999 148.061  1.00  0.00           O  
ATOM   2872  CB  TYR A1885      40.886  40.570 150.230  1.00  0.00           C  
ATOM   2873  CG  TYR A1885      42.233  40.122 150.738  1.00  0.00           C  
ATOM   2874  CD1 TYR A1885      42.334  39.145 151.727  1.00  0.00           C  
ATOM   2875  CD2 TYR A1885      43.407  40.678 150.234  1.00  0.00           C  
ATOM   2876  CE1 TYR A1885      43.573  38.735 152.205  1.00  0.00           C  
ATOM   2877  CE2 TYR A1885      44.651  40.275 150.700  1.00  0.00           C  
ATOM   2878  CZ  TYR A1885      44.726  39.305 151.688  1.00  0.00           C  
ATOM   2879  OH  TYR A1885      45.950  38.910 152.161  1.00  0.00           O  
ATOM   2880  N   MET A1886      37.938  39.457 149.534  1.00  0.00           N  
ATOM   2881  CA  MET A1886      36.534  39.779 149.371  1.00  0.00           C  
ATOM   2882  C   MET A1886      35.974  40.063 150.754  1.00  0.00           C  
ATOM   2883  O   MET A1886      36.104  39.242 151.659  1.00  0.00           O  
ATOM   2884  CB  MET A1886      35.804  38.600 148.714  1.00  0.00           C  
ATOM   2885  CG  MET A1886      36.199  38.403 147.258  1.00  0.00           C  
ATOM   2886  SD  MET A1886      35.706  36.809 146.574  1.00  0.00           S  
ATOM   2887  CE  MET A1886      37.064  35.811 147.146  1.00  0.00           C  
ATOM   2888  N   LEU A1887      35.390  41.243 150.921  1.00  0.00           N  
ATOM   2889  CA  LEU A1887      34.809  41.630 152.202  1.00  0.00           C  
ATOM   2890  C   LEU A1887      33.299  41.552 152.088  1.00  0.00           C  
ATOM   2891  O   LEU A1887      32.685  42.314 151.344  1.00  0.00           O  
ATOM   2892  CB  LEU A1887      35.209  43.058 152.567  1.00  0.00           C  
ATOM   2893  CG  LEU A1887      36.696  43.404 152.562  1.00  0.00           C  
ATOM   2894  CD1 LEU A1887      36.870  44.805 153.136  1.00  0.00           C  
ATOM   2895  CD2 LEU A1887      37.490  42.405 153.373  1.00  0.00           C  
ATOM   2896  N   VAL A1888      32.695  40.631 152.832  1.00  0.00           N  
ATOM   2897  CA  VAL A1888      31.248  40.470 152.787  1.00  0.00           C  
ATOM   2898  C   VAL A1888      30.588  41.290 153.894  1.00  0.00           C  
ATOM   2899  O   VAL A1888      30.985  41.210 155.056  1.00  0.00           O  
ATOM   2900  CB  VAL A1888      30.856  38.989 152.940  1.00  0.00           C  
ATOM   2901  CG1 VAL A1888      29.355  38.831 152.767  1.00  0.00           C  
ATOM   2902  CG2 VAL A1888      31.610  38.146 151.913  1.00  0.00           C  
ATOM   2903  N   CYS A1889      29.586  42.079 153.524  1.00  0.00           N  
ATOM   2904  CA  CYS A1889      28.892  42.924 154.487  1.00  0.00           C  
ATOM   2905  C   CYS A1889      27.398  42.646 154.594  1.00  0.00           C  
ATOM   2906  O   CYS A1889      26.624  42.997 153.700  1.00  0.00           O  
ATOM   2907  CB  CYS A1889      29.103  44.395 154.130  1.00  0.00           C  
ATOM   2908  SG  CYS A1889      30.829  44.925 154.135  1.00  0.00           S  
ATOM   2909  N   GLY A1890      27.009  42.003 155.692  1.00  0.00           N  
ATOM   2910  CA  GLY A1890      25.608  41.715 155.944  1.00  0.00           C  
ATOM   2911  C   GLY A1890      25.164  42.668 157.040  1.00  0.00           C  
ATOM   2912  O   GLY A1890      25.913  43.573 157.405  1.00  0.00           O  
ATOM   2913  N   ASP A1891      23.966  42.472 157.582  1.00  0.00           N  
ATOM   2914  CA  ASP A1891      23.480  43.360 158.632  1.00  0.00           C  
ATOM   2915  C   ASP A1891      24.364  43.358 159.870  1.00  0.00           C  
ATOM   2916  O   ASP A1891      24.586  44.408 160.474  1.00  0.00           O  
ATOM   2917  CB  ASP A1891      22.050  43.000 159.027  1.00  0.00           C  
ATOM   2918  CG  ASP A1891      21.064  43.211 157.898  1.00  0.00           C  
ATOM   2919  OD1 ASP A1891      21.230  44.183 157.129  1.00  0.00           O  
ATOM   2920  OD2 ASP A1891      20.112  42.411 157.787  1.00  0.00           O  
ATOM   2921  N   LYS A1892      24.870  42.190 160.254  1.00  0.00           N  
ATOM   2922  CA  LYS A1892      25.730  42.114 161.428  1.00  0.00           C  
ATOM   2923  C   LYS A1892      26.984  42.965 161.266  1.00  0.00           C  
ATOM   2924  O   LYS A1892      27.373  43.681 162.187  1.00  0.00           O  
ATOM   2925  CB  LYS A1892      26.116  40.662 161.736  1.00  0.00           C  
ATOM   2926  CG  LYS A1892      25.946  39.684 160.586  1.00  0.00           C  
ATOM   2927  CD  LYS A1892      26.133  38.254 161.078  1.00  0.00           C  
ATOM   2928  CE  LYS A1892      25.141  37.930 162.198  1.00  0.00           C  
ATOM   2929  NZ  LYS A1892      25.375  36.594 162.824  1.00  0.00           N  
ATOM   2930  N   GLU A1893      27.608  42.896 160.091  1.00  0.00           N  
ATOM   2931  CA  GLU A1893      28.812  43.680 159.827  1.00  0.00           C  
ATOM   2932  C   GLU A1893      28.523  45.176 159.914  1.00  0.00           C  
ATOM   2933  O   GLU A1893      29.316  45.942 160.466  1.00  0.00           O  
ATOM   2934  CB  GLU A1893      29.370  43.365 158.434  1.00  0.00           C  
ATOM   2935  CG  GLU A1893      30.099  42.034 158.305  1.00  0.00           C  
ATOM   2936  CD  GLU A1893      29.178  40.837 158.423  1.00  0.00           C  
ATOM   2937  OE1 GLU A1893      28.071  40.880 157.848  1.00  0.00           O  
ATOM   2938  OE2 GLU A1893      29.572  39.846 159.074  1.00  0.00           O  
ATOM   2939  N   VAL A1894      27.388  45.587 159.359  1.00  0.00           N  
ATOM   2940  CA  VAL A1894      27.000  46.990 159.372  1.00  0.00           C  
ATOM   2941  C   VAL A1894      26.852  47.504 160.799  1.00  0.00           C  
ATOM   2942  O   VAL A1894      27.248  48.628 161.107  1.00  0.00           O  
ATOM   2943  CB  VAL A1894      25.662  47.212 158.632  1.00  0.00           C  
ATOM   2944  CG1 VAL A1894      25.253  48.677 158.724  1.00  0.00           C  
ATOM   2945  CG2 VAL A1894      25.794  46.795 157.177  1.00  0.00           C  
ATOM   2946  N   GLU A1895      26.288  46.673 161.669  1.00  0.00           N  
ATOM   2947  CA  GLU A1895      26.081  47.063 163.057  1.00  0.00           C  
ATOM   2948  C   GLU A1895      27.363  46.999 163.874  1.00  0.00           C  
ATOM   2949  O   GLU A1895      27.579  47.820 164.764  1.00  0.00           O  
ATOM   2950  CB  GLU A1895      25.019  46.174 163.707  1.00  0.00           C  
ATOM   2951  CG  GLU A1895      23.767  45.987 162.864  1.00  0.00           C  
ATOM   2952  CD  GLU A1895      23.306  47.271 162.189  1.00  0.00           C  
ATOM   2953  OE1 GLU A1895      23.101  48.285 162.893  1.00  0.00           O  
ATOM   2954  OE2 GLU A1895      23.145  47.261 160.948  1.00  0.00           O  
ATOM   2955  N   SER A1896      28.215  46.029 163.566  1.00  0.00           N  
ATOM   2956  CA  SER A1896      29.467  45.863 164.293  1.00  0.00           C  
ATOM   2957  C   SER A1896      30.558  46.806 163.799  1.00  0.00           C  
ATOM   2958  O   SER A1896      31.486  47.134 164.541  1.00  0.00           O  
ATOM   2959  CB  SER A1896      29.958  44.420 164.167  1.00  0.00           C  
ATOM   2960  OG  SER A1896      30.310  44.121 162.826  1.00  0.00           O  
ATOM   2961  N   GLY A1898      30.446  47.236 162.546  1.00  0.00           N  
ATOM   2962  CA  GLY A1898      31.452  48.117 161.977  1.00  0.00           C  
ATOM   2963  C   GLY A1898      32.640  47.301 161.497  1.00  0.00           C  
ATOM   2964  O   GLY A1898      33.733  47.829 161.273  1.00  0.00           O  
ATOM   2965  N   LYS A1899      32.422  45.998 161.345  1.00  0.00           N  
ATOM   2966  CA  LYS A1899      33.463  45.087 160.885  1.00  0.00           C  
ATOM   2967  C   LYS A1899      33.125  44.557 159.493  1.00  0.00           C  
ATOM   2968  O   LYS A1899      32.182  45.017 158.853  1.00  0.00           O  
ATOM   2969  CB  LYS A1899      33.596  43.902 161.845  1.00  0.00           C  
ATOM   2970  CG  LYS A1899      34.120  44.242 163.230  1.00  0.00           C  
ATOM   2971  CD  LYS A1899      34.254  42.963 164.041  1.00  0.00           C  
ATOM   2972  CE  LYS A1899      35.035  43.159 165.324  1.00  0.00           C  
ATOM   2973  NZ  LYS A1899      35.172  41.857 166.045  1.00  0.00           N  
ATOM   2974  N   VAL A1900      33.911  43.587 159.037  1.00  0.00           N  
ATOM   2975  CA  VAL A1900      33.706  42.959 157.733  1.00  0.00           C  
ATOM   2976  C   VAL A1900      34.077  41.477 157.806  1.00  0.00           C  
ATOM   2977  O   VAL A1900      34.967  41.092 158.562  1.00  0.00           O  
ATOM   2978  CB  VAL A1900      34.583  43.623 156.629  1.00  0.00           C  
ATOM   2979  CG1 VAL A1900      34.093  45.026 156.338  1.00  0.00           C  
ATOM   2980  CG2 VAL A1900      36.041  43.652 157.065  1.00  0.00           C  
ATOM   2981  N   ALA A1901      33.388  40.654 157.023  1.00  0.00           N  
ATOM   2982  CA  ALA A1901      33.661  39.218 156.965  1.00  0.00           C  
ATOM   2983  C   ALA A1901      34.648  39.044 155.808  1.00  0.00           C  
ATOM   2984  O   ALA A1901      34.315  39.332 154.658  1.00  0.00           O  
ATOM   2985  CB  ALA A1901      32.368  38.450 156.693  1.00  0.00           C  
ATOM   2986  N   VAL A1902      35.851  38.572 156.115  1.00  0.00           N  
ATOM   2987  CA  VAL A1902      36.909  38.429 155.112  1.00  0.00           C  
ATOM   2988  C   VAL A1902      37.059  37.038 154.497  1.00  0.00           C  
ATOM   2989  O   VAL A1902      37.123  36.037 155.207  1.00  0.00           O  
ATOM   2990  CB  VAL A1902      38.267  38.862 155.721  1.00  0.00           C  
ATOM   2991  CG1 VAL A1902      39.352  38.924 154.641  1.00  0.00           C  
ATOM   2992  CG2 VAL A1902      38.110  40.215 156.398  1.00  0.00           C  
ATOM   2993  N   ARG A1903      37.127  36.991 153.167  1.00  0.00           N  
ATOM   2994  CA  ARG A1903      37.282  35.739 152.429  1.00  0.00           C  
ATOM   2995  C   ARG A1903      38.398  35.957 151.411  1.00  0.00           C  
ATOM   2996  O   ARG A1903      38.697  37.096 151.063  1.00  0.00           O  
ATOM   2997  CB  ARG A1903      35.993  35.399 151.671  1.00  0.00           C  
ATOM   2998  CG  ARG A1903      34.716  35.495 152.492  1.00  0.00           C  
ATOM   2999  CD  ARG A1903      34.502  34.276 153.365  1.00  0.00           C  
ATOM   3000  NE  ARG A1903      33.227  34.355 154.077  1.00  0.00           N  
ATOM   3001  CZ  ARG A1903      32.607  33.313 154.621  1.00  0.00           C  
ATOM   3002  NH1 ARG A1903      33.143  32.099 154.537  1.00  0.00           N  
ATOM   3003  NH2 ARG A1903      31.446  33.480 155.242  1.00  0.00           N  
ATOM   3004  N   THR A1904      39.014  34.879 150.935  1.00  0.00           N  
ATOM   3005  CA  THR A1904      40.064  35.021 149.925  1.00  0.00           C  
ATOM   3006  C   THR A1904      39.746  34.229 148.667  1.00  0.00           C  
ATOM   3007  O   THR A1904      38.886  33.352 148.661  1.00  0.00           O  
ATOM   3008  CB  THR A1904      41.454  34.554 150.413  1.00  0.00           C  
ATOM   3009  OG1 THR A1904      41.500  33.122 150.449  1.00  0.00           O  
ATOM   3010  CG2 THR A1904      41.772  35.138 151.779  1.00  0.00           C  
ATOM   3011  N   ARG A1905      40.455  34.551 147.594  1.00  0.00           N  
ATOM   3012  CA  ARG A1905      40.277  33.883 146.314  1.00  0.00           C  
ATOM   3013  C   ARG A1905      40.729  32.426 146.356  1.00  0.00           C  
ATOM   3014  O   ARG A1905      40.554  31.691 145.382  1.00  0.00           O  
ATOM   3015  CB  ARG A1905      41.068  34.629 145.242  1.00  0.00           C  
ATOM   3016  CG  ARG A1905      42.533  34.732 145.597  1.00  0.00           C  
ATOM   3017  CD  ARG A1905      43.310  35.571 144.602  1.00  0.00           C  
ATOM   3018  NE  ARG A1905      44.681  35.718 145.065  1.00  0.00           N  
ATOM   3019  CZ  ARG A1905      45.605  36.451 144.455  1.00  0.00           C  
ATOM   3020  NH1 ARG A1905      45.302  37.108 143.343  1.00  0.00           N  
ATOM   3021  NH2 ARG A1905      46.827  36.539 144.972  1.00  0.00           N  
ATOM   3022  N   ARG A1906      41.336  32.017 147.468  1.00  0.00           N  
ATOM   3023  CA  ARG A1906      41.784  30.639 147.626  1.00  0.00           C  
ATOM   3024  C   ARG A1906      40.704  29.862 148.370  1.00  0.00           C  
ATOM   3025  O   ARG A1906      40.916  28.710 148.748  1.00  0.00           O  
ATOM   3026  CB  ARG A1906      43.104  30.575 148.408  1.00  0.00           C  
ATOM   3027  CG  ARG A1906      44.309  31.140 147.657  1.00  0.00           C  
ATOM   3028  CD  ARG A1906      44.690  30.262 146.467  1.00  0.00           C  
ATOM   3029  NE  ARG A1906      45.899  30.742 145.800  1.00  0.00           N  
ATOM   3030  CZ  ARG A1906      46.449  30.166 144.735  1.00  0.00           C  
ATOM   3031  NH1 ARG A1906      45.903  29.080 144.205  1.00  0.00           N  
ATOM   3032  NH2 ARG A1906      47.553  30.674 144.199  1.00  0.00           N  
ATOM   3033  N   GLY A1907      39.557  30.507 148.573  1.00  0.00           N  
ATOM   3034  CA  GLY A1907      38.429  29.880 149.247  1.00  0.00           C  
ATOM   3035  C   GLY A1907      38.472  29.921 150.762  1.00  0.00           C  
ATOM   3036  O   GLY A1907      37.617  29.336 151.430  1.00  0.00           O  
ATOM   3037  N   LYS A1909      39.449  30.625 151.322  1.00  0.00           N  
ATOM   3038  CA  LYS A1909      39.571  30.677 152.767  1.00  0.00           C  
ATOM   3039  C   LYS A1909      38.723  31.719 153.470  1.00  0.00           C  
ATOM   3040  O   LYS A1909      38.514  32.821 152.968  1.00  0.00           O  
ATOM   3041  CB  LYS A1909      41.041  30.848 153.149  1.00  0.00           C  
ATOM   3042  CG  LYS A1909      41.883  29.734 152.559  1.00  0.00           C  
ATOM   3043  CD  LYS A1909      43.238  29.598 153.204  1.00  0.00           C  
ATOM   3044  CE  LYS A1909      43.926  28.354 152.669  1.00  0.00           C  
ATOM   3045  NZ  LYS A1909      45.253  28.152 153.300  1.00  0.00           N  
ATOM   3046  N   ASP A1910      38.224  31.336 154.641  1.00  0.00           N  
ATOM   3047  CA  ASP A1910      37.398  32.196 155.476  1.00  0.00           C  
ATOM   3048  C   ASP A1910      38.316  32.728 156.574  1.00  0.00           C  
ATOM   3049  O   ASP A1910      38.788  31.963 157.415  1.00  0.00           O  
ATOM   3050  CB  ASP A1910      36.262  31.372 156.100  1.00  0.00           C  
ATOM   3051  CG  ASP A1910      35.290  32.221 156.907  1.00  0.00           C  
ATOM   3052  OD1 ASP A1910      35.619  33.382 157.233  1.00  0.00           O  
ATOM   3053  OD2 ASP A1910      34.191  31.714 157.230  1.00  0.00           O  
ATOM   3054  N   LEU A1913      38.585  34.030 156.554  1.00  0.00           N  
ATOM   3055  CA  LEU A1913      39.453  34.637 157.554  1.00  0.00           C  
ATOM   3056  C   LEU A1913      38.635  35.215 158.707  1.00  0.00           C  
ATOM   3057  O   LEU A1913      39.184  35.822 159.627  1.00  0.00           O  
ATOM   3058  CB  LEU A1913      40.317  35.729 156.913  1.00  0.00           C  
ATOM   3059  CG  LEU A1913      41.175  35.285 155.722  1.00  0.00           C  
ATOM   3060  CD1 LEU A1913      42.034  36.457 155.255  1.00  0.00           C  
ATOM   3061  CD2 LEU A1913      42.058  34.109 156.109  1.00  0.00           C  
ATOM   3062  N   GLY A1914      37.321  35.021 158.645  1.00  0.00           N  
ATOM   3063  CA  GLY A1914      36.441  35.503 159.696  1.00  0.00           C  
ATOM   3064  C   GLY A1914      36.211  36.999 159.724  1.00  0.00           C  
ATOM   3065  O   GLY A1914      36.589  37.718 158.804  1.00  0.00           O  
ATOM   3066  N   SER A1915      35.580  37.474 160.791  1.00  0.00           N  
ATOM   3067  CA  SER A1915      35.304  38.897 160.934  1.00  0.00           C  
ATOM   3068  C   SER A1915      36.551  39.640 161.403  1.00  0.00           C  
ATOM   3069  O   SER A1915      37.282  39.168 162.279  1.00  0.00           O  
ATOM   3070  CB  SER A1915      34.154  39.110 161.921  1.00  0.00           C  
ATOM   3071  OG  SER A1915      34.424  38.463 163.148  1.00  0.00           O  
ATOM   3072  N   MET A1916      36.799  40.801 160.803  1.00  0.00           N  
ATOM   3073  CA  MET A1916      37.957  41.609 161.157  1.00  0.00           C  
ATOM   3074  C   MET A1916      37.578  43.078 161.234  1.00  0.00           C  
ATOM   3075  O   MET A1916      36.581  43.499 160.651  1.00  0.00           O  
ATOM   3076  CB  MET A1916      39.068  41.440 160.115  1.00  0.00           C  
ATOM   3077  CG  MET A1916      39.567  40.018 159.937  1.00  0.00           C  
ATOM   3078  SD  MET A1916      40.917  39.944 158.734  1.00  0.00           S  
ATOM   3079  CE  MET A1916      41.488  38.280 158.961  1.00  0.00           C  
ATOM   3080  N   ASP A1917      38.376  43.852 161.963  1.00  0.00           N  
ATOM   3081  CA  ASP A1917      38.141  45.284 162.084  1.00  0.00           C  
ATOM   3082  C   ASP A1917      38.612  45.902 160.774  1.00  0.00           C  
ATOM   3083  O   ASP A1917      39.606  45.458 160.199  1.00  0.00           O  
ATOM   3084  CB  ASP A1917      38.936  45.848 163.247  1.00  0.00           C  
ATOM   3085  N   VAL A1918      37.899  46.918 160.303  1.00  0.00           N  
ATOM   3086  CA  VAL A1918      38.254  47.570 159.048  1.00  0.00           C  
ATOM   3087  C   VAL A1918      39.676  48.120 159.037  1.00  0.00           C  
ATOM   3088  O   VAL A1918      40.425  47.895 158.082  1.00  0.00           O  
ATOM   3089  CB  VAL A1918      37.267  48.703 158.719  1.00  0.00           C  
ATOM   3090  CG1 VAL A1918      37.703  49.428 157.449  1.00  0.00           C  
ATOM   3091  CG2 VAL A1918      35.870  48.124 158.538  1.00  0.00           C  
ATOM   3092  N   ASN A1929      40.064  48.827 160.094  1.00  0.00           N  
ATOM   3093  CA  ASN A1929      41.410  49.386 160.140  1.00  0.00           C  
ATOM   3094  C   ASN A1929      42.477  48.301 160.181  1.00  0.00           C  
ATOM   3095  O   ASN A1929      43.581  48.487 159.667  1.00  0.00           O  
ATOM   3096  CB  ASN A1929      41.559  50.327 161.337  1.00  0.00           C  
ATOM   3097  CG  ASN A1929      40.685  51.555 161.212  1.00  0.00           C  
ATOM   3098  OD1 ASN A1929      40.174  51.856 160.132  1.00  0.00           O  
ATOM   3099  ND2 ASN A1929      40.512  52.278 162.314  1.00  0.00           N  
ATOM   3100  N   GLU A1930      42.142  47.164 160.785  1.00  0.00           N  
ATOM   3101  CA  GLU A1930      43.068  46.041 160.875  1.00  0.00           C  
ATOM   3102  C   GLU A1930      43.323  45.516 159.464  1.00  0.00           C  
ATOM   3103  O   GLU A1930      44.470  45.274 159.083  1.00  0.00           O  
ATOM   3104  CB  GLU A1930      42.467  44.931 161.740  1.00  0.00           C  
ATOM   3105  CG  GLU A1930      43.474  43.909 162.245  1.00  0.00           C  
ATOM   3106  CD  GLU A1930      42.839  42.870 163.156  1.00  0.00           C  
ATOM   3107  OE1 GLU A1930      42.285  41.873 162.639  1.00  0.00           O  
ATOM   3108  OE2 GLU A1930      42.882  43.062 164.393  1.00  0.00           O  
ATOM   3109  N   VAL A1931      42.247  45.347 158.697  1.00  0.00           N  
ATOM   3110  CA  VAL A1931      42.350  44.865 157.322  1.00  0.00           C  
ATOM   3111  C   VAL A1931      43.204  45.821 156.498  1.00  0.00           C  
ATOM   3112  O   VAL A1931      44.063  45.390 155.733  1.00  0.00           O  
ATOM   3113  CB  VAL A1931      40.960  44.744 156.650  1.00  0.00           C  
ATOM   3114  CG1 VAL A1931      41.119  44.506 155.149  1.00  0.00           C  
ATOM   3115  CG2 VAL A1931      40.182  43.594 157.274  1.00  0.00           C  
ATOM   3116  N   ILE A1934      42.965  47.118 156.664  1.00  0.00           N  
ATOM   3117  CA  ILE A1934      43.717  48.131 155.929  1.00  0.00           C  
ATOM   3118  C   ILE A1934      45.214  48.077 156.223  1.00  0.00           C  
ATOM   3119  O   ILE A1934      46.029  48.111 155.302  1.00  0.00           O  
ATOM   3120  CB  ILE A1934      43.187  49.549 156.241  1.00  0.00           C  
ATOM   3121  CG1 ILE A1934      41.784  49.712 155.648  1.00  0.00           C  
ATOM   3122  CG2 ILE A1934      44.140  50.603 155.688  1.00  0.00           C  
ATOM   3123  CD1 ILE A1934      41.142  51.067 155.914  1.00  0.00           C  
ATOM   3124  N   GLU A1950      45.577  47.988 157.500  1.00  0.00           N  
ATOM   3125  CA  GLU A1950      46.986  47.932 157.872  1.00  0.00           C  
ATOM   3126  C   GLU A1950      47.656  46.679 157.328  1.00  0.00           C  
ATOM   3127  O   GLU A1950      48.766  46.742 156.802  1.00  0.00           O  
ATOM   3128  CB  GLU A1950      47.155  47.979 159.398  1.00  0.00           C  
ATOM   3129  CG  GLU A1950      46.880  49.341 160.017  1.00  0.00           C  
ATOM   3130  CD  GLU A1950      47.293  49.411 161.484  1.00  0.00           C  
ATOM   3131  OE1 GLU A1950      46.771  48.607 162.292  1.00  0.00           O  
ATOM   3132  OE2 GLU A1950      48.142  50.271 161.827  1.00  0.00           O  
ATOM   3133  N   LYS A1951      46.983  45.541 157.452  1.00  0.00           N  
ATOM   3134  CA  LYS A1951      47.542  44.288 156.968  1.00  0.00           C  
ATOM   3135  C   LYS A1951      47.722  44.302 155.454  1.00  0.00           C  
ATOM   3136  O   LYS A1951      48.734  43.827 154.947  1.00  0.00           O  
ATOM   3137  CB  LYS A1951      46.654  43.115 157.388  1.00  0.00           C  
ATOM   3138  CG  LYS A1951      46.697  42.838 158.889  1.00  0.00           C  
ATOM   3139  CD  LYS A1951      45.753  41.717 159.276  1.00  0.00           C  
ATOM   3140  CE  LYS A1951      45.846  41.418 160.763  1.00  0.00           C  
ATOM   3141  NZ  LYS A1951      44.895  40.346 161.173  1.00  0.00           N  
ATOM   3142  N   LEU A1952      46.754  44.855 154.733  1.00  0.00           N  
ATOM   3143  CA  LEU A1952      46.865  44.907 153.278  1.00  0.00           C  
ATOM   3144  C   LEU A1952      47.970  45.866 152.854  1.00  0.00           C  
ATOM   3145  O   LEU A1952      48.726  45.580 151.926  1.00  0.00           O  
ATOM   3146  CB  LEU A1952      45.540  45.335 152.645  1.00  0.00           C  
ATOM   3147  CG  LEU A1952      44.345  44.425 152.933  1.00  0.00           C  
ATOM   3148  CD1 LEU A1952      43.172  44.828 152.055  1.00  0.00           C  
ATOM   3149  CD2 LEU A1952      44.728  42.978 152.688  1.00  0.00           C  
ATOM   3150  N   GLN A1953      48.076  47.001 153.536  1.00  0.00           N  
ATOM   3151  CA  GLN A1953      49.117  47.965 153.192  1.00  0.00           C  
ATOM   3152  C   GLN A1953      50.494  47.351 153.398  1.00  0.00           C  
ATOM   3153  O   GLN A1953      51.425  47.623 152.640  1.00  0.00           O  
ATOM   3154  CB  GLN A1953      48.975  49.238 154.031  1.00  0.00           C  
ATOM   3155  CG  GLN A1953      47.727  50.042 153.705  1.00  0.00           C  
ATOM   3156  CD  GLN A1953      47.578  51.259 154.588  1.00  0.00           C  
ATOM   3157  OE1 GLN A1953      47.861  51.203 155.782  1.00  0.00           O  
ATOM   3158  NE2 GLN A1953      47.117  52.361 154.011  1.00  0.00           N  
ATOM   3159  N   GLN A1954      50.628  46.517 154.424  1.00  0.00           N  
ATOM   3160  CA  GLN A1954      51.903  45.866 154.691  1.00  0.00           C  
ATOM   3161  C   GLN A1954      52.188  44.816 153.627  1.00  0.00           C  
ATOM   3162  O   GLN A1954      53.327  44.663 153.186  1.00  0.00           O  
ATOM   3163  CB  GLN A1954      51.892  45.208 156.072  1.00  0.00           C  
ATOM   3164  CG  GLN A1954      53.187  44.489 156.425  1.00  0.00           C  
ATOM   3165  CD  GLN A1954      54.419  45.345 156.186  1.00  0.00           C  
ATOM   3166  OE1 GLN A1954      54.399  46.563 156.391  1.00  0.00           O  
ATOM   3167  NE2 GLN A1954      55.508  44.709 155.765  1.00  0.00           N  
ATOM   3168  N   GLU A1955      51.149  44.090 153.218  1.00  0.00           N  
ATOM   3169  CA  GLU A1955      51.302  43.057 152.196  1.00  0.00           C  
ATOM   3170  C   GLU A1955      51.717  43.712 150.881  1.00  0.00           C  
ATOM   3171  O   GLU A1955      52.541  43.180 150.134  1.00  0.00           O  
ATOM   3172  CB  GLU A1955      49.981  42.301 152.001  1.00  0.00           C  
ATOM   3173  CG  GLU A1955      50.107  41.017 151.190  1.00  0.00           C  
ATOM   3174  CD  GLU A1955      48.782  40.288 151.044  1.00  0.00           C  
ATOM   3175  OE1 GLU A1955      47.944  40.392 151.964  1.00  0.00           O  
ATOM   3176  OE2 GLU A1955      48.584  39.600 150.021  1.00  0.00           O  
ATOM   3177  N   ILE A1956      51.136  44.875 150.611  1.00  0.00           N  
ATOM   3178  CA  ILE A1956      51.425  45.617 149.391  1.00  0.00           C  
ATOM   3179  C   ILE A1956      52.816  46.250 149.405  1.00  0.00           C  
ATOM   3180  O   ILE A1956      53.598  46.080 148.459  1.00  0.00           O  
ATOM   3181  CB  ILE A1956      50.358  46.711 149.158  1.00  0.00           C  
ATOM   3182  CG1 ILE A1956      49.009  46.053 148.851  1.00  0.00           C  
ATOM   3183  CG2 ILE A1956      50.786  47.624 148.024  1.00  0.00           C  
ATOM   3184  CD1 ILE A1956      47.852  47.020 148.766  1.00  0.00           C  
ATOM   3185  N   ARG A1957      53.125  46.976 150.475  1.00  0.00           N  
ATOM   3186  CA  ARG A1957      54.422  47.633 150.601  1.00  0.00           C  
ATOM   3187  C   ARG A1957      55.603  46.665 150.524  1.00  0.00           C  
ATOM   3188  O   ARG A1957      56.642  46.993 149.944  1.00  0.00           O  
ATOM   3189  CB  ARG A1957      54.490  48.421 151.916  1.00  0.00           C  
ATOM   3190  CG  ARG A1957      55.905  48.829 152.313  1.00  0.00           C  
ATOM   3191  CD  ARG A1957      55.948  49.708 153.563  1.00  0.00           C  
ATOM   3192  NE  ARG A1957      55.069  49.229 154.626  1.00  0.00           N  
ATOM   3193  CZ  ARG A1957      53.830  49.672 154.816  1.00  0.00           C  
ATOM   3194  NH1 ARG A1957      53.337  50.605 154.012  1.00  0.00           N  
ATOM   3195  NH2 ARG A1957      53.089  49.188 155.805  1.00  0.00           N  
ATOM   3196  N   SER A1958      55.440  45.477 151.102  1.00  0.00           N  
ATOM   3197  CA  SER A1958      56.499  44.470 151.111  1.00  0.00           C  
ATOM   3198  C   SER A1958      56.498  43.611 149.850  1.00  0.00           C  
ATOM   3199  O   SER A1958      57.365  42.754 149.679  1.00  0.00           O  
ATOM   3200  CB  SER A1958      56.341  43.550 152.320  1.00  0.00           C  
ATOM   3201  OG  SER A1958      55.155  42.775 152.209  1.00  0.00           O  
ATOM   3202  N   ARG A1959      55.529  43.852 148.971  1.00  0.00           N  
ATOM   3203  CA  ARG A1959      55.397  43.082 147.738  1.00  0.00           C  
ATOM   3204  C   ARG A1959      55.466  41.584 148.045  1.00  0.00           C  
ATOM   3205  O   ARG A1959      56.119  40.805 147.352  1.00  0.00           O  
ATOM   3206  CB  ARG A1959      56.474  43.500 146.720  1.00  0.00           C  
ATOM   3207  CG  ARG A1959      56.302  44.940 146.232  1.00  0.00           C  
ATOM   3208  CD  ARG A1959      57.083  45.240 144.938  1.00  0.00           C  
ATOM   3209  NE  ARG A1959      56.806  46.589 144.449  1.00  0.00           N  
ATOM   3210  CZ  ARG A1959      57.448  47.688 144.843  1.00  0.00           C  
ATOM   3211  NH1 ARG A1959      58.423  47.607 145.737  1.00  0.00           N  
ATOM   3212  NH2 ARG A1959      57.098  48.872 144.361  1.00  0.00           N  
ATOM   3213  N   SER A1960      54.764  41.195 149.103  1.00  0.00           N  
ATOM   3214  CA  SER A1960      54.729  39.812 149.552  1.00  0.00           C  
ATOM   3215  C   SER A1960      54.037  38.862 148.578  1.00  0.00           C  
ATOM   3216  O   SER A1960      53.032  39.209 147.962  1.00  0.00           O  
ATOM   3217  CB  SER A1960      54.024  39.737 150.910  1.00  0.00           C  
ATOM   3218  OG  SER A1960      53.904  38.395 151.336  1.00  0.00           O  
ATOM   3219  N   LEU A1961      54.583  37.658 148.457  1.00  0.00           N  
ATOM   3220  CA  LEU A1961      54.020  36.636 147.579  1.00  0.00           C  
ATOM   3221  C   LEU A1961      52.824  35.942 148.227  1.00  0.00           C  
ATOM   3222  O   LEU A1961      52.044  35.279 147.542  1.00  0.00           O  
ATOM   3223  CB  LEU A1961      55.070  35.572 147.254  1.00  0.00           C  
ATOM   3224  CG  LEU A1961      56.141  35.893 146.210  1.00  0.00           C  
ATOM   3225  CD1 LEU A1961      57.241  34.848 146.258  1.00  0.00           C  
ATOM   3226  CD2 LEU A1961      55.505  35.933 144.829  1.00  0.00           C  
ATOM   3227  N   LYS A1962      52.672  36.094 149.536  1.00  0.00           N  
ATOM   3228  CA  LYS A1962      51.573  35.422 150.217  1.00  0.00           C  
ATOM   3229  C   LYS A1962      50.526  36.312 150.866  1.00  0.00           C  
ATOM   3230  O   LYS A1962      50.796  37.443 151.257  1.00  0.00           O  
ATOM   3231  CB  LYS A1962      52.130  34.438 151.250  1.00  0.00           C  
ATOM   3232  CG  LYS A1962      53.089  35.040 152.254  1.00  0.00           C  
ATOM   3233  CD  LYS A1962      53.919  33.948 152.923  1.00  0.00           C  
ATOM   3234  CE  LYS A1962      54.844  34.512 153.987  1.00  0.00           C  
ATOM   3235  NZ  LYS A1962      54.094  34.983 155.185  1.00  0.00           N  
ATOM   3236  N   GLN A1963      49.317  35.775 150.968  1.00  0.00           N  
ATOM   3237  CA  GLN A1963      48.204  36.488 151.568  1.00  0.00           C  
ATOM   3238  C   GLN A1963      48.129  36.193 153.057  1.00  0.00           C  
ATOM   3239  O   GLN A1963      48.927  35.418 153.589  1.00  0.00           O  
ATOM   3240  CB  GLN A1963      46.895  36.081 150.893  1.00  0.00           C  
ATOM   3241  CG  GLN A1963      46.701  36.699 149.525  1.00  0.00           C  
ATOM   3242  CD  GLN A1963      45.377  36.314 148.898  1.00  0.00           C  
ATOM   3243  OE1 GLN A1963      45.319  35.454 148.025  1.00  0.00           O  
ATOM   3244  NE2 GLN A1963      44.307  36.946 149.349  1.00  0.00           N  
ATOM   3245  N   LEU A1964      47.166  36.814 153.724  1.00  0.00           N  
ATOM   3246  CA  LEU A1964      46.984  36.623 155.156  1.00  0.00           C  
ATOM   3247  C   LEU A1964      46.776  35.164 155.533  1.00  0.00           C  
ATOM   3248  O   LEU A1964      46.045  34.434 154.860  1.00  0.00           O  
ATOM   3249  CB  LEU A1964      45.802  37.459 155.648  1.00  0.00           C  
ATOM   3250  CG  LEU A1964      46.096  38.916 156.015  1.00  0.00           C  
ATOM   3251  CD1 LEU A1964      46.847  39.612 154.887  1.00  0.00           C  
ATOM   3252  CD2 LEU A1964      44.788  39.632 156.312  1.00  0.00           C  
ATOM   3253  N   GLU A1965      47.438  34.752 156.612  1.00  0.00           N  
ATOM   3254  CA  GLU A1965      47.328  33.389 157.106  1.00  0.00           C  
ATOM   3255  C   GLU A1965      47.610  32.282 156.107  1.00  0.00           C  
ATOM   3256  O   GLU A1965      47.069  31.181 156.234  1.00  0.00           O  
ATOM   3257  N   GLU A1966      48.455  32.555 155.117  1.00  0.00           N  
ATOM   3258  CA  GLU A1966      48.784  31.548 154.113  1.00  0.00           C  
ATOM   3259  C   GLU A1966      50.221  31.717 153.627  1.00  0.00           C  
ATOM   3260  O   GLU A1966      51.039  30.801 153.742  1.00  0.00           O  
ATOM   3261  CB  GLU A1966      47.811  31.644 152.929  1.00  0.00           C  
ATOM   3262  CG  GLU A1966      48.047  32.831 152.010  1.00  0.00           C  
ATOM   3263  CD  GLU A1966      48.942  32.492 150.835  1.00  0.00           C  
ATOM   3264  OE1 GLU A1966      49.881  31.686 151.013  1.00  0.00           O  
ATOM   3265  OE2 GLU A1966      48.716  33.037 149.732  1.00  0.00           O  
HETATM 3266  CG2 TSB A2002      68.711  44.993 126.199  1.00  0.00           C  
HETATM 3267  N   TSB A2002      69.355  46.521 122.768  1.00  0.00           N  
HETATM 3268  CA  TSB A2002      69.139  45.483 123.754  1.00  0.00           C  
HETATM 3269  CB  TSB A2002      68.651  46.062 125.098  1.00  0.00           C  
HETATM 3270  OG1 TSB A2002      69.491  47.154 125.498  1.00  0.00           O  
HETATM 3271  C   TSB A2002      68.081  44.579 123.197  1.00  0.00           C  
HETATM 3272  O   TSB A2002      67.154  45.036 122.540  1.00  0.00           O  
HETATM 3273  N8  TSB A2002      68.222  43.297 123.452  1.00  0.00           N  
HETATM 3274  S1  TSB A2002      67.159  42.231 122.898  1.00  0.00           S  
HETATM 3275  O1S TSB A2002      66.950  42.429 121.452  1.00  0.00           O  
HETATM 3276  O2S TSB A2002      67.589  40.891 123.377  1.00  0.00           O  
HETATM 3277  O5' TSB A2002      65.776  42.616 123.608  1.00  0.00           O  
HETATM 3278  C5' TSB A2002      65.708  42.757 125.032  1.00  0.00           C  
HETATM 3279  C4' TSB A2002      64.554  41.956 125.599  1.00  0.00           C  
HETATM 3280  O4' TSB A2002      63.320  42.394 124.973  1.00  0.00           O  
HETATM 3281  C3' TSB A2002      64.580  40.467 125.321  1.00  0.00           C  
HETATM 3282  O3' TSB A2002      65.409  39.792 126.269  1.00  0.00           O  
HETATM 3283  C2' TSB A2002      63.114  40.071 125.468  1.00  0.00           C  
HETATM 3284  O2' TSB A2002      62.734  39.796 126.803  1.00  0.00           O  
HETATM 3285  C1' TSB A2002      62.396  41.316 124.940  1.00  0.00           C  
HETATM 3286  N9  TSB A2002      61.909  41.146 123.572  1.00  0.00           N  
HETATM 3287  C8  TSB A2002      62.636  41.142 122.401  1.00  0.00           C  
HETATM 3288  N7  TSB A2002      61.913  40.927 121.331  1.00  0.00           N  
HETATM 3289  C5  TSB A2002      60.619  40.795 121.826  1.00  0.00           C  
HETATM 3290  C6  TSB A2002      59.382  40.544 121.199  1.00  0.00           C  
HETATM 3291  N6  TSB A2002      59.237  40.382 119.882  1.00  0.00           N  
HETATM 3292  N1  TSB A2002      58.283  40.469 121.981  1.00  0.00           N  
HETATM 3293  C2  TSB A2002      58.423  40.619 123.298  1.00  0.00           C  
HETATM 3294  N3  TSB A2002      59.524  40.852 124.007  1.00  0.00           N  
HETATM 3295  C4  TSB A2002      60.600  40.932 123.202  1.00  0.00           C  
TER
END
