# Supplementary material for: Backbone Brackets and Arginine Tweezers delineate Class I and Class II aminoacyl tRNA synthetases
Source: PLoS Comput Biol. 2018 Apr 16;14(4):e1006101. doi: 10.1371/journal.pcbi.1006101 (PMC5919687; doi:10.1371/journal.pcbi.1006101)
Supplement: S12 File — All structures of Class II aaRS with residues renumbered according to the MSA. (GZ) [file pcbi.1006101.s024.tar.gz › 1evl_B_renum.pdb]

ATOM      1  N   ARG B 283      62.310  84.693 127.718  1.00  0.00           N  
ATOM      2  CA  ARG B 283      62.055  83.461 128.452  1.00  0.00           C  
ATOM      3  C   ARG B 283      61.823  82.297 127.494  1.00  0.00           C  
ATOM      4  O   ARG B 283      60.917  81.486 127.705  1.00  0.00           O  
ATOM      5  CB  ARG B 283      60.836  83.632 129.358  1.00  0.00           C  
ATOM      6  CG  ARG B 283      61.052  84.610 130.496  1.00  0.00           C  
ATOM      7  CD  ARG B 283      59.896  84.558 131.475  1.00  0.00           C  
ATOM      8  NE  ARG B 283      60.135  85.373 132.664  1.00  0.00           N  
ATOM      9  CZ  ARG B 283      59.281  85.470 133.679  1.00  0.00           C  
ATOM     10  NH1 ARG B 283      58.131  84.803 133.644  1.00  0.00           N  
ATOM     11  NH2 ARG B 283      59.582  86.220 134.731  1.00  0.00           N  
ATOM     12  N   ASP B 291      62.653  82.229 126.452  1.00  0.00           N  
ATOM     13  CA  ASP B 291      62.590  81.191 125.416  1.00  0.00           C  
ATOM     14  C   ASP B 291      62.806  79.807 126.032  1.00  0.00           C  
ATOM     15  O   ASP B 291      63.867  79.535 126.588  1.00  0.00           O  
ATOM     16  CB  ASP B 291      63.670  81.488 124.361  1.00  0.00           C  
ATOM     17  CG  ASP B 291      63.628  80.541 123.169  1.00  0.00           C  
ATOM     18  OD1 ASP B 291      64.407  80.770 122.212  1.00  0.00           O  
ATOM     19  OD2 ASP B 291      62.831  79.581 123.174  1.00  0.00           O  
ATOM     20  N   HIS B 292      61.807  78.929 125.938  1.00  0.00           N  
ATOM     21  CA  HIS B 292      61.956  77.600 126.526  1.00  0.00           C  
ATOM     22  C   HIS B 292      63.053  76.766 125.870  1.00  0.00           C  
ATOM     23  O   HIS B 292      63.565  75.832 126.478  1.00  0.00           O  
ATOM     24  CB  HIS B 292      60.632  76.814 126.476  1.00  0.00           C  
ATOM     25  CG  HIS B 292      60.248  76.338 125.107  1.00  0.00           C  
ATOM     26  ND1 HIS B 292      59.631  77.152 124.181  1.00  0.00           N  
ATOM     27  CD2 HIS B 292      60.381  75.126 124.514  1.00  0.00           C  
ATOM     28  CE1 HIS B 292      59.398  76.461 123.076  1.00  0.00           C  
ATOM     29  NE2 HIS B 292      59.843  75.230 123.254  1.00  0.00           N  
ATOM     30  N   ARG B 293      63.403  77.082 124.629  1.00  0.00           N  
ATOM     31  CA  ARG B 293      64.432  76.315 123.941  1.00  0.00           C  
ATOM     32  C   ARG B 293      65.801  76.598 124.537  1.00  0.00           C  
ATOM     33  O   ARG B 293      66.608  75.691 124.694  1.00  0.00           O  
ATOM     34  CB  ARG B 293      64.414  76.627 122.447  1.00  0.00           C  
ATOM     35  CG  ARG B 293      63.092  76.246 121.788  1.00  0.00           C  
ATOM     36  CD  ARG B 293      63.006  76.785 120.379  1.00  0.00           C  
ATOM     37  NE  ARG B 293      63.104  78.243 120.357  1.00  0.00           N  
ATOM     38  CZ  ARG B 293      63.099  78.964 119.242  1.00  0.00           C  
ATOM     39  NH1 ARG B 293      62.999  78.361 118.069  1.00  0.00           N  
ATOM     40  NH2 ARG B 293      63.200  80.286 119.300  1.00  0.00           N  
ATOM     41  N   LYS B 296      66.057  77.856 124.887  1.00  0.00           N  
ATOM     42  CA  LYS B 296      67.335  78.202 125.495  1.00  0.00           C  
ATOM     43  C   LYS B 296      67.382  77.667 126.925  1.00  0.00           C  
ATOM     44  O   LYS B 296      68.396  77.126 127.358  1.00  0.00           O  
ATOM     45  CB  LYS B 296      67.554  79.722 125.493  1.00  0.00           C  
ATOM     46  CG  LYS B 296      68.825  80.150 126.237  1.00  0.00           C  
ATOM     47  CD  LYS B 296      69.260  81.570 125.882  1.00  0.00           C  
ATOM     48  CE  LYS B 296      70.467  81.562 124.946  1.00  0.00           C  
ATOM     49  NZ  LYS B 296      71.689  80.977 125.575  1.00  0.00           N  
ATOM     50  N   ILE B 297      66.281  77.814 127.657  1.00  0.00           N  
ATOM     51  CA  ILE B 297      66.223  77.321 129.027  1.00  0.00           C  
ATOM     52  C   ILE B 297      66.358  75.805 129.040  1.00  0.00           C  
ATOM     53  O   ILE B 297      66.999  75.231 129.923  1.00  0.00           O  
ATOM     54  CB  ILE B 297      64.898  77.723 129.710  1.00  0.00           C  
ATOM     55  CG1 ILE B 297      64.835  79.247 129.849  1.00  0.00           C  
ATOM     56  CG2 ILE B 297      64.801  77.071 131.088  1.00  0.00           C  
ATOM     57  CD1 ILE B 297      63.496  79.767 130.309  1.00  0.00           C  
ATOM     58  N   GLY B 298      65.754  75.155 128.050  1.00  0.00           N  
ATOM     59  CA  GLY B 298      65.833  73.706 127.975  1.00  0.00           C  
ATOM     60  C   GLY B 298      67.262  73.215 127.835  1.00  0.00           C  
ATOM     61  O   GLY B 298      67.622  72.146 128.323  1.00  0.00           O  
ATOM     62  N   LYS B 303      68.084  73.998 127.150  1.00  0.00           N  
ATOM     63  CA  LYS B 303      69.479  73.629 126.957  1.00  0.00           C  
ATOM     64  C   LYS B 303      70.262  73.930 128.226  1.00  0.00           C  
ATOM     65  O   LYS B 303      71.050  73.110 128.690  1.00  0.00           O  
ATOM     66  CB  LYS B 303      70.075  74.402 125.777  1.00  0.00           C  
ATOM     67  CG  LYS B 303      71.488  73.971 125.429  1.00  0.00           C  
ATOM     68  CD  LYS B 303      71.947  74.549 124.094  1.00  0.00           C  
ATOM     69  CE  LYS B 303      73.256  73.910 123.648  1.00  0.00           C  
ATOM     70  NZ  LYS B 303      73.762  74.492 122.369  1.00  0.00           N  
ATOM     71  N   GLN B 305      70.026  75.102 128.800  1.00  0.00           N  
ATOM     72  CA  GLN B 305      70.721  75.496 130.012  1.00  0.00           C  
ATOM     73  C   GLN B 305      70.459  74.554 131.179  1.00  0.00           C  
ATOM     74  O   GLN B 305      71.363  74.277 131.969  1.00  0.00           O  
ATOM     75  CB  GLN B 305      70.335  76.926 130.393  1.00  0.00           C  
ATOM     76  CG  GLN B 305      70.727  77.940 129.325  1.00  0.00           C  
ATOM     77  CD  GLN B 305      70.208  79.332 129.613  1.00  0.00           C  
ATOM     78  OE1 GLN B 305      69.006  79.538 129.782  1.00  0.00           O  
ATOM     79  NE2 GLN B 305      71.114  80.302 129.659  1.00  0.00           N  
ATOM     80  N   LEU B 306      69.232  74.044 131.282  1.00  0.00           N  
ATOM     81  CA  LEU B 306      68.881  73.147 132.376  1.00  0.00           C  
ATOM     82  C   LEU B 306      68.973  71.665 131.999  1.00  0.00           C  
ATOM     83  O   LEU B 306      68.583  70.804 132.785  1.00  0.00           O  
ATOM     84  CB  LEU B 306      67.474  73.465 132.904  1.00  0.00           C  
ATOM     85  CG  LEU B 306      67.182  74.915 133.314  1.00  0.00           C  
ATOM     86  CD1 LEU B 306      65.960  74.936 134.217  1.00  0.00           C  
ATOM     87  CD2 LEU B 306      68.372  75.535 134.022  1.00  0.00           C  
ATOM     88  N   ASP B 307      69.478  71.385 130.798  1.00  0.00           N  
ATOM     89  CA  ASP B 307      69.662  70.017 130.311  1.00  0.00           C  
ATOM     90  C   ASP B 307      68.376  69.206 130.395  1.00  0.00           C  
ATOM     91  O   ASP B 307      68.381  68.051 130.824  1.00  0.00           O  
ATOM     92  CB  ASP B 307      70.770  69.335 131.121  1.00  0.00           C  
ATOM     93  CG  ASP B 307      71.262  68.045 130.478  1.00  0.00           C  
ATOM     94  OD1 ASP B 307      71.279  67.965 129.234  1.00  0.00           O  
ATOM     95  OD2 ASP B 307      71.649  67.118 131.222  1.00  0.00           O  
ATOM     96  N   LEU B 308      67.274  69.814 129.970  1.00  0.00           N  
ATOM     97  CA  LEU B 308      65.980  69.141 130.018  1.00  0.00           C  
ATOM     98  C   LEU B 308      65.729  68.196 128.839  1.00  0.00           C  
ATOM     99  O   LEU B 308      65.188  67.103 129.017  1.00  0.00           O  
ATOM    100  CB  LEU B 308      64.854  70.178 130.064  1.00  0.00           C  
ATOM    101  CG  LEU B 308      64.913  71.176 131.226  1.00  0.00           C  
ATOM    102  CD1 LEU B 308      63.692  72.086 131.162  1.00  0.00           C  
ATOM    103  CD2 LEU B 308      64.958  70.449 132.565  1.00  0.00           C  
ATOM    104  N   TYR B 309      66.117  68.627 127.643  1.00  0.00           N  
ATOM    105  CA  TYR B 309      65.906  67.844 126.436  1.00  0.00           C  
ATOM    106  C   TYR B 309      66.751  68.406 125.306  1.00  0.00           C  
ATOM    107  O   TYR B 309      67.440  69.416 125.465  1.00  0.00           O  
ATOM    108  CB  TYR B 309      64.441  67.959 125.992  1.00  0.00           C  
ATOM    109  CG  TYR B 309      64.119  69.300 125.333  1.00  0.00           C  
ATOM    110  CD1 TYR B 309      63.786  70.419 126.097  1.00  0.00           C  
ATOM    111  CD2 TYR B 309      64.183  69.448 123.943  1.00  0.00           C  
ATOM    112  CE1 TYR B 309      63.528  71.655 125.491  1.00  0.00           C  
ATOM    113  CE2 TYR B 309      63.932  70.679 123.325  1.00  0.00           C  
ATOM    114  CZ  TYR B 309      63.604  71.776 124.107  1.00  0.00           C  
ATOM    115  OH  TYR B 309      63.353  72.986 123.483  1.00  0.00           O  
ATOM    116  N   HIS B 310      66.701  67.731 124.163  1.00  0.00           N  
ATOM    117  CA  HIS B 310      67.360  68.234 122.969  1.00  0.00           C  
ATOM    118  C   HIS B 310      66.686  67.635 121.745  1.00  0.00           C  
ATOM    119  O   HIS B 310      65.924  66.666 121.842  1.00  0.00           O  
ATOM    120  CB  HIS B 310      68.876  67.936 122.950  1.00  0.00           C  
ATOM    121  CG  HIS B 310      69.246  66.631 122.317  1.00  0.00           C  
ATOM    122  ND1 HIS B 310      69.255  65.437 123.010  1.00  0.00           N  
ATOM    123  CD2 HIS B 310      69.642  66.332 121.054  1.00  0.00           C  
ATOM    124  CE1 HIS B 310      69.642  64.464 122.204  1.00  0.00           C  
ATOM    125  NE2 HIS B 310      69.882  64.980 121.012  1.00  0.00           N  
ATOM    126  N   MET B 311      66.929  68.254 120.597  1.00  0.00           N  
ATOM    127  CA  MET B 311      66.413  67.749 119.339  1.00  0.00           C  
ATOM    128  C   MET B 311      67.568  67.787 118.344  1.00  0.00           C  
ATOM    129  O   MET B 311      68.520  68.553 118.518  1.00  0.00           O  
ATOM    130  CB  MET B 311      65.222  68.581 118.844  1.00  0.00           C  
ATOM    131  CG  MET B 311      63.885  68.102 119.437  1.00  0.00           C  
ATOM    132  SD  MET B 311      62.396  68.818 118.693  1.00  0.00           S  
ATOM    133  CE  MET B 311      62.432  70.309 119.521  1.00  0.00           C  
ATOM    134  N   GLN B 312      67.489  66.939 117.326  1.00  0.00           N  
ATOM    135  CA  GLN B 312      68.531  66.852 116.301  1.00  0.00           C  
ATOM    136  C   GLN B 312      67.949  66.801 114.906  1.00  0.00           C  
ATOM    137  O   GLN B 312      66.769  66.534 114.725  1.00  0.00           O  
ATOM    138  CB  GLN B 312      69.343  65.584 116.475  1.00  0.00           C  
ATOM    139  CG  GLN B 312      69.969  65.424 117.812  1.00  0.00           C  
ATOM    140  CD  GLN B 312      70.726  64.122 117.920  1.00  0.00           C  
ATOM    141  OE1 GLN B 312      71.143  63.742 118.995  1.00  0.00           O  
ATOM    142  NE2 GLN B 312      70.914  63.438 116.795  1.00  0.00           N  
ATOM    143  N   GLU B 313      68.813  67.019 113.923  1.00  0.00           N  
ATOM    144  CA  GLU B 313      68.427  66.969 112.520  1.00  0.00           C  
ATOM    145  C   GLU B 313      68.017  65.546 112.109  1.00  0.00           C  
ATOM    146  O   GLU B 313      67.242  65.364 111.171  1.00  0.00           O  
ATOM    147  CB  GLU B 313      69.593  67.483 111.659  1.00  0.00           C  
ATOM    148  CG  GLU B 313      69.734  66.833 110.287  1.00  0.00           C  
ATOM    149  CD  GLU B 313      70.793  65.741 110.266  1.00  0.00           C  
ATOM    150  OE1 GLU B 313      71.997  66.070 110.389  1.00  0.00           O  
ATOM    151  OE2 GLU B 313      70.429  64.553 110.135  1.00  0.00           O  
ATOM    152  N   GLU B 314      68.514  64.534 112.820  1.00  0.00           N  
ATOM    153  CA  GLU B 314      68.166  63.149 112.491  1.00  0.00           C  
ATOM    154  C   GLU B 314      66.772  62.751 112.967  1.00  0.00           C  
ATOM    155  O   GLU B 314      66.308  61.642 112.694  1.00  0.00           O  
ATOM    156  CB  GLU B 314      69.187  62.164 113.072  1.00  0.00           C  
ATOM    157  CG  GLU B 314      70.133  62.744 114.095  1.00  0.00           C  
ATOM    158  CD  GLU B 314      71.139  63.686 113.470  1.00  0.00           C  
ATOM    159  OE1 GLU B 314      71.959  63.227 112.639  1.00  0.00           O  
ATOM    160  OE2 GLU B 314      71.102  64.885 113.800  1.00  0.00           O  
ATOM    161  N   ALA B 315      66.107  63.652 113.684  1.00  0.00           N  
ATOM    162  CA  ALA B 315      64.767  63.383 114.181  1.00  0.00           C  
ATOM    163  C   ALA B 315      63.992  64.694 114.306  1.00  0.00           C  
ATOM    164  O   ALA B 315      63.585  65.076 115.394  1.00  0.00           O  
ATOM    165  CB  ALA B 315      64.837  62.675 115.536  1.00  0.00           C  
ATOM    166  N   PRO B 316      63.775  65.394 113.184  1.00  0.00           N  
ATOM    167  CA  PRO B 316      63.039  66.667 113.226  1.00  0.00           C  
ATOM    168  C   PRO B 316      61.712  66.574 113.986  1.00  0.00           C  
ATOM    169  O   PRO B 316      60.877  65.728 113.686  1.00  0.00           O  
ATOM    170  CB  PRO B 316      62.849  67.022 111.745  1.00  0.00           C  
ATOM    171  CG  PRO B 316      63.084  65.730 111.002  1.00  0.00           C  
ATOM    172  CD  PRO B 316      64.138  65.025 111.804  1.00  0.00           C  
ATOM    173  N   GLY B 317      61.539  67.432 114.989  1.00  0.00           N  
ATOM    174  CA  GLY B 317      60.311  67.417 115.769  1.00  0.00           C  
ATOM    175  C   GLY B 317      60.181  66.216 116.694  1.00  0.00           C  
ATOM    176  O   GLY B 317      59.104  65.945 117.227  1.00  0.00           O  
ATOM    177  N   MET B 318      61.283  65.489 116.872  1.00  0.00           N  
ATOM    178  CA  MET B 318      61.323  64.304 117.730  1.00  0.00           C  
ATOM    179  C   MET B 318      62.139  64.647 118.971  1.00  0.00           C  
ATOM    180  O   MET B 318      63.328  64.929 118.874  1.00  0.00           O  
ATOM    181  CB  MET B 318      61.973  63.153 116.966  1.00  0.00           C  
ATOM    182  CG  MET B 318      61.372  62.952 115.576  1.00  0.00           C  
ATOM    183  SD  MET B 318      59.650  62.441 115.700  1.00  0.00           S  
ATOM    184  CE  MET B 318      59.921  60.818 115.966  1.00  0.00           C  
ATOM    185  N   VAL B 319      61.496  64.619 120.134  1.00  0.00           N  
ATOM    186  CA  VAL B 319      62.149  65.002 121.377  1.00  0.00           C  
ATOM    187  C   VAL B 319      62.954  63.945 122.118  1.00  0.00           C  
ATOM    188  O   VAL B 319      62.489  62.822 122.293  1.00  0.00           O  
ATOM    189  CB  VAL B 319      61.112  65.570 122.385  1.00  0.00           C  
ATOM    190  CG1 VAL B 319      61.822  66.114 123.616  1.00  0.00           C  
ATOM    191  CG2 VAL B 319      60.267  66.654 121.713  1.00  0.00           C  
ATOM    192  N   PHE B 320      64.170  64.315 122.527  1.00  0.00           N  
ATOM    193  CA  PHE B 320      65.013  63.443 123.346  1.00  0.00           C  
ATOM    194  C   PHE B 320      64.877  64.024 124.752  1.00  0.00           C  
ATOM    195  O   PHE B 320      65.451  65.078 125.039  1.00  0.00           O  
ATOM    196  CB  PHE B 320      66.487  63.530 122.955  1.00  0.00           C  
ATOM    197  CG  PHE B 320      66.814  62.898 121.641  1.00  0.00           C  
ATOM    198  CD1 PHE B 320      67.434  61.649 121.590  1.00  0.00           C  
ATOM    199  CD2 PHE B 320      66.543  63.567 120.453  1.00  0.00           C  
ATOM    200  CE1 PHE B 320      67.786  61.077 120.368  1.00  0.00           C  
ATOM    201  CE2 PHE B 320      66.894  62.999 119.221  1.00  0.00           C  
ATOM    202  CZ  PHE B 320      67.518  61.752 119.189  1.00  0.00           C  
ATOM    203  N   TRP B 321      64.118  63.361 125.615  1.00  0.00           N  
ATOM    204  CA  TRP B 321      63.971  63.845 126.981  1.00  0.00           C  
ATOM    205  C   TRP B 321      65.153  63.384 127.829  1.00  0.00           C  
ATOM    206  O   TRP B 321      65.368  62.182 127.997  1.00  0.00           O  
ATOM    207  CB  TRP B 321      62.661  63.334 127.592  1.00  0.00           C  
ATOM    208  CG  TRP B 321      61.447  64.045 127.078  1.00  0.00           C  
ATOM    209  CD1 TRP B 321      60.490  63.548 126.227  1.00  0.00           C  
ATOM    210  CD2 TRP B 321      61.040  65.375 127.405  1.00  0.00           C  
ATOM    211  NE1 TRP B 321      59.510  64.487 126.018  1.00  0.00           N  
ATOM    212  CE2 TRP B 321      59.820  65.619 126.730  1.00  0.00           C  
ATOM    213  CE3 TRP B 321      61.584  66.386 128.210  1.00  0.00           C  
ATOM    214  CZ2 TRP B 321      59.139  66.833 126.832  1.00  0.00           C  
ATOM    215  CZ3 TRP B 321      60.909  67.597 128.311  1.00  0.00           C  
ATOM    216  CH2 TRP B 321      59.697  67.809 127.630  1.00  0.00           C  
ATOM    217  N   HIS B 322      65.936  64.334 128.337  1.00  0.00           N  
ATOM    218  CA  HIS B 322      67.061  63.993 129.197  1.00  0.00           C  
ATOM    219  C   HIS B 322      66.489  63.688 130.577  1.00  0.00           C  
ATOM    220  O   HIS B 322      65.301  63.917 130.842  1.00  0.00           O  
ATOM    221  CB  HIS B 322      68.051  65.156 129.293  1.00  0.00           C  
ATOM    222  CG  HIS B 322      68.760  65.460 128.010  1.00  0.00           C  
ATOM    223  ND1 HIS B 322      68.311  65.029 126.783  1.00  0.00           N  
ATOM    224  CD2 HIS B 322      69.871  66.194 127.765  1.00  0.00           C  
ATOM    225  CE1 HIS B 322      69.113  65.483 125.835  1.00  0.00           C  
ATOM    226  NE2 HIS B 322      70.067  66.194 126.405  1.00  0.00           N  
ATOM    227  N   ASN B 323      67.335  63.190 131.466  1.00  0.00           N  
ATOM    228  CA  ASN B 323      66.878  62.841 132.801  1.00  0.00           C  
ATOM    229  C   ASN B 323      66.065  63.932 133.477  1.00  0.00           C  
ATOM    230  O   ASN B 323      64.972  63.687 133.975  1.00  0.00           O  
ATOM    231  CB  ASN B 323      68.065  62.467 133.687  1.00  0.00           C  
ATOM    232  CG  ASN B 323      67.643  62.113 135.093  1.00  0.00           C  
ATOM    233  OD1 ASN B 323      67.604  62.976 135.993  1.00  0.00           O  
ATOM    234  ND2 ASN B 323      67.282  60.857 135.294  1.00  0.00           N  
ATOM    235  N   ASP B 324      66.580  65.153 133.487  1.00  0.00           N  
ATOM    236  CA  ASP B 324      65.869  66.210 134.185  1.00  0.00           C  
ATOM    237  C   ASP B 324      64.552  66.627 133.536  1.00  0.00           C  
ATOM    238  O   ASP B 324      63.581  66.922 134.239  1.00  0.00           O  
ATOM    239  CB  ASP B 324      66.815  67.395 134.404  1.00  0.00           C  
ATOM    240  CG  ASP B 324      67.884  67.095 135.460  1.00  0.00           C  
ATOM    241  OD1 ASP B 324      67.902  65.974 136.020  1.00  0.00           O  
ATOM    242  OD2 ASP B 324      68.714  67.982 135.741  1.00  0.00           O  
ATOM    243  N   GLY B 325      64.505  66.630 132.206  1.00  0.00           N  
ATOM    244  CA  GLY B 325      63.258  66.971 131.544  1.00  0.00           C  
ATOM    245  C   GLY B 325      62.245  65.853 131.764  1.00  0.00           C  
ATOM    246  O   GLY B 325      61.060  66.108 132.008  1.00  0.00           O  
ATOM    247  N   TRP B 332      62.717  64.608 131.684  1.00  0.00           N  
ATOM    248  CA  TRP B 332      61.841  63.454 131.882  1.00  0.00           C  
ATOM    249  C   TRP B 332      61.263  63.437 133.306  1.00  0.00           C  
ATOM    250  O   TRP B 332      60.153  62.975 133.531  1.00  0.00           O  
ATOM    251  CB  TRP B 332      62.607  62.162 131.581  1.00  0.00           C  
ATOM    252  CG  TRP B 332      61.732  60.945 131.518  1.00  0.00           C  
ATOM    253  CD1 TRP B 332      61.867  59.804 132.246  1.00  0.00           C  
ATOM    254  CD2 TRP B 332      60.584  60.755 130.674  1.00  0.00           C  
ATOM    255  NE1 TRP B 332      60.871  58.903 131.912  1.00  0.00           N  
ATOM    256  CE2 TRP B 332      60.073  59.467 130.951  1.00  0.00           C  
ATOM    257  CE3 TRP B 332      59.944  61.549 129.709  1.00  0.00           C  
ATOM    258  CZ2 TRP B 332      58.943  58.951 130.299  1.00  0.00           C  
ATOM    259  CZ3 TRP B 332      58.821  61.034 129.055  1.00  0.00           C  
ATOM    260  CH2 TRP B 332      58.334  59.747 129.358  1.00  0.00           C  
ATOM    261  N   THR B 333      62.014  63.941 134.282  1.00  0.00           N  
ATOM    262  CA  THR B 333      61.505  64.003 135.647  1.00  0.00           C  
ATOM    263  C   THR B 333      60.283  64.921 135.703  1.00  0.00           C  
ATOM    264  O   THR B 333      59.292  64.607 136.362  1.00  0.00           O  
ATOM    265  CB  THR B 333      62.594  64.525 136.601  1.00  0.00           C  
ATOM    266  OG1 THR B 333      63.620  63.533 136.710  1.00  0.00           O  
ATOM    267  CG2 THR B 333      62.023  64.853 137.980  1.00  0.00           C  
ATOM    268  N   ILE B 334      60.341  66.043 134.988  1.00  0.00           N  
ATOM    269  CA  ILE B 334      59.210  66.974 134.974  1.00  0.00           C  
ATOM    270  C   ILE B 334      58.003  66.296 134.332  1.00  0.00           C  
ATOM    271  O   ILE B 334      56.890  66.370 134.838  1.00  0.00           O  
ATOM    272  CB  ILE B 334      59.541  68.247 134.180  1.00  0.00           C  
ATOM    273  CG1 ILE B 334      60.723  68.965 134.837  1.00  0.00           C  
ATOM    274  CG2 ILE B 334      58.312  69.146 134.112  1.00  0.00           C  
ATOM    275  CD1 ILE B 334      61.175  70.201 134.076  1.00  0.00           C  
ATOM    276  N   PHE B 335      58.251  65.643 133.206  1.00  0.00           N  
ATOM    277  CA  PHE B 335      57.222  64.916 132.463  1.00  0.00           C  
ATOM    278  C   PHE B 335      56.537  63.899 133.395  1.00  0.00           C  
ATOM    279  O   PHE B 335      55.308  63.845 133.486  1.00  0.00           O  
ATOM    280  CB  PHE B 335      57.917  64.223 131.276  1.00  0.00           C  
ATOM    281  CG  PHE B 335      56.987  63.611 130.253  1.00  0.00           C  
ATOM    282  CD1 PHE B 335      56.160  62.545 130.586  1.00  0.00           C  
ATOM    283  CD2 PHE B 335      57.031  64.035 128.924  1.00  0.00           C  
ATOM    284  CE1 PHE B 335      55.396  61.897 129.609  1.00  0.00           C  
ATOM    285  CE2 PHE B 335      56.270  63.394 127.939  1.00  0.00           C  
ATOM    286  CZ  PHE B 335      55.457  62.326 128.287  1.00  0.00           C  
ATOM    287  N   ARG B 336      57.335  63.098 134.090  1.00  0.00           N  
ATOM    288  CA  ARG B 336      56.780  62.091 134.990  1.00  0.00           C  
ATOM    289  C   ARG B 336      56.005  62.693 136.155  1.00  0.00           C  
ATOM    290  O   ARG B 336      55.010  62.115 136.590  1.00  0.00           O  
ATOM    291  CB  ARG B 336      57.886  61.163 135.491  1.00  0.00           C  
ATOM    292  CG  ARG B 336      58.410  60.261 134.377  1.00  0.00           C  
ATOM    293  CD  ARG B 336      59.330  59.185 134.906  1.00  0.00           C  
ATOM    294  NE  ARG B 336      60.603  59.716 135.364  1.00  0.00           N  
ATOM    295  CZ  ARG B 336      61.040  59.625 136.614  1.00  0.00           C  
ATOM    296  NH1 ARG B 336      60.294  59.028 137.540  1.00  0.00           N  
ATOM    297  NH2 ARG B 336      62.236  60.097 136.931  1.00  0.00           N  
ATOM    298  N   GLU B 337      56.437  63.848 136.656  1.00  0.00           N  
ATOM    299  CA  GLU B 337      55.711  64.471 137.756  1.00  0.00           C  
ATOM    300  C   GLU B 337      54.353  64.959 137.260  1.00  0.00           C  
ATOM    301  O   GLU B 337      53.377  64.928 138.002  1.00  0.00           O  
ATOM    302  CB  GLU B 337      56.494  65.652 138.338  1.00  0.00           C  
ATOM    303  CG  GLU B 337      56.108  65.982 139.766  1.00  0.00           C  
ATOM    304  CD  GLU B 337      56.334  64.801 140.702  1.00  0.00           C  
ATOM    305  OE1 GLU B 337      57.388  64.143 140.590  1.00  0.00           O  
ATOM    306  OE2 GLU B 337      55.462  64.525 141.547  1.00  0.00           O  
ATOM    307  N   LEU B 338      54.297  65.418 136.009  1.00  0.00           N  
ATOM    308  CA  LEU B 338      53.037  65.876 135.437  1.00  0.00           C  
ATOM    309  C   LEU B 338      52.091  64.684 135.294  1.00  0.00           C  
ATOM    310  O   LEU B 338      50.894  64.819 135.509  1.00  0.00           O  
ATOM    311  CB  LEU B 338      53.255  66.556 134.077  1.00  0.00           C  
ATOM    312  CG  LEU B 338      53.857  67.967 134.146  1.00  0.00           C  
ATOM    313  CD1 LEU B 338      54.100  68.503 132.748  1.00  0.00           C  
ATOM    314  CD2 LEU B 338      52.904  68.902 134.909  1.00  0.00           C  
ATOM    315  N   GLU B 339      52.629  63.515 134.947  1.00  0.00           N  
ATOM    316  CA  GLU B 339      51.778  62.326 134.827  1.00  0.00           C  
ATOM    317  C   GLU B 339      51.205  61.944 136.192  1.00  0.00           C  
ATOM    318  O   GLU B 339      50.041  61.558 136.293  1.00  0.00           O  
ATOM    319  CB  GLU B 339      52.563  61.138 134.281  1.00  0.00           C  
ATOM    320  CG  GLU B 339      52.971  61.252 132.835  1.00  0.00           C  
ATOM    321  CD  GLU B 339      53.602  59.972 132.345  1.00  0.00           C  
ATOM    322  OE1 GLU B 339      54.459  59.413 133.070  1.00  0.00           O  
ATOM    323  OE2 GLU B 339      53.243  59.528 131.233  1.00  0.00           O  
ATOM    324  N   VAL B 340      52.031  62.027 137.234  1.00  0.00           N  
ATOM    325  CA  VAL B 340      51.588  61.708 138.590  1.00  0.00           C  
ATOM    326  C   VAL B 340      50.451  62.654 138.976  1.00  0.00           C  
ATOM    327  O   VAL B 340      49.439  62.240 139.551  1.00  0.00           O  
ATOM    328  CB  VAL B 340      52.754  61.857 139.609  1.00  0.00           C  
ATOM    329  CG1 VAL B 340      52.216  61.813 141.047  1.00  0.00           C  
ATOM    330  CG2 VAL B 340      53.764  60.735 139.414  1.00  0.00           C  
ATOM    331  N   PHE B 341      50.628  63.932 138.660  1.00  0.00           N  
ATOM    332  CA  PHE B 341      49.627  64.945 138.954  1.00  0.00           C  
ATOM    333  C   PHE B 341      48.323  64.647 138.208  1.00  0.00           C  
ATOM    334  O   PHE B 341      47.247  64.636 138.805  1.00  0.00           O  
ATOM    335  CB  PHE B 341      50.177  66.322 138.558  1.00  0.00           C  
ATOM    336  CG  PHE B 341      49.180  67.435 138.656  1.00  0.00           C  
ATOM    337  CD1 PHE B 341      48.602  67.766 139.877  1.00  0.00           C  
ATOM    338  CD2 PHE B 341      48.836  68.174 137.525  1.00  0.00           C  
ATOM    339  CE1 PHE B 341      47.692  68.828 139.977  1.00  0.00           C  
ATOM    340  CE2 PHE B 341      47.930  69.234 137.613  1.00  0.00           C  
ATOM    341  CZ  PHE B 341      47.362  69.558 138.842  1.00  0.00           C  
ATOM    342  N   VAL B 342      48.416  64.397 136.904  1.00  0.00           N  
ATOM    343  CA  VAL B 342      47.213  64.098 136.137  1.00  0.00           C  
ATOM    344  C   VAL B 342      46.499  62.874 136.706  1.00  0.00           C  
ATOM    345  O   VAL B 342      45.281  62.892 136.906  1.00  0.00           O  
ATOM    346  CB  VAL B 342      47.549  63.863 134.642  1.00  0.00           C  
ATOM    347  CG1 VAL B 342      46.319  63.299 133.907  1.00  0.00           C  
ATOM    348  CG2 VAL B 342      47.966  65.183 133.996  1.00  0.00           C  
ATOM    349  N   ARG B 343      47.250  61.813 136.977  1.00  0.00           N  
ATOM    350  CA  ARG B 343      46.633  60.603 137.520  1.00  0.00           C  
ATOM    351  C   ARG B 343      45.894  60.879 138.820  1.00  0.00           C  
ATOM    352  O   ARG B 343      44.799  60.358 139.043  1.00  0.00           O  
ATOM    353  CB  ARG B 343      47.684  59.519 137.742  1.00  0.00           C  
ATOM    354  CG  ARG B 343      48.118  58.846 136.461  1.00  0.00           C  
ATOM    355  CD  ARG B 343      49.083  57.711 136.714  1.00  0.00           C  
ATOM    356  NE  ARG B 343      49.380  57.025 135.463  1.00  0.00           N  
ATOM    357  CZ  ARG B 343      50.597  56.866 134.960  1.00  0.00           C  
ATOM    358  NH1 ARG B 343      51.660  57.339 135.613  1.00  0.00           N  
ATOM    359  NH2 ARG B 343      50.748  56.269 133.787  1.00  0.00           N  
ATOM    360  N   SER B 344      46.479  61.713 139.672  1.00  0.00           N  
ATOM    361  CA  SER B 344      45.854  62.034 140.949  1.00  0.00           C  
ATOM    362  C   SER B 344      44.512  62.734 140.753  1.00  0.00           C  
ATOM    363  O   SER B 344      43.537  62.421 141.438  1.00  0.00           O  
ATOM    364  CB  SER B 344      46.777  62.925 141.792  1.00  0.00           C  
ATOM    365  OG  SER B 344      46.789  64.269 141.327  1.00  0.00           O  
ATOM    366  N   LYS B 345      44.462  63.664 139.804  1.00  0.00           N  
ATOM    367  CA  LYS B 345      43.240  64.418 139.538  1.00  0.00           C  
ATOM    368  C   LYS B 345      42.156  63.580 138.888  1.00  0.00           C  
ATOM    369  O   LYS B 345      40.970  63.800 139.135  1.00  0.00           O  
ATOM    370  CB  LYS B 345      43.537  65.636 138.649  1.00  0.00           C  
ATOM    371  CG  LYS B 345      44.353  66.722 139.319  1.00  0.00           C  
ATOM    372  CD  LYS B 345      43.560  67.470 140.398  1.00  0.00           C  
ATOM    373  CE  LYS B 345      44.398  68.610 140.979  1.00  0.00           C  
ATOM    374  NZ  LYS B 345      43.748  69.316 142.125  1.00  0.00           N  
ATOM    375  N   LEU B 347      42.550  62.615 138.064  1.00  0.00           N  
ATOM    376  CA  LEU B 347      41.568  61.783 137.391  1.00  0.00           C  
ATOM    377  C   LEU B 347      40.990  60.702 138.288  1.00  0.00           C  
ATOM    378  O   LEU B 347      39.861  60.253 138.070  1.00  0.00           O  
ATOM    379  CB  LEU B 347      42.173  61.144 136.146  1.00  0.00           C  
ATOM    380  CG  LEU B 347      42.704  62.113 135.082  1.00  0.00           C  
ATOM    381  CD1 LEU B 347      43.006  61.305 133.832  1.00  0.00           C  
ATOM    382  CD2 LEU B 347      41.696  63.223 134.769  1.00  0.00           C  
ATOM    383  N   LYS B 348      41.757  60.272 139.287  1.00  0.00           N  
ATOM    384  CA  LYS B 348      41.257  59.248 140.198  1.00  0.00           C  
ATOM    385  C   LYS B 348      39.943  59.758 140.768  1.00  0.00           C  
ATOM    386  O   LYS B 348      38.989  59.001 140.937  1.00  0.00           O  
ATOM    387  CB  LYS B 348      42.251  58.979 141.335  1.00  0.00           C  
ATOM    388  CG  LYS B 348      41.745  57.929 142.337  1.00  0.00           C  
ATOM    389  CD  LYS B 348      42.748  57.623 143.440  1.00  0.00           C  
ATOM    390  CE  LYS B 348      42.158  56.631 144.443  1.00  0.00           C  
ATOM    391  NZ  LYS B 348      43.113  56.265 145.532  1.00  0.00           N  
ATOM    392  N   GLU B 349      39.897  61.056 141.053  1.00  0.00           N  
ATOM    393  CA  GLU B 349      38.696  61.673 141.596  1.00  0.00           C  
ATOM    394  C   GLU B 349      37.460  61.439 140.717  1.00  0.00           C  
ATOM    395  O   GLU B 349      36.340  61.385 141.224  1.00  0.00           O  
ATOM    396  CB  GLU B 349      38.927  63.179 141.799  1.00  0.00           C  
ATOM    397  CG  GLU B 349      37.679  63.948 142.214  1.00  0.00           C  
ATOM    398  CD  GLU B 349      37.970  65.384 142.630  1.00  0.00           C  
ATOM    399  OE1 GLU B 349      37.000  66.155 142.810  1.00  0.00           O  
ATOM    400  OE2 GLU B 349      39.161  65.741 142.788  1.00  0.00           O  
ATOM    401  N   TYR B 352      37.664  61.284 139.407  1.00  0.00           N  
ATOM    402  CA  TYR B 352      36.559  61.050 138.467  1.00  0.00           C  
ATOM    403  C   TYR B 352      36.411  59.604 138.003  1.00  0.00           C  
ATOM    404  O   TYR B 352      35.636  59.315 137.085  1.00  0.00           O  
ATOM    405  CB  TYR B 352      36.706  61.925 137.227  1.00  0.00           C  
ATOM    406  CG  TYR B 352      36.470  63.395 137.464  1.00  0.00           C  
ATOM    407  CD1 TYR B 352      37.439  64.192 138.078  1.00  0.00           C  
ATOM    408  CD2 TYR B 352      35.276  63.994 137.063  1.00  0.00           C  
ATOM    409  CE1 TYR B 352      37.222  65.552 138.282  1.00  0.00           C  
ATOM    410  CE2 TYR B 352      35.048  65.348 137.265  1.00  0.00           C  
ATOM    411  CZ  TYR B 352      36.022  66.123 137.874  1.00  0.00           C  
ATOM    412  OH  TYR B 352      35.786  67.467 138.072  1.00  0.00           O  
ATOM    413  N   GLN B 361      37.162  58.706 138.624  1.00  0.00           N  
ATOM    414  CA  GLN B 361      37.117  57.292 138.293  1.00  0.00           C  
ATOM    415  C   GLN B 361      37.444  56.981 136.836  1.00  0.00           C  
ATOM    416  O   GLN B 361      36.834  56.093 136.235  1.00  0.00           O  
ATOM    417  CB  GLN B 361      35.744  56.708 138.640  1.00  0.00           C  
ATOM    418  CG  GLN B 361      35.383  56.819 140.112  1.00  0.00           C  
ATOM    419  CD  GLN B 361      34.091  57.578 140.329  1.00  0.00           C  
ATOM    420  OE1 GLN B 361      33.994  58.766 140.021  1.00  0.00           O  
ATOM    421  NE2 GLN B 361      33.086  56.891 140.856  1.00  0.00           N  
ATOM    422  N   TYR B 362      38.387  57.714 136.252  1.00  0.00           N  
ATOM    423  CA  TYR B 362      38.767  57.422 134.877  1.00  0.00           C  
ATOM    424  C   TYR B 362      39.531  56.113 134.859  1.00  0.00           C  
ATOM    425  O   TYR B 362      40.314  55.841 135.772  1.00  0.00           O  
ATOM    426  CB  TYR B 362      39.735  58.469 134.306  1.00  0.00           C  
ATOM    427  CG  TYR B 362      39.119  59.722 133.752  1.00  0.00           C  
ATOM    428  CD1 TYR B 362      38.688  60.739 134.598  1.00  0.00           C  
ATOM    429  CD2 TYR B 362      39.015  59.918 132.375  1.00  0.00           C  
ATOM    430  CE1 TYR B 362      38.176  61.921 134.091  1.00  0.00           C  
ATOM    431  CE2 TYR B 362      38.502  61.096 131.850  1.00  0.00           C  
ATOM    432  CZ  TYR B 362      38.087  62.100 132.716  1.00  0.00           C  
ATOM    433  OH  TYR B 362      37.617  63.287 132.213  1.00  0.00           O  
ATOM    434  N   GLN B 363      39.305  55.303 133.829  1.00  0.00           N  
ATOM    435  CA  GLN B 363      40.092  54.086 133.658  1.00  0.00           C  
ATOM    436  C   GLN B 363      41.339  54.631 132.954  1.00  0.00           C  
ATOM    437  O   GLN B 363      41.332  55.766 132.468  1.00  0.00           O  
ATOM    438  CB  GLN B 363      39.428  53.106 132.688  1.00  0.00           C  
ATOM    439  CG  GLN B 363      38.066  52.599 133.094  1.00  0.00           C  
ATOM    440  CD  GLN B 363      37.500  51.601 132.099  1.00  0.00           C  
ATOM    441  OE1 GLN B 363      36.336  51.212 132.193  1.00  0.00           O  
ATOM    442  NE2 GLN B 363      38.323  51.175 131.145  1.00  0.00           N  
ATOM    443  N   GLU B 364      42.410  53.847 132.924  1.00  0.00           N  
ATOM    444  CA  GLU B 364      43.609  54.256 132.200  1.00  0.00           C  
ATOM    445  C   GLU B 364      44.028  53.032 131.405  1.00  0.00           C  
ATOM    446  O   GLU B 364      44.183  51.926 131.956  1.00  0.00           O  
ATOM    447  CB  GLU B 364      44.757  54.690 133.119  1.00  0.00           C  
ATOM    448  CG  GLU B 364      45.891  55.315 132.280  1.00  0.00           C  
ATOM    449  CD  GLU B 364      47.142  55.690 133.056  1.00  0.00           C  
ATOM    450  OE1 GLU B 364      47.032  56.081 134.234  1.00  0.00           O  
ATOM    451  OE2 GLU B 364      48.242  55.623 132.464  1.00  0.00           O  
ATOM    452  N   VAL B 365      44.222  53.239 130.108  1.00  0.00           N  
ATOM    453  CA  VAL B 365      44.569  52.162 129.196  1.00  0.00           C  
ATOM    454  C   VAL B 365      45.772  52.535 128.340  1.00  0.00           C  
ATOM    455  O   VAL B 365      46.365  53.608 128.501  1.00  0.00           O  
ATOM    456  CB  VAL B 365      43.371  51.859 128.261  1.00  0.00           C  
ATOM    457  CG1 VAL B 365      42.126  51.548 129.106  1.00  0.00           C  
ATOM    458  CG2 VAL B 365      43.098  53.044 127.329  1.00  0.00           C  
ATOM    459  N   LYS B 366      46.158  51.617 127.462  1.00  0.00           N  
ATOM    460  CA  LYS B 366      47.239  51.894 126.523  1.00  0.00           C  
ATOM    461  C   LYS B 366      46.908  51.165 125.236  1.00  0.00           C  
ATOM    462  O   LYS B 366      46.711  49.943 125.222  1.00  0.00           O  
ATOM    463  CB  LYS B 366      48.616  51.449 127.039  1.00  0.00           C  
ATOM    464  CG  LYS B 366      49.756  51.885 126.081  1.00  0.00           C  
ATOM    465  CD  LYS B 366      49.680  53.388 125.751  1.00  0.00           C  
ATOM    466  CE  LYS B 366      50.190  53.707 124.322  1.00  0.00           C  
ATOM    467  NZ  LYS B 366      50.123  55.164 123.825  1.00  0.00           N  
ATOM    468  N   GLY B 368      46.817  51.933 124.158  1.00  0.00           N  
ATOM    469  CA  GLY B 368      46.501  51.359 122.863  1.00  0.00           C  
ATOM    470  C   GLY B 368      47.725  51.155 121.995  1.00  0.00           C  
ATOM    471  O   GLY B 368      48.795  51.699 122.275  1.00  0.00           O  
ATOM    472  N   PRO B 370      47.589  50.379 120.912  1.00  0.00           N  
ATOM    473  CA  PRO B 370      48.662  50.072 119.964  1.00  0.00           C  
ATOM    474  C   PRO B 370      49.196  51.298 119.239  1.00  0.00           C  
ATOM    475  O   PRO B 370      48.464  52.241 118.978  1.00  0.00           O  
ATOM    476  CB  PRO B 370      47.997  49.081 119.015  1.00  0.00           C  
ATOM    477  CG  PRO B 370      46.577  49.515 119.025  1.00  0.00           C  
ATOM    478  CD  PRO B 370      46.335  49.733 120.498  1.00  0.00           C  
ATOM    479  N   PHE B 371      50.482  51.255 118.915  1.00  0.00           N  
ATOM    480  CA  PHE B 371      51.175  52.336 118.228  1.00  0.00           C  
ATOM    481  C   PHE B 371      50.697  52.532 116.791  1.00  0.00           C  
ATOM    482  O   PHE B 371      50.749  53.639 116.261  1.00  0.00           O  
ATOM    483  CB  PHE B 371      52.677  52.037 118.252  1.00  0.00           C  
ATOM    484  CG  PHE B 371      53.546  53.173 117.786  1.00  0.00           C  
ATOM    485  CD1 PHE B 371      53.617  54.365 118.511  1.00  0.00           C  
ATOM    486  CD2 PHE B 371      54.324  53.039 116.640  1.00  0.00           C  
ATOM    487  CE1 PHE B 371      54.459  55.408 118.094  1.00  0.00           C  
ATOM    488  CE2 PHE B 371      55.171  54.077 116.216  1.00  0.00           C  
ATOM    489  CZ  PHE B 371      55.235  55.260 116.945  1.00  0.00           C  
ATOM    490  N   MET B 372      50.263  51.452 116.148  1.00  0.00           N  
ATOM    491  CA  MET B 372      49.769  51.546 114.780  1.00  0.00           C  
ATOM    492  C   MET B 372      48.627  50.568 114.581  1.00  0.00           C  
ATOM    493  O   MET B 372      48.485  49.609 115.332  1.00  0.00           O  
ATOM    494  CB  MET B 372      50.886  51.240 113.770  1.00  0.00           C  
ATOM    495  CG  MET B 372      51.420  49.823 113.803  1.00  0.00           C  
ATOM    496  SD  MET B 372      52.738  49.552 112.578  1.00  0.00           S  
ATOM    497  CE  MET B 372      54.147  49.893 113.535  1.00  0.00           C  
ATOM    498  N   MET B 373      47.796  50.838 113.582  1.00  0.00           N  
ATOM    499  CA  MET B 373      46.686  49.958 113.245  1.00  0.00           C  
ATOM    500  C   MET B 373      46.512  49.977 111.735  1.00  0.00           C  
ATOM    501  O   MET B 373      46.942  50.914 111.062  1.00  0.00           O  
ATOM    502  CB  MET B 373      45.391  50.388 113.941  1.00  0.00           C  
ATOM    503  CG  MET B 373      45.442  50.193 115.457  1.00  0.00           C  
ATOM    504  SD  MET B 373      43.838  50.356 116.271  1.00  0.00           S  
ATOM    505  CE  MET B 373      43.670  52.118 116.283  1.00  0.00           C  
ATOM    506  N   ASP B 374      45.874  48.935 111.216  1.00  0.00           N  
ATOM    507  CA  ASP B 374      45.656  48.777 109.781  1.00  0.00           C  
ATOM    508  C   ASP B 374      44.946  49.955 109.129  1.00  0.00           C  
ATOM    509  O   ASP B 374      44.073  50.583 109.714  1.00  0.00           O  
ATOM    510  CB  ASP B 374      44.842  47.502 109.528  1.00  0.00           C  
ATOM    511  CG  ASP B 374      44.891  47.042 108.074  1.00  0.00           C  
ATOM    512  OD1 ASP B 374      45.365  45.913 107.834  1.00  0.00           O  
ATOM    513  OD2 ASP B 374      44.460  47.790 107.167  1.00  0.00           O  
ATOM    514  N   ARG B 375      45.335  50.235 107.894  1.00  0.00           N  
ATOM    515  CA  ARG B 375      44.747  51.302 107.106  1.00  0.00           C  
ATOM    516  C   ARG B 375      43.222  51.207 107.052  1.00  0.00           C  
ATOM    517  O   ARG B 375      42.534  52.225 107.047  1.00  0.00           O  
ATOM    518  CB  ARG B 375      45.310  51.240 105.688  1.00  0.00           C  
ATOM    519  CG  ARG B 375      44.477  51.965 104.651  1.00  0.00           C  
ATOM    520  CD  ARG B 375      45.100  51.849 103.273  1.00  0.00           C  
ATOM    521  NE  ARG B 375      44.227  52.437 102.260  1.00  0.00           N  
ATOM    522  CZ  ARG B 375      44.600  52.680 101.008  1.00  0.00           C  
ATOM    523  NH1 ARG B 375      45.832  52.387 100.617  1.00  0.00           N  
ATOM    524  NH2 ARG B 375      43.744  53.221 100.153  1.00  0.00           N  
ATOM    525  N   VAL B 376      42.694  49.989 107.010  1.00  0.00           N  
ATOM    526  CA  VAL B 376      41.246  49.809 106.939  1.00  0.00           C  
ATOM    527  C   VAL B 376      40.532  50.489 108.099  1.00  0.00           C  
ATOM    528  O   VAL B 376      39.466  51.078 107.924  1.00  0.00           O  
ATOM    529  CB  VAL B 376      40.865  48.312 106.914  1.00  0.00           C  
ATOM    530  CG1 VAL B 376      39.352  48.154 107.017  1.00  0.00           C  
ATOM    531  CG2 VAL B 376      41.368  47.678 105.624  1.00  0.00           C  
ATOM    532  N   LEU B 377      41.126  50.408 109.284  1.00  0.00           N  
ATOM    533  CA  LEU B 377      40.553  51.024 110.469  1.00  0.00           C  
ATOM    534  C   LEU B 377      40.529  52.546 110.300  1.00  0.00           C  
ATOM    535  O   LEU B 377      39.519  53.198 110.567  1.00  0.00           O  
ATOM    536  CB  LEU B 377      41.377  50.600 111.696  1.00  0.00           C  
ATOM    537  CG  LEU B 377      41.084  51.145 113.094  1.00  0.00           C  
ATOM    538  CD1 LEU B 377      41.688  52.530 113.236  1.00  0.00           C  
ATOM    539  CD2 LEU B 377      39.592  51.137 113.347  1.00  0.00           C  
ATOM    540  N   TRP B 378      41.635  53.114 109.834  1.00  0.00           N  
ATOM    541  CA  TRP B 378      41.701  54.553 109.640  1.00  0.00           C  
ATOM    542  C   TRP B 378      40.804  55.036 108.502  1.00  0.00           C  
ATOM    543  O   TRP B 378      40.461  56.215 108.432  1.00  0.00           O  
ATOM    544  CB  TRP B 378      43.150  54.991 109.425  1.00  0.00           C  
ATOM    545  CG  TRP B 378      44.015  54.634 110.596  1.00  0.00           C  
ATOM    546  CD1 TRP B 378      44.883  53.585 110.681  1.00  0.00           C  
ATOM    547  CD2 TRP B 378      44.043  55.279 111.878  1.00  0.00           C  
ATOM    548  NE1 TRP B 378      45.445  53.533 111.933  1.00  0.00           N  
ATOM    549  CE2 TRP B 378      44.946  54.564 112.689  1.00  0.00           C  
ATOM    550  CE3 TRP B 378      43.387  56.396 112.417  1.00  0.00           C  
ATOM    551  CZ2 TRP B 378      45.216  54.924 114.016  1.00  0.00           C  
ATOM    552  CZ3 TRP B 378      43.655  56.757 113.739  1.00  0.00           C  
ATOM    553  CH2 TRP B 378      44.563  56.020 114.521  1.00  0.00           C  
ATOM    554  N   GLU B 388      40.424  54.134 107.604  1.00  0.00           N  
ATOM    555  CA  GLU B 388      39.522  54.533 106.533  1.00  0.00           C  
ATOM    556  C   GLU B 388      38.129  54.654 107.148  1.00  0.00           C  
ATOM    557  O   GLU B 388      37.396  55.608 106.880  1.00  0.00           O  
ATOM    558  CB  GLU B 388      39.499  53.492 105.408  1.00  0.00           C  
ATOM    559  CG  GLU B 388      40.792  53.405 104.621  1.00  0.00           C  
ATOM    560  CD  GLU B 388      40.732  52.357 103.522  1.00  0.00           C  
ATOM    561  OE1 GLU B 388      40.069  51.316 103.733  1.00  0.00           O  
ATOM    562  OE2 GLU B 388      41.355  52.565 102.459  1.00  0.00           O  
ATOM    563  N   LYS B 389      37.778  53.690 107.990  1.00  0.00           N  
ATOM    564  CA  LYS B 389      36.472  53.685 108.640  1.00  0.00           C  
ATOM    565  C   LYS B 389      36.218  54.899 109.527  1.00  0.00           C  
ATOM    566  O   LYS B 389      35.097  55.405 109.583  1.00  0.00           O  
ATOM    567  CB  LYS B 389      36.299  52.409 109.460  1.00  0.00           C  
ATOM    568  CG  LYS B 389      36.170  51.164 108.608  1.00  0.00           C  
ATOM    569  CD  LYS B 389      35.626  49.971 109.391  1.00  0.00           C  
ATOM    570  CE  LYS B 389      36.641  49.377 110.347  1.00  0.00           C  
ATOM    571  NZ  LYS B 389      36.179  48.032 110.834  1.00  0.00           N  
ATOM    572  N   THR B 390      37.252  55.375 110.210  1.00  0.00           N  
ATOM    573  CA  THR B 390      37.099  56.528 111.096  1.00  0.00           C  
ATOM    574  C   THR B 390      37.008  57.850 110.357  1.00  0.00           C  
ATOM    575  O   THR B 390      36.517  58.840 110.909  1.00  0.00           O  
ATOM    576  CB  THR B 390      38.278  56.652 112.065  1.00  0.00           C  
ATOM    577  OG1 THR B 390      39.478  56.902 111.319  1.00  0.00           O  
ATOM    578  CG2 THR B 390      38.436  55.389 112.876  1.00  0.00           C  
ATOM    579  N   GLY B 397      37.484  57.878 109.119  1.00  0.00           N  
ATOM    580  CA  GLY B 397      37.480  59.107 108.353  1.00  0.00           C  
ATOM    581  C   GLY B 397      38.859  59.748 108.321  1.00  0.00           C  
ATOM    582  O   GLY B 397      39.076  60.737 107.621  1.00  0.00           O  
ATOM    583  N   HIS B 398      39.807  59.198 109.079  1.00  0.00           N  
ATOM    584  CA  HIS B 398      41.157  59.768 109.081  1.00  0.00           C  
ATOM    585  C   HIS B 398      41.851  59.634 107.733  1.00  0.00           C  
ATOM    586  O   HIS B 398      42.597  60.520 107.324  1.00  0.00           O  
ATOM    587  CB  HIS B 398      42.067  59.107 110.127  1.00  0.00           C  
ATOM    588  CG  HIS B 398      41.813  59.552 111.533  1.00  0.00           C  
ATOM    589  ND1 HIS B 398      40.839  58.988 112.325  1.00  0.00           N  
ATOM    590  CD2 HIS B 398      42.406  60.511 112.286  1.00  0.00           C  
ATOM    591  CE1 HIS B 398      40.841  59.578 113.508  1.00  0.00           C  
ATOM    592  NE2 HIS B 398      41.783  60.505 113.511  1.00  0.00           N  
ATOM    593  N   TRP B 404      41.628  58.519 107.046  1.00  0.00           N  
ATOM    594  CA  TRP B 404      42.290  58.330 105.769  1.00  0.00           C  
ATOM    595  C   TRP B 404      41.902  59.414 104.774  1.00  0.00           C  
ATOM    596  O   TRP B 404      42.745  59.913 104.040  1.00  0.00           O  
ATOM    597  CB  TRP B 404      41.978  56.943 105.194  1.00  0.00           C  
ATOM    598  CG  TRP B 404      42.876  56.576 104.045  1.00  0.00           C  
ATOM    599  CD1 TRP B 404      42.583  56.649 102.709  1.00  0.00           C  
ATOM    600  CD2 TRP B 404      44.234  56.128 104.135  1.00  0.00           C  
ATOM    601  NE1 TRP B 404      43.678  56.277 101.964  1.00  0.00           N  
ATOM    602  CE2 TRP B 404      44.705  55.953 102.810  1.00  0.00           C  
ATOM    603  CE3 TRP B 404      45.101  55.861 105.202  1.00  0.00           C  
ATOM    604  CZ2 TRP B 404      46.007  55.521 102.527  1.00  0.00           C  
ATOM    605  CZ3 TRP B 404      46.400  55.429 104.921  1.00  0.00           C  
ATOM    606  CH2 TRP B 404      46.838  55.266 103.590  1.00  0.00           C  
ATOM    607  N   ASP B 406      40.637  59.808 104.769  1.00  0.00           N  
ATOM    608  CA  ASP B 406      40.209  60.820 103.819  1.00  0.00           C  
ATOM    609  C   ASP B 406      40.266  62.257 104.311  1.00  0.00           C  
ATOM    610  O   ASP B 406      40.294  63.188 103.507  1.00  0.00           O  
ATOM    611  CB  ASP B 406      38.802  60.491 103.315  1.00  0.00           C  
ATOM    612  CG  ASP B 406      38.767  59.196 102.513  1.00  0.00           C  
ATOM    613  OD1 ASP B 406      39.626  59.025 101.618  1.00  0.00           O  
ATOM    614  OD2 ASP B 406      37.886  58.352 102.770  1.00  0.00           O  
ATOM    615  N   ASN B 486      40.312  62.448 105.625  1.00  0.00           N  
ATOM    616  CA  ASN B 486      40.336  63.799 106.171  1.00  0.00           C  
ATOM    617  C   ASN B 486      41.601  64.156 106.933  1.00  0.00           C  
ATOM    618  O   ASN B 486      41.775  65.307 107.333  1.00  0.00           O  
ATOM    619  CB  ASN B 486      39.142  64.007 107.107  1.00  0.00           C  
ATOM    620  CG  ASN B 486      37.818  63.735 106.434  1.00  0.00           C  
ATOM    621  OD1 ASN B 486      37.300  62.621 106.479  1.00  0.00           O  
ATOM    622  ND2 ASN B 486      37.268  64.754 105.788  1.00  0.00           N  
ATOM    623  N   TYR B 487      42.490  63.187 107.125  1.00  0.00           N  
ATOM    624  CA  TYR B 487      43.700  63.429 107.907  1.00  0.00           C  
ATOM    625  C   TYR B 487      44.924  62.724 107.315  1.00  0.00           C  
ATOM    626  O   TYR B 487      45.914  62.502 108.006  1.00  0.00           O  
ATOM    627  CB  TYR B 487      43.446  62.915 109.333  1.00  0.00           C  
ATOM    628  CG  TYR B 487      44.066  63.715 110.455  1.00  0.00           C  
ATOM    629  CD1 TYR B 487      43.587  64.982 110.788  1.00  0.00           C  
ATOM    630  CD2 TYR B 487      45.109  63.187 111.209  1.00  0.00           C  
ATOM    631  CE1 TYR B 487      44.142  65.702 111.858  1.00  0.00           C  
ATOM    632  CE2 TYR B 487      45.664  63.890 112.266  1.00  0.00           C  
ATOM    633  CZ  TYR B 487      45.181  65.142 112.588  1.00  0.00           C  
ATOM    634  OH  TYR B 487      45.754  65.832 113.639  1.00  0.00           O  
ATOM    635  N   LYS B 488      44.866  62.390 106.033  1.00  0.00           N  
ATOM    636  CA  LYS B 488      45.958  61.662 105.392  1.00  0.00           C  
ATOM    637  C   LYS B 488      47.349  62.303 105.425  1.00  0.00           C  
ATOM    638  O   LYS B 488      48.340  61.631 105.732  1.00  0.00           O  
ATOM    639  CB  LYS B 488      45.578  61.337 103.937  1.00  0.00           C  
ATOM    640  CG  LYS B 488      46.574  60.435 103.214  1.00  0.00           C  
ATOM    641  CD  LYS B 488      45.912  59.206 102.581  1.00  0.00           C  
ATOM    642  CE  LYS B 488      45.056  59.526 101.346  1.00  0.00           C  
ATOM    643  NZ  LYS B 488      43.640  59.944 101.627  1.00  0.00           N  
ATOM    644  N   ASP B 495      47.434  63.588 105.111  1.00  0.00           N  
ATOM    645  CA  ASP B 495      48.728  64.263 105.077  1.00  0.00           C  
ATOM    646  C   ASP B 495      49.473  64.308 106.404  1.00  0.00           C  
ATOM    647  O   ASP B 495      50.697  64.444 106.429  1.00  0.00           O  
ATOM    648  CB  ASP B 495      48.573  65.691 104.543  1.00  0.00           C  
ATOM    649  CG  ASP B 495      48.103  65.728 103.098  1.00  0.00           C  
ATOM    650  OD1 ASP B 495      48.352  66.749 102.421  1.00  0.00           O  
ATOM    651  OD2 ASP B 495      47.478  64.749 102.638  1.00  0.00           O  
ATOM    652  N   ALA B 496      48.741  64.196 107.503  1.00  0.00           N  
ATOM    653  CA  ALA B 496      49.364  64.251 108.817  1.00  0.00           C  
ATOM    654  C   ALA B 496      49.791  62.891 109.337  1.00  0.00           C  
ATOM    655  O   ALA B 496      50.460  62.803 110.361  1.00  0.00           O  
ATOM    656  CB  ALA B 496      48.409  64.899 109.810  1.00  0.00           C  
ATOM    657  N   MET B 497      49.426  61.826 108.636  1.00  0.00           N  
ATOM    658  CA  MET B 497      49.771  60.500 109.125  1.00  0.00           C  
ATOM    659  C   MET B 497      50.989  59.821 108.519  1.00  0.00           C  
ATOM    660  O   MET B 497      51.225  59.875 107.309  1.00  0.00           O  
ATOM    661  CB  MET B 497      48.569  59.553 108.989  1.00  0.00           C  
ATOM    662  CG  MET B 497      47.360  59.936 109.832  1.00  0.00           C  
ATOM    663  SD  MET B 497      46.079  58.648 109.893  1.00  0.00           S  
ATOM    664  CE  MET B 497      45.521  58.698 108.212  1.00  0.00           C  
ATOM    665  N   PHE B 498      51.766  59.187 109.388  1.00  0.00           N  
ATOM    666  CA  PHE B 498      52.929  58.419 108.973  1.00  0.00           C  
ATOM    667  C   PHE B 498      52.405  57.023 108.669  1.00  0.00           C  
ATOM    668  O   PHE B 498      51.569  56.494 109.405  1.00  0.00           O  
ATOM    669  CB  PHE B 498      53.952  58.298 110.105  1.00  0.00           C  
ATOM    670  CG  PHE B 498      54.759  59.534 110.342  1.00  0.00           C  
ATOM    671  CD1 PHE B 498      55.834  59.849 109.516  1.00  0.00           C  
ATOM    672  CD2 PHE B 498      54.472  60.364 111.419  1.00  0.00           C  
ATOM    673  CE1 PHE B 498      56.622  60.982 109.766  1.00  0.00           C  
ATOM    674  CE2 PHE B 498      55.248  61.493 111.675  1.00  0.00           C  
ATOM    675  CZ  PHE B 498      56.321  61.804 110.855  1.00  0.00           C  
ATOM    676  N   THR B 499      52.884  56.428 107.585  1.00  0.00           N  
ATOM    677  CA  THR B 499      52.454  55.079 107.239  1.00  0.00           C  
ATOM    678  C   THR B 499      53.649  54.141 107.153  1.00  0.00           C  
ATOM    679  O   THR B 499      54.782  54.566 106.919  1.00  0.00           O  
ATOM    680  CB  THR B 499      51.723  55.043 105.884  1.00  0.00           C  
ATOM    681  OG1 THR B 499      52.588  55.563 104.869  1.00  0.00           O  
ATOM    682  CG2 THR B 499      50.449  55.867 105.941  1.00  0.00           C  
ATOM    683  N   THR B 500      53.392  52.859 107.367  1.00  0.00           N  
ATOM    684  CA  THR B 500      54.438  51.855 107.267  1.00  0.00           C  
ATOM    685  C   THR B 500      53.758  50.568 106.829  1.00  0.00           C  
ATOM    686  O   THR B 500      52.533  50.521 106.721  1.00  0.00           O  
ATOM    687  CB  THR B 500      55.203  51.673 108.603  1.00  0.00           C  
ATOM    688  OG1 THR B 500      56.316  50.793 108.390  1.00  0.00           O  
ATOM    689  CG2 THR B 500      54.297  51.102 109.695  1.00  0.00           C  
ATOM    690  N   SER B 501      54.526  49.527 106.550  1.00  0.00           N  
ATOM    691  CA  SER B 501      53.912  48.291 106.094  1.00  0.00           C  
ATOM    692  C   SER B 501      54.606  47.060 106.621  1.00  0.00           C  
ATOM    693  O   SER B 501      55.732  47.126 107.101  1.00  0.00           O  
ATOM    694  CB  SER B 501      53.931  48.229 104.560  1.00  0.00           C  
ATOM    695  OG  SER B 501      53.195  49.290 103.974  1.00  0.00           O  
ATOM    696  N   SER B 502      53.908  45.934 106.528  1.00  0.00           N  
ATOM    697  CA  SER B 502      54.455  44.647 106.925  1.00  0.00           C  
ATOM    698  C   SER B 502      53.652  43.571 106.229  1.00  0.00           C  
ATOM    699  O   SER B 502      52.429  43.572 106.296  1.00  0.00           O  
ATOM    700  CB  SER B 502      54.366  44.423 108.433  1.00  0.00           C  
ATOM    701  OG  SER B 502      54.711  43.071 108.739  1.00  0.00           O  
ATOM    702  N   GLU B 651      54.347  42.659 105.558  1.00  0.00           N  
ATOM    703  CA  GLU B 651      53.686  41.563 104.865  1.00  0.00           C  
ATOM    704  C   GLU B 651      52.549  42.057 103.963  1.00  0.00           C  
ATOM    705  O   GLU B 651      51.440  41.526 103.980  1.00  0.00           O  
ATOM    706  CB  GLU B 651      53.190  40.549 105.903  1.00  0.00           C  
ATOM    707  CG  GLU B 651      54.349  39.972 106.717  1.00  0.00           C  
ATOM    708  CD  GLU B 651      53.932  38.990 107.797  1.00  0.00           C  
ATOM    709  OE1 GLU B 651      52.788  38.492 107.760  1.00  0.00           O  
ATOM    710  OE2 GLU B 651      54.768  38.702 108.680  1.00  0.00           O  
ATOM    711  N   ASN B 652      52.861  43.081 103.173  1.00  0.00           N  
ATOM    712  CA  ASN B 652      51.930  43.699 102.229  1.00  0.00           C  
ATOM    713  C   ASN B 652      50.676  44.316 102.826  1.00  0.00           C  
ATOM    714  O   ASN B 652      49.707  44.582 102.110  1.00  0.00           O  
ATOM    715  CB  ASN B 652      51.541  42.717 101.117  1.00  0.00           C  
ATOM    716  CG  ASN B 652      52.658  42.505 100.110  1.00  0.00           C  
ATOM    717  OD1 ASN B 652      53.528  43.364  99.932  1.00  0.00           O  
ATOM    718  ND2 ASN B 652      52.628  41.366  99.430  1.00  0.00           N  
ATOM    719  N   ARG B 653      50.687  44.531 104.139  1.00  0.00           N  
ATOM    720  CA  ARG B 653      49.572  45.178 104.819  1.00  0.00           C  
ATOM    721  C   ARG B 653      50.045  46.584 105.183  1.00  0.00           C  
ATOM    722  O   ARG B 653      51.179  46.766 105.617  1.00  0.00           O  
ATOM    723  CB  ARG B 653      49.178  44.412 106.088  1.00  0.00           C  
ATOM    724  CG  ARG B 653      48.201  43.279 105.837  1.00  0.00           C  
ATOM    725  CD  ARG B 653      46.986  43.416 106.763  1.00  0.00           C  
ATOM    726  NE  ARG B 653      47.113  42.559 107.930  1.00  0.00           N  
ATOM    727  CZ  ARG B 653      46.343  42.619 109.010  1.00  0.00           C  
ATOM    728  NH1 ARG B 653      45.365  43.517 109.103  1.00  0.00           N  
ATOM    729  NH2 ARG B 653      46.536  41.752 109.991  1.00  0.00           N  
ATOM    730  N   GLU B 654      49.180  47.573 104.993  1.00  0.00           N  
ATOM    731  CA  GLU B 654      49.537  48.951 105.290  1.00  0.00           C  
ATOM    732  C   GLU B 654      48.990  49.404 106.641  1.00  0.00           C  
ATOM    733  O   GLU B 654      47.854  49.098 106.995  1.00  0.00           O  
ATOM    734  CB  GLU B 654      49.024  49.866 104.175  1.00  0.00           C  
ATOM    735  CG  GLU B 654      49.435  51.322 104.318  1.00  0.00           C  
ATOM    736  CD  GLU B 654      49.283  52.108 103.023  1.00  0.00           C  
ATOM    737  OE1 GLU B 654      48.474  51.700 102.151  1.00  0.00           O  
ATOM    738  OE2 GLU B 654      49.969  53.140 102.880  1.00  0.00           O  
ATOM    739  N   TYR B 655      49.822  50.124 107.390  1.00  0.00           N  
ATOM    740  CA  TYR B 655      49.442  50.628 108.709  1.00  0.00           C  
ATOM    741  C   TYR B 655      49.694  52.120 108.845  1.00  0.00           C  
ATOM    742  O   TYR B 655      50.550  52.679 108.173  1.00  0.00           O  
ATOM    743  CB  TYR B 655      50.250  49.926 109.809  1.00  0.00           C  
ATOM    744  CG  TYR B 655      50.075  48.432 109.836  1.00  0.00           C  
ATOM    745  CD1 TYR B 655      50.862  47.602 109.037  1.00  0.00           C  
ATOM    746  CD2 TYR B 655      49.079  47.846 110.620  1.00  0.00           C  
ATOM    747  CE1 TYR B 655      50.658  46.221 109.014  1.00  0.00           C  
ATOM    748  CE2 TYR B 655      48.865  46.477 110.603  1.00  0.00           C  
ATOM    749  CZ  TYR B 655      49.654  45.669 109.799  1.00  0.00           C  
ATOM    750  OH  TYR B 655      49.433  44.315 109.788  1.00  0.00           O  
ATOM    751  N   CYS B 656      48.922  52.754 109.717  1.00  0.00           N  
ATOM    752  CA  CYS B 656      49.125  54.162 110.024  1.00  0.00           C  
ATOM    753  C   CYS B 656      49.604  54.201 111.466  1.00  0.00           C  
ATOM    754  O   CYS B 656      49.025  53.529 112.326  1.00  0.00           O  
ATOM    755  CB  CYS B 656      47.820  54.957 109.952  1.00  0.00           C  
ATOM    756  SG  CYS B 656      47.153  55.174 108.290  1.00  0.00           S  
ATOM    757  N   ILE B 657      50.665  54.962 111.726  1.00  0.00           N  
ATOM    758  CA  ILE B 657      51.155  55.139 113.088  1.00  0.00           C  
ATOM    759  C   ILE B 657      50.083  56.072 113.654  1.00  0.00           C  
ATOM    760  O   ILE B 657      49.707  57.051 113.012  1.00  0.00           O  
ATOM    761  CB  ILE B 657      52.536  55.815 113.095  1.00  0.00           C  
ATOM    762  CG1 ILE B 657      53.587  54.859 112.509  1.00  0.00           C  
ATOM    763  CG2 ILE B 657      52.909  56.204 114.504  1.00  0.00           C  
ATOM    764  CD1 ILE B 657      54.962  55.476 112.334  1.00  0.00           C  
ATOM    765  N   LYS B 658      49.581  55.798 114.852  1.00  0.00           N  
ATOM    766  CA  LYS B 658      48.478  56.620 115.340  1.00  0.00           C  
ATOM    767  C   LYS B 658      48.714  58.102 115.566  1.00  0.00           C  
ATOM    768  O   LYS B 658      49.690  58.499 116.202  1.00  0.00           O  
ATOM    769  CB  LYS B 658      47.860  56.006 116.612  1.00  0.00           C  
ATOM    770  CG  LYS B 658      48.726  55.992 117.864  1.00  0.00           C  
ATOM    771  CD  LYS B 658      47.908  55.422 119.025  1.00  0.00           C  
ATOM    772  CE  LYS B 658      48.736  55.176 120.257  1.00  0.00           C  
ATOM    773  NZ  LYS B 658      49.054  56.401 121.017  1.00  0.00           N  
ATOM    774  N   PRO B 659      47.833  58.946 114.993  1.00  0.00           N  
ATOM    775  CA  PRO B 659      47.958  60.394 115.174  1.00  0.00           C  
ATOM    776  C   PRO B 659      47.061  60.813 116.333  1.00  0.00           C  
ATOM    777  O   PRO B 659      47.156  61.943 116.831  1.00  0.00           O  
ATOM    778  CB  PRO B 659      47.460  60.961 113.848  1.00  0.00           C  
ATOM    779  CG  PRO B 659      46.376  59.990 113.472  1.00  0.00           C  
ATOM    780  CD  PRO B 659      46.999  58.637 113.809  1.00  0.00           C  
ATOM    781  N   MET B 660      46.182  59.891 116.732  1.00  0.00           N  
ATOM    782  CA  MET B 660      45.205  60.097 117.811  1.00  0.00           C  
ATOM    783  C   MET B 660      44.945  58.770 118.517  1.00  0.00           C  
ATOM    784  O   MET B 660      45.173  57.708 117.946  1.00  0.00           O  
ATOM    785  CB  MET B 660      43.881  60.626 117.239  1.00  0.00           C  
ATOM    786  CG  MET B 660      43.951  62.033 116.686  1.00  0.00           C  
ATOM    787  SD  MET B 660      42.355  62.611 116.090  1.00  0.00           S  
ATOM    788  CE  MET B 660      42.816  64.270 115.638  1.00  0.00           C  
ATOM    789  N   ASN B 661      44.435  58.843 119.746  1.00  0.00           N  
ATOM    790  CA  ASN B 661      44.171  57.660 120.551  1.00  0.00           C  
ATOM    791  C   ASN B 661      42.729  57.172 120.540  1.00  0.00           C  
ATOM    792  O   ASN B 661      42.456  56.065 120.999  1.00  0.00           O  
ATOM    793  CB  ASN B 661      44.575  57.934 122.006  1.00  0.00           C  
ATOM    794  CG  ASN B 661      45.974  58.489 122.119  1.00  0.00           C  
ATOM    795  OD1 ASN B 661      46.949  57.810 121.803  1.00  0.00           O  
ATOM    796  ND2 ASN B 661      46.079  59.745 122.549  1.00  0.00           N  
ATOM    797  N   CYS B 662      41.815  57.985 120.016  1.00  0.00           N  
ATOM    798  CA  CYS B 662      40.394  57.640 120.016  1.00  0.00           C  
ATOM    799  C   CYS B 662      40.002  56.300 119.400  1.00  0.00           C  
ATOM    800  O   CYS B 662      39.263  55.526 120.011  1.00  0.00           O  
ATOM    801  CB  CYS B 662      39.570  58.752 119.354  1.00  0.00           C  
ATOM    802  SG  CYS B 662      40.519  60.196 118.815  1.00  0.00           S  
ATOM    803  N   PRO B 663      40.490  56.000 118.187  1.00  0.00           N  
ATOM    804  CA  PRO B 663      40.104  54.714 117.598  1.00  0.00           C  
ATOM    805  C   PRO B 663      40.482  53.523 118.465  1.00  0.00           C  
ATOM    806  O   PRO B 663      39.700  52.575 118.596  1.00  0.00           O  
ATOM    807  CB  PRO B 663      40.802  54.729 116.242  1.00  0.00           C  
ATOM    808  CG  PRO B 663      40.793  56.204 115.887  1.00  0.00           C  
ATOM    809  CD  PRO B 663      41.206  56.841 117.211  1.00  0.00           C  
ATOM    810  N   GLY B 664      41.672  53.571 119.062  1.00  0.00           N  
ATOM    811  CA  GLY B 664      42.103  52.493 119.940  1.00  0.00           C  
ATOM    812  C   GLY B 664      41.190  52.380 121.156  1.00  0.00           C  
ATOM    813  O   GLY B 664      40.885  51.280 121.619  1.00  0.00           O  
ATOM    814  N   HIS B 665      40.748  53.519 121.684  1.00  0.00           N  
ATOM    815  CA  HIS B 665      39.857  53.501 122.824  1.00  0.00           C  
ATOM    816  C   HIS B 665      38.525  52.868 122.452  1.00  0.00           C  
ATOM    817  O   HIS B 665      37.967  52.102 123.235  1.00  0.00           O  
ATOM    818  CB  HIS B 665      39.668  54.913 123.360  1.00  0.00           C  
ATOM    819  CG  HIS B 665      40.892  55.441 124.031  1.00  0.00           C  
ATOM    820  ND1 HIS B 665      40.946  56.681 124.628  1.00  0.00           N  
ATOM    821  CD2 HIS B 665      42.113  54.880 124.210  1.00  0.00           C  
ATOM    822  CE1 HIS B 665      42.150  56.861 125.148  1.00  0.00           C  
ATOM    823  NE2 HIS B 665      42.875  55.784 124.907  1.00  0.00           N  
ATOM    824  N   VAL B 666      38.021  53.171 121.261  1.00  0.00           N  
ATOM    825  CA  VAL B 666      36.762  52.564 120.848  1.00  0.00           C  
ATOM    826  C   VAL B 666      36.949  51.046 120.713  1.00  0.00           C  
ATOM    827  O   VAL B 666      36.058  50.283 121.088  1.00  0.00           O  
ATOM    828  CB  VAL B 666      36.246  53.163 119.522  1.00  0.00           C  
ATOM    829  CG1 VAL B 666      34.952  52.464 119.104  1.00  0.00           C  
ATOM    830  CG2 VAL B 666      35.979  54.657 119.699  1.00  0.00           C  
ATOM    831  N   GLN B 667      38.106  50.598 120.214  1.00  0.00           N  
ATOM    832  CA  GLN B 667      38.346  49.156 120.094  1.00  0.00           C  
ATOM    833  C   GLN B 667      38.272  48.504 121.474  1.00  0.00           C  
ATOM    834  O   GLN B 667      37.745  47.405 121.626  1.00  0.00           O  
ATOM    835  CB  GLN B 667      39.718  48.858 119.463  1.00  0.00           C  
ATOM    836  CG  GLN B 667      39.916  49.416 118.063  1.00  0.00           C  
ATOM    837  CD  GLN B 667      38.764  49.097 117.133  1.00  0.00           C  
ATOM    838  OE1 GLN B 667      38.611  47.960 116.676  1.00  0.00           O  
ATOM    839  NE2 GLN B 667      37.936  50.099 116.860  1.00  0.00           N  
ATOM    840  N   ILE B 668      38.796  49.184 122.492  1.00  0.00           N  
ATOM    841  CA  ILE B 668      38.744  48.633 123.839  1.00  0.00           C  
ATOM    842  C   ILE B 668      37.303  48.625 124.356  1.00  0.00           C  
ATOM    843  O   ILE B 668      36.856  47.641 124.948  1.00  0.00           O  
ATOM    844  CB  ILE B 668      39.690  49.415 124.792  1.00  0.00           C  
ATOM    845  CG1 ILE B 668      41.140  49.198 124.344  1.00  0.00           C  
ATOM    846  CG2 ILE B 668      39.505  48.947 126.230  1.00  0.00           C  
ATOM    847  CD1 ILE B 668      42.180  50.013 125.139  1.00  0.00           C  
ATOM    848  N   PHE B 669      36.571  49.704 124.098  1.00  0.00           N  
ATOM    849  CA  PHE B 669      35.177  49.814 124.524  1.00  0.00           C  
ATOM    850  C   PHE B 669      34.353  48.678 123.913  1.00  0.00           C  
ATOM    851  O   PHE B 669      33.464  48.118 124.559  1.00  0.00           O  
ATOM    852  CB  PHE B 669      34.611  51.159 124.062  1.00  0.00           C  
ATOM    853  CG  PHE B 669      33.164  51.363 124.403  1.00  0.00           C  
ATOM    854  CD1 PHE B 669      32.798  51.955 125.606  1.00  0.00           C  
ATOM    855  CD2 PHE B 669      32.163  50.953 123.521  1.00  0.00           C  
ATOM    856  CE1 PHE B 669      31.453  52.136 125.931  1.00  0.00           C  
ATOM    857  CE2 PHE B 669      30.815  51.132 123.836  1.00  0.00           C  
ATOM    858  CZ  PHE B 669      30.463  51.721 125.040  1.00  0.00           C  
ATOM    859  N   ASN B 670      34.676  48.342 122.668  1.00  0.00           N  
ATOM    860  CA  ASN B 670      33.970  47.298 121.927  1.00  0.00           C  
ATOM    861  C   ASN B 670      34.178  45.883 122.466  1.00  0.00           C  
ATOM    862  O   ASN B 670      33.509  44.949 122.021  1.00  0.00           O  
ATOM    863  CB  ASN B 670      34.366  47.350 120.449  1.00  0.00           C  
ATOM    864  CG  ASN B 670      33.716  48.507 119.701  1.00  0.00           C  
ATOM    865  OD1 ASN B 670      34.113  48.830 118.575  1.00  0.00           O  
ATOM    866  ND2 ASN B 670      32.715  49.131 120.312  1.00  0.00           N  
ATOM    867  N   GLN B 671      35.100  45.719 123.413  1.00  0.00           N  
ATOM    868  CA  GLN B 671      35.349  44.405 124.007  1.00  0.00           C  
ATOM    869  C   GLN B 671      34.417  44.218 125.197  1.00  0.00           C  
ATOM    870  O   GLN B 671      34.559  44.893 126.218  1.00  0.00           O  
ATOM    871  CB  GLN B 671      36.801  44.285 124.480  1.00  0.00           C  
ATOM    872  CG  GLN B 671      37.813  44.303 123.363  1.00  0.00           C  
ATOM    873  CD  GLN B 671      37.642  43.140 122.416  1.00  0.00           C  
ATOM    874  OE1 GLN B 671      37.483  43.325 121.211  1.00  0.00           O  
ATOM    875  NE2 GLN B 671      37.672  41.927 122.957  1.00  0.00           N  
ATOM    876  N   GLY B 672      33.467  43.299 125.064  1.00  0.00           N  
ATOM    877  CA  GLY B 672      32.526  43.056 126.142  1.00  0.00           C  
ATOM    878  C   GLY B 672      31.259  43.871 125.977  1.00  0.00           C  
ATOM    879  O   GLY B 672      31.314  45.075 125.720  1.00  0.00           O  
ATOM    880  N   LEU B 675      30.110  43.219 126.128  1.00  0.00           N  
ATOM    881  CA  LEU B 675      28.826  43.891 125.993  1.00  0.00           C  
ATOM    882  C   LEU B 675      28.702  45.023 127.011  1.00  0.00           C  
ATOM    883  O   LEU B 675      29.063  44.870 128.179  1.00  0.00           O  
ATOM    884  CB  LEU B 675      27.689  42.878 126.178  1.00  0.00           C  
ATOM    885  CG  LEU B 675      26.235  43.351 126.078  1.00  0.00           C  
ATOM    886  CD1 LEU B 675      25.969  44.026 124.743  1.00  0.00           C  
ATOM    887  CD2 LEU B 675      25.318  42.143 126.256  1.00  0.00           C  
ATOM    888  N   LYS B 677      28.206  46.166 126.554  1.00  0.00           N  
ATOM    889  CA  LYS B 677      28.043  47.331 127.413  1.00  0.00           C  
ATOM    890  C   LYS B 677      26.571  47.676 127.580  1.00  0.00           C  
ATOM    891  O   LYS B 677      25.773  47.464 126.674  1.00  0.00           O  
ATOM    892  CB  LYS B 677      28.760  48.538 126.804  1.00  0.00           C  
ATOM    893  CG  LYS B 677      30.272  48.402 126.687  1.00  0.00           C  
ATOM    894  CD  LYS B 677      30.941  48.484 128.045  1.00  0.00           C  
ATOM    895  CE  LYS B 677      32.460  48.498 127.913  1.00  0.00           C  
ATOM    896  NZ  LYS B 677      33.003  47.222 127.380  1.00  0.00           N  
ATOM    897  N   SER B 678      26.214  48.206 128.744  1.00  0.00           N  
ATOM    898  CA  SER B 678      24.837  48.612 128.989  1.00  0.00           C  
ATOM    899  C   SER B 678      24.861  50.048 129.492  1.00  0.00           C  
ATOM    900  O   SER B 678      25.928  50.593 129.792  1.00  0.00           O  
ATOM    901  CB  SER B 678      24.160  47.696 130.021  1.00  0.00           C  
ATOM    902  OG  SER B 678      24.439  48.087 131.354  1.00  0.00           O  
ATOM    903  N   TYR B 682      23.691  50.669 129.564  1.00  0.00           N  
ATOM    904  CA  TYR B 682      23.589  52.044 130.033  1.00  0.00           C  
ATOM    905  C   TYR B 682      24.217  52.156 131.419  1.00  0.00           C  
ATOM    906  O   TYR B 682      24.645  53.235 131.831  1.00  0.00           O  
ATOM    907  CB  TYR B 682      22.118  52.469 130.090  1.00  0.00           C  
ATOM    908  CG  TYR B 682      21.331  51.811 131.204  1.00  0.00           C  
ATOM    909  CD1 TYR B 682      21.128  52.465 132.417  1.00  0.00           C  
ATOM    910  CD2 TYR B 682      20.813  50.525 131.053  1.00  0.00           C  
ATOM    911  CE1 TYR B 682      20.426  51.855 133.458  1.00  0.00           C  
ATOM    912  CE2 TYR B 682      20.109  49.902 132.090  1.00  0.00           C  
ATOM    913  CZ  TYR B 682      19.921  50.576 133.287  1.00  0.00           C  
ATOM    914  OH  TYR B 682      19.221  49.978 134.314  1.00  0.00           O  
ATOM    915  N   ARG B 683      24.271  51.033 132.131  1.00  0.00           N  
ATOM    916  CA  ARG B 683      24.844  50.992 133.476  1.00  0.00           C  
ATOM    917  C   ARG B 683      26.341  51.286 133.508  1.00  0.00           C  
ATOM    918  O   ARG B 683      26.877  51.694 134.539  1.00  0.00           O  
ATOM    919  CB  ARG B 683      24.617  49.620 134.114  1.00  0.00           C  
ATOM    920  CG  ARG B 683      23.202  49.348 134.568  1.00  0.00           C  
ATOM    921  CD  ARG B 683      23.160  48.059 135.370  1.00  0.00           C  
ATOM    922  NE  ARG B 683      21.887  47.884 136.062  1.00  0.00           N  
ATOM    923  CZ  ARG B 683      20.722  47.701 135.451  1.00  0.00           C  
ATOM    924  NH1 ARG B 683      20.666  47.663 134.125  1.00  0.00           N  
ATOM    925  NH2 ARG B 683      19.612  47.561 136.167  1.00  0.00           N  
ATOM    926  N   ASP B 684      27.010  51.069 132.382  1.00  0.00           N  
ATOM    927  CA  ASP B 684      28.451  51.294 132.293  1.00  0.00           C  
ATOM    928  C   ASP B 684      28.797  52.735 131.948  1.00  0.00           C  
ATOM    929  O   ASP B 684      29.971  53.117 131.981  1.00  0.00           O  
ATOM    930  CB  ASP B 684      29.060  50.364 131.238  1.00  0.00           C  
ATOM    931  CG  ASP B 684      28.884  48.894 131.580  1.00  0.00           C  
ATOM    932  OD1 ASP B 684      29.331  48.473 132.670  1.00  0.00           O  
ATOM    933  OD2 ASP B 684      28.302  48.159 130.758  1.00  0.00           O  
ATOM    934  N   LEU B 685      27.783  53.534 131.633  1.00  0.00           N  
ATOM    935  CA  LEU B 685      28.001  54.928 131.256  1.00  0.00           C  
ATOM    936  C   LEU B 685      27.663  55.915 132.367  1.00  0.00           C  
ATOM    937  O   LEU B 685      26.755  55.679 133.169  1.00  0.00           O  
ATOM    938  CB  LEU B 685      27.178  55.266 130.008  1.00  0.00           C  
ATOM    939  CG  LEU B 685      27.263  54.262 128.851  1.00  0.00           C  
ATOM    940  CD1 LEU B 685      26.440  54.770 127.674  1.00  0.00           C  
ATOM    941  CD2 LEU B 685      28.716  54.064 128.433  1.00  0.00           C  
ATOM    942  N   PRO B 686      28.395  57.040 132.435  1.00  0.00           N  
ATOM    943  CA  PRO B 686      29.500  57.402 131.532  1.00  0.00           C  
ATOM    944  C   PRO B 686      30.737  56.537 131.771  1.00  0.00           C  
ATOM    945  O   PRO B 686      31.032  56.175 132.904  1.00  0.00           O  
ATOM    946  CB  PRO B 686      29.772  58.866 131.880  1.00  0.00           C  
ATOM    947  CG  PRO B 686      28.469  59.353 132.437  1.00  0.00           C  
ATOM    948  CD  PRO B 686      28.016  58.186 133.276  1.00  0.00           C  
ATOM    949  N   LEU B 687      31.448  56.195 130.701  1.00  0.00           N  
ATOM    950  CA  LEU B 687      32.668  55.399 130.812  1.00  0.00           C  
ATOM    951  C   LEU B 687      33.784  56.350 130.394  1.00  0.00           C  
ATOM    952  O   LEU B 687      33.857  56.757 129.236  1.00  0.00           O  
ATOM    953  CB  LEU B 687      32.613  54.181 129.877  1.00  0.00           C  
ATOM    954  CG  LEU B 687      33.648  53.076 130.129  1.00  0.00           C  
ATOM    955  CD1 LEU B 687      33.154  51.780 129.490  1.00  0.00           C  
ATOM    956  CD2 LEU B 687      35.022  53.472 129.577  1.00  0.00           C  
ATOM    957  N   ARG B 688      34.627  56.716 131.357  1.00  0.00           N  
ATOM    958  CA  ARG B 688      35.722  57.653 131.111  1.00  0.00           C  
ATOM    959  C   ARG B 688      37.032  56.884 130.954  1.00  0.00           C  
ATOM    960  O   ARG B 688      37.527  56.290 131.905  1.00  0.00           O  
ATOM    961  CB  ARG B 688      35.802  58.645 132.269  1.00  0.00           C  
ATOM    962  CG  ARG B 688      34.437  59.212 132.666  1.00  0.00           C  
ATOM    963  CD  ARG B 688      34.562  60.344 133.672  1.00  0.00           C  
ATOM    964  NE  ARG B 688      33.248  60.822 134.096  1.00  0.00           N  
ATOM    965  CZ  ARG B 688      32.530  60.250 135.051  1.00  0.00           C  
ATOM    966  NH1 ARG B 688      33.002  59.182 135.683  1.00  0.00           N  
ATOM    967  NH2 ARG B 688      31.342  60.748 135.373  1.00  0.00           N  
ATOM    968  N   MET B 689      37.592  56.925 129.748  1.00  0.00           N  
ATOM    969  CA  MET B 689      38.812  56.173 129.432  1.00  0.00           C  
ATOM    970  C   MET B 689      39.999  57.073 129.087  1.00  0.00           C  
ATOM    971  O   MET B 689      40.016  57.721 128.036  1.00  0.00           O  
ATOM    972  CB  MET B 689      38.503  55.236 128.258  1.00  0.00           C  
ATOM    973  CG  MET B 689      39.576  54.213 127.944  1.00  0.00           C  
ATOM    974  SD  MET B 689      39.147  53.215 126.492  1.00  0.00           S  
ATOM    975  CE  MET B 689      37.762  52.250 127.110  1.00  0.00           C  
ATOM    976  N   ALA B 690      40.997  57.096 129.967  1.00  0.00           N  
ATOM    977  CA  ALA B 690      42.170  57.941 129.763  1.00  0.00           C  
ATOM    978  C   ALA B 690      43.402  57.182 129.302  1.00  0.00           C  
ATOM    979  O   ALA B 690      43.518  55.969 129.490  1.00  0.00           O  
ATOM    980  CB  ALA B 690      42.501  58.683 131.064  1.00  0.00           C  
ATOM    981  N   GLU B 691      44.326  57.912 128.681  1.00  0.00           N  
ATOM    982  CA  GLU B 691      45.587  57.332 128.240  1.00  0.00           C  
ATOM    983  C   GLU B 691      46.612  58.434 128.029  1.00  0.00           C  
ATOM    984  O   GLU B 691      46.273  59.505 127.528  1.00  0.00           O  
ATOM    985  CB  GLU B 691      45.421  56.572 126.912  1.00  0.00           C  
ATOM    986  CG  GLU B 691      46.743  56.026 126.352  1.00  0.00           C  
ATOM    987  CD  GLU B 691      46.586  55.273 125.041  1.00  0.00           C  
ATOM    988  OE1 GLU B 691      45.463  55.179 124.509  1.00  0.00           O  
ATOM    989  OE2 GLU B 691      47.601  54.763 124.533  1.00  0.00           O  
ATOM    990  N   PHE B 692      47.849  58.197 128.456  1.00  0.00           N  
ATOM    991  CA  PHE B 692      48.924  59.140 128.173  1.00  0.00           C  
ATOM    992  C   PHE B 692      49.337  58.549 126.824  1.00  0.00           C  
ATOM    993  O   PHE B 692      50.192  57.651 126.733  1.00  0.00           O  
ATOM    994  CB  PHE B 692      50.020  59.030 129.239  1.00  0.00           C  
ATOM    995  CG  PHE B 692      49.620  59.620 130.557  1.00  0.00           C  
ATOM    996  CD1 PHE B 692      49.434  60.994 130.687  1.00  0.00           C  
ATOM    997  CD2 PHE B 692      49.380  58.808 131.661  1.00  0.00           C  
ATOM    998  CE1 PHE B 692      49.015  61.550 131.890  1.00  0.00           C  
ATOM    999  CE2 PHE B 692      48.959  59.361 132.875  1.00  0.00           C  
ATOM   1000  CZ  PHE B 692      48.775  60.736 132.986  1.00  0.00           C  
ATOM   1001  N   GLY B 693      48.680  59.046 125.780  1.00  0.00           N  
ATOM   1002  CA  GLY B 693      48.877  58.495 124.457  1.00  0.00           C  
ATOM   1003  C   GLY B 693      49.871  59.166 123.555  1.00  0.00           C  
ATOM   1004  O   GLY B 693      49.782  60.358 123.285  1.00  0.00           O  
ATOM   1005  N   SER B 695      50.817  58.364 123.083  1.00  0.00           N  
ATOM   1006  CA  SER B 695      51.852  58.848 122.182  1.00  0.00           C  
ATOM   1007  C   SER B 695      51.305  58.982 120.777  1.00  0.00           C  
ATOM   1008  O   SER B 695      50.894  57.992 120.166  1.00  0.00           O  
ATOM   1009  CB  SER B 695      53.049  57.899 122.200  1.00  0.00           C  
ATOM   1010  OG  SER B 695      53.800  58.108 123.383  1.00  0.00           O  
ATOM   1011  N   CYS B 696      51.276  60.215 120.286  1.00  0.00           N  
ATOM   1012  CA  CYS B 696      50.767  60.505 118.955  1.00  0.00           C  
ATOM   1013  C   CYS B 696      51.885  60.966 118.040  1.00  0.00           C  
ATOM   1014  O   CYS B 696      52.847  61.603 118.493  1.00  0.00           O  
ATOM   1015  CB  CYS B 696      49.755  61.646 119.004  1.00  0.00           C  
ATOM   1016  SG  CYS B 696      48.305  61.299 119.988  1.00  0.00           S  
ATOM   1017  N   HIS B 697      51.767  60.642 116.757  1.00  0.00           N  
ATOM   1018  CA  HIS B 697      52.751  61.110 115.785  1.00  0.00           C  
ATOM   1019  C   HIS B 697      51.998  61.715 114.617  1.00  0.00           C  
ATOM   1020  O   HIS B 697      51.062  61.117 114.084  1.00  0.00           O  
ATOM   1021  CB  HIS B 697      53.662  59.987 115.288  1.00  0.00           C  
ATOM   1022  CG  HIS B 697      54.687  59.594 116.293  1.00  0.00           C  
ATOM   1023  ND1 HIS B 697      54.410  58.718 117.324  1.00  0.00           N  
ATOM   1024  CD2 HIS B 697      55.950  60.045 116.505  1.00  0.00           C  
ATOM   1025  CE1 HIS B 697      55.453  58.657 118.130  1.00  0.00           C  
ATOM   1026  NE2 HIS B 697      56.398  59.452 117.664  1.00  0.00           N  
ATOM   1027  N   ARG B 698      52.417  62.923 114.250  1.00  0.00           N  
ATOM   1028  CA  ARG B 698      51.802  63.643 113.145  1.00  0.00           C  
ATOM   1029  C   ARG B 698      52.919  64.234 112.309  1.00  0.00           C  
ATOM   1030  O   ARG B 698      53.870  64.820 112.832  1.00  0.00           O  
ATOM   1031  CB  ARG B 698      50.896  64.754 113.677  1.00  0.00           C  
ATOM   1032  CG  ARG B 698      49.769  64.192 114.533  1.00  0.00           C  
ATOM   1033  CD  ARG B 698      48.798  65.256 115.015  1.00  0.00           C  
ATOM   1034  NE  ARG B 698      47.825  64.650 115.914  1.00  0.00           N  
ATOM   1035  CZ  ARG B 698      46.894  65.324 116.585  1.00  0.00           C  
ATOM   1036  NH1 ARG B 698      46.799  66.642 116.457  1.00  0.00           N  
ATOM   1037  NH2 ARG B 698      46.065  64.675 117.387  1.00  0.00           N  
ATOM   1038  N   ASN B 699      52.802  64.055 111.001  1.00  0.00           N  
ATOM   1039  CA  ASN B 699      53.816  64.537 110.082  1.00  0.00           C  
ATOM   1040  C   ASN B 699      53.648  66.023 109.799  1.00  0.00           C  
ATOM   1041  O   ASN B 699      53.352  66.436 108.676  1.00  0.00           O  
ATOM   1042  CB  ASN B 699      53.746  63.730 108.790  1.00  0.00           C  
ATOM   1043  CG  ASN B 699      54.939  63.981 107.898  1.00  0.00           C  
ATOM   1044  OD1 ASN B 699      55.929  64.581 108.325  1.00  0.00           O  
ATOM   1045  ND2 ASN B 699      54.856  63.520 106.655  1.00  0.00           N  
ATOM   1046  N   GLU B 700      53.853  66.823 110.840  1.00  0.00           N  
ATOM   1047  CA  GLU B 700      53.727  68.273 110.746  1.00  0.00           C  
ATOM   1048  C   GLU B 700      54.751  68.831 109.767  1.00  0.00           C  
ATOM   1049  O   GLU B 700      55.883  68.372 109.728  1.00  0.00           O  
ATOM   1050  CB  GLU B 700      53.983  68.910 112.119  1.00  0.00           C  
ATOM   1051  CG  GLU B 700      53.140  68.357 113.273  1.00  0.00           C  
ATOM   1052  CD  GLU B 700      51.682  68.798 113.237  1.00  0.00           C  
ATOM   1053  OE1 GLU B 700      51.311  69.586 112.345  1.00  0.00           O  
ATOM   1054  OE2 GLU B 700      50.902  68.361 114.112  1.00  0.00           O  
ATOM   1055  N   PRO B 703      54.361  69.831 108.961  1.00  0.00           N  
ATOM   1056  CA  PRO B 703      55.306  70.421 108.005  1.00  0.00           C  
ATOM   1057  C   PRO B 703      56.527  70.909 108.781  1.00  0.00           C  
ATOM   1058  O   PRO B 703      56.381  71.562 109.817  1.00  0.00           O  
ATOM   1059  CB  PRO B 703      54.502  71.568 107.397  1.00  0.00           C  
ATOM   1060  CG  PRO B 703      53.102  71.047 107.432  1.00  0.00           C  
ATOM   1061  CD  PRO B 703      53.014  70.397 108.798  1.00  0.00           C  
ATOM   1062  N   SER B 704      57.728  70.602 108.293  1.00  0.00           N  
ATOM   1063  CA  SER B 704      58.946  70.986 109.008  1.00  0.00           C  
ATOM   1064  C   SER B 704      59.050  72.476 109.330  1.00  0.00           C  
ATOM   1065  O   SER B 704      59.580  72.857 110.374  1.00  0.00           O  
ATOM   1066  CB  SER B 704      60.184  70.534 108.227  1.00  0.00           C  
ATOM   1067  OG  SER B 704      60.151  71.038 106.910  1.00  0.00           O  
ATOM   1068  N   GLY B 710      58.532  73.317 108.448  1.00  0.00           N  
ATOM   1069  CA  GLY B 710      58.605  74.747 108.686  1.00  0.00           C  
ATOM   1070  C   GLY B 710      57.694  75.233 109.800  1.00  0.00           C  
ATOM   1071  O   GLY B 710      57.825  76.375 110.245  1.00  0.00           O  
ATOM   1072  N   SER B 711      56.783  74.375 110.259  1.00  0.00           N  
ATOM   1073  CA  SER B 711      55.844  74.741 111.315  1.00  0.00           C  
ATOM   1074  C   SER B 711      56.326  74.276 112.681  1.00  0.00           C  
ATOM   1075  O   SER B 711      55.741  74.641 113.709  1.00  0.00           O  
ATOM   1076  CB  SER B 711      54.457  74.134 111.046  1.00  0.00           C  
ATOM   1077  OG  SER B 711      54.407  72.740 111.342  1.00  0.00           O  
ATOM   1078  N   LEU B 712      57.391  73.483 112.697  1.00  0.00           N  
ATOM   1079  CA  LEU B 712      57.902  72.970 113.959  1.00  0.00           C  
ATOM   1080  C   LEU B 712      58.485  74.094 114.801  1.00  0.00           C  
ATOM   1081  O   LEU B 712      59.067  75.046 114.277  1.00  0.00           O  
ATOM   1082  CB  LEU B 712      58.948  71.880 113.701  1.00  0.00           C  
ATOM   1083  CG  LEU B 712      58.413  70.676 112.912  1.00  0.00           C  
ATOM   1084  CD1 LEU B 712      59.549  69.713 112.630  1.00  0.00           C  
ATOM   1085  CD2 LEU B 712      57.305  69.978 113.693  1.00  0.00           C  
ATOM   1086  N   HIS B 713      58.306  73.988 116.111  1.00  0.00           N  
ATOM   1087  CA  HIS B 713      58.824  74.997 117.023  1.00  0.00           C  
ATOM   1088  C   HIS B 713      59.049  74.431 118.418  1.00  0.00           C  
ATOM   1089  O   HIS B 713      58.089  74.148 119.143  1.00  0.00           O  
ATOM   1090  CB  HIS B 713      57.859  76.178 117.103  1.00  0.00           C  
ATOM   1091  CG  HIS B 713      58.276  77.222 118.092  1.00  0.00           C  
ATOM   1092  ND1 HIS B 713      59.376  78.031 117.899  1.00  0.00           N  
ATOM   1093  CD2 HIS B 713      57.765  77.562 119.300  1.00  0.00           C  
ATOM   1094  CE1 HIS B 713      59.526  78.824 118.947  1.00  0.00           C  
ATOM   1095  NE2 HIS B 713      58.562  78.559 119.811  1.00  0.00           N  
ATOM   1096  N   GLY B 714      60.324  74.268 118.772  1.00  0.00           N  
ATOM   1097  CA  GLY B 714      60.708  73.751 120.075  1.00  0.00           C  
ATOM   1098  C   GLY B 714      59.844  72.600 120.537  1.00  0.00           C  
ATOM   1099  O   GLY B 714      59.640  71.634 119.804  1.00  0.00           O  
ATOM   1100  N   LEU B 715      59.350  72.712 121.768  1.00  0.00           N  
ATOM   1101  CA  LEU B 715      58.480  71.703 122.351  1.00  0.00           C  
ATOM   1102  C   LEU B 715      57.018  72.007 122.046  1.00  0.00           C  
ATOM   1103  O   LEU B 715      56.155  71.155 122.262  1.00  0.00           O  
ATOM   1104  CB  LEU B 715      58.639  71.671 123.873  1.00  0.00           C  
ATOM   1105  CG  LEU B 715      59.981  71.243 124.456  1.00  0.00           C  
ATOM   1106  CD1 LEU B 715      59.922  71.396 125.964  1.00  0.00           C  
ATOM   1107  CD2 LEU B 715      60.288  69.802 124.074  1.00  0.00           C  
ATOM   1108  N   MET B 716      56.738  73.215 121.562  1.00  0.00           N  
ATOM   1109  CA  MET B 716      55.363  73.617 121.278  1.00  0.00           C  
ATOM   1110  C   MET B 716      54.704  72.881 120.126  1.00  0.00           C  
ATOM   1111  O   MET B 716      53.535  72.503 120.218  1.00  0.00           O  
ATOM   1112  CB  MET B 716      55.290  75.121 121.027  1.00  0.00           C  
ATOM   1113  CG  MET B 716      54.525  75.870 122.084  1.00  0.00           C  
ATOM   1114  SD  MET B 716      55.173  75.594 123.717  1.00  0.00           S  
ATOM   1115  CE  MET B 716      55.904  77.257 124.153  1.00  0.00           C  
ATOM   1116  N   ARG B 718      55.432  72.708 119.028  1.00  0.00           N  
ATOM   1117  CA  ARG B 718      54.875  71.970 117.901  1.00  0.00           C  
ATOM   1118  C   ARG B 718      55.928  70.974 117.464  1.00  0.00           C  
ATOM   1119  O   ARG B 718      56.957  71.344 116.902  1.00  0.00           O  
ATOM   1120  CB  ARG B 718      54.501  72.883 116.728  1.00  0.00           C  
ATOM   1121  CG  ARG B 718      53.880  72.090 115.579  1.00  0.00           C  
ATOM   1122  CD  ARG B 718      53.257  72.976 114.520  1.00  0.00           C  
ATOM   1123  NE  ARG B 718      52.110  73.709 115.036  1.00  0.00           N  
ATOM   1124  CZ  ARG B 718      52.045  75.035 115.104  1.00  0.00           C  
ATOM   1125  NH1 ARG B 718      53.068  75.773 114.692  1.00  0.00           N  
ATOM   1126  NH2 ARG B 718      50.954  75.618 115.577  1.00  0.00           N  
ATOM   1127  N   VAL B 723      55.665  69.713 117.774  1.00  0.00           N  
ATOM   1128  CA  VAL B 723      56.574  68.628 117.446  1.00  0.00           C  
ATOM   1129  C   VAL B 723      55.853  67.590 116.598  1.00  0.00           C  
ATOM   1130  O   VAL B 723      54.671  67.752 116.274  1.00  0.00           O  
ATOM   1131  CB  VAL B 723      57.097  67.936 118.731  1.00  0.00           C  
ATOM   1132  CG1 VAL B 723      58.031  68.882 119.495  1.00  0.00           C  
ATOM   1133  CG2 VAL B 723      55.931  67.522 119.621  1.00  0.00           C  
ATOM   1134  N   ARG B 724      56.564  66.532 116.219  1.00  0.00           N  
ATOM   1135  CA  ARG B 724      55.946  65.470 115.427  1.00  0.00           C  
ATOM   1136  C   ARG B 724      55.557  64.264 116.271  1.00  0.00           C  
ATOM   1137  O   ARG B 724      54.679  63.488 115.892  1.00  0.00           O  
ATOM   1138  CB  ARG B 724      56.872  65.022 114.298  1.00  0.00           C  
ATOM   1139  CG  ARG B 724      57.006  66.044 113.184  1.00  0.00           C  
ATOM   1140  CD  ARG B 724      57.820  65.489 112.046  1.00  0.00           C  
ATOM   1141  NE  ARG B 724      57.768  66.378 110.892  1.00  0.00           N  
ATOM   1142  CZ  ARG B 724      58.545  66.255 109.822  1.00  0.00           C  
ATOM   1143  NH1 ARG B 724      59.447  65.280 109.761  1.00  0.00           N  
ATOM   1144  NH2 ARG B 724      58.397  67.094 108.806  1.00  0.00           N  
ATOM   1145  N   GLY B 725      56.209  64.111 117.416  1.00  0.00           N  
ATOM   1146  CA  GLY B 725      55.892  63.012 118.310  1.00  0.00           C  
ATOM   1147  C   GLY B 725      55.623  63.644 119.655  1.00  0.00           C  
ATOM   1148  O   GLY B 725      56.468  64.384 120.179  1.00  0.00           O  
ATOM   1149  N   PHE B 726      54.450  63.382 120.213  1.00  0.00           N  
ATOM   1150  CA  PHE B 726      54.092  63.962 121.500  1.00  0.00           C  
ATOM   1151  C   PHE B 726      53.145  63.064 122.275  1.00  0.00           C  
ATOM   1152  O   PHE B 726      52.518  62.168 121.714  1.00  0.00           O  
ATOM   1153  CB  PHE B 726      53.454  65.348 121.299  1.00  0.00           C  
ATOM   1154  CG  PHE B 726      52.288  65.357 120.350  1.00  0.00           C  
ATOM   1155  CD1 PHE B 726      52.494  65.497 118.972  1.00  0.00           C  
ATOM   1156  CD2 PHE B 726      50.989  65.216 120.824  1.00  0.00           C  
ATOM   1157  CE1 PHE B 726      51.423  65.496 118.084  1.00  0.00           C  
ATOM   1158  CE2 PHE B 726      49.904  65.214 119.939  1.00  0.00           C  
ATOM   1159  CZ  PHE B 726      50.124  65.352 118.568  1.00  0.00           C  
ATOM   1160  N   THR B 729      53.054  63.303 123.579  1.00  0.00           N  
ATOM   1161  CA  THR B 729      52.171  62.520 124.422  1.00  0.00           C  
ATOM   1162  C   THR B 729      51.036  63.387 124.934  1.00  0.00           C  
ATOM   1163  O   THR B 729      51.261  64.405 125.577  1.00  0.00           O  
ATOM   1164  CB  THR B 729      52.930  61.913 125.627  1.00  0.00           C  
ATOM   1165  OG1 THR B 729      53.962  61.050 125.142  1.00  0.00           O  
ATOM   1166  CG2 THR B 729      51.983  61.099 126.515  1.00  0.00           C  
ATOM   1167  N   GLN B 730      49.812  62.962 124.657  1.00  0.00           N  
ATOM   1168  CA  GLN B 730      48.634  63.704 125.103  1.00  0.00           C  
ATOM   1169  C   GLN B 730      48.107  63.132 126.418  1.00  0.00           C  
ATOM   1170  O   GLN B 730      48.175  61.923 126.630  1.00  0.00           O  
ATOM   1171  CB  GLN B 730      47.497  63.566 124.086  1.00  0.00           C  
ATOM   1172  CG  GLN B 730      47.757  64.184 122.733  1.00  0.00           C  
ATOM   1173  CD  GLN B 730      46.619  63.935 121.757  1.00  0.00           C  
ATOM   1174  OE1 GLN B 730      46.393  64.728 120.828  1.00  0.00           O  
ATOM   1175  NE2 GLN B 730      45.906  62.837 121.944  1.00  0.00           N  
ATOM   1176  N   ASP B 731      47.582  63.992 127.292  1.00  0.00           N  
ATOM   1177  CA  ASP B 731      46.933  63.509 128.517  1.00  0.00           C  
ATOM   1178  C   ASP B 731      45.469  63.419 128.031  1.00  0.00           C  
ATOM   1179  O   ASP B 731      44.596  64.222 128.369  1.00  0.00           O  
ATOM   1180  CB  ASP B 731      47.124  64.495 129.689  1.00  0.00           C  
ATOM   1181  CG  ASP B 731      46.484  65.848 129.445  1.00  0.00           C  
ATOM   1182  OD1 ASP B 731      46.780  66.487 128.403  1.00  0.00           O  
ATOM   1183  OD2 ASP B 731      45.688  66.271 130.314  1.00  0.00           O  
ATOM   1184  N   ASP B 732      45.246  62.395 127.218  1.00  0.00           N  
ATOM   1185  CA  ASP B 732      43.987  62.135 126.522  1.00  0.00           C  
ATOM   1186  C   ASP B 732      42.972  61.321 127.288  1.00  0.00           C  
ATOM   1187  O   ASP B 732      43.296  60.614 128.243  1.00  0.00           O  
ATOM   1188  CB  ASP B 732      44.325  61.370 125.237  1.00  0.00           C  
ATOM   1189  CG  ASP B 732      43.292  61.518 124.136  1.00  0.00           C  
ATOM   1190  OD1 ASP B 732      42.382  62.367 124.220  1.00  0.00           O  
ATOM   1191  OD2 ASP B 732      43.431  60.768 123.139  1.00  0.00           O  
ATOM   1192  N   ALA B 733      41.731  61.434 126.837  1.00  0.00           N  
ATOM   1193  CA  ALA B 733      40.660  60.625 127.376  1.00  0.00           C  
ATOM   1194  C   ALA B 733      39.448  60.757 126.483  1.00  0.00           C  
ATOM   1195  O   ALA B 733      39.260  61.779 125.805  1.00  0.00           O  
ATOM   1196  CB  ALA B 733      40.307  61.038 128.803  1.00  0.00           C  
ATOM   1197  N   HIS B 734      38.664  59.685 126.439  1.00  0.00           N  
ATOM   1198  CA  HIS B 734      37.411  59.697 125.704  1.00  0.00           C  
ATOM   1199  C   HIS B 734      36.361  59.219 126.664  1.00  0.00           C  
ATOM   1200  O   HIS B 734      36.545  58.225 127.370  1.00  0.00           O  
ATOM   1201  CB  HIS B 734      37.466  58.804 124.481  1.00  0.00           C  
ATOM   1202  CG  HIS B 734      38.460  59.285 123.490  1.00  0.00           C  
ATOM   1203  ND1 HIS B 734      39.790  58.934 123.563  1.00  0.00           N  
ATOM   1204  CD2 HIS B 734      38.374  60.246 122.544  1.00  0.00           C  
ATOM   1205  CE1 HIS B 734      40.482  59.664 122.713  1.00  0.00           C  
ATOM   1206  NE2 HIS B 734      39.648  60.469 122.085  1.00  0.00           N  
ATOM   1207  N   ILE B 735      35.274  59.973 126.713  1.00  0.00           N  
ATOM   1208  CA  ILE B 735      34.175  59.648 127.591  1.00  0.00           C  
ATOM   1209  C   ILE B 735      33.037  59.167 126.717  1.00  0.00           C  
ATOM   1210  O   ILE B 735      32.610  59.872 125.799  1.00  0.00           O  
ATOM   1211  CB  ILE B 735      33.712  60.885 128.382  1.00  0.00           C  
ATOM   1212  CG1 ILE B 735      34.857  61.409 129.259  1.00  0.00           C  
ATOM   1213  CG2 ILE B 735      32.499  60.522 129.235  1.00  0.00           C  
ATOM   1214  CD1 ILE B 735      34.582  62.764 129.872  1.00  0.00           C  
ATOM   1215  N   PHE B 736      32.580  57.951 126.991  1.00  0.00           N  
ATOM   1216  CA  PHE B 736      31.464  57.366 126.260  1.00  0.00           C  
ATOM   1217  C   PHE B 736      30.241  57.619 127.129  1.00  0.00           C  
ATOM   1218  O   PHE B 736      30.197  57.205 128.285  1.00  0.00           O  
ATOM   1219  CB  PHE B 736      31.679  55.863 126.063  1.00  0.00           C  
ATOM   1220  CG  PHE B 736      32.918  55.530 125.272  1.00  0.00           C  
ATOM   1221  CD1 PHE B 736      34.173  55.530 125.880  1.00  0.00           C  
ATOM   1222  CD2 PHE B 736      32.830  55.244 123.913  1.00  0.00           C  
ATOM   1223  CE1 PHE B 736      35.323  55.249 125.137  1.00  0.00           C  
ATOM   1224  CE2 PHE B 736      33.974  54.962 123.162  1.00  0.00           C  
ATOM   1225  CZ  PHE B 736      35.226  54.966 123.782  1.00  0.00           C  
ATOM   1226  N   CYS B 737      29.249  58.304 126.576  1.00  0.00           N  
ATOM   1227  CA  CYS B 737      28.066  58.618 127.364  1.00  0.00           C  
ATOM   1228  C   CYS B 737      26.803  58.726 126.524  1.00  0.00           C  
ATOM   1229  O   CYS B 737      26.836  58.575 125.307  1.00  0.00           O  
ATOM   1230  CB  CYS B 737      28.288  59.931 128.127  1.00  0.00           C  
ATOM   1231  SG  CYS B 737      28.431  61.415 127.095  1.00  0.00           S  
ATOM   1232  N   THR B 738      25.685  58.976 127.197  1.00  0.00           N  
ATOM   1233  CA  THR B 738      24.413  59.134 126.514  1.00  0.00           C  
ATOM   1234  C   THR B 738      24.235  60.616 126.213  1.00  0.00           C  
ATOM   1235  O   THR B 738      24.909  61.466 126.795  1.00  0.00           O  
ATOM   1236  CB  THR B 738      23.234  58.699 127.397  1.00  0.00           C  
ATOM   1237  OG1 THR B 738      23.066  59.656 128.450  1.00  0.00           O  
ATOM   1238  CG2 THR B 738      23.477  57.319 127.986  1.00  0.00           C  
ATOM   1239  N   GLU B 739      23.316  60.933 125.310  1.00  0.00           N  
ATOM   1240  CA  GLU B 739      23.066  62.324 124.964  1.00  0.00           C  
ATOM   1241  C   GLU B 739      22.637  63.146 126.184  1.00  0.00           C  
ATOM   1242  O   GLU B 739      22.973  64.323 126.290  1.00  0.00           O  
ATOM   1243  CB  GLU B 739      22.003  62.421 123.862  1.00  0.00           C  
ATOM   1244  CG  GLU B 739      21.106  61.208 123.741  1.00  0.00           C  
ATOM   1245  CD  GLU B 739      21.808  60.019 123.100  1.00  0.00           C  
ATOM   1246  OE1 GLU B 739      22.275  60.149 121.941  1.00  0.00           O  
ATOM   1247  OE2 GLU B 739      21.887  58.958 123.753  1.00  0.00           O  
ATOM   1248  N   GLU B 742      21.910  62.519 127.107  1.00  0.00           N  
ATOM   1249  CA  GLU B 742      21.444  63.212 128.305  1.00  0.00           C  
ATOM   1250  C   GLU B 742      22.578  63.500 129.283  1.00  0.00           C  
ATOM   1251  O   GLU B 742      22.459  64.370 130.146  1.00  0.00           O  
ATOM   1252  CB  GLU B 742      20.357  62.386 129.002  1.00  0.00           C  
ATOM   1253  N   GLN B 743      23.681  62.772 129.139  1.00  0.00           N  
ATOM   1254  CA  GLN B 743      24.830  62.943 130.024  1.00  0.00           C  
ATOM   1255  C   GLN B 743      25.861  63.937 129.503  1.00  0.00           C  
ATOM   1256  O   GLN B 743      26.821  64.256 130.202  1.00  0.00           O  
ATOM   1257  CB  GLN B 743      25.504  61.586 130.258  1.00  0.00           C  
ATOM   1258  CG  GLN B 743      24.578  60.545 130.873  1.00  0.00           C  
ATOM   1259  CD  GLN B 743      25.202  59.163 130.965  1.00  0.00           C  
ATOM   1260  OE1 GLN B 743      26.019  58.776 130.125  1.00  0.00           O  
ATOM   1261  NE2 GLN B 743      24.794  58.395 131.973  1.00  0.00           N  
ATOM   1262  N   ILE B 786      25.663  64.431 128.286  1.00  0.00           N  
ATOM   1263  CA  ILE B 786      26.609  65.379 127.690  1.00  0.00           C  
ATOM   1264  C   ILE B 786      26.874  66.616 128.549  1.00  0.00           C  
ATOM   1265  O   ILE B 786      28.028  66.961 128.808  1.00  0.00           O  
ATOM   1266  CB  ILE B 786      26.139  65.839 126.292  1.00  0.00           C  
ATOM   1267  CG1 ILE B 786      26.210  64.665 125.311  1.00  0.00           C  
ATOM   1268  CG2 ILE B 786      27.006  67.000 125.798  1.00  0.00           C  
ATOM   1269  CD1 ILE B 786      25.665  64.991 123.932  1.00  0.00           C  
ATOM   1270  N   ARG B 787      25.818  67.290 128.992  1.00  0.00           N  
ATOM   1271  CA  ARG B 787      26.001  68.485 129.811  1.00  0.00           C  
ATOM   1272  C   ARG B 787      26.909  68.245 131.008  1.00  0.00           C  
ATOM   1273  O   ARG B 787      27.891  68.959 131.200  1.00  0.00           O  
ATOM   1274  CB  ARG B 787      24.650  69.027 130.302  1.00  0.00           C  
ATOM   1275  CG  ARG B 787      24.774  70.092 131.398  1.00  0.00           C  
ATOM   1276  CD  ARG B 787      23.469  70.862 131.592  1.00  0.00           C  
ATOM   1277  NE  ARG B 787      23.088  71.520 130.347  1.00  0.00           N  
ATOM   1278  CZ  ARG B 787      22.014  72.283 130.187  1.00  0.00           C  
ATOM   1279  NH1 ARG B 787      21.186  72.502 131.204  1.00  0.00           N  
ATOM   1280  NH2 ARG B 787      21.767  72.824 129.003  1.00  0.00           N  
ATOM   1281  N   ASP B 788      26.580  67.245 131.817  1.00  0.00           N  
ATOM   1282  CA  ASP B 788      27.376  66.952 132.995  1.00  0.00           C  
ATOM   1283  C   ASP B 788      28.811  66.530 132.684  1.00  0.00           C  
ATOM   1284  O   ASP B 788      29.740  66.926 133.390  1.00  0.00           O  
ATOM   1285  CB  ASP B 788      26.707  65.864 133.838  1.00  0.00           C  
ATOM   1286  CG  ASP B 788      25.407  66.328 134.473  1.00  0.00           C  
ATOM   1287  OD1 ASP B 788      25.214  67.554 134.634  1.00  0.00           O  
ATOM   1288  OD2 ASP B 788      24.585  65.460 134.825  1.00  0.00           O  
ATOM   1289  N   GLU B 789      28.999  65.730 131.639  1.00  0.00           N  
ATOM   1290  CA  GLU B 789      30.345  65.271 131.309  1.00  0.00           C  
ATOM   1291  C   GLU B 789      31.216  66.384 130.750  1.00  0.00           C  
ATOM   1292  O   GLU B 789      32.408  66.457 131.057  1.00  0.00           O  
ATOM   1293  CB  GLU B 789      30.288  64.077 130.355  1.00  0.00           C  
ATOM   1294  CG  GLU B 789      29.707  62.836 131.022  1.00  0.00           C  
ATOM   1295  CD  GLU B 789      30.429  62.482 132.310  1.00  0.00           C  
ATOM   1296  OE1 GLU B 789      29.756  62.322 133.351  1.00  0.00           O  
ATOM   1297  OE2 GLU B 789      31.680  62.360 132.286  1.00  0.00           O  
ATOM   1298  N   VAL B 790      30.634  67.259 129.940  1.00  0.00           N  
ATOM   1299  CA  VAL B 790      31.405  68.373 129.409  1.00  0.00           C  
ATOM   1300  C   VAL B 790      31.729  69.299 130.579  1.00  0.00           C  
ATOM   1301  O   VAL B 790      32.828  69.850 130.661  1.00  0.00           O  
ATOM   1302  CB  VAL B 790      30.623  69.148 128.333  1.00  0.00           C  
ATOM   1303  CG1 VAL B 790      31.361  70.432 127.979  1.00  0.00           C  
ATOM   1304  CG2 VAL B 790      30.463  68.280 127.089  1.00  0.00           C  
ATOM   1305  N   ASN B 791      30.775  69.469 131.492  1.00  0.00           N  
ATOM   1306  CA  ASN B 791      31.025  70.318 132.650  1.00  0.00           C  
ATOM   1307  C   ASN B 791      32.171  69.749 133.466  1.00  0.00           C  
ATOM   1308  O   ASN B 791      32.985  70.496 134.001  1.00  0.00           O  
ATOM   1309  CB  ASN B 791      29.794  70.437 133.546  1.00  0.00           C  
ATOM   1310  CG  ASN B 791      28.822  71.479 133.058  1.00  0.00           C  
ATOM   1311  OD1 ASN B 791      29.190  72.389 132.311  1.00  0.00           O  
ATOM   1312  ND2 ASN B 791      27.571  71.370 133.498  1.00  0.00           N  
ATOM   1313  N   GLY B 792      32.229  68.422 133.566  1.00  0.00           N  
ATOM   1314  CA  GLY B 792      33.300  67.796 134.326  1.00  0.00           C  
ATOM   1315  C   GLY B 792      34.654  68.064 133.694  1.00  0.00           C  
ATOM   1316  O   GLY B 792      35.640  68.290 134.396  1.00  0.00           O  
ATOM   1317  N   CYS B 793      34.706  68.034 132.366  1.00  0.00           N  
ATOM   1318  CA  CYS B 793      35.962  68.289 131.662  1.00  0.00           C  
ATOM   1319  C   CYS B 793      36.391  69.726 131.890  1.00  0.00           C  
ATOM   1320  O   CYS B 793      37.559  69.998 132.146  1.00  0.00           O  
ATOM   1321  CB  CYS B 793      35.812  68.025 130.163  1.00  0.00           C  
ATOM   1322  SG  CYS B 793      35.659  66.275 129.746  1.00  0.00           S  
ATOM   1323  N   ILE B 794      35.437  70.648 131.812  1.00  0.00           N  
ATOM   1324  CA  ILE B 794      35.740  72.057 132.020  1.00  0.00           C  
ATOM   1325  C   ILE B 794      36.268  72.293 133.437  1.00  0.00           C  
ATOM   1326  O   ILE B 794      37.246  73.025 133.631  1.00  0.00           O  
ATOM   1327  CB  ILE B 794      34.477  72.923 131.771  1.00  0.00           C  
ATOM   1328  CG1 ILE B 794      34.100  72.864 130.289  1.00  0.00           C  
ATOM   1329  CG2 ILE B 794      34.717  74.351 132.217  1.00  0.00           C  
ATOM   1330  CD1 ILE B 794      32.806  73.620 129.943  1.00  0.00           C  
ATOM   1331  N   ARG B 795      35.627  71.679 134.431  1.00  0.00           N  
ATOM   1332  CA  ARG B 795      36.072  71.845 135.810  1.00  0.00           C  
ATOM   1333  C   ARG B 795      37.507  71.361 135.976  1.00  0.00           C  
ATOM   1334  O   ARG B 795      38.308  71.983 136.672  1.00  0.00           O  
ATOM   1335  CB  ARG B 795      35.162  71.081 136.777  1.00  0.00           C  
ATOM   1336  CG  ARG B 795      33.771  71.677 136.941  1.00  0.00           C  
ATOM   1337  CD  ARG B 795      33.203  71.297 138.305  1.00  0.00           C  
ATOM   1338  NE  ARG B 795      33.255  69.857 138.526  1.00  0.00           N  
ATOM   1339  CZ  ARG B 795      32.422  68.984 137.969  1.00  0.00           C  
ATOM   1340  NH1 ARG B 795      31.455  69.404 137.157  1.00  0.00           N  
ATOM   1341  NH2 ARG B 795      32.562  67.690 138.216  1.00  0.00           N  
ATOM   1342  N   LEU B 796      37.824  70.243 135.328  1.00  0.00           N  
ATOM   1343  CA  LEU B 796      39.158  69.669 135.387  1.00  0.00           C  
ATOM   1344  C   LEU B 796      40.187  70.661 134.835  1.00  0.00           C  
ATOM   1345  O   LEU B 796      41.245  70.861 135.430  1.00  0.00           O  
ATOM   1346  CB  LEU B 796      39.176  68.369 134.573  1.00  0.00           C  
ATOM   1347  CG  LEU B 796      40.061  67.177 134.932  1.00  0.00           C  
ATOM   1348  CD1 LEU B 796      40.110  66.935 136.435  1.00  0.00           C  
ATOM   1349  CD2 LEU B 796      39.504  65.947 134.209  1.00  0.00           C  
ATOM   1350  N   VAL B 797      39.873  71.293 133.707  1.00  0.00           N  
ATOM   1351  CA  VAL B 797      40.787  72.261 133.106  1.00  0.00           C  
ATOM   1352  C   VAL B 797      41.104  73.410 134.067  1.00  0.00           C  
ATOM   1353  O   VAL B 797      42.269  73.676 134.377  1.00  0.00           O  
ATOM   1354  CB  VAL B 797      40.204  72.852 131.786  1.00  0.00           C  
ATOM   1355  CG1 VAL B 797      41.063  74.022 131.299  1.00  0.00           C  
ATOM   1356  CG2 VAL B 797      40.143  71.764 130.711  1.00  0.00           C  
ATOM   1357  N   TYR B 798      40.071  74.086 134.560  1.00  0.00           N  
ATOM   1358  CA  TYR B 798      40.317  75.210 135.454  1.00  0.00           C  
ATOM   1359  C   TYR B 798      40.973  74.820 136.767  1.00  0.00           C  
ATOM   1360  O   TYR B 798      41.801  75.562 137.294  1.00  0.00           O  
ATOM   1361  CB  TYR B 798      39.012  75.975 135.691  1.00  0.00           C  
ATOM   1362  CG  TYR B 798      38.604  76.768 134.471  1.00  0.00           C  
ATOM   1363  CD1 TYR B 798      39.067  78.069 134.267  1.00  0.00           C  
ATOM   1364  CD2 TYR B 798      37.825  76.191 133.477  1.00  0.00           C  
ATOM   1365  CE1 TYR B 798      38.762  78.767 133.098  1.00  0.00           C  
ATOM   1366  CE2 TYR B 798      37.517  76.876 132.312  1.00  0.00           C  
ATOM   1367  CZ  TYR B 798      37.988  78.159 132.124  1.00  0.00           C  
ATOM   1368  OH  TYR B 798      37.676  78.810 130.953  1.00  0.00           O  
ATOM   1369  N   ASP B 799      40.633  73.649 137.288  1.00  0.00           N  
ATOM   1370  CA  ASP B 799      41.226  73.213 138.538  1.00  0.00           C  
ATOM   1371  C   ASP B 799      42.703  72.894 138.349  1.00  0.00           C  
ATOM   1372  O   ASP B 799      43.548  73.347 139.119  1.00  0.00           O  
ATOM   1373  CB  ASP B 799      40.494  71.993 139.070  1.00  0.00           C  
ATOM   1374  CG  ASP B 799      41.111  71.470 140.340  1.00  0.00           C  
ATOM   1375  OD1 ASP B 799      41.430  72.296 141.225  1.00  0.00           O  
ATOM   1376  OD2 ASP B 799      41.269  70.243 140.457  1.00  0.00           O  
ATOM   1377  N   MET B 800      43.022  72.120 137.316  1.00  0.00           N  
ATOM   1378  CA  MET B 800      44.414  71.777 137.076  1.00  0.00           C  
ATOM   1379  C   MET B 800      45.248  72.992 136.692  1.00  0.00           C  
ATOM   1380  O   MET B 800      46.385  73.135 137.139  1.00  0.00           O  
ATOM   1381  CB  MET B 800      44.526  70.699 135.997  1.00  0.00           C  
ATOM   1382  CG  MET B 800      44.429  69.298 136.565  1.00  0.00           C  
ATOM   1383  SD  MET B 800      44.776  68.009 135.345  1.00  0.00           S  
ATOM   1384  CE  MET B 800      43.188  67.541 135.066  1.00  0.00           C  
ATOM   1385  N   TYR B 801      44.696  73.874 135.868  1.00  0.00           N  
ATOM   1386  CA  TYR B 801      45.453  75.054 135.469  1.00  0.00           C  
ATOM   1387  C   TYR B 801      45.741  75.985 136.642  1.00  0.00           C  
ATOM   1388  O   TYR B 801      46.776  76.643 136.662  1.00  0.00           O  
ATOM   1389  CB  TYR B 801      44.723  75.821 134.359  1.00  0.00           C  
ATOM   1390  CG  TYR B 801      44.899  75.220 132.977  1.00  0.00           C  
ATOM   1391  CD1 TYR B 801      45.175  73.861 132.814  1.00  0.00           C  
ATOM   1392  CD2 TYR B 801      44.728  75.997 131.835  1.00  0.00           C  
ATOM   1393  CE1 TYR B 801      45.276  73.294 131.541  1.00  0.00           C  
ATOM   1394  CE2 TYR B 801      44.820  75.439 130.557  1.00  0.00           C  
ATOM   1395  CZ  TYR B 801      45.091  74.083 130.424  1.00  0.00           C  
ATOM   1396  OH  TYR B 801      45.162  73.514 129.169  1.00  0.00           O  
ATOM   1397  N   SER B 802      44.833  76.038 137.617  1.00  0.00           N  
ATOM   1398  CA  SER B 802      45.040  76.917 138.765  1.00  0.00           C  
ATOM   1399  C   SER B 802      46.270  76.494 139.568  1.00  0.00           C  
ATOM   1400  O   SER B 802      46.912  77.328 140.206  1.00  0.00           O  
ATOM   1401  CB  SER B 802      43.798  76.941 139.671  1.00  0.00           C  
ATOM   1402  OG  SER B 802      43.616  75.711 140.345  1.00  0.00           O  
ATOM   1403  N   THR B 803      46.602  75.206 139.537  1.00  0.00           N  
ATOM   1404  CA  THR B 803      47.774  74.714 140.259  1.00  0.00           C  
ATOM   1405  C   THR B 803      49.048  75.397 139.765  1.00  0.00           C  
ATOM   1406  O   THR B 803      49.979  75.643 140.539  1.00  0.00           O  
ATOM   1407  CB  THR B 803      47.925  73.181 140.080  1.00  0.00           C  
ATOM   1408  OG1 THR B 803      46.824  72.519 140.707  1.00  0.00           O  
ATOM   1409  CG2 THR B 803      49.225  72.684 140.698  1.00  0.00           C  
ATOM   1410  N   PHE B 804      49.078  75.717 138.475  1.00  0.00           N  
ATOM   1411  CA  PHE B 804      50.244  76.338 137.862  1.00  0.00           C  
ATOM   1412  C   PHE B 804      50.192  77.853 137.866  1.00  0.00           C  
ATOM   1413  O   PHE B 804      51.155  78.508 137.462  1.00  0.00           O  
ATOM   1414  CB  PHE B 804      50.384  75.831 136.422  1.00  0.00           C  
ATOM   1415  CG  PHE B 804      50.461  74.336 136.319  1.00  0.00           C  
ATOM   1416  CD1 PHE B 804      51.648  73.662 136.607  1.00  0.00           C  
ATOM   1417  CD2 PHE B 804      49.335  73.592 135.979  1.00  0.00           C  
ATOM   1418  CE1 PHE B 804      51.706  72.271 136.561  1.00  0.00           C  
ATOM   1419  CE2 PHE B 804      49.387  72.194 135.930  1.00  0.00           C  
ATOM   1420  CZ  PHE B 804      50.577  71.536 136.224  1.00  0.00           C  
ATOM   1421  N   GLY B 808      49.069  78.406 138.315  1.00  0.00           N  
ATOM   1422  CA  GLY B 808      48.915  79.850 138.352  1.00  0.00           C  
ATOM   1423  C   GLY B 808      48.200  80.438 137.149  1.00  0.00           C  
ATOM   1424  O   GLY B 808      48.171  81.660 136.985  1.00  0.00           O  
ATOM   1425  N   PHE B1143      47.628  79.588 136.301  1.00  0.00           N  
ATOM   1426  CA  PHE B1143      46.905  80.069 135.124  1.00  0.00           C  
ATOM   1427  C   PHE B1143      45.429  80.218 135.461  1.00  0.00           C  
ATOM   1428  O   PHE B1143      44.723  79.225 135.637  1.00  0.00           O  
ATOM   1429  CB  PHE B1143      47.044  79.095 133.950  1.00  0.00           C  
ATOM   1430  CG  PHE B1143      48.465  78.804 133.556  1.00  0.00           C  
ATOM   1431  CD1 PHE B1143      49.389  79.834 133.394  1.00  0.00           C  
ATOM   1432  CD2 PHE B1143      48.872  77.497 133.319  1.00  0.00           C  
ATOM   1433  CE1 PHE B1143      50.701  79.558 133.000  1.00  0.00           C  
ATOM   1434  CE2 PHE B1143      50.176  77.212 132.927  1.00  0.00           C  
ATOM   1435  CZ  PHE B1143      51.093  78.245 132.767  1.00  0.00           C  
ATOM   1436  N   GLU B1153      44.968  81.459 135.550  1.00  0.00           N  
ATOM   1437  CA  GLU B1153      43.570  81.729 135.871  1.00  0.00           C  
ATOM   1438  C   GLU B1153      42.940  82.693 134.868  1.00  0.00           C  
ATOM   1439  O   GLU B1153      41.803  83.131 135.041  1.00  0.00           O  
ATOM   1440  CB  GLU B1153      43.470  82.292 137.291  1.00  0.00           C  
ATOM   1441  CG  GLU B1153      44.151  81.394 138.320  1.00  0.00           C  
ATOM   1442  CD  GLU B1153      44.071  81.929 139.731  1.00  0.00           C  
ATOM   1443  OE1 GLU B1153      44.378  83.127 139.940  1.00  0.00           O  
ATOM   1444  OE2 GLU B1153      43.716  81.142 140.637  1.00  0.00           O  
ATOM   1445  N   LYS B1154      43.689  83.022 133.820  1.00  0.00           N  
ATOM   1446  CA  LYS B1154      43.211  83.917 132.771  1.00  0.00           C  
ATOM   1447  C   LYS B1154      43.398  83.138 131.476  1.00  0.00           C  
ATOM   1448  O   LYS B1154      44.482  83.122 130.894  1.00  0.00           O  
ATOM   1449  CB  LYS B1154      44.048  85.193 132.755  1.00  0.00           C  
ATOM   1450  CG  LYS B1154      43.371  86.397 132.141  1.00  0.00           C  
ATOM   1451  CD  LYS B1154      44.185  87.649 132.441  1.00  0.00           C  
ATOM   1452  CE  LYS B1154      43.435  88.911 132.084  1.00  0.00           C  
ATOM   1453  NZ  LYS B1154      44.230  90.117 132.454  1.00  0.00           N  
ATOM   1454  N   ILE B1155      42.329  82.488 131.035  1.00  0.00           N  
ATOM   1455  CA  ILE B1155      42.375  81.654 129.843  1.00  0.00           C  
ATOM   1456  C   ILE B1155      41.517  82.204 128.711  1.00  0.00           C  
ATOM   1457  O   ILE B1155      40.373  82.596 128.934  1.00  0.00           O  
ATOM   1458  CB  ILE B1155      41.864  80.234 130.176  1.00  0.00           C  
ATOM   1459  CG1 ILE B1155      42.589  79.685 131.406  1.00  0.00           C  
ATOM   1460  CG2 ILE B1155      42.061  79.310 128.979  1.00  0.00           C  
ATOM   1461  CD1 ILE B1155      42.098  78.307 131.843  1.00  0.00           C  
ATOM   1462  N   VAL B1156      42.082  82.249 127.508  1.00  0.00           N  
ATOM   1463  CA  VAL B1156      41.343  82.687 126.325  1.00  0.00           C  
ATOM   1464  C   VAL B1156      40.762  81.394 125.752  1.00  0.00           C  
ATOM   1465  O   VAL B1156      41.476  80.394 125.588  1.00  0.00           O  
ATOM   1466  CB  VAL B1156      42.270  83.382 125.298  1.00  0.00           C  
ATOM   1467  CG1 VAL B1156      41.569  83.499 123.952  1.00  0.00           C  
ATOM   1468  CG2 VAL B1156      42.644  84.778 125.808  1.00  0.00           C  
ATOM   1469  N   VAL B1157      39.466  81.406 125.464  1.00  0.00           N  
ATOM   1470  CA  VAL B1157      38.779  80.217 124.976  1.00  0.00           C  
ATOM   1471  C   VAL B1157      38.141  80.416 123.607  1.00  0.00           C  
ATOM   1472  O   VAL B1157      37.561  81.468 123.330  1.00  0.00           O  
ATOM   1473  CB  VAL B1157      37.680  79.793 125.991  1.00  0.00           C  
ATOM   1474  CG1 VAL B1157      36.933  78.567 125.499  1.00  0.00           C  
ATOM   1475  CG2 VAL B1157      38.310  79.533 127.345  1.00  0.00           C  
ATOM   1476  N   LYS B1158      38.259  79.407 122.747  1.00  0.00           N  
ATOM   1477  CA  LYS B1158      37.668  79.472 121.418  1.00  0.00           C  
ATOM   1478  C   LYS B1158      36.719  78.293 121.235  1.00  0.00           C  
ATOM   1479  O   LYS B1158      36.886  77.250 121.867  1.00  0.00           O  
ATOM   1480  CB  LYS B1158      38.743  79.365 120.326  1.00  0.00           C  
ATOM   1481  CG  LYS B1158      39.995  80.171 120.564  1.00  0.00           C  
ATOM   1482  CD  LYS B1158      39.777  81.644 120.322  1.00  0.00           C  
ATOM   1483  CE  LYS B1158      41.091  82.401 120.483  1.00  0.00           C  
ATOM   1484  NZ  LYS B1158      42.139  81.864 119.568  1.00  0.00           N  
ATOM   1485  N   LEU B1159      35.701  78.478 120.400  1.00  0.00           N  
ATOM   1486  CA  LEU B1159      34.788  77.395 120.047  1.00  0.00           C  
ATOM   1487  C   LEU B1159      34.971  77.321 118.540  1.00  0.00           C  
ATOM   1488  O   LEU B1159      34.529  78.202 117.794  1.00  0.00           O  
ATOM   1489  CB  LEU B1159      33.329  77.710 120.400  1.00  0.00           C  
ATOM   1490  CG  LEU B1159      32.288  76.660 119.971  1.00  0.00           C  
ATOM   1491  CD1 LEU B1159      32.685  75.240 120.405  1.00  0.00           C  
ATOM   1492  CD2 LEU B1159      30.943  77.039 120.580  1.00  0.00           C  
ATOM   1493  N   SER B1160      35.685  76.289 118.106  1.00  0.00           N  
ATOM   1494  CA  SER B1160      35.981  76.091 116.697  1.00  0.00           C  
ATOM   1495  C   SER B1160      34.927  75.205 116.073  1.00  0.00           C  
ATOM   1496  O   SER B1160      34.718  74.058 116.477  1.00  0.00           O  
ATOM   1497  CB  SER B1160      37.375  75.495 116.557  1.00  0.00           C  
ATOM   1498  OG  SER B1160      38.336  76.402 117.079  1.00  0.00           O  
ATOM   1499  N   THR B1161      34.264  75.769 115.072  1.00  0.00           N  
ATOM   1500  CA  THR B1161      33.155  75.122 114.408  1.00  0.00           C  
ATOM   1501  C   THR B1161      33.491  74.317 113.153  1.00  0.00           C  
ATOM   1502  O   THR B1161      34.637  74.280 112.719  1.00  0.00           O  
ATOM   1503  CB  THR B1161      32.085  76.188 114.123  1.00  0.00           C  
ATOM   1504  OG1 THR B1161      32.671  77.275 113.397  1.00  0.00           O  
ATOM   1505  CG2 THR B1161      31.554  76.733 115.445  1.00  0.00           C  
ATOM   1506  N   ARG B1162      32.471  73.680 112.585  1.00  0.00           N  
ATOM   1507  CA  ARG B1162      32.621  72.810 111.415  1.00  0.00           C  
ATOM   1508  C   ARG B1162      33.623  73.233 110.346  1.00  0.00           C  
ATOM   1509  O   ARG B1162      33.542  74.327 109.792  1.00  0.00           O  
ATOM   1510  CB  ARG B1162      31.248  72.572 110.768  1.00  0.00           C  
ATOM   1511  CG  ARG B1162      30.638  73.782 110.072  1.00  0.00           C  
ATOM   1512  CD  ARG B1162      29.155  73.559 109.830  1.00  0.00           C  
ATOM   1513  NE  ARG B1162      28.389  73.667 111.070  1.00  0.00           N  
ATOM   1514  CZ  ARG B1162      27.080  73.457 111.164  1.00  0.00           C  
ATOM   1515  NH1 ARG B1162      26.381  73.121 110.085  1.00  0.00           N  
ATOM   1516  NH2 ARG B1162      26.467  73.591 112.332  1.00  0.00           N  
ATOM   1517  N   PRO B1163      34.603  72.360 110.050  1.00  0.00           N  
ATOM   1518  CA  PRO B1163      35.617  72.655 109.033  1.00  0.00           C  
ATOM   1519  C   PRO B1163      35.090  72.255 107.653  1.00  0.00           C  
ATOM   1520  O   PRO B1163      34.079  71.559 107.554  1.00  0.00           O  
ATOM   1521  CB  PRO B1163      36.799  71.800 109.472  1.00  0.00           C  
ATOM   1522  CG  PRO B1163      36.127  70.590 110.024  1.00  0.00           C  
ATOM   1523  CD  PRO B1163      34.979  71.168 110.836  1.00  0.00           C  
ATOM   1524  N   GLU B1189      35.778  72.683 106.598  1.00  0.00           N  
ATOM   1525  CA  GLU B1189      35.339  72.360 105.244  1.00  0.00           C  
ATOM   1526  C   GLU B1189      35.324  70.851 105.022  1.00  0.00           C  
ATOM   1527  O   GLU B1189      34.353  70.303 104.498  1.00  0.00           O  
ATOM   1528  CB  GLU B1189      36.240  73.034 104.208  1.00  0.00           C  
ATOM   1529  CG  GLU B1189      35.762  72.815 102.775  1.00  0.00           C  
ATOM   1530  CD  GLU B1189      36.526  73.644 101.764  1.00  0.00           C  
ATOM   1531  OE1 GLU B1189      36.207  73.552 100.555  1.00  0.00           O  
ATOM   1532  OE2 GLU B1189      37.444  74.388 102.174  1.00  0.00           O  
ATOM   1533  N   LYS B1330      36.406  70.189 105.416  1.00  0.00           N  
ATOM   1534  CA  LYS B1330      36.507  68.740 105.290  1.00  0.00           C  
ATOM   1535  C   LYS B1330      36.022  68.151 106.603  1.00  0.00           C  
ATOM   1536  O   LYS B1330      36.682  68.295 107.631  1.00  0.00           O  
ATOM   1537  CB  LYS B1330      37.957  68.318 105.048  1.00  0.00           C  
ATOM   1538  CG  LYS B1330      38.523  68.742 103.704  1.00  0.00           C  
ATOM   1539  CD  LYS B1330      39.882  68.095 103.449  1.00  0.00           C  
ATOM   1540  CE  LYS B1330      39.792  66.574 103.509  1.00  0.00           C  
ATOM   1541  NZ  LYS B1330      38.766  66.041 102.566  1.00  0.00           N  
ATOM   1542  N   ARG B1334      34.878  67.480 106.568  1.00  0.00           N  
ATOM   1543  CA  ARG B1334      34.311  66.911 107.780  1.00  0.00           C  
ATOM   1544  C   ARG B1334      33.406  65.720 107.507  1.00  0.00           C  
ATOM   1545  O   ARG B1334      33.037  65.452 106.359  1.00  0.00           O  
ATOM   1546  CB  ARG B1334      33.497  67.986 108.507  1.00  0.00           C  
ATOM   1547  CG  ARG B1334      32.337  68.550 107.670  1.00  0.00           C  
ATOM   1548  CD  ARG B1334      31.527  69.560 108.478  1.00  0.00           C  
ATOM   1549  NE  ARG B1334      30.340  70.057 107.780  1.00  0.00           N  
ATOM   1550  CZ  ARG B1334      30.333  71.043 106.887  1.00  0.00           C  
ATOM   1551  NH1 ARG B1334      31.456  71.667 106.556  1.00  0.00           N  
ATOM   1552  NH2 ARG B1334      29.186  71.418 106.331  1.00  0.00           N  
ATOM   1553  N   ILE B1335      33.064  65.005 108.573  1.00  0.00           N  
ATOM   1554  CA  ILE B1335      32.154  63.870 108.493  1.00  0.00           C  
ATOM   1555  C   ILE B1335      30.941  64.231 109.351  1.00  0.00           C  
ATOM   1556  O   ILE B1335      31.019  65.130 110.194  1.00  0.00           O  
ATOM   1557  CB  ILE B1335      32.795  62.564 109.024  1.00  0.00           C  
ATOM   1558  CG1 ILE B1335      33.218  62.732 110.485  1.00  0.00           C  
ATOM   1559  CG2 ILE B1335      33.985  62.189 108.154  1.00  0.00           C  
ATOM   1560  CD1 ILE B1335      33.661  61.434 111.149  1.00  0.00           C  
ATOM   1561  N   GLY B1336      29.824  63.544 109.135  1.00  0.00           N  
ATOM   1562  CA  GLY B1336      28.621  63.838 109.900  1.00  0.00           C  
ATOM   1563  C   GLY B1336      27.736  64.847 109.193  1.00  0.00           C  
ATOM   1564  O   GLY B1336      28.220  65.678 108.429  1.00  0.00           O  
ATOM   1565  N   SER B1384      26.434  64.781 109.455  1.00  0.00           N  
ATOM   1566  CA  SER B1384      25.475  65.689 108.824  1.00  0.00           C  
ATOM   1567  C   SER B1384      25.484  67.078 109.454  1.00  0.00           C  
ATOM   1568  O   SER B1384      25.981  67.261 110.564  1.00  0.00           O  
ATOM   1569  CB  SER B1384      24.067  65.109 108.936  1.00  0.00           C  
ATOM   1570  OG  SER B1384      23.664  65.061 110.295  1.00  0.00           O  
ATOM   1571  N   ASP B1385      24.926  68.058 108.746  1.00  0.00           N  
ATOM   1572  CA  ASP B1385      24.869  69.419 109.272  1.00  0.00           C  
ATOM   1573  C   ASP B1385      23.989  69.460 110.515  1.00  0.00           C  
ATOM   1574  O   ASP B1385      24.222  70.255 111.423  1.00  0.00           O  
ATOM   1575  CB  ASP B1385      24.321  70.391 108.224  1.00  0.00           C  
ATOM   1576  CG  ASP B1385      25.276  70.603 107.067  1.00  0.00           C  
ATOM   1577  OD1 ASP B1385      26.505  70.480 107.269  1.00  0.00           O  
ATOM   1578  OD2 ASP B1385      24.801  70.913 105.953  1.00  0.00           O  
ATOM   1579  N   GLU B1386      22.976  68.601 110.544  1.00  0.00           N  
ATOM   1580  CA  GLU B1386      22.064  68.518 111.677  1.00  0.00           C  
ATOM   1581  C   GLU B1386      22.862  68.126 112.919  1.00  0.00           C  
ATOM   1582  O   GLU B1386      22.671  68.692 113.995  1.00  0.00           O  
ATOM   1583  CB  GLU B1386      20.972  67.482 111.382  1.00  0.00           C  
ATOM   1584  CG  GLU B1386      19.927  67.294 112.473  1.00  0.00           C  
ATOM   1585  CD  GLU B1386      20.393  66.382 113.593  1.00  0.00           C  
ATOM   1586  OE1 GLU B1386      20.801  65.231 113.304  1.00  0.00           O  
ATOM   1587  OE2 GLU B1386      20.343  66.813 114.765  1.00  0.00           O  
ATOM   1588  N   MET B1387      23.764  67.162 112.759  1.00  0.00           N  
ATOM   1589  CA  MET B1387      24.602  66.714 113.864  1.00  0.00           C  
ATOM   1590  C   MET B1387      25.520  67.847 114.319  1.00  0.00           C  
ATOM   1591  O   MET B1387      25.709  68.060 115.517  1.00  0.00           O  
ATOM   1592  CB  MET B1387      25.438  65.508 113.434  1.00  0.00           C  
ATOM   1593  CG  MET B1387      24.622  64.233 113.259  1.00  0.00           C  
ATOM   1594  SD  MET B1387      25.450  62.997 112.230  1.00  0.00           S  
ATOM   1595  CE  MET B1387      26.636  62.353 113.382  1.00  0.00           C  
ATOM   1596  N   TRP B1388      26.086  68.573 113.362  1.00  0.00           N  
ATOM   1597  CA  TRP B1388      26.972  69.676 113.696  1.00  0.00           C  
ATOM   1598  C   TRP B1388      26.220  70.803 114.398  1.00  0.00           C  
ATOM   1599  O   TRP B1388      26.735  71.406 115.343  1.00  0.00           O  
ATOM   1600  CB  TRP B1388      27.672  70.201 112.442  1.00  0.00           C  
ATOM   1601  CG  TRP B1388      28.865  69.377 112.061  1.00  0.00           C  
ATOM   1602  CD1 TRP B1388      28.891  68.286 111.232  1.00  0.00           C  
ATOM   1603  CD2 TRP B1388      30.205  69.544 112.547  1.00  0.00           C  
ATOM   1604  NE1 TRP B1388      30.171  67.768 111.175  1.00  0.00           N  
ATOM   1605  CE2 TRP B1388      30.991  68.521 111.973  1.00  0.00           C  
ATOM   1606  CE3 TRP B1388      30.814  70.461 113.417  1.00  0.00           C  
ATOM   1607  CZ2 TRP B1388      32.360  68.390 112.239  1.00  0.00           C  
ATOM   1608  CZ3 TRP B1388      32.171  70.331 113.680  1.00  0.00           C  
ATOM   1609  CH2 TRP B1388      32.930  69.300 113.091  1.00  0.00           C  
ATOM   1610  N   ASP B1389      25.004  71.092 113.941  1.00  0.00           N  
ATOM   1611  CA  ASP B1389      24.215  72.143 114.580  1.00  0.00           C  
ATOM   1612  C   ASP B1389      24.056  71.812 116.060  1.00  0.00           C  
ATOM   1613  O   ASP B1389      24.262  72.660 116.928  1.00  0.00           O  
ATOM   1614  CB  ASP B1389      22.813  72.259 113.956  1.00  0.00           C  
ATOM   1615  CG  ASP B1389      22.834  72.789 112.535  1.00  0.00           C  
ATOM   1616  OD1 ASP B1389      23.752  73.555 112.184  1.00  0.00           O  
ATOM   1617  OD2 ASP B1389      21.902  72.451 111.768  1.00  0.00           O  
ATOM   1618  N   ARG B1390      23.695  70.564 116.332  1.00  0.00           N  
ATOM   1619  CA  ARG B1390      23.466  70.083 117.686  1.00  0.00           C  
ATOM   1620  C   ARG B1390      24.722  70.110 118.553  1.00  0.00           C  
ATOM   1621  O   ARG B1390      24.684  70.566 119.688  1.00  0.00           O  
ATOM   1622  CB  ARG B1390      22.911  68.661 117.628  1.00  0.00           C  
ATOM   1623  CG  ARG B1390      22.351  68.121 118.930  1.00  0.00           C  
ATOM   1624  CD  ARG B1390      22.251  66.600 118.859  1.00  0.00           C  
ATOM   1625  NE  ARG B1390      21.819  66.143 117.537  1.00  0.00           N  
ATOM   1626  CZ  ARG B1390      22.036  64.919 117.061  1.00  0.00           C  
ATOM   1627  NH1 ARG B1390      22.677  64.020 117.796  1.00  0.00           N  
ATOM   1628  NH2 ARG B1390      21.627  64.599 115.842  1.00  0.00           N  
ATOM   1629  N   ALA B1391      25.833  69.620 118.013  1.00  0.00           N  
ATOM   1630  CA  ALA B1391      27.085  69.581 118.764  1.00  0.00           C  
ATOM   1631  C   ALA B1391      27.653  70.971 119.055  1.00  0.00           C  
ATOM   1632  O   ALA B1391      28.124  71.236 120.164  1.00  0.00           O  
ATOM   1633  CB  ALA B1391      28.116  68.726 118.011  1.00  0.00           C  
ATOM   1634  N   GLU B1392      27.625  71.856 118.064  1.00  0.00           N  
ATOM   1635  CA  GLU B1392      28.128  73.211 118.267  1.00  0.00           C  
ATOM   1636  C   GLU B1392      27.290  73.929 119.325  1.00  0.00           C  
ATOM   1637  O   GLU B1392      27.824  74.666 120.150  1.00  0.00           O  
ATOM   1638  CB  GLU B1392      28.101  73.995 116.954  1.00  0.00           C  
ATOM   1639  CG  GLU B1392      29.085  73.454 115.929  1.00  0.00           C  
ATOM   1640  CD  GLU B1392      29.001  74.146 114.591  1.00  0.00           C  
ATOM   1641  OE1 GLU B1392      28.180  75.078 114.440  1.00  0.00           O  
ATOM   1642  OE2 GLU B1392      29.756  73.753 113.679  1.00  0.00           O  
ATOM   1643  N   ALA B1393      25.981  73.701 119.303  1.00  0.00           N  
ATOM   1644  CA  ALA B1393      25.086  74.332 120.271  1.00  0.00           C  
ATOM   1645  C   ALA B1393      25.364  73.827 121.682  1.00  0.00           C  
ATOM   1646  O   ALA B1393      25.399  74.610 122.632  1.00  0.00           O  
ATOM   1647  CB  ALA B1393      23.626  74.061 119.893  1.00  0.00           C  
ATOM   1648  N   ASP B1394      25.560  72.518 121.816  1.00  0.00           N  
ATOM   1649  CA  ASP B1394      25.836  71.919 123.116  1.00  0.00           C  
ATOM   1650  C   ASP B1394      27.076  72.544 123.742  1.00  0.00           C  
ATOM   1651  O   ASP B1394      27.087  72.853 124.932  1.00  0.00           O  
ATOM   1652  CB  ASP B1394      26.061  70.408 122.998  1.00  0.00           C  
ATOM   1653  CG  ASP B1394      24.777  69.634 122.784  1.00  0.00           C  
ATOM   1654  OD1 ASP B1394      23.690  70.185 123.063  1.00  0.00           O  
ATOM   1655  OD2 ASP B1394      24.853  68.462 122.350  1.00  0.00           O  
ATOM   1656  N   LEU B1395      28.125  72.725 122.945  1.00  0.00           N  
ATOM   1657  CA  LEU B1395      29.346  73.309 123.480  1.00  0.00           C  
ATOM   1658  C   LEU B1395      29.216  74.795 123.800  1.00  0.00           C  
ATOM   1659  O   LEU B1395      29.758  75.259 124.802  1.00  0.00           O  
ATOM   1660  CB  LEU B1395      30.513  73.058 122.521  1.00  0.00           C  
ATOM   1661  CG  LEU B1395      30.853  71.575 122.344  1.00  0.00           C  
ATOM   1662  CD1 LEU B1395      32.091  71.461 121.463  1.00  0.00           C  
ATOM   1663  CD2 LEU B1395      31.104  70.910 123.699  1.00  0.00           C  
ATOM   1664  N   ALA B1396      28.490  75.538 122.966  1.00  0.00           N  
ATOM   1665  CA  ALA B1396      28.293  76.971 123.192  1.00  0.00           C  
ATOM   1666  C   ALA B1396      27.525  77.179 124.491  1.00  0.00           C  
ATOM   1667  O   ALA B1396      27.837  78.075 125.273  1.00  0.00           O  
ATOM   1668  CB  ALA B1396      27.516  77.586 122.032  1.00  0.00           C  
ATOM   1669  N   VAL B1397      26.507  76.357 124.707  1.00  0.00           N  
ATOM   1670  CA  VAL B1397      25.715  76.457 125.921  1.00  0.00           C  
ATOM   1671  C   VAL B1397      26.577  76.120 127.138  1.00  0.00           C  
ATOM   1672  O   VAL B1397      26.511  76.806 128.159  1.00  0.00           O  
ATOM   1673  CB  VAL B1397      24.485  75.521 125.860  1.00  0.00           C  
ATOM   1674  CG1 VAL B1397      23.797  75.464 127.223  1.00  0.00           C  
ATOM   1675  CG2 VAL B1397      23.506  76.037 124.801  1.00  0.00           C  
ATOM   1676  N   ALA B1398      27.404  75.081 127.028  1.00  0.00           N  
ATOM   1677  CA  ALA B1398      28.264  74.691 128.143  1.00  0.00           C  
ATOM   1678  C   ALA B1398      29.190  75.837 128.544  1.00  0.00           C  
ATOM   1679  O   ALA B1398      29.397  76.091 129.728  1.00  0.00           O  
ATOM   1680  CB  ALA B1398      29.087  73.462 127.769  1.00  0.00           C  
ATOM   1681  N   LEU B1400      29.746  76.533 127.561  1.00  0.00           N  
ATOM   1682  CA  LEU B1400      30.641  77.641 127.854  1.00  0.00           C  
ATOM   1683  C   LEU B1400      29.921  78.786 128.556  1.00  0.00           C  
ATOM   1684  O   LEU B1400      30.414  79.313 129.551  1.00  0.00           O  
ATOM   1685  CB  LEU B1400      31.306  78.154 126.575  1.00  0.00           C  
ATOM   1686  CG  LEU B1400      32.328  77.180 125.979  1.00  0.00           C  
ATOM   1687  CD1 LEU B1400      32.867  77.735 124.673  1.00  0.00           C  
ATOM   1688  CD2 LEU B1400      33.456  76.962 126.972  1.00  0.00           C  
ATOM   1689  N   GLU B1401      28.757  79.172 128.049  1.00  0.00           N  
ATOM   1690  CA  GLU B1401      28.037  80.273 128.677  1.00  0.00           C  
ATOM   1691  C   GLU B1401      27.514  79.916 130.066  1.00  0.00           C  
ATOM   1692  O   GLU B1401      27.507  80.768 130.955  1.00  0.00           O  
ATOM   1693  CB  GLU B1401      26.886  80.747 127.784  1.00  0.00           C  
ATOM   1694  CG  GLU B1401      27.338  81.325 126.451  1.00  0.00           C  
ATOM   1695  CD  GLU B1401      26.351  82.329 125.875  1.00  0.00           C  
ATOM   1696  OE1 GLU B1401      25.141  82.216 126.185  1.00  0.00           O  
ATOM   1697  OE2 GLU B1401      26.780  83.220 125.107  1.00  0.00           O  
ATOM   1698  N   GLU B1415      27.098  78.668 130.268  1.00  0.00           N  
ATOM   1699  CA  GLU B1415      26.585  78.264 131.580  1.00  0.00           C  
ATOM   1700  C   GLU B1415      27.688  78.313 132.625  1.00  0.00           C  
ATOM   1701  O   GLU B1415      27.419  78.440 133.822  1.00  0.00           O  
ATOM   1702  CB  GLU B1415      25.984  76.853 131.537  1.00  0.00           C  
ATOM   1703  CG  GLU B1415      24.809  76.711 130.579  1.00  0.00           C  
ATOM   1704  CD  GLU B1415      24.020  75.426 130.782  1.00  0.00           C  
ATOM   1705  OE1 GLU B1415      24.634  74.384 131.106  1.00  0.00           O  
ATOM   1706  OE2 GLU B1415      22.777  75.461 130.600  1.00  0.00           O  
ATOM   1707  N   ASN B1416      28.931  78.214 132.166  1.00  0.00           N  
ATOM   1708  CA  ASN B1416      30.079  78.256 133.058  1.00  0.00           C  
ATOM   1709  C   ASN B1416      30.689  79.656 133.139  1.00  0.00           C  
ATOM   1710  O   ASN B1416      31.762  79.831 133.720  1.00  0.00           O  
ATOM   1711  CB  ASN B1416      31.135  77.251 132.590  1.00  0.00           C  
ATOM   1712  CG  ASN B1416      30.837  75.840 133.051  1.00  0.00           C  
ATOM   1713  OD1 ASN B1416      31.167  75.470 134.175  1.00  0.00           O  
ATOM   1714  ND2 ASN B1416      30.200  75.049 132.193  1.00  0.00           N  
ATOM   1715  N   ASN B1418      30.005  80.639 132.551  1.00  0.00           N  
ATOM   1716  CA  ASN B1418      30.458  82.034 132.545  1.00  0.00           C  
ATOM   1717  C   ASN B1418      31.852  82.144 131.938  1.00  0.00           C  
ATOM   1718  O   ASN B1418      32.713  82.858 132.447  1.00  0.00           O  
ATOM   1719  CB  ASN B1418      30.427  82.602 133.981  1.00  0.00           C  
ATOM   1720  CG  ASN B1418      30.766  84.092 134.045  1.00  0.00           C  
ATOM   1721  OD1 ASN B1418      30.478  84.854 133.119  1.00  0.00           O  
ATOM   1722  ND2 ASN B1418      31.366  84.513 135.158  1.00  0.00           N  
ATOM   1723  N   ILE B1419      32.061  81.426 130.836  1.00  0.00           N  
ATOM   1724  CA  ILE B1419      33.350  81.441 130.152  1.00  0.00           C  
ATOM   1725  C   ILE B1419      33.312  82.281 128.876  1.00  0.00           C  
ATOM   1726  O   ILE B1419      32.619  81.938 127.921  1.00  0.00           O  
ATOM   1727  CB  ILE B1419      33.792  79.999 129.780  1.00  0.00           C  
ATOM   1728  CG1 ILE B1419      33.984  79.176 131.054  1.00  0.00           C  
ATOM   1729  CG2 ILE B1419      35.072  80.036 128.947  1.00  0.00           C  
ATOM   1730  CD1 ILE B1419      34.271  77.708 130.803  1.00  0.00           C  
ATOM   1731  N   PRO B1421      34.042  83.406 128.849  1.00  0.00           N  
ATOM   1732  CA  PRO B1421      34.038  84.234 127.639  1.00  0.00           C  
ATOM   1733  C   PRO B1421      34.746  83.430 126.560  1.00  0.00           C  
ATOM   1734  O   PRO B1421      35.797  82.839 126.829  1.00  0.00           O  
ATOM   1735  CB  PRO B1421      34.855  85.459 128.047  1.00  0.00           C  
ATOM   1736  CG  PRO B1421      34.655  85.529 129.523  1.00  0.00           C  
ATOM   1737  CD  PRO B1421      34.759  84.082 129.942  1.00  0.00           C  
ATOM   1738  N   PHE B1422      34.183  83.388 125.358  1.00  0.00           N  
ATOM   1739  CA  PHE B1422      34.806  82.630 124.276  1.00  0.00           C  
ATOM   1740  C   PHE B1422      34.559  83.283 122.928  1.00  0.00           C  
ATOM   1741  O   PHE B1422      33.629  84.078 122.768  1.00  0.00           O  
ATOM   1742  CB  PHE B1422      34.268  81.194 124.255  1.00  0.00           C  
ATOM   1743  CG  PHE B1422      32.869  81.074 123.715  1.00  0.00           C  
ATOM   1744  CD1 PHE B1422      32.649  80.874 122.355  1.00  0.00           C  
ATOM   1745  CD2 PHE B1422      31.770  81.178 124.563  1.00  0.00           C  
ATOM   1746  CE1 PHE B1422      31.351  80.780 121.845  1.00  0.00           C  
ATOM   1747  CE2 PHE B1422      30.470  81.086 124.065  1.00  0.00           C  
ATOM   1748  CZ  PHE B1422      30.261  80.888 122.706  1.00  0.00           C  
ATOM   1749  N   GLU B1423      35.398  82.940 121.958  1.00  0.00           N  
ATOM   1750  CA  GLU B1423      35.276  83.478 120.614  1.00  0.00           C  
ATOM   1751  C   GLU B1423      35.028  82.335 119.637  1.00  0.00           C  
ATOM   1752  O   GLU B1423      35.686  81.294 119.722  1.00  0.00           O  
ATOM   1753  CB  GLU B1423      36.564  84.196 120.203  1.00  0.00           C  
ATOM   1754  CG  GLU B1423      37.054  85.251 121.188  1.00  0.00           C  
ATOM   1755  CD  GLU B1423      38.306  85.966 120.706  1.00  0.00           C  
ATOM   1756  OE1 GLU B1423      38.235  86.663 119.667  1.00  0.00           O  
ATOM   1757  OE2 GLU B1423      39.359  85.835 121.361  1.00  0.00           O  
ATOM   1758  N   TYR B1424      34.071  82.506 118.731  1.00  0.00           N  
ATOM   1759  CA  TYR B1424      33.819  81.474 117.727  1.00  0.00           C  
ATOM   1760  C   TYR B1424      34.967  81.533 116.740  1.00  0.00           C  
ATOM   1761  O   TYR B1424      35.480  82.611 116.439  1.00  0.00           O  
ATOM   1762  CB  TYR B1424      32.523  81.732 116.960  1.00  0.00           C  
ATOM   1763  CG  TYR B1424      31.284  81.176 117.611  1.00  0.00           C  
ATOM   1764  CD1 TYR B1424      30.438  81.992 118.359  1.00  0.00           C  
ATOM   1765  CD2 TYR B1424      30.942  79.831 117.470  1.00  0.00           C  
ATOM   1766  CE1 TYR B1424      29.281  81.486 118.941  1.00  0.00           C  
ATOM   1767  CE2 TYR B1424      29.787  79.311 118.054  1.00  0.00           C  
ATOM   1768  CZ  TYR B1424      28.957  80.149 118.788  1.00  0.00           C  
ATOM   1769  OH  TYR B1424      27.809  79.649 119.356  1.00  0.00           O  
ATOM   1770  N   GLN B1425      35.370  80.375 116.233  1.00  0.00           N  
ATOM   1771  CA  GLN B1425      36.453  80.322 115.262  1.00  0.00           C  
ATOM   1772  C   GLN B1425      36.011  79.489 114.062  1.00  0.00           C  
ATOM   1773  O   GLN B1425      35.989  78.255 114.106  1.00  0.00           O  
ATOM   1774  CB  GLN B1425      37.707  79.731 115.902  1.00  0.00           C  
ATOM   1775  CG  GLN B1425      38.943  79.808 115.031  1.00  0.00           C  
ATOM   1776  CD  GLN B1425      40.209  79.561 115.823  1.00  0.00           C  
ATOM   1777  OE1 GLN B1425      40.292  78.605 116.594  1.00  0.00           O  
ATOM   1778  NE2 GLN B1425      41.205  80.422 115.636  1.00  0.00           N  
ATOM   1779  N   LEU B1426      35.653  80.198 112.997  1.00  0.00           N  
ATOM   1780  CA  LEU B1426      35.176  79.618 111.751  1.00  0.00           C  
ATOM   1781  C   LEU B1426      36.073  78.532 111.160  1.00  0.00           C  
ATOM   1782  O   LEU B1426      37.282  78.714 111.027  1.00  0.00           O  
ATOM   1783  CB  LEU B1426      34.992  80.735 110.712  1.00  0.00           C  
ATOM   1784  CG  LEU B1426      34.513  80.363 109.305  1.00  0.00           C  
ATOM   1785  CD1 LEU B1426      33.082  79.849 109.355  1.00  0.00           C  
ATOM   1786  CD2 LEU B1426      34.606  81.591 108.404  1.00  0.00           C  
ATOM   1787  N   GLY B1427      35.446  77.406 110.825  1.00  0.00           N  
ATOM   1788  CA  GLY B1427      36.116  76.274 110.201  1.00  0.00           C  
ATOM   1789  C   GLY B1427      37.340  75.636 110.829  1.00  0.00           C  
ATOM   1790  O   GLY B1427      38.100  74.969 110.122  1.00  0.00           O  
ATOM   1791  N   GLU B1437      37.532  75.805 112.134  1.00  0.00           N  
ATOM   1792  CA  GLU B1437      38.698  75.233 112.809  1.00  0.00           C  
ATOM   1793  C   GLU B1437      38.413  74.000 113.671  1.00  0.00           C  
ATOM   1794  O   GLU B1437      39.302  73.496 114.361  1.00  0.00           O  
ATOM   1795  CB  GLU B1437      39.386  76.307 113.658  1.00  0.00           C  
ATOM   1796  CG  GLU B1437      40.128  77.368 112.847  1.00  0.00           C  
ATOM   1797  CD  GLU B1437      41.297  76.799 112.059  1.00  0.00           C  
ATOM   1798  OE1 GLU B1437      42.045  75.966 112.615  1.00  0.00           O  
ATOM   1799  OE2 GLU B1437      41.484  77.193 110.887  1.00  0.00           O  
ATOM   1800  N   GLY B1438      37.183  73.507 113.622  1.00  0.00           N  
ATOM   1801  CA  GLY B1438      36.841  72.332 114.398  1.00  0.00           C  
ATOM   1802  C   GLY B1438      37.534  71.110 113.827  1.00  0.00           C  
ATOM   1803  O   GLY B1438      38.152  71.182 112.769  1.00  0.00           O  
ATOM   1804  N   ALA B1443      37.443  69.995 114.542  1.00  0.00           N  
ATOM   1805  CA  ALA B1443      38.037  68.737 114.098  1.00  0.00           C  
ATOM   1806  C   ALA B1443      37.144  68.178 112.995  1.00  0.00           C  
ATOM   1807  O   ALA B1443      35.977  68.538 112.900  1.00  0.00           O  
ATOM   1808  CB  ALA B1443      38.097  67.763 115.260  1.00  0.00           C  
ATOM   1809  N   PHE B1444      37.671  67.288 112.161  1.00  0.00           N  
ATOM   1810  CA  PHE B1444      36.823  66.746 111.102  1.00  0.00           C  
ATOM   1811  C   PHE B1444      35.651  65.946 111.670  1.00  0.00           C  
ATOM   1812  O   PHE B1444      34.633  65.789 111.001  1.00  0.00           O  
ATOM   1813  CB  PHE B1444      37.653  65.903 110.094  1.00  0.00           C  
ATOM   1814  CG  PHE B1444      38.111  64.542 110.609  1.00  0.00           C  
ATOM   1815  CD1 PHE B1444      37.268  63.434 110.549  1.00  0.00           C  
ATOM   1816  CD2 PHE B1444      39.403  64.367 111.104  1.00  0.00           C  
ATOM   1817  CE1 PHE B1444      37.701  62.171 110.970  1.00  0.00           C  
ATOM   1818  CE2 PHE B1444      39.850  63.100 111.531  1.00  0.00           C  
ATOM   1819  CZ  PHE B1444      38.995  62.002 111.460  1.00  0.00           C  
ATOM   1820  N   TYR B1448      35.784  65.471 112.910  1.00  0.00           N  
ATOM   1821  CA  TYR B1448      34.744  64.677 113.566  1.00  0.00           C  
ATOM   1822  C   TYR B1448      33.889  65.411 114.608  1.00  0.00           C  
ATOM   1823  O   TYR B1448      33.021  64.800 115.233  1.00  0.00           O  
ATOM   1824  CB  TYR B1448      35.371  63.446 114.229  1.00  0.00           C  
ATOM   1825  CG  TYR B1448      36.548  63.786 115.115  1.00  0.00           C  
ATOM   1826  CD1 TYR B1448      37.847  63.717 114.626  1.00  0.00           C  
ATOM   1827  CD2 TYR B1448      36.358  64.232 116.427  1.00  0.00           C  
ATOM   1828  CE1 TYR B1448      38.935  64.085 115.414  1.00  0.00           C  
ATOM   1829  CE2 TYR B1448      37.446  64.603 117.225  1.00  0.00           C  
ATOM   1830  CZ  TYR B1448      38.728  64.527 116.705  1.00  0.00           C  
ATOM   1831  OH  TYR B1448      39.807  64.910 117.464  1.00  0.00           O  
ATOM   1832  N   GLY B1456      34.133  66.700 114.816  1.00  0.00           N  
ATOM   1833  CA  GLY B1456      33.325  67.410 115.795  1.00  0.00           C  
ATOM   1834  C   GLY B1456      33.854  68.772 116.181  1.00  0.00           C  
ATOM   1835  O   GLY B1456      35.026  69.071 115.991  1.00  0.00           O  
ATOM   1836  N   PRO B1457      32.989  69.632 116.738  1.00  0.00           N  
ATOM   1837  CA  PRO B1457      33.395  70.973 117.147  1.00  0.00           C  
ATOM   1838  C   PRO B1457      34.290  70.880 118.376  1.00  0.00           C  
ATOM   1839  O   PRO B1457      34.259  69.887 119.117  1.00  0.00           O  
ATOM   1840  CB  PRO B1457      32.061  71.669 117.414  1.00  0.00           C  
ATOM   1841  CG  PRO B1457      31.192  70.556 117.899  1.00  0.00           C  
ATOM   1842  CD  PRO B1457      31.559  69.394 116.996  1.00  0.00           C  
ATOM   1843  N   LYS B1458      35.091  71.907 118.604  1.00  0.00           N  
ATOM   1844  CA  LYS B1458      35.993  71.835 119.737  1.00  0.00           C  
ATOM   1845  C   LYS B1458      36.220  73.122 120.489  1.00  0.00           C  
ATOM   1846  O   LYS B1458      36.357  74.202 119.901  1.00  0.00           O  
ATOM   1847  CB  LYS B1458      37.349  71.292 119.295  1.00  0.00           C  
ATOM   1848  CG  LYS B1458      38.024  72.151 118.309  1.00  0.00           C  
ATOM   1849  CD  LYS B1458      39.524  71.871 118.183  1.00  0.00           C  
ATOM   1850  CE  LYS B1458      40.076  72.887 117.212  1.00  0.00           C  
ATOM   1851  NZ  LYS B1458      41.523  72.748 116.925  1.00  0.00           N  
ATOM   1852  N   ILE B1459      36.251  72.980 121.803  1.00  0.00           N  
ATOM   1853  CA  ILE B1459      36.536  74.088 122.692  1.00  0.00           C  
ATOM   1854  C   ILE B1459      38.055  74.069 122.814  1.00  0.00           C  
ATOM   1855  O   ILE B1459      38.651  73.005 123.004  1.00  0.00           O  
ATOM   1856  CB  ILE B1459      35.928  73.850 124.085  1.00  0.00           C  
ATOM   1857  CG1 ILE B1459      34.401  73.888 123.988  1.00  0.00           C  
ATOM   1858  CG2 ILE B1459      36.476  74.879 125.074  1.00  0.00           C  
ATOM   1859  CD1 ILE B1459      33.705  73.441 125.254  1.00  0.00           C  
ATOM   1860  N   GLU B1460      38.680  75.231 122.678  1.00  0.00           N  
ATOM   1861  CA  GLU B1460      40.127  75.331 122.801  1.00  0.00           C  
ATOM   1862  C   GLU B1460      40.478  76.205 123.997  1.00  0.00           C  
ATOM   1863  O   GLU B1460      39.956  77.312 124.118  1.00  0.00           O  
ATOM   1864  CB  GLU B1460      40.736  75.975 121.555  1.00  0.00           C  
ATOM   1865  CG  GLU B1460      40.437  75.293 120.223  1.00  0.00           C  
ATOM   1866  CD  GLU B1460      41.060  76.039 119.048  1.00  0.00           C  
ATOM   1867  OE1 GLU B1460      41.990  76.852 119.269  1.00  0.00           O  
ATOM   1868  OE2 GLU B1460      40.626  75.813 117.898  1.00  0.00           O  
ATOM   1869  N   PHE B1461      41.339  75.709 124.882  1.00  0.00           N  
ATOM   1870  CA  PHE B1461      41.801  76.490 126.024  1.00  0.00           C  
ATOM   1871  C   PHE B1461      43.195  76.962 125.647  1.00  0.00           C  
ATOM   1872  O   PHE B1461      44.134  76.172 125.531  1.00  0.00           O  
ATOM   1873  CB  PHE B1461      41.788  75.658 127.309  1.00  0.00           C  
ATOM   1874  CG  PHE B1461      40.405  75.266 127.737  1.00  0.00           C  
ATOM   1875  CD1 PHE B1461      39.859  74.049 127.345  1.00  0.00           C  
ATOM   1876  CD2 PHE B1461      39.621  76.146 128.485  1.00  0.00           C  
ATOM   1877  CE1 PHE B1461      38.549  73.708 127.688  1.00  0.00           C  
ATOM   1878  CE2 PHE B1461      38.312  75.818 128.830  1.00  0.00           C  
ATOM   1879  CZ  PHE B1461      37.773  74.600 128.433  1.00  0.00           C  
ATOM   1880  N   THR B1462      43.301  78.269 125.446  1.00  0.00           N  
ATOM   1881  CA  THR B1462      44.511  78.927 124.989  1.00  0.00           C  
ATOM   1882  C   THR B1462      45.434  79.505 126.049  1.00  0.00           C  
ATOM   1883  O   THR B1462      44.980  80.202 126.954  1.00  0.00           O  
ATOM   1884  CB  THR B1462      44.123  80.087 124.029  1.00  0.00           C  
ATOM   1885  OG1 THR B1462      43.115  79.627 123.121  1.00  0.00           O  
ATOM   1886  CG2 THR B1462      45.332  80.573 123.240  1.00  0.00           C  
ATOM   1887  N   LEU B1463      46.726  79.205 125.927  1.00  0.00           N  
ATOM   1888  CA  LEU B1463      47.746  79.755 126.815  1.00  0.00           C  
ATOM   1889  C   LEU B1463      48.758  80.413 125.877  1.00  0.00           C  
ATOM   1890  O   LEU B1463      48.940  79.962 124.749  1.00  0.00           O  
ATOM   1891  CB  LEU B1463      48.411  78.658 127.654  1.00  0.00           C  
ATOM   1892  CG  LEU B1463      47.523  77.969 128.695  1.00  0.00           C  
ATOM   1893  CD1 LEU B1463      48.334  76.915 129.429  1.00  0.00           C  
ATOM   1894  CD2 LEU B1463      46.982  78.989 129.698  1.00  0.00           C  
ATOM   1895  N   TYR B1464      49.412  81.476 126.337  1.00  0.00           N  
ATOM   1896  CA  TYR B1464      50.365  82.203 125.499  1.00  0.00           C  
ATOM   1897  C   TYR B1464      51.821  82.023 125.905  1.00  0.00           C  
ATOM   1898  O   TYR B1464      52.124  81.817 127.081  1.00  0.00           O  
ATOM   1899  CB  TYR B1464      50.015  83.703 125.496  1.00  0.00           C  
ATOM   1900  CG  TYR B1464      48.642  83.996 124.931  1.00  0.00           C  
ATOM   1901  CD1 TYR B1464      47.496  83.801 125.701  1.00  0.00           C  
ATOM   1902  CD2 TYR B1464      48.485  84.408 123.610  1.00  0.00           C  
ATOM   1903  CE1 TYR B1464      46.222  84.003 125.166  1.00  0.00           C  
ATOM   1904  CE2 TYR B1464      47.211  84.616 123.062  1.00  0.00           C  
ATOM   1905  CZ  TYR B1464      46.086  84.408 123.850  1.00  0.00           C  
ATOM   1906  OH  TYR B1464      44.823  84.594 123.324  1.00  0.00           O  
ATOM   1907  N   ASP B1465      52.723  82.079 124.924  1.00  0.00           N  
ATOM   1908  CA  ASP B1465      54.149  81.960 125.215  1.00  0.00           C  
ATOM   1909  C   ASP B1465      54.757  83.344 125.439  1.00  0.00           C  
ATOM   1910  O   ASP B1465      54.038  84.343 125.455  1.00  0.00           O  
ATOM   1911  CB  ASP B1465      54.902  81.189 124.106  1.00  0.00           C  
ATOM   1912  CG  ASP B1465      54.851  81.870 122.744  1.00  0.00           C  
ATOM   1913  OD1 ASP B1465      54.602  83.091 122.665  1.00  0.00           O  
ATOM   1914  OD2 ASP B1465      55.089  81.164 121.733  1.00  0.00           O  
ATOM   1915  N   CYS B1475      56.073  83.402 125.625  1.00  0.00           N  
ATOM   1916  CA  CYS B1475      56.757  84.667 125.889  1.00  0.00           C  
ATOM   1917  C   CYS B1475      56.574  85.738 124.816  1.00  0.00           C  
ATOM   1918  O   CYS B1475      56.668  86.930 125.115  1.00  0.00           O  
ATOM   1919  CB  CYS B1475      58.253  84.422 126.131  1.00  0.00           C  
ATOM   1920  SG  CYS B1475      59.198  83.706 124.749  1.00  0.00           S  
ATOM   1921  N   LEU B1689      56.311  85.324 123.579  1.00  0.00           N  
ATOM   1922  CA  LEU B1689      56.118  86.274 122.485  1.00  0.00           C  
ATOM   1923  C   LEU B1689      54.642  86.523 122.176  1.00  0.00           C  
ATOM   1924  O   LEU B1689      54.295  87.020 121.105  1.00  0.00           O  
ATOM   1925  CB  LEU B1689      56.837  85.780 121.231  1.00  0.00           C  
ATOM   1926  CG  LEU B1689      58.365  85.773 121.341  1.00  0.00           C  
ATOM   1927  CD1 LEU B1689      58.964  85.232 120.055  1.00  0.00           C  
ATOM   1928  CD2 LEU B1689      58.868  87.180 121.614  1.00  0.00           C  
ATOM   1929  N   ASP B1690      53.785  86.176 123.128  1.00  0.00           N  
ATOM   1930  CA  ASP B1690      52.343  86.351 123.004  1.00  0.00           C  
ATOM   1931  C   ASP B1690      51.674  85.557 121.895  1.00  0.00           C  
ATOM   1932  O   ASP B1690      50.630  85.957 121.375  1.00  0.00           O  
ATOM   1933  CB  ASP B1690      51.987  87.834 122.862  1.00  0.00           C  
ATOM   1934  CG  ASP B1690      52.020  88.562 124.187  1.00  0.00           C  
ATOM   1935  OD1 ASP B1690      51.697  87.926 125.216  1.00  0.00           O  
ATOM   1936  OD2 ASP B1690      52.351  89.771 124.203  1.00  0.00           O  
ATOM   1937  N   ARG B1692      52.274  84.427 121.539  1.00  0.00           N  
ATOM   1938  CA  ARG B1692      51.711  83.550 120.521  1.00  0.00           C  
ATOM   1939  C   ARG B1692      50.739  82.629 121.240  1.00  0.00           C  
ATOM   1940  O   ARG B1692      51.052  82.101 122.305  1.00  0.00           O  
ATOM   1941  CB  ARG B1692      52.803  82.713 119.857  1.00  0.00           C  
ATOM   1942  CG  ARG B1692      53.690  83.490 118.902  1.00  0.00           C  
ATOM   1943  CD  ARG B1692      54.878  82.659 118.427  1.00  0.00           C  
ATOM   1944  NE  ARG B1692      55.857  82.462 119.493  1.00  0.00           N  
ATOM   1945  CZ  ARG B1692      57.105  82.051 119.301  1.00  0.00           C  
ATOM   1946  NH1 ARG B1692      57.541  81.785 118.074  1.00  0.00           N  
ATOM   1947  NH2 ARG B1692      57.921  81.913 120.339  1.00  0.00           N  
ATOM   1948  N   ALA B1693      49.557  82.455 120.659  1.00  0.00           N  
ATOM   1949  CA  ALA B1693      48.527  81.598 121.238  1.00  0.00           C  
ATOM   1950  C   ALA B1693      48.768  80.128 120.928  1.00  0.00           C  
ATOM   1951  O   ALA B1693      49.055  79.759 119.792  1.00  0.00           O  
ATOM   1952  CB  ALA B1693      47.159  82.011 120.715  1.00  0.00           C  
ATOM   1953  N   TRP B1700      48.656  79.292 121.951  1.00  0.00           N  
ATOM   1954  CA  TRP B1700      48.831  77.853 121.798  1.00  0.00           C  
ATOM   1955  C   TRP B1700      47.641  77.103 122.384  1.00  0.00           C  
ATOM   1956  O   TRP B1700      47.263  77.318 123.541  1.00  0.00           O  
ATOM   1957  CB  TRP B1700      50.107  77.388 122.502  1.00  0.00           C  
ATOM   1958  CG  TRP B1700      51.356  77.880 121.855  1.00  0.00           C  
ATOM   1959  CD1 TRP B1700      52.131  78.933 122.250  1.00  0.00           C  
ATOM   1960  CD2 TRP B1700      51.962  77.359 120.669  1.00  0.00           C  
ATOM   1961  NE1 TRP B1700      53.184  79.102 121.380  1.00  0.00           N  
ATOM   1962  CE2 TRP B1700      53.105  78.149 120.400  1.00  0.00           C  
ATOM   1963  CE3 TRP B1700      51.650  76.302 119.802  1.00  0.00           C  
ATOM   1964  CZ2 TRP B1700      53.939  77.915 119.301  1.00  0.00           C  
ATOM   1965  CZ3 TRP B1700      52.478  76.069 118.708  1.00  0.00           C  
ATOM   1966  CH2 TRP B1700      53.611  76.874 118.468  1.00  0.00           C  
ATOM   1967  N   GLN B1701      47.056  76.222 121.579  1.00  0.00           N  
ATOM   1968  CA  GLN B1701      45.929  75.412 122.025  1.00  0.00           C  
ATOM   1969  C   GLN B1701      46.487  74.339 122.958  1.00  0.00           C  
ATOM   1970  O   GLN B1701      47.323  73.519 122.558  1.00  0.00           O  
ATOM   1971  CB  GLN B1701      45.241  74.749 120.827  1.00  0.00           C  
ATOM   1972  CG  GLN B1701      44.063  73.846 121.189  1.00  0.00           C  
ATOM   1973  CD  GLN B1701      43.560  73.061 119.999  1.00  0.00           C  
ATOM   1974  OE1 GLN B1701      43.147  73.642 118.994  1.00  0.00           O  
ATOM   1975  NE2 GLN B1701      43.597  71.734 120.099  1.00  0.00           N  
ATOM   1976  N   CYS B1702      46.045  74.359 124.208  1.00  0.00           N  
ATOM   1977  CA  CYS B1702      46.498  73.380 125.177  1.00  0.00           C  
ATOM   1978  C   CYS B1702      45.322  72.458 125.477  1.00  0.00           C  
ATOM   1979  O   CYS B1702      45.098  71.482 124.750  1.00  0.00           O  
ATOM   1980  CB  CYS B1702      47.037  74.100 126.421  1.00  0.00           C  
ATOM   1981  SG  CYS B1702      48.594  75.005 126.054  1.00  0.00           S  
ATOM   1982  N   GLY B1703      44.547  72.757 126.510  1.00  0.00           N  
ATOM   1983  CA  GLY B1703      43.404  71.906 126.790  1.00  0.00           C  
ATOM   1984  C   GLY B1703      42.380  71.984 125.667  1.00  0.00           C  
ATOM   1985  O   GLY B1703      42.305  72.978 124.935  1.00  0.00           O  
ATOM   1986  N   THR B1704      41.595  70.926 125.511  1.00  0.00           N  
ATOM   1987  CA  THR B1704      40.571  70.918 124.474  1.00  0.00           C  
ATOM   1988  C   THR B1704      39.477  69.915 124.802  1.00  0.00           C  
ATOM   1989  O   THR B1704      39.730  68.899 125.449  1.00  0.00           O  
ATOM   1990  CB  THR B1704      41.196  70.610 123.069  1.00  0.00           C  
ATOM   1991  OG1 THR B1704      40.186  70.724 122.055  1.00  0.00           O  
ATOM   1992  CG2 THR B1704      41.809  69.205 123.023  1.00  0.00           C  
ATOM   1993  N   VAL B1705      38.247  70.240 124.393  1.00  0.00           N  
ATOM   1994  CA  VAL B1705      37.086  69.371 124.594  1.00  0.00           C  
ATOM   1995  C   VAL B1705      36.368  69.327 123.248  1.00  0.00           C  
ATOM   1996  O   VAL B1705      36.077  70.367 122.658  1.00  0.00           O  
ATOM   1997  CB  VAL B1705      36.103  69.920 125.663  1.00  0.00           C  
ATOM   1998  CG1 VAL B1705      34.895  68.997 125.756  1.00  0.00           C  
ATOM   1999  CG2 VAL B1705      36.783  70.015 127.015  1.00  0.00           C  
ATOM   2000  N   GLN B1706      36.091  68.123 122.761  1.00  0.00           N  
ATOM   2001  CA  GLN B1706      35.437  67.954 121.468  1.00  0.00           C  
ATOM   2002  C   GLN B1706      34.254  67.008 121.593  1.00  0.00           C  
ATOM   2003  O   GLN B1706      34.320  66.019 122.309  1.00  0.00           O  
ATOM   2004  CB  GLN B1706      36.453  67.417 120.461  1.00  0.00           C  
ATOM   2005  CG  GLN B1706      37.686  68.306 120.316  1.00  0.00           C  
ATOM   2006  CD  GLN B1706      38.937  67.526 119.968  1.00  0.00           C  
ATOM   2007  OE1 GLN B1706      38.861  66.398 119.494  1.00  0.00           O  
ATOM   2008  NE2 GLN B1706      40.094  68.125 120.208  1.00  0.00           N  
ATOM   2009  N   LEU B1707      33.171  67.326 120.888  1.00  0.00           N  
ATOM   2010  CA  LEU B1707      31.948  66.528 120.936  1.00  0.00           C  
ATOM   2011  C   LEU B1707      31.795  65.774 119.619  1.00  0.00           C  
ATOM   2012  O   LEU B1707      31.664  66.379 118.552  1.00  0.00           O  
ATOM   2013  CB  LEU B1707      30.761  67.452 121.196  1.00  0.00           C  
ATOM   2014  CG  LEU B1707      29.417  66.812 121.519  1.00  0.00           C  
ATOM   2015  CD1 LEU B1707      29.545  65.730 122.594  1.00  0.00           C  
ATOM   2016  CD2 LEU B1707      28.496  67.924 121.984  1.00  0.00           C  
ATOM   2017  N   ASP B1708      31.780  64.450 119.731  1.00  0.00           N  
ATOM   2018  CA  ASP B1708      31.767  63.531 118.598  1.00  0.00           C  
ATOM   2019  C   ASP B1708      30.542  62.609 118.494  1.00  0.00           C  
ATOM   2020  O   ASP B1708      30.348  61.722 119.326  1.00  0.00           O  
ATOM   2021  CB  ASP B1708      33.061  62.707 118.721  1.00  0.00           C  
ATOM   2022  CG  ASP B1708      33.336  61.810 117.538  1.00  0.00           C  
ATOM   2023  OD1 ASP B1708      32.454  61.573 116.690  1.00  0.00           O  
ATOM   2024  OD2 ASP B1708      34.476  61.318 117.479  1.00  0.00           O  
ATOM   2025  N   PHE B1709      29.728  62.822 117.460  1.00  0.00           N  
ATOM   2026  CA  PHE B1709      28.545  61.988 117.221  1.00  0.00           C  
ATOM   2027  C   PHE B1709      28.769  61.089 115.997  1.00  0.00           C  
ATOM   2028  O   PHE B1709      27.815  60.496 115.486  1.00  0.00           O  
ATOM   2029  CB  PHE B1709      27.296  62.832 116.916  1.00  0.00           C  
ATOM   2030  CG  PHE B1709      26.909  63.803 117.995  1.00  0.00           C  
ATOM   2031  CD1 PHE B1709      27.046  63.481 119.339  1.00  0.00           C  
ATOM   2032  CD2 PHE B1709      26.337  65.024 117.654  1.00  0.00           C  
ATOM   2033  CE1 PHE B1709      26.613  64.364 120.326  1.00  0.00           C  
ATOM   2034  CE2 PHE B1709      25.902  65.911 118.633  1.00  0.00           C  
ATOM   2035  CZ  PHE B1709      26.040  65.579 119.968  1.00  0.00           C  
ATOM   2036  N   SER B1710      30.006  60.997 115.516  1.00  0.00           N  
ATOM   2037  CA  SER B1710      30.290  60.200 114.321  1.00  0.00           C  
ATOM   2038  C   SER B1710      31.177  58.973 114.488  1.00  0.00           C  
ATOM   2039  O   SER B1710      30.862  57.901 113.977  1.00  0.00           O  
ATOM   2040  CB  SER B1710      30.912  61.088 113.235  1.00  0.00           C  
ATOM   2041  OG  SER B1710      29.970  62.006 112.705  1.00  0.00           O  
ATOM   2042  N   LEU B1725      32.290  59.119 115.195  1.00  0.00           N  
ATOM   2043  CA  LEU B1725      33.210  57.998 115.343  1.00  0.00           C  
ATOM   2044  C   LEU B1725      32.630  56.728 115.955  1.00  0.00           C  
ATOM   2045  O   LEU B1725      32.882  55.627 115.459  1.00  0.00           O  
ATOM   2046  CB  LEU B1725      34.461  58.437 116.115  1.00  0.00           C  
ATOM   2047  CG  LEU B1725      35.208  59.612 115.463  1.00  0.00           C  
ATOM   2048  CD1 LEU B1725      36.506  59.857 116.217  1.00  0.00           C  
ATOM   2049  CD2 LEU B1725      35.499  59.338 113.995  1.00  0.00           C  
ATOM   2050  N   PRO B1726      31.844  56.850 117.037  1.00  0.00           N  
ATOM   2051  CA  PRO B1726      31.308  55.604 117.597  1.00  0.00           C  
ATOM   2052  C   PRO B1726      30.493  54.779 116.604  1.00  0.00           C  
ATOM   2053  O   PRO B1726      30.637  53.556 116.540  1.00  0.00           O  
ATOM   2054  CB  PRO B1726      30.498  56.074 118.814  1.00  0.00           C  
ATOM   2055  CG  PRO B1726      30.279  57.541 118.584  1.00  0.00           C  
ATOM   2056  CD  PRO B1726      31.523  58.006 117.888  1.00  0.00           C  
ATOM   2057  N   SER B1727      29.656  55.441 115.812  1.00  0.00           N  
ATOM   2058  CA  SER B1727      28.851  54.723 114.825  1.00  0.00           C  
ATOM   2059  C   SER B1727      29.724  54.111 113.732  1.00  0.00           C  
ATOM   2060  O   SER B1727      29.498  52.978 113.302  1.00  0.00           O  
ATOM   2061  CB  SER B1727      27.822  55.651 114.186  1.00  0.00           C  
ATOM   2062  OG  SER B1727      27.118  54.954 113.177  1.00  0.00           O  
ATOM   2063  N   ARG B1728      30.718  54.865 113.279  1.00  0.00           N  
ATOM   2064  CA  ARG B1728      31.619  54.377 112.241  1.00  0.00           C  
ATOM   2065  C   ARG B1728      32.420  53.165 112.703  1.00  0.00           C  
ATOM   2066  O   ARG B1728      32.822  52.332 111.890  1.00  0.00           O  
ATOM   2067  CB  ARG B1728      32.562  55.496 111.807  1.00  0.00           C  
ATOM   2068  CG  ARG B1728      31.919  56.484 110.861  1.00  0.00           C  
ATOM   2069  CD  ARG B1728      32.743  57.740 110.710  1.00  0.00           C  
ATOM   2070  NE  ARG B1728      32.254  58.554 109.605  1.00  0.00           N  
ATOM   2071  CZ  ARG B1728      32.738  58.504 108.367  1.00  0.00           C  
ATOM   2072  NH1 ARG B1728      33.735  57.677 108.074  1.00  0.00           N  
ATOM   2073  NH2 ARG B1728      32.222  59.284 107.426  1.00  0.00           N  
ATOM   2074  N   LEU B1729      32.644  53.064 114.011  1.00  0.00           N  
ATOM   2075  CA  LEU B1729      33.400  51.950 114.562  1.00  0.00           C  
ATOM   2076  C   LEU B1729      32.531  50.903 115.264  1.00  0.00           C  
ATOM   2077  O   LEU B1729      33.022  50.093 116.046  1.00  0.00           O  
ATOM   2078  CB  LEU B1729      34.498  52.470 115.503  1.00  0.00           C  
ATOM   2079  CG  LEU B1729      35.609  53.236 114.778  1.00  0.00           C  
ATOM   2080  CD1 LEU B1729      36.657  53.674 115.792  1.00  0.00           C  
ATOM   2081  CD2 LEU B1729      36.249  52.358 113.711  1.00  0.00           C  
ATOM   2082  N   SER B1752      31.234  50.928 114.975  1.00  0.00           N  
ATOM   2083  CA  SER B1752      30.294  49.953 115.525  1.00  0.00           C  
ATOM   2084  C   SER B1752      30.220  49.830 117.044  1.00  0.00           C  
ATOM   2085  O   SER B1752      30.044  48.733 117.578  1.00  0.00           O  
ATOM   2086  CB  SER B1752      30.581  48.574 114.924  1.00  0.00           C  
ATOM   2087  OG  SER B1752      30.416  48.594 113.515  1.00  0.00           O  
ATOM   2088  N   ALA B1753      30.344  50.952 117.741  1.00  0.00           N  
ATOM   2089  CA  ALA B1753      30.256  50.949 119.195  1.00  0.00           C  
ATOM   2090  C   ALA B1753      28.781  51.066 119.584  1.00  0.00           C  
ATOM   2091  O   ALA B1753      28.029  51.815 118.958  1.00  0.00           O  
ATOM   2092  CB  ALA B1753      31.039  52.124 119.766  1.00  0.00           C  
ATOM   2093  N   SER B1757      28.366  50.328 120.609  1.00  0.00           N  
ATOM   2094  CA  SER B1757      26.981  50.396 121.058  1.00  0.00           C  
ATOM   2095  C   SER B1757      26.817  49.894 122.483  1.00  0.00           C  
ATOM   2096  O   SER B1757      27.742  49.339 123.075  1.00  0.00           O  
ATOM   2097  CB  SER B1757      26.075  49.577 120.134  1.00  0.00           C  
ATOM   2098  OG  SER B1757      26.221  48.187 120.373  1.00  0.00           O  
ATOM   2099  N   TYR B1758      25.629  50.111 123.036  1.00  0.00           N  
ATOM   2100  CA  TYR B1758      25.319  49.648 124.379  1.00  0.00           C  
ATOM   2101  C   TYR B1758      23.824  49.385 124.463  1.00  0.00           C  
ATOM   2102  O   TYR B1758      23.051  49.881 123.643  1.00  0.00           O  
ATOM   2103  CB  TYR B1758      25.712  50.678 125.438  1.00  0.00           C  
ATOM   2104  CG  TYR B1758      24.913  51.961 125.400  1.00  0.00           C  
ATOM   2105  CD1 TYR B1758      25.239  52.984 124.507  1.00  0.00           C  
ATOM   2106  CD2 TYR B1758      23.827  52.157 126.263  1.00  0.00           C  
ATOM   2107  CE1 TYR B1758      24.511  54.169 124.473  1.00  0.00           C  
ATOM   2108  CE2 TYR B1758      23.093  53.334 126.235  1.00  0.00           C  
ATOM   2109  CZ  TYR B1758      23.437  54.338 125.339  1.00  0.00           C  
ATOM   2110  OH  TYR B1758      22.705  55.499 125.296  1.00  0.00           O  
ATOM   2111  N   VAL B1759      23.426  48.603 125.458  1.00  0.00           N  
ATOM   2112  CA  VAL B1759      22.021  48.276 125.653  1.00  0.00           C  
ATOM   2113  C   VAL B1759      21.386  49.335 126.544  1.00  0.00           C  
ATOM   2114  O   VAL B1759      21.772  49.499 127.702  1.00  0.00           O  
ATOM   2115  CB  VAL B1759      21.863  46.893 126.315  1.00  0.00           C  
ATOM   2116  CG1 VAL B1759      20.391  46.530 126.419  1.00  0.00           C  
ATOM   2117  CG2 VAL B1759      22.608  45.847 125.506  1.00  0.00           C  
ATOM   2118  N   GLY B1760      20.422  50.061 125.989  1.00  0.00           N  
ATOM   2119  CA  GLY B1760      19.752  51.099 126.743  1.00  0.00           C  
ATOM   2120  C   GLY B1760      18.844  50.513 127.801  1.00  0.00           C  
ATOM   2121  O   GLY B1760      18.676  49.296 127.879  1.00  0.00           O  
ATOM   2122  N   GLU B1764      18.257  51.376 128.622  1.00  0.00           N  
ATOM   2123  CA  GLU B1764      17.366  50.919 129.677  1.00  0.00           C  
ATOM   2124  C   GLU B1764      16.121  50.285 129.055  1.00  0.00           C  
ATOM   2125  O   GLU B1764      15.523  49.374 129.632  1.00  0.00           O  
ATOM   2126  CB  GLU B1764      16.990  52.090 130.591  1.00  0.00           C  
ATOM   2127  CG  GLU B1764      16.588  51.658 131.997  1.00  0.00           C  
ATOM   2128  CD  GLU B1764      16.611  52.803 132.997  1.00  0.00           C  
ATOM   2129  OE1 GLU B1764      17.649  53.497 133.086  1.00  0.00           O  
ATOM   2130  OE2 GLU B1764      15.596  53.005 133.700  1.00  0.00           O  
ATOM   2131  N   ASP B1765      15.743  50.761 127.871  1.00  0.00           N  
ATOM   2132  CA  ASP B1765      14.585  50.220 127.162  1.00  0.00           C  
ATOM   2133  C   ASP B1765      14.956  48.900 126.495  1.00  0.00           C  
ATOM   2134  O   ASP B1765      14.193  48.360 125.694  1.00  0.00           O  
ATOM   2135  CB  ASP B1765      14.091  51.205 126.098  1.00  0.00           C  
ATOM   2136  CG  ASP B1765      15.210  51.717 125.208  1.00  0.00           C  
ATOM   2137  OD1 ASP B1765      16.193  50.972 124.987  1.00  0.00           O  
ATOM   2138  OD2 ASP B1765      15.100  52.865 124.718  1.00  0.00           O  
ATOM   2139  N   ASN B1767      16.142  48.397 126.826  1.00  0.00           N  
ATOM   2140  CA  ASN B1767      16.649  47.139 126.287  1.00  0.00           C  
ATOM   2141  C   ASN B1767      16.971  47.187 124.792  1.00  0.00           C  
ATOM   2142  O   ASN B1767      17.225  46.149 124.177  1.00  0.00           O  
ATOM   2143  CB  ASN B1767      15.654  46.005 126.556  1.00  0.00           C  
ATOM   2144  CG  ASN B1767      16.325  44.767 127.124  1.00  0.00           C  
ATOM   2145  OD1 ASN B1767      15.733  43.686 127.154  1.00  0.00           O  
ATOM   2146  ND2 ASN B1767      17.562  44.921 127.589  1.00  0.00           N  
ATOM   2147  N   GLU B1768      16.963  48.385 124.212  1.00  0.00           N  
ATOM   2148  CA  GLU B1768      17.273  48.552 122.793  1.00  0.00           C  
ATOM   2149  C   GLU B1768      18.736  48.963 122.620  1.00  0.00           C  
ATOM   2150  O   GLU B1768      19.323  49.589 123.502  1.00  0.00           O  
ATOM   2151  CB  GLU B1768      16.366  49.617 122.168  1.00  0.00           C  
ATOM   2152  CG  GLU B1768      14.892  49.228 122.085  1.00  0.00           C  
ATOM   2153  CD  GLU B1768      14.630  48.103 121.096  1.00  0.00           C  
ATOM   2154  OE1 GLU B1768      14.938  48.278 119.896  1.00  0.00           O  
ATOM   2155  OE2 GLU B1768      14.110  47.044 121.516  1.00  0.00           O  
ATOM   2156  N   ARG B1770      19.314  48.608 121.477  1.00  0.00           N  
ATOM   2157  CA  ARG B1770      20.705  48.929 121.174  1.00  0.00           C  
ATOM   2158  C   ARG B1770      20.860  50.410 120.825  1.00  0.00           C  
ATOM   2159  O   ARG B1770      20.133  50.940 119.986  1.00  0.00           O  
ATOM   2160  CB  ARG B1770      21.186  48.060 120.007  1.00  0.00           C  
ATOM   2161  CG  ARG B1770      22.577  48.398 119.492  1.00  0.00           C  
ATOM   2162  CD  ARG B1770      22.899  47.582 118.251  1.00  0.00           C  
ATOM   2163  NE  ARG B1770      23.929  48.212 117.428  1.00  0.00           N  
ATOM   2164  CZ  ARG B1770      23.854  49.457 116.964  1.00  0.00           C  
ATOM   2165  NH1 ARG B1770      22.801  50.218 117.245  1.00  0.00           N  
ATOM   2166  NH2 ARG B1770      24.818  49.938 116.200  1.00  0.00           N  
ATOM   2167  N   LYS B1771      21.812  51.076 121.473  1.00  0.00           N  
ATOM   2168  CA  LYS B1771      22.047  52.493 121.224  1.00  0.00           C  
ATOM   2169  C   LYS B1771      23.525  52.760 120.953  1.00  0.00           C  
ATOM   2170  O   LYS B1771      24.380  51.955 121.312  1.00  0.00           O  
ATOM   2171  CB  LYS B1771      21.585  53.312 122.429  1.00  0.00           C  
ATOM   2172  CG  LYS B1771      20.191  52.928 122.912  1.00  0.00           C  
ATOM   2173  CD  LYS B1771      19.694  53.857 123.997  1.00  0.00           C  
ATOM   2174  CE  LYS B1771      18.375  53.354 124.570  1.00  0.00           C  
ATOM   2175  NZ  LYS B1771      17.371  53.081 123.501  1.00  0.00           N  
ATOM   2176  N   VAL B1772      23.809  53.884 120.304  1.00  0.00           N  
ATOM   2177  CA  VAL B1772      25.185  54.270 119.994  1.00  0.00           C  
ATOM   2178  C   VAL B1772      25.592  55.361 120.976  1.00  0.00           C  
ATOM   2179  O   VAL B1772      24.916  56.380 121.102  1.00  0.00           O  
ATOM   2180  CB  VAL B1772      25.315  54.820 118.558  1.00  0.00           C  
ATOM   2181  CG1 VAL B1772      26.741  55.293 118.308  1.00  0.00           C  
ATOM   2182  CG2 VAL B1772      24.947  53.734 117.549  1.00  0.00           C  
ATOM   2183  N   PRO B1773      26.707  55.158 121.692  1.00  0.00           N  
ATOM   2184  CA  PRO B1773      27.137  56.174 122.652  1.00  0.00           C  
ATOM   2185  C   PRO B1773      27.707  57.420 121.985  1.00  0.00           C  
ATOM   2186  O   PRO B1773      28.170  57.378 120.842  1.00  0.00           O  
ATOM   2187  CB  PRO B1773      28.191  55.438 123.470  1.00  0.00           C  
ATOM   2188  CG  PRO B1773      28.852  54.574 122.417  1.00  0.00           C  
ATOM   2189  CD  PRO B1773      27.642  54.019 121.669  1.00  0.00           C  
ATOM   2190  N   VAL B1774      27.650  58.527 122.716  1.00  0.00           N  
ATOM   2191  CA  VAL B1774      28.209  59.794 122.276  1.00  0.00           C  
ATOM   2192  C   VAL B1774      29.647  59.723 122.787  1.00  0.00           C  
ATOM   2193  O   VAL B1774      29.910  59.024 123.756  1.00  0.00           O  
ATOM   2194  CB  VAL B1774      27.508  60.972 122.971  1.00  0.00           C  
ATOM   2195  CG1 VAL B1774      28.261  62.267 122.698  1.00  0.00           C  
ATOM   2196  CG2 VAL B1774      26.066  61.067 122.485  1.00  0.00           C  
ATOM   2197  N   MET B1775      30.575  60.416 122.134  1.00  0.00           N  
ATOM   2198  CA  MET B1775      31.953  60.400 122.614  1.00  0.00           C  
ATOM   2199  C   MET B1775      32.468  61.817 122.792  1.00  0.00           C  
ATOM   2200  O   MET B1775      32.348  62.665 121.901  1.00  0.00           O  
ATOM   2201  CB  MET B1775      32.887  59.636 121.651  1.00  0.00           C  
ATOM   2202  CG  MET B1775      34.241  59.261 122.294  1.00  0.00           C  
ATOM   2203  SD  MET B1775      35.240  58.008 121.396  1.00  0.00           S  
ATOM   2204  CE  MET B1775      34.037  57.393 120.315  1.00  0.00           C  
ATOM   2205  N   ILE B1776      33.011  62.080 123.968  1.00  0.00           N  
ATOM   2206  CA  ILE B1776      33.602  63.379 124.241  1.00  0.00           C  
ATOM   2207  C   ILE B1776      35.104  63.134 124.273  1.00  0.00           C  
ATOM   2208  O   ILE B1776      35.565  62.217 124.948  1.00  0.00           O  
ATOM   2209  CB  ILE B1776      33.157  63.935 125.608  1.00  0.00           C  
ATOM   2210  CG1 ILE B1776      31.665  64.282 125.562  1.00  0.00           C  
ATOM   2211  CG2 ILE B1776      33.991  65.160 125.970  1.00  0.00           C  
ATOM   2212  CD1 ILE B1776      31.065  64.550 126.933  1.00  0.00           C  
ATOM   2213  N   HIS B1777      35.840  63.921 123.499  1.00  0.00           N  
ATOM   2214  CA  HIS B1777      37.299  63.831 123.463  1.00  0.00           C  
ATOM   2215  C   HIS B1777      37.827  64.977 124.307  1.00  0.00           C  
ATOM   2216  O   HIS B1777      37.322  66.084 124.212  1.00  0.00           O  
ATOM   2217  CB  HIS B1777      37.862  64.105 122.067  1.00  0.00           C  
ATOM   2218  CG  HIS B1777      37.311  63.241 120.976  1.00  0.00           C  
ATOM   2219  ND1 HIS B1777      38.123  62.490 120.156  1.00  0.00           N  
ATOM   2220  CD2 HIS B1777      36.061  63.106 120.481  1.00  0.00           C  
ATOM   2221  CE1 HIS B1777      37.403  61.934 119.199  1.00  0.00           C  
ATOM   2222  NE2 HIS B1777      36.147  62.296 119.375  1.00  0.00           N  
ATOM   2223  N   ARG B1778      38.841  64.732 125.126  1.00  0.00           N  
ATOM   2224  CA  ARG B1778      39.431  65.853 125.840  1.00  0.00           C  
ATOM   2225  C   ARG B1778      40.856  65.594 126.294  1.00  0.00           C  
ATOM   2226  O   ARG B1778      41.247  64.459 126.557  1.00  0.00           O  
ATOM   2227  CB  ARG B1778      38.573  66.282 127.037  1.00  0.00           C  
ATOM   2228  CG  ARG B1778      39.077  65.863 128.409  1.00  0.00           C  
ATOM   2229  CD  ARG B1778      38.888  64.376 128.674  1.00  0.00           C  
ATOM   2230  NE  ARG B1778      39.397  64.041 130.001  1.00  0.00           N  
ATOM   2231  CZ  ARG B1778      40.686  63.956 130.312  1.00  0.00           C  
ATOM   2232  NH1 ARG B1778      41.619  64.167 129.389  1.00  0.00           N  
ATOM   2233  NH2 ARG B1778      41.049  63.688 131.562  1.00  0.00           N  
ATOM   2234  N   ALA B1779      41.629  66.671 126.331  1.00  0.00           N  
ATOM   2235  CA  ALA B1779      43.002  66.642 126.829  1.00  0.00           C  
ATOM   2236  C   ALA B1779      42.995  67.865 127.744  1.00  0.00           C  
ATOM   2237  O   ALA B1779      42.507  68.925 127.357  1.00  0.00           O  
ATOM   2238  CB  ALA B1779      44.012  66.804 125.697  1.00  0.00           C  
ATOM   2239  N   ILE B1780      43.498  67.721 128.965  1.00  0.00           N  
ATOM   2240  CA  ILE B1780      43.485  68.842 129.897  1.00  0.00           C  
ATOM   2241  C   ILE B1780      44.717  69.711 129.701  1.00  0.00           C  
ATOM   2242  O   ILE B1780      44.610  70.918 129.502  1.00  0.00           O  
ATOM   2243  CB  ILE B1780      43.412  68.350 131.356  1.00  0.00           C  
ATOM   2244  CG1 ILE B1780      42.226  67.384 131.531  1.00  0.00           C  
ATOM   2245  CG2 ILE B1780      43.281  69.550 132.295  1.00  0.00           C  
ATOM   2246  CD1 ILE B1780      40.826  67.972 131.181  1.00  0.00           C  
ATOM   2247  N   LEU B1781      45.893  69.099 129.759  1.00  0.00           N  
ATOM   2248  CA  LEU B1781      47.123  69.842 129.546  1.00  0.00           C  
ATOM   2249  C   LEU B1781      47.333  70.063 128.046  1.00  0.00           C  
ATOM   2250  O   LEU B1781      47.867  71.096 127.638  1.00  0.00           O  
ATOM   2251  CB  LEU B1781      48.318  69.075 130.125  1.00  0.00           C  
ATOM   2252  CG  LEU B1781      48.240  68.706 131.607  1.00  0.00           C  
ATOM   2253  CD1 LEU B1781      49.576  68.083 132.026  1.00  0.00           C  
ATOM   2254  CD2 LEU B1781      47.928  69.935 132.455  1.00  0.00           C  
ATOM   2255  N   GLY B1782      46.896  69.090 127.236  1.00  0.00           N  
ATOM   2256  CA  GLY B1782      47.053  69.136 125.786  1.00  0.00           C  
ATOM   2257  C   GLY B1782      48.053  68.031 125.485  1.00  0.00           C  
ATOM   2258  O   GLY B1782      47.685  66.858 125.316  1.00  0.00           O  
ATOM   2259  N   SER B1783      49.320  68.406 125.386  1.00  0.00           N  
ATOM   2260  CA  SER B1783      50.373  67.412 125.229  1.00  0.00           C  
ATOM   2261  C   SER B1783      51.389  67.787 126.300  1.00  0.00           C  
ATOM   2262  O   SER B1783      51.470  68.948 126.711  1.00  0.00           O  
ATOM   2263  CB  SER B1783      51.015  67.442 123.827  1.00  0.00           C  
ATOM   2264  OG  SER B1783      51.725  68.642 123.570  1.00  0.00           O  
ATOM   2265  N   MET B1784      52.144  66.800 126.771  1.00  0.00           N  
ATOM   2266  CA  MET B1784      53.171  67.041 127.781  1.00  0.00           C  
ATOM   2267  C   MET B1784      54.238  67.966 127.227  1.00  0.00           C  
ATOM   2268  O   MET B1784      54.738  68.846 127.927  1.00  0.00           O  
ATOM   2269  CB  MET B1784      53.854  65.739 128.186  1.00  0.00           C  
ATOM   2270  CG  MET B1784      52.965  64.770 128.893  1.00  0.00           C  
ATOM   2271  SD  MET B1784      52.290  65.514 130.362  1.00  0.00           S  
ATOM   2272  CE  MET B1784      50.803  64.824 130.317  1.00  0.00           C  
ATOM   2273  N   GLU B1785      54.612  67.733 125.975  1.00  0.00           N  
ATOM   2274  CA  GLU B1785      55.615  68.554 125.323  1.00  0.00           C  
ATOM   2275  C   GLU B1785      55.205  70.020 125.307  1.00  0.00           C  
ATOM   2276  O   GLU B1785      55.940  70.881 125.789  1.00  0.00           O  
ATOM   2277  CB  GLU B1785      55.847  68.069 123.884  1.00  0.00           C  
ATOM   2278  CG  GLU B1785      56.686  66.803 123.760  1.00  0.00           C  
ATOM   2279  CD  GLU B1785      56.003  65.535 124.259  1.00  0.00           C  
ATOM   2280  OE1 GLU B1785      56.748  64.552 124.483  1.00  0.00           O  
ATOM   2281  OE2 GLU B1785      54.761  65.495 124.420  1.00  0.00           O  
ATOM   2282  N   ARG B1786      54.027  70.305 124.762  1.00  0.00           N  
ATOM   2283  CA  ARG B1786      53.573  71.682 124.671  1.00  0.00           C  
ATOM   2284  C   ARG B1786      53.368  72.317 126.044  1.00  0.00           C  
ATOM   2285  O   ARG B1786      53.745  73.481 126.254  1.00  0.00           O  
ATOM   2286  CB  ARG B1786      52.275  71.758 123.849  1.00  0.00           C  
ATOM   2287  CG  ARG B1786      51.713  73.189 123.719  1.00  0.00           C  
ATOM   2288  CD  ARG B1786      50.581  73.224 122.723  1.00  0.00           C  
ATOM   2289  NE  ARG B1786      51.057  72.918 121.378  1.00  0.00           N  
ATOM   2290  CZ  ARG B1786      50.305  72.936 120.281  1.00  0.00           C  
ATOM   2291  NH1 ARG B1786      49.015  73.250 120.339  1.00  0.00           N  
ATOM   2292  NH2 ARG B1786      50.852  72.631 119.111  1.00  0.00           N  
ATOM   2293  N   PHE B1787      52.794  71.569 126.978  1.00  0.00           N  
ATOM   2294  CA  PHE B1787      52.554  72.129 128.304  1.00  0.00           C  
ATOM   2295  C   PHE B1787      53.869  72.422 129.026  1.00  0.00           C  
ATOM   2296  O   PHE B1787      53.992  73.451 129.698  1.00  0.00           O  
ATOM   2297  CB  PHE B1787      51.680  71.205 129.150  1.00  0.00           C  
ATOM   2298  CG  PHE B1787      50.963  71.924 130.252  1.00  0.00           C  
ATOM   2299  CD1 PHE B1787      49.910  72.783 129.965  1.00  0.00           C  
ATOM   2300  CD2 PHE B1787      51.376  71.780 131.572  1.00  0.00           C  
ATOM   2301  CE1 PHE B1787      49.269  73.502 130.983  1.00  0.00           C  
ATOM   2302  CE2 PHE B1787      50.740  72.494 132.602  1.00  0.00           C  
ATOM   2303  CZ  PHE B1787      49.692  73.352 132.305  1.00  0.00           C  
ATOM   2304  N   ILE B1788      54.849  71.532 128.898  1.00  0.00           N  
ATOM   2305  CA  ILE B1788      56.145  71.777 129.535  1.00  0.00           C  
ATOM   2306  C   ILE B1788      56.802  73.002 128.879  1.00  0.00           C  
ATOM   2307  O   ILE B1788      57.457  73.796 129.551  1.00  0.00           O  
ATOM   2308  CB  ILE B1788      57.061  70.527 129.446  1.00  0.00           C  
ATOM   2309  CG1 ILE B1788      56.522  69.447 130.391  1.00  0.00           C  
ATOM   2310  CG2 ILE B1788      58.502  70.885 129.834  1.00  0.00           C  
ATOM   2311  CD1 ILE B1788      57.176  68.090 130.235  1.00  0.00           C  
ATOM   2312  N   GLY B1789      56.608  73.175 127.574  1.00  0.00           N  
ATOM   2313  CA  GLY B1789      57.162  74.342 126.903  1.00  0.00           C  
ATOM   2314  C   GLY B1789      56.577  75.610 127.507  1.00  0.00           C  
ATOM   2315  O   GLY B1789      57.300  76.560 127.811  1.00  0.00           O  
ATOM   2316  N   ILE B1790      55.262  75.620 127.689  1.00  0.00           N  
ATOM   2317  CA  ILE B1790      54.566  76.759 128.272  1.00  0.00           C  
ATOM   2318  C   ILE B1790      55.030  77.011 129.714  1.00  0.00           C  
ATOM   2319  O   ILE B1790      55.289  78.158 130.094  1.00  0.00           O  
ATOM   2320  CB  ILE B1790      53.027  76.515 128.253  1.00  0.00           C  
ATOM   2321  CG1 ILE B1790      52.486  76.627 126.821  1.00  0.00           C  
ATOM   2322  CG2 ILE B1790      52.318  77.521 129.160  1.00  0.00           C  
ATOM   2323  CD1 ILE B1790      52.563  78.046 126.224  1.00  0.00           C  
ATOM   2324  N   LEU B1791      55.154  75.948 130.507  1.00  0.00           N  
ATOM   2325  CA  LEU B1791      55.575  76.096 131.900  1.00  0.00           C  
ATOM   2326  C   LEU B1791      56.991  76.630 131.992  1.00  0.00           C  
ATOM   2327  O   LEU B1791      57.296  77.465 132.843  1.00  0.00           O  
ATOM   2328  CB  LEU B1791      55.515  74.757 132.646  1.00  0.00           C  
ATOM   2329  CG  LEU B1791      54.126  74.158 132.867  1.00  0.00           C  
ATOM   2330  CD1 LEU B1791      54.256  72.840 133.631  1.00  0.00           C  
ATOM   2331  CD2 LEU B1791      53.259  75.141 133.654  1.00  0.00           C  
ATOM   2332  N   THR B1792      57.862  76.142 131.120  1.00  0.00           N  
ATOM   2333  CA  THR B1792      59.249  76.570 131.138  1.00  0.00           C  
ATOM   2334  C   THR B1792      59.327  78.072 130.920  1.00  0.00           C  
ATOM   2335  O   THR B1792      60.082  78.766 131.602  1.00  0.00           O  
ATOM   2336  CB  THR B1792      60.056  75.823 130.059  1.00  0.00           C  
ATOM   2337  OG1 THR B1792      60.004  74.419 130.331  1.00  0.00           O  
ATOM   2338  CG2 THR B1792      61.519  76.267 130.066  1.00  0.00           C  
ATOM   2339  N   GLU B1793      58.526  78.586 129.991  1.00  0.00           N  
ATOM   2340  CA  GLU B1793      58.546  80.021 129.729  1.00  0.00           C  
ATOM   2341  C   GLU B1793      57.857  80.808 130.840  1.00  0.00           C  
ATOM   2342  O   GLU B1793      58.334  81.872 131.237  1.00  0.00           O  
ATOM   2343  CB  GLU B1793      57.908  80.315 128.371  1.00  0.00           C  
ATOM   2344  CG  GLU B1793      58.654  79.610 127.244  1.00  0.00           C  
ATOM   2345  CD  GLU B1793      58.480  80.244 125.877  1.00  0.00           C  
ATOM   2346  OE1 GLU B1793      57.638  81.157 125.728  1.00  0.00           O  
ATOM   2347  OE2 GLU B1793      59.196  79.814 124.943  1.00  0.00           O  
ATOM   2348  N   GLU B1794      56.755  80.276 131.356  1.00  0.00           N  
ATOM   2349  CA  GLU B1794      56.002  80.930 132.427  1.00  0.00           C  
ATOM   2350  C   GLU B1794      56.850  81.129 133.685  1.00  0.00           C  
ATOM   2351  O   GLU B1794      56.832  82.198 134.296  1.00  0.00           O  
ATOM   2352  CB  GLU B1794      54.768  80.089 132.765  1.00  0.00           C  
ATOM   2353  CG  GLU B1794      54.020  80.499 134.036  1.00  0.00           C  
ATOM   2354  CD  GLU B1794      53.323  81.844 133.920  1.00  0.00           C  
ATOM   2355  OE1 GLU B1794      53.186  82.365 132.791  1.00  0.00           O  
ATOM   2356  OE2 GLU B1794      52.900  82.373 134.975  1.00  0.00           O  
ATOM   2357  N   PHE B1795      57.589  80.094 134.061  1.00  0.00           N  
ATOM   2358  CA  PHE B1795      58.439  80.140 135.252  1.00  0.00           C  
ATOM   2359  C   PHE B1795      59.871  80.572 134.940  1.00  0.00           C  
ATOM   2360  O   PHE B1795      60.666  80.753 135.853  1.00  0.00           O  
ATOM   2361  CB  PHE B1795      58.499  78.764 135.914  1.00  0.00           C  
ATOM   2362  CG  PHE B1795      57.158  78.202 136.293  1.00  0.00           C  
ATOM   2363  CD1 PHE B1795      56.855  76.870 136.020  1.00  0.00           C  
ATOM   2364  CD2 PHE B1795      56.211  78.986 136.940  1.00  0.00           C  
ATOM   2365  CE1 PHE B1795      55.621  76.324 136.386  1.00  0.00           C  
ATOM   2366  CE2 PHE B1795      54.968  78.448 137.313  1.00  0.00           C  
ATOM   2367  CZ  PHE B1795      54.678  77.118 137.034  1.00  0.00           C  
ATOM   2368  N   ALA B1796      60.204  80.709 133.659  1.00  0.00           N  
ATOM   2369  CA  ALA B1796      61.560  81.088 133.251  1.00  0.00           C  
ATOM   2370  C   ALA B1796      62.572  80.087 133.813  1.00  0.00           C  
ATOM   2371  O   ALA B1796      63.706  80.433 134.133  1.00  0.00           O  
ATOM   2372  CB  ALA B1796      61.886  82.509 133.734  1.00  0.00           C  
ATOM   2373  N   GLY B1797      62.152  78.833 133.934  1.00  0.00           N  
ATOM   2374  CA  GLY B1797      63.045  77.811 134.454  1.00  0.00           C  
ATOM   2375  C   GLY B1797      62.987  77.602 135.956  1.00  0.00           C  
ATOM   2376  O   GLY B1797      63.515  76.609 136.454  1.00  0.00           O  
ATOM   2377  N   PHE B1798      62.365  78.529 136.683  1.00  0.00           N  
ATOM   2378  CA  PHE B1798      62.236  78.395 138.138  1.00  0.00           C  
ATOM   2379  C   PHE B1798      61.002  77.533 138.441  1.00  0.00           C  
ATOM   2380  O   PHE B1798      59.998  78.007 138.979  1.00  0.00           O  
ATOM   2381  CB  PHE B1798      62.073  79.763 138.814  1.00  0.00           C  
ATOM   2382  CG  PHE B1798      63.328  80.597 138.830  1.00  0.00           C  
ATOM   2383  CD1 PHE B1798      63.747  81.287 137.691  1.00  0.00           C  
ATOM   2384  CD2 PHE B1798      64.093  80.698 139.990  1.00  0.00           C  
ATOM   2385  CE1 PHE B1798      64.904  82.068 137.707  1.00  0.00           C  
ATOM   2386  CE2 PHE B1798      65.258  81.481 140.011  1.00  0.00           C  
ATOM   2387  CZ  PHE B1798      65.657  82.162 138.875  1.00  0.00           C  
ATOM   2388  N   PHE B1799      61.082  76.262 138.080  1.00  0.00           N  
ATOM   2389  CA  PHE B1799      59.965  75.352 138.309  1.00  0.00           C  
ATOM   2390  C   PHE B1799      59.614  75.240 139.786  1.00  0.00           C  
ATOM   2391  O   PHE B1799      60.509  75.212 140.640  1.00  0.00           O  
ATOM   2392  CB  PHE B1799      60.319  73.957 137.796  1.00  0.00           C  
ATOM   2393  CG  PHE B1799      60.503  73.886 136.313  1.00  0.00           C  
ATOM   2394  CD1 PHE B1799      59.403  73.886 135.461  1.00  0.00           C  
ATOM   2395  CD2 PHE B1799      61.778  73.854 135.766  1.00  0.00           C  
ATOM   2396  CE1 PHE B1799      59.576  73.859 134.071  1.00  0.00           C  
ATOM   2397  CE2 PHE B1799      61.962  73.826 134.386  1.00  0.00           C  
ATOM   2398  CZ  PHE B1799      60.860  73.829 133.539  1.00  0.00           C  
ATOM   2399  N   PRO B1800      58.309  75.197 140.115  1.00  0.00           N  
ATOM   2400  CA  PRO B1800      57.916  75.065 141.521  1.00  0.00           C  
ATOM   2401  C   PRO B1800      58.607  73.811 142.058  1.00  0.00           C  
ATOM   2402  O   PRO B1800      58.856  72.859 141.318  1.00  0.00           O  
ATOM   2403  CB  PRO B1800      56.404  74.893 141.448  1.00  0.00           C  
ATOM   2404  CG  PRO B1800      56.036  75.744 140.259  1.00  0.00           C  
ATOM   2405  CD  PRO B1800      57.128  75.403 139.254  1.00  0.00           C  
ATOM   2406  N   THR B1801      58.911  73.800 143.345  1.00  0.00           N  
ATOM   2407  CA  THR B1801      59.607  72.675 143.936  1.00  0.00           C  
ATOM   2408  C   THR B1801      59.089  71.280 143.571  1.00  0.00           C  
ATOM   2409  O   THR B1801      59.885  70.386 143.292  1.00  0.00           O  
ATOM   2410  CB  THR B1801      59.663  72.857 145.463  1.00  0.00           C  
ATOM   2411  OG1 THR B1801      60.304  74.109 145.739  1.00  0.00           O  
ATOM   2412  CG2 THR B1801      60.455  71.740 146.124  1.00  0.00           C  
ATOM   2413  N   TRP B1802      57.772  71.091 143.549  1.00  0.00           N  
ATOM   2414  CA  TRP B1802      57.233  69.771 143.222  1.00  0.00           C  
ATOM   2415  C   TRP B1802      57.601  69.297 141.815  1.00  0.00           C  
ATOM   2416  O   TRP B1802      57.667  68.089 141.561  1.00  0.00           O  
ATOM   2417  CB  TRP B1802      55.709  69.734 143.398  1.00  0.00           C  
ATOM   2418  CG  TRP B1802      54.903  70.514 142.400  1.00  0.00           C  
ATOM   2419  CD1 TRP B1802      54.645  71.850 142.417  1.00  0.00           C  
ATOM   2420  CD2 TRP B1802      54.176  69.976 141.285  1.00  0.00           C  
ATOM   2421  NE1 TRP B1802      53.792  72.187 141.387  1.00  0.00           N  
ATOM   2422  CE2 TRP B1802      53.489  71.052 140.678  1.00  0.00           C  
ATOM   2423  CE3 TRP B1802      54.038  68.691 140.745  1.00  0.00           C  
ATOM   2424  CZ2 TRP B1802      52.668  70.882 139.553  1.00  0.00           C  
ATOM   2425  CZ3 TRP B1802      53.220  68.517 139.624  1.00  0.00           C  
ATOM   2426  CH2 TRP B1802      52.546  69.611 139.044  1.00  0.00           C  
ATOM   2427  N   LEU B1803      57.834  70.249 140.913  1.00  0.00           N  
ATOM   2428  CA  LEU B1803      58.203  69.955 139.527  1.00  0.00           C  
ATOM   2429  C   LEU B1803      59.700  70.031 139.243  1.00  0.00           C  
ATOM   2430  O   LEU B1803      60.170  69.555 138.209  1.00  0.00           O  
ATOM   2431  CB  LEU B1803      57.517  70.938 138.574  1.00  0.00           C  
ATOM   2432  CG  LEU B1803      56.054  70.776 138.219  1.00  0.00           C  
ATOM   2433  CD1 LEU B1803      55.676  71.855 137.206  1.00  0.00           C  
ATOM   2434  CD2 LEU B1803      55.828  69.386 137.623  1.00  0.00           C  
ATOM   2435  N   ALA B1804      60.456  70.634 140.151  1.00  0.00           N  
ATOM   2436  CA  ALA B1804      61.890  70.807 139.940  1.00  0.00           C  
ATOM   2437  C   ALA B1804      62.649  69.500 139.747  1.00  0.00           C  
ATOM   2438  O   ALA B1804      62.546  68.600 140.571  1.00  0.00           O  
ATOM   2439  CB  ALA B1804      62.490  71.585 141.111  1.00  0.00           C  
ATOM   2440  N   PRO B1805      63.422  69.381 138.648  1.00  0.00           N  
ATOM   2441  CA  PRO B1805      64.201  68.161 138.377  1.00  0.00           C  
ATOM   2442  C   PRO B1805      65.016  67.734 139.601  1.00  0.00           C  
ATOM   2443  O   PRO B1805      65.008  66.567 139.989  1.00  0.00           O  
ATOM   2444  CB  PRO B1805      65.089  68.569 137.204  1.00  0.00           C  
ATOM   2445  CG  PRO B1805      64.214  69.518 136.453  1.00  0.00           C  
ATOM   2446  CD  PRO B1805      63.556  70.352 137.544  1.00  0.00           C  
ATOM   2447  N   VAL B1806      65.726  68.690 140.196  1.00  0.00           N  
ATOM   2448  CA  VAL B1806      66.519  68.447 141.402  1.00  0.00           C  
ATOM   2449  C   VAL B1806      66.014  69.472 142.404  1.00  0.00           C  
ATOM   2450  O   VAL B1806      66.110  70.675 142.168  1.00  0.00           O  
ATOM   2451  CB  VAL B1806      68.023  68.670 141.160  1.00  0.00           C  
ATOM   2452  CG1 VAL B1806      68.788  68.514 142.477  1.00  0.00           C  
ATOM   2453  CG2 VAL B1806      68.535  67.674 140.117  1.00  0.00           C  
ATOM   2454  N   GLN B1807      65.483  68.995 143.524  1.00  0.00           N  
ATOM   2455  CA  GLN B1807      64.912  69.885 144.533  1.00  0.00           C  
ATOM   2456  C   GLN B1807      65.926  70.439 145.522  1.00  0.00           C  
ATOM   2457  O   GLN B1807      65.794  71.576 145.987  1.00  0.00           O  
ATOM   2458  CB  GLN B1807      63.786  69.143 145.261  1.00  0.00           C  
ATOM   2459  CG  GLN B1807      62.661  68.743 144.278  1.00  0.00           C  
ATOM   2460  CD  GLN B1807      61.690  67.716 144.831  1.00  0.00           C  
ATOM   2461  OE1 GLN B1807      62.091  66.753 145.482  1.00  0.00           O  
ATOM   2462  NE2 GLN B1807      60.405  67.903 144.546  1.00  0.00           N  
ATOM   2463  N   VAL B1808      66.945  69.642 145.814  1.00  0.00           N  
ATOM   2464  CA  VAL B1808      67.975  70.030 146.772  1.00  0.00           C  
ATOM   2465  C   VAL B1808      69.360  69.528 146.390  1.00  0.00           C  
ATOM   2466  O   VAL B1808      69.513  68.399 145.936  1.00  0.00           O  
ATOM   2467  CB  VAL B1808      67.665  69.440 148.179  1.00  0.00           C  
ATOM   2468  CG1 VAL B1808      68.738  69.871 149.179  1.00  0.00           C  
ATOM   2469  CG2 VAL B1808      66.286  69.863 148.651  1.00  0.00           C  
ATOM   2470  N   VAL B1809      70.365  70.378 146.565  1.00  0.00           N  
ATOM   2471  CA  VAL B1809      71.739  69.976 146.327  1.00  0.00           C  
ATOM   2472  C   VAL B1809      72.476  70.251 147.626  1.00  0.00           C  
ATOM   2473  O   VAL B1809      72.326  71.321 148.221  1.00  0.00           O  
ATOM   2474  CB  VAL B1809      72.414  70.765 145.195  1.00  0.00           C  
ATOM   2475  CG1 VAL B1809      73.917  70.453 145.165  1.00  0.00           C  
ATOM   2476  CG2 VAL B1809      71.791  70.378 143.863  1.00  0.00           C  
ATOM   2477  N   ILE B1810      73.246  69.270 148.076  1.00  0.00           N  
ATOM   2478  CA  ILE B1810      74.003  69.421 149.307  1.00  0.00           C  
ATOM   2479  C   ILE B1810      75.473  69.489 148.916  1.00  0.00           C  
ATOM   2480  O   ILE B1810      75.968  68.661 148.152  1.00  0.00           O  
ATOM   2481  CB  ILE B1810      73.744  68.239 150.265  1.00  0.00           C  
ATOM   2482  CG1 ILE B1810      72.234  68.056 150.464  1.00  0.00           C  
ATOM   2483  CG2 ILE B1810      74.402  68.512 151.617  1.00  0.00           C  
ATOM   2484  CD1 ILE B1810      71.864  66.875 151.342  1.00  0.00           C  
ATOM   2485  N   MET B1811      76.162  70.496 149.437  1.00  0.00           N  
ATOM   2486  CA  MET B1811      77.559  70.709 149.104  1.00  0.00           C  
ATOM   2487  C   MET B1811      78.455  70.736 150.329  1.00  0.00           C  
ATOM   2488  O   MET B1811      78.042  71.157 151.413  1.00  0.00           O  
ATOM   2489  CB  MET B1811      77.716  72.046 148.378  1.00  0.00           C  
ATOM   2490  CG  MET B1811      76.798  72.252 147.183  1.00  0.00           C  
ATOM   2491  SD  MET B1811      76.583  74.027 146.826  1.00  0.00           S  
ATOM   2492  CE  MET B1811      75.154  74.377 147.832  1.00  0.00           C  
ATOM   2493  N   ASN B1812      79.684  70.278 150.136  1.00  0.00           N  
ATOM   2494  CA  ASN B1812      80.684  70.287 151.191  1.00  0.00           C  
ATOM   2495  C   ASN B1812      81.639  71.421 150.828  1.00  0.00           C  
ATOM   2496  O   ASN B1812      81.609  71.928 149.701  1.00  0.00           O  
ATOM   2497  CB  ASN B1812      81.433  68.945 151.240  1.00  0.00           C  
ATOM   2498  CG  ASN B1812      82.202  68.646 149.961  1.00  0.00           C  
ATOM   2499  OD1 ASN B1812      81.780  69.008 148.861  1.00  0.00           O  
ATOM   2500  ND2 ASN B1812      83.331  67.960 150.100  1.00  0.00           N  
ATOM   2501  N   ILE B1813      82.460  71.834 151.788  1.00  0.00           N  
ATOM   2502  CA  ILE B1813      83.436  72.895 151.565  1.00  0.00           C  
ATOM   2503  C   ILE B1813      84.722  72.195 151.154  1.00  0.00           C  
ATOM   2504  O   ILE B1813      85.354  72.550 150.159  1.00  0.00           O  
ATOM   2505  CB  ILE B1813      83.700  73.701 152.855  1.00  0.00           C  
ATOM   2506  CG1 ILE B1813      82.382  74.243 153.413  1.00  0.00           C  
ATOM   2507  CG2 ILE B1813      84.665  74.847 152.566  1.00  0.00           C  
ATOM   2508  CD1 ILE B1813      81.659  75.190 152.478  1.00  0.00           C  
ATOM   2509  N   THR B1814      85.092  71.188 151.937  1.00  0.00           N  
ATOM   2510  CA  THR B1814      86.282  70.390 151.680  1.00  0.00           C  
ATOM   2511  C   THR B1814      85.921  68.925 151.903  1.00  0.00           C  
ATOM   2512  O   THR B1814      84.839  68.610 152.406  1.00  0.00           O  
ATOM   2513  CB  THR B1814      87.444  70.761 152.634  1.00  0.00           C  
ATOM   2514  OG1 THR B1814      87.083  70.430 153.981  1.00  0.00           O  
ATOM   2515  CG2 THR B1814      87.754  72.250 152.546  1.00  0.00           C  
ATOM   2516  N   ASP B1815      86.832  68.034 151.530  1.00  0.00           N  
ATOM   2517  CA  ASP B1815      86.623  66.599 151.679  1.00  0.00           C  
ATOM   2518  C   ASP B1815      86.299  66.193 153.116  1.00  0.00           C  
ATOM   2519  O   ASP B1815      85.900  65.053 153.373  1.00  0.00           O  
ATOM   2520  CB  ASP B1815      87.869  65.852 151.203  1.00  0.00           C  
ATOM   2521  CG  ASP B1815      88.996  66.794 150.827  1.00  0.00           C  
ATOM   2522  OD1 ASP B1815      89.388  67.622 151.680  1.00  0.00           O  
ATOM   2523  OD2 ASP B1815      89.487  66.711 149.679  1.00  0.00           O  
ATOM   2524  N   SER B1816      86.468  67.126 154.048  1.00  0.00           N  
ATOM   2525  CA  SER B1816      86.203  66.857 155.457  1.00  0.00           C  
ATOM   2526  C   SER B1816      84.721  66.672 155.776  1.00  0.00           C  
ATOM   2527  O   SER B1816      84.370  65.990 156.740  1.00  0.00           O  
ATOM   2528  CB  SER B1816      86.768  67.985 156.328  1.00  0.00           C  
ATOM   2529  OG  SER B1816      88.172  68.109 156.157  1.00  0.00           O  
ATOM   2530  N   GLN B1817      83.849  67.283 154.979  1.00  0.00           N  
ATOM   2531  CA  GLN B1817      82.419  67.161 155.225  1.00  0.00           C  
ATOM   2532  C   GLN B1817      81.748  66.145 154.306  1.00  0.00           C  
ATOM   2533  O   GLN B1817      80.540  65.924 154.400  1.00  0.00           O  
ATOM   2534  CB  GLN B1817      81.722  68.518 155.060  1.00  0.00           C  
ATOM   2535  CG  GLN B1817      82.255  69.641 155.947  1.00  0.00           C  
ATOM   2536  CD  GLN B1817      83.439  70.366 155.333  1.00  0.00           C  
ATOM   2537  OE1 GLN B1817      83.375  70.827 154.193  1.00  0.00           O  
ATOM   2538  NE2 GLN B1817      84.525  70.480 156.092  1.00  0.00           N  
ATOM   2539  N   SER B1818      82.525  65.530 153.420  1.00  0.00           N  
ATOM   2540  CA  SER B1818      81.978  64.552 152.482  1.00  0.00           C  
ATOM   2541  C   SER B1818      81.088  63.502 153.139  1.00  0.00           C  
ATOM   2542  O   SER B1818      79.991  63.225 152.661  1.00  0.00           O  
ATOM   2543  CB  SER B1818      83.107  63.855 151.721  1.00  0.00           C  
ATOM   2544  OG  SER B1818      83.769  64.756 150.855  1.00  0.00           O  
ATOM   2545  N   GLU B1819      81.566  62.917 154.232  1.00  0.00           N  
ATOM   2546  CA  GLU B1819      80.816  61.891 154.950  1.00  0.00           C  
ATOM   2547  C   GLU B1819      79.470  62.414 155.448  1.00  0.00           C  
ATOM   2548  O   GLU B1819      78.443  61.736 155.335  1.00  0.00           O  
ATOM   2549  CB  GLU B1819      81.645  61.381 156.131  1.00  0.00           C  
ATOM   2550  CG  GLU B1819      80.986  60.277 156.938  1.00  0.00           C  
ATOM   2551  CD  GLU B1819      81.867  59.794 158.077  1.00  0.00           C  
ATOM   2552  OE1 GLU B1819      82.192  60.608 158.971  1.00  0.00           O  
ATOM   2553  OE2 GLU B1819      82.237  58.600 158.077  1.00  0.00           O  
ATOM   2554  N   TYR B1820      79.481  63.621 156.001  1.00  0.00           N  
ATOM   2555  CA  TYR B1820      78.266  64.238 156.515  1.00  0.00           C  
ATOM   2556  C   TYR B1820      77.292  64.498 155.364  1.00  0.00           C  
ATOM   2557  O   TYR B1820      76.104  64.205 155.472  1.00  0.00           O  
ATOM   2558  CB  TYR B1820      78.613  65.545 157.231  1.00  0.00           C  
ATOM   2559  CG  TYR B1820      77.438  66.246 157.873  1.00  0.00           C  
ATOM   2560  CD1 TYR B1820      76.653  65.604 158.830  1.00  0.00           C  
ATOM   2561  CD2 TYR B1820      77.118  67.560 157.534  1.00  0.00           C  
ATOM   2562  CE1 TYR B1820      75.578  66.255 159.434  1.00  0.00           C  
ATOM   2563  CE2 TYR B1820      76.046  68.219 158.132  1.00  0.00           C  
ATOM   2564  CZ  TYR B1820      75.282  67.562 159.079  1.00  0.00           C  
ATOM   2565  OH  TYR B1820      74.225  68.215 159.670  1.00  0.00           O  
ATOM   2566  N   VAL B1821      77.809  65.042 154.265  1.00  0.00           N  
ATOM   2567  CA  VAL B1821      77.000  65.333 153.085  1.00  0.00           C  
ATOM   2568  C   VAL B1821      76.361  64.060 152.516  1.00  0.00           C  
ATOM   2569  O   VAL B1821      75.174  64.046 152.184  1.00  0.00           O  
ATOM   2570  CB  VAL B1821      77.854  66.019 151.985  1.00  0.00           C  
ATOM   2571  CG1 VAL B1821      77.065  66.116 150.686  1.00  0.00           C  
ATOM   2572  CG2 VAL B1821      78.268  67.416 152.445  1.00  0.00           C  
ATOM   2573  N   ASN B1822      77.145  62.993 152.405  1.00  0.00           N  
ATOM   2574  CA  ASN B1822      76.622  61.732 151.885  1.00  0.00           C  
ATOM   2575  C   ASN B1822      75.503  61.205 152.780  1.00  0.00           C  
ATOM   2576  O   ASN B1822      74.503  60.679 152.292  1.00  0.00           O  
ATOM   2577  CB  ASN B1822      77.745  60.698 151.780  1.00  0.00           C  
ATOM   2578  CG  ASN B1822      78.630  60.919 150.565  1.00  0.00           C  
ATOM   2579  OD1 ASN B1822      79.801  60.533 150.557  1.00  0.00           O  
ATOM   2580  ND2 ASN B1822      78.069  61.526 149.524  1.00  0.00           N  
ATOM   2581  N   GLU B1830      75.676  61.349 154.090  1.00  0.00           N  
ATOM   2582  CA  GLU B1830      74.667  60.897 155.041  1.00  0.00           C  
ATOM   2583  C   GLU B1830      73.360  61.666 154.884  1.00  0.00           C  
ATOM   2584  O   GLU B1830      72.287  61.066 154.841  1.00  0.00           O  
ATOM   2585  CB  GLU B1830      75.185  61.036 156.479  1.00  0.00           C  
ATOM   2586  CG  GLU B1830      76.201  59.968 156.871  1.00  0.00           C  
ATOM   2587  CD  GLU B1830      76.716  60.136 158.293  1.00  0.00           C  
ATOM   2588  OE1 GLU B1830      75.890  60.330 159.212  1.00  0.00           O  
ATOM   2589  OE2 GLU B1830      77.947  60.062 158.496  1.00  0.00           O  
ATOM   2590  N   LEU B1831      73.451  62.992 154.801  1.00  0.00           N  
ATOM   2591  CA  LEU B1831      72.262  63.832 154.648  1.00  0.00           C  
ATOM   2592  C   LEU B1831      71.578  63.564 153.316  1.00  0.00           C  
ATOM   2593  O   LEU B1831      70.357  63.577 153.222  1.00  0.00           O  
ATOM   2594  CB  LEU B1831      72.637  65.315 154.719  1.00  0.00           C  
ATOM   2595  CG  LEU B1831      73.237  65.843 156.023  1.00  0.00           C  
ATOM   2596  CD1 LEU B1831      73.540  67.322 155.866  1.00  0.00           C  
ATOM   2597  CD2 LEU B1831      72.272  65.610 157.172  1.00  0.00           C  
ATOM   2598  N   THR B1832      72.381  63.330 152.285  1.00  0.00           N  
ATOM   2599  CA  THR B1832      71.848  63.063 150.957  1.00  0.00           C  
ATOM   2600  C   THR B1832      70.986  61.811 150.983  1.00  0.00           C  
ATOM   2601  O   THR B1832      69.857  61.822 150.498  1.00  0.00           O  
ATOM   2602  CB  THR B1832      72.984  62.889 149.926  1.00  0.00           C  
ATOM   2603  OG1 THR B1832      73.756  64.095 149.869  1.00  0.00           O  
ATOM   2604  CG2 THR B1832      72.410  62.597 148.534  1.00  0.00           C  
ATOM   2605  N   GLN B1833      71.511  60.735 151.566  1.00  0.00           N  
ATOM   2606  CA  GLN B1833      70.740  59.498 151.642  1.00  0.00           C  
ATOM   2607  C   GLN B1833      69.497  59.706 152.498  1.00  0.00           C  
ATOM   2608  O   GLN B1833      68.438  59.149 152.209  1.00  0.00           O  
ATOM   2609  CB  GLN B1833      71.580  58.362 152.230  1.00  0.00           C  
ATOM   2610  CG  GLN B1833      70.886  57.007 152.157  1.00  0.00           C  
ATOM   2611  CD  GLN B1833      70.674  56.539 150.723  1.00  0.00           C  
ATOM   2612  OE1 GLN B1833      71.634  56.304 149.983  1.00  0.00           O  
ATOM   2613  NE2 GLN B1833      69.414  56.405 150.322  1.00  0.00           N  
ATOM   2614  N   LYS B1834      69.625  60.512 153.548  1.00  0.00           N  
ATOM   2615  CA  LYS B1834      68.493  60.779 154.421  1.00  0.00           C  
ATOM   2616  C   LYS B1834      67.368  61.532 153.706  1.00  0.00           C  
ATOM   2617  O   LYS B1834      66.198  61.191 153.860  1.00  0.00           O  
ATOM   2618  CB  LYS B1834      68.930  61.569 155.660  1.00  0.00           C  
ATOM   2619  CG  LYS B1834      67.795  61.800 156.636  1.00  0.00           C  
ATOM   2620  CD  LYS B1834      68.251  62.485 157.915  1.00  0.00           C  
ATOM   2621  CE  LYS B1834      67.068  62.717 158.847  1.00  0.00           C  
ATOM   2622  NZ  LYS B1834      67.482  63.304 160.148  1.00  0.00           N  
ATOM   2623  N   LEU B1835      67.712  62.559 152.933  1.00  0.00           N  
ATOM   2624  CA  LEU B1835      66.686  63.305 152.210  1.00  0.00           C  
ATOM   2625  C   LEU B1835      66.107  62.456 151.087  1.00  0.00           C  
ATOM   2626  O   LEU B1835      64.922  62.554 150.772  1.00  0.00           O  
ATOM   2627  CB  LEU B1835      67.252  64.606 151.635  1.00  0.00           C  
ATOM   2628  CG  LEU B1835      67.099  65.838 152.531  1.00  0.00           C  
ATOM   2629  CD1 LEU B1835      68.007  65.716 153.745  1.00  0.00           C  
ATOM   2630  CD2 LEU B1835      67.439  67.090 151.731  1.00  0.00           C  
ATOM   2631  N   SER B1836      66.945  61.616 150.493  1.00  0.00           N  
ATOM   2632  CA  SER B1836      66.495  60.745 149.417  1.00  0.00           C  
ATOM   2633  C   SER B1836      65.458  59.765 149.951  1.00  0.00           C  
ATOM   2634  O   SER B1836      64.418  59.541 149.323  1.00  0.00           O  
ATOM   2635  CB  SER B1836      67.670  59.974 148.824  1.00  0.00           C  
ATOM   2636  OG  SER B1836      67.230  59.169 147.743  1.00  0.00           O  
ATOM   2637  N   ASN B1837      65.737  59.182 151.115  1.00  0.00           N  
ATOM   2638  CA  ASN B1837      64.799  58.236 151.707  1.00  0.00           C  
ATOM   2639  C   ASN B1837      63.501  58.924 152.097  1.00  0.00           C  
ATOM   2640  O   ASN B1837      62.465  58.273 152.244  1.00  0.00           O  
ATOM   2641  CB  ASN B1837      65.418  57.547 152.927  1.00  0.00           C  
ATOM   2642  CG  ASN B1837      66.551  56.611 152.550  1.00  0.00           C  
ATOM   2643  OD1 ASN B1837      66.594  56.088 151.433  1.00  0.00           O  
ATOM   2644  ND2 ASN B1837      67.465  56.379 153.486  1.00  0.00           N  
ATOM   2645  N   ALA B1838      63.555  60.242 152.256  1.00  0.00           N  
ATOM   2646  CA  ALA B1838      62.375  61.014 152.613  1.00  0.00           C  
ATOM   2647  C   ALA B1838      61.578  61.390 151.359  1.00  0.00           C  
ATOM   2648  O   ALA B1838      60.590  62.115 151.440  1.00  0.00           O  
ATOM   2649  CB  ALA B1838      62.777  62.275 153.388  1.00  0.00           C  
ATOM   2650  N   GLY B1839      62.027  60.906 150.203  1.00  0.00           N  
ATOM   2651  CA  GLY B1839      61.320  61.174 148.960  1.00  0.00           C  
ATOM   2652  C   GLY B1839      61.665  62.464 148.243  1.00  0.00           C  
ATOM   2653  O   GLY B1839      60.986  62.853 147.297  1.00  0.00           O  
ATOM   2654  N   ILE B1840      62.723  63.130 148.680  1.00  0.00           N  
ATOM   2655  CA  ILE B1840      63.134  64.377 148.053  1.00  0.00           C  
ATOM   2656  C   ILE B1840      64.175  64.094 146.973  1.00  0.00           C  
ATOM   2657  O   ILE B1840      65.026  63.226 147.140  1.00  0.00           O  
ATOM   2658  CB  ILE B1840      63.722  65.337 149.121  1.00  0.00           C  
ATOM   2659  CG1 ILE B1840      62.623  65.691 150.133  1.00  0.00           C  
ATOM   2660  CG2 ILE B1840      64.306  66.583 148.463  1.00  0.00           C  
ATOM   2661  CD1 ILE B1840      63.123  66.374 151.383  1.00  0.00           C  
ATOM   2662  N   ARG B1841      64.089  64.800 145.848  1.00  0.00           N  
ATOM   2663  CA  ARG B1841      65.068  64.614 144.784  1.00  0.00           C  
ATOM   2664  C   ARG B1841      66.288  65.444 145.167  1.00  0.00           C  
ATOM   2665  O   ARG B1841      66.306  66.672 145.034  1.00  0.00           O  
ATOM   2666  CB  ARG B1841      64.494  65.047 143.434  1.00  0.00           C  
ATOM   2667  CG  ARG B1841      63.358  64.140 142.959  1.00  0.00           C  
ATOM   2668  CD  ARG B1841      62.979  64.429 141.514  1.00  0.00           C  
ATOM   2669  NE  ARG B1841      62.278  65.694 141.326  1.00  0.00           N  
ATOM   2670  CZ  ARG B1841      60.981  65.883 141.561  1.00  0.00           C  
ATOM   2671  NH1 ARG B1841      60.226  64.885 142.011  1.00  0.00           N  
ATOM   2672  NH2 ARG B1841      60.428  67.060 141.298  1.00  0.00           N  
ATOM   2673  N   VAL B1842      67.302  64.750 145.663  1.00  0.00           N  
ATOM   2674  CA  VAL B1842      68.512  65.396 146.146  1.00  0.00           C  
ATOM   2675  C   VAL B1842      69.799  64.848 145.543  1.00  0.00           C  
ATOM   2676  O   VAL B1842      69.894  63.672 145.192  1.00  0.00           O  
ATOM   2677  CB  VAL B1842      68.585  65.260 147.688  1.00  0.00           C  
ATOM   2678  CG1 VAL B1842      68.562  63.784 148.079  1.00  0.00           C  
ATOM   2679  CG2 VAL B1842      69.835  65.942 148.224  1.00  0.00           C  
ATOM   2680  N   LYS B1843      70.796  65.715 145.427  1.00  0.00           N  
ATOM   2681  CA  LYS B1843      72.087  65.318 144.891  1.00  0.00           C  
ATOM   2682  C   LYS B1843      73.185  65.930 145.736  1.00  0.00           C  
ATOM   2683  O   LYS B1843      73.021  67.016 146.291  1.00  0.00           O  
ATOM   2684  CB  LYS B1843      72.238  65.779 143.437  1.00  0.00           C  
ATOM   2685  CG  LYS B1843      71.661  67.152 143.170  1.00  0.00           C  
ATOM   2686  CD  LYS B1843      71.738  67.541 141.691  1.00  0.00           C  
ATOM   2687  CE  LYS B1843      73.128  68.014 141.305  1.00  0.00           C  
ATOM   2688  NZ  LYS B1843      73.172  68.561 139.927  1.00  0.00           N  
ATOM   2689  N   ALA B1844      74.294  65.211 145.844  1.00  0.00           N  
ATOM   2690  CA  ALA B1844      75.439  65.686 146.602  1.00  0.00           C  
ATOM   2691  C   ALA B1844      76.457  66.253 145.617  1.00  0.00           C  
ATOM   2692  O   ALA B1844      76.679  65.693 144.542  1.00  0.00           O  
ATOM   2693  CB  ALA B1844      76.053  64.536 147.395  1.00  0.00           C  
ATOM   2694  N   ASP B1845      77.065  67.379 145.968  1.00  0.00           N  
ATOM   2695  CA  ASP B1845      78.073  67.974 145.105  1.00  0.00           C  
ATOM   2696  C   ASP B1845      79.356  67.996 145.914  1.00  0.00           C  
ATOM   2697  O   ASP B1845      79.608  68.932 146.672  1.00  0.00           O  
ATOM   2698  CB  ASP B1845      77.686  69.401 144.700  1.00  0.00           C  
ATOM   2699  CG  ASP B1845      78.729  70.056 143.807  1.00  0.00           C  
ATOM   2700  OD1 ASP B1845      79.837  69.490 143.660  1.00  0.00           O  
ATOM   2701  OD2 ASP B1845      78.447  71.141 143.254  1.00  0.00           O  
ATOM   2702  N   LEU B1847      80.162  66.953 145.752  1.00  0.00           N  
ATOM   2703  CA  LEU B1847      81.412  66.832 146.490  1.00  0.00           C  
ATOM   2704  C   LEU B1847      82.626  67.203 145.653  1.00  0.00           C  
ATOM   2705  O   LEU B1847      83.763  66.901 146.029  1.00  0.00           O  
ATOM   2706  CB  LEU B1847      81.569  65.399 147.001  1.00  0.00           C  
ATOM   2707  CG  LEU B1847      80.392  64.837 147.802  1.00  0.00           C  
ATOM   2708  CD1 LEU B1847      80.682  63.394 148.183  1.00  0.00           C  
ATOM   2709  CD2 LEU B1847      80.156  65.685 149.043  1.00  0.00           C  
ATOM   2710  N   ARG B1848      82.389  67.855 144.521  1.00  0.00           N  
ATOM   2711  CA  ARG B1848      83.478  68.246 143.641  1.00  0.00           C  
ATOM   2712  C   ARG B1848      84.514  69.118 144.328  1.00  0.00           C  
ATOM   2713  O   ARG B1848      84.231  69.801 145.312  1.00  0.00           O  
ATOM   2714  CB  ARG B1848      82.943  68.999 142.425  1.00  0.00           C  
ATOM   2715  CG  ARG B1848      82.064  68.187 141.501  1.00  0.00           C  
ATOM   2716  CD  ARG B1848      81.563  69.088 140.394  1.00  0.00           C  
ATOM   2717  NE  ARG B1848      80.745  70.168 140.940  1.00  0.00           N  
ATOM   2718  CZ  ARG B1848      80.297  71.197 140.232  1.00  0.00           C  
ATOM   2719  NH1 ARG B1848      80.592  71.297 138.941  1.00  0.00           N  
ATOM   2720  NH2 ARG B1848      79.537  72.116 140.811  1.00  0.00           N  
ATOM   2721  N   ASN B1849      85.726  69.084 143.791  1.00  0.00           N  
ATOM   2722  CA  ASN B1849      86.810  69.893 144.315  1.00  0.00           C  
ATOM   2723  C   ASN B1849      86.722  71.256 143.636  1.00  0.00           C  
ATOM   2724  O   ASN B1849      87.496  71.570 142.734  1.00  0.00           O  
ATOM   2725  CB  ASN B1849      88.154  69.235 144.011  1.00  0.00           C  
ATOM   2726  CG  ASN B1849      89.322  70.080 144.461  1.00  0.00           C  
ATOM   2727  OD1 ASN B1849      89.358  70.551 145.599  1.00  0.00           O  
ATOM   2728  ND2 ASN B1849      90.290  70.277 143.569  1.00  0.00           N  
ATOM   2729  N   GLU B1869      85.741  72.046 144.056  1.00  0.00           N  
ATOM   2730  CA  GLU B1869      85.526  73.385 143.512  1.00  0.00           C  
ATOM   2731  C   GLU B1869      85.191  74.290 144.691  1.00  0.00           C  
ATOM   2732  O   GLU B1869      84.747  73.817 145.730  1.00  0.00           O  
ATOM   2733  CB  GLU B1869      84.345  73.392 142.537  1.00  0.00           C  
ATOM   2734  CG  GLU B1869      84.477  72.485 141.320  1.00  0.00           C  
ATOM   2735  CD  GLU B1869      85.440  73.021 140.280  1.00  0.00           C  
ATOM   2736  OE1 GLU B1869      85.682  74.245 140.264  1.00  0.00           O  
ATOM   2737  OE2 GLU B1869      85.945  72.223 139.460  1.00  0.00           O  
ATOM   2738  N   LYS B1870      85.395  75.593 144.535  1.00  0.00           N  
ATOM   2739  CA  LYS B1870      85.085  76.509 145.623  1.00  0.00           C  
ATOM   2740  C   LYS B1870      83.580  76.518 145.843  1.00  0.00           C  
ATOM   2741  O   LYS B1870      82.808  76.373 144.895  1.00  0.00           O  
ATOM   2742  CB  LYS B1870      85.600  77.912 145.300  1.00  0.00           C  
ATOM   2743  CG  LYS B1870      87.124  77.984 145.240  1.00  0.00           C  
ATOM   2744  CD  LYS B1870      87.613  79.412 145.316  1.00  0.00           C  
ATOM   2745  CE  LYS B1870      89.126  79.461 145.410  1.00  0.00           C  
ATOM   2746  NZ  LYS B1870      89.611  80.845 145.637  1.00  0.00           N  
ATOM   2747  N   ILE B1871      83.167  76.667 147.096  1.00  0.00           N  
ATOM   2748  CA  ILE B1871      81.750  76.654 147.426  1.00  0.00           C  
ATOM   2749  C   ILE B1871      80.969  77.700 146.625  1.00  0.00           C  
ATOM   2750  O   ILE B1871      79.842  77.447 146.212  1.00  0.00           O  
ATOM   2751  CB  ILE B1871      81.530  76.859 148.953  1.00  0.00           C  
ATOM   2752  CG1 ILE B1871      80.059  76.628 149.310  1.00  0.00           C  
ATOM   2753  CG2 ILE B1871      81.973  78.262 149.372  1.00  0.00           C  
ATOM   2754  CD1 ILE B1871      79.566  75.235 148.965  1.00  0.00           C  
ATOM   2755  N   GLY B1872      81.574  78.863 146.390  1.00  0.00           N  
ATOM   2756  CA  GLY B1872      80.892  79.906 145.631  1.00  0.00           C  
ATOM   2757  C   GLY B1872      80.680  79.540 144.174  1.00  0.00           C  
ATOM   2758  O   GLY B1872      79.786  80.073 143.503  1.00  0.00           O  
ATOM   2759  N   PHE B1873      81.526  78.646 143.678  1.00  0.00           N  
ATOM   2760  CA  PHE B1873      81.444  78.162 142.307  1.00  0.00           C  
ATOM   2761  C   PHE B1873      80.270  77.176 142.266  1.00  0.00           C  
ATOM   2762  O   PHE B1873      79.433  77.212 141.361  1.00  0.00           O  
ATOM   2763  CB  PHE B1873      82.760  77.460 141.942  1.00  0.00           C  
ATOM   2764  CG  PHE B1873      82.767  76.827 140.582  1.00  0.00           C  
ATOM   2765  CD1 PHE B1873      83.329  77.485 139.492  1.00  0.00           C  
ATOM   2766  CD2 PHE B1873      82.235  75.554 140.393  1.00  0.00           C  
ATOM   2767  CE1 PHE B1873      83.367  76.886 138.232  1.00  0.00           C  
ATOM   2768  CE2 PHE B1873      82.267  74.946 139.134  1.00  0.00           C  
ATOM   2769  CZ  PHE B1873      82.833  75.610 138.054  1.00  0.00           C  
ATOM   2770  N   LYS B1874      80.202  76.301 143.262  1.00  0.00           N  
ATOM   2771  CA  LYS B1874      79.112  75.333 143.318  1.00  0.00           C  
ATOM   2772  C   LYS B1874      77.774  76.056 143.445  1.00  0.00           C  
ATOM   2773  O   LYS B1874      76.825  75.762 142.712  1.00  0.00           O  
ATOM   2774  CB  LYS B1874      79.289  74.389 144.511  1.00  0.00           C  
ATOM   2775  CG  LYS B1874      80.542  73.526 144.460  1.00  0.00           C  
ATOM   2776  CD  LYS B1874      80.589  72.588 145.658  1.00  0.00           C  
ATOM   2777  CE  LYS B1874      81.831  71.717 145.639  1.00  0.00           C  
ATOM   2778  NZ  LYS B1874      81.837  70.783 146.796  1.00  0.00           N  
ATOM   2779  N   ILE B1875      77.693  77.001 144.381  1.00  0.00           N  
ATOM   2780  CA  ILE B1875      76.452  77.737 144.590  1.00  0.00           C  
ATOM   2781  C   ILE B1875      75.982  78.433 143.318  1.00  0.00           C  
ATOM   2782  O   ILE B1875      74.792  78.407 143.003  1.00  0.00           O  
ATOM   2783  CB  ILE B1875      76.598  78.766 145.746  1.00  0.00           C  
ATOM   2784  CG1 ILE B1875      76.860  78.008 147.054  1.00  0.00           C  
ATOM   2785  CG2 ILE B1875      75.324  79.637 145.848  1.00  0.00           C  
ATOM   2786  CD1 ILE B1875      77.066  78.896 148.279  1.00  0.00           C  
ATOM   2787  N   ARG B1876      76.903  79.038 142.573  1.00  0.00           N  
ATOM   2788  CA  ARG B1876      76.509  79.707 141.343  1.00  0.00           C  
ATOM   2789  C   ARG B1876      75.969  78.705 140.324  1.00  0.00           C  
ATOM   2790  O   ARG B1876      74.965  78.966 139.657  1.00  0.00           O  
ATOM   2791  CB  ARG B1876      77.691  80.472 140.738  1.00  0.00           C  
ATOM   2792  CG  ARG B1876      77.354  81.208 139.444  1.00  0.00           C  
ATOM   2793  CD  ARG B1876      76.233  82.228 139.629  1.00  0.00           C  
ATOM   2794  NE  ARG B1876      75.905  82.880 138.364  1.00  0.00           N  
ATOM   2795  CZ  ARG B1876      74.823  83.624 138.159  1.00  0.00           C  
ATOM   2796  NH1 ARG B1876      73.948  83.817 139.134  1.00  0.00           N  
ATOM   2797  NH2 ARG B1876      74.617  84.177 136.972  1.00  0.00           N  
ATOM   2798  N   GLU B1877      76.629  77.556 140.206  1.00  0.00           N  
ATOM   2799  CA  GLU B1877      76.185  76.545 139.254  1.00  0.00           C  
ATOM   2800  C   GLU B1877      74.764  76.082 139.528  1.00  0.00           C  
ATOM   2801  O   GLU B1877      73.932  76.027 138.618  1.00  0.00           O  
ATOM   2802  CB  GLU B1877      77.109  75.329 139.290  1.00  0.00           C  
ATOM   2803  CG  GLU B1877      76.753  74.279 138.242  1.00  0.00           C  
ATOM   2804  CD  GLU B1877      77.742  73.139 138.208  1.00  0.00           C  
ATOM   2805  OE1 GLU B1877      78.957  73.415 138.316  1.00  0.00           O  
ATOM   2806  OE2 GLU B1877      77.308  71.969 138.062  1.00  0.00           O  
ATOM   2807  N   HIS B1878      74.477  75.741 140.777  1.00  0.00           N  
ATOM   2808  CA  HIS B1878      73.142  75.259 141.093  1.00  0.00           C  
ATOM   2809  C   HIS B1878      72.096  76.354 141.090  1.00  0.00           C  
ATOM   2810  O   HIS B1878      70.908  76.092 140.901  1.00  0.00           O  
ATOM   2811  CB  HIS B1878      73.194  74.484 142.399  1.00  0.00           C  
ATOM   2812  CG  HIS B1878      74.125  73.316 142.324  1.00  0.00           C  
ATOM   2813  ND1 HIS B1878      75.215  73.173 143.154  1.00  0.00           N  
ATOM   2814  CD2 HIS B1878      74.187  72.293 141.440  1.00  0.00           C  
ATOM   2815  CE1 HIS B1878      75.913  72.115 142.780  1.00  0.00           C  
ATOM   2816  NE2 HIS B1878      75.311  71.563 141.741  1.00  0.00           N  
ATOM   2817  N   THR B1879      72.535  77.592 141.279  1.00  0.00           N  
ATOM   2818  CA  THR B1879      71.622  78.720 141.232  1.00  0.00           C  
ATOM   2819  C   THR B1879      71.180  78.863 139.779  1.00  0.00           C  
ATOM   2820  O   THR B1879      69.991  79.048 139.487  1.00  0.00           O  
ATOM   2821  CB  THR B1879      72.335  80.013 141.677  1.00  0.00           C  
ATOM   2822  OG1 THR B1879      72.573  79.950 143.086  1.00  0.00           O  
ATOM   2823  CG2 THR B1879      71.487  81.226 141.354  1.00  0.00           C  
ATOM   2824  N   LEU B1880      72.138  78.751 138.866  1.00  0.00           N  
ATOM   2825  CA  LEU B1880      71.832  78.857 137.445  1.00  0.00           C  
ATOM   2826  C   LEU B1880      70.981  77.684 136.975  1.00  0.00           C  
ATOM   2827  O   LEU B1880      70.208  77.820 136.030  1.00  0.00           O  
ATOM   2828  CB  LEU B1880      73.114  78.935 136.624  1.00  0.00           C  
ATOM   2829  CG  LEU B1880      73.725  80.337 136.611  1.00  0.00           C  
ATOM   2830  CD1 LEU B1880      75.030  80.310 135.843  1.00  0.00           C  
ATOM   2831  CD2 LEU B1880      72.737  81.316 135.969  1.00  0.00           C  
ATOM   2832  N   ARG B1881      71.125  76.537 137.634  1.00  0.00           N  
ATOM   2833  CA  ARG B1881      70.332  75.356 137.277  1.00  0.00           C  
ATOM   2834  C   ARG B1881      68.949  75.431 137.916  1.00  0.00           C  
ATOM   2835  O   ARG B1881      68.109  74.539 137.738  1.00  0.00           O  
ATOM   2836  CB  ARG B1881      71.050  74.076 137.723  1.00  0.00           C  
ATOM   2837  CG  ARG B1881      72.075  73.555 136.728  1.00  0.00           C  
ATOM   2838  CD  ARG B1881      71.375  73.033 135.480  1.00  0.00           C  
ATOM   2839  NE  ARG B1881      72.295  72.521 134.469  1.00  0.00           N  
ATOM   2840  CZ  ARG B1881      72.479  71.231 134.203  1.00  0.00           C  
ATOM   2841  NH1 ARG B1881      71.805  70.303 134.874  1.00  0.00           N  
ATOM   2842  NH2 ARG B1881      73.340  70.873 133.262  1.00  0.00           N  
ATOM   2843  N   ARG B1882      68.717  76.498 138.675  1.00  0.00           N  
ATOM   2844  CA  ARG B1882      67.434  76.725 139.328  1.00  0.00           C  
ATOM   2845  C   ARG B1882      67.032  75.663 140.359  1.00  0.00           C  
ATOM   2846  O   ARG B1882      65.848  75.328 140.502  1.00  0.00           O  
ATOM   2847  CB  ARG B1882      66.330  76.863 138.271  1.00  0.00           C  
ATOM   2848  CG  ARG B1882      66.677  77.780 137.107  1.00  0.00           C  
ATOM   2849  CD  ARG B1882      67.250  79.094 137.596  1.00  0.00           C  
ATOM   2850  NE  ARG B1882      67.384  80.087 136.536  1.00  0.00           N  
ATOM   2851  CZ  ARG B1882      68.156  81.161 136.634  1.00  0.00           C  
ATOM   2852  NH1 ARG B1882      68.875  81.363 137.734  1.00  0.00           N  
ATOM   2853  NH2 ARG B1882      68.174  82.056 135.655  1.00  0.00           N  
ATOM   2854  N   VAL B1883      68.012  75.136 141.085  1.00  0.00           N  
ATOM   2855  CA  VAL B1883      67.732  74.155 142.132  1.00  0.00           C  
ATOM   2856  C   VAL B1883      67.083  74.935 143.284  1.00  0.00           C  
ATOM   2857  O   VAL B1883      67.685  75.861 143.832  1.00  0.00           O  
ATOM   2858  CB  VAL B1883      69.038  73.487 142.620  1.00  0.00           C  
ATOM   2859  CG1 VAL B1883      68.755  72.597 143.810  1.00  0.00           C  
ATOM   2860  CG2 VAL B1883      69.667  72.687 141.492  1.00  0.00           C  
ATOM   2861  N   PRO B1884      65.844  74.587 143.660  1.00  0.00           N  
ATOM   2862  CA  PRO B1884      65.143  75.283 144.749  1.00  0.00           C  
ATOM   2863  C   PRO B1884      65.975  75.592 145.990  1.00  0.00           C  
ATOM   2864  O   PRO B1884      66.106  76.757 146.380  1.00  0.00           O  
ATOM   2865  CB  PRO B1884      63.980  74.350 145.064  1.00  0.00           C  
ATOM   2866  CG  PRO B1884      63.640  73.810 143.700  1.00  0.00           C  
ATOM   2867  CD  PRO B1884      65.007  73.500 143.114  1.00  0.00           C  
ATOM   2868  N   TYR B1885      66.537  74.551 146.596  1.00  0.00           N  
ATOM   2869  CA  TYR B1885      67.317  74.702 147.817  1.00  0.00           C  
ATOM   2870  C   TYR B1885      68.733  74.150 147.772  1.00  0.00           C  
ATOM   2871  O   TYR B1885      68.991  73.063 147.243  1.00  0.00           O  
ATOM   2872  CB  TYR B1885      66.573  74.037 148.969  1.00  0.00           C  
ATOM   2873  CG  TYR B1885      65.201  74.612 149.203  1.00  0.00           C  
ATOM   2874  CD1 TYR B1885      65.036  75.790 149.927  1.00  0.00           C  
ATOM   2875  CD2 TYR B1885      64.065  73.993 148.674  1.00  0.00           C  
ATOM   2876  CE1 TYR B1885      63.779  76.339 150.124  1.00  0.00           C  
ATOM   2877  CE2 TYR B1885      62.802  74.537 148.861  1.00  0.00           C  
ATOM   2878  CZ  TYR B1885      62.666  75.708 149.589  1.00  0.00           C  
ATOM   2879  OH  TYR B1885      61.416  76.234 149.810  1.00  0.00           O  
ATOM   2880  N   MET B1886      69.651  74.910 148.356  1.00  0.00           N  
ATOM   2881  CA  MET B1886      71.041  74.500 148.430  1.00  0.00           C  
ATOM   2882  C   MET B1886      71.440  74.412 149.894  1.00  0.00           C  
ATOM   2883  O   MET B1886      71.199  75.342 150.663  1.00  0.00           O  
ATOM   2884  CB  MET B1886      71.925  75.505 147.692  1.00  0.00           C  
ATOM   2885  CG  MET B1886      71.794  75.402 146.181  1.00  0.00           C  
ATOM   2886  SD  MET B1886      72.373  76.854 145.300  1.00  0.00           S  
ATOM   2887  CE  MET B1886      70.897  77.845 145.389  1.00  0.00           C  
ATOM   2888  N   LEU B1887      72.019  73.280 150.282  1.00  0.00           N  
ATOM   2889  CA  LEU B1887      72.461  73.079 151.655  1.00  0.00           C  
ATOM   2890  C   LEU B1887      73.979  73.068 151.667  1.00  0.00           C  
ATOM   2891  O   LEU B1887      74.614  72.275 150.974  1.00  0.00           O  
ATOM   2892  CB  LEU B1887      71.938  71.752 152.212  1.00  0.00           C  
ATOM   2893  CG  LEU B1887      70.455  71.420 152.025  1.00  0.00           C  
ATOM   2894  CD1 LEU B1887      70.084  70.257 152.936  1.00  0.00           C  
ATOM   2895  CD2 LEU B1887      69.594  72.621 152.331  1.00  0.00           C  
ATOM   2896  N   VAL B1888      74.561  73.969 152.447  1.00  0.00           N  
ATOM   2897  CA  VAL B1888      76.005  74.057 152.547  1.00  0.00           C  
ATOM   2898  C   VAL B1888      76.430  73.460 153.877  1.00  0.00           C  
ATOM   2899  O   VAL B1888      75.865  73.786 154.922  1.00  0.00           O  
ATOM   2900  CB  VAL B1888      76.478  75.520 152.472  1.00  0.00           C  
ATOM   2901  CG1 VAL B1888      77.985  75.591 152.676  1.00  0.00           C  
ATOM   2902  CG2 VAL B1888      76.098  76.116 151.128  1.00  0.00           C  
ATOM   2903  N   CYS B1889      77.420  72.578 153.831  1.00  0.00           N  
ATOM   2904  CA  CYS B1889      77.905  71.930 155.038  1.00  0.00           C  
ATOM   2905  C   CYS B1889      79.391  72.176 155.267  1.00  0.00           C  
ATOM   2906  O   CYS B1889      80.240  71.671 154.530  1.00  0.00           O  
ATOM   2907  CB  CYS B1889      77.631  70.422 154.970  1.00  0.00           C  
ATOM   2908  SG  CYS B1889      75.870  69.983 154.791  1.00  0.00           S  
ATOM   2909  N   GLY B1890      79.693  72.978 156.283  1.00  0.00           N  
ATOM   2910  CA  GLY B1890      81.074  73.259 156.634  1.00  0.00           C  
ATOM   2911  C   GLY B1890      81.352  72.496 157.918  1.00  0.00           C  
ATOM   2912  O   GLY B1890      80.525  71.689 158.343  1.00  0.00           O  
ATOM   2913  N   ASP B1891      82.498  72.738 158.546  1.00  0.00           N  
ATOM   2914  CA  ASP B1891      82.820  72.038 159.784  1.00  0.00           C  
ATOM   2915  C   ASP B1891      81.808  72.373 160.875  1.00  0.00           C  
ATOM   2916  O   ASP B1891      81.448  71.520 161.688  1.00  0.00           O  
ATOM   2917  CB  ASP B1891      84.234  72.402 160.245  1.00  0.00           C  
ATOM   2918  CG  ASP B1891      85.286  72.051 159.212  1.00  0.00           C  
ATOM   2919  OD1 ASP B1891      85.289  70.893 158.739  1.00  0.00           O  
ATOM   2920  OD2 ASP B1891      86.113  72.926 158.872  1.00  0.00           O  
ATOM   2921  N   LYS B1892      81.342  73.617 160.880  1.00  0.00           N  
ATOM   2922  CA  LYS B1892      80.365  74.067 161.864  1.00  0.00           C  
ATOM   2923  C   LYS B1892      79.071  73.265 161.758  1.00  0.00           C  
ATOM   2924  O   LYS B1892      78.451  72.934 162.769  1.00  0.00           O  
ATOM   2925  CB  LYS B1892      80.081  75.561 161.670  1.00  0.00           C  
ATOM   2926  CG  LYS B1892      78.923  76.095 162.500  1.00  0.00           C  
ATOM   2927  CD  LYS B1892      78.933  77.619 162.576  1.00  0.00           C  
ATOM   2928  CE  LYS B1892      79.901  78.129 163.648  1.00  0.00           C  
ATOM   2929  NZ  LYS B1892      81.322  77.732 163.408  1.00  0.00           N  
ATOM   2930  N   GLU B1893      78.669  72.950 160.531  1.00  0.00           N  
ATOM   2931  CA  GLU B1893      77.452  72.181 160.303  1.00  0.00           C  
ATOM   2932  C   GLU B1893      77.636  70.718 160.706  1.00  0.00           C  
ATOM   2933  O   GLU B1893      76.738  70.105 161.283  1.00  0.00           O  
ATOM   2934  CB  GLU B1893      77.041  72.259 158.825  1.00  0.00           C  
ATOM   2935  CG  GLU B1893      76.399  73.579 158.398  1.00  0.00           C  
ATOM   2936  CD  GLU B1893      77.341  74.769 158.492  1.00  0.00           C  
ATOM   2937  OE1 GLU B1893      78.454  74.698 157.932  1.00  0.00           O  
ATOM   2938  OE2 GLU B1893      76.960  75.781 159.117  1.00  0.00           O  
ATOM   2939  N   VAL B1894      78.807  70.166 160.401  1.00  0.00           N  
ATOM   2940  CA  VAL B1894      79.110  68.774 160.718  1.00  0.00           C  
ATOM   2941  C   VAL B1894      79.056  68.466 162.211  1.00  0.00           C  
ATOM   2942  O   VAL B1894      78.491  67.453 162.619  1.00  0.00           O  
ATOM   2943  CB  VAL B1894      80.503  68.373 160.192  1.00  0.00           C  
ATOM   2944  CG1 VAL B1894      80.812  66.940 160.584  1.00  0.00           C  
ATOM   2945  CG2 VAL B1894      80.554  68.527 158.682  1.00  0.00           C  
ATOM   2946  N   GLU B1895      79.641  69.333 163.029  1.00  0.00           N  
ATOM   2947  CA  GLU B1895      79.638  69.102 164.470  1.00  0.00           C  
ATOM   2948  C   GLU B1895      78.410  69.684 165.159  1.00  0.00           C  
ATOM   2949  O   GLU B1895      78.279  69.614 166.378  1.00  0.00           O  
ATOM   2950  CB  GLU B1895      80.913  69.668 165.102  1.00  0.00           C  
ATOM   2951  CG  GLU B1895      82.181  68.894 164.743  1.00  0.00           C  
ATOM   2952  CD  GLU B1895      82.086  67.413 165.085  1.00  0.00           C  
ATOM   2953  OE1 GLU B1895      81.759  67.081 166.247  1.00  0.00           O  
ATOM   2954  OE2 GLU B1895      82.348  66.578 164.192  1.00  0.00           O  
ATOM   2955  N   SER B1896      77.506  70.255 164.373  1.00  0.00           N  
ATOM   2956  CA  SER B1896      76.287  70.836 164.918  1.00  0.00           C  
ATOM   2957  C   SER B1896      75.079  69.982 164.542  1.00  0.00           C  
ATOM   2958  O   SER B1896      74.059  69.985 165.233  1.00  0.00           O  
ATOM   2959  CB  SER B1896      76.101  72.254 164.380  1.00  0.00           C  
ATOM   2960  OG  SER B1896      74.915  72.834 164.885  1.00  0.00           O  
ATOM   2961  N   GLY B1898      75.201  69.254 163.437  1.00  0.00           N  
ATOM   2962  CA  GLY B1898      74.110  68.411 162.986  1.00  0.00           C  
ATOM   2963  C   GLY B1898      73.066  69.188 162.207  1.00  0.00           C  
ATOM   2964  O   GLY B1898      72.005  68.657 161.886  1.00  0.00           O  
ATOM   2965  N   LYS B1899      73.362  70.449 161.905  1.00  0.00           N  
ATOM   2966  CA  LYS B1899      72.436  71.291 161.153  1.00  0.00           C  
ATOM   2967  C   LYS B1899      72.978  71.535 159.744  1.00  0.00           C  
ATOM   2968  O   LYS B1899      73.992  70.959 159.355  1.00  0.00           O  
ATOM   2969  CB  LYS B1899      72.237  72.637 161.859  1.00  0.00           C  
ATOM   2970  CG  LYS B1899      71.667  72.548 163.269  1.00  0.00           C  
ATOM   2971  CD  LYS B1899      71.347  73.941 163.799  1.00  0.00           C  
ATOM   2972  CE  LYS B1899      71.076  73.938 165.297  1.00  0.00           C  
ATOM   2973  NZ  LYS B1899      69.926  73.074 165.686  1.00  0.00           N  
ATOM   2974  N   VAL B1900      72.292  72.389 158.989  1.00  0.00           N  
ATOM   2975  CA  VAL B1900      72.705  72.730 157.631  1.00  0.00           C  
ATOM   2976  C   VAL B1900      72.443  74.201 157.335  1.00  0.00           C  
ATOM   2977  O   VAL B1900      71.493  74.787 157.856  1.00  0.00           O  
ATOM   2978  CB  VAL B1900      71.948  71.888 156.564  1.00  0.00           C  
ATOM   2979  CG1 VAL B1900      72.352  70.430 156.659  1.00  0.00           C  
ATOM   2980  CG2 VAL B1900      70.445  72.042 156.749  1.00  0.00           C  
ATOM   2981  N   ALA B1901      73.293  74.792 156.501  1.00  0.00           N  
ATOM   2982  CA  ALA B1901      73.142  76.190 156.105  1.00  0.00           C  
ATOM   2983  C   ALA B1901      72.314  76.160 154.821  1.00  0.00           C  
ATOM   2984  O   ALA B1901      72.706  75.520 153.848  1.00  0.00           O  
ATOM   2985  CB  ALA B1901      74.506  76.815 155.845  1.00  0.00           C  
ATOM   2986  N   VAL B1902      71.181  76.854 154.822  1.00  0.00           N  
ATOM   2987  CA  VAL B1902      70.278  76.853 153.670  1.00  0.00           C  
ATOM   2988  C   VAL B1902      70.246  78.137 152.837  1.00  0.00           C  
ATOM   2989  O   VAL B1902      70.187  79.240 153.373  1.00  0.00           O  
ATOM   2990  CB  VAL B1902      68.845  76.538 154.135  1.00  0.00           C  
ATOM   2991  CG1 VAL B1902      67.917  76.371 152.929  1.00  0.00           C  
ATOM   2992  CG2 VAL B1902      68.850  75.278 154.992  1.00  0.00           C  
ATOM   2993  N   ARG B1903      70.276  77.964 151.517  1.00  0.00           N  
ATOM   2994  CA  ARG B1903      70.236  79.060 150.551  1.00  0.00           C  
ATOM   2995  C   ARG B1903      69.202  78.693 149.491  1.00  0.00           C  
ATOM   2996  O   ARG B1903      68.979  77.513 149.241  1.00  0.00           O  
ATOM   2997  CB  ARG B1903      71.578  79.201 149.836  1.00  0.00           C  
ATOM   2998  CG  ARG B1903      72.699  79.780 150.645  1.00  0.00           C  
ATOM   2999  CD  ARG B1903      73.210  81.014 149.938  1.00  0.00           C  
ATOM   3000  NE  ARG B1903      74.328  81.616 150.640  1.00  0.00           N  
ATOM   3001  CZ  ARG B1903      74.496  82.925 150.781  1.00  0.00           C  
ATOM   3002  NH1 ARG B1903      73.609  83.767 150.267  1.00  0.00           N  
ATOM   3003  NH2 ARG B1903      75.556  83.391 151.426  1.00  0.00           N  
ATOM   3004  N   THR B1904      68.583  79.688 148.863  1.00  0.00           N  
ATOM   3005  CA  THR B1904      67.616  79.398 147.802  1.00  0.00           C  
ATOM   3006  C   THR B1904      68.166  79.892 146.469  1.00  0.00           C  
ATOM   3007  O   THR B1904      69.098  80.699 146.426  1.00  0.00           O  
ATOM   3008  CB  THR B1904      66.259  80.083 148.024  1.00  0.00           C  
ATOM   3009  OG1 THR B1904      66.385  81.487 147.770  1.00  0.00           O  
ATOM   3010  CG2 THR B1904      65.768  79.850 149.432  1.00  0.00           C  
ATOM   3011  N   ARG B1905      67.580  79.402 145.378  1.00  0.00           N  
ATOM   3012  CA  ARG B1905      68.002  79.780 144.035  1.00  0.00           C  
ATOM   3013  C   ARG B1905      67.722  81.250 143.743  1.00  0.00           C  
ATOM   3014  O   ARG B1905      68.200  81.786 142.749  1.00  0.00           O  
ATOM   3015  CB  ARG B1905      67.284  78.910 143.001  1.00  0.00           C  
ATOM   3016  CG  ARG B1905      65.782  79.044 143.077  1.00  0.00           C  
ATOM   3017  CD  ARG B1905      65.091  78.038 142.180  1.00  0.00           C  
ATOM   3018  NE  ARG B1905      63.654  78.051 142.418  1.00  0.00           N  
ATOM   3019  CZ  ARG B1905      62.794  77.224 141.834  1.00  0.00           C  
ATOM   3020  NH1 ARG B1905      63.231  76.321 140.967  1.00  0.00           N  
ATOM   3021  NH2 ARG B1905      61.506  77.288 142.142  1.00  0.00           N  
ATOM   3022  N   ARG B1906      66.933  81.891 144.601  1.00  0.00           N  
ATOM   3023  CA  ARG B1906      66.622  83.305 144.424  1.00  0.00           C  
ATOM   3024  C   ARG B1906      67.680  84.137 145.148  1.00  0.00           C  
ATOM   3025  O   ARG B1906      67.611  85.369 145.162  1.00  0.00           O  
ATOM   3026  CB  ARG B1906      65.230  83.622 144.979  1.00  0.00           C  
ATOM   3027  CG  ARG B1906      64.087  82.991 144.200  1.00  0.00           C  
ATOM   3028  CD  ARG B1906      63.951  83.598 142.822  1.00  0.00           C  
ATOM   3029  NE  ARG B1906      62.738  83.138 142.145  1.00  0.00           N  
ATOM   3030  CZ  ARG B1906      62.399  83.487 140.909  1.00  0.00           C  
ATOM   3031  NH1 ARG B1906      63.179  84.302 140.211  1.00  0.00           N  
ATOM   3032  NH2 ARG B1906      61.281  83.017 140.371  1.00  0.00           N  
ATOM   3033  N   GLY B1907      68.648  83.448 145.752  1.00  0.00           N  
ATOM   3034  CA  GLY B1907      69.733  84.110 146.458  1.00  0.00           C  
ATOM   3035  C   GLY B1907      69.483  84.419 147.924  1.00  0.00           C  
ATOM   3036  O   GLY B1907      70.297  85.082 148.575  1.00  0.00           O  
ATOM   3037  N   LYS B1909      68.370  83.937 148.457  1.00  0.00           N  
ATOM   3038  CA  LYS B1909      68.033  84.193 149.847  1.00  0.00           C  
ATOM   3039  C   LYS B1909      68.777  83.279 150.817  1.00  0.00           C  
ATOM   3040  O   LYS B1909      68.831  82.066 150.625  1.00  0.00           O  
ATOM   3041  CB  LYS B1909      66.526  84.040 150.044  1.00  0.00           C  
ATOM   3042  CG  LYS B1909      66.005  84.565 151.362  1.00  0.00           C  
ATOM   3043  CD  LYS B1909      64.489  84.618 151.317  1.00  0.00           C  
ATOM   3044  CE  LYS B1909      63.920  85.492 152.417  1.00  0.00           C  
ATOM   3045  NZ  LYS B1909      62.460  85.704 152.202  1.00  0.00           N  
ATOM   3046  N   ASP B1910      69.346  83.878 151.860  1.00  0.00           N  
ATOM   3047  CA  ASP B1910      70.074  83.141 152.890  1.00  0.00           C  
ATOM   3048  C   ASP B1910      69.075  82.799 153.995  1.00  0.00           C  
ATOM   3049  O   ASP B1910      68.618  83.681 154.724  1.00  0.00           O  
ATOM   3050  CB  ASP B1910      71.201  84.017 153.456  1.00  0.00           C  
ATOM   3051  CG  ASP B1910      72.017  83.316 154.531  1.00  0.00           C  
ATOM   3052  OD1 ASP B1910      71.607  82.238 155.007  1.00  0.00           O  
ATOM   3053  OD2 ASP B1910      73.078  83.860 154.910  1.00  0.00           O  
ATOM   3054  N   LEU B1913      68.734  81.522 154.121  1.00  0.00           N  
ATOM   3055  CA  LEU B1913      67.772  81.100 155.130  1.00  0.00           C  
ATOM   3056  C   LEU B1913      68.417  80.727 156.462  1.00  0.00           C  
ATOM   3057  O   LEU B1913      67.737  80.277 157.384  1.00  0.00           O  
ATOM   3058  CB  LEU B1913      66.932  79.935 154.595  1.00  0.00           C  
ATOM   3059  CG  LEU B1913      66.019  80.294 153.414  1.00  0.00           C  
ATOM   3060  CD1 LEU B1913      65.207  79.078 152.994  1.00  0.00           C  
ATOM   3061  CD2 LEU B1913      65.091  81.437 153.811  1.00  0.00           C  
ATOM   3062  N   GLY B1914      69.729  80.928 156.555  1.00  0.00           N  
ATOM   3063  CA  GLY B1914      70.452  80.630 157.779  1.00  0.00           C  
ATOM   3064  C   GLY B1914      70.596  79.157 158.108  1.00  0.00           C  
ATOM   3065  O   GLY B1914      70.436  78.293 157.241  1.00  0.00           O  
ATOM   3066  N   SER B1915      70.909  78.871 159.369  1.00  0.00           N  
ATOM   3067  CA  SER B1915      71.081  77.499 159.830  1.00  0.00           C  
ATOM   3068  C   SER B1915      69.738  76.889 160.189  1.00  0.00           C  
ATOM   3069  O   SER B1915      68.922  77.510 160.869  1.00  0.00           O  
ATOM   3070  CB  SER B1915      72.004  77.462 161.050  1.00  0.00           C  
ATOM   3071  OG  SER B1915      73.294  77.941 160.714  1.00  0.00           O  
ATOM   3072  N   MET B1916      69.507  75.667 159.725  1.00  0.00           N  
ATOM   3073  CA  MET B1916      68.255  74.980 160.000  1.00  0.00           C  
ATOM   3074  C   MET B1916      68.518  73.537 160.407  1.00  0.00           C  
ATOM   3075  O   MET B1916      69.582  72.987 160.120  1.00  0.00           O  
ATOM   3076  CB  MET B1916      67.358  75.001 158.755  1.00  0.00           C  
ATOM   3077  CG  MET B1916      66.947  76.394 158.290  1.00  0.00           C  
ATOM   3078  SD  MET B1916      65.897  76.343 156.815  1.00  0.00           S  
ATOM   3079  CE  MET B1916      64.381  75.715 157.520  1.00  0.00           C  
ATOM   3080  N   ASP B1917      67.546  72.936 161.085  1.00  0.00           N  
ATOM   3081  CA  ASP B1917      67.654  71.547 161.507  1.00  0.00           C  
ATOM   3082  C   ASP B1917      67.307  70.681 160.302  1.00  0.00           C  
ATOM   3083  O   ASP B1917      66.415  71.026 159.527  1.00  0.00           O  
ATOM   3084  CB  ASP B1917      66.679  71.253 162.652  1.00  0.00           C  
ATOM   3085  CG  ASP B1917      67.052  71.976 163.936  1.00  0.00           C  
ATOM   3086  OD1 ASP B1917      68.195  71.790 164.405  1.00  0.00           O  
ATOM   3087  OD2 ASP B1917      66.207  72.724 164.476  1.00  0.00           O  
ATOM   3088  N   VAL B1918      68.008  69.564 160.146  1.00  0.00           N  
ATOM   3089  CA  VAL B1918      67.764  68.672 159.020  1.00  0.00           C  
ATOM   3090  C   VAL B1918      66.316  68.188 158.940  1.00  0.00           C  
ATOM   3091  O   VAL B1918      65.728  68.163 157.860  1.00  0.00           O  
ATOM   3092  CB  VAL B1918      68.699  67.451 159.065  1.00  0.00           C  
ATOM   3093  CG1 VAL B1918      68.400  66.528 157.898  1.00  0.00           C  
ATOM   3094  CG2 VAL B1918      70.149  67.911 159.010  1.00  0.00           C  
ATOM   3095  N   ASN B1929      65.733  67.802 160.069  1.00  0.00           N  
ATOM   3096  CA  ASN B1929      64.351  67.337 160.052  1.00  0.00           C  
ATOM   3097  C   ASN B1929      63.393  68.465 159.704  1.00  0.00           C  
ATOM   3098  O   ASN B1929      62.347  68.235 159.102  1.00  0.00           O  
ATOM   3099  CB  ASN B1929      63.970  66.722 161.400  1.00  0.00           C  
ATOM   3100  CG  ASN B1929      64.634  65.380 161.630  1.00  0.00           C  
ATOM   3101  OD1 ASN B1929      65.212  64.793 160.713  1.00  0.00           O  
ATOM   3102  ND2 ASN B1929      64.544  64.876 162.857  1.00  0.00           N  
ATOM   3103  N   GLU B1930      63.760  69.683 160.088  1.00  0.00           N  
ATOM   3104  CA  GLU B1930      62.949  70.861 159.810  1.00  0.00           C  
ATOM   3105  C   GLU B1930      62.913  71.124 158.304  1.00  0.00           C  
ATOM   3106  O   GLU B1930      61.858  71.438 157.744  1.00  0.00           O  
ATOM   3107  CB  GLU B1930      63.521  72.083 160.544  1.00  0.00           C  
ATOM   3108  CG  GLU B1930      62.968  73.416 160.061  1.00  0.00           C  
ATOM   3109  CD  GLU B1930      63.464  74.604 160.871  1.00  0.00           C  
ATOM   3110  OE1 GLU B1930      64.695  74.729 161.074  1.00  0.00           O  
ATOM   3111  OE2 GLU B1930      62.619  75.420 161.299  1.00  0.00           O  
ATOM   3112  N   VAL B1931      64.063  70.995 157.649  1.00  0.00           N  
ATOM   3113  CA  VAL B1931      64.115  71.219 156.211  1.00  0.00           C  
ATOM   3114  C   VAL B1931      63.336  70.129 155.483  1.00  0.00           C  
ATOM   3115  O   VAL B1931      62.633  70.408 154.516  1.00  0.00           O  
ATOM   3116  CB  VAL B1931      65.570  71.254 155.670  1.00  0.00           C  
ATOM   3117  CG1 VAL B1931      66.358  72.338 156.377  1.00  0.00           C  
ATOM   3118  CG2 VAL B1931      66.236  69.904 155.829  1.00  0.00           C  
ATOM   3119  N   ILE B1934      63.448  68.892 155.957  1.00  0.00           N  
ATOM   3120  CA  ILE B1934      62.741  67.781 155.331  1.00  0.00           C  
ATOM   3121  C   ILE B1934      61.225  67.959 155.389  1.00  0.00           C  
ATOM   3122  O   ILE B1934      60.532  67.773 154.386  1.00  0.00           O  
ATOM   3123  CB  ILE B1934      63.127  66.433 155.985  1.00  0.00           C  
ATOM   3124  CG1 ILE B1934      64.572  66.087 155.628  1.00  0.00           C  
ATOM   3125  CG2 ILE B1934      62.189  65.327 155.518  1.00  0.00           C  
ATOM   3126  CD1 ILE B1934      65.073  64.795 156.239  1.00  0.00           C  
ATOM   3127  N   GLU B1950      60.710  68.325 156.559  1.00  0.00           N  
ATOM   3128  CA  GLU B1950      59.276  68.520 156.725  1.00  0.00           C  
ATOM   3129  C   GLU B1950      58.752  69.677 155.888  1.00  0.00           C  
ATOM   3130  O   GLU B1950      57.681  69.580 155.287  1.00  0.00           O  
ATOM   3131  CB  GLU B1950      58.948  68.754 158.202  1.00  0.00           C  
ATOM   3132  CG  GLU B1950      58.943  67.475 159.024  1.00  0.00           C  
ATOM   3133  CD  GLU B1950      58.900  67.735 160.519  1.00  0.00           C  
ATOM   3134  OE1 GLU B1950      58.059  68.549 160.962  1.00  0.00           O  
ATOM   3135  OE2 GLU B1950      59.708  67.117 161.250  1.00  0.00           O  
ATOM   3136  N   LYS B1951      59.506  70.770 155.852  1.00  0.00           N  
ATOM   3137  CA  LYS B1951      59.101  71.935 155.083  1.00  0.00           C  
ATOM   3138  C   LYS B1951      59.076  71.598 153.596  1.00  0.00           C  
ATOM   3139  O   LYS B1951      58.152  71.991 152.882  1.00  0.00           O  
ATOM   3140  CB  LYS B1951      60.052  73.098 155.361  1.00  0.00           C  
ATOM   3141  CG  LYS B1951      59.986  73.569 156.805  1.00  0.00           C  
ATOM   3142  CD  LYS B1951      60.977  74.678 157.081  1.00  0.00           C  
ATOM   3143  CE  LYS B1951      60.813  75.217 158.494  1.00  0.00           C  
ATOM   3144  NZ  LYS B1951      59.440  75.742 158.726  1.00  0.00           N  
ATOM   3145  N   LEU B1952      60.082  70.858 153.138  1.00  0.00           N  
ATOM   3146  CA  LEU B1952      60.152  70.464 151.734  1.00  0.00           C  
ATOM   3147  C   LEU B1952      59.004  69.518 151.389  1.00  0.00           C  
ATOM   3148  O   LEU B1952      58.339  69.688 150.368  1.00  0.00           O  
ATOM   3149  CB  LEU B1952      61.483  69.769 151.424  1.00  0.00           C  
ATOM   3150  CG  LEU B1952      62.792  70.545 151.599  1.00  0.00           C  
ATOM   3151  CD1 LEU B1952      63.951  69.700 151.096  1.00  0.00           C  
ATOM   3152  CD2 LEU B1952      62.730  71.841 150.838  1.00  0.00           C  
ATOM   3153  N   GLN B1953      58.769  68.523 152.239  1.00  0.00           N  
ATOM   3154  CA  GLN B1953      57.694  67.569 151.985  1.00  0.00           C  
ATOM   3155  C   GLN B1953      56.343  68.268 151.912  1.00  0.00           C  
ATOM   3156  O   GLN B1953      55.464  67.863 151.149  1.00  0.00           O  
ATOM   3157  CB  GLN B1953      57.664  66.490 153.069  1.00  0.00           C  
ATOM   3158  CG  GLN B1953      58.896  65.615 153.085  1.00  0.00           C  
ATOM   3159  CD  GLN B1953      58.837  64.552 154.157  1.00  0.00           C  
ATOM   3160  OE1 GLN B1953      58.389  64.811 155.273  1.00  0.00           O  
ATOM   3161  NE2 GLN B1953      59.304  63.351 153.833  1.00  0.00           N  
ATOM   3162  N   GLN B1954      56.179  69.321 152.703  1.00  0.00           N  
ATOM   3163  CA  GLN B1954      54.935  70.079 152.712  1.00  0.00           C  
ATOM   3164  C   GLN B1954      54.778  70.863 151.411  1.00  0.00           C  
ATOM   3165  O   GLN B1954      53.707  70.885 150.809  1.00  0.00           O  
ATOM   3166  CB  GLN B1954      54.921  71.035 153.908  1.00  0.00           C  
ATOM   3167  CG  GLN B1954      53.791  72.052 153.912  1.00  0.00           C  
ATOM   3168  CD  GLN B1954      52.417  71.423 153.793  1.00  0.00           C  
ATOM   3169  OE1 GLN B1954      52.175  70.319 154.290  1.00  0.00           O  
ATOM   3170  NE2 GLN B1954      51.500  72.130 153.145  1.00  0.00           N  
ATOM   3171  N   GLU B1955      55.860  71.503 150.983  1.00  0.00           N  
ATOM   3172  CA  GLU B1955      55.860  72.286 149.756  1.00  0.00           C  
ATOM   3173  C   GLU B1955      55.564  71.374 148.564  1.00  0.00           C  
ATOM   3174  O   GLU B1955      54.870  71.759 147.625  1.00  0.00           O  
ATOM   3175  CB  GLU B1955      57.226  72.960 149.585  1.00  0.00           C  
ATOM   3176  CG  GLU B1955      57.267  74.100 148.588  1.00  0.00           C  
ATOM   3177  CD  GLU B1955      58.607  74.815 148.605  1.00  0.00           C  
ATOM   3178  OE1 GLU B1955      59.152  75.006 149.708  1.00  0.00           O  
ATOM   3179  OE2 GLU B1955      59.112  75.200 147.532  1.00  0.00           O  
ATOM   3180  N   ILE B1956      56.092  70.159 148.620  1.00  0.00           N  
ATOM   3181  CA  ILE B1956      55.901  69.179 147.559  1.00  0.00           C  
ATOM   3182  C   ILE B1956      54.484  68.610 147.546  1.00  0.00           C  
ATOM   3183  O   ILE B1956      53.819  68.594 146.509  1.00  0.00           O  
ATOM   3184  CB  ILE B1956      56.906  68.021 147.712  1.00  0.00           C  
ATOM   3185  CG1 ILE B1956      58.329  68.542 147.501  1.00  0.00           C  
ATOM   3186  CG2 ILE B1956      56.577  66.905 146.735  1.00  0.00           C  
ATOM   3187  CD1 ILE B1956      59.409  67.530 147.842  1.00  0.00           C  
ATOM   3188  N   ARG B1957      54.023  68.144 148.702  1.00  0.00           N  
ATOM   3189  CA  ARG B1957      52.688  67.566 148.813  1.00  0.00           C  
ATOM   3190  C   ARG B1957      51.586  68.540 148.397  1.00  0.00           C  
ATOM   3191  O   ARG B1957      50.594  68.142 147.782  1.00  0.00           O  
ATOM   3192  CB  ARG B1957      52.452  67.083 150.254  1.00  0.00           C  
ATOM   3193  CG  ARG B1957      51.049  67.339 150.789  1.00  0.00           C  
ATOM   3194  CD  ARG B1957      50.859  66.797 152.207  1.00  0.00           C  
ATOM   3195  NE  ARG B1957      51.786  67.387 153.168  1.00  0.00           N  
ATOM   3196  CZ  ARG B1957      52.829  66.751 153.696  1.00  0.00           C  
ATOM   3197  NH1 ARG B1957      53.086  65.495 153.360  1.00  0.00           N  
ATOM   3198  NH2 ARG B1957      53.614  67.373 154.563  1.00  0.00           N  
ATOM   3199  N   SER B1958      51.763  69.815 148.727  1.00  0.00           N  
ATOM   3200  CA  SER B1958      50.776  70.840 148.400  1.00  0.00           C  
ATOM   3201  C   SER B1958      50.979  71.416 147.002  1.00  0.00           C  
ATOM   3202  O   SER B1958      50.180  72.234 146.541  1.00  0.00           O  
ATOM   3203  CB  SER B1958      50.858  71.982 149.415  1.00  0.00           C  
ATOM   3204  OG  SER B1958      52.078  72.692 149.267  1.00  0.00           O  
ATOM   3205  N   ARG B1959      52.048  70.986 146.338  1.00  0.00           N  
ATOM   3206  CA  ARG B1959      52.385  71.478 145.005  1.00  0.00           C  
ATOM   3207  C   ARG B1959      52.335  73.005 145.002  1.00  0.00           C  
ATOM   3208  O   ARG B1959      51.755  73.630 144.115  1.00  0.00           O  
ATOM   3209  CB  ARG B1959      51.428  70.893 143.954  1.00  0.00           C  
ATOM   3210  CG  ARG B1959      51.574  69.385 143.772  1.00  0.00           C  
ATOM   3211  CD  ARG B1959      50.917  68.882 142.477  1.00  0.00           C  
ATOM   3212  NE  ARG B1959      51.207  67.469 142.237  1.00  0.00           N  
ATOM   3213  CZ  ARG B1959      50.513  66.450 142.739  1.00  0.00           C  
ATOM   3214  NH1 ARG B1959      49.461  66.671 143.521  1.00  0.00           N  
ATOM   3215  NH2 ARG B1959      50.882  65.203 142.472  1.00  0.00           N  
ATOM   3216  N   SER B1960      52.966  73.597 146.012  1.00  0.00           N  
ATOM   3217  CA  SER B1960      53.004  75.045 146.174  1.00  0.00           C  
ATOM   3218  C   SER B1960      53.846  75.777 145.133  1.00  0.00           C  
ATOM   3219  O   SER B1960      54.897  75.297 144.720  1.00  0.00           O  
ATOM   3220  CB  SER B1960      53.531  75.395 147.567  1.00  0.00           C  
ATOM   3221  OG  SER B1960      53.545  76.799 147.759  1.00  0.00           O  
ATOM   3222  N   LEU B1961      53.372  76.952 144.727  1.00  0.00           N  
ATOM   3223  CA  LEU B1961      54.067  77.787 143.744  1.00  0.00           C  
ATOM   3224  C   LEU B1961      55.201  78.603 144.358  1.00  0.00           C  
ATOM   3225  O   LEU B1961      56.063  79.107 143.642  1.00  0.00           O  
ATOM   3226  CB  LEU B1961      53.082  78.756 143.081  1.00  0.00           C  
ATOM   3227  CG  LEU B1961      52.115  78.183 142.044  1.00  0.00           C  
ATOM   3228  CD1 LEU B1961      51.007  79.184 141.778  1.00  0.00           C  
ATOM   3229  CD2 LEU B1961      52.868  77.857 140.761  1.00  0.00           C  
ATOM   3230  N   LYS B1962      55.203  78.740 145.678  1.00  0.00           N  
ATOM   3231  CA  LYS B1962      56.237  79.529 146.337  1.00  0.00           C  
ATOM   3232  C   LYS B1962      57.133  78.730 147.271  1.00  0.00           C  
ATOM   3233  O   LYS B1962      56.733  77.699 147.812  1.00  0.00           O  
ATOM   3234  CB  LYS B1962      55.593  80.673 147.121  1.00  0.00           C  
ATOM   3235  CG  LYS B1962      54.577  80.203 148.146  1.00  0.00           C  
ATOM   3236  CD  LYS B1962      53.933  81.371 148.878  1.00  0.00           C  
ATOM   3237  CE  LYS B1962      52.794  80.885 149.760  1.00  0.00           C  
ATOM   3238  NZ  LYS B1962      53.247  79.803 150.686  1.00  0.00           N  
ATOM   3239  N   GLN B1963      58.351  79.228 147.455  1.00  0.00           N  
ATOM   3240  CA  GLN B1963      59.320  78.590 148.332  1.00  0.00           C  
ATOM   3241  C   GLN B1963      59.237  79.127 149.748  1.00  0.00           C  
ATOM   3242  O   GLN B1963      58.513  80.085 150.031  1.00  0.00           O  
ATOM   3243  CB  GLN B1963      60.739  78.796 147.806  1.00  0.00           C  
ATOM   3244  CG  GLN B1963      61.161  77.778 146.768  1.00  0.00           C  
ATOM   3245  CD  GLN B1963      62.547  78.051 146.226  1.00  0.00           C  
ATOM   3246  OE1 GLN B1963      62.716  78.796 145.260  1.00  0.00           O  
ATOM   3247  NE2 GLN B1963      63.551  77.464 146.859  1.00  0.00           N  
ATOM   3248  N   LEU B1964      60.003  78.493 150.627  1.00  0.00           N  
ATOM   3249  CA  LEU B1964      60.060  78.841 152.038  1.00  0.00           C  
ATOM   3250  C   LEU B1964      60.372  80.318 152.270  1.00  0.00           C  
ATOM   3251  O   LEU B1964      61.378  80.837 151.782  1.00  0.00           O  
ATOM   3252  CB  LEU B1964      61.116  77.967 152.716  1.00  0.00           C  
ATOM   3253  CG  LEU B1964      60.842  77.442 154.123  1.00  0.00           C  
ATOM   3254  CD1 LEU B1964      59.426  76.889 154.223  1.00  0.00           C  
ATOM   3255  CD2 LEU B1964      61.868  76.362 154.439  1.00  0.00           C  
ATOM   3256  N   GLU B1965      59.486  80.988 153.003  1.00  0.00           N  
ATOM   3257  CA  GLU B1965      59.673  82.393 153.323  1.00  0.00           C  
ATOM   3258  C   GLU B1965      59.483  83.410 152.213  1.00  0.00           C  
ATOM   3259  O   GLU B1965      59.763  84.592 152.414  1.00  0.00           O  
ATOM   3260  N   GLU B1966      59.008  82.983 151.047  1.00  0.00           N  
ATOM   3261  CA  GLU B1966      58.813  83.925 149.950  1.00  0.00           C  
ATOM   3262  C   GLU B1966      57.340  84.073 149.587  1.00  0.00           C  
ATOM   3263  O   GLU B1966      56.686  85.031 150.003  1.00  0.00           O  
ATOM   3264  CB  GLU B1966      59.610  83.486 148.717  1.00  0.00           C  
ATOM   3265  CG  GLU B1966      58.949  82.402 147.888  1.00  0.00           C  
ATOM   3266  CD  GLU B1966      59.805  81.964 146.714  1.00  0.00           C  
ATOM   3267  OE1 GLU B1966      59.282  81.248 145.833  1.00  0.00           O  
ATOM   3268  OE2 GLU B1966      61.003  82.327 146.672  1.00  0.00           O  
HETATM 3269  CG2 TSB B3002      41.864  65.447 122.577  1.00  0.00           C  
HETATM 3270  N   TSB B3002      41.727  63.282 119.435  1.00  0.00           N  
HETATM 3271  CA  TSB B3002      41.775  64.490 120.234  1.00  0.00           C  
HETATM 3272  CB  TSB B3002      42.057  64.188 121.722  1.00  0.00           C  
HETATM 3273  OG1 TSB B3002      41.152  63.186 122.194  1.00  0.00           O  
HETATM 3274  C   TSB B3002      42.908  65.300 119.694  1.00  0.00           C  
HETATM 3275  O   TSB B3002      43.910  64.749 119.243  1.00  0.00           O  
HETATM 3276  N8  TSB B3002      42.751  66.596 119.732  1.00  0.00           N  
HETATM 3277  S1  TSB B3002      43.878  67.561 119.159  1.00  0.00           S  
HETATM 3278  O1S TSB B3002      44.244  67.101 117.801  1.00  0.00           O  
HETATM 3279  O2S TSB B3002      43.401  68.959 119.338  1.00  0.00           O  
HETATM 3280  O5' TSB B3002      45.155  67.306 120.092  1.00  0.00           O  
HETATM 3281  C5' TSB B3002      45.054  67.442 121.514  1.00  0.00           C  
HETATM 3282  C4' TSB B3002      46.137  68.363 122.044  1.00  0.00           C  
HETATM 3283  O4' TSB B3002      47.430  67.842 121.640  1.00  0.00           O  
HETATM 3284  C3' TSB B3002      46.138  69.771 121.481  1.00  0.00           C  
HETATM 3285  O3' TSB B3002      45.211  70.611 122.181  1.00  0.00           O  
HETATM 3286  C2' TSB B3002      47.582  70.225 121.685  1.00  0.00           C  
HETATM 3287  O2' TSB B3002      47.821  70.819 122.949  1.00  0.00           O  
HETATM 3288  C1' TSB B3002      48.356  68.913 121.511  1.00  0.00           C  
HETATM 3289  N9  TSB B3002      49.017  68.826 120.206  1.00  0.00           N  
HETATM 3290  C8  TSB B3002      48.440  68.613 118.977  1.00  0.00           C  
HETATM 3291  N7  TSB B3002      49.292  68.628 117.980  1.00  0.00           N  
HETATM 3292  C5  TSB B3002      50.517  68.853 118.597  1.00  0.00           C  
HETATM 3293  C6  TSB B3002      51.820  68.990 118.089  1.00  0.00           C  
HETATM 3294  N6  TSB B3002      52.116  68.927 116.789  1.00  0.00           N  
HETATM 3295  N1  TSB B3002      52.822  69.200 118.971  1.00  0.00           N  
HETATM 3296  C2  TSB B3002      52.525  69.292 120.267  1.00  0.00           C  
HETATM 3297  N3  TSB B3002      51.340  69.195 120.870  1.00  0.00           N  
HETATM 3298  C4  TSB B3002      50.368  68.970 119.968  1.00  0.00           C  
TER
END
