# Supplementary material for: Backbone Brackets and Arginine Tweezers delineate Class I and Class II aminoacyl tRNA synthetases
Source: PLoS Comput Biol. 2018 Apr 16;14(4):e1006101. doi: 10.1371/journal.pcbi.1006101 (PMC5919687; doi:10.1371/journal.pcbi.1006101)
Supplement: S12 File — All structures of Class II aaRS with residues renumbered according to the MSA. (GZ) [file pcbi.1006101.s024.tar.gz › 1evl_C_renum.pdb]

ATOM      1  N   ARG C 283      52.665  84.459  74.608  1.00  0.00           N  
ATOM      2  CA  ARG C 283      52.955  83.158  74.017  1.00  0.00           C  
ATOM      3  C   ARG C 283      53.364  82.150  75.081  1.00  0.00           C  
ATOM      4  O   ARG C 283      54.463  81.603  75.039  1.00  0.00           O  
ATOM      5  CB  ARG C 283      54.059  83.298  72.964  1.00  0.00           C  
ATOM      6  CG  ARG C 283      55.173  84.251  73.346  1.00  0.00           C  
ATOM      7  CD  ARG C 283      55.797  84.860  72.102  1.00  0.00           C  
ATOM      8  NE  ARG C 283      54.758  85.315  71.181  1.00  0.00           N  
ATOM      9  CZ  ARG C 283      54.991  85.941  70.032  1.00  0.00           C  
ATOM     10  NH1 ARG C 283      56.238  86.195  69.654  1.00  0.00           N  
ATOM     11  NH2 ARG C 283      53.977  86.313  69.259  1.00  0.00           N  
ATOM     12  N   ASP C 291      52.464  81.914  76.033  1.00  0.00           N  
ATOM     13  CA  ASP C 291      52.694  80.974  77.132  1.00  0.00           C  
ATOM     14  C   ASP C 291      52.624  79.562  76.556  1.00  0.00           C  
ATOM     15  O   ASP C 291      51.583  79.149  76.048  1.00  0.00           O  
ATOM     16  CB  ASP C 291      51.610  81.190  78.201  1.00  0.00           C  
ATOM     17  CG  ASP C 291      51.802  80.327  79.440  1.00  0.00           C  
ATOM     18  OD1 ASP C 291      51.098  80.586  80.448  1.00  0.00           O  
ATOM     19  OD2 ASP C 291      52.638  79.400  79.423  1.00  0.00           O  
ATOM     20  N   HIS C 292      53.727  78.817  76.627  1.00  0.00           N  
ATOM     21  CA  HIS C 292      53.731  77.473  76.068  1.00  0.00           C  
ATOM     22  C   HIS C 292      52.710  76.545  76.710  1.00  0.00           C  
ATOM     23  O   HIS C 292      52.276  75.582  76.086  1.00  0.00           O  
ATOM     24  CB  HIS C 292      55.131  76.836  76.156  1.00  0.00           C  
ATOM     25  CG  HIS C 292      55.530  76.422  77.538  1.00  0.00           C  
ATOM     26  ND1 HIS C 292      56.002  77.314  78.478  1.00  0.00           N  
ATOM     27  CD2 HIS C 292      55.515  75.210  78.143  1.00  0.00           C  
ATOM     28  CE1 HIS C 292      56.258  76.669  79.603  1.00  0.00           C  
ATOM     29  NE2 HIS C 292      55.970  75.390  79.426  1.00  0.00           N  
ATOM     30  N   ARG C 293      52.320  76.829  77.946  1.00  0.00           N  
ATOM     31  CA  ARG C 293      51.355  75.976  78.628  1.00  0.00           C  
ATOM     32  C   ARG C 293      49.970  76.152  78.030  1.00  0.00           C  
ATOM     33  O   ARG C 293      49.232  75.186  77.865  1.00  0.00           O  
ATOM     34  CB  ARG C 293      51.341  76.293  80.119  1.00  0.00           C  
ATOM     35  CG  ARG C 293      52.699  76.090  80.771  1.00  0.00           C  
ATOM     36  CD  ARG C 293      52.716  76.586  82.198  1.00  0.00           C  
ATOM     37  NE  ARG C 293      52.534  78.032  82.254  1.00  0.00           N  
ATOM     38  CZ  ARG C 293      52.402  78.714  83.384  1.00  0.00           C  
ATOM     39  NH1 ARG C 293      52.434  78.072  84.545  1.00  0.00           N  
ATOM     40  NH2 ARG C 293      52.232  80.030  83.355  1.00  0.00           N  
ATOM     41  N   LYS C 296      49.621  77.389  77.701  1.00  0.00           N  
ATOM     42  CA  LYS C 296      48.327  77.661  77.092  1.00  0.00           C  
ATOM     43  C   LYS C 296      48.333  77.120  75.664  1.00  0.00           C  
ATOM     44  O   LYS C 296      47.381  76.476  75.231  1.00  0.00           O  
ATOM     45  CB  LYS C 296      48.056  79.169  77.076  1.00  0.00           C  
ATOM     46  CG  LYS C 296      46.702  79.580  76.493  1.00  0.00           C  
ATOM     47  CD  LYS C 296      45.546  79.359  77.473  1.00  0.00           C  
ATOM     48  CE  LYS C 296      45.141  77.894  77.582  1.00  0.00           C  
ATOM     49  NZ  LYS C 296      44.081  77.683  78.613  1.00  0.00           N  
ATOM     50  N   ILE C 297      49.419  77.372  74.943  1.00  0.00           N  
ATOM     51  CA  ILE C 297      49.547  76.907  73.569  1.00  0.00           C  
ATOM     52  C   ILE C 297      49.528  75.379  73.533  1.00  0.00           C  
ATOM     53  O   ILE C 297      48.930  74.776  72.640  1.00  0.00           O  
ATOM     54  CB  ILE C 297      50.858  77.413  72.940  1.00  0.00           C  
ATOM     55  CG1 ILE C 297      50.848  78.941  72.899  1.00  0.00           C  
ATOM     56  CG2 ILE C 297      51.033  76.832  71.545  1.00  0.00           C  
ATOM     57  CD1 ILE C 297      52.147  79.548  72.425  1.00  0.00           C  
ATOM     58  N   GLY C 298      50.186  74.758  74.508  1.00  0.00           N  
ATOM     59  CA  GLY C 298      50.214  73.306  74.564  1.00  0.00           C  
ATOM     60  C   GLY C 298      48.819  72.717  74.673  1.00  0.00           C  
ATOM     61  O   GLY C 298      48.532  71.661  74.119  1.00  0.00           O  
ATOM     62  N   LYS C 303      47.943  73.400  75.399  1.00  0.00           N  
ATOM     63  CA  LYS C 303      46.573  72.930  75.565  1.00  0.00           C  
ATOM     64  C   LYS C 303      45.769  73.158  74.290  1.00  0.00           C  
ATOM     65  O   LYS C 303      45.042  72.274  73.837  1.00  0.00           O  
ATOM     66  CB  LYS C 303      45.906  73.664  76.729  1.00  0.00           C  
ATOM     67  CG  LYS C 303      44.431  73.338  76.902  1.00  0.00           C  
ATOM     68  CD  LYS C 303      43.812  74.159  78.024  1.00  0.00           C  
ATOM     69  CE  LYS C 303      42.348  73.789  78.236  1.00  0.00           C  
ATOM     70  NZ  LYS C 303      42.207  72.369  78.673  1.00  0.00           N  
ATOM     71  N   GLN C 305      45.913  74.346  73.710  1.00  0.00           N  
ATOM     72  CA  GLN C 305      45.190  74.704  72.491  1.00  0.00           C  
ATOM     73  C   GLN C 305      45.530  73.806  71.304  1.00  0.00           C  
ATOM     74  O   GLN C 305      44.657  73.474  70.495  1.00  0.00           O  
ATOM     75  CB  GLN C 305      45.465  76.173  72.148  1.00  0.00           C  
ATOM     76  CG  GLN C 305      45.004  77.130  73.256  1.00  0.00           C  
ATOM     77  CD  GLN C 305      45.403  78.583  73.023  1.00  0.00           C  
ATOM     78  OE1 GLN C 305      46.591  78.919  72.967  1.00  0.00           O  
ATOM     79  NE2 GLN C 305      44.405  79.456  72.898  1.00  0.00           N  
ATOM     80  N   LEU C 306      46.794  73.403  71.207  1.00  0.00           N  
ATOM     81  CA  LEU C 306      47.237  72.540  70.118  1.00  0.00           C  
ATOM     82  C   LEU C 306      47.263  71.066  70.508  1.00  0.00           C  
ATOM     83  O   LEU C 306      47.733  70.231  69.738  1.00  0.00           O  
ATOM     84  CB  LEU C 306      48.624  72.965  69.627  1.00  0.00           C  
ATOM     85  CG  LEU C 306      48.669  73.954  68.456  1.00  0.00           C  
ATOM     86  CD1 LEU C 306      47.772  75.141  68.736  1.00  0.00           C  
ATOM     87  CD2 LEU C 306      50.103  74.397  68.224  1.00  0.00           C  
ATOM     88  N   ASP C 307      46.778  70.757  71.706  1.00  0.00           N  
ATOM     89  CA  ASP C 307      46.714  69.378  72.181  1.00  0.00           C  
ATOM     90  C   ASP C 307      48.073  68.686  72.097  1.00  0.00           C  
ATOM     91  O   ASP C 307      48.184  67.554  71.618  1.00  0.00           O  
ATOM     92  CB  ASP C 307      45.681  68.610  71.353  1.00  0.00           C  
ATOM     93  CG  ASP C 307      45.300  67.285  71.976  1.00  0.00           C  
ATOM     94  OD1 ASP C 307      45.280  67.194  73.225  1.00  0.00           O  
ATOM     95  OD2 ASP C 307      45.004  66.339  71.215  1.00  0.00           O  
ATOM     96  N   LEU C 308      49.105  69.373  72.573  1.00  0.00           N  
ATOM     97  CA  LEU C 308      50.463  68.833  72.539  1.00  0.00           C  
ATOM     98  C   LEU C 308      50.784  67.907  73.708  1.00  0.00           C  
ATOM     99  O   LEU C 308      51.392  66.849  73.529  1.00  0.00           O  
ATOM    100  CB  LEU C 308      51.484  69.972  72.530  1.00  0.00           C  
ATOM    101  CG  LEU C 308      51.360  70.991  71.396  1.00  0.00           C  
ATOM    102  CD1 LEU C 308      52.534  71.953  71.431  1.00  0.00           C  
ATOM    103  CD2 LEU C 308      51.293  70.260  70.062  1.00  0.00           C  
ATOM    104  N   TYR C 309      50.384  68.315  74.905  1.00  0.00           N  
ATOM    105  CA  TYR C 309      50.657  67.538  76.105  1.00  0.00           C  
ATOM    106  C   TYR C 309      49.763  68.013  77.235  1.00  0.00           C  
ATOM    107  O   TYR C 309      48.996  68.961  77.082  1.00  0.00           O  
ATOM    108  CB  TYR C 309      52.103  67.754  76.569  1.00  0.00           C  
ATOM    109  CG  TYR C 309      52.318  69.111  77.226  1.00  0.00           C  
ATOM    110  CD1 TYR C 309      52.508  70.267  76.461  1.00  0.00           C  
ATOM    111  CD2 TYR C 309      52.268  69.246  78.618  1.00  0.00           C  
ATOM    112  CE1 TYR C 309      52.639  71.527  77.071  1.00  0.00           C  
ATOM    113  CE2 TYR C 309      52.391  70.498  79.237  1.00  0.00           C  
ATOM    114  CZ  TYR C 309      52.576  71.631  78.456  1.00  0.00           C  
ATOM    115  OH  TYR C 309      52.701  72.859  79.075  1.00  0.00           O  
ATOM    116  N   HIS C 310      49.871  67.339  78.373  1.00  0.00           N  
ATOM    117  CA  HIS C 310      49.144  67.756  79.563  1.00  0.00           C  
ATOM    118  C   HIS C 310      49.850  67.189  80.781  1.00  0.00           C  
ATOM    119  O   HIS C 310      50.667  66.274  80.668  1.00  0.00           O  
ATOM    120  CB  HIS C 310      47.666  67.309  79.543  1.00  0.00           C  
ATOM    121  CG  HIS C 310      47.413  65.973  80.171  1.00  0.00           C  
ATOM    122  ND1 HIS C 310      47.508  64.790  79.469  1.00  0.00           N  
ATOM    123  CD2 HIS C 310      47.046  65.632  81.431  1.00  0.00           C  
ATOM    124  CE1 HIS C 310      47.208  63.781  80.267  1.00  0.00           C  
ATOM    125  NE2 HIS C 310      46.924  64.265  81.464  1.00  0.00           N  
ATOM    126  N   MET C 311      49.559  67.766  81.941  1.00  0.00           N  
ATOM    127  CA  MET C 311      50.125  67.294  83.190  1.00  0.00           C  
ATOM    128  C   MET C 311      48.990  67.247  84.203  1.00  0.00           C  
ATOM    129  O   MET C 311      47.988  67.948  84.055  1.00  0.00           O  
ATOM    130  CB  MET C 311      51.264  68.204  83.676  1.00  0.00           C  
ATOM    131  CG  MET C 311      52.642  67.829  83.078  1.00  0.00           C  
ATOM    132  SD  MET C 311      54.089  68.650  83.829  1.00  0.00           S  
ATOM    133  CE  MET C 311      53.904  70.189  83.067  1.00  0.00           C  
ATOM    134  N   GLN C 312      49.147  66.403  85.215  1.00  0.00           N  
ATOM    135  CA  GLN C 312      48.130  66.247  86.249  1.00  0.00           C  
ATOM    136  C   GLN C 312      48.758  66.194  87.623  1.00  0.00           C  
ATOM    137  O   GLN C 312      49.961  65.992  87.758  1.00  0.00           O  
ATOM    138  CB  GLN C 312      47.368  64.944  86.057  1.00  0.00           C  
ATOM    139  CG  GLN C 312      46.830  64.719  84.680  1.00  0.00           C  
ATOM    140  CD  GLN C 312      46.126  63.386  84.551  1.00  0.00           C  
ATOM    141  OE1 GLN C 312      45.795  62.968  83.458  1.00  0.00           O  
ATOM    142  NE2 GLN C 312      45.885  62.721  85.674  1.00  0.00           N  
ATOM    143  N   GLU C 313      47.920  66.346  88.643  1.00  0.00           N  
ATOM    144  CA  GLU C 313      48.378  66.280  90.025  1.00  0.00           C  
ATOM    145  C   GLU C 313      48.847  64.859  90.376  1.00  0.00           C  
ATOM    146  O   GLU C 313      49.693  64.672  91.253  1.00  0.00           O  
ATOM    147  CB  GLU C 313      47.252  66.717  90.967  1.00  0.00           C  
ATOM    148  CG  GLU C 313      45.877  66.206  90.555  1.00  0.00           C  
ATOM    149  CD  GLU C 313      44.796  66.510  91.578  1.00  0.00           C  
ATOM    150  OE1 GLU C 313      44.613  67.699  91.928  1.00  0.00           O  
ATOM    151  OE2 GLU C 313      44.126  65.553  92.030  1.00  0.00           O  
ATOM    152  N   GLU C 314      48.313  63.856  89.685  1.00  0.00           N  
ATOM    153  CA  GLU C 314      48.712  62.474  89.951  1.00  0.00           C  
ATOM    154  C   GLU C 314      50.149  62.186  89.514  1.00  0.00           C  
ATOM    155  O   GLU C 314      50.678  61.104  89.770  1.00  0.00           O  
ATOM    156  CB  GLU C 314      47.772  61.492  89.251  1.00  0.00           C  
ATOM    157  CG  GLU C 314      46.865  62.102  88.220  1.00  0.00           C  
ATOM    158  CD  GLU C 314      45.695  62.821  88.848  1.00  0.00           C  
ATOM    159  OE1 GLU C 314      44.889  62.161  89.543  1.00  0.00           O  
ATOM    160  OE2 GLU C 314      45.581  64.043  88.651  1.00  0.00           O  
ATOM    161  N   ALA C 315      50.775  63.154  88.850  1.00  0.00           N  
ATOM    162  CA  ALA C 315      52.145  63.006  88.378  1.00  0.00           C  
ATOM    163  C   ALA C 315      52.812  64.378  88.260  1.00  0.00           C  
ATOM    164  O   ALA C 315      53.136  64.822  87.168  1.00  0.00           O  
ATOM    165  CB  ALA C 315      52.161  62.297  87.019  1.00  0.00           C  
ATOM    166  N   PRO C 316      53.029  65.059  89.393  1.00  0.00           N  
ATOM    167  CA  PRO C 316      53.665  66.384  89.359  1.00  0.00           C  
ATOM    168  C   PRO C 316      54.988  66.404  88.579  1.00  0.00           C  
ATOM    169  O   PRO C 316      55.884  65.597  88.825  1.00  0.00           O  
ATOM    170  CB  PRO C 316      53.831  66.744  90.842  1.00  0.00           C  
ATOM    171  CG  PRO C 316      53.724  65.425  91.567  1.00  0.00           C  
ATOM    172  CD  PRO C 316      52.732  64.633  90.771  1.00  0.00           C  
ATOM    173  N   GLY C 317      55.088  67.319  87.619  1.00  0.00           N  
ATOM    174  CA  GLY C 317      56.297  67.411  86.818  1.00  0.00           C  
ATOM    175  C   GLY C 317      56.508  66.247  85.860  1.00  0.00           C  
ATOM    176  O   GLY C 317      57.598  66.077  85.326  1.00  0.00           O  
ATOM    177  N   MET C 318      55.468  65.447  85.642  1.00  0.00           N  
ATOM    178  CA  MET C 318      55.546  64.292  84.749  1.00  0.00           C  
ATOM    179  C   MET C 318      54.703  64.598  83.515  1.00  0.00           C  
ATOM    180  O   MET C 318      53.497  64.783  83.624  1.00  0.00           O  
ATOM    181  CB  MET C 318      54.997  63.062  85.469  1.00  0.00           C  
ATOM    182  CG  MET C 318      55.556  62.881  86.878  1.00  0.00           C  
ATOM    183  SD  MET C 318      57.317  62.532  86.845  1.00  0.00           S  
ATOM    184  CE  MET C 318      57.254  60.909  86.418  1.00  0.00           C  
ATOM    185  N   VAL C 319      55.333  64.629  82.347  1.00  0.00           N  
ATOM    186  CA  VAL C 319      54.629  64.975  81.118  1.00  0.00           C  
ATOM    187  C   VAL C 319      53.931  63.834  80.388  1.00  0.00           C  
ATOM    188  O   VAL C 319      54.496  62.751  80.235  1.00  0.00           O  
ATOM    189  CB  VAL C 319      55.600  65.657  80.104  1.00  0.00           C  
ATOM    190  CG1 VAL C 319      54.843  66.091  78.842  1.00  0.00           C  
ATOM    191  CG2 VAL C 319      56.271  66.855  80.756  1.00  0.00           C  
ATOM    192  N   PHE C 320      52.692  64.091  79.966  1.00  0.00           N  
ATOM    193  CA  PHE C 320      51.928  63.142  79.160  1.00  0.00           C  
ATOM    194  C   PHE C 320      52.015  63.759  77.766  1.00  0.00           C  
ATOM    195  O   PHE C 320      51.398  64.803  77.516  1.00  0.00           O  
ATOM    196  CB  PHE C 320      50.456  63.112  79.567  1.00  0.00           C  
ATOM    197  CG  PHE C 320      50.192  62.448  80.888  1.00  0.00           C  
ATOM    198  CD1 PHE C 320      49.742  61.130  80.943  1.00  0.00           C  
ATOM    199  CD2 PHE C 320      50.339  63.161  82.078  1.00  0.00           C  
ATOM    200  CE1 PHE C 320      49.433  60.531  82.176  1.00  0.00           C  
ATOM    201  CE2 PHE C 320      50.034  62.573  83.307  1.00  0.00           C  
ATOM    202  CZ  PHE C 320      49.579  61.256  83.350  1.00  0.00           C  
ATOM    203  N   TRP C 321      52.792  63.151  76.875  1.00  0.00           N  
ATOM    204  CA  TRP C 321      52.903  63.678  75.517  1.00  0.00           C  
ATOM    205  C   TRP C 321      51.781  63.121  74.657  1.00  0.00           C  
ATOM    206  O   TRP C 321      51.676  61.903  74.471  1.00  0.00           O  
ATOM    207  CB  TRP C 321      54.250  63.312  74.886  1.00  0.00           C  
ATOM    208  CG  TRP C 321      55.404  64.095  75.424  1.00  0.00           C  
ATOM    209  CD1 TRP C 321      56.361  63.658  76.302  1.00  0.00           C  
ATOM    210  CD2 TRP C 321      55.721  65.455  75.126  1.00  0.00           C  
ATOM    211  NE1 TRP C 321      57.256  64.667  76.563  1.00  0.00           N  
ATOM    212  CE2 TRP C 321      56.889  65.782  75.856  1.00  0.00           C  
ATOM    213  CE3 TRP C 321      55.133  66.433  74.314  1.00  0.00           C  
ATOM    214  CZ2 TRP C 321      57.479  67.048  75.797  1.00  0.00           C  
ATOM    215  CZ3 TRP C 321      55.722  67.700  74.255  1.00  0.00           C  
ATOM    216  CH2 TRP C 321      56.887  67.991  74.994  1.00  0.00           C  
ATOM    217  N   HIS C 322      50.926  64.005  74.152  1.00  0.00           N  
ATOM    218  CA  HIS C 322      49.835  63.569  73.289  1.00  0.00           C  
ATOM    219  C   HIS C 322      50.424  63.344  71.906  1.00  0.00           C  
ATOM    220  O   HIS C 322      51.574  63.692  71.652  1.00  0.00           O  
ATOM    221  CB  HIS C 322      48.726  64.620  73.237  1.00  0.00           C  
ATOM    222  CG  HIS C 322      48.070  64.859  74.559  1.00  0.00           C  
ATOM    223  ND1 HIS C 322      46.916  65.601  74.693  1.00  0.00           N  
ATOM    224  CD2 HIS C 322      48.404  64.451  75.806  1.00  0.00           C  
ATOM    225  CE1 HIS C 322      46.568  65.638  75.968  1.00  0.00           C  
ATOM    226  NE2 HIS C 322      47.453  64.949  76.664  1.00  0.00           N  
ATOM    227  N   ASN C 323      49.638  62.759  71.013  1.00  0.00           N  
ATOM    228  CA  ASN C 323      50.127  62.476  69.675  1.00  0.00           C  
ATOM    229  C   ASN C 323      50.851  63.636  69.009  1.00  0.00           C  
ATOM    230  O   ASN C 323      51.967  63.485  68.512  1.00  0.00           O  
ATOM    231  CB  ASN C 323      48.976  62.028  68.770  1.00  0.00           C  
ATOM    232  CG  ASN C 323      49.443  61.710  67.359  1.00  0.00           C  
ATOM    233  OD1 ASN C 323      49.435  62.575  66.466  1.00  0.00           O  
ATOM    234  ND2 ASN C 323      49.876  60.477  67.151  1.00  0.00           N  
ATOM    235  N   ASP C 324      50.221  64.805  68.990  1.00  0.00           N  
ATOM    236  CA  ASP C 324      50.843  65.933  68.313  1.00  0.00           C  
ATOM    237  C   ASP C 324      52.124  66.454  68.967  1.00  0.00           C  
ATOM    238  O   ASP C 324      53.060  66.838  68.271  1.00  0.00           O  
ATOM    239  CB  ASP C 324      49.811  67.050  68.117  1.00  0.00           C  
ATOM    240  CG  ASP C 324      48.774  66.697  67.055  1.00  0.00           C  
ATOM    241  OD1 ASP C 324      48.859  65.605  66.447  1.00  0.00           O  
ATOM    242  OD2 ASP C 324      47.861  67.512  66.813  1.00  0.00           O  
ATOM    243  N   GLY C 325      52.174  66.452  70.295  1.00  0.00           N  
ATOM    244  CA  GLY C 325      53.384  66.887  70.966  1.00  0.00           C  
ATOM    245  C   GLY C 325      54.487  65.856  70.767  1.00  0.00           C  
ATOM    246  O   GLY C 325      55.653  66.201  70.578  1.00  0.00           O  
ATOM    247  N   TRP C 332      54.113  64.582  70.798  1.00  0.00           N  
ATOM    248  CA  TRP C 332      55.087  63.517  70.614  1.00  0.00           C  
ATOM    249  C   TRP C 332      55.676  63.566  69.202  1.00  0.00           C  
ATOM    250  O   TRP C 332      56.829  63.204  68.988  1.00  0.00           O  
ATOM    251  CB  TRP C 332      54.430  62.164  70.903  1.00  0.00           C  
ATOM    252  CG  TRP C 332      55.407  61.025  70.975  1.00  0.00           C  
ATOM    253  CD1 TRP C 332      55.358  59.864  70.259  1.00  0.00           C  
ATOM    254  CD2 TRP C 332      56.566  60.927  71.821  1.00  0.00           C  
ATOM    255  NE1 TRP C 332      56.412  59.047  70.600  1.00  0.00           N  
ATOM    256  CE2 TRP C 332      57.170  59.673  71.553  1.00  0.00           C  
ATOM    257  CE3 TRP C 332      57.149  61.771  72.776  1.00  0.00           C  
ATOM    258  CZ2 TRP C 332      58.334  59.242  72.204  1.00  0.00           C  
ATOM    259  CZ3 TRP C 332      58.315  61.339  73.431  1.00  0.00           C  
ATOM    260  CH2 TRP C 332      58.889  60.084  73.135  1.00  0.00           C  
ATOM    261  N   THR C 333      54.888  64.023  68.230  1.00  0.00           N  
ATOM    262  CA  THR C 333      55.389  64.142  66.867  1.00  0.00           C  
ATOM    263  C   THR C 333      56.538  65.153  66.821  1.00  0.00           C  
ATOM    264  O   THR C 333      57.549  64.929  66.153  1.00  0.00           O  
ATOM    265  CB  THR C 333      54.257  64.574  65.920  1.00  0.00           C  
ATOM    266  OG1 THR C 333      53.321  63.498  65.814  1.00  0.00           O  
ATOM    267  CG2 THR C 333      54.794  64.926  64.542  1.00  0.00           C  
ATOM    268  N   ILE C 334      56.380  66.265  67.536  1.00  0.00           N  
ATOM    269  CA  ILE C 334      57.421  67.283  67.579  1.00  0.00           C  
ATOM    270  C   ILE C 334      58.678  66.695  68.222  1.00  0.00           C  
ATOM    271  O   ILE C 334      59.785  66.838  67.704  1.00  0.00           O  
ATOM    272  CB  ILE C 334      56.951  68.514  68.388  1.00  0.00           C  
ATOM    273  CG1 ILE C 334      55.751  69.138  67.687  1.00  0.00           C  
ATOM    274  CG2 ILE C 334      58.092  69.523  68.539  1.00  0.00           C  
ATOM    275  CD1 ILE C 334      55.115  70.290  68.450  1.00  0.00           C  
ATOM    276  N   PHE C 335      58.481  66.012  69.348  1.00  0.00           N  
ATOM    277  CA  PHE C 335      59.569  65.379  70.086  1.00  0.00           C  
ATOM    278  C   PHE C 335      60.333  64.435  69.148  1.00  0.00           C  
ATOM    279  O   PHE C 335      61.567  64.490  69.051  1.00  0.00           O  
ATOM    280  CB  PHE C 335      58.937  64.621  71.270  1.00  0.00           C  
ATOM    281  CG  PHE C 335      59.915  64.084  72.283  1.00  0.00           C  
ATOM    282  CD1 PHE C 335      60.831  63.094  71.944  1.00  0.00           C  
ATOM    283  CD2 PHE C 335      59.822  64.483  73.619  1.00  0.00           C  
ATOM    284  CE1 PHE C 335      61.634  62.501  72.928  1.00  0.00           C  
ATOM    285  CE2 PHE C 335      60.623  63.897  74.605  1.00  0.00           C  
ATOM    286  CZ  PHE C 335      61.521  62.910  74.258  1.00  0.00           C  
ATOM    287  N   ARG C 336      59.597  63.584  68.440  1.00  0.00           N  
ATOM    288  CA  ARG C 336      60.233  62.628  67.529  1.00  0.00           C  
ATOM    289  C   ARG C 336      60.968  63.285  66.367  1.00  0.00           C  
ATOM    290  O   ARG C 336      62.028  62.813  65.949  1.00  0.00           O  
ATOM    291  CB  ARG C 336      59.207  61.617  67.016  1.00  0.00           C  
ATOM    292  CG  ARG C 336      58.782  60.613  68.090  1.00  0.00           C  
ATOM    293  CD  ARG C 336      57.899  59.502  67.538  1.00  0.00           C  
ATOM    294  NE  ARG C 336      56.596  59.976  67.088  1.00  0.00           N  
ATOM    295  CZ  ARG C 336      56.164  59.893  65.836  1.00  0.00           C  
ATOM    296  NH1 ARG C 336      56.938  59.359  64.897  1.00  0.00           N  
ATOM    297  NH2 ARG C 336      54.944  60.316  65.526  1.00  0.00           N  
ATOM    298  N   GLU C 337      60.421  64.370  65.834  1.00  0.00           N  
ATOM    299  CA  GLU C 337      61.116  65.049  64.744  1.00  0.00           C  
ATOM    300  C   GLU C 337      62.406  65.689  65.254  1.00  0.00           C  
ATOM    301  O   GLU C 337      63.397  65.770  64.522  1.00  0.00           O  
ATOM    302  CB  GLU C 337      60.207  66.089  64.085  1.00  0.00           C  
ATOM    303  CG  GLU C 337      59.171  65.441  63.179  1.00  0.00           C  
ATOM    304  CD  GLU C 337      59.802  64.431  62.234  1.00  0.00           C  
ATOM    305  OE1 GLU C 337      59.388  63.247  62.268  1.00  0.00           O  
ATOM    306  OE2 GLU C 337      60.723  64.815  61.473  1.00  0.00           O  
ATOM    307  N   LEU C 338      62.408  66.143  66.506  1.00  0.00           N  
ATOM    308  CA  LEU C 338      63.624  66.717  67.064  1.00  0.00           C  
ATOM    309  C   LEU C 338      64.664  65.606  67.222  1.00  0.00           C  
ATOM    310  O   LEU C 338      65.857  65.839  67.036  1.00  0.00           O  
ATOM    311  CB  LEU C 338      63.350  67.373  68.417  1.00  0.00           C  
ATOM    312  CG  LEU C 338      62.607  68.712  68.340  1.00  0.00           C  
ATOM    313  CD1 LEU C 338      62.269  69.184  69.752  1.00  0.00           C  
ATOM    314  CD2 LEU C 338      63.463  69.744  67.630  1.00  0.00           C  
ATOM    315  N   GLU C 339      64.218  64.404  67.575  1.00  0.00           N  
ATOM    316  CA  GLU C 339      65.165  63.297  67.711  1.00  0.00           C  
ATOM    317  C   GLU C 339      65.776  62.963  66.358  1.00  0.00           C  
ATOM    318  O   GLU C 339      66.966  62.666  66.265  1.00  0.00           O  
ATOM    319  CB  GLU C 339      64.485  62.061  68.294  1.00  0.00           C  
ATOM    320  CG  GLU C 339      64.116  62.215  69.751  1.00  0.00           C  
ATOM    321  CD  GLU C 339      63.618  60.935  70.372  1.00  0.00           C  
ATOM    322  OE1 GLU C 339      62.798  60.240  69.735  1.00  0.00           O  
ATOM    323  OE2 GLU C 339      64.036  60.640  71.515  1.00  0.00           O  
ATOM    324  N   VAL C 340      64.963  63.014  65.307  1.00  0.00           N  
ATOM    325  CA  VAL C 340      65.467  62.739  63.965  1.00  0.00           C  
ATOM    326  C   VAL C 340      66.514  63.800  63.606  1.00  0.00           C  
ATOM    327  O   VAL C 340      67.574  63.497  63.061  1.00  0.00           O  
ATOM    328  CB  VAL C 340      64.311  62.751  62.929  1.00  0.00           C  
ATOM    329  CG1 VAL C 340      64.869  62.640  61.516  1.00  0.00           C  
ATOM    330  CG2 VAL C 340      63.356  61.605  63.211  1.00  0.00           C  
ATOM    331  N   PHE C 341      66.215  65.051  63.931  1.00  0.00           N  
ATOM    332  CA  PHE C 341      67.124  66.153  63.658  1.00  0.00           C  
ATOM    333  C   PHE C 341      68.457  65.945  64.378  1.00  0.00           C  
ATOM    334  O   PHE C 341      69.527  66.037  63.767  1.00  0.00           O  
ATOM    335  CB  PHE C 341      66.465  67.462  64.111  1.00  0.00           C  
ATOM    336  CG  PHE C 341      67.378  68.656  64.081  1.00  0.00           C  
ATOM    337  CD1 PHE C 341      67.906  69.126  62.883  1.00  0.00           C  
ATOM    338  CD2 PHE C 341      67.683  69.330  65.257  1.00  0.00           C  
ATOM    339  CE1 PHE C 341      68.724  70.259  62.858  1.00  0.00           C  
ATOM    340  CE2 PHE C 341      68.494  70.460  65.245  1.00  0.00           C  
ATOM    341  CZ  PHE C 341      69.015  70.926  64.043  1.00  0.00           C  
ATOM    342  N   VAL C 342      68.395  65.653  65.674  1.00  0.00           N  
ATOM    343  CA  VAL C 342      69.615  65.443  66.443  1.00  0.00           C  
ATOM    344  C   VAL C 342      70.438  64.295  65.872  1.00  0.00           C  
ATOM    345  O   VAL C 342      71.651  64.434  65.707  1.00  0.00           O  
ATOM    346  CB  VAL C 342      69.301  65.165  67.938  1.00  0.00           C  
ATOM    347  CG1 VAL C 342      70.579  64.739  68.672  1.00  0.00           C  
ATOM    348  CG2 VAL C 342      68.731  66.426  68.579  1.00  0.00           C  
ATOM    349  N   ARG C 343      69.790  63.170  65.582  1.00  0.00           N  
ATOM    350  CA  ARG C 343      70.498  62.026  65.011  1.00  0.00           C  
ATOM    351  C   ARG C 343      71.179  62.406  63.708  1.00  0.00           C  
ATOM    352  O   ARG C 343      72.301  61.977  63.449  1.00  0.00           O  
ATOM    353  CB  ARG C 343      69.542  60.854  64.771  1.00  0.00           C  
ATOM    354  CG  ARG C 343      69.115  60.157  66.044  1.00  0.00           C  
ATOM    355  CD  ARG C 343      68.222  58.955  65.785  1.00  0.00           C  
ATOM    356  NE  ARG C 343      67.999  58.247  67.038  1.00  0.00           N  
ATOM    357  CZ  ARG C 343      66.811  57.967  67.553  1.00  0.00           C  
ATOM    358  NH1 ARG C 343      65.696  58.316  66.916  1.00  0.00           N  
ATOM    359  NH2 ARG C 343      66.740  57.380  68.735  1.00  0.00           N  
ATOM    360  N   SER C 344      70.526  63.223  62.890  1.00  0.00           N  
ATOM    361  CA  SER C 344      71.141  63.607  61.622  1.00  0.00           C  
ATOM    362  C   SER C 344      72.419  64.408  61.860  1.00  0.00           C  
ATOM    363  O   SER C 344      73.433  64.195  61.193  1.00  0.00           O  
ATOM    364  CB  SER C 344      70.154  64.408  60.746  1.00  0.00           C  
ATOM    365  OG  SER C 344      69.941  65.740  61.200  1.00  0.00           O  
ATOM    366  N   LYS C 345      72.384  65.313  62.828  1.00  0.00           N  
ATOM    367  CA  LYS C 345      73.546  66.143  63.119  1.00  0.00           C  
ATOM    368  C   LYS C 345      74.706  65.372  63.722  1.00  0.00           C  
ATOM    369  O   LYS C 345      75.868  65.671  63.434  1.00  0.00           O  
ATOM    370  CB  LYS C 345      73.152  67.287  64.057  1.00  0.00           C  
ATOM    371  CG  LYS C 345      72.337  68.377  63.387  1.00  0.00           C  
ATOM    372  CD  LYS C 345      73.186  69.152  62.386  1.00  0.00           C  
ATOM    373  CE  LYS C 345      72.365  70.195  61.658  1.00  0.00           C  
ATOM    374  NZ  LYS C 345      73.199  71.031  60.736  1.00  0.00           N  
ATOM    375  N   LEU C 347      74.398  64.384  64.555  1.00  0.00           N  
ATOM    376  CA  LEU C 347      75.430  63.595  65.205  1.00  0.00           C  
ATOM    377  C   LEU C 347      76.064  62.552  64.297  1.00  0.00           C  
ATOM    378  O   LEU C 347      77.194  62.130  64.538  1.00  0.00           O  
ATOM    379  CB  LEU C 347      74.870  62.915  66.447  1.00  0.00           C  
ATOM    380  CG  LEU C 347      74.254  63.861  67.483  1.00  0.00           C  
ATOM    381  CD1 LEU C 347      74.049  63.089  68.780  1.00  0.00           C  
ATOM    382  CD2 LEU C 347      75.159  65.069  67.720  1.00  0.00           C  
ATOM    383  N   LYS C 348      75.341  62.123  63.268  1.00  0.00           N  
ATOM    384  CA  LYS C 348      75.896  61.140  62.344  1.00  0.00           C  
ATOM    385  C   LYS C 348      77.168  61.735  61.762  1.00  0.00           C  
ATOM    386  O   LYS C 348      78.162  61.049  61.544  1.00  0.00           O  
ATOM    387  CB  LYS C 348      74.916  60.842  61.210  1.00  0.00           C  
ATOM    388  CG  LYS C 348      75.493  59.885  60.172  1.00  0.00           C  
ATOM    389  CD  LYS C 348      74.509  59.584  59.056  1.00  0.00           C  
ATOM    390  CE  LYS C 348      75.110  58.585  58.067  1.00  0.00           C  
ATOM    391  NZ  LYS C 348      74.248  58.408  56.863  1.00  0.00           N  
ATOM    392  N   GLU C 349      77.110  63.038  61.530  1.00  0.00           N  
ATOM    393  CA  GLU C 349      78.217  63.791  60.976  1.00  0.00           C  
ATOM    394  C   GLU C 349      79.494  63.686  61.825  1.00  0.00           C  
ATOM    395  O   GLU C 349      80.599  63.825  61.303  1.00  0.00           O  
ATOM    396  CB  GLU C 349      77.780  65.250  60.848  1.00  0.00           C  
ATOM    397  CG  GLU C 349      78.680  66.133  60.023  1.00  0.00           C  
ATOM    398  CD  GLU C 349      78.157  67.553  59.959  1.00  0.00           C  
ATOM    399  OE1 GLU C 349      76.945  67.726  59.691  1.00  0.00           O  
ATOM    400  OE2 GLU C 349      78.952  68.493  60.176  1.00  0.00           O  
ATOM    401  N   TYR C 352      79.339  63.421  63.123  1.00  0.00           N  
ATOM    402  CA  TYR C 352      80.478  63.319  64.046  1.00  0.00           C  
ATOM    403  C   TYR C 352      80.774  61.909  64.543  1.00  0.00           C  
ATOM    404  O   TYR C 352      81.514  61.738  65.511  1.00  0.00           O  
ATOM    405  CB  TYR C 352      80.254  64.180  65.286  1.00  0.00           C  
ATOM    406  CG  TYR C 352      80.023  65.655  65.058  1.00  0.00           C  
ATOM    407  CD1 TYR C 352      79.002  66.104  64.223  1.00  0.00           C  
ATOM    408  CD2 TYR C 352      80.782  66.605  65.743  1.00  0.00           C  
ATOM    409  CE1 TYR C 352      78.735  67.457  64.078  1.00  0.00           C  
ATOM    410  CE2 TYR C 352      80.523  67.965  65.611  1.00  0.00           C  
ATOM    411  CZ  TYR C 352      79.499  68.382  64.776  1.00  0.00           C  
ATOM    412  OH  TYR C 352      79.228  69.722  64.643  1.00  0.00           O  
ATOM    413  N   GLN C 361      80.187  60.908  63.904  1.00  0.00           N  
ATOM    414  CA  GLN C 361      80.407  59.522  64.295  1.00  0.00           C  
ATOM    415  C   GLN C 361      80.015  59.216  65.740  1.00  0.00           C  
ATOM    416  O   GLN C 361      80.630  58.368  66.385  1.00  0.00           O  
ATOM    417  CB  GLN C 361      81.876  59.123  64.082  1.00  0.00           C  
ATOM    418  CG  GLN C 361      82.347  59.146  62.633  1.00  0.00           C  
ATOM    419  CD  GLN C 361      82.690  60.542  62.143  1.00  0.00           C  
ATOM    420  OE1 GLN C 361      83.559  61.210  62.701  1.00  0.00           O  
ATOM    421  NE2 GLN C 361      82.010  60.985  61.091  1.00  0.00           N  
ATOM    422  N   TYR C 362      79.012  59.909  66.268  1.00  0.00           N  
ATOM    423  CA  TYR C 362      78.585  59.602  67.628  1.00  0.00           C  
ATOM    424  C   TYR C 362      77.920  58.239  67.623  1.00  0.00           C  
ATOM    425  O   TYR C 362      77.180  57.911  66.689  1.00  0.00           O  
ATOM    426  CB  TYR C 362      77.523  60.581  68.138  1.00  0.00           C  
ATOM    427  CG  TYR C 362      78.026  61.870  68.724  1.00  0.00           C  
ATOM    428  CD1 TYR C 362      78.423  62.926  67.906  1.00  0.00           C  
ATOM    429  CD2 TYR C 362      78.053  62.057  70.105  1.00  0.00           C  
ATOM    430  CE1 TYR C 362      78.827  64.141  68.454  1.00  0.00           C  
ATOM    431  CE2 TYR C 362      78.457  63.263  70.661  1.00  0.00           C  
ATOM    432  CZ  TYR C 362      78.840  64.304  69.836  1.00  0.00           C  
ATOM    433  OH  TYR C 362      79.220  65.501  70.403  1.00  0.00           O  
ATOM    434  N   GLN C 363      78.186  57.442  68.653  1.00  0.00           N  
ATOM    435  CA  GLN C 363      77.497  56.167  68.793  1.00  0.00           C  
ATOM    436  C   GLN C 363      76.214  56.566  69.515  1.00  0.00           C  
ATOM    437  O   GLN C 363      76.116  57.671  70.068  1.00  0.00           O  
ATOM    438  CB  GLN C 363      78.229  55.210  69.729  1.00  0.00           C  
ATOM    439  CG  GLN C 363      79.631  54.821  69.352  1.00  0.00           C  
ATOM    440  CD  GLN C 363      80.234  53.874  70.382  1.00  0.00           C  
ATOM    441  OE1 GLN C 363      81.413  53.536  70.316  1.00  0.00           O  
ATOM    442  NE2 GLN C 363      79.417  53.446  71.343  1.00  0.00           N  
ATOM    443  N   GLU C 364      75.223  55.686  69.500  1.00  0.00           N  
ATOM    444  CA  GLU C 364      74.001  55.958  70.245  1.00  0.00           C  
ATOM    445  C   GLU C 364      73.679  54.694  71.025  1.00  0.00           C  
ATOM    446  O   GLU C 364      73.601  53.595  70.463  1.00  0.00           O  
ATOM    447  CB  GLU C 364      72.817  56.331  69.348  1.00  0.00           C  
ATOM    448  CG  GLU C 364      71.661  56.905  70.195  1.00  0.00           C  
ATOM    449  CD  GLU C 364      70.369  57.130  69.429  1.00  0.00           C  
ATOM    450  OE1 GLU C 364      70.442  57.566  68.265  1.00  0.00           O  
ATOM    451  OE2 GLU C 364      69.283  56.889  70.011  1.00  0.00           O  
ATOM    452  N   VAL C 365      73.481  54.869  72.325  1.00  0.00           N  
ATOM    453  CA  VAL C 365      73.217  53.754  73.226  1.00  0.00           C  
ATOM    454  C   VAL C 365      71.986  54.010  74.077  1.00  0.00           C  
ATOM    455  O   VAL C 365      71.306  55.024  73.914  1.00  0.00           O  
ATOM    456  CB  VAL C 365      74.429  53.544  74.162  1.00  0.00           C  
ATOM    457  CG1 VAL C 365      75.687  53.315  73.331  1.00  0.00           C  
ATOM    458  CG2 VAL C 365      74.625  54.769  75.056  1.00  0.00           C  
ATOM    459  N   LYS C 366      71.696  53.074  74.975  1.00  0.00           N  
ATOM    460  CA  LYS C 366      70.568  53.224  75.892  1.00  0.00           C  
ATOM    461  C   LYS C 366      70.973  52.513  77.172  1.00  0.00           C  
ATOM    462  O   LYS C 366      71.280  51.323  77.153  1.00  0.00           O  
ATOM    463  CB  LYS C 366      69.293  52.589  75.329  1.00  0.00           C  
ATOM    464  CG  LYS C 366      68.036  52.898  76.138  1.00  0.00           C  
ATOM    465  CD  LYS C 366      67.567  54.313  75.874  1.00  0.00           C  
ATOM    466  CE  LYS C 366      66.206  54.564  76.505  1.00  0.00           C  
ATOM    467  NZ  LYS C 366      65.639  55.853  76.041  1.00  0.00           N  
ATOM    468  N   GLY C 368      70.984  53.247  78.279  1.00  0.00           N  
ATOM    469  CA  GLY C 368      71.371  52.670  79.558  1.00  0.00           C  
ATOM    470  C   GLY C 368      70.171  52.359  80.424  1.00  0.00           C  
ATOM    471  O   GLY C 368      69.078  52.833  80.136  1.00  0.00           O  
ATOM    472  N   PRO C 370      70.345  51.570  81.499  1.00  0.00           N  
ATOM    473  CA  PRO C 370      69.285  51.173  82.433  1.00  0.00           C  
ATOM    474  C   PRO C 370      68.656  52.351  83.161  1.00  0.00           C  
ATOM    475  O   PRO C 370      69.305  53.357  83.439  1.00  0.00           O  
ATOM    476  CB  PRO C 370      70.012  50.243  83.404  1.00  0.00           C  
ATOM    477  CG  PRO C 370      71.127  49.701  82.606  1.00  0.00           C  
ATOM    478  CD  PRO C 370      71.611  50.922  81.857  1.00  0.00           C  
ATOM    479  N   PHE C 371      67.385  52.187  83.496  1.00  0.00           N  
ATOM    480  CA  PHE C 371      66.585  53.186  84.183  1.00  0.00           C  
ATOM    481  C   PHE C 371      67.045  53.395  85.624  1.00  0.00           C  
ATOM    482  O   PHE C 371      66.914  54.492  86.173  1.00  0.00           O  
ATOM    483  CB  PHE C 371      65.135  52.715  84.148  1.00  0.00           C  
ATOM    484  CG  PHE C 371      64.156  53.646  84.796  1.00  0.00           C  
ATOM    485  CD1 PHE C 371      63.902  54.908  84.260  1.00  0.00           C  
ATOM    486  CD2 PHE C 371      63.416  53.221  85.896  1.00  0.00           C  
ATOM    487  CE1 PHE C 371      62.906  55.733  84.814  1.00  0.00           C  
ATOM    488  CE2 PHE C 371      62.425  54.032  86.455  1.00  0.00           C  
ATOM    489  CZ  PHE C 371      62.167  55.287  85.913  1.00  0.00           C  
ATOM    490  N   MET C 372      67.553  52.338  86.246  1.00  0.00           N  
ATOM    491  CA  MET C 372      68.040  52.467  87.612  1.00  0.00           C  
ATOM    492  C   MET C 372      69.269  51.597  87.815  1.00  0.00           C  
ATOM    493  O   MET C 372      69.503  50.644  87.071  1.00  0.00           O  
ATOM    494  CB  MET C 372      66.957  52.068  88.616  1.00  0.00           C  
ATOM    495  CG  MET C 372      66.608  50.599  88.602  1.00  0.00           C  
ATOM    496  SD  MET C 372      65.287  50.203  89.778  1.00  0.00           S  
ATOM    497  CE  MET C 372      63.855  50.419  88.765  1.00  0.00           C  
ATOM    498  N   MET C 373      70.071  51.956  88.809  1.00  0.00           N  
ATOM    499  CA  MET C 373      71.253  51.179  89.143  1.00  0.00           C  
ATOM    500  C   MET C 373      71.409  51.177  90.653  1.00  0.00           C  
ATOM    501  O   MET C 373      70.882  52.045  91.344  1.00  0.00           O  
ATOM    502  CB  MET C 373      72.504  51.743  88.467  1.00  0.00           C  
ATOM    503  CG  MET C 373      72.519  51.465  86.962  1.00  0.00           C  
ATOM    504  SD  MET C 373      74.106  51.795  86.151  1.00  0.00           S  
ATOM    505  CE  MET C 373      74.064  53.600  86.073  1.00  0.00           C  
ATOM    506  N   ASP C 374      72.133  50.188  91.151  1.00  0.00           N  
ATOM    507  CA  ASP C 374      72.344  50.024  92.585  1.00  0.00           C  
ATOM    508  C   ASP C 374      72.991  51.218  93.279  1.00  0.00           C  
ATOM    509  O   ASP C 374      73.838  51.913  92.722  1.00  0.00           O  
ATOM    510  CB  ASP C 374      73.193  48.773  92.826  1.00  0.00           C  
ATOM    511  CG  ASP C 374      73.159  48.310  94.267  1.00  0.00           C  
ATOM    512  OD1 ASP C 374      73.663  49.039  95.152  1.00  0.00           O  
ATOM    513  OD2 ASP C 374      72.619  47.204  94.515  1.00  0.00           O  
ATOM    514  N   ARG C 375      72.569  51.441  94.516  1.00  0.00           N  
ATOM    515  CA  ARG C 375      73.099  52.516  95.342  1.00  0.00           C  
ATOM    516  C   ARG C 375      74.628  52.531  95.363  1.00  0.00           C  
ATOM    517  O   ARG C 375      75.250  53.596  95.329  1.00  0.00           O  
ATOM    518  CB  ARG C 375      72.573  52.349  96.766  1.00  0.00           C  
ATOM    519  CG  ARG C 375      73.321  53.160  97.804  1.00  0.00           C  
ATOM    520  CD  ARG C 375      72.695  52.985  99.175  1.00  0.00           C  
ATOM    521  NE  ARG C 375      73.544  53.567 100.206  1.00  0.00           N  
ATOM    522  CZ  ARG C 375      73.144  53.815 101.446  1.00  0.00           C  
ATOM    523  NH1 ARG C 375      71.898  53.531 101.813  1.00  0.00           N  
ATOM    524  NH2 ARG C 375      73.988  54.351 102.316  1.00  0.00           N  
ATOM    525  N   VAL C 376      75.236  51.352  95.417  1.00  0.00           N  
ATOM    526  CA  VAL C 376      76.691  51.271  95.467  1.00  0.00           C  
ATOM    527  C   VAL C 376      77.344  52.030  94.319  1.00  0.00           C  
ATOM    528  O   VAL C 376      78.368  52.697  94.499  1.00  0.00           O  
ATOM    529  CB  VAL C 376      77.170  49.804  95.444  1.00  0.00           C  
ATOM    530  CG1 VAL C 376      78.684  49.748  95.255  1.00  0.00           C  
ATOM    531  CG2 VAL C 376      76.779  49.121  96.746  1.00  0.00           C  
ATOM    532  N   LEU C 377      76.747  51.939  93.137  1.00  0.00           N  
ATOM    533  CA  LEU C 377      77.297  52.624  91.978  1.00  0.00           C  
ATOM    534  C   LEU C 377      77.178  54.134  92.140  1.00  0.00           C  
ATOM    535  O   LEU C 377      78.115  54.881  91.829  1.00  0.00           O  
ATOM    536  CB  LEU C 377      76.575  52.151  90.718  1.00  0.00           C  
ATOM    537  CG  LEU C 377      76.956  52.807  89.392  1.00  0.00           C  
ATOM    538  CD1 LEU C 377      76.802  51.778  88.277  1.00  0.00           C  
ATOM    539  CD2 LEU C 377      76.082  54.027  89.152  1.00  0.00           C  
ATOM    540  N   TRP C 378      76.037  54.588  92.642  1.00  0.00           N  
ATOM    541  CA  TRP C 378      75.831  56.013  92.836  1.00  0.00           C  
ATOM    542  C   TRP C 378      76.686  56.567  93.974  1.00  0.00           C  
ATOM    543  O   TRP C 378      76.913  57.774  94.061  1.00  0.00           O  
ATOM    544  CB  TRP C 378      74.340  56.303  93.060  1.00  0.00           C  
ATOM    545  CG  TRP C 378      73.511  55.905  91.873  1.00  0.00           C  
ATOM    546  CD1 TRP C 378      72.718  54.795  91.759  1.00  0.00           C  
ATOM    547  CD2 TRP C 378      73.445  56.575  90.606  1.00  0.00           C  
ATOM    548  NE1 TRP C 378      72.168  54.732  90.501  1.00  0.00           N  
ATOM    549  CE2 TRP C 378      72.598  55.813  89.772  1.00  0.00           C  
ATOM    550  CE3 TRP C 378      74.024  57.746  90.093  1.00  0.00           C  
ATOM    551  CZ2 TRP C 378      72.312  56.181  88.451  1.00  0.00           C  
ATOM    552  CZ3 TRP C 378      73.741  58.113  88.776  1.00  0.00           C  
ATOM    553  CH2 TRP C 378      72.890  57.328  87.972  1.00  0.00           C  
ATOM    554  N   GLU C 388      77.166  55.691  94.850  1.00  0.00           N  
ATOM    555  CA  GLU C 388      78.037  56.145  95.930  1.00  0.00           C  
ATOM    556  C   GLU C 388      79.418  56.400  95.330  1.00  0.00           C  
ATOM    557  O   GLU C 388      80.055  57.416  95.619  1.00  0.00           O  
ATOM    558  CB  GLU C 388      78.143  55.084  97.038  1.00  0.00           C  
ATOM    559  CG  GLU C 388      76.854  54.882  97.821  1.00  0.00           C  
ATOM    560  CD  GLU C 388      76.970  53.808  98.892  1.00  0.00           C  
ATOM    561  OE1 GLU C 388      77.761  52.858  98.702  1.00  0.00           O  
ATOM    562  OE2 GLU C 388      76.256  53.900  99.913  1.00  0.00           O  
ATOM    563  N   LYS C 389      79.865  55.477  94.485  1.00  0.00           N  
ATOM    564  CA  LYS C 389      81.175  55.583  93.842  1.00  0.00           C  
ATOM    565  C   LYS C 389      81.327  56.839  92.999  1.00  0.00           C  
ATOM    566  O   LYS C 389      82.393  57.454  92.985  1.00  0.00           O  
ATOM    567  CB  LYS C 389      81.439  54.361  92.956  1.00  0.00           C  
ATOM    568  CG  LYS C 389      81.689  53.073  93.712  1.00  0.00           C  
ATOM    569  CD  LYS C 389      81.969  51.933  92.746  1.00  0.00           C  
ATOM    570  CE  LYS C 389      82.167  50.617  93.483  1.00  0.00           C  
ATOM    571  NZ  LYS C 389      82.383  49.491  92.526  1.00  0.00           N  
ATOM    572  N   THR C 390      80.263  57.221  92.299  1.00  0.00           N  
ATOM    573  CA  THR C 390      80.309  58.405  91.434  1.00  0.00           C  
ATOM    574  C   THR C 390      80.278  59.717  92.197  1.00  0.00           C  
ATOM    575  O   THR C 390      80.649  60.765  91.659  1.00  0.00           O  
ATOM    576  CB  THR C 390      79.122  58.434  90.463  1.00  0.00           C  
ATOM    577  OG1 THR C 390      77.901  58.571  91.211  1.00  0.00           O  
ATOM    578  CG2 THR C 390      79.076  57.162  89.647  1.00  0.00           C  
ATOM    579  N   GLY C 397      79.831  59.670  93.447  1.00  0.00           N  
ATOM    580  CA  GLY C 397      79.727  60.881  94.229  1.00  0.00           C  
ATOM    581  C   GLY C 397      78.296  61.397  94.252  1.00  0.00           C  
ATOM    582  O   GLY C 397      77.994  62.352  94.964  1.00  0.00           O  
ATOM    583  N   HIS C 398      77.405  60.774  93.481  1.00  0.00           N  
ATOM    584  CA  HIS C 398      76.009  61.216  93.460  1.00  0.00           C  
ATOM    585  C   HIS C 398      75.307  61.035  94.805  1.00  0.00           C  
ATOM    586  O   HIS C 398      74.513  61.878  95.217  1.00  0.00           O  
ATOM    587  CB  HIS C 398      75.200  60.465  92.392  1.00  0.00           C  
ATOM    588  CG  HIS C 398      75.386  60.988  91.001  1.00  0.00           C  
ATOM    589  ND1 HIS C 398      76.358  60.513  90.152  1.00  0.00           N  
ATOM    590  CD2 HIS C 398      74.714  61.942  90.312  1.00  0.00           C  
ATOM    591  CE1 HIS C 398      76.283  61.151  88.996  1.00  0.00           C  
ATOM    592  NE2 HIS C 398      75.293  62.024  89.067  1.00  0.00           N  
ATOM    593  N   TRP C 404      75.592  59.931  95.485  1.00  0.00           N  
ATOM    594  CA  TRP C 404      74.943  59.674  96.762  1.00  0.00           C  
ATOM    595  C   TRP C 404      75.248  60.753  97.791  1.00  0.00           C  
ATOM    596  O   TRP C 404      74.377  61.138  98.565  1.00  0.00           O  
ATOM    597  CB  TRP C 404      75.359  58.307  97.303  1.00  0.00           C  
ATOM    598  CG  TRP C 404      74.506  57.842  98.444  1.00  0.00           C  
ATOM    599  CD1 TRP C 404      74.778  57.962  99.778  1.00  0.00           C  
ATOM    600  CD2 TRP C 404      73.239  57.181  98.349  1.00  0.00           C  
ATOM    601  NE1 TRP C 404      73.756  57.413 100.520  1.00  0.00           N  
ATOM    602  CE2 TRP C 404      72.800  56.926  99.669  1.00  0.00           C  
ATOM    603  CE3 TRP C 404      72.430  56.781  97.277  1.00  0.00           C  
ATOM    604  CZ2 TRP C 404      71.587  56.280  99.947  1.00  0.00           C  
ATOM    605  CZ3 TRP C 404      71.222  56.139  97.553  1.00  0.00           C  
ATOM    606  CH2 TRP C 404      70.815  55.896  98.880  1.00  0.00           C  
ATOM    607  N   ASP C 406      76.481  61.243  97.797  1.00  0.00           N  
ATOM    608  CA  ASP C 406      76.867  62.270  98.755  1.00  0.00           C  
ATOM    609  C   ASP C 406      76.662  63.707  98.296  1.00  0.00           C  
ATOM    610  O   ASP C 406      76.552  64.605  99.128  1.00  0.00           O  
ATOM    611  CB  ASP C 406      78.332  62.098  99.160  1.00  0.00           C  
ATOM    612  CG  ASP C 406      78.579  60.823  99.938  1.00  0.00           C  
ATOM    613  OD1 ASP C 406      77.709  60.445 100.756  1.00  0.00           O  
ATOM    614  OD2 ASP C 406      79.650  60.205  99.741  1.00  0.00           O  
ATOM    615  N   ASN C 486      76.592  63.929  96.986  1.00  0.00           N  
ATOM    616  CA  ASN C 486      76.448  65.283  96.455  1.00  0.00           C  
ATOM    617  C   ASN C 486      75.166  65.569  95.688  1.00  0.00           C  
ATOM    618  O   ASN C 486      74.922  66.714  95.291  1.00  0.00           O  
ATOM    619  CB  ASN C 486      77.633  65.587  95.539  1.00  0.00           C  
ATOM    620  CG  ASN C 486      78.955  65.549  96.268  1.00  0.00           C  
ATOM    621  OD1 ASN C 486      79.290  66.473  97.008  1.00  0.00           O  
ATOM    622  ND2 ASN C 486      79.705  64.472  96.080  1.00  0.00           N  
ATOM    623  N   TYR C 487      74.337  64.549  95.495  1.00  0.00           N  
ATOM    624  CA  TYR C 487      73.116  64.716  94.713  1.00  0.00           C  
ATOM    625  C   TYR C 487      71.945  63.908  95.267  1.00  0.00           C  
ATOM    626  O   TYR C 487      70.964  63.665  94.565  1.00  0.00           O  
ATOM    627  CB  TYR C 487      73.418  64.263  93.279  1.00  0.00           C  
ATOM    628  CG  TYR C 487      72.716  65.025  92.184  1.00  0.00           C  
ATOM    629  CD1 TYR C 487      73.049  66.350  91.905  1.00  0.00           C  
ATOM    630  CD2 TYR C 487      71.735  64.415  91.408  1.00  0.00           C  
ATOM    631  CE1 TYR C 487      72.421  67.046  90.875  1.00  0.00           C  
ATOM    632  CE2 TYR C 487      71.100  65.100  90.377  1.00  0.00           C  
ATOM    633  CZ  TYR C 487      71.445  66.413  90.117  1.00  0.00           C  
ATOM    634  OH  TYR C 487      70.803  67.096  89.111  1.00  0.00           O  
ATOM    635  N   LYS C 488      72.035  63.514  96.532  1.00  0.00           N  
ATOM    636  CA  LYS C 488      71.001  62.692  97.159  1.00  0.00           C  
ATOM    637  C   LYS C 488      69.574  63.239  97.136  1.00  0.00           C  
ATOM    638  O   LYS C 488      68.636  62.526  96.782  1.00  0.00           O  
ATOM    639  CB  LYS C 488      71.397  62.382  98.607  1.00  0.00           C  
ATOM    640  CG  LYS C 488      70.489  61.372  99.301  1.00  0.00           C  
ATOM    641  CD  LYS C 488      70.824  61.223 100.789  1.00  0.00           C  
ATOM    642  CE  LYS C 488      72.225  60.666 101.018  1.00  0.00           C  
ATOM    643  NZ  LYS C 488      72.488  60.415 102.477  1.00  0.00           N  
ATOM    644  N   ASP C 495      69.411  64.498  97.524  1.00  0.00           N  
ATOM    645  CA  ASP C 495      68.095  65.120  97.577  1.00  0.00           C  
ATOM    646  C   ASP C 495      67.340  65.088  96.243  1.00  0.00           C  
ATOM    647  O   ASP C 495      66.111  65.024  96.223  1.00  0.00           O  
ATOM    648  CB  ASP C 495      68.235  66.571  98.063  1.00  0.00           C  
ATOM    649  CG  ASP C 495      68.991  66.678  99.390  1.00  0.00           C  
ATOM    650  OD1 ASP C 495      69.342  67.812  99.786  1.00  0.00           O  
ATOM    651  OD2 ASP C 495      69.239  65.637 100.042  1.00  0.00           O  
ATOM    652  N   ALA C 496      68.078  65.118  95.139  1.00  0.00           N  
ATOM    653  CA  ALA C 496      67.471  65.117  93.811  1.00  0.00           C  
ATOM    654  C   ALA C 496      67.125  63.729  93.267  1.00  0.00           C  
ATOM    655  O   ALA C 496      66.445  63.621  92.255  1.00  0.00           O  
ATOM    656  CB  ALA C 496      68.399  65.833  92.826  1.00  0.00           C  
ATOM    657  N   MET C 497      67.576  62.672  93.932  1.00  0.00           N  
ATOM    658  CA  MET C 497      67.316  61.326  93.420  1.00  0.00           C  
ATOM    659  C   MET C 497      66.159  60.539  94.009  1.00  0.00           C  
ATOM    660  O   MET C 497      65.936  60.542  95.219  1.00  0.00           O  
ATOM    661  CB  MET C 497      68.579  60.462  93.536  1.00  0.00           C  
ATOM    662  CG  MET C 497      69.771  60.984  92.743  1.00  0.00           C  
ATOM    663  SD  MET C 497      71.133  59.800  92.636  1.00  0.00           S  
ATOM    664  CE  MET C 497      71.774  59.882  94.335  1.00  0.00           C  
ATOM    665  N   PHE C 498      65.418  59.874  93.128  1.00  0.00           N  
ATOM    666  CA  PHE C 498      64.327  58.999  93.523  1.00  0.00           C  
ATOM    667  C   PHE C 498      64.974  57.648  93.804  1.00  0.00           C  
ATOM    668  O   PHE C 498      65.862  57.215  93.066  1.00  0.00           O  
ATOM    669  CB  PHE C 498      63.339  58.814  92.375  1.00  0.00           C  
ATOM    670  CG  PHE C 498      62.435  59.980  92.151  1.00  0.00           C  
ATOM    671  CD1 PHE C 498      61.338  60.187  92.973  1.00  0.00           C  
ATOM    672  CD2 PHE C 498      62.661  60.851  91.092  1.00  0.00           C  
ATOM    673  CE1 PHE C 498      60.461  61.255  92.744  1.00  0.00           C  
ATOM    674  CE2 PHE C 498      61.804  61.913  90.853  1.00  0.00           C  
ATOM    675  CZ  PHE C 498      60.698  62.121  91.679  1.00  0.00           C  
ATOM    676  N   THR C 499      64.541  56.986  94.869  1.00  0.00           N  
ATOM    677  CA  THR C 499      65.084  55.676  95.190  1.00  0.00           C  
ATOM    678  C   THR C 499      63.975  54.647  95.276  1.00  0.00           C  
ATOM    679  O   THR C 499      62.807  54.977  95.494  1.00  0.00           O  
ATOM    680  CB  THR C 499      65.833  55.669  96.536  1.00  0.00           C  
ATOM    681  OG1 THR C 499      64.965  56.161  97.561  1.00  0.00           O  
ATOM    682  CG2 THR C 499      67.082  56.528  96.462  1.00  0.00           C  
ATOM    683  N   THR C 500      64.344  53.394  95.077  1.00  0.00           N  
ATOM    684  CA  THR C 500      63.384  52.306  95.179  1.00  0.00           C  
ATOM    685  C   THR C 500      64.187  51.085  95.605  1.00  0.00           C  
ATOM    686  O   THR C 500      65.414  51.157  95.727  1.00  0.00           O  
ATOM    687  CB  THR C 500      62.636  52.056  93.834  1.00  0.00           C  
ATOM    688  OG1 THR C 500      61.589  51.097  94.045  1.00  0.00           O  
ATOM    689  CG2 THR C 500      63.592  51.552  92.755  1.00  0.00           C  
ATOM    690  N   SER C 501      63.516  49.967  95.849  1.00  0.00           N  
ATOM    691  CA  SER C 501      64.236  48.780  96.289  1.00  0.00           C  
ATOM    692  C   SER C 501      63.657  47.497  95.736  1.00  0.00           C  
ATOM    693  O   SER C 501      62.521  47.467  95.280  1.00  0.00           O  
ATOM    694  CB  SER C 501      64.213  48.672  97.819  1.00  0.00           C  
ATOM    695  OG  SER C 501      64.898  49.741  98.452  1.00  0.00           O  
ATOM    696  N   SER C 502      64.467  46.447  95.782  1.00  0.00           N  
ATOM    697  CA  SER C 502      64.044  45.113  95.371  1.00  0.00           C  
ATOM    698  C   SER C 502      64.937  44.101  96.055  1.00  0.00           C  
ATOM    699  O   SER C 502      66.158  44.226  96.021  1.00  0.00           O  
ATOM    700  CB  SER C 502      64.141  44.914  93.860  1.00  0.00           C  
ATOM    701  OG  SER C 502      63.896  43.543  93.552  1.00  0.00           O  
ATOM    702  N   GLU C 651      64.317  43.116  96.695  1.00  0.00           N  
ATOM    703  CA  GLU C 651      65.050  42.057  97.374  1.00  0.00           C  
ATOM    704  C   GLU C 651      66.142  42.602  98.284  1.00  0.00           C  
ATOM    705  O   GLU C 651      67.287  42.151  98.259  1.00  0.00           O  
ATOM    706  CB  GLU C 651      65.614  41.094  96.325  1.00  0.00           C  
ATOM    707  CG  GLU C 651      64.498  40.379  95.562  1.00  0.00           C  
ATOM    708  CD  GLU C 651      64.984  39.521  94.408  1.00  0.00           C  
ATOM    709  OE1 GLU C 651      66.168  39.139  94.389  1.00  0.00           O  
ATOM    710  OE2 GLU C 651      64.164  39.208  93.520  1.00  0.00           O  
ATOM    711  N   ASN C 652      65.754  43.594  99.080  1.00  0.00           N  
ATOM    712  CA  ASN C 652      66.631  44.245 100.050  1.00  0.00           C  
ATOM    713  C   ASN C 652      67.824  45.006  99.475  1.00  0.00           C  
ATOM    714  O   ASN C 652      68.751  45.349 100.202  1.00  0.00           O  
ATOM    715  CB  ASN C 652      67.102  43.226 101.092  1.00  0.00           C  
ATOM    716  CG  ASN C 652      66.010  42.871 102.098  1.00  0.00           C  
ATOM    717  OD1 ASN C 652      66.114  41.874 102.813  1.00  0.00           O  
ATOM    718  ND2 ASN C 652      64.970  43.693 102.166  1.00  0.00           N  
ATOM    719  N   ARG C 653      67.797  45.264  98.171  1.00  0.00           N  
ATOM    720  CA  ARG C 653      68.849  46.038  97.522  1.00  0.00           C  
ATOM    721  C   ARG C 653      68.220  47.380  97.166  1.00  0.00           C  
ATOM    722  O   ARG C 653      67.069  47.436  96.747  1.00  0.00           O  
ATOM    723  CB  ARG C 653      69.349  45.339  96.258  1.00  0.00           C  
ATOM    724  CG  ARG C 653      70.107  44.047  96.553  1.00  0.00           C  
ATOM    725  CD  ARG C 653      70.666  43.438  95.287  1.00  0.00           C  
ATOM    726  NE  ARG C 653      71.620  44.336  94.643  1.00  0.00           N  
ATOM    727  CZ  ARG C 653      72.231  44.076  93.491  1.00  0.00           C  
ATOM    728  NH1 ARG C 653      71.991  42.939  92.851  1.00  0.00           N  
ATOM    729  NH2 ARG C 653      73.079  44.959  92.976  1.00  0.00           N  
ATOM    730  N   GLU C 654      68.978  48.455  97.346  1.00  0.00           N  
ATOM    731  CA  GLU C 654      68.487  49.795  97.068  1.00  0.00           C  
ATOM    732  C   GLU C 654      69.003  50.311  95.724  1.00  0.00           C  
ATOM    733  O   GLU C 654      70.164  50.106  95.378  1.00  0.00           O  
ATOM    734  CB  GLU C 654      68.914  50.723  98.211  1.00  0.00           C  
ATOM    735  CG  GLU C 654      68.433  52.159  98.109  1.00  0.00           C  
ATOM    736  CD  GLU C 654      68.489  52.887  99.447  1.00  0.00           C  
ATOM    737  OE1 GLU C 654      69.365  52.551 100.287  1.00  0.00           O  
ATOM    738  OE2 GLU C 654      67.661  53.800  99.655  1.00  0.00           O  
ATOM    739  N   TYR C 655      68.118  50.966  94.973  1.00  0.00           N  
ATOM    740  CA  TYR C 655      68.456  51.516  93.663  1.00  0.00           C  
ATOM    741  C   TYR C 655      68.081  52.977  93.561  1.00  0.00           C  
ATOM    742  O   TYR C 655      67.209  53.459  94.276  1.00  0.00           O  
ATOM    743  CB  TYR C 655      67.706  50.773  92.553  1.00  0.00           C  
ATOM    744  CG  TYR C 655      68.011  49.303  92.495  1.00  0.00           C  
ATOM    745  CD1 TYR C 655      67.301  48.394  93.278  1.00  0.00           C  
ATOM    746  CD2 TYR C 655      69.054  48.823  91.704  1.00  0.00           C  
ATOM    747  CE1 TYR C 655      67.620  47.046  93.279  1.00  0.00           C  
ATOM    748  CE2 TYR C 655      69.390  47.471  91.707  1.00  0.00           C  
ATOM    749  CZ  TYR C 655      68.667  46.592  92.497  1.00  0.00           C  
ATOM    750  OH  TYR C 655      69.015  45.260  92.512  1.00  0.00           O  
ATOM    751  N   CYS C 656      68.767  53.686  92.674  1.00  0.00           N  
ATOM    752  CA  CYS C 656      68.448  55.080  92.417  1.00  0.00           C  
ATOM    753  C   CYS C 656      67.996  55.102  90.975  1.00  0.00           C  
ATOM    754  O   CYS C 656      68.657  54.509  90.119  1.00  0.00           O  
ATOM    755  CB  CYS C 656      69.678  55.986  92.527  1.00  0.00           C  
ATOM    756  SG  CYS C 656      70.341  56.211  94.187  1.00  0.00           S  
ATOM    757  N   ILE C 657      66.856  55.738  90.720  1.00  0.00           N  
ATOM    758  CA  ILE C 657      66.366  55.905  89.363  1.00  0.00           C  
ATOM    759  C   ILE C 657      67.357  56.938  88.832  1.00  0.00           C  
ATOM    760  O   ILE C 657      67.659  57.923  89.504  1.00  0.00           O  
ATOM    761  CB  ILE C 657      64.937  56.447  89.367  1.00  0.00           C  
ATOM    762  CG1 ILE C 657      63.999  55.374  89.946  1.00  0.00           C  
ATOM    763  CG2 ILE C 657      64.530  56.842  87.961  1.00  0.00           C  
ATOM    764  CD1 ILE C 657      62.641  55.874  90.314  1.00  0.00           C  
ATOM    765  N   LYS C 658      67.880  56.731  87.632  1.00  0.00           N  
ATOM    766  CA  LYS C 658      68.915  57.642  87.169  1.00  0.00           C  
ATOM    767  C   LYS C 658      68.553  59.103  86.953  1.00  0.00           C  
ATOM    768  O   LYS C 658      67.544  59.416  86.335  1.00  0.00           O  
ATOM    769  CB  LYS C 658      69.592  57.090  85.899  1.00  0.00           C  
ATOM    770  CG  LYS C 658      68.755  57.088  84.626  1.00  0.00           C  
ATOM    771  CD  LYS C 658      69.624  56.651  83.447  1.00  0.00           C  
ATOM    772  CE  LYS C 658      68.802  56.412  82.197  1.00  0.00           C  
ATOM    773  NZ  LYS C 658      69.673  56.057  81.037  1.00  0.00           N  
ATOM    774  N   PRO C 659      69.365  60.017  87.518  1.00  0.00           N  
ATOM    775  CA  PRO C 659      69.122  61.452  87.347  1.00  0.00           C  
ATOM    776  C   PRO C 659      69.997  61.957  86.195  1.00  0.00           C  
ATOM    777  O   PRO C 659      69.814  63.075  85.710  1.00  0.00           O  
ATOM    778  CB  PRO C 659      69.566  62.045  88.683  1.00  0.00           C  
ATOM    779  CG  PRO C 659      70.727  61.190  89.044  1.00  0.00           C  
ATOM    780  CD  PRO C 659      70.232  59.773  88.692  1.00  0.00           C  
ATOM    781  N   MET C 660      70.952  61.118  85.789  1.00  0.00           N  
ATOM    782  CA  MET C 660      71.918  61.415  84.724  1.00  0.00           C  
ATOM    783  C   MET C 660      72.293  60.119  84.013  1.00  0.00           C  
ATOM    784  O   MET C 660      72.165  59.033  84.583  1.00  0.00           O  
ATOM    785  CB  MET C 660      73.186  62.043  85.309  1.00  0.00           C  
ATOM    786  CG  MET C 660      72.998  63.438  85.842  1.00  0.00           C  
ATOM    787  SD  MET C 660      74.528  64.105  86.506  1.00  0.00           S  
ATOM    788  CE  MET C 660      73.899  65.645  87.111  1.00  0.00           C  
ATOM    789  N   ASN C 661      72.783  60.247  82.785  1.00  0.00           N  
ATOM    790  CA  ASN C 661      73.132  59.094  81.959  1.00  0.00           C  
ATOM    791  C   ASN C 661      74.606  58.719  81.975  1.00  0.00           C  
ATOM    792  O   ASN C 661      74.966  57.639  81.517  1.00  0.00           O  
ATOM    793  CB  ASN C 661      72.727  59.372  80.505  1.00  0.00           C  
ATOM    794  CG  ASN C 661      71.283  59.794  80.379  1.00  0.00           C  
ATOM    795  OD1 ASN C 661      70.375  59.021  80.680  1.00  0.00           O  
ATOM    796  ND2 ASN C 661      71.061  61.040  79.949  1.00  0.00           N  
ATOM    797  N   CYS C 662      75.446  59.608  82.495  1.00  0.00           N  
ATOM    798  CA  CYS C 662      76.895  59.400  82.504  1.00  0.00           C  
ATOM    799  C   CYS C 662      77.400  58.094  83.090  1.00  0.00           C  
ATOM    800  O   CYS C 662      78.210  57.411  82.467  1.00  0.00           O  
ATOM    801  CB  CYS C 662      77.615  60.556  83.220  1.00  0.00           C  
ATOM    802  SG  CYS C 662      76.556  61.900  83.780  1.00  0.00           S  
ATOM    803  N   PRO C 663      76.944  57.731  84.304  1.00  0.00           N  
ATOM    804  CA  PRO C 663      77.447  56.471  84.861  1.00  0.00           C  
ATOM    805  C   PRO C 663      77.172  55.261  83.973  1.00  0.00           C  
ATOM    806  O   PRO C 663      78.024  54.372  83.843  1.00  0.00           O  
ATOM    807  CB  PRO C 663      76.754  56.394  86.219  1.00  0.00           C  
ATOM    808  CG  PRO C 663      76.632  57.852  86.609  1.00  0.00           C  
ATOM    809  CD  PRO C 663      76.137  58.461  85.299  1.00  0.00           C  
ATOM    810  N   GLY C 664      75.989  55.225  83.363  1.00  0.00           N  
ATOM    811  CA  GLY C 664      75.656  54.127  82.469  1.00  0.00           C  
ATOM    812  C   GLY C 664      76.584  54.108  81.259  1.00  0.00           C  
ATOM    813  O   GLY C 664      77.005  53.045  80.793  1.00  0.00           O  
ATOM    814  N   HIS C 665      76.900  55.286  80.729  1.00  0.00           N  
ATOM    815  CA  HIS C 665      77.796  55.372  79.586  1.00  0.00           C  
ATOM    816  C   HIS C 665      79.181  54.850  79.937  1.00  0.00           C  
ATOM    817  O   HIS C 665      79.818  54.185  79.126  1.00  0.00           O  
ATOM    818  CB  HIS C 665      77.867  56.815  79.076  1.00  0.00           C  
ATOM    819  CG  HIS C 665      76.598  57.258  78.420  1.00  0.00           C  
ATOM    820  ND1 HIS C 665      76.434  58.501  77.849  1.00  0.00           N  
ATOM    821  CD2 HIS C 665      75.426  56.602  78.244  1.00  0.00           C  
ATOM    822  CE1 HIS C 665      75.214  58.592  77.345  1.00  0.00           C  
ATOM    823  NE2 HIS C 665      74.582  57.453  77.571  1.00  0.00           N  
ATOM    824  N   VAL C 666      79.645  55.144  81.148  1.00  0.00           N  
ATOM    825  CA  VAL C 666      80.949  54.644  81.554  1.00  0.00           C  
ATOM    826  C   VAL C 666      80.887  53.116  81.676  1.00  0.00           C  
ATOM    827  O   VAL C 666      81.848  52.436  81.335  1.00  0.00           O  
ATOM    828  CB  VAL C 666      81.416  55.261  82.886  1.00  0.00           C  
ATOM    829  CG1 VAL C 666      82.793  54.704  83.254  1.00  0.00           C  
ATOM    830  CG2 VAL C 666      81.495  56.783  82.767  1.00  0.00           C  
ATOM    831  N   GLN C 667      79.762  52.569  82.142  1.00  0.00           N  
ATOM    832  CA  GLN C 667      79.659  51.111  82.248  1.00  0.00           C  
ATOM    833  C   GLN C 667      79.798  50.481  80.867  1.00  0.00           C  
ATOM    834  O   GLN C 667      80.412  49.431  80.724  1.00  0.00           O  
ATOM    835  CB  GLN C 667      78.325  50.682  82.868  1.00  0.00           C  
ATOM    836  CG  GLN C 667      78.083  51.207  84.268  1.00  0.00           C  
ATOM    837  CD  GLN C 667      79.257  50.974  85.193  1.00  0.00           C  
ATOM    838  OE1 GLN C 667      79.550  49.840  85.576  1.00  0.00           O  
ATOM    839  NE2 GLN C 667      79.948  52.057  85.555  1.00  0.00           N  
ATOM    840  N   ILE C 668      79.229  51.127  79.849  1.00  0.00           N  
ATOM    841  CA  ILE C 668      79.326  50.609  78.485  1.00  0.00           C  
ATOM    842  C   ILE C 668      80.768  50.755  77.973  1.00  0.00           C  
ATOM    843  O   ILE C 668      81.315  49.838  77.342  1.00  0.00           O  
ATOM    844  CB  ILE C 668      78.323  51.342  77.546  1.00  0.00           C  
ATOM    845  CG1 ILE C 668      76.897  50.923  77.917  1.00  0.00           C  
ATOM    846  CG2 ILE C 668      78.628  51.021  76.077  1.00  0.00           C  
ATOM    847  CD1 ILE C 668      75.808  51.729  77.218  1.00  0.00           C  
ATOM    848  N   PHE C 669      81.384  51.896  78.260  1.00  0.00           N  
ATOM    849  CA  PHE C 669      82.766  52.154  77.851  1.00  0.00           C  
ATOM    850  C   PHE C 669      83.687  51.076  78.429  1.00  0.00           C  
ATOM    851  O   PHE C 669      84.626  50.626  77.762  1.00  0.00           O  
ATOM    852  CB  PHE C 669      83.216  53.525  78.374  1.00  0.00           C  
ATOM    853  CG  PHE C 669      84.650  53.871  78.045  1.00  0.00           C  
ATOM    854  CD1 PHE C 669      84.962  54.525  76.857  1.00  0.00           C  
ATOM    855  CD2 PHE C 669      85.679  53.539  78.921  1.00  0.00           C  
ATOM    856  CE1 PHE C 669      86.284  54.847  76.541  1.00  0.00           C  
ATOM    857  CE2 PHE C 669      87.009  53.855  78.616  1.00  0.00           C  
ATOM    858  CZ  PHE C 669      87.311  54.508  77.428  1.00  0.00           C  
ATOM    859  N   ASN C 670      83.409  50.687  79.673  1.00  0.00           N  
ATOM    860  CA  ASN C 670      84.197  49.685  80.396  1.00  0.00           C  
ATOM    861  C   ASN C 670      84.101  48.266  79.830  1.00  0.00           C  
ATOM    862  O   ASN C 670      84.830  47.375  80.271  1.00  0.00           O  
ATOM    863  CB  ASN C 670      83.794  49.664  81.875  1.00  0.00           C  
ATOM    864  CG  ASN C 670      84.368  50.832  82.674  1.00  0.00           C  
ATOM    865  OD1 ASN C 670      83.980  51.051  83.824  1.00  0.00           O  
ATOM    866  ND2 ASN C 670      85.297  51.574  82.079  1.00  0.00           N  
ATOM    867  N   GLN C 671      83.205  48.042  78.875  1.00  0.00           N  
ATOM    868  CA  GLN C 671      83.075  46.720  78.268  1.00  0.00           C  
ATOM    869  C   GLN C 671      84.030  46.619  77.084  1.00  0.00           C  
ATOM    870  O   GLN C 671      83.860  47.306  76.073  1.00  0.00           O  
ATOM    871  CB  GLN C 671      81.636  46.483  77.803  1.00  0.00           C  
ATOM    872  CG  GLN C 671      80.642  46.346  78.944  1.00  0.00           C  
ATOM    873  CD  GLN C 671      80.874  45.094  79.763  1.00  0.00           C  
ATOM    874  OE1 GLN C 671      81.038  45.153  80.982  1.00  0.00           O  
ATOM    875  NE2 GLN C 671      80.890  43.949  79.095  1.00  0.00           N  
ATOM    876  N   GLY C 672      85.038  45.762  77.213  1.00  0.00           N  
ATOM    877  CA  GLY C 672      86.004  45.605  76.142  1.00  0.00           C  
ATOM    878  C   GLY C 672      87.203  46.507  76.353  1.00  0.00           C  
ATOM    879  O   GLY C 672      87.057  47.668  76.749  1.00  0.00           O  
ATOM    880  N   LEU C 675      88.395  45.978  76.093  1.00  0.00           N  
ATOM    881  CA  LEU C 675      89.621  46.749  76.265  1.00  0.00           C  
ATOM    882  C   LEU C 675      89.641  47.940  75.313  1.00  0.00           C  
ATOM    883  O   LEU C 675      89.356  47.797  74.128  1.00  0.00           O  
ATOM    884  CB  LEU C 675      90.845  45.865  76.002  1.00  0.00           C  
ATOM    885  CG  LEU C 675      92.202  46.547  76.197  1.00  0.00           C  
ATOM    886  CD1 LEU C 675      92.363  46.951  77.655  1.00  0.00           C  
ATOM    887  CD2 LEU C 675      93.326  45.600  75.781  1.00  0.00           C  
ATOM    888  N   LYS C 677      89.973  49.114  75.840  1.00  0.00           N  
ATOM    889  CA  LYS C 677      90.032  50.329  75.036  1.00  0.00           C  
ATOM    890  C   LYS C 677      91.474  50.769  74.810  1.00  0.00           C  
ATOM    891  O   LYS C 677      92.335  50.597  75.679  1.00  0.00           O  
ATOM    892  CB  LYS C 677      89.258  51.462  75.720  1.00  0.00           C  
ATOM    893  CG  LYS C 677      87.756  51.230  75.812  1.00  0.00           C  
ATOM    894  CD  LYS C 677      87.092  51.318  74.451  1.00  0.00           C  
ATOM    895  CE  LYS C 677      85.584  51.110  74.545  1.00  0.00           C  
ATOM    896  NZ  LYS C 677      85.221  49.716  74.925  1.00  0.00           N  
ATOM    897  N   SER C 678      91.718  51.341  73.637  1.00  0.00           N  
ATOM    898  CA  SER C 678      93.033  51.831  73.250  1.00  0.00           C  
ATOM    899  C   SER C 678      92.941  53.302  72.845  1.00  0.00           C  
ATOM    900  O   SER C 678      91.853  53.810  72.556  1.00  0.00           O  
ATOM    901  CB  SER C 678      93.562  50.998  72.080  1.00  0.00           C  
ATOM    902  OG  SER C 678      94.319  51.786  71.183  1.00  0.00           O  
ATOM    903  N   TYR C 682      94.079  53.987  72.826  1.00  0.00           N  
ATOM    904  CA  TYR C 682      94.098  55.393  72.438  1.00  0.00           C  
ATOM    905  C   TYR C 682      93.504  55.524  71.036  1.00  0.00           C  
ATOM    906  O   TYR C 682      93.010  56.584  70.654  1.00  0.00           O  
ATOM    907  CB  TYR C 682      95.536  55.934  72.465  1.00  0.00           C  
ATOM    908  CG  TYR C 682      96.410  55.435  71.333  1.00  0.00           C  
ATOM    909  CD1 TYR C 682      96.520  56.154  70.141  1.00  0.00           C  
ATOM    910  CD2 TYR C 682      97.097  54.227  71.438  1.00  0.00           C  
ATOM    911  CE1 TYR C 682      97.291  55.681  69.079  1.00  0.00           C  
ATOM    912  CE2 TYR C 682      97.870  53.743  70.381  1.00  0.00           C  
ATOM    913  CZ  TYR C 682      97.961  54.476  69.207  1.00  0.00           C  
ATOM    914  OH  TYR C 682      98.716  53.996  68.159  1.00  0.00           O  
ATOM    915  N   ARG C 683      93.550  54.434  70.275  1.00  0.00           N  
ATOM    916  CA  ARG C 683      93.017  54.414  68.916  1.00  0.00           C  
ATOM    917  C   ARG C 683      91.499  54.598  68.896  1.00  0.00           C  
ATOM    918  O   ARG C 683      90.930  55.020  67.890  1.00  0.00           O  
ATOM    919  CB  ARG C 683      93.360  53.090  68.227  1.00  0.00           C  
ATOM    920  CG  ARG C 683      94.842  52.853  67.977  1.00  0.00           C  
ATOM    921  CD  ARG C 683      95.045  51.523  67.252  1.00  0.00           C  
ATOM    922  NE  ARG C 683      96.432  51.321  66.841  1.00  0.00           N  
ATOM    923  CZ  ARG C 683      96.856  50.289  66.115  1.00  0.00           C  
ATOM    924  NH1 ARG C 683      96.000  49.353  65.714  1.00  0.00           N  
ATOM    925  NH2 ARG C 683      98.139  50.192  65.785  1.00  0.00           N  
ATOM    926  N   ASP C 684      90.851  54.274  70.011  1.00  0.00           N  
ATOM    927  CA  ASP C 684      89.399  54.389  70.114  1.00  0.00           C  
ATOM    928  C   ASP C 684      88.932  55.779  70.524  1.00  0.00           C  
ATOM    929  O   ASP C 684      87.729  56.051  70.528  1.00  0.00           O  
ATOM    930  CB  ASP C 684      88.860  53.371  71.122  1.00  0.00           C  
ATOM    931  CG  ASP C 684      89.204  51.943  70.749  1.00  0.00           C  
ATOM    932  OD1 ASP C 684      88.864  51.530  69.624  1.00  0.00           O  
ATOM    933  OD2 ASP C 684      89.814  51.234  71.575  1.00  0.00           O  
ATOM    934  N   LEU C 685      89.873  56.651  70.871  1.00  0.00           N  
ATOM    935  CA  LEU C 685      89.537  58.003  71.307  1.00  0.00           C  
ATOM    936  C   LEU C 685      89.792  59.056  70.228  1.00  0.00           C  
ATOM    937  O   LEU C 685      90.736  58.941  69.445  1.00  0.00           O  
ATOM    938  CB  LEU C 685      90.338  58.350  72.565  1.00  0.00           C  
ATOM    939  CG  LEU C 685      90.301  57.318  73.700  1.00  0.00           C  
ATOM    940  CD1 LEU C 685      91.039  57.851  74.920  1.00  0.00           C  
ATOM    941  CD2 LEU C 685      88.856  57.016  74.059  1.00  0.00           C  
ATOM    942  N   PRO C 686      88.955  60.105  70.178  1.00  0.00           N  
ATOM    943  CA  PRO C 686      87.816  60.339  71.074  1.00  0.00           C  
ATOM    944  C   PRO C 686      86.641  59.413  70.771  1.00  0.00           C  
ATOM    945  O   PRO C 686      86.347  59.127  69.612  1.00  0.00           O  
ATOM    946  CB  PRO C 686      87.479  61.802  70.817  1.00  0.00           C  
ATOM    947  CG  PRO C 686      87.761  61.936  69.350  1.00  0.00           C  
ATOM    948  CD  PRO C 686      89.080  61.196  69.192  1.00  0.00           C  
ATOM    949  N   LEU C 687      85.978  58.948  71.825  1.00  0.00           N  
ATOM    950  CA  LEU C 687      84.826  58.065  71.682  1.00  0.00           C  
ATOM    951  C   LEU C 687      83.633  58.901  72.117  1.00  0.00           C  
ATOM    952  O   LEU C 687      83.537  59.296  73.280  1.00  0.00           O  
ATOM    953  CB  LEU C 687      84.986  56.832  72.578  1.00  0.00           C  
ATOM    954  CG  LEU C 687      84.013  55.680  72.313  1.00  0.00           C  
ATOM    955  CD1 LEU C 687      84.565  54.383  72.888  1.00  0.00           C  
ATOM    956  CD2 LEU C 687      82.659  56.003  72.943  1.00  0.00           C  
ATOM    957  N   ARG C 688      82.743  59.181  71.170  1.00  0.00           N  
ATOM    958  CA  ARG C 688      81.568  60.020  71.429  1.00  0.00           C  
ATOM    959  C   ARG C 688      80.336  59.141  71.543  1.00  0.00           C  
ATOM    960  O   ARG C 688      79.892  58.541  70.567  1.00  0.00           O  
ATOM    961  CB  ARG C 688      81.413  61.042  70.301  1.00  0.00           C  
ATOM    962  CG  ARG C 688      82.733  61.739  69.964  1.00  0.00           C  
ATOM    963  CD  ARG C 688      82.537  62.895  68.998  1.00  0.00           C  
ATOM    964  NE  ARG C 688      83.818  63.481  68.612  1.00  0.00           N  
ATOM    965  CZ  ARG C 688      84.572  63.036  67.612  1.00  0.00           C  
ATOM    966  NH1 ARG C 688      84.173  62.001  66.882  1.00  0.00           N  
ATOM    967  NH2 ARG C 688      85.739  63.618  67.355  1.00  0.00           N  
ATOM    968  N   MET C 689      79.787  59.092  72.755  1.00  0.00           N  
ATOM    969  CA  MET C 689      78.642  58.238  73.072  1.00  0.00           C  
ATOM    970  C   MET C 689      77.383  59.023  73.446  1.00  0.00           C  
ATOM    971  O   MET C 689      77.309  59.600  74.523  1.00  0.00           O  
ATOM    972  CB  MET C 689      79.041  57.321  74.230  1.00  0.00           C  
ATOM    973  CG  MET C 689      78.059  56.212  74.521  1.00  0.00           C  
ATOM    974  SD  MET C 689      78.553  55.222  75.942  1.00  0.00           S  
ATOM    975  CE  MET C 689      79.989  54.369  75.302  1.00  0.00           C  
ATOM    976  N   ALA C 690      76.385  58.999  72.569  1.00  0.00           N  
ATOM    977  CA  ALA C 690      75.136  59.733  72.794  1.00  0.00           C  
ATOM    978  C   ALA C 690      73.979  58.859  73.249  1.00  0.00           C  
ATOM    979  O   ALA C 690      73.973  57.649  73.040  1.00  0.00           O  
ATOM    980  CB  ALA C 690      74.722  60.467  71.509  1.00  0.00           C  
ATOM    981  N   GLU C 691      72.994  59.502  73.867  1.00  0.00           N  
ATOM    982  CA  GLU C 691      71.776  58.826  74.307  1.00  0.00           C  
ATOM    983  C   GLU C 691      70.660  59.846  74.507  1.00  0.00           C  
ATOM    984  O   GLU C 691      70.907  60.956  74.977  1.00  0.00           O  
ATOM    985  CB  GLU C 691      71.992  58.082  75.640  1.00  0.00           C  
ATOM    986  CG  GLU C 691      70.714  57.419  76.205  1.00  0.00           C  
ATOM    987  CD  GLU C 691      70.938  56.602  77.469  1.00  0.00           C  
ATOM    988  OE1 GLU C 691      72.077  56.567  77.978  1.00  0.00           O  
ATOM    989  OE2 GLU C 691      69.959  55.987  77.947  1.00  0.00           O  
ATOM    990  N   PHE C 692      69.447  59.493  74.097  1.00  0.00           N  
ATOM    991  CA  PHE C 692      68.295  60.343  74.381  1.00  0.00           C  
ATOM    992  C   PHE C 692      67.942  59.687  75.714  1.00  0.00           C  
ATOM    993  O   PHE C 692      67.167  58.718  75.775  1.00  0.00           O  
ATOM    994  CB  PHE C 692      67.203  60.146  73.334  1.00  0.00           C  
ATOM    995  CG  PHE C 692      67.536  60.765  72.010  1.00  0.00           C  
ATOM    996  CD1 PHE C 692      67.630  62.148  71.886  1.00  0.00           C  
ATOM    997  CD2 PHE C 692      67.804  59.972  70.901  1.00  0.00           C  
ATOM    998  CE1 PHE C 692      67.993  62.733  70.683  1.00  0.00           C  
ATOM    999  CE2 PHE C 692      68.172  60.547  69.686  1.00  0.00           C  
ATOM   1000  CZ  PHE C 692      68.266  61.937  69.579  1.00  0.00           C  
ATOM   1001  N   GLY C 693      68.556  60.205  76.775  1.00  0.00           N  
ATOM   1002  CA  GLY C 693      68.398  59.601  78.088  1.00  0.00           C  
ATOM   1003  C   GLY C 693      67.342  60.160  79.004  1.00  0.00           C  
ATOM   1004  O   GLY C 693      67.349  61.352  79.310  1.00  0.00           O  
ATOM   1005  N   SER C 695      66.453  59.278  79.451  1.00  0.00           N  
ATOM   1006  CA  SER C 695      65.367  59.649  80.348  1.00  0.00           C  
ATOM   1007  C   SER C 695      65.904  59.797  81.755  1.00  0.00           C  
ATOM   1008  O   SER C 695      66.393  58.837  82.349  1.00  0.00           O  
ATOM   1009  CB  SER C 695      64.267  58.590  80.307  1.00  0.00           C  
ATOM   1010  OG  SER C 695      63.625  58.621  79.043  1.00  0.00           O  
ATOM   1011  N   CYS C 696      65.822  61.018  82.271  1.00  0.00           N  
ATOM   1012  CA  CYS C 696      66.307  61.343  83.603  1.00  0.00           C  
ATOM   1013  C   CYS C 696      65.162  61.699  84.513  1.00  0.00           C  
ATOM   1014  O   CYS C 696      64.161  62.257  84.063  1.00  0.00           O  
ATOM   1015  CB  CYS C 696      67.218  62.567  83.561  1.00  0.00           C  
ATOM   1016  SG  CYS C 696      68.743  62.391  82.638  1.00  0.00           S  
ATOM   1017  N   HIS C 697      65.312  61.376  85.797  1.00  0.00           N  
ATOM   1018  CA  HIS C 697      64.314  61.750  86.784  1.00  0.00           C  
ATOM   1019  C   HIS C 697      64.995  62.427  87.941  1.00  0.00           C  
ATOM   1020  O   HIS C 697      66.006  61.950  88.454  1.00  0.00           O  
ATOM   1021  CB  HIS C 697      63.514  60.545  87.265  1.00  0.00           C  
ATOM   1022  CG  HIS C 697      62.531  60.070  86.254  1.00  0.00           C  
ATOM   1023  ND1 HIS C 697      62.893  59.268  85.196  1.00  0.00           N  
ATOM   1024  CD2 HIS C 697      61.232  60.397  86.054  1.00  0.00           C  
ATOM   1025  CE1 HIS C 697      61.862  59.129  84.382  1.00  0.00           C  
ATOM   1026  NE2 HIS C 697      60.844  59.805  84.879  1.00  0.00           N  
ATOM   1027  N   ARG C 698      64.462  63.581  88.317  1.00  0.00           N  
ATOM   1028  CA  ARG C 698      65.022  64.345  89.419  1.00  0.00           C  
ATOM   1029  C   ARG C 698      63.873  64.823  90.270  1.00  0.00           C  
ATOM   1030  O   ARG C 698      62.880  65.338  89.756  1.00  0.00           O  
ATOM   1031  CB  ARG C 698      65.824  65.531  88.883  1.00  0.00           C  
ATOM   1032  CG  ARG C 698      66.951  65.076  87.981  1.00  0.00           C  
ATOM   1033  CD  ARG C 698      67.880  66.208  87.595  1.00  0.00           C  
ATOM   1034  NE  ARG C 698      68.933  65.725  86.698  1.00  0.00           N  
ATOM   1035  CZ  ARG C 698      69.801  66.508  86.063  1.00  0.00           C  
ATOM   1036  NH1 ARG C 698      69.759  67.826  86.213  1.00  0.00           N  
ATOM   1037  NH2 ARG C 698      70.719  65.970  85.272  1.00  0.00           N  
ATOM   1038  N   ASN C 699      64.014  64.642  91.575  1.00  0.00           N  
ATOM   1039  CA  ASN C 699      62.975  65.036  92.514  1.00  0.00           C  
ATOM   1040  C   ASN C 699      63.000  66.531  92.811  1.00  0.00           C  
ATOM   1041  O   ASN C 699      63.251  66.949  93.942  1.00  0.00           O  
ATOM   1042  CB  ASN C 699      63.137  64.235  93.803  1.00  0.00           C  
ATOM   1043  CG  ASN C 699      61.933  64.350  94.694  1.00  0.00           C  
ATOM   1044  OD1 ASN C 699      60.913  64.894  94.283  1.00  0.00           O  
ATOM   1045  ND2 ASN C 699      62.036  63.838  95.918  1.00  0.00           N  
ATOM   1046  N   GLU C 700      62.731  67.331  91.784  1.00  0.00           N  
ATOM   1047  CA  GLU C 700      62.729  68.787  91.907  1.00  0.00           C  
ATOM   1048  C   GLU C 700      61.639  69.243  92.874  1.00  0.00           C  
ATOM   1049  O   GLU C 700      60.541  68.687  92.887  1.00  0.00           O  
ATOM   1050  CB  GLU C 700      62.455  69.433  90.543  1.00  0.00           C  
ATOM   1051  CG  GLU C 700      63.346  68.948  89.394  1.00  0.00           C  
ATOM   1052  CD  GLU C 700      64.760  69.497  89.454  1.00  0.00           C  
ATOM   1053  OE1 GLU C 700      65.051  70.313  90.350  1.00  0.00           O  
ATOM   1054  OE2 GLU C 700      65.584  69.113  88.596  1.00  0.00           O  
ATOM   1055  N   PRO C 703      61.930  70.264  93.697  1.00  0.00           N  
ATOM   1056  CA  PRO C 703      60.928  70.765  94.647  1.00  0.00           C  
ATOM   1057  C   PRO C 703      59.672  71.138  93.862  1.00  0.00           C  
ATOM   1058  O   PRO C 703      59.761  71.801  92.828  1.00  0.00           O  
ATOM   1059  CB  PRO C 703      61.619  71.985  95.259  1.00  0.00           C  
ATOM   1060  CG  PRO C 703      63.058  71.610  95.227  1.00  0.00           C  
ATOM   1061  CD  PRO C 703      63.217  70.957  93.864  1.00  0.00           C  
ATOM   1062  N   SER C 704      58.503  70.723  94.340  1.00  0.00           N  
ATOM   1063  CA  SER C 704      57.269  71.012  93.612  1.00  0.00           C  
ATOM   1064  C   SER C 704      57.038  72.495  93.325  1.00  0.00           C  
ATOM   1065  O   SER C 704      56.454  72.847  92.296  1.00  0.00           O  
ATOM   1066  CB  SER C 704      56.057  70.429  94.351  1.00  0.00           C  
ATOM   1067  OG  SER C 704      55.986  70.917  95.678  1.00  0.00           O  
ATOM   1068  N   GLY C 710      57.495  73.358  94.225  1.00  0.00           N  
ATOM   1069  CA  GLY C 710      57.311  74.786  94.034  1.00  0.00           C  
ATOM   1070  C   GLY C 710      58.137  75.379  92.908  1.00  0.00           C  
ATOM   1071  O   GLY C 710      57.878  76.510  92.479  1.00  0.00           O  
ATOM   1072  N   SER C 711      59.122  74.626  92.424  1.00  0.00           N  
ATOM   1073  CA  SER C 711      59.999  75.093  91.350  1.00  0.00           C  
ATOM   1074  C   SER C 711      59.532  74.596  89.981  1.00  0.00           C  
ATOM   1075  O   SER C 711      60.016  75.053  88.945  1.00  0.00           O  
ATOM   1076  CB  SER C 711      61.436  74.612  91.586  1.00  0.00           C  
ATOM   1077  OG  SER C 711      61.560  73.211  91.347  1.00  0.00           O  
ATOM   1078  N   LEU C 712      58.587  73.665  89.968  1.00  0.00           N  
ATOM   1079  CA  LEU C 712      58.117  73.130  88.697  1.00  0.00           C  
ATOM   1080  C   LEU C 712      57.448  74.209  87.858  1.00  0.00           C  
ATOM   1081  O   LEU C 712      56.795  75.109  88.387  1.00  0.00           O  
ATOM   1082  CB  LEU C 712      57.155  71.965  88.930  1.00  0.00           C  
ATOM   1083  CG  LEU C 712      57.775  70.797  89.699  1.00  0.00           C  
ATOM   1084  CD1 LEU C 712      56.703  69.738  89.950  1.00  0.00           C  
ATOM   1085  CD2 LEU C 712      58.944  70.204  88.902  1.00  0.00           C  
ATOM   1086  N   HIS C 713      57.631  74.131  86.545  1.00  0.00           N  
ATOM   1087  CA  HIS C 713      57.031  75.115  85.651  1.00  0.00           C  
ATOM   1088  C   HIS C 713      56.844  74.549  84.252  1.00  0.00           C  
ATOM   1089  O   HIS C 713      57.821  74.357  83.526  1.00  0.00           O  
ATOM   1090  CB  HIS C 713      57.904  76.371  85.579  1.00  0.00           C  
ATOM   1091  CG  HIS C 713      57.366  77.420  84.652  1.00  0.00           C  
ATOM   1092  ND1 HIS C 713      56.199  78.110  84.907  1.00  0.00           N  
ATOM   1093  CD2 HIS C 713      57.822  77.880  83.462  1.00  0.00           C  
ATOM   1094  CE1 HIS C 713      55.961  78.951  83.914  1.00  0.00           C  
ATOM   1095  NE2 HIS C 713      56.930  78.831  83.024  1.00  0.00           N  
ATOM   1096  N   GLY C 714      55.591  74.285  83.890  1.00  0.00           N  
ATOM   1097  CA  GLY C 714      55.272  73.763  82.569  1.00  0.00           C  
ATOM   1098  C   GLY C 714      56.226  72.695  82.085  1.00  0.00           C  
ATOM   1099  O   GLY C 714      56.497  71.725  82.792  1.00  0.00           O  
ATOM   1100  N   LEU C 715      56.710  72.869  80.861  1.00  0.00           N  
ATOM   1101  CA  LEU C 715      57.658  71.938  80.269  1.00  0.00           C  
ATOM   1102  C   LEU C 715      59.082  72.365  80.594  1.00  0.00           C  
ATOM   1103  O   LEU C 715      60.013  71.604  80.375  1.00  0.00           O  
ATOM   1104  CB  LEU C 715      57.515  71.914  78.748  1.00  0.00           C  
ATOM   1105  CG  LEU C 715      56.234  71.359  78.139  1.00  0.00           C  
ATOM   1106  CD1 LEU C 715      56.255  71.589  76.634  1.00  0.00           C  
ATOM   1107  CD2 LEU C 715      56.112  69.881  78.458  1.00  0.00           C  
ATOM   1108  N   MET C 716      59.247  73.582  81.114  1.00  0.00           N  
ATOM   1109  CA  MET C 716      60.581  74.107  81.398  1.00  0.00           C  
ATOM   1110  C   MET C 716      61.314  73.445  82.549  1.00  0.00           C  
ATOM   1111  O   MET C 716      62.517  73.213  82.472  1.00  0.00           O  
ATOM   1112  CB  MET C 716      60.510  75.617  81.655  1.00  0.00           C  
ATOM   1113  CG  MET C 716      59.831  76.404  80.549  1.00  0.00           C  
ATOM   1114  SD  MET C 716      60.647  76.197  78.974  1.00  0.00           S  
ATOM   1115  CE  MET C 716      60.006  77.669  78.054  1.00  0.00           C  
ATOM   1116  N   ARG C 718      60.599  73.162  83.629  1.00  0.00           N  
ATOM   1117  CA  ARG C 718      61.215  72.527  84.787  1.00  0.00           C  
ATOM   1118  C   ARG C 718      60.255  71.407  85.182  1.00  0.00           C  
ATOM   1119  O   ARG C 718      59.173  71.657  85.701  1.00  0.00           O  
ATOM   1120  CB  ARG C 718      61.382  73.570  85.905  1.00  0.00           C  
ATOM   1121  CG  ARG C 718      61.646  73.028  87.295  1.00  0.00           C  
ATOM   1122  CD  ARG C 718      63.112  72.954  87.668  1.00  0.00           C  
ATOM   1123  NE  ARG C 718      63.907  74.151  87.367  1.00  0.00           N  
ATOM   1124  CZ  ARG C 718      63.563  75.408  87.642  1.00  0.00           C  
ATOM   1125  NH1 ARG C 718      62.410  75.691  88.231  1.00  0.00           N  
ATOM   1126  NH2 ARG C 718      64.394  76.397  87.332  1.00  0.00           N  
ATOM   1127  N   VAL C 723      60.653  70.177  84.882  1.00  0.00           N  
ATOM   1128  CA  VAL C 723      59.844  69.000  85.159  1.00  0.00           C  
ATOM   1129  C   VAL C 723      60.650  68.013  85.999  1.00  0.00           C  
ATOM   1130  O   VAL C 723      61.808  68.273  86.318  1.00  0.00           O  
ATOM   1131  CB  VAL C 723      59.414  68.306  83.842  1.00  0.00           C  
ATOM   1132  CG1 VAL C 723      58.397  69.163  83.107  1.00  0.00           C  
ATOM   1133  CG2 VAL C 723      60.627  68.059  82.964  1.00  0.00           C  
ATOM   1134  N   ARG C 724      60.043  66.892  86.371  1.00  0.00           N  
ATOM   1135  CA  ARG C 724      60.755  65.891  87.162  1.00  0.00           C  
ATOM   1136  C   ARG C 724      61.253  64.739  86.310  1.00  0.00           C  
ATOM   1137  O   ARG C 724      62.196  64.045  86.685  1.00  0.00           O  
ATOM   1138  CB  ARG C 724      59.867  65.344  88.282  1.00  0.00           C  
ATOM   1139  CG  ARG C 724      59.707  66.309  89.438  1.00  0.00           C  
ATOM   1140  CD  ARG C 724      58.873  65.705  90.550  1.00  0.00           C  
ATOM   1141  NE  ARG C 724      58.888  66.567  91.725  1.00  0.00           N  
ATOM   1142  CZ  ARG C 724      58.103  66.391  92.780  1.00  0.00           C  
ATOM   1143  NH1 ARG C 724      57.239  65.382  92.796  1.00  0.00           N  
ATOM   1144  NH2 ARG C 724      58.192  67.218  93.814  1.00  0.00           N  
ATOM   1145  N   GLY C 725      60.609  64.527  85.170  1.00  0.00           N  
ATOM   1146  CA  GLY C 725      61.029  63.466  84.269  1.00  0.00           C  
ATOM   1147  C   GLY C 725      61.262  64.112  82.923  1.00  0.00           C  
ATOM   1148  O   GLY C 725      60.359  64.756  82.391  1.00  0.00           O  
ATOM   1149  N   PHE C 726      62.455  63.958  82.365  1.00  0.00           N  
ATOM   1150  CA  PHE C 726      62.744  64.573  81.076  1.00  0.00           C  
ATOM   1151  C   PHE C 726      63.745  63.753  80.292  1.00  0.00           C  
ATOM   1152  O   PHE C 726      64.423  62.895  80.843  1.00  0.00           O  
ATOM   1153  CB  PHE C 726      63.278  66.008  81.255  1.00  0.00           C  
ATOM   1154  CG  PHE C 726      64.417  66.119  82.218  1.00  0.00           C  
ATOM   1155  CD1 PHE C 726      64.175  66.232  83.581  1.00  0.00           C  
ATOM   1156  CD2 PHE C 726      65.734  66.087  81.771  1.00  0.00           C  
ATOM   1157  CE1 PHE C 726      65.217  66.310  84.493  1.00  0.00           C  
ATOM   1158  CE2 PHE C 726      66.796  66.164  82.681  1.00  0.00           C  
ATOM   1159  CZ  PHE C 726      66.531  66.274  84.047  1.00  0.00           C  
ATOM   1160  N   THR C 729      63.825  64.017  78.996  1.00  0.00           N  
ATOM   1161  CA  THR C 729      64.758  63.310  78.125  1.00  0.00           C  
ATOM   1162  C   THR C 729      65.822  64.277  77.628  1.00  0.00           C  
ATOM   1163  O   THR C 729      65.504  65.283  76.994  1.00  0.00           O  
ATOM   1164  CB  THR C 729      64.019  62.706  76.909  1.00  0.00           C  
ATOM   1165  OG1 THR C 729      63.066  61.739  77.368  1.00  0.00           O  
ATOM   1166  CG2 THR C 729      64.996  62.016  75.966  1.00  0.00           C  
ATOM   1167  N   GLN C 730      67.083  63.968  77.918  1.00  0.00           N  
ATOM   1168  CA  GLN C 730      68.198  64.805  77.483  1.00  0.00           C  
ATOM   1169  C   GLN C 730      68.776  64.284  76.167  1.00  0.00           C  
ATOM   1170  O   GLN C 730      68.809  63.068  75.928  1.00  0.00           O  
ATOM   1171  CB  GLN C 730      69.348  64.768  78.511  1.00  0.00           C  
ATOM   1172  CG  GLN C 730      69.029  65.320  79.895  1.00  0.00           C  
ATOM   1173  CD  GLN C 730      70.188  65.161  80.876  1.00  0.00           C  
ATOM   1174  OE1 GLN C 730      70.367  65.973  81.788  1.00  0.00           O  
ATOM   1175  NE2 GLN C 730      70.960  64.102  80.709  1.00  0.00           N  
ATOM   1176  N   ASP C 731      69.224  65.199  75.307  1.00  0.00           N  
ATOM   1177  CA  ASP C 731      69.921  64.790  74.089  1.00  0.00           C  
ATOM   1178  C   ASP C 731      71.375  64.825  74.586  1.00  0.00           C  
ATOM   1179  O   ASP C 731      72.176  65.709  74.263  1.00  0.00           O  
ATOM   1180  CB  ASP C 731      69.666  65.776  72.940  1.00  0.00           C  
ATOM   1181  CG  ASP C 731      70.206  67.155  73.220  1.00  0.00           C  
ATOM   1182  OD1 ASP C 731      69.897  67.704  74.304  1.00  0.00           O  
ATOM   1183  OD2 ASP C 731      70.929  67.682  72.345  1.00  0.00           O  
ATOM   1184  N   ASP C 732      71.685  63.824  75.403  1.00  0.00           N  
ATOM   1185  CA  ASP C 732      72.957  63.687  76.092  1.00  0.00           C  
ATOM   1186  C   ASP C 732      74.040  62.983  75.306  1.00  0.00           C  
ATOM   1187  O   ASP C 732      73.776  62.304  74.321  1.00  0.00           O  
ATOM   1188  CB  ASP C 732      72.682  62.882  77.373  1.00  0.00           C  
ATOM   1189  CG  ASP C 732      73.726  63.068  78.458  1.00  0.00           C  
ATOM   1190  OD1 ASP C 732      74.580  63.978  78.375  1.00  0.00           O  
ATOM   1191  OD2 ASP C 732      73.656  62.296  79.443  1.00  0.00           O  
ATOM   1192  N   ALA C 733      75.272  63.182  75.760  1.00  0.00           N  
ATOM   1193  CA  ALA C 733      76.413  62.465  75.215  1.00  0.00           C  
ATOM   1194  C   ALA C 733      77.603  62.702  76.103  1.00  0.00           C  
ATOM   1195  O   ALA C 733      77.700  63.729  76.782  1.00  0.00           O  
ATOM   1196  CB  ALA C 733      76.744  62.895  73.781  1.00  0.00           C  
ATOM   1197  N   HIS C 734      78.483  61.710  76.130  1.00  0.00           N  
ATOM   1198  CA  HIS C 734      79.723  61.816  76.867  1.00  0.00           C  
ATOM   1199  C   HIS C 734      80.815  61.456  75.910  1.00  0.00           C  
ATOM   1200  O   HIS C 734      80.726  60.470  75.179  1.00  0.00           O  
ATOM   1201  CB  HIS C 734      79.736  60.903  78.075  1.00  0.00           C  
ATOM   1202  CG  HIS C 734      78.700  61.285  79.064  1.00  0.00           C  
ATOM   1203  ND1 HIS C 734      77.404  60.830  78.971  1.00  0.00           N  
ATOM   1204  CD2 HIS C 734      78.698  62.240  80.020  1.00  0.00           C  
ATOM   1205  CE1 HIS C 734      76.645  61.496  79.818  1.00  0.00           C  
ATOM   1206  NE2 HIS C 734      77.405  62.361  80.459  1.00  0.00           N  
ATOM   1207  N   ILE C 735      81.833  62.300  75.891  1.00  0.00           N  
ATOM   1208  CA  ILE C 735      82.966  62.092  75.017  1.00  0.00           C  
ATOM   1209  C   ILE C 735      84.153  61.712  75.886  1.00  0.00           C  
ATOM   1210  O   ILE C 735      84.501  62.426  76.830  1.00  0.00           O  
ATOM   1211  CB  ILE C 735      83.288  63.376  74.212  1.00  0.00           C  
ATOM   1212  CG1 ILE C 735      82.073  63.773  73.362  1.00  0.00           C  
ATOM   1213  CG2 ILE C 735      84.514  63.137  73.339  1.00  0.00           C  
ATOM   1214  CD1 ILE C 735      82.205  65.132  72.673  1.00  0.00           C  
ATOM   1215  N   PHE C 736      84.724  60.546  75.595  1.00  0.00           N  
ATOM   1216  CA  PHE C 736      85.891  60.055  76.313  1.00  0.00           C  
ATOM   1217  C   PHE C 736      87.075  60.414  75.430  1.00  0.00           C  
ATOM   1218  O   PHE C 736      87.136  60.024  74.261  1.00  0.00           O  
ATOM   1219  CB  PHE C 736      85.811  58.538  76.498  1.00  0.00           C  
ATOM   1220  CG  PHE C 736      84.605  58.089  77.278  1.00  0.00           C  
ATOM   1221  CD1 PHE C 736      83.367  57.956  76.653  1.00  0.00           C  
ATOM   1222  CD2 PHE C 736      84.708  57.805  78.637  1.00  0.00           C  
ATOM   1223  CE1 PHE C 736      82.248  57.544  77.375  1.00  0.00           C  
ATOM   1224  CE2 PHE C 736      83.591  57.392  79.373  1.00  0.00           C  
ATOM   1225  CZ  PHE C 736      82.357  57.262  78.732  1.00  0.00           C  
ATOM   1226  N   CYS C 737      88.017  61.166  75.981  1.00  0.00           N  
ATOM   1227  CA  CYS C 737      89.164  61.578  75.186  1.00  0.00           C  
ATOM   1228  C   CYS C 737      90.416  61.752  76.035  1.00  0.00           C  
ATOM   1229  O   CYS C 737      90.386  61.587  77.253  1.00  0.00           O  
ATOM   1230  CB  CYS C 737      88.841  62.894  74.464  1.00  0.00           C  
ATOM   1231  SG  CYS C 737      88.566  64.327  75.547  1.00  0.00           S  
ATOM   1232  N   THR C 738      91.523  62.072  75.375  1.00  0.00           N  
ATOM   1233  CA  THR C 738      92.787  62.298  76.067  1.00  0.00           C  
ATOM   1234  C   THR C 738      92.856  63.776  76.441  1.00  0.00           C  
ATOM   1235  O   THR C 738      92.078  64.586  75.940  1.00  0.00           O  
ATOM   1236  CB  THR C 738      93.987  61.983  75.159  1.00  0.00           C  
ATOM   1237  OG1 THR C 738      94.027  62.932  74.084  1.00  0.00           O  
ATOM   1238  CG2 THR C 738      93.881  60.586  74.590  1.00  0.00           C  
ATOM   1239  N   GLU C 739      93.789  64.136  77.316  1.00  0.00           N  
ATOM   1240  CA  GLU C 739      93.931  65.535  77.713  1.00  0.00           C  
ATOM   1241  C   GLU C 739      94.259  66.405  76.500  1.00  0.00           C  
ATOM   1242  O   GLU C 739      93.788  67.538  76.395  1.00  0.00           O  
ATOM   1243  CB  GLU C 739      95.030  65.689  78.771  1.00  0.00           C  
ATOM   1244  CG  GLU C 739      96.016  64.543  78.825  1.00  0.00           C  
ATOM   1245  CD  GLU C 739      95.398  63.281  79.404  1.00  0.00           C  
ATOM   1246  OE1 GLU C 739      94.963  63.314  80.578  1.00  0.00           O  
ATOM   1247  OE2 GLU C 739      95.350  62.266  78.683  1.00  0.00           O  
ATOM   1248  N   GLU C 742      95.055  65.864  75.581  1.00  0.00           N  
ATOM   1249  CA  GLU C 742      95.440  66.603  74.382  1.00  0.00           C  
ATOM   1250  C   GLU C 742      94.242  66.909  73.480  1.00  0.00           C  
ATOM   1251  O   GLU C 742      94.241  67.910  72.761  1.00  0.00           O  
ATOM   1252  CB  GLU C 742      96.501  65.819  73.596  1.00  0.00           C  
ATOM   1253  N   GLN C 743      93.220  66.057  73.536  1.00  0.00           N  
ATOM   1254  CA  GLN C 743      92.029  66.221  72.703  1.00  0.00           C  
ATOM   1255  C   GLN C 743      90.933  67.108  73.291  1.00  0.00           C  
ATOM   1256  O   GLN C 743      89.966  67.414  72.604  1.00  0.00           O  
ATOM   1257  CB  GLN C 743      91.439  64.845  72.363  1.00  0.00           C  
ATOM   1258  CG  GLN C 743      92.442  63.920  71.693  1.00  0.00           C  
ATOM   1259  CD  GLN C 743      91.973  62.481  71.621  1.00  0.00           C  
ATOM   1260  OE1 GLN C 743      91.183  62.026  72.453  1.00  0.00           O  
ATOM   1261  NE2 GLN C 743      92.482  61.743  70.636  1.00  0.00           N  
ATOM   1262  N   ILE C 786      91.084  67.531  74.542  1.00  0.00           N  
ATOM   1263  CA  ILE C 786      90.073  68.383  75.177  1.00  0.00           C  
ATOM   1264  C   ILE C 786      89.729  69.632  74.358  1.00  0.00           C  
ATOM   1265  O   ILE C 786      88.557  69.916  74.118  1.00  0.00           O  
ATOM   1266  CB  ILE C 786      90.513  68.845  76.587  1.00  0.00           C  
ATOM   1267  CG1 ILE C 786      90.526  67.658  77.550  1.00  0.00           C  
ATOM   1268  CG2 ILE C 786      89.573  69.934  77.101  1.00  0.00           C  
ATOM   1269  CD1 ILE C 786      91.168  67.981  78.893  1.00  0.00           C  
ATOM   1270  N   ARG C 787      90.739  70.382  73.921  1.00  0.00           N  
ATOM   1271  CA  ARG C 787      90.457  71.591  73.150  1.00  0.00           C  
ATOM   1272  C   ARG C 787      89.586  71.348  71.917  1.00  0.00           C  
ATOM   1273  O   ARG C 787      88.565  72.012  71.735  1.00  0.00           O  
ATOM   1274  CB  ARG C 787      91.759  72.288  72.723  1.00  0.00           C  
ATOM   1275  CG  ARG C 787      91.539  73.369  71.663  1.00  0.00           C  
ATOM   1276  CD  ARG C 787      92.807  74.134  71.272  1.00  0.00           C  
ATOM   1277  NE  ARG C 787      93.106  75.238  72.182  1.00  0.00           N  
ATOM   1278  CZ  ARG C 787      93.976  75.177  73.186  1.00  0.00           C  
ATOM   1279  NH1 ARG C 787      94.650  74.058  73.421  1.00  0.00           N  
ATOM   1280  NH2 ARG C 787      94.176  76.240  73.959  1.00  0.00           N  
ATOM   1281  N   ASP C 788      89.986  70.413  71.062  1.00  0.00           N  
ATOM   1282  CA  ASP C 788      89.217  70.138  69.854  1.00  0.00           C  
ATOM   1283  C   ASP C 788      87.819  69.609  70.134  1.00  0.00           C  
ATOM   1284  O   ASP C 788      86.874  69.972  69.449  1.00  0.00           O  
ATOM   1285  CB  ASP C 788      89.950  69.147  68.943  1.00  0.00           C  
ATOM   1286  CG  ASP C 788      91.222  69.723  68.361  1.00  0.00           C  
ATOM   1287  OD1 ASP C 788      91.276  70.960  68.187  1.00  0.00           O  
ATOM   1288  OD2 ASP C 788      92.157  68.942  68.073  1.00  0.00           O  
ATOM   1289  N   GLU C 789      87.688  68.749  71.137  1.00  0.00           N  
ATOM   1290  CA  GLU C 789      86.383  68.187  71.455  1.00  0.00           C  
ATOM   1291  C   GLU C 789      85.437  69.215  72.060  1.00  0.00           C  
ATOM   1292  O   GLU C 789      84.257  69.238  71.718  1.00  0.00           O  
ATOM   1293  CB  GLU C 789      86.537  66.965  72.360  1.00  0.00           C  
ATOM   1294  CG  GLU C 789      87.188  65.786  71.634  1.00  0.00           C  
ATOM   1295  CD  GLU C 789      86.439  65.386  70.369  1.00  0.00           C  
ATOM   1296  OE1 GLU C 789      87.084  65.269  69.299  1.00  0.00           O  
ATOM   1297  OE2 GLU C 789      85.206  65.175  70.438  1.00  0.00           O  
ATOM   1298  N   VAL C 790      85.938  70.071  72.947  1.00  0.00           N  
ATOM   1299  CA  VAL C 790      85.085  71.106  73.516  1.00  0.00           C  
ATOM   1300  C   VAL C 790      84.678  72.052  72.381  1.00  0.00           C  
ATOM   1301  O   VAL C 790      83.519  72.469  72.295  1.00  0.00           O  
ATOM   1302  CB  VAL C 790      85.815  71.882  74.632  1.00  0.00           C  
ATOM   1303  CG1 VAL C 790      85.022  73.127  75.024  1.00  0.00           C  
ATOM   1304  CG2 VAL C 790      86.017  70.979  75.837  1.00  0.00           C  
ATOM   1305  N   ASN C 791      85.619  72.379  71.493  1.00  0.00           N  
ATOM   1306  CA  ASN C 791      85.292  73.255  70.371  1.00  0.00           C  
ATOM   1307  C   ASN C 791      84.214  72.631  69.492  1.00  0.00           C  
ATOM   1308  O   ASN C 791      83.319  73.323  69.019  1.00  0.00           O  
ATOM   1309  CB  ASN C 791      86.529  73.553  69.513  1.00  0.00           C  
ATOM   1310  CG  ASN C 791      87.438  74.587  70.135  1.00  0.00           C  
ATOM   1311  OD1 ASN C 791      87.022  75.375  70.992  1.00  0.00           O  
ATOM   1312  ND2 ASN C 791      88.694  74.612  69.686  1.00  0.00           N  
ATOM   1313  N   GLY C 792      84.301  71.321  69.265  1.00  0.00           N  
ATOM   1314  CA  GLY C 792      83.301  70.656  68.453  1.00  0.00           C  
ATOM   1315  C   GLY C 792      81.916  70.767  69.074  1.00  0.00           C  
ATOM   1316  O   GLY C 792      80.920  70.965  68.376  1.00  0.00           O  
ATOM   1317  N   CYS C 793      81.843  70.628  70.393  1.00  0.00           N  
ATOM   1318  CA  CYS C 793      80.561  70.730  71.081  1.00  0.00           C  
ATOM   1319  C   CYS C 793      79.989  72.128  70.940  1.00  0.00           C  
ATOM   1320  O   CYS C 793      78.799  72.298  70.704  1.00  0.00           O  
ATOM   1321  CB  CYS C 793      80.718  70.399  72.566  1.00  0.00           C  
ATOM   1322  SG  CYS C 793      80.978  68.642  72.911  1.00  0.00           S  
ATOM   1323  N   ILE C 794      80.845  73.131  71.090  1.00  0.00           N  
ATOM   1324  CA  ILE C 794      80.400  74.512  70.972  1.00  0.00           C  
ATOM   1325  C   ILE C 794      79.894  74.779  69.563  1.00  0.00           C  
ATOM   1326  O   ILE C 794      78.845  75.390  69.383  1.00  0.00           O  
ATOM   1327  CB  ILE C 794      81.550  75.488  71.306  1.00  0.00           C  
ATOM   1328  CG1 ILE C 794      81.864  75.415  72.803  1.00  0.00           C  
ATOM   1329  CG2 ILE C 794      81.164  76.926  70.908  1.00  0.00           C  
ATOM   1330  CD1 ILE C 794      83.175  76.087  73.186  1.00  0.00           C  
ATOM   1331  N   ARG C 795      80.637  74.314  68.562  1.00  0.00           N  
ATOM   1332  CA  ARG C 795      80.232  74.505  67.175  1.00  0.00           C  
ATOM   1333  C   ARG C 795      78.887  73.844  66.924  1.00  0.00           C  
ATOM   1334  O   ARG C 795      78.031  74.387  66.222  1.00  0.00           O  
ATOM   1335  CB  ARG C 795      81.268  73.915  66.207  1.00  0.00           C  
ATOM   1336  CG  ARG C 795      82.541  74.734  66.051  1.00  0.00           C  
ATOM   1337  CD  ARG C 795      83.233  74.404  64.725  1.00  0.00           C  
ATOM   1338  NE  ARG C 795      83.173  72.974  64.438  1.00  0.00           N  
ATOM   1339  CZ  ARG C 795      84.013  72.067  64.931  1.00  0.00           C  
ATOM   1340  NH1 ARG C 795      85.002  72.439  65.736  1.00  0.00           N  
ATOM   1341  NH2 ARG C 795      83.847  70.782  64.632  1.00  0.00           N  
ATOM   1342  N   LEU C 796      78.700  72.668  67.512  1.00  0.00           N  
ATOM   1343  CA  LEU C 796      77.468  71.920  67.342  1.00  0.00           C  
ATOM   1344  C   LEU C 796      76.271  72.688  67.911  1.00  0.00           C  
ATOM   1345  O   LEU C 796      75.192  72.696  67.323  1.00  0.00           O  
ATOM   1346  CB  LEU C 796      77.613  70.553  68.024  1.00  0.00           C  
ATOM   1347  CG  LEU C 796      76.550  69.486  67.784  1.00  0.00           C  
ATOM   1348  CD1 LEU C 796      76.375  69.217  66.300  1.00  0.00           C  
ATOM   1349  CD2 LEU C 796      76.972  68.210  68.513  1.00  0.00           C  
ATOM   1350  N   VAL C 797      76.462  73.341  69.052  1.00  0.00           N  
ATOM   1351  CA  VAL C 797      75.369  74.098  69.655  1.00  0.00           C  
ATOM   1352  C   VAL C 797      74.921  75.218  68.734  1.00  0.00           C  
ATOM   1353  O   VAL C 797      73.744  75.346  68.439  1.00  0.00           O  
ATOM   1354  CB  VAL C 797      75.761  74.723  71.013  1.00  0.00           C  
ATOM   1355  CG1 VAL C 797      74.628  75.629  71.508  1.00  0.00           C  
ATOM   1356  CG2 VAL C 797      76.045  73.626  72.034  1.00  0.00           C  
ATOM   1357  N   TYR C 798      75.858  76.035  68.265  1.00  0.00           N  
ATOM   1358  CA  TYR C 798      75.473  77.134  67.394  1.00  0.00           C  
ATOM   1359  C   TYR C 798      74.902  76.658  66.065  1.00  0.00           C  
ATOM   1360  O   TYR C 798      73.988  77.276  65.519  1.00  0.00           O  
ATOM   1361  CB  TYR C 798      76.663  78.067  67.180  1.00  0.00           C  
ATOM   1362  CG  TYR C 798      76.945  78.905  68.397  1.00  0.00           C  
ATOM   1363  CD1 TYR C 798      76.098  79.957  68.750  1.00  0.00           C  
ATOM   1364  CD2 TYR C 798      78.031  78.623  69.229  1.00  0.00           C  
ATOM   1365  CE1 TYR C 798      76.325  80.705  69.900  1.00  0.00           C  
ATOM   1366  CE2 TYR C 798      78.267  79.366  70.380  1.00  0.00           C  
ATOM   1367  CZ  TYR C 798      77.409  80.403  70.707  1.00  0.00           C  
ATOM   1368  OH  TYR C 798      77.640  81.139  71.843  1.00  0.00           O  
ATOM   1369  N   ASP C 799      75.441  75.555  65.553  1.00  0.00           N  
ATOM   1370  CA  ASP C 799      74.970  74.979  64.299  1.00  0.00           C  
ATOM   1371  C   ASP C 799      73.508  74.545  64.444  1.00  0.00           C  
ATOM   1372  O   ASP C 799      72.644  74.950  63.665  1.00  0.00           O  
ATOM   1373  CB  ASP C 799      75.849  73.776  63.929  1.00  0.00           C  
ATOM   1374  CG  ASP C 799      75.376  73.057  62.679  1.00  0.00           C  
ATOM   1375  OD1 ASP C 799      75.937  71.983  62.374  1.00  0.00           O  
ATOM   1376  OD2 ASP C 799      74.464  73.558  61.993  1.00  0.00           O  
ATOM   1377  N   MET C 800      73.229  73.723  65.449  1.00  0.00           N  
ATOM   1378  CA  MET C 800      71.869  73.259  65.672  1.00  0.00           C  
ATOM   1379  C   MET C 800      70.906  74.383  66.027  1.00  0.00           C  
ATOM   1380  O   MET C 800      69.758  74.375  65.584  1.00  0.00           O  
ATOM   1381  CB  MET C 800      71.838  72.197  66.773  1.00  0.00           C  
ATOM   1382  CG  MET C 800      71.652  70.794  66.233  1.00  0.00           C  
ATOM   1383  SD  MET C 800      71.557  69.547  67.532  1.00  0.00           S  
ATOM   1384  CE  MET C 800      73.218  69.192  67.540  1.00  0.00           C  
ATOM   1385  N   TYR C 801      71.350  75.344  66.832  1.00  0.00           N  
ATOM   1386  CA  TYR C 801      70.469  76.444  67.202  1.00  0.00           C  
ATOM   1387  C   TYR C 801      70.124  77.337  66.011  1.00  0.00           C  
ATOM   1388  O   TYR C 801      69.046  77.928  65.973  1.00  0.00           O  
ATOM   1389  CB  TYR C 801      71.088  77.286  68.322  1.00  0.00           C  
ATOM   1390  CG  TYR C 801      70.984  76.670  69.708  1.00  0.00           C  
ATOM   1391  CD1 TYR C 801      70.619  75.335  69.882  1.00  0.00           C  
ATOM   1392  CD2 TYR C 801      71.310  77.415  70.837  1.00  0.00           C  
ATOM   1393  CE1 TYR C 801      70.588  74.757  71.163  1.00  0.00           C  
ATOM   1394  CE2 TYR C 801      71.288  76.853  72.112  1.00  0.00           C  
ATOM   1395  CZ  TYR C 801      70.933  75.527  72.267  1.00  0.00           C  
ATOM   1396  OH  TYR C 801      70.974  74.974  73.530  1.00  0.00           O  
ATOM   1397  N   SER C 802      71.022  77.412  65.030  1.00  0.00           N  
ATOM   1398  CA  SER C 802      70.780  78.249  63.857  1.00  0.00           C  
ATOM   1399  C   SER C 802      69.575  77.761  63.059  1.00  0.00           C  
ATOM   1400  O   SER C 802      68.905  78.546  62.386  1.00  0.00           O  
ATOM   1401  CB  SER C 802      72.025  78.309  62.961  1.00  0.00           C  
ATOM   1402  OG  SER C 802      72.275  77.078  62.305  1.00  0.00           O  
ATOM   1403  N   THR C 803      69.292  76.466  63.140  1.00  0.00           N  
ATOM   1404  CA  THR C 803      68.147  75.899  62.432  1.00  0.00           C  
ATOM   1405  C   THR C 803      66.851  76.546  62.910  1.00  0.00           C  
ATOM   1406  O   THR C 803      65.919  76.735  62.130  1.00  0.00           O  
ATOM   1407  CB  THR C 803      68.075  74.368  62.655  1.00  0.00           C  
ATOM   1408  OG1 THR C 803      69.184  73.746  61.998  1.00  0.00           O  
ATOM   1409  CG2 THR C 803      66.785  73.790  62.107  1.00  0.00           C  
ATOM   1410  N   PHE C 804      66.812  76.917  64.187  1.00  0.00           N  
ATOM   1411  CA  PHE C 804      65.625  77.525  64.788  1.00  0.00           C  
ATOM   1412  C   PHE C 804      65.632  79.049  64.772  1.00  0.00           C  
ATOM   1413  O   PHE C 804      64.676  79.681  65.217  1.00  0.00           O  
ATOM   1414  CB  PHE C 804      65.485  77.012  66.223  1.00  0.00           C  
ATOM   1415  CG  PHE C 804      65.494  75.513  66.314  1.00  0.00           C  
ATOM   1416  CD1 PHE C 804      64.335  74.782  66.067  1.00  0.00           C  
ATOM   1417  CD2 PHE C 804      66.680  74.828  66.552  1.00  0.00           C  
ATOM   1418  CE1 PHE C 804      64.360  73.383  66.051  1.00  0.00           C  
ATOM   1419  CE2 PHE C 804      66.713  73.430  66.535  1.00  0.00           C  
ATOM   1420  CZ  PHE C 804      65.547  72.711  66.282  1.00  0.00           C  
ATOM   1421  N   GLY C 808      66.715  79.633  64.264  1.00  0.00           N  
ATOM   1422  CA  GLY C 808      66.823  81.078  64.187  1.00  0.00           C  
ATOM   1423  C   GLY C 808      66.869  81.862  65.487  1.00  0.00           C  
ATOM   1424  O   GLY C 808      66.444  83.016  65.518  1.00  0.00           O  
ATOM   1425  N   PHE C1143      67.383  81.266  66.559  1.00  0.00           N  
ATOM   1426  CA  PHE C1143      67.469  81.970  67.836  1.00  0.00           C  
ATOM   1427  C   PHE C1143      68.398  83.171  67.744  1.00  0.00           C  
ATOM   1428  O   PHE C1143      69.562  83.035  67.360  1.00  0.00           O  
ATOM   1429  CB  PHE C1143      68.008  81.059  68.941  1.00  0.00           C  
ATOM   1430  CG  PHE C1143      67.137  79.878  69.246  1.00  0.00           C  
ATOM   1431  CD1 PHE C1143      65.759  80.018  69.365  1.00  0.00           C  
ATOM   1432  CD2 PHE C1143      67.706  78.629  69.460  1.00  0.00           C  
ATOM   1433  CE1 PHE C1143      64.959  78.930  69.697  1.00  0.00           C  
ATOM   1434  CE2 PHE C1143      66.916  77.536  69.792  1.00  0.00           C  
ATOM   1435  CZ  PHE C1143      65.542  77.686  69.911  1.00  0.00           C  
ATOM   1436  N   GLU C1153      67.888  84.340  68.120  1.00  0.00           N  
ATOM   1437  CA  GLU C1153      68.690  85.554  68.089  1.00  0.00           C  
ATOM   1438  C   GLU C1153      69.312  85.869  69.445  1.00  0.00           C  
ATOM   1439  O   GLU C1153      70.250  86.663  69.534  1.00  0.00           O  
ATOM   1440  CB  GLU C1153      67.848  86.740  67.606  1.00  0.00           C  
ATOM   1441  CG  GLU C1153      67.302  86.547  66.194  1.00  0.00           C  
ATOM   1442  CD  GLU C1153      67.285  87.831  65.377  1.00  0.00           C  
ATOM   1443  OE1 GLU C1153      68.352  88.480  65.252  1.00  0.00           O  
ATOM   1444  OE2 GLU C1153      66.210  88.185  64.846  1.00  0.00           O  
ATOM   1445  N   LYS C1154      68.807  85.242  70.503  1.00  0.00           N  
ATOM   1446  CA  LYS C1154      69.363  85.486  71.825  1.00  0.00           C  
ATOM   1447  C   LYS C1154      69.876  84.205  72.471  1.00  0.00           C  
ATOM   1448  O   LYS C1154      69.099  83.351  72.900  1.00  0.00           O  
ATOM   1449  CB  LYS C1154      68.326  86.139  72.736  1.00  0.00           C  
ATOM   1450  CG  LYS C1154      68.879  86.561  74.088  1.00  0.00           C  
ATOM   1451  CD  LYS C1154      67.837  87.346  74.856  1.00  0.00           C  
ATOM   1452  CE  LYS C1154      68.347  87.815  76.203  1.00  0.00           C  
ATOM   1453  NZ  LYS C1154      67.334  88.687  76.864  1.00  0.00           N  
ATOM   1454  N   ILE C1155      71.196  84.087  72.524  1.00  0.00           N  
ATOM   1455  CA  ILE C1155      71.866  82.937  73.123  1.00  0.00           C  
ATOM   1456  C   ILE C1155      72.917  83.526  74.057  1.00  0.00           C  
ATOM   1457  O   ILE C1155      73.886  84.142  73.596  1.00  0.00           O  
ATOM   1458  CB  ILE C1155      72.560  82.078  72.044  1.00  0.00           C  
ATOM   1459  CG1 ILE C1155      71.545  81.678  70.971  1.00  0.00           C  
ATOM   1460  CG2 ILE C1155      73.183  80.838  72.685  1.00  0.00           C  
ATOM   1461  CD1 ILE C1155      72.164  81.080  69.720  1.00  0.00           C  
ATOM   1462  N   VAL C1156      72.722  83.345  75.360  1.00  0.00           N  
ATOM   1463  CA  VAL C1156      73.634  83.897  76.358  1.00  0.00           C  
ATOM   1464  C   VAL C1156      74.452  82.808  77.015  1.00  0.00           C  
ATOM   1465  O   VAL C1156      73.911  81.812  77.502  1.00  0.00           O  
ATOM   1466  CB  VAL C1156      72.852  84.701  77.422  1.00  0.00           C  
ATOM   1467  CG1 VAL C1156      73.783  85.167  78.521  1.00  0.00           C  
ATOM   1468  CG2 VAL C1156      72.170  85.900  76.759  1.00  0.00           C  
ATOM   1469  N   VAL C1157      75.765  83.010  77.047  1.00  0.00           N  
ATOM   1470  CA  VAL C1157      76.661  82.009  77.598  1.00  0.00           C  
ATOM   1471  C   VAL C1157      77.222  82.350  78.971  1.00  0.00           C  
ATOM   1472  O   VAL C1157      77.592  83.497  79.251  1.00  0.00           O  
ATOM   1473  CB  VAL C1157      77.814  81.747  76.615  1.00  0.00           C  
ATOM   1474  CG1 VAL C1157      78.664  80.587  77.093  1.00  0.00           C  
ATOM   1475  CG2 VAL C1157      77.247  81.461  75.224  1.00  0.00           C  
ATOM   1476  N   LYS C1158      77.277  81.342  79.835  1.00  0.00           N  
ATOM   1477  CA  LYS C1158      77.802  81.521  81.182  1.00  0.00           C  
ATOM   1478  C   LYS C1158      78.782  80.389  81.489  1.00  0.00           C  
ATOM   1479  O   LYS C1158      78.699  79.305  80.899  1.00  0.00           O  
ATOM   1480  CB  LYS C1158      76.649  81.504  82.201  1.00  0.00           C  
ATOM   1481  CG  LYS C1158      75.519  82.468  81.849  1.00  0.00           C  
ATOM   1482  CD  LYS C1158      74.342  82.388  82.812  1.00  0.00           C  
ATOM   1483  CE  LYS C1158      73.220  83.324  82.362  1.00  0.00           C  
ATOM   1484  NZ  LYS C1158      72.072  83.354  83.315  1.00  0.00           N  
ATOM   1485  N   LEU C1159      79.730  80.654  82.380  1.00  0.00           N  
ATOM   1486  CA  LEU C1159      80.684  79.638  82.797  1.00  0.00           C  
ATOM   1487  C   LEU C1159      80.500  79.459  84.300  1.00  0.00           C  
ATOM   1488  O   LEU C1159      80.865  80.328  85.093  1.00  0.00           O  
ATOM   1489  CB  LEU C1159      82.120  80.063  82.466  1.00  0.00           C  
ATOM   1490  CG  LEU C1159      83.243  79.107  82.885  1.00  0.00           C  
ATOM   1491  CD1 LEU C1159      82.921  77.676  82.489  1.00  0.00           C  
ATOM   1492  CD2 LEU C1159      84.541  79.556  82.231  1.00  0.00           C  
ATOM   1493  N   SER C1160      79.915  78.327  84.683  1.00  0.00           N  
ATOM   1494  CA  SER C1160      79.645  78.042  86.089  1.00  0.00           C  
ATOM   1495  C   SER C1160      80.797  77.288  86.734  1.00  0.00           C  
ATOM   1496  O   SER C1160      81.166  76.193  86.306  1.00  0.00           O  
ATOM   1497  CB  SER C1160      78.343  77.256  86.197  1.00  0.00           C  
ATOM   1498  OG  SER C1160      77.281  78.038  85.670  1.00  0.00           O  
ATOM   1499  N   THR C1161      81.347  77.880  87.787  1.00  0.00           N  
ATOM   1500  CA  THR C1161      82.502  77.320  88.459  1.00  0.00           C  
ATOM   1501  C   THR C1161      82.220  76.483  89.705  1.00  0.00           C  
ATOM   1502  O   THR C1161      81.079  76.354  90.133  1.00  0.00           O  
ATOM   1503  CB  THR C1161      83.494  78.445  88.787  1.00  0.00           C  
ATOM   1504  OG1 THR C1161      82.817  79.479  89.506  1.00  0.00           O  
ATOM   1505  CG2 THR C1161      84.053  79.033  87.489  1.00  0.00           C  
ATOM   1506  N   ARG C1162      83.286  75.937  90.277  1.00  0.00           N  
ATOM   1507  CA  ARG C1162      83.209  75.052  91.439  1.00  0.00           C  
ATOM   1508  C   ARG C1162      82.176  75.381  92.514  1.00  0.00           C  
ATOM   1509  O   ARG C1162      82.163  76.473  93.080  1.00  0.00           O  
ATOM   1510  CB  ARG C1162      84.595  74.921  92.080  1.00  0.00           C  
ATOM   1511  CG  ARG C1162      85.059  76.146  92.848  1.00  0.00           C  
ATOM   1512  CD  ARG C1162      86.559  76.075  93.114  1.00  0.00           C  
ATOM   1513  NE  ARG C1162      87.321  76.252  91.881  1.00  0.00           N  
ATOM   1514  CZ  ARG C1162      88.645  76.179  91.790  1.00  0.00           C  
ATOM   1515  NH1 ARG C1162      89.381  75.928  92.865  1.00  0.00           N  
ATOM   1516  NH2 ARG C1162      89.235  76.360  90.616  1.00  0.00           N  
ATOM   1517  N   PRO C1163      81.279  74.423  92.800  1.00  0.00           N  
ATOM   1518  CA  PRO C1163      80.237  74.593  93.818  1.00  0.00           C  
ATOM   1519  C   PRO C1163      80.795  74.188  95.183  1.00  0.00           C  
ATOM   1520  O   PRO C1163      81.866  73.583  95.260  1.00  0.00           O  
ATOM   1521  CB  PRO C1163      79.140  73.652  93.338  1.00  0.00           C  
ATOM   1522  CG  PRO C1163      79.933  72.503  92.789  1.00  0.00           C  
ATOM   1523  CD  PRO C1163      81.050  73.194  92.013  1.00  0.00           C  
ATOM   1524  N   GLU C1189      80.076  74.517  96.253  1.00  0.00           N  
ATOM   1525  CA  GLU C1189      80.531  74.174  97.598  1.00  0.00           C  
ATOM   1526  C   GLU C1189      80.658  72.668  97.779  1.00  0.00           C  
ATOM   1527  O   GLU C1189      81.670  72.186  98.285  1.00  0.00           O  
ATOM   1528  CB  GLU C1189      79.585  74.763  98.645  1.00  0.00           C  
ATOM   1529  CG  GLU C1189      79.981  76.170  99.069  1.00  0.00           C  
ATOM   1530  CD  GLU C1189      81.305  76.191  99.820  1.00  0.00           C  
ATOM   1531  OE1 GLU C1189      81.323  75.786 101.004  1.00  0.00           O  
ATOM   1532  OE2 GLU C1189      82.331  76.599  99.225  1.00  0.00           O  
ATOM   1533  N   LYS C1330      79.630  71.932  97.364  1.00  0.00           N  
ATOM   1534  CA  LYS C1330      79.634  70.474  97.447  1.00  0.00           C  
ATOM   1535  C   LYS C1330      80.242  69.959  96.150  1.00  0.00           C  
ATOM   1536  O   LYS C1330      79.609  70.023  95.097  1.00  0.00           O  
ATOM   1537  CB  LYS C1330      78.208  69.937  97.585  1.00  0.00           C  
ATOM   1538  CG  LYS C1330      77.601  70.082  98.973  1.00  0.00           C  
ATOM   1539  CD  LYS C1330      78.222  69.089  99.948  1.00  0.00           C  
ATOM   1540  CE  LYS C1330      77.547  69.130 101.317  1.00  0.00           C  
ATOM   1541  NZ  LYS C1330      76.131  68.642 101.286  1.00  0.00           N  
ATOM   1542  N   ARG C1334      81.465  69.447  96.224  1.00  0.00           N  
ATOM   1543  CA  ARG C1334      82.132  68.956  95.028  1.00  0.00           C  
ATOM   1544  C   ARG C1334      83.164  67.868  95.285  1.00  0.00           C  
ATOM   1545  O   ARG C1334      83.602  67.652  96.419  1.00  0.00           O  
ATOM   1546  CB  ARG C1334      82.819  70.124  94.313  1.00  0.00           C  
ATOM   1547  CG  ARG C1334      83.917  70.790  95.141  1.00  0.00           C  
ATOM   1548  CD  ARG C1334      84.639  71.871  94.343  1.00  0.00           C  
ATOM   1549  NE  ARG C1334      85.780  72.431  95.068  1.00  0.00           N  
ATOM   1550  CZ  ARG C1334      85.703  73.432  95.940  1.00  0.00           C  
ATOM   1551  NH1 ARG C1334      84.536  74.000  96.208  1.00  0.00           N  
ATOM   1552  NH2 ARG C1334      86.804  73.873  96.542  1.00  0.00           N  
ATOM   1553  N   ILE C1335      83.535  67.177  94.212  1.00  0.00           N  
ATOM   1554  CA  ILE C1335      84.551  66.138  94.264  1.00  0.00           C  
ATOM   1555  C   ILE C1335      85.719  66.639  93.422  1.00  0.00           C  
ATOM   1556  O   ILE C1335      85.561  67.573  92.631  1.00  0.00           O  
ATOM   1557  CB  ILE C1335      84.041  64.791  93.696  1.00  0.00           C  
ATOM   1558  CG1 ILE C1335      83.545  64.973  92.260  1.00  0.00           C  
ATOM   1559  CG2 ILE C1335      82.938  64.237  94.589  1.00  0.00           C  
ATOM   1560  CD1 ILE C1335      83.036  63.692  91.624  1.00  0.00           C  
ATOM   1561  N   GLY C1336      86.887  66.027  93.594  1.00  0.00           N  
ATOM   1562  CA  GLY C1336      88.058  66.450  92.848  1.00  0.00           C  
ATOM   1563  C   GLY C1336      88.844  67.515  93.595  1.00  0.00           C  
ATOM   1564  O   GLY C1336      88.290  68.235  94.422  1.00  0.00           O  
ATOM   1565  N   SER C1384      90.134  67.623  93.297  1.00  0.00           N  
ATOM   1566  CA  SER C1384      90.996  68.601  93.960  1.00  0.00           C  
ATOM   1567  C   SER C1384      90.866  69.999  93.362  1.00  0.00           C  
ATOM   1568  O   SER C1384      90.355  70.169  92.255  1.00  0.00           O  
ATOM   1569  CB  SER C1384      92.456  68.167  93.853  1.00  0.00           C  
ATOM   1570  OG  SER C1384      92.877  68.194  92.500  1.00  0.00           O  
ATOM   1571  N   ASP C1385      91.349  70.996  94.099  1.00  0.00           N  
ATOM   1572  CA  ASP C1385      91.307  72.375  93.628  1.00  0.00           C  
ATOM   1573  C   ASP C1385      92.158  72.528  92.374  1.00  0.00           C  
ATOM   1574  O   ASP C1385      91.829  73.316  91.489  1.00  0.00           O  
ATOM   1575  CB  ASP C1385      91.805  73.329  94.715  1.00  0.00           C  
ATOM   1576  CG  ASP C1385      90.781  73.555  95.806  1.00  0.00           C  
ATOM   1577  OD1 ASP C1385      91.082  74.306  96.761  1.00  0.00           O  
ATOM   1578  OD2 ASP C1385      89.671  72.990  95.712  1.00  0.00           O  
ATOM   1579  N   GLU C1386      93.251  71.771  92.303  1.00  0.00           N  
ATOM   1580  CA  GLU C1386      94.144  71.812  91.150  1.00  0.00           C  
ATOM   1581  C   GLU C1386      93.386  71.351  89.909  1.00  0.00           C  
ATOM   1582  O   GLU C1386      93.495  71.953  88.836  1.00  0.00           O  
ATOM   1583  CB  GLU C1386      95.350  70.896  91.373  1.00  0.00           C  
ATOM   1584  CG  GLU C1386      96.391  70.979  90.266  1.00  0.00           C  
ATOM   1585  CD  GLU C1386      97.452  69.899  90.365  1.00  0.00           C  
ATOM   1586  OE1 GLU C1386      98.046  69.730  91.455  1.00  0.00           O  
ATOM   1587  OE2 GLU C1386      97.699  69.217  89.345  1.00  0.00           O  
ATOM   1588  N   MET C1387      92.622  70.274  90.060  1.00  0.00           N  
ATOM   1589  CA  MET C1387      91.834  69.735  88.957  1.00  0.00           C  
ATOM   1590  C   MET C1387      90.809  70.776  88.516  1.00  0.00           C  
ATOM   1591  O   MET C1387      90.600  70.984  87.321  1.00  0.00           O  
ATOM   1592  CB  MET C1387      91.122  68.447  89.393  1.00  0.00           C  
ATOM   1593  CG  MET C1387      92.053  67.245  89.554  1.00  0.00           C  
ATOM   1594  SD  MET C1387      91.309  65.877  90.489  1.00  0.00           S  
ATOM   1595  CE  MET C1387      90.158  65.237  89.304  1.00  0.00           C  
ATOM   1596  N   TRP C1388      90.170  71.428  89.484  1.00  0.00           N  
ATOM   1597  CA  TRP C1388      89.180  72.451  89.171  1.00  0.00           C  
ATOM   1598  C   TRP C1388      89.825  73.663  88.492  1.00  0.00           C  
ATOM   1599  O   TRP C1388      89.252  74.238  87.565  1.00  0.00           O  
ATOM   1600  CB  TRP C1388      88.428  72.876  90.436  1.00  0.00           C  
ATOM   1601  CG  TRP C1388      87.284  71.959  90.768  1.00  0.00           C  
ATOM   1602  CD1 TRP C1388      87.313  70.856  91.576  1.00  0.00           C  
ATOM   1603  CD2 TRP C1388      85.947  72.055  90.266  1.00  0.00           C  
ATOM   1604  NE1 TRP C1388      86.070  70.260  91.609  1.00  0.00           N  
ATOM   1605  CE2 TRP C1388      85.215  70.976  90.812  1.00  0.00           C  
ATOM   1606  CE3 TRP C1388      85.295  72.947  89.404  1.00  0.00           C  
ATOM   1607  CZ2 TRP C1388      83.864  70.768  90.525  1.00  0.00           C  
ATOM   1608  CZ3 TRP C1388      83.947  72.739  89.118  1.00  0.00           C  
ATOM   1609  CH2 TRP C1388      83.248  71.657  89.680  1.00  0.00           C  
ATOM   1610  N   ASP C1389      91.010  74.056  88.953  1.00  0.00           N  
ATOM   1611  CA  ASP C1389      91.713  75.186  88.347  1.00  0.00           C  
ATOM   1612  C   ASP C1389      91.915  74.891  86.869  1.00  0.00           C  
ATOM   1613  O   ASP C1389      91.643  75.725  86.004  1.00  0.00           O  
ATOM   1614  CB  ASP C1389      93.088  75.377  88.994  1.00  0.00           C  
ATOM   1615  CG  ASP C1389      93.016  76.045  90.349  1.00  0.00           C  
ATOM   1616  OD1 ASP C1389      94.049  76.047  91.058  1.00  0.00           O  
ATOM   1617  OD2 ASP C1389      91.949  76.579  90.707  1.00  0.00           O  
ATOM   1618  N   ARG C1390      92.402  73.688  86.597  1.00  0.00           N  
ATOM   1619  CA  ARG C1390      92.677  73.235  85.244  1.00  0.00           C  
ATOM   1620  C   ARG C1390      91.425  73.185  84.371  1.00  0.00           C  
ATOM   1621  O   ARG C1390      91.400  73.738  83.274  1.00  0.00           O  
ATOM   1622  CB  ARG C1390      93.339  71.855  85.300  1.00  0.00           C  
ATOM   1623  CG  ARG C1390      93.897  71.372  83.978  1.00  0.00           C  
ATOM   1624  CD  ARG C1390      95.179  70.564  84.186  1.00  0.00           C  
ATOM   1625  NE  ARG C1390      95.013  69.150  83.856  1.00  0.00           N  
ATOM   1626  CZ  ARG C1390      94.485  68.240  84.669  1.00  0.00           C  
ATOM   1627  NH1 ARG C1390      94.063  68.584  85.878  1.00  0.00           N  
ATOM   1628  NH2 ARG C1390      94.381  66.978  84.271  1.00  0.00           N  
ATOM   1629  N   ALA C1391      90.386  72.522  84.867  1.00  0.00           N  
ATOM   1630  CA  ALA C1391      89.141  72.396  84.120  1.00  0.00           C  
ATOM   1631  C   ALA C1391      88.484  73.742  83.833  1.00  0.00           C  
ATOM   1632  O   ALA C1391      88.022  73.982  82.715  1.00  0.00           O  
ATOM   1633  CB  ALA C1391      88.170  71.498  84.877  1.00  0.00           C  
ATOM   1634  N   GLU C1392      88.421  74.610  84.841  1.00  0.00           N  
ATOM   1635  CA  GLU C1392      87.811  75.923  84.666  1.00  0.00           C  
ATOM   1636  C   GLU C1392      88.581  76.741  83.636  1.00  0.00           C  
ATOM   1637  O   GLU C1392      87.980  77.425  82.810  1.00  0.00           O  
ATOM   1638  CB  GLU C1392      87.747  76.674  86.000  1.00  0.00           C  
ATOM   1639  CG  GLU C1392      86.755  76.059  86.989  1.00  0.00           C  
ATOM   1640  CD  GLU C1392      86.768  76.728  88.347  1.00  0.00           C  
ATOM   1641  OE1 GLU C1392      87.551  77.682  88.543  1.00  0.00           O  
ATOM   1642  OE2 GLU C1392      85.993  76.299  89.230  1.00  0.00           O  
ATOM   1643  N   ALA C1393      89.908  76.663  83.681  1.00  0.00           N  
ATOM   1644  CA  ALA C1393      90.731  77.393  82.723  1.00  0.00           C  
ATOM   1645  C   ALA C1393      90.492  76.864  81.309  1.00  0.00           C  
ATOM   1646  O   ALA C1393      90.401  77.640  80.356  1.00  0.00           O  
ATOM   1647  CB  ALA C1393      92.206  77.261  83.090  1.00  0.00           C  
ATOM   1648  N   ASP C1394      90.386  75.544  81.168  1.00  0.00           N  
ATOM   1649  CA  ASP C1394      90.161  74.954  79.852  1.00  0.00           C  
ATOM   1650  C   ASP C1394      88.880  75.467  79.202  1.00  0.00           C  
ATOM   1651  O   ASP C1394      88.853  75.754  78.003  1.00  0.00           O  
ATOM   1652  CB  ASP C1394      90.078  73.425  79.928  1.00  0.00           C  
ATOM   1653  CG  ASP C1394      91.435  72.762  80.085  1.00  0.00           C  
ATOM   1654  OD1 ASP C1394      92.457  73.386  79.727  1.00  0.00           O  
ATOM   1655  OD2 ASP C1394      91.475  71.601  80.548  1.00  0.00           O  
ATOM   1656  N   LEU C1395      87.805  75.562  79.979  1.00  0.00           N  
ATOM   1657  CA  LEU C1395      86.551  76.031  79.415  1.00  0.00           C  
ATOM   1658  C   LEU C1395      86.576  77.535  79.116  1.00  0.00           C  
ATOM   1659  O   LEU C1395      86.023  77.973  78.110  1.00  0.00           O  
ATOM   1660  CB  LEU C1395      85.380  75.669  80.345  1.00  0.00           C  
ATOM   1661  CG  LEU C1395      85.173  74.155  80.539  1.00  0.00           C  
ATOM   1662  CD1 LEU C1395      83.905  73.916  81.347  1.00  0.00           C  
ATOM   1663  CD2 LEU C1395      85.065  73.459  79.185  1.00  0.00           C  
ATOM   1664  N   ALA C1396      87.217  78.317  79.982  1.00  0.00           N  
ATOM   1665  CA  ALA C1396      87.311  79.764  79.775  1.00  0.00           C  
ATOM   1666  C   ALA C1396      88.083  80.053  78.493  1.00  0.00           C  
ATOM   1667  O   ALA C1396      87.696  80.916  77.706  1.00  0.00           O  
ATOM   1668  CB  ALA C1396      88.004  80.416  80.957  1.00  0.00           C  
ATOM   1669  N   VAL C1397      89.172  79.319  78.289  1.00  0.00           N  
ATOM   1670  CA  VAL C1397      89.987  79.472  77.090  1.00  0.00           C  
ATOM   1671  C   VAL C1397      89.157  79.109  75.861  1.00  0.00           C  
ATOM   1672  O   VAL C1397      89.205  79.793  74.843  1.00  0.00           O  
ATOM   1673  CB  VAL C1397      91.241  78.564  77.139  1.00  0.00           C  
ATOM   1674  CG1 VAL C1397      91.961  78.597  75.800  1.00  0.00           C  
ATOM   1675  CG2 VAL C1397      92.174  79.023  78.254  1.00  0.00           C  
ATOM   1676  N   ALA C1398      88.381  78.034  75.961  1.00  0.00           N  
ATOM   1677  CA  ALA C1398      87.547  77.605  74.848  1.00  0.00           C  
ATOM   1678  C   ALA C1398      86.536  78.683  74.461  1.00  0.00           C  
ATOM   1679  O   ALA C1398      86.311  78.952  73.283  1.00  0.00           O  
ATOM   1680  CB  ALA C1398      86.814  76.313  75.219  1.00  0.00           C  
ATOM   1681  N   LEU C1400      85.912  79.292  75.459  1.00  0.00           N  
ATOM   1682  CA  LEU C1400      84.932  80.331  75.196  1.00  0.00           C  
ATOM   1683  C   LEU C1400      85.571  81.526  74.494  1.00  0.00           C  
ATOM   1684  O   LEU C1400      85.032  82.044  73.523  1.00  0.00           O  
ATOM   1685  CB  LEU C1400      84.282  80.775  76.509  1.00  0.00           C  
ATOM   1686  CG  LEU C1400      82.879  80.247  76.866  1.00  0.00           C  
ATOM   1687  CD1 LEU C1400      82.545  78.973  76.133  1.00  0.00           C  
ATOM   1688  CD2 LEU C1400      82.786  80.081  78.366  1.00  0.00           C  
ATOM   1689  N   GLU C1401      86.730  81.949  74.976  1.00  0.00           N  
ATOM   1690  CA  GLU C1401      87.398  83.095  74.367  1.00  0.00           C  
ATOM   1691  C   GLU C1401      87.902  82.785  72.966  1.00  0.00           C  
ATOM   1692  O   GLU C1401      87.837  83.633  72.078  1.00  0.00           O  
ATOM   1693  CB  GLU C1401      88.538  83.568  75.270  1.00  0.00           C  
ATOM   1694  CG  GLU C1401      88.026  83.958  76.649  1.00  0.00           C  
ATOM   1695  CD  GLU C1401      88.977  84.830  77.430  1.00  0.00           C  
ATOM   1696  OE1 GLU C1401      90.177  84.496  77.487  1.00  0.00           O  
ATOM   1697  OE2 GLU C1401      88.515  85.845  78.002  1.00  0.00           O  
ATOM   1698  N   GLU C1415      88.383  81.563  72.767  1.00  0.00           N  
ATOM   1699  CA  GLU C1415      88.889  81.134  71.469  1.00  0.00           C  
ATOM   1700  C   GLU C1415      87.760  81.178  70.441  1.00  0.00           C  
ATOM   1701  O   GLU C1415      87.991  81.376  69.245  1.00  0.00           O  
ATOM   1702  CB  GLU C1415      89.447  79.713  71.592  1.00  0.00           C  
ATOM   1703  CG  GLU C1415      90.229  79.220  70.405  1.00  0.00           C  
ATOM   1704  CD  GLU C1415      90.640  77.768  70.556  1.00  0.00           C  
ATOM   1705  OE1 GLU C1415      91.217  77.420  71.610  1.00  0.00           O  
ATOM   1706  OE2 GLU C1415      90.388  76.975  69.621  1.00  0.00           O  
ATOM   1707  N   ASN C1416      86.534  80.998  70.920  1.00  0.00           N  
ATOM   1708  CA  ASN C1416      85.357  81.013  70.065  1.00  0.00           C  
ATOM   1709  C   ASN C1416      84.676  82.377  70.004  1.00  0.00           C  
ATOM   1710  O   ASN C1416      83.556  82.488  69.519  1.00  0.00           O  
ATOM   1711  CB  ASN C1416      84.362  79.956  70.543  1.00  0.00           C  
ATOM   1712  CG  ASN C1416      84.726  78.572  70.068  1.00  0.00           C  
ATOM   1713  OD1 ASN C1416      84.400  78.198  68.946  1.00  0.00           O  
ATOM   1714  ND2 ASN C1416      85.424  77.813  70.907  1.00  0.00           N  
ATOM   1715  N   ASN C1418      85.357  83.402  70.510  1.00  0.00           N  
ATOM   1716  CA  ASN C1418      84.841  84.775  70.488  1.00  0.00           C  
ATOM   1717  C   ASN C1418      83.509  84.922  71.225  1.00  0.00           C  
ATOM   1718  O   ASN C1418      82.664  85.736  70.846  1.00  0.00           O  
ATOM   1719  CB  ASN C1418      84.677  85.223  69.027  1.00  0.00           C  
ATOM   1720  CG  ASN C1418      84.540  86.731  68.875  1.00  0.00           C  
ATOM   1721  OD1 ASN C1418      83.937  87.206  67.911  1.00  0.00           O  
ATOM   1722  ND2 ASN C1418      85.116  87.482  69.800  1.00  0.00           N  
ATOM   1723  N   ILE C1419      83.323  84.141  72.284  1.00  0.00           N  
ATOM   1724  CA  ILE C1419      82.079  84.188  73.045  1.00  0.00           C  
ATOM   1725  C   ILE C1419      82.154  85.023  74.313  1.00  0.00           C  
ATOM   1726  O   ILE C1419      82.947  84.728  75.207  1.00  0.00           O  
ATOM   1727  CB  ILE C1419      81.636  82.773  73.471  1.00  0.00           C  
ATOM   1728  CG1 ILE C1419      81.398  81.908  72.234  1.00  0.00           C  
ATOM   1729  CG2 ILE C1419      80.364  82.863  74.314  1.00  0.00           C  
ATOM   1730  CD1 ILE C1419      81.291  80.417  72.542  1.00  0.00           C  
ATOM   1731  N   PRO C1421      81.347  86.092  74.403  1.00  0.00           N  
ATOM   1732  CA  PRO C1421      81.432  86.861  75.643  1.00  0.00           C  
ATOM   1733  C   PRO C1421      80.669  85.989  76.628  1.00  0.00           C  
ATOM   1734  O   PRO C1421      79.673  85.356  76.265  1.00  0.00           O  
ATOM   1735  CB  PRO C1421      80.695  88.151  75.300  1.00  0.00           C  
ATOM   1736  CG  PRO C1421      79.621  87.669  74.368  1.00  0.00           C  
ATOM   1737  CD  PRO C1421      80.351  86.672  73.482  1.00  0.00           C  
ATOM   1738  N   PHE C1422      81.157  85.904  77.849  1.00  0.00           N  
ATOM   1739  CA  PHE C1422      80.491  85.077  78.836  1.00  0.00           C  
ATOM   1740  C   PHE C1422      80.685  85.695  80.196  1.00  0.00           C  
ATOM   1741  O   PHE C1422      81.581  86.510  80.396  1.00  0.00           O  
ATOM   1742  CB  PHE C1422      81.088  83.667  78.811  1.00  0.00           C  
ATOM   1743  CG  PHE C1422      82.494  83.592  79.346  1.00  0.00           C  
ATOM   1744  CD1 PHE C1422      82.726  83.360  80.698  1.00  0.00           C  
ATOM   1745  CD2 PHE C1422      83.588  83.788  78.503  1.00  0.00           C  
ATOM   1746  CE1 PHE C1422      84.019  83.324  81.210  1.00  0.00           C  
ATOM   1747  CE2 PHE C1422      84.888  83.755  79.004  1.00  0.00           C  
ATOM   1748  CZ  PHE C1422      85.106  83.524  80.358  1.00  0.00           C  
ATOM   1749  N   GLU C1423      79.826  85.324  81.132  1.00  0.00           N  
ATOM   1750  CA  GLU C1423      79.964  85.817  82.484  1.00  0.00           C  
ATOM   1751  C   GLU C1423      80.154  84.604  83.365  1.00  0.00           C  
ATOM   1752  O   GLU C1423      79.609  83.535  83.084  1.00  0.00           O  
ATOM   1753  CB  GLU C1423      78.717  86.568  82.944  1.00  0.00           C  
ATOM   1754  CG  GLU C1423      78.540  87.946  82.338  1.00  0.00           C  
ATOM   1755  CD  GLU C1423      77.516  88.764  83.099  1.00  0.00           C  
ATOM   1756  OE1 GLU C1423      76.846  88.192  83.988  1.00  0.00           O  
ATOM   1757  OE2 GLU C1423      77.376  89.974  82.813  1.00  0.00           O  
ATOM   1758  N   TYR C1424      80.954  84.770  84.406  1.00  0.00           N  
ATOM   1759  CA  TYR C1424      81.184  83.699  85.355  1.00  0.00           C  
ATOM   1760  C   TYR C1424      79.962  83.598  86.246  1.00  0.00           C  
ATOM   1761  O   TYR C1424      79.319  84.603  86.554  1.00  0.00           O  
ATOM   1762  CB  TYR C1424      82.408  83.985  86.223  1.00  0.00           C  
ATOM   1763  CG  TYR C1424      83.714  83.650  85.561  1.00  0.00           C  
ATOM   1764  CD1 TYR C1424      84.465  84.626  84.907  1.00  0.00           C  
ATOM   1765  CD2 TYR C1424      84.197  82.344  85.570  1.00  0.00           C  
ATOM   1766  CE1 TYR C1424      85.668  84.303  84.280  1.00  0.00           C  
ATOM   1767  CE2 TYR C1424      85.391  82.010  84.946  1.00  0.00           C  
ATOM   1768  CZ  TYR C1424      86.126  82.992  84.302  1.00  0.00           C  
ATOM   1769  OH  TYR C1424      87.307  82.643  83.695  1.00  0.00           O  
ATOM   1770  N   GLN C1425      79.646  82.375  86.650  1.00  0.00           N  
ATOM   1771  CA  GLN C1425      78.515  82.106  87.526  1.00  0.00           C  
ATOM   1772  C   GLN C1425      79.126  81.316  88.678  1.00  0.00           C  
ATOM   1773  O   GLN C1425      79.246  80.096  88.623  1.00  0.00           O  
ATOM   1774  CB  GLN C1425      77.476  81.278  86.777  1.00  0.00           C  
ATOM   1775  CG  GLN C1425      76.070  81.369  87.321  1.00  0.00           C  
ATOM   1776  CD  GLN C1425      75.048  80.894  86.304  1.00  0.00           C  
ATOM   1777  OE1 GLN C1425      75.118  79.762  85.821  1.00  0.00           O  
ATOM   1778  NE2 GLN C1425      74.097  81.760  85.966  1.00  0.00           N  
ATOM   1779  N   LEU C1426      79.529  82.033  89.719  1.00  0.00           N  
ATOM   1780  CA  LEU C1426      80.173  81.412  90.864  1.00  0.00           C  
ATOM   1781  C   LEU C1426      79.355  80.342  91.571  1.00  0.00           C  
ATOM   1782  O   LEU C1426      78.163  80.519  91.823  1.00  0.00           O  
ATOM   1783  CB  LEU C1426      80.576  82.487  91.876  1.00  0.00           C  
ATOM   1784  CG  LEU C1426      81.541  83.552  91.350  1.00  0.00           C  
ATOM   1785  CD1 LEU C1426      81.888  84.516  92.477  1.00  0.00           C  
ATOM   1786  CD2 LEU C1426      82.796  82.892  90.802  1.00  0.00           C  
ATOM   1787  N   GLY C1427      80.023  79.231  91.876  1.00  0.00           N  
ATOM   1788  CA  GLY C1427      79.408  78.126  92.591  1.00  0.00           C  
ATOM   1789  C   GLY C1427      78.254  77.384  91.945  1.00  0.00           C  
ATOM   1790  O   GLY C1427      77.559  76.628  92.625  1.00  0.00           O  
ATOM   1791  N   GLU C1437      78.046  77.568  90.646  1.00  0.00           N  
ATOM   1792  CA  GLU C1437      76.946  76.892  89.964  1.00  0.00           C  
ATOM   1793  C   GLU C1437      77.372  75.707  89.097  1.00  0.00           C  
ATOM   1794  O   GLU C1437      76.555  75.140  88.371  1.00  0.00           O  
ATOM   1795  CB  GLU C1437      76.159  77.890  89.110  1.00  0.00           C  
ATOM   1796  CG  GLU C1437      75.330  78.888  89.909  1.00  0.00           C  
ATOM   1797  CD  GLU C1437      74.297  78.206  90.791  1.00  0.00           C  
ATOM   1798  OE1 GLU C1437      73.623  77.270  90.307  1.00  0.00           O  
ATOM   1799  OE2 GLU C1437      74.153  78.612  91.964  1.00  0.00           O  
ATOM   1800  N   GLY C1438      78.642  75.329  89.173  1.00  0.00           N  
ATOM   1801  CA  GLY C1438      79.110  74.203  88.388  1.00  0.00           C  
ATOM   1802  C   GLY C1438      78.545  72.902  88.931  1.00  0.00           C  
ATOM   1803  O   GLY C1438      77.923  72.892  89.988  1.00  0.00           O  
ATOM   1804  N   ALA C1443      78.751  71.811  88.202  1.00  0.00           N  
ATOM   1805  CA  ALA C1443      78.268  70.499  88.634  1.00  0.00           C  
ATOM   1806  C   ALA C1443      79.197  70.033  89.746  1.00  0.00           C  
ATOM   1807  O   ALA C1443      80.316  70.522  89.849  1.00  0.00           O  
ATOM   1808  CB  ALA C1443      78.322  69.529  87.478  1.00  0.00           C  
ATOM   1809  N   PHE C1444      78.761  69.085  90.572  1.00  0.00           N  
ATOM   1810  CA  PHE C1444      79.636  68.627  91.641  1.00  0.00           C  
ATOM   1811  C   PHE C1444      80.895  67.964  91.082  1.00  0.00           C  
ATOM   1812  O   PHE C1444      81.930  67.926  91.745  1.00  0.00           O  
ATOM   1813  CB  PHE C1444      78.878  67.691  92.622  1.00  0.00           C  
ATOM   1814  CG  PHE C1444      78.568  66.308  92.084  1.00  0.00           C  
ATOM   1815  CD1 PHE C1444      79.527  65.302  92.111  1.00  0.00           C  
ATOM   1816  CD2 PHE C1444      77.298  66.006  91.598  1.00  0.00           C  
ATOM   1817  CE1 PHE C1444      79.237  64.011  91.667  1.00  0.00           C  
ATOM   1818  CE2 PHE C1444      76.991  64.711  91.147  1.00  0.00           C  
ATOM   1819  CZ  PHE C1444      77.963  63.717  91.184  1.00  0.00           C  
ATOM   1820  N   TYR C1448      80.813  67.483  89.844  1.00  0.00           N  
ATOM   1821  CA  TYR C1448      81.932  66.808  89.190  1.00  0.00           C  
ATOM   1822  C   TYR C1448      82.715  67.651  88.181  1.00  0.00           C  
ATOM   1823  O   TYR C1448      83.663  67.155  87.575  1.00  0.00           O  
ATOM   1824  CB  TYR C1448      81.440  65.536  88.486  1.00  0.00           C  
ATOM   1825  CG  TYR C1448      80.254  65.767  87.573  1.00  0.00           C  
ATOM   1826  CD1 TYR C1448      78.959  65.520  88.012  1.00  0.00           C  
ATOM   1827  CD2 TYR C1448      80.423  66.315  86.294  1.00  0.00           C  
ATOM   1828  CE1 TYR C1448      77.851  65.817  87.212  1.00  0.00           C  
ATOM   1829  CE2 TYR C1448      79.324  66.617  85.489  1.00  0.00           C  
ATOM   1830  CZ  TYR C1448      78.040  66.368  85.957  1.00  0.00           C  
ATOM   1831  OH  TYR C1448      76.939  66.707  85.202  1.00  0.00           O  
ATOM   1832  N   GLY C1456      82.322  68.903  87.974  1.00  0.00           N  
ATOM   1833  CA  GLY C1456      83.066  69.712  87.022  1.00  0.00           C  
ATOM   1834  C   GLY C1456      82.408  71.009  86.606  1.00  0.00           C  
ATOM   1835  O   GLY C1456      81.196  71.190  86.753  1.00  0.00           O  
ATOM   1836  N   PRO C1457      83.201  71.953  86.069  1.00  0.00           N  
ATOM   1837  CA  PRO C1457      82.650  73.234  85.638  1.00  0.00           C  
ATOM   1838  C   PRO C1457      81.809  73.061  84.383  1.00  0.00           C  
ATOM   1839  O   PRO C1457      81.966  72.080  83.648  1.00  0.00           O  
ATOM   1840  CB  PRO C1457      83.901  74.079  85.399  1.00  0.00           C  
ATOM   1841  CG  PRO C1457      84.889  73.088  84.910  1.00  0.00           C  
ATOM   1842  CD  PRO C1457      84.642  71.859  85.782  1.00  0.00           C  
ATOM   1843  N   LYS C1458      80.910  74.003  84.132  1.00  0.00           N  
ATOM   1844  CA  LYS C1458      80.071  73.877  82.957  1.00  0.00           C  
ATOM   1845  C   LYS C1458      79.796  75.169  82.216  1.00  0.00           C  
ATOM   1846  O   LYS C1458      79.621  76.234  82.813  1.00  0.00           O  
ATOM   1847  CB  LYS C1458      78.730  73.228  83.322  1.00  0.00           C  
ATOM   1848  CG  LYS C1458      77.842  74.124  84.097  1.00  0.00           C  
ATOM   1849  CD  LYS C1458      76.518  73.493  84.517  1.00  0.00           C  
ATOM   1850  CE  LYS C1458      75.813  74.467  85.463  1.00  0.00           C  
ATOM   1851  NZ  LYS C1458      74.440  74.074  85.876  1.00  0.00           N  
ATOM   1852  N   ILE C1459      79.798  75.054  80.898  1.00  0.00           N  
ATOM   1853  CA  ILE C1459      79.462  76.156  80.024  1.00  0.00           C  
ATOM   1854  C   ILE C1459      77.952  76.000  79.903  1.00  0.00           C  
ATOM   1855  O   ILE C1459      77.461  74.891  79.672  1.00  0.00           O  
ATOM   1856  CB  ILE C1459      80.073  75.986  78.629  1.00  0.00           C  
ATOM   1857  CG1 ILE C1459      81.592  76.178  78.689  1.00  0.00           C  
ATOM   1858  CG2 ILE C1459      79.427  76.969  77.669  1.00  0.00           C  
ATOM   1859  CD1 ILE C1459      82.288  75.849  77.391  1.00  0.00           C  
ATOM   1860  N   GLU C1460      77.220  77.092  80.076  1.00  0.00           N  
ATOM   1861  CA  GLU C1460      75.765  77.062  79.979  1.00  0.00           C  
ATOM   1862  C   GLU C1460      75.301  77.910  78.816  1.00  0.00           C  
ATOM   1863  O   GLU C1460      75.683  79.075  78.724  1.00  0.00           O  
ATOM   1864  CB  GLU C1460      75.116  77.641  81.240  1.00  0.00           C  
ATOM   1865  CG  GLU C1460      75.374  76.892  82.527  1.00  0.00           C  
ATOM   1866  CD  GLU C1460      74.679  77.536  83.724  1.00  0.00           C  
ATOM   1867  OE1 GLU C1460      73.751  78.360  83.533  1.00  0.00           O  
ATOM   1868  OE2 GLU C1460      75.057  77.200  84.864  1.00  0.00           O  
ATOM   1869  N   PHE C1461      74.499  77.336  77.925  1.00  0.00           N  
ATOM   1870  CA  PHE C1461      73.936  78.103  76.819  1.00  0.00           C  
ATOM   1871  C   PHE C1461      72.513  78.391  77.247  1.00  0.00           C  
ATOM   1872  O   PHE C1461      71.689  77.483  77.394  1.00  0.00           O  
ATOM   1873  CB  PHE C1461      73.971  77.317  75.506  1.00  0.00           C  
ATOM   1874  CG  PHE C1461      75.351  77.133  74.969  1.00  0.00           C  
ATOM   1875  CD1 PHE C1461      76.113  76.030  75.333  1.00  0.00           C  
ATOM   1876  CD2 PHE C1461      75.929  78.111  74.159  1.00  0.00           C  
ATOM   1877  CE1 PHE C1461      77.434  75.891  74.906  1.00  0.00           C  
ATOM   1878  CE2 PHE C1461      77.250  77.981  73.732  1.00  0.00           C  
ATOM   1879  CZ  PHE C1461      78.002  76.875  74.103  1.00  0.00           C  
ATOM   1880  N   THR C1462      72.226  79.667  77.461  1.00  0.00           N  
ATOM   1881  CA  THR C1462      70.921  80.069  77.943  1.00  0.00           C  
ATOM   1882  C   THR C1462      70.001  80.607  76.859  1.00  0.00           C  
ATOM   1883  O   THR C1462      70.406  81.430  76.033  1.00  0.00           O  
ATOM   1884  CB  THR C1462      71.080  81.149  79.049  1.00  0.00           C  
ATOM   1885  OG1 THR C1462      71.208  82.437  78.455  1.00  0.00           O  
ATOM   1886  CG2 THR C1462      72.331  80.899  79.855  1.00  0.00           C  
ATOM   1887  N   LEU C1463      68.759  80.128  76.867  1.00  0.00           N  
ATOM   1888  CA  LEU C1463      67.742  80.578  75.929  1.00  0.00           C  
ATOM   1889  C   LEU C1463      66.670  81.241  76.789  1.00  0.00           C  
ATOM   1890  O   LEU C1463      66.569  80.969  77.979  1.00  0.00           O  
ATOM   1891  CB  LEU C1463      67.173  79.398  75.134  1.00  0.00           C  
ATOM   1892  CG  LEU C1463      68.191  78.711  74.215  1.00  0.00           C  
ATOM   1893  CD1 LEU C1463      67.486  77.617  73.426  1.00  0.00           C  
ATOM   1894  CD2 LEU C1463      68.839  79.727  73.270  1.00  0.00           C  
ATOM   1895  N   TYR C1464      65.868  82.106  76.186  1.00  0.00           N  
ATOM   1896  CA  TYR C1464      64.874  82.855  76.943  1.00  0.00           C  
ATOM   1897  C   TYR C1464      63.441  82.630  76.501  1.00  0.00           C  
ATOM   1898  O   TYR C1464      63.184  82.408  75.321  1.00  0.00           O  
ATOM   1899  CB  TYR C1464      65.231  84.345  76.853  1.00  0.00           C  
ATOM   1900  CG  TYR C1464      66.580  84.624  77.463  1.00  0.00           C  
ATOM   1901  CD1 TYR C1464      67.753  84.241  76.811  1.00  0.00           C  
ATOM   1902  CD2 TYR C1464      66.684  85.137  78.754  1.00  0.00           C  
ATOM   1903  CE1 TYR C1464      68.994  84.348  77.433  1.00  0.00           C  
ATOM   1904  CE2 TYR C1464      67.921  85.252  79.387  1.00  0.00           C  
ATOM   1905  CZ  TYR C1464      69.068  84.855  78.727  1.00  0.00           C  
ATOM   1906  OH  TYR C1464      70.280  84.954  79.378  1.00  0.00           O  
ATOM   1907  N   ASP C1465      62.512  82.680  77.457  1.00  0.00           N  
ATOM   1908  CA  ASP C1465      61.099  82.497  77.139  1.00  0.00           C  
ATOM   1909  C   ASP C1465      60.422  83.841  76.878  1.00  0.00           C  
ATOM   1910  O   ASP C1465      61.088  84.876  76.829  1.00  0.00           O  
ATOM   1911  CB  ASP C1465      60.361  81.722  78.251  1.00  0.00           C  
ATOM   1912  CG  ASP C1465      60.372  82.431  79.596  1.00  0.00           C  
ATOM   1913  OD1 ASP C1465      60.611  83.659  79.645  1.00  0.00           O  
ATOM   1914  OD2 ASP C1465      60.118  81.746  80.613  1.00  0.00           O  
ATOM   1915  N   CYS C1475      59.105  83.819  76.706  1.00  0.00           N  
ATOM   1916  CA  CYS C1475      58.354  85.038  76.414  1.00  0.00           C  
ATOM   1917  C   CYS C1475      58.476  86.150  77.458  1.00  0.00           C  
ATOM   1918  O   CYS C1475      58.327  87.330  77.121  1.00  0.00           O  
ATOM   1919  CB  CYS C1475      56.874  84.698  76.168  1.00  0.00           C  
ATOM   1920  SG  CYS C1475      55.975  83.955  77.554  1.00  0.00           S  
ATOM   1921  N   LEU C1689      58.735  85.793  78.712  1.00  0.00           N  
ATOM   1922  CA  LEU C1689      58.884  86.795  79.769  1.00  0.00           C  
ATOM   1923  C   LEU C1689      60.355  87.138  79.955  1.00  0.00           C  
ATOM   1924  O   LEU C1689      60.738  87.813  80.915  1.00  0.00           O  
ATOM   1925  CB  LEU C1689      58.307  86.284  81.090  1.00  0.00           C  
ATOM   1926  CG  LEU C1689      56.788  86.103  81.170  1.00  0.00           C  
ATOM   1927  CD1 LEU C1689      56.417  85.607  82.561  1.00  0.00           C  
ATOM   1928  CD2 LEU C1689      56.089  87.426  80.875  1.00  0.00           C  
ATOM   1929  N   ASP C1690      61.168  86.659  79.020  1.00  0.00           N  
ATOM   1930  CA  ASP C1690      62.608  86.871  79.015  1.00  0.00           C  
ATOM   1931  C   ASP C1690      63.293  86.253  80.226  1.00  0.00           C  
ATOM   1932  O   ASP C1690      64.277  86.786  80.740  1.00  0.00           O  
ATOM   1933  CB  ASP C1690      62.931  88.368  78.907  1.00  0.00           C  
ATOM   1934  CG  ASP C1690      64.334  88.625  78.372  1.00  0.00           C  
ATOM   1935  OD1 ASP C1690      64.770  87.899  77.449  1.00  0.00           O  
ATOM   1936  OD2 ASP C1690      64.998  89.567  78.863  1.00  0.00           O  
ATOM   1937  N   ARG C1692      62.755  85.123  80.684  1.00  0.00           N  
ATOM   1938  CA  ARG C1692      63.333  84.386  81.800  1.00  0.00           C  
ATOM   1939  C   ARG C1692      64.398  83.478  81.194  1.00  0.00           C  
ATOM   1940  O   ARG C1692      64.200  82.921  80.113  1.00  0.00           O  
ATOM   1941  CB  ARG C1692      62.273  83.528  82.499  1.00  0.00           C  
ATOM   1942  CG  ARG C1692      61.298  84.324  83.348  1.00  0.00           C  
ATOM   1943  CD  ARG C1692      60.203  83.447  83.940  1.00  0.00           C  
ATOM   1944  NE  ARG C1692      59.259  82.976  82.930  1.00  0.00           N  
ATOM   1945  CZ  ARG C1692      58.033  82.538  83.200  1.00  0.00           C  
ATOM   1946  NH1 ARG C1692      57.598  82.509  84.455  1.00  0.00           N  
ATOM   1947  NH2 ARG C1692      57.235  82.142  82.217  1.00  0.00           N  
ATOM   1948  N   ALA C1693      65.517  83.333  81.893  1.00  0.00           N  
ATOM   1949  CA  ALA C1693      66.625  82.506  81.426  1.00  0.00           C  
ATOM   1950  C   ALA C1693      66.447  81.027  81.756  1.00  0.00           C  
ATOM   1951  O   ALA C1693      66.065  80.665  82.874  1.00  0.00           O  
ATOM   1952  CB  ALA C1693      67.924  83.005  82.030  1.00  0.00           C  
ATOM   1953  N   TRP C1700      66.727  80.183  80.769  1.00  0.00           N  
ATOM   1954  CA  TRP C1700      66.637  78.738  80.929  1.00  0.00           C  
ATOM   1955  C   TRP C1700      67.878  78.077  80.355  1.00  0.00           C  
ATOM   1956  O   TRP C1700      68.196  78.264  79.185  1.00  0.00           O  
ATOM   1957  CB  TRP C1700      65.401  78.184  80.212  1.00  0.00           C  
ATOM   1958  CG  TRP C1700      64.115  78.643  80.812  1.00  0.00           C  
ATOM   1959  CD1 TRP C1700      63.304  79.652  80.364  1.00  0.00           C  
ATOM   1960  CD2 TRP C1700      63.502  78.132  81.998  1.00  0.00           C  
ATOM   1961  NE1 TRP C1700      62.223  79.796  81.200  1.00  0.00           N  
ATOM   1962  CE2 TRP C1700      62.320  78.876  82.213  1.00  0.00           C  
ATOM   1963  CE3 TRP C1700      63.841  77.117  82.904  1.00  0.00           C  
ATOM   1964  CZ2 TRP C1700      61.470  78.637  83.300  1.00  0.00           C  
ATOM   1965  CZ3 TRP C1700      62.999  76.878  83.987  1.00  0.00           C  
ATOM   1966  CH2 TRP C1700      61.825  77.638  84.172  1.00  0.00           C  
ATOM   1967  N   GLN C1701      68.572  77.299  81.182  1.00  0.00           N  
ATOM   1968  CA  GLN C1701      69.768  76.596  80.742  1.00  0.00           C  
ATOM   1969  C   GLN C1701      69.355  75.472  79.796  1.00  0.00           C  
ATOM   1970  O   GLN C1701      68.610  74.566  80.176  1.00  0.00           O  
ATOM   1971  CB  GLN C1701      70.515  75.993  81.934  1.00  0.00           C  
ATOM   1972  CG  GLN C1701      71.773  75.223  81.533  1.00  0.00           C  
ATOM   1973  CD  GLN C1701      72.432  74.501  82.699  1.00  0.00           C  
ATOM   1974  OE1 GLN C1701      72.838  75.122  83.687  1.00  0.00           O  
ATOM   1975  NE2 GLN C1701      72.547  73.179  82.584  1.00  0.00           N  
ATOM   1976  N   CYS C1702      69.841  75.532  78.565  1.00  0.00           N  
ATOM   1977  CA  CYS C1702      69.524  74.508  77.584  1.00  0.00           C  
ATOM   1978  C   CYS C1702      70.813  73.754  77.265  1.00  0.00           C  
ATOM   1979  O   CYS C1702      71.159  72.812  77.977  1.00  0.00           O  
ATOM   1980  CB  CYS C1702      68.889  75.149  76.345  1.00  0.00           C  
ATOM   1981  SG  CYS C1702      67.252  75.848  76.746  1.00  0.00           S  
ATOM   1982  N   GLY C1703      71.545  74.166  76.233  1.00  0.00           N  
ATOM   1983  CA  GLY C1703      72.793  73.487  75.924  1.00  0.00           C  
ATOM   1984  C   GLY C1703      73.803  73.646  77.057  1.00  0.00           C  
ATOM   1985  O   GLY C1703      73.777  74.628  77.802  1.00  0.00           O  
ATOM   1986  N   THR C1704      74.685  72.669  77.202  1.00  0.00           N  
ATOM   1987  CA  THR C1704      75.689  72.717  78.253  1.00  0.00           C  
ATOM   1988  C   THR C1704      76.863  71.815  77.892  1.00  0.00           C  
ATOM   1989  O   THR C1704      76.687  70.778  77.238  1.00  0.00           O  
ATOM   1990  CB  THR C1704      75.063  72.296  79.637  1.00  0.00           C  
ATOM   1991  OG1 THR C1704      76.036  72.428  80.678  1.00  0.00           O  
ATOM   1992  CG2 THR C1704      74.568  70.847  79.611  1.00  0.00           C  
ATOM   1993  N   VAL C1705      78.066  72.235  78.283  1.00  0.00           N  
ATOM   1994  CA  VAL C1705      79.286  71.459  78.040  1.00  0.00           C  
ATOM   1995  C   VAL C1705      80.021  71.435  79.375  1.00  0.00           C  
ATOM   1996  O   VAL C1705      80.301  72.485  79.947  1.00  0.00           O  
ATOM   1997  CB  VAL C1705      80.187  72.121  76.959  1.00  0.00           C  
ATOM   1998  CG1 VAL C1705      81.473  71.292  76.770  1.00  0.00           C  
ATOM   1999  CG2 VAL C1705      79.427  72.236  75.636  1.00  0.00           C  
ATOM   2000  N   GLN C1706      80.344  70.244  79.866  1.00  0.00           N  
ATOM   2001  CA  GLN C1706      80.998  70.099  81.166  1.00  0.00           C  
ATOM   2002  C   GLN C1706      82.264  69.269  81.059  1.00  0.00           C  
ATOM   2003  O   GLN C1706      82.301  68.296  80.312  1.00  0.00           O  
ATOM   2004  CB  GLN C1706      80.013  69.449  82.132  1.00  0.00           C  
ATOM   2005  CG  GLN C1706      78.670  70.159  82.123  1.00  0.00           C  
ATOM   2006  CD  GLN C1706      77.533  69.310  82.625  1.00  0.00           C  
ATOM   2007  OE1 GLN C1706      77.739  68.200  83.108  1.00  0.00           O  
ATOM   2008  NE2 GLN C1706      76.317  69.831  82.507  1.00  0.00           N  
ATOM   2009  N   LEU C1707      83.291  69.661  81.812  1.00  0.00           N  
ATOM   2010  CA  LEU C1707      84.592  68.992  81.793  1.00  0.00           C  
ATOM   2011  C   LEU C1707      84.779  68.221  83.095  1.00  0.00           C  
ATOM   2012  O   LEU C1707      84.813  68.804  84.181  1.00  0.00           O  
ATOM   2013  CB  LEU C1707      85.691  70.038  81.600  1.00  0.00           C  
ATOM   2014  CG  LEU C1707      87.091  69.541  81.252  1.00  0.00           C  
ATOM   2015  CD1 LEU C1707      87.041  68.472  80.175  1.00  0.00           C  
ATOM   2016  CD2 LEU C1707      87.897  70.734  80.775  1.00  0.00           C  
ATOM   2017  N   ASP C1708      84.949  66.908  82.954  1.00  0.00           N  
ATOM   2018  CA  ASP C1708      85.018  65.970  84.073  1.00  0.00           C  
ATOM   2019  C   ASP C1708      86.304  65.136  84.151  1.00  0.00           C  
ATOM   2020  O   ASP C1708      86.557  64.294  83.294  1.00  0.00           O  
ATOM   2021  CB  ASP C1708      83.790  65.052  83.923  1.00  0.00           C  
ATOM   2022  CG  ASP C1708      83.573  64.109  85.091  1.00  0.00           C  
ATOM   2023  OD1 ASP C1708      84.454  63.936  85.956  1.00  0.00           O  
ATOM   2024  OD2 ASP C1708      82.473  63.517  85.120  1.00  0.00           O  
ATOM   2025  N   PHE C1709      87.104  65.383  85.190  1.00  0.00           N  
ATOM   2026  CA  PHE C1709      88.348  64.646  85.427  1.00  0.00           C  
ATOM   2027  C   PHE C1709      88.195  63.721  86.636  1.00  0.00           C  
ATOM   2028  O   PHE C1709      89.191  63.179  87.132  1.00  0.00           O  
ATOM   2029  CB  PHE C1709      89.516  65.592  85.750  1.00  0.00           C  
ATOM   2030  CG  PHE C1709      89.848  66.570  84.665  1.00  0.00           C  
ATOM   2031  CD1 PHE C1709      89.850  66.183  83.332  1.00  0.00           C  
ATOM   2032  CD2 PHE C1709      90.212  67.871  84.986  1.00  0.00           C  
ATOM   2033  CE1 PHE C1709      90.215  67.084  82.328  1.00  0.00           C  
ATOM   2034  CE2 PHE C1709      90.579  68.778  83.991  1.00  0.00           C  
ATOM   2035  CZ  PHE C1709      90.579  68.382  82.663  1.00  0.00           C  
ATOM   2036  N   SER C1710      86.969  63.538  87.116  1.00  0.00           N  
ATOM   2037  CA  SER C1710      86.747  62.711  88.303  1.00  0.00           C  
ATOM   2038  C   SER C1710      85.964  61.420  88.134  1.00  0.00           C  
ATOM   2039  O   SER C1710      86.354  60.383  88.667  1.00  0.00           O  
ATOM   2040  CB  SER C1710      86.056  63.537  89.388  1.00  0.00           C  
ATOM   2041  OG  SER C1710      86.912  64.538  89.899  1.00  0.00           O  
ATOM   2042  N   LEU C1725      84.851  61.474  87.416  1.00  0.00           N  
ATOM   2043  CA  LEU C1725      84.037  60.275  87.261  1.00  0.00           C  
ATOM   2044  C   LEU C1725      84.733  59.078  86.598  1.00  0.00           C  
ATOM   2045  O   LEU C1725      84.561  57.942  87.040  1.00  0.00           O  
ATOM   2046  CB  LEU C1725      82.722  60.625  86.547  1.00  0.00           C  
ATOM   2047  CG  LEU C1725      81.900  61.705  87.281  1.00  0.00           C  
ATOM   2048  CD1 LEU C1725      80.570  61.904  86.570  1.00  0.00           C  
ATOM   2049  CD2 LEU C1725      81.650  61.320  88.739  1.00  0.00           C  
ATOM   2050  N   PRO C1726      85.539  59.304  85.546  1.00  0.00           N  
ATOM   2051  CA  PRO C1726      86.195  58.145  84.927  1.00  0.00           C  
ATOM   2052  C   PRO C1726      87.021  57.339  85.932  1.00  0.00           C  
ATOM   2053  O   PRO C1726      86.932  56.113  85.991  1.00  0.00           O  
ATOM   2054  CB  PRO C1726      87.069  58.779  83.848  1.00  0.00           C  
ATOM   2055  CG  PRO C1726      86.297  59.982  83.449  1.00  0.00           C  
ATOM   2056  CD  PRO C1726      85.804  60.532  84.776  1.00  0.00           C  
ATOM   2057  N   SER C1727      87.825  58.033  86.728  1.00  0.00           N  
ATOM   2058  CA  SER C1727      88.655  57.358  87.714  1.00  0.00           C  
ATOM   2059  C   SER C1727      87.819  56.641  88.767  1.00  0.00           C  
ATOM   2060  O   SER C1727      88.113  55.499  89.132  1.00  0.00           O  
ATOM   2061  CB  SER C1727      89.587  58.355  88.403  1.00  0.00           C  
ATOM   2062  OG  SER C1727      90.387  57.687  89.364  1.00  0.00           O  
ATOM   2063  N   ARG C1728      86.781  57.313  89.259  1.00  0.00           N  
ATOM   2064  CA  ARG C1728      85.916  56.727  90.276  1.00  0.00           C  
ATOM   2065  C   ARG C1728      85.228  55.467  89.766  1.00  0.00           C  
ATOM   2066  O   ARG C1728      84.908  54.570  90.549  1.00  0.00           O  
ATOM   2067  CB  ARG C1728      84.865  57.745  90.730  1.00  0.00           C  
ATOM   2068  CG  ARG C1728      85.416  58.809  91.663  1.00  0.00           C  
ATOM   2069  CD  ARG C1728      84.493  60.011  91.781  1.00  0.00           C  
ATOM   2070  NE  ARG C1728      84.888  60.860  92.899  1.00  0.00           N  
ATOM   2071  CZ  ARG C1728      84.420  60.731  94.136  1.00  0.00           C  
ATOM   2072  NH1 ARG C1728      83.528  59.788  94.415  1.00  0.00           N  
ATOM   2073  NH2 ARG C1728      84.854  61.536  95.095  1.00  0.00           N  
ATOM   2074  N   LEU C1729      85.010  55.391  88.456  1.00  0.00           N  
ATOM   2075  CA  LEU C1729      84.346  54.229  87.881  1.00  0.00           C  
ATOM   2076  C   LEU C1729      85.289  53.271  87.172  1.00  0.00           C  
ATOM   2077  O   LEU C1729      84.859  52.430  86.389  1.00  0.00           O  
ATOM   2078  CB  LEU C1729      83.215  54.672  86.938  1.00  0.00           C  
ATOM   2079  CG  LEU C1729      82.056  55.371  87.656  1.00  0.00           C  
ATOM   2080  CD1 LEU C1729      80.981  55.752  86.637  1.00  0.00           C  
ATOM   2081  CD2 LEU C1729      81.471  54.451  88.735  1.00  0.00           C  
ATOM   2082  N   SER C1752      86.580  53.402  87.465  1.00  0.00           N  
ATOM   2083  CA  SER C1752      87.605  52.531  86.900  1.00  0.00           C  
ATOM   2084  C   SER C1752      87.688  52.480  85.380  1.00  0.00           C  
ATOM   2085  O   SER C1752      87.916  51.416  84.800  1.00  0.00           O  
ATOM   2086  CB  SER C1752      87.434  51.107  87.444  1.00  0.00           C  
ATOM   2087  OG  SER C1752      87.493  51.092  88.861  1.00  0.00           O  
ATOM   2088  N   ALA C1753      87.513  53.625  84.728  1.00  0.00           N  
ATOM   2089  CA  ALA C1753      87.613  53.677  83.275  1.00  0.00           C  
ATOM   2090  C   ALA C1753      89.074  53.886  82.885  1.00  0.00           C  
ATOM   2091  O   ALA C1753      89.790  54.657  83.530  1.00  0.00           O  
ATOM   2092  CB  ALA C1753      86.772  54.815  82.731  1.00  0.00           C  
ATOM   2093  N   SER C1757      89.517  53.203  81.835  1.00  0.00           N  
ATOM   2094  CA  SER C1757      90.899  53.356  81.376  1.00  0.00           C  
ATOM   2095  C   SER C1757      91.067  52.898  79.936  1.00  0.00           C  
ATOM   2096  O   SER C1757      90.177  52.274  79.360  1.00  0.00           O  
ATOM   2097  CB  SER C1757      91.857  52.548  82.259  1.00  0.00           C  
ATOM   2098  OG  SER C1757      91.765  51.165  81.965  1.00  0.00           O  
ATOM   2099  N   TYR C1758      92.219  53.223  79.357  1.00  0.00           N  
ATOM   2100  CA  TYR C1758      92.542  52.815  77.999  1.00  0.00           C  
ATOM   2101  C   TYR C1758      94.055  52.652  77.887  1.00  0.00           C  
ATOM   2102  O   TYR C1758      94.805  53.232  78.673  1.00  0.00           O  
ATOM   2103  CB  TYR C1758      92.062  53.855  76.979  1.00  0.00           C  
ATOM   2104  CG  TYR C1758      92.765  55.190  77.065  1.00  0.00           C  
ATOM   2105  CD1 TYR C1758      92.358  56.163  77.978  1.00  0.00           C  
ATOM   2106  CD2 TYR C1758      93.850  55.476  76.236  1.00  0.00           C  
ATOM   2107  CE1 TYR C1758      93.010  57.387  78.064  1.00  0.00           C  
ATOM   2108  CE2 TYR C1758      94.511  56.692  76.313  1.00  0.00           C  
ATOM   2109  CZ  TYR C1758      94.091  57.645  77.228  1.00  0.00           C  
ATOM   2110  OH  TYR C1758      94.758  58.844  77.313  1.00  0.00           O  
ATOM   2111  N   VAL C1759      94.496  51.859  76.917  1.00  0.00           N  
ATOM   2112  CA  VAL C1759      95.924  51.639  76.708  1.00  0.00           C  
ATOM   2113  C   VAL C1759      96.493  52.791  75.886  1.00  0.00           C  
ATOM   2114  O   VAL C1759      96.120  52.982  74.729  1.00  0.00           O  
ATOM   2115  CB  VAL C1759      96.184  50.303  75.973  1.00  0.00           C  
ATOM   2116  CG1 VAL C1759      97.682  50.094  75.778  1.00  0.00           C  
ATOM   2117  CG2 VAL C1759      95.595  49.150  76.776  1.00  0.00           C  
ATOM   2118  N   GLY C1760      97.390  53.559  76.498  1.00  0.00           N  
ATOM   2119  CA  GLY C1760      97.992  54.690  75.814  1.00  0.00           C  
ATOM   2120  C   GLY C1760      98.966  54.280  74.726  1.00  0.00           C  
ATOM   2121  O   GLY C1760      99.354  53.117  74.636  1.00  0.00           O  
ATOM   2122  N   GLU C1764      99.366  55.237  73.896  1.00  0.00           N  
ATOM   2123  CA  GLU C1764     100.299  54.947  72.817  1.00  0.00           C  
ATOM   2124  C   GLU C1764     101.602  54.396  73.395  1.00  0.00           C  
ATOM   2125  O   GLU C1764     102.266  53.568  72.768  1.00  0.00           O  
ATOM   2126  CB  GLU C1764     100.574  56.210  71.997  1.00  0.00           C  
ATOM   2127  CG  GLU C1764     100.950  55.924  70.550  1.00  0.00           C  
ATOM   2128  CD  GLU C1764     101.075  57.183  69.712  1.00  0.00           C  
ATOM   2129  OE1 GLU C1764     100.286  58.130  69.931  1.00  0.00           O  
ATOM   2130  OE2 GLU C1764     101.952  57.220  68.820  1.00  0.00           O  
ATOM   2131  N   ASP C1765     101.959  54.854  74.593  1.00  0.00           N  
ATOM   2132  CA  ASP C1765     103.173  54.397  75.267  1.00  0.00           C  
ATOM   2133  C   ASP C1765     102.945  53.043  75.936  1.00  0.00           C  
ATOM   2134  O   ASP C1765     103.810  52.536  76.651  1.00  0.00           O  
ATOM   2135  CB  ASP C1765     103.621  55.417  76.322  1.00  0.00           C  
ATOM   2136  CG  ASP C1765     102.485  55.872  77.224  1.00  0.00           C  
ATOM   2137  OD1 ASP C1765     101.560  55.070  77.483  1.00  0.00           O  
ATOM   2138  OD2 ASP C1765     102.527  57.034  77.685  1.00  0.00           O  
ATOM   2139  N   ASN C1767     101.767  52.475  75.701  1.00  0.00           N  
ATOM   2140  CA  ASN C1767     101.380  51.181  76.254  1.00  0.00           C  
ATOM   2141  C   ASN C1767     101.165  51.199  77.765  1.00  0.00           C  
ATOM   2142  O   ASN C1767     101.185  50.154  78.417  1.00  0.00           O  
ATOM   2143  CB  ASN C1767     102.410  50.110  75.892  1.00  0.00           C  
ATOM   2144  CG  ASN C1767     101.771  48.884  75.269  1.00  0.00           C  
ATOM   2145  OD1 ASN C1767     101.232  48.946  74.161  1.00  0.00           O  
ATOM   2146  ND2 ASN C1767     101.815  47.764  75.983  1.00  0.00           N  
ATOM   2147  N   GLU C1768     100.959  52.391  78.316  1.00  0.00           N  
ATOM   2148  CA  GLU C1768     100.712  52.548  79.745  1.00  0.00           C  
ATOM   2149  C   GLU C1768      99.219  52.784  79.974  1.00  0.00           C  
ATOM   2150  O   GLU C1768      98.558  53.434  79.165  1.00  0.00           O  
ATOM   2151  CB  GLU C1768     101.512  53.729  80.298  1.00  0.00           C  
ATOM   2152  CG  GLU C1768     102.980  53.423  80.555  1.00  0.00           C  
ATOM   2153  CD  GLU C1768     103.172  52.462  81.715  1.00  0.00           C  
ATOM   2154  OE1 GLU C1768     102.700  52.780  82.829  1.00  0.00           O  
ATOM   2155  OE2 GLU C1768     103.792  51.392  81.518  1.00  0.00           O  
ATOM   2156  N   ARG C1770      98.698  52.248  81.073  1.00  0.00           N  
ATOM   2157  CA  ARG C1770      97.285  52.397  81.414  1.00  0.00           C  
ATOM   2158  C   ARG C1770      96.976  53.860  81.732  1.00  0.00           C  
ATOM   2159  O   ARG C1770      97.618  54.466  82.593  1.00  0.00           O  
ATOM   2160  CB  ARG C1770      96.950  51.509  82.617  1.00  0.00           C  
ATOM   2161  CG  ARG C1770      95.487  51.512  83.041  1.00  0.00           C  
ATOM   2162  CD  ARG C1770      95.261  50.512  84.171  1.00  0.00           C  
ATOM   2163  NE  ARG C1770      93.868  50.444  84.607  1.00  0.00           N  
ATOM   2164  CZ  ARG C1770      93.235  51.414  85.259  1.00  0.00           C  
ATOM   2165  NH1 ARG C1770      93.868  52.543  85.556  1.00  0.00           N  
ATOM   2166  NH2 ARG C1770      91.965  51.254  85.618  1.00  0.00           N  
ATOM   2167  N   LYS C1771      95.991  54.421  81.036  1.00  0.00           N  
ATOM   2168  CA  LYS C1771      95.603  55.816  81.232  1.00  0.00           C  
ATOM   2169  C   LYS C1771      94.115  55.932  81.548  1.00  0.00           C  
ATOM   2170  O   LYS C1771      93.333  55.055  81.193  1.00  0.00           O  
ATOM   2171  CB  LYS C1771      95.876  56.624  79.962  1.00  0.00           C  
ATOM   2172  CG  LYS C1771      97.230  56.388  79.320  1.00  0.00           C  
ATOM   2173  CD  LYS C1771      98.351  56.894  80.188  1.00  0.00           C  
ATOM   2174  CE  LYS C1771      99.676  56.802  79.448  1.00  0.00           C  
ATOM   2175  NZ  LYS C1771      99.658  57.623  78.200  1.00  0.00           N  
ATOM   2176  N   VAL C1772      93.739  57.025  82.206  1.00  0.00           N  
ATOM   2177  CA  VAL C1772      92.343  57.289  82.544  1.00  0.00           C  
ATOM   2178  C   VAL C1772      91.865  58.375  81.587  1.00  0.00           C  
ATOM   2179  O   VAL C1772      92.486  59.434  81.475  1.00  0.00           O  
ATOM   2180  CB  VAL C1772      92.192  57.804  83.991  1.00  0.00           C  
ATOM   2181  CG1 VAL C1772      90.727  58.132  84.279  1.00  0.00           C  
ATOM   2182  CG2 VAL C1772      92.710  56.756  84.972  1.00  0.00           C  
ATOM   2183  N   PRO C1773      90.754  58.130  80.882  1.00  0.00           N  
ATOM   2184  CA  PRO C1773      90.258  59.138  79.948  1.00  0.00           C  
ATOM   2185  C   PRO C1773      89.584  60.323  80.617  1.00  0.00           C  
ATOM   2186  O   PRO C1773      89.117  60.242  81.752  1.00  0.00           O  
ATOM   2187  CB  PRO C1773      89.277  58.353  79.089  1.00  0.00           C  
ATOM   2188  CG  PRO C1773      88.678  57.415  80.081  1.00  0.00           C  
ATOM   2189  CD  PRO C1773      89.898  56.930  80.863  1.00  0.00           C  
ATOM   2190  N   VAL C1774      89.560  61.433  79.892  1.00  0.00           N  
ATOM   2191  CA  VAL C1774      88.892  62.633  80.349  1.00  0.00           C  
ATOM   2192  C   VAL C1774      87.472  62.446  79.828  1.00  0.00           C  
ATOM   2193  O   VAL C1774      87.271  61.758  78.833  1.00  0.00           O  
ATOM   2194  CB  VAL C1774      89.503  63.890  79.684  1.00  0.00           C  
ATOM   2195  CG1 VAL C1774      88.670  65.119  80.001  1.00  0.00           C  
ATOM   2196  CG2 VAL C1774      90.932  64.080  80.163  1.00  0.00           C  
ATOM   2197  N   MET C1775      86.486  63.023  80.502  1.00  0.00           N  
ATOM   2198  CA  MET C1775      85.123  62.904  80.006  1.00  0.00           C  
ATOM   2199  C   MET C1775      84.500  64.282  79.859  1.00  0.00           C  
ATOM   2200  O   MET C1775      84.567  65.117  80.759  1.00  0.00           O  
ATOM   2201  CB  MET C1775      84.248  62.037  80.935  1.00  0.00           C  
ATOM   2202  CG  MET C1775      82.946  61.547  80.266  1.00  0.00           C  
ATOM   2203  SD  MET C1775      82.065  60.185  81.096  1.00  0.00           S  
ATOM   2204  CE  MET C1775      83.303  59.657  82.180  1.00  0.00           C  
ATOM   2205  N   ILE C1776      83.919  64.515  78.694  1.00  0.00           N  
ATOM   2206  CA  ILE C1776      83.224  65.763  78.430  1.00  0.00           C  
ATOM   2207  C   ILE C1776      81.749  65.400  78.383  1.00  0.00           C  
ATOM   2208  O   ILE C1776      81.359  64.478  77.663  1.00  0.00           O  
ATOM   2209  CB  ILE C1776      83.636  66.375  77.072  1.00  0.00           C  
ATOM   2210  CG1 ILE C1776      85.101  66.815  77.134  1.00  0.00           C  
ATOM   2211  CG2 ILE C1776      82.735  67.566  76.736  1.00  0.00           C  
ATOM   2212  CD1 ILE C1776      85.684  67.199  75.790  1.00  0.00           C  
ATOM   2213  N   HIS C1777      80.943  66.102  79.172  1.00  0.00           N  
ATOM   2214  CA  HIS C1777      79.491  65.885  79.212  1.00  0.00           C  
ATOM   2215  C   HIS C1777      78.868  66.983  78.365  1.00  0.00           C  
ATOM   2216  O   HIS C1777      79.279  68.132  78.467  1.00  0.00           O  
ATOM   2217  CB  HIS C1777      78.911  66.110  80.619  1.00  0.00           C  
ATOM   2218  CG  HIS C1777      79.530  65.280  81.703  1.00  0.00           C  
ATOM   2219  ND1 HIS C1777      78.777  64.497  82.548  1.00  0.00           N  
ATOM   2220  CD2 HIS C1777      80.805  65.176  82.140  1.00  0.00           C  
ATOM   2221  CE1 HIS C1777      79.557  63.946  83.460  1.00  0.00           C  
ATOM   2222  NE2 HIS C1777      80.793  64.344  83.235  1.00  0.00           N  
ATOM   2223  N   ARG C1778      77.883  66.664  77.534  1.00  0.00           N  
ATOM   2224  CA  ARG C1778      77.229  67.747  76.806  1.00  0.00           C  
ATOM   2225  C   ARG C1778      75.832  67.386  76.325  1.00  0.00           C  
ATOM   2226  O   ARG C1778      75.531  66.223  76.024  1.00  0.00           O  
ATOM   2227  CB  ARG C1778      78.094  68.241  75.623  1.00  0.00           C  
ATOM   2228  CG  ARG C1778      77.601  67.861  74.238  1.00  0.00           C  
ATOM   2229  CD  ARG C1778      77.824  66.382  73.929  1.00  0.00           C  
ATOM   2230  NE  ARG C1778      77.346  66.067  72.585  1.00  0.00           N  
ATOM   2231  CZ  ARG C1778      76.068  65.872  72.270  1.00  0.00           C  
ATOM   2232  NH1 ARG C1778      75.120  65.945  73.202  1.00  0.00           N  
ATOM   2233  NH2 ARG C1778      75.724  65.635  71.010  1.00  0.00           N  
ATOM   2234  N   ALA C1779      74.965  68.393  76.323  1.00  0.00           N  
ATOM   2235  CA  ALA C1779      73.606  68.266  75.809  1.00  0.00           C  
ATOM   2236  C   ALA C1779      73.484  69.481  74.898  1.00  0.00           C  
ATOM   2237  O   ALA C1779      73.932  70.567  75.268  1.00  0.00           O  
ATOM   2238  CB  ALA C1779      72.567  68.329  76.942  1.00  0.00           C  
ATOM   2239  N   ILE C1780      72.934  69.306  73.698  1.00  0.00           N  
ATOM   2240  CA  ILE C1780      72.812  70.444  72.785  1.00  0.00           C  
ATOM   2241  C   ILE C1780      71.498  71.167  72.997  1.00  0.00           C  
ATOM   2242  O   ILE C1780      71.490  72.371  73.281  1.00  0.00           O  
ATOM   2243  CB  ILE C1780      72.939  70.018  71.320  1.00  0.00           C  
ATOM   2244  CG1 ILE C1780      74.216  69.188  71.124  1.00  0.00           C  
ATOM   2245  CG2 ILE C1780      72.991  71.263  70.440  1.00  0.00           C  
ATOM   2246  CD1 ILE C1780      75.499  69.896  71.534  1.00  0.00           C  
ATOM   2247  N   LEU C1781      70.387  70.448  72.860  1.00  0.00           N  
ATOM   2248  CA  LEU C1781      69.082  71.053  73.090  1.00  0.00           C  
ATOM   2249  C   LEU C1781      68.854  71.211  74.603  1.00  0.00           C  
ATOM   2250  O   LEU C1781      68.172  72.146  75.041  1.00  0.00           O  
ATOM   2251  CB  LEU C1781      67.971  70.190  72.478  1.00  0.00           C  
ATOM   2252  CG  LEU C1781      68.114  69.792  71.001  1.00  0.00           C  
ATOM   2253  CD1 LEU C1781      66.839  69.056  70.598  1.00  0.00           C  
ATOM   2254  CD2 LEU C1781      68.346  71.007  70.102  1.00  0.00           C  
ATOM   2255  N   GLY C1782      69.452  70.320  75.399  1.00  0.00           N  
ATOM   2256  CA  GLY C1782      69.300  70.342  76.854  1.00  0.00           C  
ATOM   2257  C   GLY C1782      68.400  69.158  77.180  1.00  0.00           C  
ATOM   2258  O   GLY C1782      68.873  68.037  77.399  1.00  0.00           O  
ATOM   2259  N   SER C1783      67.103  69.418  77.247  1.00  0.00           N  
ATOM   2260  CA  SER C1783      66.125  68.350  77.420  1.00  0.00           C  
ATOM   2261  C   SER C1783      65.061  68.633  76.363  1.00  0.00           C  
ATOM   2262  O   SER C1783      64.843  69.790  75.975  1.00  0.00           O  
ATOM   2263  CB  SER C1783      65.518  68.332  78.829  1.00  0.00           C  
ATOM   2264  OG  SER C1783      64.688  69.453  79.081  1.00  0.00           O  
ATOM   2265  N   MET C1784      64.424  67.585  75.857  1.00  0.00           N  
ATOM   2266  CA  MET C1784      63.395  67.770  74.841  1.00  0.00           C  
ATOM   2267  C   MET C1784      62.251  68.602  75.395  1.00  0.00           C  
ATOM   2268  O   MET C1784      61.685  69.449  74.697  1.00  0.00           O  
ATOM   2269  CB  MET C1784      62.852  66.419  74.380  1.00  0.00           C  
ATOM   2270  CG  MET C1784      63.893  65.553  73.736  1.00  0.00           C  
ATOM   2271  SD  MET C1784      64.444  66.337  72.213  1.00  0.00           S  
ATOM   2272  CE  MET C1784      63.147  65.931  71.187  1.00  0.00           C  
ATOM   2273  N   GLU C1785      61.910  68.349  76.654  1.00  0.00           N  
ATOM   2274  CA  GLU C1785      60.831  69.071  77.310  1.00  0.00           C  
ATOM   2275  C   GLU C1785      61.103  70.570  77.345  1.00  0.00           C  
ATOM   2276  O   GLU C1785      60.300  71.368  76.861  1.00  0.00           O  
ATOM   2277  CB  GLU C1785      60.631  68.539  78.738  1.00  0.00           C  
ATOM   2278  CG  GLU C1785      59.879  67.208  78.813  1.00  0.00           C  
ATOM   2279  CD  GLU C1785      60.684  66.008  78.344  1.00  0.00           C  
ATOM   2280  OE1 GLU C1785      60.044  64.974  78.064  1.00  0.00           O  
ATOM   2281  OE2 GLU C1785      61.931  66.081  78.265  1.00  0.00           O  
ATOM   2282  N   ARG C1786      62.245  70.955  77.896  1.00  0.00           N  
ATOM   2283  CA  ARG C1786      62.581  72.362  77.995  1.00  0.00           C  
ATOM   2284  C   ARG C1786      62.745  73.019  76.633  1.00  0.00           C  
ATOM   2285  O   ARG C1786      62.294  74.148  76.439  1.00  0.00           O  
ATOM   2286  CB  ARG C1786      63.856  72.534  78.821  1.00  0.00           C  
ATOM   2287  CG  ARG C1786      64.280  73.997  78.986  1.00  0.00           C  
ATOM   2288  CD  ARG C1786      65.398  74.130  80.008  1.00  0.00           C  
ATOM   2289  NE  ARG C1786      64.918  73.806  81.347  1.00  0.00           N  
ATOM   2290  CZ  ARG C1786      65.659  73.837  82.452  1.00  0.00           C  
ATOM   2291  NH1 ARG C1786      66.940  74.186  82.393  1.00  0.00           N  
ATOM   2292  NH2 ARG C1786      65.111  73.525  83.625  1.00  0.00           N  
ATOM   2293  N   PHE C1787      63.363  72.313  75.689  1.00  0.00           N  
ATOM   2294  CA  PHE C1787      63.572  72.878  74.356  1.00  0.00           C  
ATOM   2295  C   PHE C1787      62.236  73.083  73.636  1.00  0.00           C  
ATOM   2296  O   PHE C1787      62.034  74.096  72.951  1.00  0.00           O  
ATOM   2297  CB  PHE C1787      64.477  71.971  73.516  1.00  0.00           C  
ATOM   2298  CG  PHE C1787      65.104  72.678  72.342  1.00  0.00           C  
ATOM   2299  CD1 PHE C1787      66.133  73.589  72.536  1.00  0.00           C  
ATOM   2300  CD2 PHE C1787      64.642  72.445  71.047  1.00  0.00           C  
ATOM   2301  CE1 PHE C1787      66.703  74.270  71.449  1.00  0.00           C  
ATOM   2302  CE2 PHE C1787      65.205  73.121  69.952  1.00  0.00           C  
ATOM   2303  CZ  PHE C1787      66.235  74.033  70.156  1.00  0.00           C  
ATOM   2304  N   ILE C1788      61.329  72.124  73.766  1.00  0.00           N  
ATOM   2305  CA  ILE C1788      60.021  72.276  73.133  1.00  0.00           C  
ATOM   2306  C   ILE C1788      59.271  73.441  73.784  1.00  0.00           C  
ATOM   2307  O   ILE C1788      58.543  74.156  73.105  1.00  0.00           O  
ATOM   2308  CB  ILE C1788      59.201  70.969  73.210  1.00  0.00           C  
ATOM   2309  CG1 ILE C1788      59.841  69.940  72.270  1.00  0.00           C  
ATOM   2310  CG2 ILE C1788      57.741  71.228  72.819  1.00  0.00           C  
ATOM   2311  CD1 ILE C1788      59.218  68.561  72.317  1.00  0.00           C  
ATOM   2312  N   GLY C1789      59.449  73.635  75.088  1.00  0.00           N  
ATOM   2313  CA  GLY C1789      58.795  74.761  75.741  1.00  0.00           C  
ATOM   2314  C   GLY C1789      59.326  76.062  75.143  1.00  0.00           C  
ATOM   2315  O   GLY C1789      58.560  76.985  74.855  1.00  0.00           O  
ATOM   2316  N   ILE C1790      60.641  76.129  74.949  1.00  0.00           N  
ATOM   2317  CA  ILE C1790      61.283  77.313  74.365  1.00  0.00           C  
ATOM   2318  C   ILE C1790      60.802  77.538  72.927  1.00  0.00           C  
ATOM   2319  O   ILE C1790      60.487  78.661  72.534  1.00  0.00           O  
ATOM   2320  CB  ILE C1790      62.837  77.166  74.377  1.00  0.00           C  
ATOM   2321  CG1 ILE C1790      63.371  77.351  75.803  1.00  0.00           C  
ATOM   2322  CG2 ILE C1790      63.489  78.190  73.425  1.00  0.00           C  
ATOM   2323  CD1 ILE C1790      63.229  78.788  76.351  1.00  0.00           C  
ATOM   2324  N   LEU C1791      60.745  76.474  72.135  1.00  0.00           N  
ATOM   2325  CA  LEU C1791      60.303  76.607  70.752  1.00  0.00           C  
ATOM   2326  C   LEU C1791      58.860  77.058  70.653  1.00  0.00           C  
ATOM   2327  O   LEU C1791      58.514  77.894  69.818  1.00  0.00           O  
ATOM   2328  CB  LEU C1791      60.428  75.276  70.011  1.00  0.00           C  
ATOM   2329  CG  LEU C1791      61.834  74.738  69.793  1.00  0.00           C  
ATOM   2330  CD1 LEU C1791      61.739  73.454  68.983  1.00  0.00           C  
ATOM   2331  CD2 LEU C1791      62.676  75.770  69.057  1.00  0.00           C  
ATOM   2332  N   THR C1792      58.016  76.481  71.497  1.00  0.00           N  
ATOM   2333  CA  THR C1792      56.599  76.791  71.481  1.00  0.00           C  
ATOM   2334  C   THR C1792      56.387  78.281  71.699  1.00  0.00           C  
ATOM   2335  O   THR C1792      55.572  78.901  71.013  1.00  0.00           O  
ATOM   2336  CB  THR C1792      55.854  75.975  72.556  1.00  0.00           C  
ATOM   2337  OG1 THR C1792      56.028  74.576  72.290  1.00  0.00           O  
ATOM   2338  CG2 THR C1792      54.370  76.279  72.535  1.00  0.00           C  
ATOM   2339  N   GLU C1793      57.133  78.864  72.630  1.00  0.00           N  
ATOM   2340  CA  GLU C1793      56.975  80.287  72.886  1.00  0.00           C  
ATOM   2341  C   GLU C1793      57.651  81.128  71.803  1.00  0.00           C  
ATOM   2342  O   GLU C1793      57.119  82.163  71.399  1.00  0.00           O  
ATOM   2343  CB  GLU C1793      57.493  80.637  74.288  1.00  0.00           C  
ATOM   2344  CG  GLU C1793      56.732  79.875  75.380  1.00  0.00           C  
ATOM   2345  CD  GLU C1793      56.831  80.480  76.770  1.00  0.00           C  
ATOM   2346  OE1 GLU C1793      57.544  81.494  76.956  1.00  0.00           O  
ATOM   2347  OE2 GLU C1793      56.185  79.927  77.691  1.00  0.00           O  
ATOM   2348  N   GLU C1794      58.800  80.678  71.310  1.00  0.00           N  
ATOM   2349  CA  GLU C1794      59.503  81.409  70.255  1.00  0.00           C  
ATOM   2350  C   GLU C1794      58.629  81.547  68.999  1.00  0.00           C  
ATOM   2351  O   GLU C1794      58.544  82.629  68.397  1.00  0.00           O  
ATOM   2352  CB  GLU C1794      60.798  80.682  69.882  1.00  0.00           C  
ATOM   2353  CG  GLU C1794      61.486  81.249  68.645  1.00  0.00           C  
ATOM   2354  CD  GLU C1794      62.249  82.520  68.929  1.00  0.00           C  
ATOM   2355  OE1 GLU C1794      61.964  83.186  69.954  1.00  0.00           O  
ATOM   2356  OE2 GLU C1794      63.138  82.860  68.113  1.00  0.00           O  
ATOM   2357  N   PHE C1795      57.981  80.454  68.606  1.00  0.00           N  
ATOM   2358  CA  PHE C1795      57.142  80.447  67.409  1.00  0.00           C  
ATOM   2359  C   PHE C1795      55.671  80.744  67.686  1.00  0.00           C  
ATOM   2360  O   PHE C1795      54.868  80.826  66.755  1.00  0.00           O  
ATOM   2361  CB  PHE C1795      57.227  79.084  66.713  1.00  0.00           C  
ATOM   2362  CG  PHE C1795      58.612  78.696  66.295  1.00  0.00           C  
ATOM   2363  CD1 PHE C1795      59.402  79.565  65.544  1.00  0.00           C  
ATOM   2364  CD2 PHE C1795      59.120  77.441  66.627  1.00  0.00           C  
ATOM   2365  CE1 PHE C1795      60.688  79.186  65.131  1.00  0.00           C  
ATOM   2366  CE2 PHE C1795      60.400  77.051  66.220  1.00  0.00           C  
ATOM   2367  CZ  PHE C1795      61.184  77.929  65.471  1.00  0.00           C  
ATOM   2368  N   ALA C1796      55.326  80.901  68.958  1.00  0.00           N  
ATOM   2369  CA  ALA C1796      53.946  81.150  69.360  1.00  0.00           C  
ATOM   2370  C   ALA C1796      53.037  80.073  68.767  1.00  0.00           C  
ATOM   2371  O   ALA C1796      51.909  80.346  68.364  1.00  0.00           O  
ATOM   2372  CB  ALA C1796      53.494  82.554  68.902  1.00  0.00           C  
ATOM   2373  N   GLY C1797      53.538  78.843  68.706  1.00  0.00           N  
ATOM   2374  CA  GLY C1797      52.736  77.755  68.172  1.00  0.00           C  
ATOM   2375  C   GLY C1797      52.822  77.541  66.671  1.00  0.00           C  
ATOM   2376  O   GLY C1797      52.368  76.508  66.170  1.00  0.00           O  
ATOM   2377  N   PHE C1798      53.382  78.507  65.946  1.00  0.00           N  
ATOM   2378  CA  PHE C1798      53.526  78.371  64.499  1.00  0.00           C  
ATOM   2379  C   PHE C1798      54.820  77.614  64.211  1.00  0.00           C  
ATOM   2380  O   PHE C1798      55.803  78.186  63.743  1.00  0.00           O  
ATOM   2381  CB  PHE C1798      53.580  79.745  63.812  1.00  0.00           C  
ATOM   2382  CG  PHE C1798      52.272  80.485  63.814  1.00  0.00           C  
ATOM   2383  CD1 PHE C1798      51.824  81.142  64.957  1.00  0.00           C  
ATOM   2384  CD2 PHE C1798      51.480  80.515  62.669  1.00  0.00           C  
ATOM   2385  CE1 PHE C1798      50.605  81.818  64.966  1.00  0.00           C  
ATOM   2386  CE2 PHE C1798      50.255  81.190  62.662  1.00  0.00           C  
ATOM   2387  CZ  PHE C1798      49.818  81.842  63.815  1.00  0.00           C  
ATOM   2388  N   PHE C1799      54.815  76.321  64.496  1.00  0.00           N  
ATOM   2389  CA  PHE C1799      56.002  75.504  64.268  1.00  0.00           C  
ATOM   2390  C   PHE C1799      56.381  75.407  62.802  1.00  0.00           C  
ATOM   2391  O   PHE C1799      55.517  75.265  61.938  1.00  0.00           O  
ATOM   2392  CB  PHE C1799      55.778  74.088  64.806  1.00  0.00           C  
ATOM   2393  CG  PHE C1799      55.600  74.028  66.296  1.00  0.00           C  
ATOM   2394  CD1 PHE C1799      56.696  74.139  67.144  1.00  0.00           C  
ATOM   2395  CD2 PHE C1799      54.334  73.891  66.848  1.00  0.00           C  
ATOM   2396  CE1 PHE C1799      56.533  74.118  68.527  1.00  0.00           C  
ATOM   2397  CE2 PHE C1799      54.158  73.869  68.228  1.00  0.00           C  
ATOM   2398  CZ  PHE C1799      55.261  73.984  69.069  1.00  0.00           C  
ATOM   2399  N   PRO C1800      57.684  75.493  62.502  1.00  0.00           N  
ATOM   2400  CA  PRO C1800      58.119  75.387  61.107  1.00  0.00           C  
ATOM   2401  C   PRO C1800      57.525  74.090  60.563  1.00  0.00           C  
ATOM   2402  O   PRO C1800      57.352  73.118  61.301  1.00  0.00           O  
ATOM   2403  CB  PRO C1800      59.632  75.338  61.227  1.00  0.00           C  
ATOM   2404  CG  PRO C1800      59.893  76.212  62.427  1.00  0.00           C  
ATOM   2405  CD  PRO C1800      58.826  75.762  63.397  1.00  0.00           C  
ATOM   2406  N   THR C1801      57.209  74.070  59.276  1.00  0.00           N  
ATOM   2407  CA  THR C1801      56.595  72.902  58.669  1.00  0.00           C  
ATOM   2408  C   THR C1801      57.227  71.557  59.017  1.00  0.00           C  
ATOM   2409  O   THR C1801      56.511  70.595  59.287  1.00  0.00           O  
ATOM   2410  CB  THR C1801      56.530  73.074  57.147  1.00  0.00           C  
ATOM   2411  OG1 THR C1801      55.824  74.286  56.863  1.00  0.00           O  
ATOM   2412  CG2 THR C1801      55.795  71.910  56.492  1.00  0.00           C  
ATOM   2413  N   TRP C1802      58.552  71.483  59.036  1.00  0.00           N  
ATOM   2414  CA  TRP C1802      59.201  70.211  59.347  1.00  0.00           C  
ATOM   2415  C   TRP C1802      58.875  69.694  60.751  1.00  0.00           C  
ATOM   2416  O   TRP C1802      58.940  68.490  61.001  1.00  0.00           O  
ATOM   2417  CB  TRP C1802      60.720  70.316  59.179  1.00  0.00           C  
ATOM   2418  CG  TRP C1802      61.432  71.153  60.207  1.00  0.00           C  
ATOM   2419  CD1 TRP C1802      61.582  72.505  60.205  1.00  0.00           C  
ATOM   2420  CD2 TRP C1802      62.182  70.668  61.327  1.00  0.00           C  
ATOM   2421  NE1 TRP C1802      62.394  72.898  61.242  1.00  0.00           N  
ATOM   2422  CE2 TRP C1802      62.776  71.786  61.947  1.00  0.00           C  
ATOM   2423  CE3 TRP C1802      62.416  69.394  61.859  1.00  0.00           C  
ATOM   2424  CZ2 TRP C1802      63.595  71.670  63.078  1.00  0.00           C  
ATOM   2425  CZ3 TRP C1802      63.233  69.277  62.981  1.00  0.00           C  
ATOM   2426  CH2 TRP C1802      63.812  70.409  63.574  1.00  0.00           C  
ATOM   2427  N   LEU C1803      58.514  70.608  61.647  1.00  0.00           N  
ATOM   2428  CA  LEU C1803      58.170  70.266  63.033  1.00  0.00           C  
ATOM   2429  C   LEU C1803      56.670  70.218  63.314  1.00  0.00           C  
ATOM   2430  O   LEU C1803      56.243  69.684  64.337  1.00  0.00           O  
ATOM   2431  CB  LEU C1803      58.785  71.284  63.997  1.00  0.00           C  
ATOM   2432  CG  LEU C1803      60.215  71.113  64.482  1.00  0.00           C  
ATOM   2433  CD1 LEU C1803      60.540  72.235  65.458  1.00  0.00           C  
ATOM   2434  CD2 LEU C1803      60.352  69.760  65.166  1.00  0.00           C  
ATOM   2435  N   ALA C1804      55.869  70.776  62.415  1.00  0.00           N  
ATOM   2436  CA  ALA C1804      54.422  70.832  62.621  1.00  0.00           C  
ATOM   2437  C   ALA C1804      53.763  69.478  62.826  1.00  0.00           C  
ATOM   2438  O   ALA C1804      53.923  68.574  62.008  1.00  0.00           O  
ATOM   2439  CB  ALA C1804      53.761  71.551  61.445  1.00  0.00           C  
ATOM   2440  N   PRO C1805      53.004  69.315  63.923  1.00  0.00           N  
ATOM   2441  CA  PRO C1805      52.337  68.028  64.172  1.00  0.00           C  
ATOM   2442  C   PRO C1805      51.577  67.533  62.932  1.00  0.00           C  
ATOM   2443  O   PRO C1805      51.704  66.377  62.532  1.00  0.00           O  
ATOM   2444  CB  PRO C1805      51.408  68.340  65.340  1.00  0.00           C  
ATOM   2445  CG  PRO C1805      52.190  69.348  66.116  1.00  0.00           C  
ATOM   2446  CD  PRO C1805      52.792  70.250  65.045  1.00  0.00           C  
ATOM   2447  N   VAL C1806      50.780  68.421  62.344  1.00  0.00           N  
ATOM   2448  CA  VAL C1806      50.015  68.126  61.128  1.00  0.00           C  
ATOM   2449  C   VAL C1806      50.457  69.216  60.147  1.00  0.00           C  
ATOM   2450  O   VAL C1806      50.278  70.406  60.410  1.00  0.00           O  
ATOM   2451  CB  VAL C1806      48.485  68.236  61.361  1.00  0.00           C  
ATOM   2452  CG1 VAL C1806      47.740  68.092  60.036  1.00  0.00           C  
ATOM   2453  CG2 VAL C1806      48.023  67.159  62.334  1.00  0.00           C  
ATOM   2454  N   GLN C1807      51.037  68.802  59.026  1.00  0.00           N  
ATOM   2455  CA  GLN C1807      51.556  69.732  58.032  1.00  0.00           C  
ATOM   2456  C   GLN C1807      50.526  70.213  57.015  1.00  0.00           C  
ATOM   2457  O   GLN C1807      50.603  71.350  56.544  1.00  0.00           O  
ATOM   2458  CB  GLN C1807      52.745  69.084  57.310  1.00  0.00           C  
ATOM   2459  CG  GLN C1807      53.870  68.700  58.278  1.00  0.00           C  
ATOM   2460  CD  GLN C1807      54.908  67.786  57.667  1.00  0.00           C  
ATOM   2461  OE1 GLN C1807      54.570  66.841  56.965  1.00  0.00           O  
ATOM   2462  NE2 GLN C1807      56.180  68.052  57.953  1.00  0.00           N  
ATOM   2463  N   VAL C1808      49.571  69.350  56.694  1.00  0.00           N  
ATOM   2464  CA  VAL C1808      48.531  69.669  55.713  1.00  0.00           C  
ATOM   2465  C   VAL C1808      47.175  69.088  56.080  1.00  0.00           C  
ATOM   2466  O   VAL C1808      47.077  67.959  56.559  1.00  0.00           O  
ATOM   2467  CB  VAL C1808      48.894  69.089  54.313  1.00  0.00           C  
ATOM   2468  CG1 VAL C1808      47.763  69.374  53.304  1.00  0.00           C  
ATOM   2469  CG2 VAL C1808      50.209  69.660  53.825  1.00  0.00           C  
ATOM   2470  N   VAL C1809      46.121  69.869  55.868  1.00  0.00           N  
ATOM   2471  CA  VAL C1809      44.777  69.379  56.097  1.00  0.00           C  
ATOM   2472  C   VAL C1809      44.064  69.616  54.775  1.00  0.00           C  
ATOM   2473  O   VAL C1809      44.159  70.705  54.207  1.00  0.00           O  
ATOM   2474  CB  VAL C1809      44.038  70.133  57.220  1.00  0.00           C  
ATOM   2475  CG1 VAL C1809      42.558  69.773  57.190  1.00  0.00           C  
ATOM   2476  CG2 VAL C1809      44.624  69.749  58.571  1.00  0.00           C  
ATOM   2477  N   ILE C1810      43.401  68.581  54.273  1.00  0.00           N  
ATOM   2478  CA  ILE C1810      42.663  68.670  53.020  1.00  0.00           C  
ATOM   2479  C   ILE C1810      41.186  68.620  53.378  1.00  0.00           C  
ATOM   2480  O   ILE C1810      40.734  67.707  54.069  1.00  0.00           O  
ATOM   2481  CB  ILE C1810      43.013  67.502  52.074  1.00  0.00           C  
ATOM   2482  CG1 ILE C1810      44.531  67.447  51.863  1.00  0.00           C  
ATOM   2483  CG2 ILE C1810      42.299  67.688  50.733  1.00  0.00           C  
ATOM   2484  CD1 ILE C1810      44.994  66.354  50.907  1.00  0.00           C  
ATOM   2485  N   MET C1811      40.440  69.612  52.903  1.00  0.00           N  
ATOM   2486  CA  MET C1811      39.020  69.725  53.203  1.00  0.00           C  
ATOM   2487  C   MET C1811      38.131  69.622  51.974  1.00  0.00           C  
ATOM   2488  O   MET C1811      38.510  70.039  50.882  1.00  0.00           O  
ATOM   2489  CB  MET C1811      38.746  71.070  53.877  1.00  0.00           C  
ATOM   2490  CG  MET C1811      39.526  71.311  55.156  1.00  0.00           C  
ATOM   2491  SD  MET C1811      39.649  73.074  55.511  1.00  0.00           S  
ATOM   2492  CE  MET C1811      41.125  73.478  54.638  1.00  0.00           C  
ATOM   2493  N   ASN C1812      36.943  69.065  52.173  1.00  0.00           N  
ATOM   2494  CA  ASN C1812      35.965  68.939  51.103  1.00  0.00           C  
ATOM   2495  C   ASN C1812      34.890  69.974  51.414  1.00  0.00           C  
ATOM   2496  O   ASN C1812      34.850  70.517  52.521  1.00  0.00           O  
ATOM   2497  CB  ASN C1812      35.375  67.523  51.086  1.00  0.00           C  
ATOM   2498  CG  ASN C1812      34.465  67.244  52.267  1.00  0.00           C  
ATOM   2499  OD1 ASN C1812      34.632  67.804  53.349  1.00  0.00           O  
ATOM   2500  ND2 ASN C1812      33.500  66.352  52.068  1.00  0.00           N  
ATOM   2501  N   ILE C1813      34.038  70.272  50.442  1.00  0.00           N  
ATOM   2502  CA  ILE C1813      32.970  71.241  50.656  1.00  0.00           C  
ATOM   2503  C   ILE C1813      31.709  70.453  50.972  1.00  0.00           C  
ATOM   2504  O   ILE C1813      30.950  70.799  51.875  1.00  0.00           O  
ATOM   2505  CB  ILE C1813      32.731  72.108  49.402  1.00  0.00           C  
ATOM   2506  CG1 ILE C1813      34.012  72.861  49.036  1.00  0.00           C  
ATOM   2507  CG2 ILE C1813      31.590  73.087  49.655  1.00  0.00           C  
ATOM   2508  CD1 ILE C1813      34.527  73.777  50.130  1.00  0.00           C  
ATOM   2509  N   THR C1814      31.505  69.380  50.218  1.00  0.00           N  
ATOM   2510  CA  THR C1814      30.358  68.507  50.405  1.00  0.00           C  
ATOM   2511  C   THR C1814      30.837  67.069  50.267  1.00  0.00           C  
ATOM   2512  O   THR C1814      31.972  66.815  49.856  1.00  0.00           O  
ATOM   2513  CB  THR C1814      29.260  68.762  49.346  1.00  0.00           C  
ATOM   2514  OG1 THR C1814      29.740  68.366  48.054  1.00  0.00           O  
ATOM   2515  CG2 THR C1814      28.883  70.235  49.312  1.00  0.00           C  
ATOM   2516  N   ASP C1815      29.962  66.131  50.604  1.00  0.00           N  
ATOM   2517  CA  ASP C1815      30.286  64.716  50.523  1.00  0.00           C  
ATOM   2518  C   ASP C1815      30.642  64.341  49.083  1.00  0.00           C  
ATOM   2519  O   ASP C1815      31.096  63.229  48.807  1.00  0.00           O  
ATOM   2520  CB  ASP C1815      29.084  63.903  51.005  1.00  0.00           C  
ATOM   2521  CG  ASP C1815      28.430  64.514  52.238  1.00  0.00           C  
ATOM   2522  OD1 ASP C1815      29.108  64.621  53.285  1.00  0.00           O  
ATOM   2523  OD2 ASP C1815      27.240  64.896  52.159  1.00  0.00           O  
ATOM   2524  N   SER C1816      30.442  65.290  48.173  1.00  0.00           N  
ATOM   2525  CA  SER C1816      30.718  65.088  46.758  1.00  0.00           C  
ATOM   2526  C   SER C1816      32.207  64.981  46.434  1.00  0.00           C  
ATOM   2527  O   SER C1816      32.590  64.279  45.497  1.00  0.00           O  
ATOM   2528  CB  SER C1816      30.095  66.229  45.946  1.00  0.00           C  
ATOM   2529  OG  SER C1816      30.307  66.051  44.557  1.00  0.00           O  
ATOM   2530  N   GLN C1817      33.047  65.671  47.203  1.00  0.00           N  
ATOM   2531  CA  GLN C1817      34.486  65.636  46.960  1.00  0.00           C  
ATOM   2532  C   GLN C1817      35.230  64.711  47.923  1.00  0.00           C  
ATOM   2533  O   GLN C1817      36.461  64.658  47.907  1.00  0.00           O  
ATOM   2534  CB  GLN C1817      35.086  67.041  47.071  1.00  0.00           C  
ATOM   2535  CG  GLN C1817      34.353  68.132  46.305  1.00  0.00           C  
ATOM   2536  CD  GLN C1817      33.065  68.547  46.981  1.00  0.00           C  
ATOM   2537  OE1 GLN C1817      33.012  68.689  48.205  1.00  0.00           O  
ATOM   2538  NE2 GLN C1817      32.019  68.758  46.188  1.00  0.00           N  
ATOM   2539  N   SER C1818      34.489  63.983  48.752  1.00  0.00           N  
ATOM   2540  CA  SER C1818      35.099  63.077  49.722  1.00  0.00           C  
ATOM   2541  C   SER C1818      36.061  62.079  49.088  1.00  0.00           C  
ATOM   2542  O   SER C1818      37.163  61.865  49.593  1.00  0.00           O  
ATOM   2543  CB  SER C1818      34.017  62.323  50.502  1.00  0.00           C  
ATOM   2544  OG  SER C1818      33.237  63.216  51.277  1.00  0.00           O  
ATOM   2545  N   GLU C1819      35.652  61.465  47.982  1.00  0.00           N  
ATOM   2546  CA  GLU C1819      36.509  60.493  47.312  1.00  0.00           C  
ATOM   2547  C   GLU C1819      37.804  61.143  46.839  1.00  0.00           C  
ATOM   2548  O   GLU C1819      38.887  60.580  47.005  1.00  0.00           O  
ATOM   2549  CB  GLU C1819      35.781  59.861  46.122  1.00  0.00           C  
ATOM   2550  CG  GLU C1819      36.648  58.911  45.306  1.00  0.00           C  
ATOM   2551  CD  GLU C1819      36.802  59.354  43.860  1.00  0.00           C  
ATOM   2552  OE1 GLU C1819      37.267  60.494  43.625  1.00  0.00           O  
ATOM   2553  OE2 GLU C1819      36.461  58.561  42.956  1.00  0.00           O  
ATOM   2554  N   TYR C1820      37.688  62.329  46.251  1.00  0.00           N  
ATOM   2555  CA  TYR C1820      38.852  63.055  45.753  1.00  0.00           C  
ATOM   2556  C   TYR C1820      39.800  63.425  46.894  1.00  0.00           C  
ATOM   2557  O   TYR C1820      41.013  63.238  46.786  1.00  0.00           O  
ATOM   2558  CB  TYR C1820      38.405  64.322  45.021  1.00  0.00           C  
ATOM   2559  CG  TYR C1820      39.535  65.125  44.414  1.00  0.00           C  
ATOM   2560  CD1 TYR C1820      40.377  64.568  43.454  1.00  0.00           C  
ATOM   2561  CD2 TYR C1820      39.753  66.451  44.788  1.00  0.00           C  
ATOM   2562  CE1 TYR C1820      41.406  65.310  42.878  1.00  0.00           C  
ATOM   2563  CE2 TYR C1820      40.777  67.201  44.219  1.00  0.00           C  
ATOM   2564  CZ  TYR C1820      41.600  66.626  43.266  1.00  0.00           C  
ATOM   2565  OH  TYR C1820      42.616  67.363  42.700  1.00  0.00           O  
ATOM   2566  N   VAL C1821      39.240  63.952  47.980  1.00  0.00           N  
ATOM   2567  CA  VAL C1821      40.033  64.345  49.143  1.00  0.00           C  
ATOM   2568  C   VAL C1821      40.781  63.137  49.707  1.00  0.00           C  
ATOM   2569  O   VAL C1821      41.964  63.229  50.040  1.00  0.00           O  
ATOM   2570  CB  VAL C1821      39.136  64.959  50.247  1.00  0.00           C  
ATOM   2571  CG1 VAL C1821      39.946  65.194  51.518  1.00  0.00           C  
ATOM   2572  CG2 VAL C1821      38.543  66.272  49.761  1.00  0.00           C  
ATOM   2573  N   ASN C1822      40.087  62.007  49.808  1.00  0.00           N  
ATOM   2574  CA  ASN C1822      40.689  60.779  50.315  1.00  0.00           C  
ATOM   2575  C   ASN C1822      41.856  60.353  49.434  1.00  0.00           C  
ATOM   2576  O   ASN C1822      42.915  59.973  49.933  1.00  0.00           O  
ATOM   2577  CB  ASN C1822      39.642  59.663  50.371  1.00  0.00           C  
ATOM   2578  CG  ASN C1822      38.705  59.805  51.549  1.00  0.00           C  
ATOM   2579  OD1 ASN C1822      37.597  59.265  51.548  1.00  0.00           O  
ATOM   2580  ND2 ASN C1822      39.150  60.525  52.575  1.00  0.00           N  
ATOM   2581  N   GLU C1830      41.661  60.415  48.121  1.00  0.00           N  
ATOM   2582  CA  GLU C1830      42.718  60.044  47.189  1.00  0.00           C  
ATOM   2583  C   GLU C1830      43.950  60.911  47.427  1.00  0.00           C  
ATOM   2584  O   GLU C1830      45.063  60.400  47.536  1.00  0.00           O  
ATOM   2585  CB  GLU C1830      42.254  60.224  45.740  1.00  0.00           C  
ATOM   2586  CG  GLU C1830      41.018  59.435  45.360  1.00  0.00           C  
ATOM   2587  CD  GLU C1830      40.620  59.647  43.908  1.00  0.00           C  
ATOM   2588  OE1 GLU C1830      41.177  60.563  43.261  1.00  0.00           O  
ATOM   2589  OE2 GLU C1830      39.745  58.899  43.415  1.00  0.00           O  
ATOM   2590  N   LEU C1831      43.744  62.224  47.508  1.00  0.00           N  
ATOM   2591  CA  LEU C1831      44.843  63.163  47.723  1.00  0.00           C  
ATOM   2592  C   LEU C1831      45.521  62.968  49.070  1.00  0.00           C  
ATOM   2593  O   LEU C1831      46.744  63.081  49.176  1.00  0.00           O  
ATOM   2594  CB  LEU C1831      44.342  64.605  47.617  1.00  0.00           C  
ATOM   2595  CG  LEU C1831      43.876  65.074  46.240  1.00  0.00           C  
ATOM   2596  CD1 LEU C1831      43.447  66.529  46.329  1.00  0.00           C  
ATOM   2597  CD2 LEU C1831      45.001  64.916  45.234  1.00  0.00           C  
ATOM   2598  N   THR C1832      44.724  62.687  50.095  1.00  0.00           N  
ATOM   2599  CA  THR C1832      45.256  62.468  51.432  1.00  0.00           C  
ATOM   2600  C   THR C1832      46.210  61.275  51.398  1.00  0.00           C  
ATOM   2601  O   THR C1832      47.319  61.347  51.919  1.00  0.00           O  
ATOM   2602  CB  THR C1832      44.120  62.211  52.448  1.00  0.00           C  
ATOM   2603  OG1 THR C1832      43.276  63.370  52.521  1.00  0.00           O  
ATOM   2604  CG2 THR C1832      44.689  61.923  53.837  1.00  0.00           C  
ATOM   2605  N   GLN C1833      45.788  60.185  50.764  1.00  0.00           N  
ATOM   2606  CA  GLN C1833      46.642  59.005  50.676  1.00  0.00           C  
ATOM   2607  C   GLN C1833      47.896  59.315  49.863  1.00  0.00           C  
ATOM   2608  O   GLN C1833      48.985  58.835  50.178  1.00  0.00           O  
ATOM   2609  CB  GLN C1833      45.890  57.837  50.030  1.00  0.00           C  
ATOM   2610  CG  GLN C1833      46.631  56.513  50.141  1.00  0.00           C  
ATOM   2611  CD  GLN C1833      46.828  56.082  51.587  1.00  0.00           C  
ATOM   2612  OE1 GLN C1833      45.862  55.837  52.310  1.00  0.00           O  
ATOM   2613  NE2 GLN C1833      48.083  55.993  52.016  1.00  0.00           N  
ATOM   2614  N   LYS C1834      47.751  60.125  48.817  1.00  0.00           N  
ATOM   2615  CA  LYS C1834      48.898  60.471  47.987  1.00  0.00           C  
ATOM   2616  C   LYS C1834      49.933  61.287  48.757  1.00  0.00           C  
ATOM   2617  O   LYS C1834      51.126  60.992  48.703  1.00  0.00           O  
ATOM   2618  CB  LYS C1834      48.457  61.241  46.739  1.00  0.00           C  
ATOM   2619  CG  LYS C1834      49.601  61.579  45.798  1.00  0.00           C  
ATOM   2620  CD  LYS C1834      49.092  62.215  44.514  1.00  0.00           C  
ATOM   2621  CE  LYS C1834      50.239  62.591  43.586  1.00  0.00           C  
ATOM   2622  NZ  LYS C1834      49.739  63.081  42.267  1.00  0.00           N  
ATOM   2623  N   LEU C1835      49.490  62.317  49.471  1.00  0.00           N  
ATOM   2624  CA  LEU C1835      50.434  63.124  50.232  1.00  0.00           C  
ATOM   2625  C   LEU C1835      51.046  62.291  51.349  1.00  0.00           C  
ATOM   2626  O   LEU C1835      52.226  62.437  51.660  1.00  0.00           O  
ATOM   2627  CB  LEU C1835      49.756  64.371  50.814  1.00  0.00           C  
ATOM   2628  CG  LEU C1835      49.850  65.623  49.937  1.00  0.00           C  
ATOM   2629  CD1 LEU C1835      49.035  65.425  48.665  1.00  0.00           C  
ATOM   2630  CD2 LEU C1835      49.349  66.832  50.714  1.00  0.00           C  
ATOM   2631  N   SER C1836      50.245  61.413  51.943  1.00  0.00           N  
ATOM   2632  CA  SER C1836      50.733  60.553  53.020  1.00  0.00           C  
ATOM   2633  C   SER C1836      51.834  59.631  52.497  1.00  0.00           C  
ATOM   2634  O   SER C1836      52.872  59.465  53.141  1.00  0.00           O  
ATOM   2635  CB  SER C1836      49.588  59.720  53.599  1.00  0.00           C  
ATOM   2636  OG  SER C1836      50.056  58.875  54.640  1.00  0.00           O  
ATOM   2637  N   ASN C1837      51.607  59.031  51.330  1.00  0.00           N  
ATOM   2638  CA  ASN C1837      52.607  58.146  50.736  1.00  0.00           C  
ATOM   2639  C   ASN C1837      53.862  58.928  50.365  1.00  0.00           C  
ATOM   2640  O   ASN C1837      54.938  58.346  50.209  1.00  0.00           O  
ATOM   2641  CB  ASN C1837      52.058  57.456  49.482  1.00  0.00           C  
ATOM   2642  CG  ASN C1837      50.969  56.448  49.794  1.00  0.00           C  
ATOM   2643  OD1 ASN C1837      50.793  56.029  50.941  1.00  0.00           O  
ATOM   2644  ND2 ASN C1837      50.239  56.036  48.764  1.00  0.00           N  
ATOM   2645  N   ALA C1838      53.722  60.244  50.215  1.00  0.00           N  
ATOM   2646  CA  ALA C1838      54.848  61.100  49.870  1.00  0.00           C  
ATOM   2647  C   ALA C1838      55.598  61.536  51.127  1.00  0.00           C  
ATOM   2648  O   ALA C1838      56.543  62.320  51.057  1.00  0.00           O  
ATOM   2649  CB  ALA C1838      54.364  62.319  49.099  1.00  0.00           C  
ATOM   2650  N   GLY C1839      55.159  61.034  52.277  1.00  0.00           N  
ATOM   2651  CA  GLY C1839      55.824  61.365  53.527  1.00  0.00           C  
ATOM   2652  C   GLY C1839      55.360  62.615  54.251  1.00  0.00           C  
ATOM   2653  O   GLY C1839      55.987  63.032  55.220  1.00  0.00           O  
ATOM   2654  N   ILE C1840      54.268  63.215  53.797  1.00  0.00           N  
ATOM   2655  CA  ILE C1840      53.755  64.419  54.437  1.00  0.00           C  
ATOM   2656  C   ILE C1840      52.718  64.052  55.500  1.00  0.00           C  
ATOM   2657  O   ILE C1840      51.914  63.135  55.311  1.00  0.00           O  
ATOM   2658  CB  ILE C1840      53.126  65.365  53.376  1.00  0.00           C  
ATOM   2659  CG1 ILE C1840      54.220  65.855  52.419  1.00  0.00           C  
ATOM   2660  CG2 ILE C1840      52.437  66.548  54.051  1.00  0.00           C  
ATOM   2661  CD1 ILE C1840      53.687  66.501  51.144  1.00  0.00           C  
ATOM   2662  N   ARG C1841      52.760  64.745  56.635  1.00  0.00           N  
ATOM   2663  CA  ARG C1841      51.799  64.498  57.703  1.00  0.00           C  
ATOM   2664  C   ARG C1841      50.538  65.239  57.300  1.00  0.00           C  
ATOM   2665  O   ARG C1841      50.444  66.460  57.437  1.00  0.00           O  
ATOM   2666  CB  ARG C1841      52.339  65.011  59.040  1.00  0.00           C  
ATOM   2667  CG  ARG C1841      53.519  64.192  59.547  1.00  0.00           C  
ATOM   2668  CD  ARG C1841      53.828  64.505  61.004  1.00  0.00           C  
ATOM   2669  NE  ARG C1841      54.458  65.808  61.195  1.00  0.00           N  
ATOM   2670  CZ  ARG C1841      55.747  66.054  60.986  1.00  0.00           C  
ATOM   2671  NH1 ARG C1841      56.555  65.084  60.573  1.00  0.00           N  
ATOM   2672  NH2 ARG C1841      56.235  67.263  61.206  1.00  0.00           N  
ATOM   2673  N   VAL C1842      49.577  64.480  56.787  1.00  0.00           N  
ATOM   2674  CA  VAL C1842      48.336  65.046  56.291  1.00  0.00           C  
ATOM   2675  C   VAL C1842      47.091  64.387  56.863  1.00  0.00           C  
ATOM   2676  O   VAL C1842      47.082  63.194  57.179  1.00  0.00           O  
ATOM   2677  CB  VAL C1842      48.305  64.932  54.750  1.00  0.00           C  
ATOM   2678  CG1 VAL C1842      48.477  63.473  54.341  1.00  0.00           C  
ATOM   2679  CG2 VAL C1842      47.008  65.501  54.193  1.00  0.00           C  
ATOM   2680  N   LYS C1843      46.031  65.175  56.980  1.00  0.00           N  
ATOM   2681  CA  LYS C1843      44.770  64.687  57.499  1.00  0.00           C  
ATOM   2682  C   LYS C1843      43.629  65.225  56.643  1.00  0.00           C  
ATOM   2683  O   LYS C1843      43.709  66.329  56.104  1.00  0.00           O  
ATOM   2684  CB  LYS C1843      44.618  65.125  58.957  1.00  0.00           C  
ATOM   2685  CG  LYS C1843      43.243  65.604  59.361  1.00  0.00           C  
ATOM   2686  CD  LYS C1843      43.281  66.125  60.795  1.00  0.00           C  
ATOM   2687  CE  LYS C1843      42.076  66.995  61.116  1.00  0.00           C  
ATOM   2688  NZ  LYS C1843      42.238  67.617  62.465  1.00  0.00           N  
ATOM   2689  N   ALA C1844      42.581  64.426  56.506  1.00  0.00           N  
ATOM   2690  CA  ALA C1844      41.418  64.822  55.730  1.00  0.00           C  
ATOM   2691  C   ALA C1844      40.316  65.296  56.666  1.00  0.00           C  
ATOM   2692  O   ALA C1844      40.065  64.681  57.705  1.00  0.00           O  
ATOM   2693  CB  ALA C1844      40.922  63.643  54.896  1.00  0.00           C  
ATOM   2694  N   ASP C1845      39.671  66.402  56.306  1.00  0.00           N  
ATOM   2695  CA  ASP C1845      38.570  66.932  57.099  1.00  0.00           C  
ATOM   2696  C   ASP C1845      37.340  66.850  56.208  1.00  0.00           C  
ATOM   2697  O   ASP C1845      37.066  67.760  55.429  1.00  0.00           O  
ATOM   2698  CB  ASP C1845      38.824  68.389  57.491  1.00  0.00           C  
ATOM   2699  CG  ASP C1845      37.720  68.959  58.365  1.00  0.00           C  
ATOM   2700  OD1 ASP C1845      36.618  68.368  58.413  1.00  0.00           O  
ATOM   2701  OD2 ASP C1845      37.947  70.010  59.003  1.00  0.00           O  
ATOM   2702  N   LEU C1847      36.613  65.744  56.323  1.00  0.00           N  
ATOM   2703  CA  LEU C1847      35.422  65.507  55.519  1.00  0.00           C  
ATOM   2704  C   LEU C1847      34.140  65.792  56.292  1.00  0.00           C  
ATOM   2705  O   LEU C1847      33.054  65.408  55.857  1.00  0.00           O  
ATOM   2706  CB  LEU C1847      35.411  64.052  55.040  1.00  0.00           C  
ATOM   2707  CG  LEU C1847      36.693  63.558  54.367  1.00  0.00           C  
ATOM   2708  CD1 LEU C1847      36.580  62.067  54.090  1.00  0.00           C  
ATOM   2709  CD2 LEU C1847      36.936  64.324  53.082  1.00  0.00           C  
ATOM   2710  N   ARG C1848      34.264  66.465  57.432  1.00  0.00           N  
ATOM   2711  CA  ARG C1848      33.104  66.785  58.262  1.00  0.00           C  
ATOM   2712  C   ARG C1848      32.065  67.633  57.542  1.00  0.00           C  
ATOM   2713  O   ARG C1848      32.370  68.328  56.570  1.00  0.00           O  
ATOM   2714  CB  ARG C1848      33.534  67.529  59.527  1.00  0.00           C  
ATOM   2715  CG  ARG C1848      34.323  66.706  60.541  1.00  0.00           C  
ATOM   2716  CD  ARG C1848      34.784  67.613  61.671  1.00  0.00           C  
ATOM   2717  NE  ARG C1848      35.626  68.700  61.173  1.00  0.00           N  
ATOM   2718  CZ  ARG C1848      35.973  69.767  61.884  1.00  0.00           C  
ATOM   2719  NH1 ARG C1848      35.552  69.903  63.135  1.00  0.00           N  
ATOM   2720  NH2 ARG C1848      36.742  70.702  61.341  1.00  0.00           N  
ATOM   2721  N   ASN C1849      30.835  67.576  58.040  1.00  0.00           N  
ATOM   2722  CA  ASN C1849      29.749  68.357  57.472  1.00  0.00           C  
ATOM   2723  C   ASN C1849      29.673  69.694  58.195  1.00  0.00           C  
ATOM   2724  O   ASN C1849      28.757  69.950  58.978  1.00  0.00           O  
ATOM   2725  CB  ASN C1849      28.431  67.603  57.601  1.00  0.00           C  
ATOM   2726  CG  ASN C1849      27.825  67.281  56.255  1.00  0.00           C  
ATOM   2727  OD1 ASN C1849      28.454  66.622  55.418  1.00  0.00           O  
ATOM   2728  ND2 ASN C1849      26.601  67.749  56.028  1.00  0.00           N  
ATOM   2729  N   GLU C1869      30.670  70.535  57.931  1.00  0.00           N  
ATOM   2730  CA  GLU C1869      30.771  71.862  58.525  1.00  0.00           C  
ATOM   2731  C   GLU C1869      31.090  72.827  57.395  1.00  0.00           C  
ATOM   2732  O   GLU C1869      31.652  72.426  56.376  1.00  0.00           O  
ATOM   2733  CB  GLU C1869      31.905  71.888  59.549  1.00  0.00           C  
ATOM   2734  CG  GLU C1869      31.732  70.895  60.682  1.00  0.00           C  
ATOM   2735  CD  GLU C1869      30.847  71.424  61.792  1.00  0.00           C  
ATOM   2736  OE1 GLU C1869      30.083  72.382  61.549  1.00  0.00           O  
ATOM   2737  OE2 GLU C1869      30.912  70.875  62.913  1.00  0.00           O  
ATOM   2738  N   LYS C1870      30.733  74.095  57.565  1.00  0.00           N  
ATOM   2739  CA  LYS C1870      31.018  75.086  56.536  1.00  0.00           C  
ATOM   2740  C   LYS C1870      32.525  75.209  56.383  1.00  0.00           C  
ATOM   2741  O   LYS C1870      33.268  75.081  57.361  1.00  0.00           O  
ATOM   2742  CB  LYS C1870      30.444  76.449  56.920  1.00  0.00           C  
ATOM   2743  CG  LYS C1870      28.941  76.471  57.099  1.00  0.00           C  
ATOM   2744  CD  LYS C1870      28.465  77.876  57.417  1.00  0.00           C  
ATOM   2745  CE  LYS C1870      26.970  77.908  57.667  1.00  0.00           C  
ATOM   2746  NZ  LYS C1870      26.509  79.298  57.925  1.00  0.00           N  
ATOM   2747  N   ILE C1871      32.975  75.466  55.160  1.00  0.00           N  
ATOM   2748  CA  ILE C1871      34.397  75.597  54.891  1.00  0.00           C  
ATOM   2749  C   ILE C1871      35.066  76.688  55.736  1.00  0.00           C  
ATOM   2750  O   ILE C1871      36.211  76.533  56.160  1.00  0.00           O  
ATOM   2751  CB  ILE C1871      34.647  75.864  53.392  1.00  0.00           C  
ATOM   2752  CG1 ILE C1871      36.148  75.979  53.133  1.00  0.00           C  
ATOM   2753  CG2 ILE C1871      33.925  77.134  52.955  1.00  0.00           C  
ATOM   2754  CD1 ILE C1871      36.498  76.237  51.702  1.00  0.00           C  
ATOM   2755  N   GLY C1872      34.356  77.786  55.989  1.00  0.00           N  
ATOM   2756  CA  GLY C1872      34.923  78.855  56.798  1.00  0.00           C  
ATOM   2757  C   GLY C1872      35.164  78.403  58.228  1.00  0.00           C  
ATOM   2758  O   GLY C1872      36.067  78.902  58.909  1.00  0.00           O  
ATOM   2759  N   PHE C1873      34.340  77.461  58.675  1.00  0.00           N  
ATOM   2760  CA  PHE C1873      34.423  76.881  60.013  1.00  0.00           C  
ATOM   2761  C   PHE C1873      35.661  75.984  60.070  1.00  0.00           C  
ATOM   2762  O   PHE C1873      36.434  76.037  61.029  1.00  0.00           O  
ATOM   2763  CB  PHE C1873      33.164  76.050  60.289  1.00  0.00           C  
ATOM   2764  CG  PHE C1873      33.190  75.300  61.600  1.00  0.00           C  
ATOM   2765  CD1 PHE C1873      32.703  75.885  62.767  1.00  0.00           C  
ATOM   2766  CD2 PHE C1873      33.693  74.002  61.662  1.00  0.00           C  
ATOM   2767  CE1 PHE C1873      32.714  75.187  63.982  1.00  0.00           C  
ATOM   2768  CE2 PHE C1873      33.710  73.295  62.871  1.00  0.00           C  
ATOM   2769  CZ  PHE C1873      33.219  73.889  64.033  1.00  0.00           C  
ATOM   2770  N   LYS C1874      35.836  75.160  59.041  1.00  0.00           N  
ATOM   2771  CA  LYS C1874      36.983  74.258  58.971  1.00  0.00           C  
ATOM   2772  C   LYS C1874      38.291  75.042  58.912  1.00  0.00           C  
ATOM   2773  O   LYS C1874      39.241  74.752  59.643  1.00  0.00           O  
ATOM   2774  CB  LYS C1874      36.884  73.355  57.737  1.00  0.00           C  
ATOM   2775  CG  LYS C1874      35.680  72.430  57.717  1.00  0.00           C  
ATOM   2776  CD  LYS C1874      35.754  71.473  56.527  1.00  0.00           C  
ATOM   2777  CE  LYS C1874      34.608  70.478  56.538  1.00  0.00           C  
ATOM   2778  NZ  LYS C1874      34.712  69.487  55.436  1.00  0.00           N  
ATOM   2779  N   ILE C1875      38.338  76.045  58.041  1.00  0.00           N  
ATOM   2780  CA  ILE C1875      39.539  76.848  57.898  1.00  0.00           C  
ATOM   2781  C   ILE C1875      39.922  77.524  59.204  1.00  0.00           C  
ATOM   2782  O   ILE C1875      41.100  77.598  59.540  1.00  0.00           O  
ATOM   2783  CB  ILE C1875      39.369  77.908  56.785  1.00  0.00           C  
ATOM   2784  CG1 ILE C1875      39.203  77.198  55.435  1.00  0.00           C  
ATOM   2785  CG2 ILE C1875      40.571  78.847  56.762  1.00  0.00           C  
ATOM   2786  CD1 ILE C1875      38.906  78.130  54.257  1.00  0.00           C  
ATOM   2787  N   ARG C1876      38.936  78.005  59.953  1.00  0.00           N  
ATOM   2788  CA  ARG C1876      39.244  78.669  61.212  1.00  0.00           C  
ATOM   2789  C   ARG C1876      39.825  77.679  62.218  1.00  0.00           C  
ATOM   2790  O   ARG C1876      40.786  78.000  62.918  1.00  0.00           O  
ATOM   2791  CB  ARG C1876      37.998  79.339  61.800  1.00  0.00           C  
ATOM   2792  CG  ARG C1876      38.260  80.061  63.130  1.00  0.00           C  
ATOM   2793  CD  ARG C1876      39.379  81.087  63.018  1.00  0.00           C  
ATOM   2794  NE  ARG C1876      39.663  81.733  64.298  1.00  0.00           N  
ATOM   2795  CZ  ARG C1876      40.753  82.453  64.549  1.00  0.00           C  
ATOM   2796  NH1 ARG C1876      41.673  82.624  63.608  1.00  0.00           N  
ATOM   2797  NH2 ARG C1876      40.928  83.003  65.746  1.00  0.00           N  
ATOM   2798  N   GLU C1877      39.253  76.478  62.270  1.00  0.00           N  
ATOM   2799  CA  GLU C1877      39.722  75.454  63.205  1.00  0.00           C  
ATOM   2800  C   GLU C1877      41.176  75.083  62.948  1.00  0.00           C  
ATOM   2801  O   GLU C1877      41.990  75.044  63.876  1.00  0.00           O  
ATOM   2802  CB  GLU C1877      38.861  74.192  63.111  1.00  0.00           C  
ATOM   2803  CG  GLU C1877      39.197  73.154  64.180  1.00  0.00           C  
ATOM   2804  CD  GLU C1877      38.334  71.908  64.096  1.00  0.00           C  
ATOM   2805  OE1 GLU C1877      37.101  72.043  63.952  1.00  0.00           O  
ATOM   2806  OE2 GLU C1877      38.888  70.788  64.188  1.00  0.00           O  
ATOM   2807  N   HIS C1878      41.509  74.821  61.691  1.00  0.00           N  
ATOM   2808  CA  HIS C1878      42.877  74.439  61.363  1.00  0.00           C  
ATOM   2809  C   HIS C1878      43.860  75.601  61.414  1.00  0.00           C  
ATOM   2810  O   HIS C1878      45.062  75.398  61.591  1.00  0.00           O  
ATOM   2811  CB  HIS C1878      42.890  73.718  60.017  1.00  0.00           C  
ATOM   2812  CG  HIS C1878      42.051  72.480  60.021  1.00  0.00           C  
ATOM   2813  ND1 HIS C1878      40.989  72.289  59.163  1.00  0.00           N  
ATOM   2814  CD2 HIS C1878      42.062  71.409  60.851  1.00  0.00           C  
ATOM   2815  CE1 HIS C1878      40.378  71.158  59.468  1.00  0.00           C  
ATOM   2816  NE2 HIS C1878      41.010  70.606  60.490  1.00  0.00           N  
ATOM   2817  N   THR C1879      43.351  76.823  61.287  1.00  0.00           N  
ATOM   2818  CA  THR C1879      44.205  77.997  61.387  1.00  0.00           C  
ATOM   2819  C   THR C1879      44.590  78.158  62.855  1.00  0.00           C  
ATOM   2820  O   THR C1879      45.739  78.442  63.177  1.00  0.00           O  
ATOM   2821  CB  THR C1879      43.474  79.272  60.928  1.00  0.00           C  
ATOM   2822  OG1 THR C1879      43.246  79.202  59.517  1.00  0.00           O  
ATOM   2823  CG2 THR C1879      44.306  80.506  61.247  1.00  0.00           C  
ATOM   2824  N   LEU C1880      43.617  77.972  63.739  1.00  0.00           N  
ATOM   2825  CA  LEU C1880      43.860  78.089  65.170  1.00  0.00           C  
ATOM   2826  C   LEU C1880      44.794  76.974  65.632  1.00  0.00           C  
ATOM   2827  O   LEU C1880      45.528  77.132  66.603  1.00  0.00           O  
ATOM   2828  CB  LEU C1880      42.530  78.024  65.925  1.00  0.00           C  
ATOM   2829  CG  LEU C1880      42.204  79.166  66.895  1.00  0.00           C  
ATOM   2830  CD1 LEU C1880      42.839  80.470  66.441  1.00  0.00           C  
ATOM   2831  CD2 LEU C1880      40.691  79.283  67.001  1.00  0.00           C  
ATOM   2832  N   ARG C1881      44.768  75.858  64.911  1.00  0.00           N  
ATOM   2833  CA  ARG C1881      45.605  74.697  65.219  1.00  0.00           C  
ATOM   2834  C   ARG C1881      47.009  74.891  64.634  1.00  0.00           C  
ATOM   2835  O   ARG C1881      47.908  74.073  64.846  1.00  0.00           O  
ATOM   2836  CB  ARG C1881      44.965  73.450  64.618  1.00  0.00           C  
ATOM   2837  CG  ARG C1881      45.421  72.138  65.203  1.00  0.00           C  
ATOM   2838  CD  ARG C1881      44.826  71.911  66.577  1.00  0.00           C  
ATOM   2839  NE  ARG C1881      44.657  70.486  66.836  1.00  0.00           N  
ATOM   2840  CZ  ARG C1881      44.108  69.989  67.936  1.00  0.00           C  
ATOM   2841  NH1 ARG C1881      43.676  70.804  68.888  1.00  0.00           N  
ATOM   2842  NH2 ARG C1881      43.984  68.679  68.078  1.00  0.00           N  
ATOM   2843  N   ARG C1882      47.183  75.971  63.880  1.00  0.00           N  
ATOM   2844  CA  ARG C1882      48.465  76.305  63.264  1.00  0.00           C  
ATOM   2845  C   ARG C1882      48.938  75.303  62.213  1.00  0.00           C  
ATOM   2846  O   ARG C1882      50.139  75.050  62.080  1.00  0.00           O  
ATOM   2847  CB  ARG C1882      49.558  76.468  64.331  1.00  0.00           C  
ATOM   2848  CG  ARG C1882      49.183  77.345  65.518  1.00  0.00           C  
ATOM   2849  CD  ARG C1882      48.460  78.594  65.076  1.00  0.00           C  
ATOM   2850  NE  ARG C1882      48.259  79.540  66.168  1.00  0.00           N  
ATOM   2851  CZ  ARG C1882      47.421  80.569  66.104  1.00  0.00           C  
ATOM   2852  NH1 ARG C1882      46.700  80.771  65.006  1.00  0.00           N  
ATOM   2853  NH2 ARG C1882      47.322  81.410  67.125  1.00  0.00           N  
ATOM   2854  N   VAL C1883      48.000  74.729  61.467  1.00  0.00           N  
ATOM   2855  CA  VAL C1883      48.358  73.792  60.405  1.00  0.00           C  
ATOM   2856  C   VAL C1883      48.963  74.637  59.282  1.00  0.00           C  
ATOM   2857  O   VAL C1883      48.315  75.546  58.769  1.00  0.00           O  
ATOM   2858  CB  VAL C1883      47.118  73.047  59.876  1.00  0.00           C  
ATOM   2859  CG1 VAL C1883      47.493  72.215  58.658  1.00  0.00           C  
ATOM   2860  CG2 VAL C1883      46.541  72.156  60.964  1.00  0.00           C  
ATOM   2861  N   PRO C1884      50.212  74.352  58.883  1.00  0.00           N  
ATOM   2862  CA  PRO C1884      50.861  75.126  57.819  1.00  0.00           C  
ATOM   2863  C   PRO C1884      50.046  75.349  56.544  1.00  0.00           C  
ATOM   2864  O   PRO C1884      49.847  76.492  56.117  1.00  0.00           O  
ATOM   2865  CB  PRO C1884      52.136  74.333  57.546  1.00  0.00           C  
ATOM   2866  CG  PRO C1884      52.479  73.791  58.912  1.00  0.00           C  
ATOM   2867  CD  PRO C1884      51.127  73.328  59.427  1.00  0.00           C  
ATOM   2868  N   TYR C1885      49.563  74.262  55.957  1.00  0.00           N  
ATOM   2869  CA  TYR C1885      48.825  74.326  54.702  1.00  0.00           C  
ATOM   2870  C   TYR C1885      47.444  73.697  54.722  1.00  0.00           C  
ATOM   2871  O   TYR C1885      47.244  72.593  55.232  1.00  0.00           O  
ATOM   2872  CB  TYR C1885      49.651  73.664  53.600  1.00  0.00           C  
ATOM   2873  CG  TYR C1885      50.960  74.357  53.340  1.00  0.00           C  
ATOM   2874  CD1 TYR C1885      51.016  75.515  52.567  1.00  0.00           C  
ATOM   2875  CD2 TYR C1885      52.146  73.875  53.894  1.00  0.00           C  
ATOM   2876  CE1 TYR C1885      52.217  76.172  52.349  1.00  0.00           C  
ATOM   2877  CE2 TYR C1885      53.353  74.530  53.687  1.00  0.00           C  
ATOM   2878  CZ  TYR C1885      53.381  75.677  52.910  1.00  0.00           C  
ATOM   2879  OH  TYR C1885      54.570  76.329  52.685  1.00  0.00           O  
ATOM   2880  N   MET C1886      46.489  74.410  54.138  1.00  0.00           N  
ATOM   2881  CA  MET C1886      45.123  73.928  54.053  1.00  0.00           C  
ATOM   2882  C   MET C1886      44.753  73.833  52.578  1.00  0.00           C  
ATOM   2883  O   MET C1886      44.886  74.803  51.829  1.00  0.00           O  
ATOM   2884  CB  MET C1886      44.182  74.882  54.797  1.00  0.00           C  
ATOM   2885  CG  MET C1886      44.321  74.786  56.313  1.00  0.00           C  
ATOM   2886  SD  MET C1886      43.595  76.165  57.202  1.00  0.00           S  
ATOM   2887  CE  MET C1886      44.978  77.298  57.221  1.00  0.00           C  
ATOM   2888  N   LEU C1887      44.320  72.649  52.162  1.00  0.00           N  
ATOM   2889  CA  LEU C1887      43.938  72.423  50.774  1.00  0.00           C  
ATOM   2890  C   LEU C1887      42.424  72.272  50.717  1.00  0.00           C  
ATOM   2891  O   LEU C1887      41.850  71.419  51.393  1.00  0.00           O  
ATOM   2892  CB  LEU C1887      44.613  71.157  50.233  1.00  0.00           C  
ATOM   2893  CG  LEU C1887      46.125  70.999  50.444  1.00  0.00           C  
ATOM   2894  CD1 LEU C1887      46.634  69.813  49.622  1.00  0.00           C  
ATOM   2895  CD2 LEU C1887      46.859  72.263  50.056  1.00  0.00           C  
ATOM   2896  N   VAL C1888      41.775  73.112  49.917  1.00  0.00           N  
ATOM   2897  CA  VAL C1888      40.326  73.064  49.789  1.00  0.00           C  
ATOM   2898  C   VAL C1888      39.946  72.424  48.462  1.00  0.00           C  
ATOM   2899  O   VAL C1888      40.487  72.790  47.420  1.00  0.00           O  
ATOM   2900  CB  VAL C1888      39.716  74.477  49.844  1.00  0.00           C  
ATOM   2901  CG1 VAL C1888      38.206  74.394  49.671  1.00  0.00           C  
ATOM   2902  CG2 VAL C1888      40.069  75.148  51.165  1.00  0.00           C  
ATOM   2903  N   CYS C1889      39.020  71.471  48.513  1.00  0.00           N  
ATOM   2904  CA  CYS C1889      38.570  70.765  47.319  1.00  0.00           C  
ATOM   2905  C   CYS C1889      37.065  70.863  47.074  1.00  0.00           C  
ATOM   2906  O   CYS C1889      36.260  70.281  47.807  1.00  0.00           O  
ATOM   2907  CB  CYS C1889      38.962  69.285  47.402  1.00  0.00           C  
ATOM   2908  SG  CYS C1889      40.744  68.977  47.469  1.00  0.00           S  
ATOM   2909  N   GLY C1890      36.699  71.606  46.034  1.00  0.00           N  
ATOM   2910  CA  GLY C1890      35.303  71.752  45.661  1.00  0.00           C  
ATOM   2911  C   GLY C1890      35.135  71.023  44.340  1.00  0.00           C  
ATOM   2912  O   GLY C1890      36.119  70.517  43.801  1.00  0.00           O  
ATOM   2913  N   ASP C1891      33.915  70.953  43.810  1.00  0.00           N  
ATOM   2914  CA  ASP C1891      33.695  70.264  42.537  1.00  0.00           C  
ATOM   2915  C   ASP C1891      34.680  70.783  41.494  1.00  0.00           C  
ATOM   2916  O   ASP C1891      35.111  70.054  40.599  1.00  0.00           O  
ATOM   2917  CB  ASP C1891      32.264  70.485  42.038  1.00  0.00           C  
ATOM   2918  CG  ASP C1891      31.221  69.984  43.017  1.00  0.00           C  
ATOM   2919  OD1 ASP C1891      31.398  68.872  43.563  1.00  0.00           O  
ATOM   2920  OD2 ASP C1891      30.215  70.699  43.231  1.00  0.00           O  
ATOM   2921  N   LYS C1892      35.030  72.055  41.629  1.00  0.00           N  
ATOM   2922  CA  LYS C1892      35.961  72.723  40.731  1.00  0.00           C  
ATOM   2923  C   LYS C1892      37.321  72.025  40.719  1.00  0.00           C  
ATOM   2924  O   LYS C1892      37.804  71.595  39.669  1.00  0.00           O  
ATOM   2925  CB  LYS C1892      36.111  74.173  41.186  1.00  0.00           C  
ATOM   2926  CG  LYS C1892      37.137  75.005  40.450  1.00  0.00           C  
ATOM   2927  CD  LYS C1892      37.129  76.409  41.033  1.00  0.00           C  
ATOM   2928  CE  LYS C1892      38.176  77.299  40.405  1.00  0.00           C  
ATOM   2929  NZ  LYS C1892      38.111  78.663  40.992  1.00  0.00           N  
ATOM   2930  N   GLU C1893      37.936  71.917  41.893  1.00  0.00           N  
ATOM   2931  CA  GLU C1893      39.237  71.269  42.016  1.00  0.00           C  
ATOM   2932  C   GLU C1893      39.163  69.816  41.566  1.00  0.00           C  
ATOM   2933  O   GLU C1893      40.075  69.313  40.907  1.00  0.00           O  
ATOM   2934  CB  GLU C1893      39.724  71.329  43.467  1.00  0.00           C  
ATOM   2935  CG  GLU C1893      40.239  72.691  43.924  1.00  0.00           C  
ATOM   2936  CD  GLU C1893      39.192  73.791  43.849  1.00  0.00           C  
ATOM   2937  OE1 GLU C1893      38.039  73.555  44.269  1.00  0.00           O  
ATOM   2938  OE2 GLU C1893      39.533  74.901  43.384  1.00  0.00           O  
ATOM   2939  N   VAL C1894      38.075  69.145  41.931  1.00  0.00           N  
ATOM   2940  CA  VAL C1894      37.878  67.748  41.566  1.00  0.00           C  
ATOM   2941  C   VAL C1894      37.899  67.559  40.054  1.00  0.00           C  
ATOM   2942  O   VAL C1894      38.408  66.554  39.557  1.00  0.00           O  
ATOM   2943  CB  VAL C1894      36.530  67.205  42.092  1.00  0.00           C  
ATOM   2944  CG1 VAL C1894      36.346  65.755  41.653  1.00  0.00           C  
ATOM   2945  CG2 VAL C1894      36.478  67.310  43.607  1.00  0.00           C  
ATOM   2946  N   GLU C1895      37.343  68.527  39.329  1.00  0.00           N  
ATOM   2947  CA  GLU C1895      37.285  68.452  37.872  1.00  0.00           C  
ATOM   2948  C   GLU C1895      38.430  69.200  37.201  1.00  0.00           C  
ATOM   2949  O   GLU C1895      38.222  69.919  36.223  1.00  0.00           O  
ATOM   2950  CB  GLU C1895      35.949  69.009  37.369  1.00  0.00           C  
ATOM   2951  CG  GLU C1895      34.720  68.410  38.048  1.00  0.00           C  
ATOM   2952  CD  GLU C1895      34.613  66.898  37.889  1.00  0.00           C  
ATOM   2953  OE1 GLU C1895      33.696  66.305  38.499  1.00  0.00           O  
ATOM   2954  OE2 GLU C1895      35.435  66.298  37.159  1.00  0.00           O  
ATOM   2955  N   SER C1896      39.638  69.031  37.728  1.00  0.00           N  
ATOM   2956  CA  SER C1896      40.818  69.681  37.171  1.00  0.00           C  
ATOM   2957  C   SER C1896      42.070  69.028  37.735  1.00  0.00           C  
ATOM   2958  O   SER C1896      43.180  69.248  37.238  1.00  0.00           O  
ATOM   2959  CB  SER C1896      40.820  71.174  37.509  1.00  0.00           C  
ATOM   2960  OG  SER C1896      40.949  71.383  38.906  1.00  0.00           O  
ATOM   2961  N   GLY C1898      41.882  68.223  38.779  1.00  0.00           N  
ATOM   2962  CA  GLY C1898      43.001  67.546  39.411  1.00  0.00           C  
ATOM   2963  C   GLY C1898      43.886  68.506  40.181  1.00  0.00           C  
ATOM   2964  O   GLY C1898      45.045  68.204  40.458  1.00  0.00           O  
ATOM   2965  N   LYS C1899      43.334  69.668  40.524  1.00  0.00           N  
ATOM   2966  CA  LYS C1899      44.071  70.694  41.260  1.00  0.00           C  
ATOM   2967  C   LYS C1899      43.551  70.806  42.691  1.00  0.00           C  
ATOM   2968  O   LYS C1899      42.661  70.060  43.107  1.00  0.00           O  
ATOM   2969  CB  LYS C1899      43.903  72.056  40.584  1.00  0.00           C  
ATOM   2970  CG  LYS C1899      44.420  72.148  39.159  1.00  0.00           C  
ATOM   2971  CD  LYS C1899      45.930  72.231  39.124  1.00  0.00           C  
ATOM   2972  CE  LYS C1899      46.383  73.220  38.062  1.00  0.00           C  
ATOM   2973  NZ  LYS C1899      45.921  74.613  38.345  1.00  0.00           N  
ATOM   2974  N   VAL C1900      44.118  71.749  43.440  1.00  0.00           N  
ATOM   2975  CA  VAL C1900      43.708  72.006  44.819  1.00  0.00           C  
ATOM   2976  C   VAL C1900      43.905  73.486  45.140  1.00  0.00           C  
ATOM   2977  O   VAL C1900      44.866  74.108  44.685  1.00  0.00           O  
ATOM   2978  CB  VAL C1900      44.528  71.174  45.840  1.00  0.00           C  
ATOM   2979  CG1 VAL C1900      44.204  69.696  45.688  1.00  0.00           C  
ATOM   2980  CG2 VAL C1900      46.011  71.416  45.644  1.00  0.00           C  
ATOM   2981  N   ALA C1901      42.973  74.044  45.906  1.00  0.00           N  
ATOM   2982  CA  ALA C1901      43.046  75.442  46.321  1.00  0.00           C  
ATOM   2983  C   ALA C1901      43.881  75.443  47.595  1.00  0.00           C  
ATOM   2984  O   ALA C1901      43.573  74.713  48.534  1.00  0.00           O  
ATOM   2985  CB  ALA C1901      41.649  75.978  46.604  1.00  0.00           C  
ATOM   2986  N   VAL C1902      44.928  76.260  47.626  1.00  0.00           N  
ATOM   2987  CA  VAL C1902      45.825  76.302  48.780  1.00  0.00           C  
ATOM   2988  C   VAL C1902      45.796  77.601  49.587  1.00  0.00           C  
ATOM   2989  O   VAL C1902      45.818  78.700  49.031  1.00  0.00           O  
ATOM   2990  CB  VAL C1902      47.278  76.027  48.327  1.00  0.00           C  
ATOM   2991  CG1 VAL C1902      48.210  75.990  49.532  1.00  0.00           C  
ATOM   2992  CG2 VAL C1902      47.335  74.714  47.566  1.00  0.00           C  
ATOM   2993  N   ARG C1903      45.756  77.451  50.909  1.00  0.00           N  
ATOM   2994  CA  ARG C1903      45.732  78.573  51.841  1.00  0.00           C  
ATOM   2995  C   ARG C1903      46.728  78.265  52.967  1.00  0.00           C  
ATOM   2996  O   ARG C1903      46.984  77.101  53.253  1.00  0.00           O  
ATOM   2997  CB  ARG C1903      44.325  78.715  52.433  1.00  0.00           C  
ATOM   2998  CG  ARG C1903      44.104  79.981  53.237  1.00  0.00           C  
ATOM   2999  CD  ARG C1903      44.160  81.204  52.337  1.00  0.00           C  
ATOM   3000  NE  ARG C1903      43.077  81.208  51.355  1.00  0.00           N  
ATOM   3001  CZ  ARG C1903      41.806  81.472  51.646  1.00  0.00           C  
ATOM   3002  NH1 ARG C1903      41.456  81.760  52.892  1.00  0.00           N  
ATOM   3003  NH2 ARG C1903      40.885  81.439  50.692  1.00  0.00           N  
ATOM   3004  N   THR C1904      47.293  79.289  53.599  1.00  0.00           N  
ATOM   3005  CA  THR C1904      48.227  79.043  54.701  1.00  0.00           C  
ATOM   3006  C   THR C1904      47.631  79.504  56.028  1.00  0.00           C  
ATOM   3007  O   THR C1904      46.676  80.287  56.062  1.00  0.00           O  
ATOM   3008  CB  THR C1904      49.563  79.784  54.527  1.00  0.00           C  
ATOM   3009  OG1 THR C1904      49.370  81.173  54.815  1.00  0.00           O  
ATOM   3010  CG2 THR C1904      50.103  79.608  53.113  1.00  0.00           C  
ATOM   3011  N   ARG C1905      48.205  79.018  57.123  1.00  0.00           N  
ATOM   3012  CA  ARG C1905      47.741  79.372  58.458  1.00  0.00           C  
ATOM   3013  C   ARG C1905      47.943  80.851  58.760  1.00  0.00           C  
ATOM   3014  O   ARG C1905      47.463  81.346  59.772  1.00  0.00           O  
ATOM   3015  CB  ARG C1905      48.481  78.545  59.506  1.00  0.00           C  
ATOM   3016  CG  ARG C1905      49.973  78.760  59.461  1.00  0.00           C  
ATOM   3017  CD  ARG C1905      50.709  77.796  60.361  1.00  0.00           C  
ATOM   3018  NE  ARG C1905      52.140  77.876  60.118  1.00  0.00           N  
ATOM   3019  CZ  ARG C1905      53.048  77.125  60.729  1.00  0.00           C  
ATOM   3020  NH1 ARG C1905      52.672  76.232  61.631  1.00  0.00           N  
ATOM   3021  NH2 ARG C1905      54.328  77.271  60.433  1.00  0.00           N  
ATOM   3022  N   ARG C1906      48.669  81.547  57.891  1.00  0.00           N  
ATOM   3023  CA  ARG C1906      48.914  82.973  58.075  1.00  0.00           C  
ATOM   3024  C   ARG C1906      47.837  83.769  57.345  1.00  0.00           C  
ATOM   3025  O   ARG C1906      47.855  85.000  57.347  1.00  0.00           O  
ATOM   3026  CB  ARG C1906      50.294  83.359  57.534  1.00  0.00           C  
ATOM   3027  CG  ARG C1906      51.470  82.729  58.259  1.00  0.00           C  
ATOM   3028  CD  ARG C1906      51.637  83.278  59.670  1.00  0.00           C  
ATOM   3029  NE  ARG C1906      52.881  82.814  60.285  1.00  0.00           N  
ATOM   3030  CZ  ARG C1906      53.269  83.122  61.519  1.00  0.00           C  
ATOM   3031  NH1 ARG C1906      52.511  83.897  62.282  1.00  0.00           N  
ATOM   3032  NH2 ARG C1906      54.418  82.654  61.992  1.00  0.00           N  
ATOM   3033  N   GLY C1907      46.910  83.055  56.711  1.00  0.00           N  
ATOM   3034  CA  GLY C1907      45.817  83.694  55.994  1.00  0.00           C  
ATOM   3035  C   GLY C1907      46.084  83.991  54.530  1.00  0.00           C  
ATOM   3036  O   GLY C1907      45.240  84.576  53.849  1.00  0.00           O  
ATOM   3037  N   LYS C1909      47.247  83.584  54.037  1.00  0.00           N  
ATOM   3038  CA  LYS C1909      47.615  83.833  52.651  1.00  0.00           C  
ATOM   3039  C   LYS C1909      46.980  82.842  51.679  1.00  0.00           C  
ATOM   3040  O   LYS C1909      47.022  81.629  51.892  1.00  0.00           O  
ATOM   3041  CB  LYS C1909      49.140  83.806  52.514  1.00  0.00           C  
ATOM   3042  CG  LYS C1909      49.661  84.384  51.216  1.00  0.00           C  
ATOM   3043  CD  LYS C1909      51.147  84.652  51.332  1.00  0.00           C  
ATOM   3044  CE  LYS C1909      51.764  85.079  50.013  1.00  0.00           C  
ATOM   3045  NZ  LYS C1909      53.243  85.192  50.161  1.00  0.00           N  
ATOM   3046  N   ASP C1910      46.385  83.378  50.616  1.00  0.00           N  
ATOM   3047  CA  ASP C1910      45.733  82.582  49.581  1.00  0.00           C  
ATOM   3048  C   ASP C1910      46.747  82.342  48.469  1.00  0.00           C  
ATOM   3049  O   ASP C1910      47.125  83.272  47.760  1.00  0.00           O  
ATOM   3050  CB  ASP C1910      44.523  83.350  49.028  1.00  0.00           C  
ATOM   3051  CG  ASP C1910      43.784  82.593  47.937  1.00  0.00           C  
ATOM   3052  OD1 ASP C1910      44.295  81.559  47.455  1.00  0.00           O  
ATOM   3053  OD2 ASP C1910      42.684  83.046  47.550  1.00  0.00           O  
ATOM   3054  N   LEU C1913      47.189  81.095  48.324  1.00  0.00           N  
ATOM   3055  CA  LEU C1913      48.172  80.742  47.305  1.00  0.00           C  
ATOM   3056  C   LEU C1913      47.517  80.308  45.994  1.00  0.00           C  
ATOM   3057  O   LEU C1913      48.205  79.958  45.032  1.00  0.00           O  
ATOM   3058  CB  LEU C1913      49.087  79.633  47.833  1.00  0.00           C  
ATOM   3059  CG  LEU C1913      49.944  80.044  49.033  1.00  0.00           C  
ATOM   3060  CD1 LEU C1913      50.713  78.841  49.563  1.00  0.00           C  
ATOM   3061  CD2 LEU C1913      50.906  81.155  48.619  1.00  0.00           C  
ATOM   3062  N   GLY C1914      46.189  80.327  45.970  1.00  0.00           N  
ATOM   3063  CA  GLY C1914      45.450  79.960  44.775  1.00  0.00           C  
ATOM   3064  C   GLY C1914      45.455  78.495  44.384  1.00  0.00           C  
ATOM   3065  O   GLY C1914      45.813  77.618  45.172  1.00  0.00           O  
ATOM   3066  N   SER C1915      45.045  78.238  43.147  1.00  0.00           N  
ATOM   3067  CA  SER C1915      44.975  76.891  42.602  1.00  0.00           C  
ATOM   3068  C   SER C1915      46.377  76.391  42.252  1.00  0.00           C  
ATOM   3069  O   SER C1915      47.130  77.066  41.550  1.00  0.00           O  
ATOM   3070  CB  SER C1915      44.078  76.896  41.358  1.00  0.00           C  
ATOM   3071  OG  SER C1915      43.933  75.598  40.809  1.00  0.00           O  
ATOM   3072  N   MET C1916      46.727  75.208  42.749  1.00  0.00           N  
ATOM   3073  CA  MET C1916      48.044  74.634  42.491  1.00  0.00           C  
ATOM   3074  C   MET C1916      47.950  73.177  42.058  1.00  0.00           C  
ATOM   3075  O   MET C1916      46.955  72.501  42.324  1.00  0.00           O  
ATOM   3076  CB  MET C1916      48.919  74.718  43.749  1.00  0.00           C  
ATOM   3077  CG  MET C1916      49.301  76.127  44.179  1.00  0.00           C  
ATOM   3078  SD  MET C1916      50.403  76.133  45.624  1.00  0.00           S  
ATOM   3079  CE  MET C1916      51.943  75.633  44.873  1.00  0.00           C  
ATOM   3080  N   ASP C1917      48.993  72.700  41.387  1.00  0.00           N  
ATOM   3081  CA  ASP C1917      49.043  71.313  40.944  1.00  0.00           C  
ATOM   3082  C   ASP C1917      49.432  70.460  42.143  1.00  0.00           C  
ATOM   3083  O   ASP C1917      50.306  70.839  42.919  1.00  0.00           O  
ATOM   3084  CB  ASP C1917      50.081  71.135  39.832  1.00  0.00           C  
ATOM   3085  CG  ASP C1917      49.606  71.680  38.501  1.00  0.00           C  
ATOM   3086  OD1 ASP C1917      48.550  71.218  38.022  1.00  0.00           O  
ATOM   3087  OD2 ASP C1917      50.285  72.564  37.932  1.00  0.00           O  
ATOM   3088  N   VAL C1918      48.783  69.310  42.287  1.00  0.00           N  
ATOM   3089  CA  VAL C1918      49.054  68.412  43.401  1.00  0.00           C  
ATOM   3090  C   VAL C1918      50.523  68.017  43.502  1.00  0.00           C  
ATOM   3091  O   VAL C1918      51.120  68.096  44.574  1.00  0.00           O  
ATOM   3092  CB  VAL C1918      48.195  67.133  43.305  1.00  0.00           C  
ATOM   3093  CG1 VAL C1918      48.563  66.167  44.429  1.00  0.00           C  
ATOM   3094  CG2 VAL C1918      46.719  67.499  43.388  1.00  0.00           C  
ATOM   3095  N   ASN C1929      51.121  67.594  42.394  1.00  0.00           N  
ATOM   3096  CA  ASN C1929      52.521  67.199  42.446  1.00  0.00           C  
ATOM   3097  C   ASN C1929      53.436  68.372  42.773  1.00  0.00           C  
ATOM   3098  O   ASN C1929      54.509  68.187  43.346  1.00  0.00           O  
ATOM   3099  CB  ASN C1929      52.941  66.541  41.129  1.00  0.00           C  
ATOM   3100  CG  ASN C1929      52.177  65.262  40.858  1.00  0.00           C  
ATOM   3101  OD1 ASN C1929      51.884  64.498  41.776  1.00  0.00           O  
ATOM   3102  ND2 ASN C1929      51.856  65.016  39.592  1.00  0.00           N  
ATOM   3103  N   GLU C1930      53.011  69.579  42.419  1.00  0.00           N  
ATOM   3104  CA  GLU C1930      53.812  70.761  42.699  1.00  0.00           C  
ATOM   3105  C   GLU C1930      53.805  71.054  44.193  1.00  0.00           C  
ATOM   3106  O   GLU C1930      54.842  71.378  44.775  1.00  0.00           O  
ATOM   3107  CB  GLU C1930      53.273  71.975  41.946  1.00  0.00           C  
ATOM   3108  CG  GLU C1930      54.111  73.216  42.160  1.00  0.00           C  
ATOM   3109  CD  GLU C1930      53.648  74.381  41.318  1.00  0.00           C  
ATOM   3110  OE1 GLU C1930      52.514  74.859  41.534  1.00  0.00           O  
ATOM   3111  OE2 GLU C1930      54.421  74.814  40.435  1.00  0.00           O  
ATOM   3112  N   VAL C1931      52.632  70.950  44.812  1.00  0.00           N  
ATOM   3113  CA  VAL C1931      52.537  71.203  46.242  1.00  0.00           C  
ATOM   3114  C   VAL C1931      53.337  70.148  47.000  1.00  0.00           C  
ATOM   3115  O   VAL C1931      53.995  70.456  47.995  1.00  0.00           O  
ATOM   3116  CB  VAL C1931      51.069  71.203  46.734  1.00  0.00           C  
ATOM   3117  CG1 VAL C1931      50.297  72.319  46.049  1.00  0.00           C  
ATOM   3118  CG2 VAL C1931      50.416  69.872  46.465  1.00  0.00           C  
ATOM   3119  N   ILE C1934      53.291  68.907  46.525  1.00  0.00           N  
ATOM   3120  CA  ILE C1934      54.037  67.832  47.173  1.00  0.00           C  
ATOM   3121  C   ILE C1934      55.527  68.139  47.109  1.00  0.00           C  
ATOM   3122  O   ILE C1934      56.233  68.075  48.117  1.00  0.00           O  
ATOM   3123  CB  ILE C1934      53.779  66.470  46.491  1.00  0.00           C  
ATOM   3124  CG1 ILE C1934      52.332  66.032  46.739  1.00  0.00           C  
ATOM   3125  CG2 ILE C1934      54.757  65.424  47.024  1.00  0.00           C  
ATOM   3126  CD1 ILE C1934      51.954  64.736  46.067  1.00  0.00           C  
ATOM   3127  N   GLU C1950      56.004  68.483  45.918  1.00  0.00           N  
ATOM   3128  CA  GLU C1950      57.415  68.796  45.729  1.00  0.00           C  
ATOM   3129  C   GLU C1950      57.858  69.992  46.563  1.00  0.00           C  
ATOM   3130  O   GLU C1950      58.927  69.975  47.168  1.00  0.00           O  
ATOM   3131  CB  GLU C1950      57.704  69.057  44.247  1.00  0.00           C  
ATOM   3132  CG  GLU C1950      57.536  67.829  43.374  1.00  0.00           C  
ATOM   3133  CD  GLU C1950      58.018  68.047  41.953  1.00  0.00           C  
ATOM   3134  OE1 GLU C1950      59.175  68.495  41.779  1.00  0.00           O  
ATOM   3135  OE2 GLU C1950      57.247  67.762  41.010  1.00  0.00           O  
ATOM   3136  N   LYS C1951      57.036  71.034  46.602  1.00  0.00           N  
ATOM   3137  CA  LYS C1951      57.390  72.215  47.370  1.00  0.00           C  
ATOM   3138  C   LYS C1951      57.399  71.921  48.870  1.00  0.00           C  
ATOM   3139  O   LYS C1951      58.257  72.419  49.597  1.00  0.00           O  
ATOM   3140  CB  LYS C1951      56.431  73.358  47.043  1.00  0.00           C  
ATOM   3141  CG  LYS C1951      56.608  73.891  45.627  1.00  0.00           C  
ATOM   3142  CD  LYS C1951      55.594  74.974  45.309  1.00  0.00           C  
ATOM   3143  CE  LYS C1951      55.818  75.542  43.914  1.00  0.00           C  
ATOM   3144  NZ  LYS C1951      54.801  76.573  43.571  1.00  0.00           N  
ATOM   3145  N   LEU C1952      56.457  71.104  49.331  1.00  0.00           N  
ATOM   3146  CA  LEU C1952      56.409  70.765  50.747  1.00  0.00           C  
ATOM   3147  C   LEU C1952      57.585  69.870  51.133  1.00  0.00           C  
ATOM   3148  O   LEU C1952      58.156  70.022  52.212  1.00  0.00           O  
ATOM   3149  CB  LEU C1952      55.094  70.066  51.102  1.00  0.00           C  
ATOM   3150  CG  LEU C1952      53.792  70.845  50.903  1.00  0.00           C  
ATOM   3151  CD1 LEU C1952      52.675  70.139  51.638  1.00  0.00           C  
ATOM   3152  CD2 LEU C1952      53.940  72.261  51.417  1.00  0.00           C  
ATOM   3153  N   GLN C1953      57.953  68.942  50.253  1.00  0.00           N  
ATOM   3154  CA  GLN C1953      59.072  68.050  50.550  1.00  0.00           C  
ATOM   3155  C   GLN C1953      60.375  68.827  50.676  1.00  0.00           C  
ATOM   3156  O   GLN C1953      61.230  68.485  51.492  1.00  0.00           O  
ATOM   3157  CB  GLN C1953      59.204  66.973  49.470  1.00  0.00           C  
ATOM   3158  CG  GLN C1953      58.025  66.016  49.440  1.00  0.00           C  
ATOM   3159  CD  GLN C1953      58.176  64.926  48.397  1.00  0.00           C  
ATOM   3160  OE1 GLN C1953      58.627  65.180  47.284  1.00  0.00           O  
ATOM   3161  NE2 GLN C1953      57.783  63.706  48.752  1.00  0.00           N  
ATOM   3162  N   GLN C1954      60.525  69.869  49.866  1.00  0.00           N  
ATOM   3163  CA  GLN C1954      61.717  70.705  49.904  1.00  0.00           C  
ATOM   3164  C   GLN C1954      61.738  71.515  51.198  1.00  0.00           C  
ATOM   3165  O   GLN C1954      62.785  71.669  51.822  1.00  0.00           O  
ATOM   3166  CB  GLN C1954      61.741  71.644  48.689  1.00  0.00           C  
ATOM   3167  CG  GLN C1954      62.808  72.734  48.719  1.00  0.00           C  
ATOM   3168  CD  GLN C1954      64.219  72.201  48.915  1.00  0.00           C  
ATOM   3169  OE1 GLN C1954      64.532  71.071  48.538  1.00  0.00           O  
ATOM   3170  NE2 GLN C1954      65.084  73.028  49.496  1.00  0.00           N  
ATOM   3171  N   GLU C1955      60.575  72.024  51.595  1.00  0.00           N  
ATOM   3172  CA  GLU C1955      60.458  72.820  52.816  1.00  0.00           C  
ATOM   3173  C   GLU C1955      60.762  71.941  54.027  1.00  0.00           C  
ATOM   3174  O   GLU C1955      61.379  72.388  54.996  1.00  0.00           O  
ATOM   3175  CB  GLU C1955      59.045  73.399  52.937  1.00  0.00           C  
ATOM   3176  CG  GLU C1955      58.898  74.512  53.970  1.00  0.00           C  
ATOM   3177  CD  GLU C1955      57.496  75.096  53.988  1.00  0.00           C  
ATOM   3178  OE1 GLU C1955      56.890  75.204  52.904  1.00  0.00           O  
ATOM   3179  OE2 GLU C1955      57.002  75.463  55.076  1.00  0.00           O  
ATOM   3180  N   ILE C1956      60.324  70.689  53.958  1.00  0.00           N  
ATOM   3181  CA  ILE C1956      60.546  69.733  55.036  1.00  0.00           C  
ATOM   3182  C   ILE C1956      61.998  69.275  55.091  1.00  0.00           C  
ATOM   3183  O   ILE C1956      62.632  69.321  56.145  1.00  0.00           O  
ATOM   3184  CB  ILE C1956      59.648  68.490  54.869  1.00  0.00           C  
ATOM   3185  CG1 ILE C1956      58.184  68.885  55.060  1.00  0.00           C  
ATOM   3186  CG2 ILE C1956      60.060  67.403  55.860  1.00  0.00           C  
ATOM   3187  CD1 ILE C1956      57.200  67.779  54.726  1.00  0.00           C  
ATOM   3188  N   ARG C1957      62.520  68.835  53.951  1.00  0.00           N  
ATOM   3189  CA  ARG C1957      63.892  68.346  53.877  1.00  0.00           C  
ATOM   3190  C   ARG C1957      64.922  69.403  54.271  1.00  0.00           C  
ATOM   3191  O   ARG C1957      65.942  69.088  54.891  1.00  0.00           O  
ATOM   3192  CB  ARG C1957      64.183  67.832  52.462  1.00  0.00           C  
ATOM   3193  CG  ARG C1957      65.305  66.810  52.403  1.00  0.00           C  
ATOM   3194  CD  ARG C1957      66.560  67.354  51.739  1.00  0.00           C  
ATOM   3195  NE  ARG C1957      66.472  67.345  50.279  1.00  0.00           N  
ATOM   3196  CZ  ARG C1957      67.518  67.525  49.476  1.00  0.00           C  
ATOM   3197  NH1 ARG C1957      68.725  67.725  49.996  1.00  0.00           N  
ATOM   3198  NH2 ARG C1957      67.363  67.498  48.155  1.00  0.00           N  
ATOM   3199  N   SER C1958      64.658  70.657  53.920  1.00  0.00           N  
ATOM   3200  CA  SER C1958      65.579  71.738  54.249  1.00  0.00           C  
ATOM   3201  C   SER C1958      65.308  72.304  55.639  1.00  0.00           C  
ATOM   3202  O   SER C1958      66.023  73.197  56.098  1.00  0.00           O  
ATOM   3203  CB  SER C1958      65.468  72.869  53.218  1.00  0.00           C  
ATOM   3204  OG  SER C1958      64.232  73.556  53.343  1.00  0.00           O  
ATOM   3205  N   ARG C1959      64.277  71.782  56.300  1.00  0.00           N  
ATOM   3206  CA  ARG C1959      63.894  72.256  57.632  1.00  0.00           C  
ATOM   3207  C   ARG C1959      63.836  73.784  57.626  1.00  0.00           C  
ATOM   3208  O   ARG C1959      64.380  74.455  58.501  1.00  0.00           O  
ATOM   3209  CB  ARG C1959      64.887  71.751  58.690  1.00  0.00           C  
ATOM   3210  CG  ARG C1959      64.866  70.235  58.867  1.00  0.00           C  
ATOM   3211  CD  ARG C1959      65.516  69.806  60.179  1.00  0.00           C  
ATOM   3212  NE  ARG C1959      65.393  68.369  60.402  1.00  0.00           N  
ATOM   3213  CZ  ARG C1959      66.193  67.442  59.879  1.00  0.00           C  
ATOM   3214  NH1 ARG C1959      67.206  67.785  59.093  1.00  0.00           N  
ATOM   3215  NH2 ARG C1959      65.962  66.161  60.130  1.00  0.00           N  
ATOM   3216  N   SER C1960      63.159  74.319  56.614  1.00  0.00           N  
ATOM   3217  CA  SER C1960      63.013  75.756  56.436  1.00  0.00           C  
ATOM   3218  C   SER C1960      62.107  76.423  57.465  1.00  0.00           C  
ATOM   3219  O   SER C1960      61.095  75.864  57.877  1.00  0.00           O  
ATOM   3220  CB  SER C1960      62.474  76.049  55.034  1.00  0.00           C  
ATOM   3221  OG  SER C1960      62.276  77.442  54.856  1.00  0.00           O  
ATOM   3222  N   LEU C1961      62.474  77.638  57.855  1.00  0.00           N  
ATOM   3223  CA  LEU C1961      61.712  78.410  58.826  1.00  0.00           C  
ATOM   3224  C   LEU C1961      60.468  79.064  58.229  1.00  0.00           C  
ATOM   3225  O   LEU C1961      59.489  79.301  58.941  1.00  0.00           O  
ATOM   3226  CB  LEU C1961      62.597  79.496  59.442  1.00  0.00           C  
ATOM   3227  CG  LEU C1961      63.611  79.020  60.483  1.00  0.00           C  
ATOM   3228  CD1 LEU C1961      64.606  80.126  60.788  1.00  0.00           C  
ATOM   3229  CD2 LEU C1961      62.873  78.598  61.739  1.00  0.00           C  
ATOM   3230  N   LYS C1962      60.499  79.349  56.930  1.00  0.00           N  
ATOM   3231  CA  LYS C1962      59.358  79.996  56.282  1.00  0.00           C  
ATOM   3232  C   LYS C1962      58.616  79.125  55.274  1.00  0.00           C  
ATOM   3233  O   LYS C1962      59.175  78.188  54.703  1.00  0.00           O  
ATOM   3234  CB  LYS C1962      59.795  81.289  55.588  1.00  0.00           C  
ATOM   3235  CG  LYS C1962      60.613  81.087  54.322  1.00  0.00           C  
ATOM   3236  CD  LYS C1962      62.024  80.604  54.617  1.00  0.00           C  
ATOM   3237  CE  LYS C1962      62.842  80.522  53.336  1.00  0.00           C  
ATOM   3238  NZ  LYS C1962      62.866  81.837  52.628  1.00  0.00           N  
ATOM   3239  N   GLN C1963      57.350  79.466  55.059  1.00  0.00           N  
ATOM   3240  CA  GLN C1963      56.480  78.751  54.131  1.00  0.00           C  
ATOM   3241  C   GLN C1963      56.511  79.388  52.749  1.00  0.00           C  
ATOM   3242  O   GLN C1963      57.093  80.455  52.562  1.00  0.00           O  
ATOM   3243  CB  GLN C1963      55.040  78.765  54.647  1.00  0.00           C  
ATOM   3244  CG  GLN C1963      54.816  77.980  55.927  1.00  0.00           C  
ATOM   3245  CD  GLN C1963      53.392  78.102  56.437  1.00  0.00           C  
ATOM   3246  OE1 GLN C1963      53.132  78.782  57.427  1.00  0.00           O  
ATOM   3247  NE2 GLN C1963      52.462  77.451  55.755  1.00  0.00           N  
ATOM   3248  N   LEU C1964      55.873  78.726  51.788  1.00  0.00           N  
ATOM   3249  CA  LEU C1964      55.810  79.224  50.415  1.00  0.00           C  
ATOM   3250  C   LEU C1964      55.310  80.661  50.398  1.00  0.00           C  
ATOM   3251  O   LEU C1964      54.342  80.989  51.077  1.00  0.00           O  
ATOM   3252  CB  LEU C1964      54.871  78.353  49.575  1.00  0.00           C  
ATOM   3253  CG  LEU C1964      55.409  77.067  48.942  1.00  0.00           C  
ATOM   3254  CD1 LEU C1964      56.167  76.228  49.968  1.00  0.00           C  
ATOM   3255  CD2 LEU C1964      54.239  76.284  48.360  1.00  0.00           C  
ATOM   3256  N   GLU C1965      55.972  81.512  49.619  1.00  0.00           N  
ATOM   3257  CA  GLU C1965      55.569  82.905  49.538  1.00  0.00           C  
ATOM   3258  C   GLU C1965      56.131  83.736  50.676  1.00  0.00           C  
ATOM   3259  O   GLU C1965      55.843  84.931  50.785  1.00  0.00           O  
ATOM   3260  N   GLU C1966      56.931  83.100  51.531  1.00  0.00           N  
ATOM   3261  CA  GLU C1966      57.547  83.778  52.669  1.00  0.00           C  
ATOM   3262  C   GLU C1966      59.069  83.790  52.544  1.00  0.00           C  
ATOM   3263  O   GLU C1966      59.619  83.518  51.473  1.00  0.00           O  
ATOM   3264  CB  GLU C1966      57.154  83.090  53.980  1.00  0.00           C  
ATOM   3265  CG  GLU C1966      55.674  83.170  54.316  1.00  0.00           C  
ATOM   3266  CD  GLU C1966      55.357  82.581  55.680  1.00  0.00           C  
ATOM   3267  OE1 GLU C1966      54.180  82.644  56.096  1.00  0.00           O  
ATOM   3268  OE2 GLU C1966      56.283  82.055  56.339  1.00  0.00           O  
HETATM 3269  CG2 TSB C4002      74.829  67.106  80.086  1.00  0.00           C  
HETATM 3270  N   TSB C4002      75.152  64.922  83.191  1.00  0.00           N  
HETATM 3271  CA  TSB C4002      74.986  66.134  82.413  1.00  0.00           C  
HETATM 3272  CB  TSB C4002      74.726  65.830  80.924  1.00  0.00           C  
HETATM 3273  OG1 TSB C4002      75.695  64.899  80.439  1.00  0.00           O  
HETATM 3274  C   TSB C4002      73.792  66.838  82.966  1.00  0.00           C  
HETATM 3275  O   TSB C4002      72.841  66.202  83.375  1.00  0.00           O  
HETATM 3276  N8  TSB C4002      73.845  68.146  82.975  1.00  0.00           N  
HETATM 3277  S1  TSB C4002      72.632  69.011  83.541  1.00  0.00           S  
HETATM 3278  O1S TSB C4002      72.315  68.521  84.901  1.00  0.00           O  
HETATM 3279  O2S TSB C4002      73.000  70.442  83.361  1.00  0.00           O  
HETATM 3280  O5' TSB C4002      71.383  68.657  82.602  1.00  0.00           O  
HETATM 3281  C5' TSB C4002      71.474  68.794  81.177  1.00  0.00           C  
HETATM 3282  C4' TSB C4002      70.317  69.619  80.639  1.00  0.00           C  
HETATM 3283  O4' TSB C4002      69.065  68.982  81.007  1.00  0.00           O  
HETATM 3284  C3' TSB C4002      70.188  71.016  81.210  1.00  0.00           C  
HETATM 3285  O3' TSB C4002      71.049  71.931  80.524  1.00  0.00           O  
HETATM 3286  C2' TSB C4002      68.714  71.343  80.988  1.00  0.00           C  
HETATM 3287  O2' TSB C4002      68.451  71.890  79.713  1.00  0.00           O  
HETATM 3288  C1' TSB C4002      68.053  69.968  81.149  1.00  0.00           C  
HETATM 3289  N9  TSB C4002      67.399  69.812  82.453  1.00  0.00           N  
HETATM 3290  C8  TSB C4002      67.985  69.619  83.684  1.00  0.00           C  
HETATM 3291  N7  TSB C4002      67.129  69.573  84.676  1.00  0.00           N  
HETATM 3292  C5  TSB C4002      65.896  69.729  84.055  1.00  0.00           C  
HETATM 3293  C6  TSB C4002      64.585  69.778  84.561  1.00  0.00           C  
HETATM 3294  N6  TSB C4002      64.291  69.669  85.861  1.00  0.00           N  
HETATM 3295  N1  TSB C4002      63.572  69.944  83.680  1.00  0.00           N  
HETATM 3296  C2  TSB C4002      63.868  70.060  82.383  1.00  0.00           C  
HETATM 3297  N3  TSB C4002      65.060  70.036  81.785  1.00  0.00           N  
HETATM 3298  C4  TSB C4002      66.042  69.866  82.687  1.00  0.00           C  
TER
END
