# Supplementary material for: Backbone Brackets and Arginine Tweezers delineate Class I and Class II aminoacyl tRNA synthetases
Source: PLoS Comput Biol. 2018 Apr 16;14(4):e1006101. doi: 10.1371/journal.pcbi.1006101 (PMC5919687; doi:10.1371/journal.pcbi.1006101)
Supplement: S12 File — All structures of Class II aaRS with residues renumbered according to the MSA. (GZ) [file pcbi.1006101.s024.tar.gz › 1evl_D_renum.pdb]

ATOM      1  N   ARG D 283      73.744  29.021  69.628  1.00  0.00           N  
ATOM      2  CA  ARG D 283      72.571  29.738  69.143  1.00  0.00           C  
ATOM      3  C   ARG D 283      71.903  30.533  70.259  1.00  0.00           C  
ATOM      4  O   ARG D 283      70.848  31.137  70.053  1.00  0.00           O  
ATOM      5  CB  ARG D 283      71.577  28.755  68.521  1.00  0.00           C  
ATOM      6  CG  ARG D 283      70.950  29.251  67.222  1.00  0.00           C  
ATOM      7  CD  ARG D 283      70.490  28.079  66.354  1.00  0.00           C  
ATOM      8  NE  ARG D 283      70.141  28.491  64.994  1.00  0.00           N  
ATOM      9  CZ  ARG D 283      68.930  28.887  64.611  1.00  0.00           C  
ATOM     10  NH1 ARG D 283      67.929  28.924  65.481  1.00  0.00           N  
ATOM     11  NH2 ARG D 283      68.720  29.248  63.351  1.00  0.00           N  
ATOM     12  N   ASP D 291      72.522  30.529  71.438  1.00  0.00           N  
ATOM     13  CA  ASP D 291      72.001  31.267  72.588  1.00  0.00           C  
ATOM     14  C   ASP D 291      72.152  32.770  72.345  1.00  0.00           C  
ATOM     15  O   ASP D 291      73.237  33.242  72.016  1.00  0.00           O  
ATOM     16  CB  ASP D 291      72.763  30.874  73.855  1.00  0.00           C  
ATOM     17  CG  ASP D 291      72.770  31.980  74.888  1.00  0.00           C  
ATOM     18  OD1 ASP D 291      71.719  32.254  75.483  1.00  0.00           O  
ATOM     19  OD2 ASP D 291      73.835  32.589  75.086  1.00  0.00           O  
ATOM     20  N   HIS D 292      71.074  33.527  72.526  1.00  0.00           N  
ATOM     21  CA  HIS D 292      71.136  34.964  72.274  1.00  0.00           C  
ATOM     22  C   HIS D 292      72.133  35.705  73.153  1.00  0.00           C  
ATOM     23  O   HIS D 292      72.655  36.749  72.760  1.00  0.00           O  
ATOM     24  CB  HIS D 292      69.747  35.609  72.413  1.00  0.00           C  
ATOM     25  CG  HIS D 292      69.261  35.731  73.825  1.00  0.00           C  
ATOM     26  ND1 HIS D 292      68.695  34.682  74.514  1.00  0.00           N  
ATOM     27  CD2 HIS D 292      69.231  36.793  74.667  1.00  0.00           C  
ATOM     28  CE1 HIS D 292      68.331  35.092  75.718  1.00  0.00           C  
ATOM     29  NE2 HIS D 292      68.644  36.369  75.834  1.00  0.00           N  
ATOM     30  N   ARG D 293      72.403  35.173  74.341  1.00  0.00           N  
ATOM     31  CA  ARG D 293      73.351  35.819  75.246  1.00  0.00           C  
ATOM     32  C   ARG D 293      74.776  35.719  74.700  1.00  0.00           C  
ATOM     33  O   ARG D 293      75.540  36.682  74.757  1.00  0.00           O  
ATOM     34  CB  ARG D 293      73.239  35.193  76.642  1.00  0.00           C  
ATOM     35  CG  ARG D 293      71.858  35.380  77.246  1.00  0.00           C  
ATOM     36  CD  ARG D 293      71.690  34.607  78.536  1.00  0.00           C  
ATOM     37  NE  ARG D 293      71.779  33.173  78.286  1.00  0.00           N  
ATOM     38  CZ  ARG D 293      71.684  32.247  79.231  1.00  0.00           C  
ATOM     39  NH1 ARG D 293      71.490  32.602  80.495  1.00  0.00           N  
ATOM     40  NH2 ARG D 293      71.805  30.966  78.910  1.00  0.00           N  
ATOM     41  N   LYS D 296      75.122  34.556  74.149  1.00  0.00           N  
ATOM     42  CA  LYS D 296      76.448  34.341  73.579  1.00  0.00           C  
ATOM     43  C   LYS D 296      76.594  35.130  72.282  1.00  0.00           C  
ATOM     44  O   LYS D 296      77.636  35.725  72.018  1.00  0.00           O  
ATOM     45  CB  LYS D 296      76.675  32.844  73.309  1.00  0.00           C  
ATOM     46  CG  LYS D 296      76.847  32.006  74.566  1.00  0.00           C  
ATOM     47  CD  LYS D 296      77.104  30.547  74.221  1.00  0.00           C  
ATOM     48  CE  LYS D 296      77.402  29.730  75.470  1.00  0.00           C  
ATOM     49  NZ  LYS D 296      77.696  28.303  75.144  1.00  0.00           N  
ATOM     50  N   ILE D 297      75.543  35.131  71.471  1.00  0.00           N  
ATOM     51  CA  ILE D 297      75.570  35.859  70.214  1.00  0.00           C  
ATOM     52  C   ILE D 297      75.630  37.356  70.510  1.00  0.00           C  
ATOM     53  O   ILE D 297      76.319  38.116  69.821  1.00  0.00           O  
ATOM     54  CB  ILE D 297      74.319  35.534  69.377  1.00  0.00           C  
ATOM     55  CG1 ILE D 297      74.340  34.053  69.007  1.00  0.00           C  
ATOM     56  CG2 ILE D 297      74.284  36.394  68.116  1.00  0.00           C  
ATOM     57  CD1 ILE D 297      73.021  33.508  68.547  1.00  0.00           C  
ATOM     58  N   GLY D 298      74.908  37.774  71.547  1.00  0.00           N  
ATOM     59  CA  GLY D 298      74.911  39.178  71.922  1.00  0.00           C  
ATOM     60  C   GLY D 298      76.312  39.651  72.258  1.00  0.00           C  
ATOM     61  O   GLY D 298      76.697  40.780  71.951  1.00  0.00           O  
ATOM     62  N   LYS D 303      77.087  38.782  72.896  1.00  0.00           N  
ATOM     63  CA  LYS D 303      78.455  39.127  73.254  1.00  0.00           C  
ATOM     64  C   LYS D 303      79.348  39.160  72.019  1.00  0.00           C  
ATOM     65  O   LYS D 303      80.149  40.079  71.844  1.00  0.00           O  
ATOM     66  CB  LYS D 303      79.008  38.120  74.263  1.00  0.00           C  
ATOM     67  CG  LYS D 303      80.497  38.276  74.532  1.00  0.00           C  
ATOM     68  CD  LYS D 303      80.994  37.187  75.474  1.00  0.00           C  
ATOM     69  CE  LYS D 303      80.694  37.511  76.923  1.00  0.00           C  
ATOM     70  NZ  LYS D 303      81.591  38.593  77.423  1.00  0.00           N  
ATOM     71  N   GLN D 305      79.201  38.157  71.157  1.00  0.00           N  
ATOM     72  CA  GLN D 305      80.002  38.072  69.941  1.00  0.00           C  
ATOM     73  C   GLN D 305      79.812  39.285  69.029  1.00  0.00           C  
ATOM     74  O   GLN D 305      80.754  39.742  68.374  1.00  0.00           O  
ATOM     75  CB  GLN D 305      79.650  36.783  69.184  1.00  0.00           C  
ATOM     76  CG  GLN D 305      80.421  36.579  67.876  1.00  0.00           C  
ATOM     77  CD  GLN D 305      80.391  35.130  67.419  1.00  0.00           C  
ATOM     78  OE1 GLN D 305      80.778  34.231  68.173  1.00  0.00           O  
ATOM     79  NE2 GLN D 305      79.933  34.891  66.191  1.00  0.00           N  
ATOM     80  N   LEU D 306      78.589  39.806  68.997  1.00  0.00           N  
ATOM     81  CA  LEU D 306      78.271  40.952  68.160  1.00  0.00           C  
ATOM     82  C   LEU D 306      78.265  42.293  68.907  1.00  0.00           C  
ATOM     83  O   LEU D 306      77.934  43.318  68.315  1.00  0.00           O  
ATOM     84  CB  LEU D 306      76.918  40.729  67.471  1.00  0.00           C  
ATOM     85  CG  LEU D 306      76.924  39.995  66.120  1.00  0.00           C  
ATOM     86  CD1 LEU D 306      77.699  38.691  66.216  1.00  0.00           C  
ATOM     87  CD2 LEU D 306      75.486  39.737  65.694  1.00  0.00           C  
ATOM     88  N   ASP D 307      78.634  42.279  70.186  1.00  0.00           N  
ATOM     89  CA  ASP D 307      78.679  43.497  71.005  1.00  0.00           C  
ATOM     90  C   ASP D 307      77.349  44.250  70.958  1.00  0.00           C  
ATOM     91  O   ASP D 307      77.316  45.478  70.777  1.00  0.00           O  
ATOM     92  CB  ASP D 307      79.816  44.411  70.522  1.00  0.00           C  
ATOM     93  CG  ASP D 307      80.072  45.586  71.458  1.00  0.00           C  
ATOM     94  OD1 ASP D 307      79.976  45.408  72.687  1.00  0.00           O  
ATOM     95  OD2 ASP D 307      80.395  46.693  70.966  1.00  0.00           O  
ATOM     96  N   LEU D 308      76.253  43.527  71.160  1.00  0.00           N  
ATOM     97  CA  LEU D 308      74.929  44.145  71.114  1.00  0.00           C  
ATOM     98  C   LEU D 308      74.490  44.806  72.408  1.00  0.00           C  
ATOM     99  O   LEU D 308      73.869  45.874  72.388  1.00  0.00           O  
ATOM    100  CB  LEU D 308      73.874  43.111  70.716  1.00  0.00           C  
ATOM    101  CG  LEU D 308      74.104  42.387  69.385  1.00  0.00           C  
ATOM    102  CD1 LEU D 308      72.935  41.450  69.116  1.00  0.00           C  
ATOM    103  CD2 LEU D 308      74.269  43.402  68.257  1.00  0.00           C  
ATOM    104  N   TYR D 309      74.811  44.172  73.527  1.00  0.00           N  
ATOM    105  CA  TYR D 309      74.412  44.673  74.837  1.00  0.00           C  
ATOM    106  C   TYR D 309      75.173  43.915  75.913  1.00  0.00           C  
ATOM    107  O   TYR D 309      75.930  42.994  75.623  1.00  0.00           O  
ATOM    108  CB  TYR D 309      72.916  44.395  75.072  1.00  0.00           C  
ATOM    109  CG  TYR D 309      72.604  42.926  75.393  1.00  0.00           C  
ATOM    110  CD1 TYR D 309      72.465  41.975  74.372  1.00  0.00           C  
ATOM    111  CD2 TYR D 309      72.501  42.483  76.719  1.00  0.00           C  
ATOM    112  CE1 TYR D 309      72.233  40.623  74.666  1.00  0.00           C  
ATOM    113  CE2 TYR D 309      72.275  41.126  77.026  1.00  0.00           C  
ATOM    114  CZ  TYR D 309      72.142  40.212  75.991  1.00  0.00           C  
ATOM    115  OH  TYR D 309      71.927  38.884  76.293  1.00  0.00           O  
ATOM    116  N   HIS D 310      74.958  44.320  77.159  1.00  0.00           N  
ATOM    117  CA  HIS D 310      75.520  43.600  78.296  1.00  0.00           C  
ATOM    118  C   HIS D 310      74.659  43.873  79.517  1.00  0.00           C  
ATOM    119  O   HIS D 310      73.831  44.794  79.527  1.00  0.00           O  
ATOM    120  CB  HIS D 310      76.992  43.969  78.572  1.00  0.00           C  
ATOM    121  CG  HIS D 310      77.180  45.150  79.472  1.00  0.00           C  
ATOM    122  ND1 HIS D 310      77.221  46.444  79.000  1.00  0.00           N  
ATOM    123  CD2 HIS D 310      77.338  45.236  80.815  1.00  0.00           C  
ATOM    124  CE1 HIS D 310      77.397  47.276  80.012  1.00  0.00           C  
ATOM    125  NE2 HIS D 310      77.470  46.568  81.125  1.00  0.00           N  
ATOM    126  N   MET D 311      74.825  43.034  80.532  1.00  0.00           N  
ATOM    127  CA  MET D 311      74.098  43.195  81.779  1.00  0.00           C  
ATOM    128  C   MET D 311      75.094  43.073  82.926  1.00  0.00           C  
ATOM    129  O   MET D 311      76.137  42.443  82.771  1.00  0.00           O  
ATOM    130  CB  MET D 311      72.965  42.160  81.880  1.00  0.00           C  
ATOM    131  CG  MET D 311      71.739  42.551  81.020  1.00  0.00           C  
ATOM    132  SD  MET D 311      70.273  41.522  81.257  1.00  0.00           S  
ATOM    133  CE  MET D 311      70.589  40.326  80.198  1.00  0.00           C  
ATOM    134  N   GLN D 312      74.778  43.712  84.053  1.00  0.00           N  
ATOM    135  CA  GLN D 312      75.635  43.712  85.243  1.00  0.00           C  
ATOM    136  C   GLN D 312      74.832  43.531  86.519  1.00  0.00           C  
ATOM    137  O   GLN D 312      73.637  43.809  86.555  1.00  0.00           O  
ATOM    138  CB  GLN D 312      76.372  45.037  85.386  1.00  0.00           C  
ATOM    139  CG  GLN D 312      77.104  45.510  84.176  1.00  0.00           C  
ATOM    140  CD  GLN D 312      77.754  46.864  84.405  1.00  0.00           C  
ATOM    141  OE1 GLN D 312      78.274  47.457  83.478  1.00  0.00           O  
ATOM    142  NE2 GLN D 312      77.733  47.349  85.652  1.00  0.00           N  
ATOM    143  N   GLU D 313      75.519  43.112  87.580  1.00  0.00           N  
ATOM    144  CA  GLU D 313      74.883  42.907  88.879  1.00  0.00           C  
ATOM    145  C   GLU D 313      74.332  44.203  89.476  1.00  0.00           C  
ATOM    146  O   GLU D 313      73.388  44.168  90.269  1.00  0.00           O  
ATOM    147  CB  GLU D 313      75.880  42.291  89.865  1.00  0.00           C  
ATOM    148  CG  GLU D 313      75.256  41.856  91.189  1.00  0.00           C  
ATOM    149  CD  GLU D 313      76.283  41.611  92.286  1.00  0.00           C  
ATOM    150  OE1 GLU D 313      77.290  40.911  92.025  1.00  0.00           O  
ATOM    151  OE2 GLU D 313      76.076  42.114  93.417  1.00  0.00           O  
ATOM    152  N   GLU D 314      74.910  45.349  89.113  1.00  0.00           N  
ATOM    153  CA  GLU D 314      74.412  46.611  89.661  1.00  0.00           C  
ATOM    154  C   GLU D 314      73.048  47.022  89.114  1.00  0.00           C  
ATOM    155  O   GLU D 314      72.451  47.985  89.593  1.00  0.00           O  
ATOM    156  CB  GLU D 314      75.402  47.767  89.451  1.00  0.00           C  
ATOM    157  CG  GLU D 314      76.425  47.584  88.359  1.00  0.00           C  
ATOM    158  CD  GLU D 314      77.547  46.650  88.774  1.00  0.00           C  
ATOM    159  OE1 GLU D 314      78.247  46.944  89.770  1.00  0.00           O  
ATOM    160  OE2 GLU D 314      77.733  45.625  88.109  1.00  0.00           O  
ATOM    161  N   ALA D 315      72.556  46.301  88.110  1.00  0.00           N  
ATOM    162  CA  ALA D 315      71.242  46.602  87.545  1.00  0.00           C  
ATOM    163  C   ALA D 315      70.587  45.297  87.094  1.00  0.00           C  
ATOM    164  O   ALA D 315      70.407  45.064  85.902  1.00  0.00           O  
ATOM    165  CB  ALA D 315      71.379  47.574  86.362  1.00  0.00           C  
ATOM    166  N   PRO D 316      70.208  44.432  88.050  1.00  0.00           N  
ATOM    167  CA  PRO D 316      69.578  43.153  87.702  1.00  0.00           C  
ATOM    168  C   PRO D 316      68.429  43.297  86.715  1.00  0.00           C  
ATOM    169  O   PRO D 316      67.513  44.096  86.927  1.00  0.00           O  
ATOM    170  CB  PRO D 316      69.084  42.626  89.048  1.00  0.00           C  
ATOM    171  CG  PRO D 316      70.041  43.227  90.028  1.00  0.00           C  
ATOM    172  CD  PRO D 316      70.198  44.637  89.511  1.00  0.00           C  
ATOM    173  N   GLY D 317      68.484  42.531  85.628  1.00  0.00           N  
ATOM    174  CA  GLY D 317      67.406  42.577  84.657  1.00  0.00           C  
ATOM    175  C   GLY D 317      67.238  43.860  83.871  1.00  0.00           C  
ATOM    176  O   GLY D 317      66.179  44.091  83.299  1.00  0.00           O  
ATOM    177  N   MET D 318      68.258  44.707  83.840  1.00  0.00           N  
ATOM    178  CA  MET D 318      68.149  45.932  83.058  1.00  0.00           C  
ATOM    179  C   MET D 318      69.297  46.000  82.066  1.00  0.00           C  
ATOM    180  O   MET D 318      70.474  45.949  82.428  1.00  0.00           O  
ATOM    181  CB  MET D 318      68.081  47.142  83.974  1.00  0.00           C  
ATOM    182  CG  MET D 318      66.754  47.153  84.745  1.00  0.00           C  
ATOM    183  SD  MET D 318      66.674  48.504  85.867  1.00  0.00           S  
ATOM    184  CE  MET D 318      67.857  47.942  87.105  1.00  0.00           C  
ATOM    185  N   VAL D 319      68.926  46.110  80.801  1.00  0.00           N  
ATOM    186  CA  VAL D 319      69.869  46.071  79.700  1.00  0.00           C  
ATOM    187  C   VAL D 319      70.642  47.327  79.392  1.00  0.00           C  
ATOM    188  O   VAL D 319      70.091  48.424  79.401  1.00  0.00           O  
ATOM    189  CB  VAL D 319      69.134  45.648  78.402  1.00  0.00           C  
ATOM    190  CG1 VAL D 319      70.126  45.465  77.253  1.00  0.00           C  
ATOM    191  CG2 VAL D 319      68.335  44.372  78.657  1.00  0.00           C  
ATOM    192  N   PHE D 320      71.933  47.147  79.131  1.00  0.00           N  
ATOM    193  CA  PHE D 320      72.781  48.248  78.700  1.00  0.00           C  
ATOM    194  C   PHE D 320      72.869  47.989  77.195  1.00  0.00           C  
ATOM    195  O   PHE D 320      73.581  47.071  76.753  1.00  0.00           O  
ATOM    196  CB  PHE D 320      74.184  48.166  79.308  1.00  0.00           C  
ATOM    197  CG  PHE D 320      74.239  48.475  80.777  1.00  0.00           C  
ATOM    198  CD1 PHE D 320      74.685  49.713  81.231  1.00  0.00           C  
ATOM    199  CD2 PHE D 320      73.893  47.505  81.711  1.00  0.00           C  
ATOM    200  CE1 PHE D 320      74.795  49.980  82.601  1.00  0.00           C  
ATOM    201  CE2 PHE D 320      73.999  47.764  83.082  1.00  0.00           C  
ATOM    202  CZ  PHE D 320      74.454  49.006  83.522  1.00  0.00           C  
ATOM    203  N   TRP D 321      72.125  48.754  76.405  1.00  0.00           N  
ATOM    204  CA  TRP D 321      72.163  48.558  74.961  1.00  0.00           C  
ATOM    205  C   TRP D 321      73.357  49.255  74.354  1.00  0.00           C  
ATOM    206  O   TRP D 321      73.488  50.474  74.452  1.00  0.00           O  
ATOM    207  CB  TRP D 321      70.888  49.097  74.309  1.00  0.00           C  
ATOM    208  CG  TRP D 321      69.696  48.229  74.536  1.00  0.00           C  
ATOM    209  CD1 TRP D 321      68.641  48.465  75.383  1.00  0.00           C  
ATOM    210  CD2 TRP D 321      69.421  46.981  73.892  1.00  0.00           C  
ATOM    211  NE1 TRP D 321      67.729  47.439  75.300  1.00  0.00           N  
ATOM    212  CE2 TRP D 321      68.183  46.514  74.393  1.00  0.00           C  
ATOM    213  CE3 TRP D 321      70.105  46.210  72.941  1.00  0.00           C  
ATOM    214  CZ2 TRP D 321      67.610  45.309  73.968  1.00  0.00           C  
ATOM    215  CZ3 TRP D 321      69.537  45.008  72.518  1.00  0.00           C  
ATOM    216  CH2 TRP D 321      68.301  44.571  73.031  1.00  0.00           C  
ATOM    217  N   HIS D 322      74.247  48.481  73.740  1.00  0.00           N  
ATOM    218  CA  HIS D 322      75.412  49.065  73.090  1.00  0.00           C  
ATOM    219  C   HIS D 322      74.950  49.614  71.737  1.00  0.00           C  
ATOM    220  O   HIS D 322      73.834  49.352  71.296  1.00  0.00           O  
ATOM    221  CB  HIS D 322      76.500  48.006  72.869  1.00  0.00           C  
ATOM    222  CG  HIS D 322      77.086  47.439  74.129  1.00  0.00           C  
ATOM    223  ND1 HIS D 322      76.575  47.686  75.385  1.00  0.00           N  
ATOM    224  CD2 HIS D 322      78.147  46.616  74.313  1.00  0.00           C  
ATOM    225  CE1 HIS D 322      77.299  47.044  76.287  1.00  0.00           C  
ATOM    226  NE2 HIS D 322      78.258  46.387  75.663  1.00  0.00           N  
ATOM    227  N   ASN D 323      75.816  50.363  71.071  1.00  0.00           N  
ATOM    228  CA  ASN D 323      75.464  50.936  69.784  1.00  0.00           C  
ATOM    229  C   ASN D 323      74.837  49.946  68.802  1.00  0.00           C  
ATOM    230  O   ASN D 323      73.784  50.209  68.224  1.00  0.00           O  
ATOM    231  CB  ASN D 323      76.698  51.571  69.143  1.00  0.00           C  
ATOM    232  CG  ASN D 323      76.392  52.181  67.796  1.00  0.00           C  
ATOM    233  OD1 ASN D 323      76.498  51.525  66.751  1.00  0.00           O  
ATOM    234  ND2 ASN D 323      75.986  53.431  67.809  1.00  0.00           N  
ATOM    235  N   ASP D 324      75.457  48.784  68.631  1.00  0.00           N  
ATOM    236  CA  ASP D 324      74.931  47.836  67.662  1.00  0.00           C  
ATOM    237  C   ASP D 324      73.595  47.202  68.042  1.00  0.00           C  
ATOM    238  O   ASP D 324      72.748  46.978  67.173  1.00  0.00           O  
ATOM    239  CB  ASP D 324      76.004  46.787  67.345  1.00  0.00           C  
ATOM    240  CG  ASP D 324      77.161  47.369  66.525  1.00  0.00           C  
ATOM    241  OD1 ASP D 324      77.129  48.571  66.170  1.00  0.00           O  
ATOM    242  OD2 ASP D 324      78.120  46.630  66.222  1.00  0.00           O  
ATOM    243  N   GLY D 325      73.389  46.924  69.328  1.00  0.00           N  
ATOM    244  CA  GLY D 325      72.117  46.368  69.749  1.00  0.00           C  
ATOM    245  C   GLY D 325      71.041  47.443  69.665  1.00  0.00           C  
ATOM    246  O   GLY D 325      69.919  47.180  69.244  1.00  0.00           O  
ATOM    247  N   TRP D 332      71.391  48.665  70.053  1.00  0.00           N  
ATOM    248  CA  TRP D 332      70.432  49.771  70.003  1.00  0.00           C  
ATOM    249  C   TRP D 332      70.007  50.039  68.551  1.00  0.00           C  
ATOM    250  O   TRP D 332      68.882  50.450  68.295  1.00  0.00           O  
ATOM    251  CB  TRP D 332      71.047  51.020  70.653  1.00  0.00           C  
ATOM    252  CG  TRP D 332      70.063  52.130  70.850  1.00  0.00           C  
ATOM    253  CD1 TRP D 332      70.160  53.396  70.365  1.00  0.00           C  
ATOM    254  CD2 TRP D 332      68.817  52.060  71.562  1.00  0.00           C  
ATOM    255  NE1 TRP D 332      69.047  54.128  70.723  1.00  0.00           N  
ATOM    256  CE2 TRP D 332      68.209  53.331  71.459  1.00  0.00           C  
ATOM    257  CE3 TRP D 332      68.156  51.046  72.277  1.00  0.00           C  
ATOM    258  CZ2 TRP D 332      66.966  53.618  72.044  1.00  0.00           C  
ATOM    259  CZ3 TRP D 332      66.916  51.334  72.861  1.00  0.00           C  
ATOM    260  CH2 TRP D 332      66.339  52.612  72.737  1.00  0.00           C  
ATOM    261  N   THR D 333      70.907  49.789  67.599  1.00  0.00           N  
ATOM    262  CA  THR D 333      70.566  49.971  66.187  1.00  0.00           C  
ATOM    263  C   THR D 333      69.438  49.006  65.794  1.00  0.00           C  
ATOM    264  O   THR D 333      68.500  49.386  65.085  1.00  0.00           O  
ATOM    265  CB  THR D 333      71.794  49.716  65.293  1.00  0.00           C  
ATOM    266  OG1 THR D 333      72.731  50.781  65.491  1.00  0.00           O  
ATOM    267  CG2 THR D 333      71.403  49.657  63.811  1.00  0.00           C  
ATOM    268  N   ILE D 334      69.533  47.756  66.249  1.00  0.00           N  
ATOM    269  CA  ILE D 334      68.505  46.761  65.957  1.00  0.00           C  
ATOM    270  C   ILE D 334      67.180  47.215  66.564  1.00  0.00           C  
ATOM    271  O   ILE D 334      66.129  47.170  65.919  1.00  0.00           O  
ATOM    272  CB  ILE D 334      68.888  45.376  66.538  1.00  0.00           C  
ATOM    273  CG1 ILE D 334      70.186  44.893  65.876  1.00  0.00           C  
ATOM    274  CG2 ILE D 334      67.747  44.386  66.357  1.00  0.00           C  
ATOM    275  CD1 ILE D 334      70.686  43.539  66.396  1.00  0.00           C  
ATOM    276  N   PHE D 335      67.257  47.652  67.818  1.00  0.00           N  
ATOM    277  CA  PHE D 335      66.111  48.140  68.574  1.00  0.00           C  
ATOM    278  C   PHE D 335      65.442  49.279  67.786  1.00  0.00           C  
ATOM    279  O   PHE D 335      64.234  49.271  67.558  1.00  0.00           O  
ATOM    280  CB  PHE D 335      66.627  48.629  69.937  1.00  0.00           C  
ATOM    281  CG  PHE D 335      65.558  48.896  70.963  1.00  0.00           C  
ATOM    282  CD1 PHE D 335      64.636  49.920  70.790  1.00  0.00           C  
ATOM    283  CD2 PHE D 335      65.532  48.162  72.147  1.00  0.00           C  
ATOM    284  CE1 PHE D 335      63.701  50.215  71.788  1.00  0.00           C  
ATOM    285  CE2 PHE D 335      64.600  48.449  73.152  1.00  0.00           C  
ATOM    286  CZ  PHE D 335      63.686  49.481  72.966  1.00  0.00           C  
ATOM    287  N   ARG D 336      66.234  50.251  67.353  1.00  0.00           N  
ATOM    288  CA  ARG D 336      65.681  51.374  66.606  1.00  0.00           C  
ATOM    289  C   ARG D 336      65.068  50.987  65.270  1.00  0.00           C  
ATOM    290  O   ARG D 336      64.062  51.570  64.857  1.00  0.00           O  
ATOM    291  CB  ARG D 336      66.748  52.451  66.398  1.00  0.00           C  
ATOM    292  CG  ARG D 336      67.121  53.147  67.700  1.00  0.00           C  
ATOM    293  CD  ARG D 336      67.988  54.371  67.477  1.00  0.00           C  
ATOM    294  NE  ARG D 336      69.356  54.027  67.116  1.00  0.00           N  
ATOM    295  CZ  ARG D 336      69.898  54.276  65.933  1.00  0.00           C  
ATOM    296  NH1 ARG D 336      69.184  54.874  64.985  1.00  0.00           N  
ATOM    297  NH2 ARG D 336      71.157  53.942  65.700  1.00  0.00           N  
ATOM    298  N   GLU D 337      65.663  50.021  64.578  1.00  0.00           N  
ATOM    299  CA  GLU D 337      65.100  49.614  63.300  1.00  0.00           C  
ATOM    300  C   GLU D 337      63.779  48.891  63.505  1.00  0.00           C  
ATOM    301  O   GLU D 337      62.890  48.960  62.649  1.00  0.00           O  
ATOM    302  CB  GLU D 337      66.090  48.753  62.511  1.00  0.00           C  
ATOM    303  CG  GLU D 337      67.216  49.585  61.913  1.00  0.00           C  
ATOM    304  CD  GLU D 337      66.692  50.775  61.097  1.00  0.00           C  
ATOM    305  OE1 GLU D 337      67.050  51.935  61.421  1.00  0.00           O  
ATOM    306  OE2 GLU D 337      65.916  50.550  60.140  1.00  0.00           O  
ATOM    307  N   LEU D 338      63.632  48.205  64.639  1.00  0.00           N  
ATOM    308  CA  LEU D 338      62.369  47.529  64.926  1.00  0.00           C  
ATOM    309  C   LEU D 338      61.296  48.582  65.208  1.00  0.00           C  
ATOM    310  O   LEU D 338      60.134  48.389  64.855  1.00  0.00           O  
ATOM    311  CB  LEU D 338      62.508  46.572  66.117  1.00  0.00           C  
ATOM    312  CG  LEU D 338      63.206  45.253  65.786  1.00  0.00           C  
ATOM    313  CD1 LEU D 338      63.396  44.436  67.057  1.00  0.00           C  
ATOM    314  CD2 LEU D 338      62.364  44.477  64.780  1.00  0.00           C  
ATOM    315  N   GLU D 339      61.681  49.694  65.841  1.00  0.00           N  
ATOM    316  CA  GLU D 339      60.717  50.760  66.111  1.00  0.00           C  
ATOM    317  C   GLU D 339      60.250  51.379  64.800  1.00  0.00           C  
ATOM    318  O   GLU D 339      59.069  51.663  64.636  1.00  0.00           O  
ATOM    319  CB  GLU D 339      61.325  51.852  66.988  1.00  0.00           C  
ATOM    320  CG  GLU D 339      61.625  51.395  68.392  1.00  0.00           C  
ATOM    321  CD  GLU D 339      61.923  52.550  69.320  1.00  0.00           C  
ATOM    322  OE1 GLU D 339      62.667  53.473  68.914  1.00  0.00           O  
ATOM    323  OE2 GLU D 339      61.417  52.530  70.461  1.00  0.00           O  
ATOM    324  N   VAL D 340      61.184  51.597  63.878  1.00  0.00           N  
ATOM    325  CA  VAL D 340      60.845  52.163  62.574  1.00  0.00           C  
ATOM    326  C   VAL D 340      59.864  51.228  61.861  1.00  0.00           C  
ATOM    327  O   VAL D 340      58.890  51.672  61.243  1.00  0.00           O  
ATOM    328  CB  VAL D 340      62.118  52.350  61.716  1.00  0.00           C  
ATOM    329  CG1 VAL D 340      61.749  52.701  60.272  1.00  0.00           C  
ATOM    330  CG2 VAL D 340      62.974  53.457  62.313  1.00  0.00           C  
ATOM    331  N   PHE D 341      60.126  49.929  61.945  1.00  0.00           N  
ATOM    332  CA  PHE D 341      59.261  48.935  61.332  1.00  0.00           C  
ATOM    333  C   PHE D 341      57.872  48.985  61.959  1.00  0.00           C  
ATOM    334  O   PHE D 341      56.867  49.061  61.255  1.00  0.00           O  
ATOM    335  CB  PHE D 341      59.885  47.545  61.499  1.00  0.00           C  
ATOM    336  CG  PHE D 341      58.984  46.422  61.109  1.00  0.00           C  
ATOM    337  CD1 PHE D 341      58.541  46.283  59.795  1.00  0.00           C  
ATOM    338  CD2 PHE D 341      58.583  45.488  62.057  1.00  0.00           C  
ATOM    339  CE1 PHE D 341      57.706  45.215  59.439  1.00  0.00           C  
ATOM    340  CE2 PHE D 341      57.755  44.424  61.717  1.00  0.00           C  
ATOM    341  CZ  PHE D 341      57.317  44.288  60.405  1.00  0.00           C  
ATOM    342  N   VAL D 342      57.806  48.958  63.285  1.00  0.00           N  
ATOM    343  CA  VAL D 342      56.515  49.014  63.942  1.00  0.00           C  
ATOM    344  C   VAL D 342      55.761  50.286  63.552  1.00  0.00           C  
ATOM    345  O   VAL D 342      54.575  50.235  63.239  1.00  0.00           O  
ATOM    346  CB  VAL D 342      56.678  48.931  65.471  1.00  0.00           C  
ATOM    347  CG1 VAL D 342      55.336  49.187  66.149  1.00  0.00           C  
ATOM    348  CG2 VAL D 342      57.189  47.540  65.848  1.00  0.00           C  
ATOM    349  N   ARG D 343      56.453  51.421  63.557  1.00  0.00           N  
ATOM    350  CA  ARG D 343      55.820  52.677  63.176  1.00  0.00           C  
ATOM    351  C   ARG D 343      55.241  52.614  61.769  1.00  0.00           C  
ATOM    352  O   ARG D 343      54.154  53.142  61.528  1.00  0.00           O  
ATOM    353  CB  ARG D 343      56.815  53.834  63.271  1.00  0.00           C  
ATOM    354  CG  ARG D 343      57.064  54.265  64.699  1.00  0.00           C  
ATOM    355  CD  ARG D 343      57.934  55.503  64.791  1.00  0.00           C  
ATOM    356  NE  ARG D 343      57.991  55.948  66.176  1.00  0.00           N  
ATOM    357  CZ  ARG D 343      59.094  56.018  66.907  1.00  0.00           C  
ATOM    358  NH1 ARG D 343      60.268  55.679  66.383  1.00  0.00           N  
ATOM    359  NH2 ARG D 343      59.014  56.394  68.181  1.00  0.00           N  
ATOM    360  N   SER D 344      55.945  51.973  60.841  1.00  0.00           N  
ATOM    361  CA  SER D 344      55.436  51.892  59.475  1.00  0.00           C  
ATOM    362  C   SER D 344      54.100  51.152  59.474  1.00  0.00           C  
ATOM    363  O   SER D 344      53.177  51.510  58.739  1.00  0.00           O  
ATOM    364  CB  SER D 344      56.454  51.203  58.547  1.00  0.00           C  
ATOM    365  OG  SER D 344      56.545  49.808  58.767  1.00  0.00           O  
ATOM    366  N   LYS D 345      53.982  50.139  60.323  1.00  0.00           N  
ATOM    367  CA  LYS D 345      52.739  49.383  60.414  1.00  0.00           C  
ATOM    368  C   LYS D 345      51.682  50.177  61.201  1.00  0.00           C  
ATOM    369  O   LYS D 345      50.489  50.100  60.889  1.00  0.00           O  
ATOM    370  CB  LYS D 345      52.994  48.023  61.071  1.00  0.00           C  
ATOM    371  CG  LYS D 345      53.978  47.130  60.316  1.00  0.00           C  
ATOM    372  CD  LYS D 345      53.409  46.579  59.003  1.00  0.00           C  
ATOM    373  CE  LYS D 345      54.428  45.674  58.307  1.00  0.00           C  
ATOM    374  NZ  LYS D 345      54.014  45.205  56.938  1.00  0.00           N  
ATOM    375  N   LEU D 347      52.109  50.944  62.205  1.00  0.00           N  
ATOM    376  CA  LEU D 347      51.172  51.760  62.994  1.00  0.00           C  
ATOM    377  C   LEU D 347      50.476  52.743  62.045  1.00  0.00           C  
ATOM    378  O   LEU D 347      49.257  52.922  62.097  1.00  0.00           O  
ATOM    379  CB  LEU D 347      51.901  52.576  64.083  1.00  0.00           C  
ATOM    380  CG  LEU D 347      52.593  51.921  65.290  1.00  0.00           C  
ATOM    381  CD1 LEU D 347      53.226  53.014  66.175  1.00  0.00           C  
ATOM    382  CD2 LEU D 347      51.584  51.104  66.095  1.00  0.00           C  
ATOM    383  N   LYS D 348      51.267  53.374  61.182  1.00  0.00           N  
ATOM    384  CA  LYS D 348      50.749  54.352  60.227  1.00  0.00           C  
ATOM    385  C   LYS D 348      49.690  53.730  59.338  1.00  0.00           C  
ATOM    386  O   LYS D 348      48.605  54.286  59.151  1.00  0.00           O  
ATOM    387  CB  LYS D 348      51.886  54.889  59.355  1.00  0.00           C  
ATOM    388  CG  LYS D 348      51.442  55.937  58.340  1.00  0.00           C  
ATOM    389  CD  LYS D 348      52.607  56.430  57.500  1.00  0.00           C  
ATOM    390  CE  LYS D 348      52.160  57.521  56.537  1.00  0.00           C  
ATOM    391  NZ  LYS D 348      53.296  58.108  55.772  1.00  0.00           N  
ATOM    392  N   GLU D 349      50.031  52.574  58.787  1.00  0.00           N  
ATOM    393  CA  GLU D 349      49.149  51.830  57.909  1.00  0.00           C  
ATOM    394  C   GLU D 349      47.846  51.481  58.616  1.00  0.00           C  
ATOM    395  O   GLU D 349      46.759  51.715  58.084  1.00  0.00           O  
ATOM    396  CB  GLU D 349      49.860  50.551  57.449  1.00  0.00           C  
ATOM    397  CG  GLU D 349      48.988  49.578  56.671  1.00  0.00           C  
ATOM    398  CD  GLU D 349      49.744  48.323  56.264  1.00  0.00           C  
ATOM    399  OE1 GLU D 349      49.120  47.414  55.679  1.00  0.00           O  
ATOM    400  OE2 GLU D 349      50.964  48.242  56.530  1.00  0.00           O  
ATOM    401  N   TYR D 352      47.965  50.945  59.829  1.00  0.00           N  
ATOM    402  CA  TYR D 352      46.805  50.531  60.610  1.00  0.00           C  
ATOM    403  C   TYR D 352      46.091  51.638  61.396  1.00  0.00           C  
ATOM    404  O   TYR D 352      45.230  51.353  62.226  1.00  0.00           O  
ATOM    405  CB  TYR D 352      47.199  49.382  61.548  1.00  0.00           C  
ATOM    406  CG  TYR D 352      47.331  48.026  60.867  1.00  0.00           C  
ATOM    407  CD1 TYR D 352      48.325  47.783  59.913  1.00  0.00           C  
ATOM    408  CD2 TYR D 352      46.468  46.978  61.193  1.00  0.00           C  
ATOM    409  CE1 TYR D 352      48.453  46.521  59.301  1.00  0.00           C  
ATOM    410  CE2 TYR D 352      46.586  45.719  60.591  1.00  0.00           C  
ATOM    411  CZ  TYR D 352      47.578  45.497  59.649  1.00  0.00           C  
ATOM    412  OH  TYR D 352      47.689  44.249  59.066  1.00  0.00           O  
ATOM    413  N   GLN D 361      46.461  52.892  61.141  1.00  0.00           N  
ATOM    414  CA  GLN D 361      45.826  54.055  61.772  1.00  0.00           C  
ATOM    415  C   GLN D 361      45.917  54.175  63.297  1.00  0.00           C  
ATOM    416  O   GLN D 361      44.907  54.054  63.992  1.00  0.00           O  
ATOM    417  CB  GLN D 361      44.347  54.102  61.375  1.00  0.00           C  
ATOM    418  CG  GLN D 361      44.101  53.916  59.886  1.00  0.00           C  
ATOM    419  CD  GLN D 361      44.653  55.051  59.047  1.00  0.00           C  
ATOM    420  OE1 GLN D 361      44.834  54.903  57.838  1.00  0.00           O  
ATOM    421  NE2 GLN D 361      44.912  56.198  59.678  1.00  0.00           N  
ATOM    422  N   TYR D 362      47.115  54.441  63.808  1.00  0.00           N  
ATOM    423  CA  TYR D 362      47.336  54.587  65.247  1.00  0.00           C  
ATOM    424  C   TYR D 362      47.998  55.920  65.575  1.00  0.00           C  
ATOM    425  O   TYR D 362      48.814  56.411  64.799  1.00  0.00           O  
ATOM    426  CB  TYR D 362      48.292  53.503  65.775  1.00  0.00           C  
ATOM    427  CG  TYR D 362      47.722  52.123  65.987  1.00  0.00           C  
ATOM    428  CD1 TYR D 362      47.476  51.268  64.913  1.00  0.00           C  
ATOM    429  CD2 TYR D 362      47.487  51.645  67.275  1.00  0.00           C  
ATOM    430  CE1 TYR D 362      47.017  49.970  65.119  1.00  0.00           C  
ATOM    431  CE2 TYR D 362      47.026  50.349  67.494  1.00  0.00           C  
ATOM    432  CZ  TYR D 362      46.796  49.513  66.407  1.00  0.00           C  
ATOM    433  OH  TYR D 362      46.357  48.226  66.631  1.00  0.00           O  
ATOM    434  N   GLN D 363      47.647  56.493  66.723  1.00  0.00           N  
ATOM    435  CA  GLN D 363      48.306  57.704  67.208  1.00  0.00           C  
ATOM    436  C   GLN D 363      49.493  57.114  67.978  1.00  0.00           C  
ATOM    437  O   GLN D 363      49.502  55.919  68.265  1.00  0.00           O  
ATOM    438  CB  GLN D 363      47.457  58.450  68.241  1.00  0.00           C  
ATOM    439  CG  GLN D 363      46.132  58.973  67.761  1.00  0.00           C  
ATOM    440  CD  GLN D 363      45.375  59.713  68.857  1.00  0.00           C  
ATOM    441  OE1 GLN D 363      44.203  60.036  68.693  1.00  0.00           O  
ATOM    442  NE2 GLN D 363      46.044  59.982  69.976  1.00  0.00           N  
ATOM    443  N   GLU D 364      50.488  57.936  68.296  1.00  0.00           N  
ATOM    444  CA  GLU D 364      51.613  57.476  69.107  1.00  0.00           C  
ATOM    445  C   GLU D 364      51.837  58.537  70.184  1.00  0.00           C  
ATOM    446  O   GLU D 364      51.984  59.723  69.885  1.00  0.00           O  
ATOM    447  CB  GLU D 364      52.904  57.288  68.302  1.00  0.00           C  
ATOM    448  CG  GLU D 364      53.963  56.509  69.122  1.00  0.00           C  
ATOM    449  CD  GLU D 364      55.340  56.446  68.479  1.00  0.00           C  
ATOM    450  OE1 GLU D 364      55.417  56.301  67.241  1.00  0.00           O  
ATOM    451  OE2 GLU D 364      56.347  56.524  69.224  1.00  0.00           O  
ATOM    452  N   VAL D 365      51.858  58.097  71.439  1.00  0.00           N  
ATOM    453  CA  VAL D 365      52.030  58.999  72.573  1.00  0.00           C  
ATOM    454  C   VAL D 365      53.179  58.537  73.471  1.00  0.00           C  
ATOM    455  O   VAL D 365      53.866  57.565  73.164  1.00  0.00           O  
ATOM    456  CB  VAL D 365      50.730  59.011  73.423  1.00  0.00           C  
ATOM    457  CG1 VAL D 365      49.543  59.409  72.549  1.00  0.00           C  
ATOM    458  CG2 VAL D 365      50.478  57.627  74.027  1.00  0.00           C  
ATOM    459  N   LYS D 366      53.399  59.259  74.566  1.00  0.00           N  
ATOM    460  CA  LYS D 366      54.410  58.872  75.549  1.00  0.00           C  
ATOM    461  C   LYS D 366      53.860  59.281  76.912  1.00  0.00           C  
ATOM    462  O   LYS D 366      53.597  60.456  77.150  1.00  0.00           O  
ATOM    463  CB  LYS D 366      55.746  59.576  75.295  1.00  0.00           C  
ATOM    464  CG  LYS D 366      56.921  59.038  76.144  1.00  0.00           C  
ATOM    465  CD  LYS D 366      57.351  57.645  75.680  1.00  0.00           C  
ATOM    466  CE  LYS D 366      58.715  57.247  76.263  1.00  0.00           C  
ATOM    467  NZ  LYS D 366      59.090  55.849  75.877  1.00  0.00           N  
ATOM    468  N   GLY D 368      53.677  58.307  77.799  1.00  0.00           N  
ATOM    469  CA  GLY D 368      53.158  58.601  79.125  1.00  0.00           C  
ATOM    470  C   GLY D 368      54.280  58.711  80.138  1.00  0.00           C  
ATOM    471  O   GLY D 368      55.402  58.287  79.861  1.00  0.00           O  
ATOM    472  N   PRO D 370      54.013  59.277  81.323  1.00  0.00           N  
ATOM    473  CA  PRO D 370      55.042  59.423  82.356  1.00  0.00           C  
ATOM    474  C   PRO D 370      55.495  58.088  82.955  1.00  0.00           C  
ATOM    475  O   PRO D 370      54.750  57.099  82.947  1.00  0.00           O  
ATOM    476  CB  PRO D 370      54.372  60.342  83.380  1.00  0.00           C  
ATOM    477  CG  PRO D 370      52.943  59.991  83.267  1.00  0.00           C  
ATOM    478  CD  PRO D 370      52.741  59.875  81.760  1.00  0.00           C  
ATOM    479  N   PHE D 371      56.722  58.066  83.468  1.00  0.00           N  
ATOM    480  CA  PHE D 371      57.276  56.852  84.059  1.00  0.00           C  
ATOM    481  C   PHE D 371      56.680  56.567  85.418  1.00  0.00           C  
ATOM    482  O   PHE D 371      56.693  55.433  85.879  1.00  0.00           O  
ATOM    483  CB  PHE D 371      58.796  56.966  84.245  1.00  0.00           C  
ATOM    484  CG  PHE D 371      59.594  56.528  83.052  1.00  0.00           C  
ATOM    485  CD1 PHE D 371      59.946  57.439  82.063  1.00  0.00           C  
ATOM    486  CD2 PHE D 371      60.007  55.202  82.926  1.00  0.00           C  
ATOM    487  CE1 PHE D 371      60.700  57.046  80.960  1.00  0.00           C  
ATOM    488  CE2 PHE D 371      60.766  54.792  81.824  1.00  0.00           C  
ATOM    489  CZ  PHE D 371      61.112  55.717  80.839  1.00  0.00           C  
ATOM    490  N   MET D 372      56.151  57.609  86.043  1.00  0.00           N  
ATOM    491  CA  MET D 372      55.618  57.505  87.388  1.00  0.00           C  
ATOM    492  C   MET D 372      54.263  58.154  87.551  1.00  0.00           C  
ATOM    493  O   MET D 372      53.971  59.140  86.891  1.00  0.00           O  
ATOM    494  CB  MET D 372      56.560  58.241  88.317  1.00  0.00           C  
ATOM    495  CG  MET D 372      57.114  57.456  89.433  1.00  0.00           C  
ATOM    496  SD  MET D 372      57.933  58.710  90.403  1.00  0.00           S  
ATOM    497  CE  MET D 372      59.485  58.920  89.518  1.00  0.00           C  
ATOM    498  N   MET D 373      53.445  57.600  88.436  1.00  0.00           N  
ATOM    499  CA  MET D 373      52.151  58.194  88.748  1.00  0.00           C  
ATOM    500  C   MET D 373      51.826  57.851  90.194  1.00  0.00           C  
ATOM    501  O   MET D 373      52.284  56.838  90.714  1.00  0.00           O  
ATOM    502  CB  MET D 373      51.043  57.690  87.827  1.00  0.00           C  
ATOM    503  CG  MET D 373      51.199  58.173  86.395  1.00  0.00           C  
ATOM    504  SD  MET D 373      49.663  58.150  85.474  1.00  0.00           S  
ATOM    505  CE  MET D 373      49.516  56.393  85.080  1.00  0.00           C  
ATOM    506  N   ASP D 374      51.044  58.715  90.831  1.00  0.00           N  
ATOM    507  CA  ASP D 374      50.651  58.550  92.229  1.00  0.00           C  
ATOM    508  C   ASP D 374      50.072  57.160  92.465  1.00  0.00           C  
ATOM    509  O   ASP D 374      49.279  56.671  91.659  1.00  0.00           O  
ATOM    510  CB  ASP D 374      49.615  59.623  92.595  1.00  0.00           C  
ATOM    511  CG  ASP D 374      49.420  59.778  94.105  1.00  0.00           C  
ATOM    512  OD1 ASP D 374      49.130  58.782  94.802  1.00  0.00           O  
ATOM    513  OD2 ASP D 374      49.536  60.920  94.599  1.00  0.00           O  
ATOM    514  N   ARG D 375      50.442  56.549  93.577  1.00  0.00           N  
ATOM    515  CA  ARG D 375      49.956  55.208  93.853  1.00  0.00           C  
ATOM    516  C   ARG D 375      48.435  55.166  93.966  1.00  0.00           C  
ATOM    517  O   ARG D 375      47.819  54.125  93.742  1.00  0.00           O  
ATOM    518  CB  ARG D 375      50.590  54.658  95.137  1.00  0.00           C  
ATOM    519  CG  ARG D 375      50.257  53.199  95.376  1.00  0.00           C  
ATOM    520  CD  ARG D 375      49.633  52.981  96.724  1.00  0.00           C  
ATOM    521  NE  ARG D 375      50.622  53.019  97.791  1.00  0.00           N  
ATOM    522  CZ  ARG D 375      50.324  52.835  99.072  1.00  0.00           C  
ATOM    523  NH1 ARG D 375      49.064  52.607  99.429  1.00  0.00           N  
ATOM    524  NH2 ARG D 375      51.283  52.862  99.988  1.00  0.00           N  
ATOM    525  N   VAL D 376      47.819  56.294  94.307  1.00  0.00           N  
ATOM    526  CA  VAL D 376      46.367  56.321  94.420  1.00  0.00           C  
ATOM    527  C   VAL D 376      45.719  55.932  93.095  1.00  0.00           C  
ATOM    528  O   VAL D 376      44.669  55.283  93.069  1.00  0.00           O  
ATOM    529  CB  VAL D 376      45.873  57.722  94.873  1.00  0.00           C  
ATOM    530  CG1 VAL D 376      44.352  57.772  94.871  1.00  0.00           C  
ATOM    531  CG2 VAL D 376      46.394  58.005  96.272  1.00  0.00           C  
ATOM    532  N   LEU D 377      46.343  56.324  91.990  1.00  0.00           N  
ATOM    533  CA  LEU D 377      45.814  55.969  90.684  1.00  0.00           C  
ATOM    534  C   LEU D 377      45.923  54.462  90.473  1.00  0.00           C  
ATOM    535  O   LEU D 377      45.026  53.844  89.917  1.00  0.00           O  
ATOM    536  CB  LEU D 377      46.571  56.724  89.591  1.00  0.00           C  
ATOM    537  CG  LEU D 377      46.252  56.496  88.110  1.00  0.00           C  
ATOM    538  CD1 LEU D 377      46.674  57.742  87.318  1.00  0.00           C  
ATOM    539  CD2 LEU D 377      46.971  55.258  87.600  1.00  0.00           C  
ATOM    540  N   TRP D 378      47.035  53.878  90.913  1.00  0.00           N  
ATOM    541  CA  TRP D 378      47.244  52.442  90.761  1.00  0.00           C  
ATOM    542  C   TRP D 378      46.328  51.649  91.695  1.00  0.00           C  
ATOM    543  O   TRP D 378      46.118  50.453  91.500  1.00  0.00           O  
ATOM    544  CB  TRP D 378      48.721  52.084  90.995  1.00  0.00           C  
ATOM    545  CG  TRP D 378      49.624  52.719  89.977  1.00  0.00           C  
ATOM    546  CD1 TRP D 378      50.364  53.860  90.127  1.00  0.00           C  
ATOM    547  CD2 TRP D 378      49.821  52.292  88.624  1.00  0.00           C  
ATOM    548  NE1 TRP D 378      51.004  54.168  88.953  1.00  0.00           N  
ATOM    549  CE2 TRP D 378      50.687  53.222  88.012  1.00  0.00           C  
ATOM    550  CE3 TRP D 378      49.347  51.210  87.868  1.00  0.00           C  
ATOM    551  CZ2 TRP D 378      51.090  53.107  86.675  1.00  0.00           C  
ATOM    552  CZ3 TRP D 378      49.748  51.094  86.538  1.00  0.00           C  
ATOM    553  CH2 TRP D 378      50.611  52.039  85.959  1.00  0.00           C  
ATOM    554  N   GLU D 388      45.784  52.321  92.708  1.00  0.00           N  
ATOM    555  CA  GLU D 388      44.843  51.651  93.604  1.00  0.00           C  
ATOM    556  C   GLU D 388      43.504  51.602  92.866  1.00  0.00           C  
ATOM    557  O   GLU D 388      42.817  50.580  92.872  1.00  0.00           O  
ATOM    558  CB  GLU D 388      44.679  52.425  94.927  1.00  0.00           C  
ATOM    559  CG  GLU D 388      45.900  52.367  95.837  1.00  0.00           C  
ATOM    560  CD  GLU D 388      45.713  53.105  97.160  1.00  0.00           C  
ATOM    561  OE1 GLU D 388      44.644  53.718  97.373  1.00  0.00           O  
ATOM    562  OE2 GLU D 388      46.646  53.074  97.992  1.00  0.00           O  
ATOM    563  N   LYS D 389      43.150  52.710  92.217  1.00  0.00           N  
ATOM    564  CA  LYS D 389      41.884  52.792  91.484  1.00  0.00           C  
ATOM    565  C   LYS D 389      41.785  51.779  90.349  1.00  0.00           C  
ATOM    566  O   LYS D 389      40.713  51.236  90.093  1.00  0.00           O  
ATOM    567  CB  LYS D 389      41.687  54.197  90.910  1.00  0.00           C  
ATOM    568  CG  LYS D 389      41.710  55.308  91.943  1.00  0.00           C  
ATOM    569  CD  LYS D 389      41.915  56.659  91.269  1.00  0.00           C  
ATOM    570  CE  LYS D 389      40.615  57.235  90.746  1.00  0.00           C  
ATOM    571  NZ  LYS D 389      39.809  57.827  91.849  1.00  0.00           N  
ATOM    572  N   THR D 390      42.900  51.523  89.669  1.00  0.00           N  
ATOM    573  CA  THR D 390      42.893  50.578  88.553  1.00  0.00           C  
ATOM    574  C   THR D 390      42.844  49.130  89.001  1.00  0.00           C  
ATOM    575  O   THR D 390      42.492  48.249  88.222  1.00  0.00           O  
ATOM    576  CB  THR D 390      44.146  50.733  87.669  1.00  0.00           C  
ATOM    577  OG1 THR D 390      45.312  50.403  88.438  1.00  0.00           O  
ATOM    578  CG2 THR D 390      44.256  52.152  87.135  1.00  0.00           C  
ATOM    579  N   GLY D 397      43.199  48.879  90.255  1.00  0.00           N  
ATOM    580  CA  GLY D 397      43.213  47.520  90.759  1.00  0.00           C  
ATOM    581  C   GLY D 397      44.622  46.945  90.778  1.00  0.00           C  
ATOM    582  O   GLY D 397      44.842  45.826  91.245  1.00  0.00           O  
ATOM    583  N   HIS D 398      45.596  47.698  90.271  1.00  0.00           N  
ATOM    584  CA  HIS D 398      46.965  47.191  90.270  1.00  0.00           C  
ATOM    585  C   HIS D 398      47.537  47.032  91.677  1.00  0.00           C  
ATOM    586  O   HIS D 398      48.308  46.114  91.943  1.00  0.00           O  
ATOM    587  CB  HIS D 398      47.899  48.108  89.473  1.00  0.00           C  
ATOM    588  CG  HIS D 398      47.803  47.936  87.987  1.00  0.00           C  
ATOM    589  ND1 HIS D 398      46.856  48.579  87.221  1.00  0.00           N  
ATOM    590  CD2 HIS D 398      48.556  47.211  87.125  1.00  0.00           C  
ATOM    591  CE1 HIS D 398      47.032  48.261  85.949  1.00  0.00           C  
ATOM    592  NE2 HIS D 398      48.056  47.433  85.865  1.00  0.00           N  
ATOM    593  N   TRP D 404      47.169  47.932  92.580  1.00  0.00           N  
ATOM    594  CA  TRP D 404      47.697  47.845  93.936  1.00  0.00           C  
ATOM    595  C   TRP D 404      47.245  46.566  94.643  1.00  0.00           C  
ATOM    596  O   TRP D 404      48.006  45.973  95.406  1.00  0.00           O  
ATOM    597  CB  TRP D 404      47.291  49.086  94.741  1.00  0.00           C  
ATOM    598  CG  TRP D 404      47.973  49.184  96.076  1.00  0.00           C  
ATOM    599  CD1 TRP D 404      47.380  49.153  97.309  1.00  0.00           C  
ATOM    600  CD2 TRP D 404      49.381  49.313  96.310  1.00  0.00           C  
ATOM    601  NE1 TRP D 404      48.336  49.253  98.296  1.00  0.00           N  
ATOM    602  CE2 TRP D 404      49.571  49.349  97.711  1.00  0.00           C  
ATOM    603  CE3 TRP D 404      50.501  49.401  95.470  1.00  0.00           C  
ATOM    604  CZ2 TRP D 404      50.839  49.466  98.291  1.00  0.00           C  
ATOM    605  CZ3 TRP D 404      51.765  49.519  96.050  1.00  0.00           C  
ATOM    606  CH2 TRP D 404      51.918  49.548  97.448  1.00  0.00           C  
ATOM    607  N   ASP D 406      46.017  46.127  94.376  1.00  0.00           N  
ATOM    608  CA  ASP D 406      45.502  44.916  95.009  1.00  0.00           C  
ATOM    609  C   ASP D 406      45.823  43.633  94.247  1.00  0.00           C  
ATOM    610  O   ASP D 406      45.938  42.561  94.843  1.00  0.00           O  
ATOM    611  CB  ASP D 406      43.979  45.003  95.172  1.00  0.00           C  
ATOM    612  CG  ASP D 406      43.551  46.069  96.158  1.00  0.00           C  
ATOM    613  OD1 ASP D 406      44.123  46.119  97.265  1.00  0.00           O  
ATOM    614  OD2 ASP D 406      42.629  46.847  95.834  1.00  0.00           O  
ATOM    615  N   ASN D 486      45.982  43.745  92.933  1.00  0.00           N  
ATOM    616  CA  ASN D 486      46.225  42.574  92.095  1.00  0.00           C  
ATOM    617  C   ASN D 486      47.587  42.482  91.423  1.00  0.00           C  
ATOM    618  O   ASN D 486      47.893  41.474  90.785  1.00  0.00           O  
ATOM    619  CB  ASN D 486      45.145  42.516  91.016  1.00  0.00           C  
ATOM    620  CG  ASN D 486      43.752  42.402  91.601  1.00  0.00           C  
ATOM    621  OD1 ASN D 486      43.345  41.332  92.060  1.00  0.00           O  
ATOM    622  ND2 ASN D 486      43.023  43.510  91.610  1.00  0.00           N  
ATOM    623  N   TYR D 487      48.415  43.507  91.580  1.00  0.00           N  
ATOM    624  CA  TYR D 487      49.720  43.519  90.925  1.00  0.00           C  
ATOM    625  C   TYR D 487      50.773  44.155  91.829  1.00  0.00           C  
ATOM    626  O   TYR D 487      51.806  44.630  91.361  1.00  0.00           O  
ATOM    627  CB  TYR D 487      49.599  44.324  89.628  1.00  0.00           C  
ATOM    628  CG  TYR D 487      50.412  43.808  88.468  1.00  0.00           C  
ATOM    629  CD1 TYR D 487      50.112  42.587  87.872  1.00  0.00           C  
ATOM    630  CD2 TYR D 487      51.468  44.555  87.949  1.00  0.00           C  
ATOM    631  CE1 TYR D 487      50.844  42.126  86.777  1.00  0.00           C  
ATOM    632  CE2 TYR D 487      52.205  44.105  86.865  1.00  0.00           C  
ATOM    633  CZ  TYR D 487      51.891  42.894  86.282  1.00  0.00           C  
ATOM    634  OH  TYR D 487      52.624  42.459  85.207  1.00  0.00           O  
ATOM    635  N   LYS D 488      50.512  44.139  93.131  1.00  0.00           N  
ATOM    636  CA  LYS D 488      51.397  44.752  94.113  1.00  0.00           C  
ATOM    637  C   LYS D 488      52.869  44.341  94.064  1.00  0.00           C  
ATOM    638  O   LYS D 488      53.753  45.193  93.993  1.00  0.00           O  
ATOM    639  CB  LYS D 488      50.843  44.491  95.524  1.00  0.00           C  
ATOM    640  CG  LYS D 488      51.423  45.391  96.599  1.00  0.00           C  
ATOM    641  CD  LYS D 488      50.980  44.955  97.992  1.00  0.00           C  
ATOM    642  CE  LYS D 488      49.464  44.878  98.129  1.00  0.00           C  
ATOM    643  NZ  LYS D 488      48.816  46.219  98.113  1.00  0.00           N  
ATOM    644  N   ASP D 495      53.141  43.043  94.098  1.00  0.00           N  
ATOM    645  CA  ASP D 495      54.524  42.577  94.108  1.00  0.00           C  
ATOM    646  C   ASP D 495      55.350  42.928  92.882  1.00  0.00           C  
ATOM    647  O   ASP D 495      56.580  42.939  92.945  1.00  0.00           O  
ATOM    648  CB  ASP D 495      54.572  41.065  94.329  1.00  0.00           C  
ATOM    649  CG  ASP D 495      53.883  40.645  95.614  1.00  0.00           C  
ATOM    650  OD1 ASP D 495      54.103  41.307  96.652  1.00  0.00           O  
ATOM    651  OD2 ASP D 495      53.129  39.649  95.590  1.00  0.00           O  
ATOM    652  N   ALA D 496      54.689  43.220  91.769  1.00  0.00           N  
ATOM    653  CA  ALA D 496      55.414  43.548  90.549  1.00  0.00           C  
ATOM    654  C   ALA D 496      55.815  45.010  90.433  1.00  0.00           C  
ATOM    655  O   ALA D 496      56.681  45.353  89.625  1.00  0.00           O  
ATOM    656  CB  ALA D 496      54.579  43.163  89.341  1.00  0.00           C  
ATOM    657  N   MET D 497      55.207  45.873  91.238  1.00  0.00           N  
ATOM    658  CA  MET D 497      55.500  47.295  91.125  1.00  0.00           C  
ATOM    659  C   MET D 497      56.571  47.886  92.030  1.00  0.00           C  
ATOM    660  O   MET D 497      56.619  47.608  93.229  1.00  0.00           O  
ATOM    661  CB  MET D 497      54.206  48.108  91.293  1.00  0.00           C  
ATOM    662  CG  MET D 497      53.167  47.852  90.208  1.00  0.00           C  
ATOM    663  SD  MET D 497      51.741  48.948  90.335  1.00  0.00           S  
ATOM    664  CE  MET D 497      51.042  48.377  91.891  1.00  0.00           C  
ATOM    665  N   PHE D 498      57.446  48.689  91.430  1.00  0.00           N  
ATOM    666  CA  PHE D 498      58.488  49.400  92.164  1.00  0.00           C  
ATOM    667  C   PHE D 498      57.810  50.674  92.641  1.00  0.00           C  
ATOM    668  O   PHE D 498      57.028  51.286  91.903  1.00  0.00           O  
ATOM    669  CB  PHE D 498      59.637  49.817  91.239  1.00  0.00           C  
ATOM    670  CG  PHE D 498      60.544  48.703  90.847  1.00  0.00           C  
ATOM    671  CD1 PHE D 498      61.566  48.292  91.698  1.00  0.00           C  
ATOM    672  CD2 PHE D 498      60.400  48.081  89.614  1.00  0.00           C  
ATOM    673  CE1 PHE D 498      62.441  47.269  91.319  1.00  0.00           C  
ATOM    674  CE2 PHE D 498      61.263  47.061  89.225  1.00  0.00           C  
ATOM    675  CZ  PHE D 498      62.289  46.655  90.081  1.00  0.00           C  
ATOM    676  N   THR D 499      58.097  51.074  93.872  1.00  0.00           N  
ATOM    677  CA  THR D 499      57.512  52.289  94.411  1.00  0.00           C  
ATOM    678  C   THR D 499      58.602  53.257  94.830  1.00  0.00           C  
ATOM    679  O   THR D 499      59.746  52.864  95.075  1.00  0.00           O  
ATOM    680  CB  THR D 499      56.635  52.002  95.639  1.00  0.00           C  
ATOM    681  OG1 THR D 499      57.437  51.403  96.658  1.00  0.00           O  
ATOM    682  CG2 THR D 499      55.489  51.065  95.273  1.00  0.00           C  
ATOM    683  N   THR D 500      58.241  54.532  94.896  1.00  0.00           N  
ATOM    684  CA  THR D 500      59.174  55.564  95.317  1.00  0.00           C  
ATOM    685  C   THR D 500      58.307  56.672  95.882  1.00  0.00           C  
ATOM    686  O   THR D 500      57.089  56.626  95.767  1.00  0.00           O  
ATOM    687  CB  THR D 500      60.041  56.084  94.135  1.00  0.00           C  
ATOM    688  OG1 THR D 500      61.080  56.924  94.651  1.00  0.00           O  
ATOM    689  CG2 THR D 500      59.204  56.869  93.129  1.00  0.00           C  
ATOM    690  N   SER D 501      58.914  57.660  96.513  1.00  0.00           N  
ATOM    691  CA  SER D 501      58.109  58.727  97.081  1.00  0.00           C  
ATOM    692  C   SER D 501      58.757  60.089  96.922  1.00  0.00           C  
ATOM    693  O   SER D 501      59.952  60.206  96.632  1.00  0.00           O  
ATOM    694  CB  SER D 501      57.858  58.447  98.566  1.00  0.00           C  
ATOM    695  OG  SER D 501      59.085  58.333  99.250  1.00  0.00           O  
ATOM    696  N   SER D 502      57.937  61.116  97.090  1.00  0.00           N  
ATOM    697  CA  SER D 502      58.382  62.496  97.010  1.00  0.00           C  
ATOM    698  C   SER D 502      57.394  63.386  97.738  1.00  0.00           C  
ATOM    699  O   SER D 502      56.192  63.299  97.516  1.00  0.00           O  
ATOM    700  CB  SER D 502      58.483  62.969  95.558  1.00  0.00           C  
ATOM    701  OG  SER D 502      58.666  64.380  95.520  1.00  0.00           O  
ATOM    702  N   GLU D 651      57.915  64.233  98.615  1.00  0.00           N  
ATOM    703  CA  GLU D 651      57.089  65.174  99.355  1.00  0.00           C  
ATOM    704  C   GLU D 651      55.826  64.571  99.969  1.00  0.00           C  
ATOM    705  O   GLU D 651      54.712  65.048  99.744  1.00  0.00           O  
ATOM    706  CB  GLU D 651      56.755  66.359  98.441  1.00  0.00           C  
ATOM    707  CG  GLU D 651      58.020  67.070  97.947  1.00  0.00           C  
ATOM    708  CD  GLU D 651      57.737  68.310  97.118  1.00  0.00           C  
ATOM    709  OE1 GLU D 651      56.635  68.883  97.248  1.00  0.00           O  
ATOM    710  OE2 GLU D 651      58.634  68.726  96.353  1.00  0.00           O  
ATOM    711  N   ASN D 652      56.029  63.520 100.755  1.00  0.00           N  
ATOM    712  CA  ASN D 652      54.962  62.816 101.463  1.00  0.00           C  
ATOM    713  C   ASN D 652      53.977  62.054 100.590  1.00  0.00           C  
ATOM    714  O   ASN D 652      52.929  61.627 101.070  1.00  0.00           O  
ATOM    715  CB  ASN D 652      54.178  63.779 102.363  1.00  0.00           C  
ATOM    716  CG  ASN D 652      55.057  64.477 103.382  1.00  0.00           C  
ATOM    717  OD1 ASN D 652      56.038  63.915 103.870  1.00  0.00           O  
ATOM    718  ND2 ASN D 652      54.690  65.705 103.727  1.00  0.00           N  
ATOM    719  N   ARG D 653      54.304  61.882  99.314  1.00  0.00           N  
ATOM    720  CA  ARG D 653      53.422  61.148  98.413  1.00  0.00           C  
ATOM    721  C   ARG D 653      54.132  59.936  97.820  1.00  0.00           C  
ATOM    722  O   ARG D 653      55.320  60.004  97.521  1.00  0.00           O  
ATOM    723  CB  ARG D 653      52.928  62.056  97.285  1.00  0.00           C  
ATOM    724  CG  ARG D 653      51.743  62.918  97.674  1.00  0.00           C  
ATOM    725  CD  ARG D 653      50.804  63.086  96.484  1.00  0.00           C  
ATOM    726  NE  ARG D 653      51.185  64.207  95.637  1.00  0.00           N  
ATOM    727  CZ  ARG D 653      50.761  64.381  94.388  1.00  0.00           C  
ATOM    728  NH1 ARG D 653      49.942  63.498  93.830  1.00  0.00           N  
ATOM    729  NH2 ARG D 653      51.151  65.446  93.700  1.00  0.00           N  
ATOM    730  N   GLU D 654      53.398  58.833  97.669  1.00  0.00           N  
ATOM    731  CA  GLU D 654      53.939  57.595  97.105  1.00  0.00           C  
ATOM    732  C   GLU D 654      53.599  57.486  95.631  1.00  0.00           C  
ATOM    733  O   GLU D 654      52.494  57.831  95.216  1.00  0.00           O  
ATOM    734  CB  GLU D 654      53.351  56.361  97.806  1.00  0.00           C  
ATOM    735  CG  GLU D 654      54.153  55.781  98.957  1.00  0.00           C  
ATOM    736  CD  GLU D 654      54.457  54.285  98.774  1.00  0.00           C  
ATOM    737  OE1 GLU D 654      53.553  53.501  98.391  1.00  0.00           O  
ATOM    738  OE2 GLU D 654      55.611  53.881  99.024  1.00  0.00           O  
ATOM    739  N   TYR D 655      54.558  56.986  94.856  1.00  0.00           N  
ATOM    740  CA  TYR D 655      54.380  56.780  93.426  1.00  0.00           C  
ATOM    741  C   TYR D 655      54.778  55.364  93.044  1.00  0.00           C  
ATOM    742  O   TYR D 655      55.565  54.717  93.729  1.00  0.00           O  
ATOM    743  CB  TYR D 655      55.251  57.743  92.621  1.00  0.00           C  
ATOM    744  CG  TYR D 655      54.914  59.183  92.848  1.00  0.00           C  
ATOM    745  CD1 TYR D 655      55.456  59.881  93.922  1.00  0.00           C  
ATOM    746  CD2 TYR D 655      54.014  59.839  92.017  1.00  0.00           C  
ATOM    747  CE1 TYR D 655      55.108  61.200  94.167  1.00  0.00           C  
ATOM    748  CE2 TYR D 655      53.655  61.152  92.251  1.00  0.00           C  
ATOM    749  CZ  TYR D 655      54.206  61.828  93.328  1.00  0.00           C  
ATOM    750  OH  TYR D 655      53.839  63.124  93.570  1.00  0.00           O  
ATOM    751  N   CYS D 656      54.212  54.885  91.945  1.00  0.00           N  
ATOM    752  CA  CYS D 656      54.559  53.575  91.422  1.00  0.00           C  
ATOM    753  C   CYS D 656      55.182  53.822  90.066  1.00  0.00           C  
ATOM    754  O   CYS D 656      54.634  54.584  89.273  1.00  0.00           O  
ATOM    755  CB  CYS D 656      53.325  52.695  91.196  1.00  0.00           C  
ATOM    756  SG  CYS D 656      52.453  52.191  92.678  1.00  0.00           S  
ATOM    757  N   ILE D 657      56.336  53.210  89.820  1.00  0.00           N  
ATOM    758  CA  ILE D 657      56.981  53.304  88.512  1.00  0.00           C  
ATOM    759  C   ILE D 657      56.055  52.441  87.653  1.00  0.00           C  
ATOM    760  O   ILE D 657      55.660  51.354  88.071  1.00  0.00           O  
ATOM    761  CB  ILE D 657      58.399  52.709  88.550  1.00  0.00           C  
ATOM    762  CG1 ILE D 657      59.280  53.530  89.500  1.00  0.00           C  
ATOM    763  CG2 ILE D 657      58.970  52.649  87.144  1.00  0.00           C  
ATOM    764  CD1 ILE D 657      60.710  53.069  89.570  1.00  0.00           C  
ATOM    765  N   LYS D 658      55.699  52.889  86.453  1.00  0.00           N  
ATOM    766  CA  LYS D 658      54.723  52.101  85.705  1.00  0.00           C  
ATOM    767  C   LYS D 658      55.110  50.705  85.248  1.00  0.00           C  
ATOM    768  O   LYS D 658      56.177  50.497  84.673  1.00  0.00           O  
ATOM    769  CB  LYS D 658      54.179  52.897  84.509  1.00  0.00           C  
ATOM    770  CG  LYS D 658      55.148  53.161  83.362  1.00  0.00           C  
ATOM    771  CD  LYS D 658      54.386  53.934  82.289  1.00  0.00           C  
ATOM    772  CE  LYS D 658      55.304  54.598  81.283  1.00  0.00           C  
ATOM    773  NZ  LYS D 658      55.810  53.645  80.285  1.00  0.00           N  
ATOM    774  N   PRO D 659      54.243  49.717  85.537  1.00  0.00           N  
ATOM    775  CA  PRO D 659      54.514  48.339  85.120  1.00  0.00           C  
ATOM    776  C   PRO D 659      53.785  48.104  83.797  1.00  0.00           C  
ATOM    777  O   PRO D 659      54.031  47.120  83.118  1.00  0.00           O  
ATOM    778  CB  PRO D 659      53.899  47.506  86.242  1.00  0.00           C  
ATOM    779  CG  PRO D 659      52.686  48.305  86.602  1.00  0.00           C  
ATOM    780  CD  PRO D 659      53.226  49.743  86.609  1.00  0.00           C  
ATOM    781  N   MET D 660      52.882  49.026  83.472  1.00  0.00           N  
ATOM    782  CA  MET D 660      52.040  48.980  82.262  1.00  0.00           C  
ATOM    783  C   MET D 660      51.742  50.397  81.797  1.00  0.00           C  
ATOM    784  O   MET D 660      51.816  51.343  82.588  1.00  0.00           O  
ATOM    785  CB  MET D 660      50.716  48.269  82.561  1.00  0.00           C  
ATOM    786  CG  MET D 660      50.844  46.774  82.795  1.00  0.00           C  
ATOM    787  SD  MET D 660      49.230  46.018  83.038  1.00  0.00           S  
ATOM    788  CE  MET D 660      49.737  44.348  83.294  1.00  0.00           C  
ATOM    789  N   ASN D 661      51.376  50.543  80.523  1.00  0.00           N  
ATOM    790  CA  ASN D 661      51.113  51.864  79.942  1.00  0.00           C  
ATOM    791  C   ASN D 661      49.645  52.267  79.864  1.00  0.00           C  
ATOM    792  O   ASN D 661      49.337  53.434  79.612  1.00  0.00           O  
ATOM    793  CB  ASN D 661      51.687  51.931  78.525  1.00  0.00           C  
ATOM    794  CG  ASN D 661      53.119  51.473  78.465  1.00  0.00           C  
ATOM    795  OD1 ASN D 661      54.010  52.120  79.017  1.00  0.00           O  
ATOM    796  ND2 ASN D 661      53.354  50.347  77.791  1.00  0.00           N  
ATOM    797  N   CYS D 662      48.755  51.305  80.093  1.00  0.00           N  
ATOM    798  CA  CYS D 662      47.326  51.546  79.984  1.00  0.00           C  
ATOM    799  C   CYS D 662      46.749  52.691  80.796  1.00  0.00           C  
ATOM    800  O   CYS D 662      46.012  53.504  80.258  1.00  0.00           O  
ATOM    801  CB  CYS D 662      46.538  50.265  80.290  1.00  0.00           C  
ATOM    802  SG  CYS D 662      47.545  48.819  80.685  1.00  0.00           S  
ATOM    803  N   PRO D 663      47.067  52.774  82.101  1.00  0.00           N  
ATOM    804  CA  PRO D 663      46.488  53.888  82.863  1.00  0.00           C  
ATOM    805  C   PRO D 663      46.859  55.262  82.295  1.00  0.00           C  
ATOM    806  O   PRO D 663      46.027  56.188  82.256  1.00  0.00           O  
ATOM    807  CB  PRO D 663      47.017  53.646  84.283  1.00  0.00           C  
ATOM    808  CG  PRO D 663      47.116  52.136  84.348  1.00  0.00           C  
ATOM    809  CD  PRO D 663      47.757  51.823  82.993  1.00  0.00           C  
ATOM    810  N   GLY D 664      48.100  55.386  81.832  1.00  0.00           N  
ATOM    811  CA  GLY D 664      48.555  56.637  81.253  1.00  0.00           C  
ATOM    812  C   GLY D 664      47.777  56.965  79.991  1.00  0.00           C  
ATOM    813  O   GLY D 664      47.447  58.121  79.733  1.00  0.00           O  
ATOM    814  N   HIS D 665      47.489  55.946  79.191  1.00  0.00           N  
ATOM    815  CA  HIS D 665      46.737  56.164  77.965  1.00  0.00           C  
ATOM    816  C   HIS D 665      45.327  56.628  78.272  1.00  0.00           C  
ATOM    817  O   HIS D 665      44.792  57.476  77.563  1.00  0.00           O  
ATOM    818  CB  HIS D 665      46.721  54.894  77.123  1.00  0.00           C  
ATOM    819  CG  HIS D 665      48.056  54.576  76.538  1.00  0.00           C  
ATOM    820  ND1 HIS D 665      48.289  53.468  75.754  1.00  0.00           N  
ATOM    821  CD2 HIS D 665      49.234  55.241  76.617  1.00  0.00           C  
ATOM    822  CE1 HIS D 665      49.554  53.463  75.372  1.00  0.00           C  
ATOM    823  NE2 HIS D 665      50.151  54.528  75.883  1.00  0.00           N  
ATOM    824  N   VAL D 666      44.733  56.087  79.331  1.00  0.00           N  
ATOM    825  CA  VAL D 666      43.392  56.507  79.705  1.00  0.00           C  
ATOM    826  C   VAL D 666      43.437  57.961  80.157  1.00  0.00           C  
ATOM    827  O   VAL D 666      42.527  58.735  79.850  1.00  0.00           O  
ATOM    828  CB  VAL D 666      42.808  55.625  80.828  1.00  0.00           C  
ATOM    829  CG1 VAL D 666      41.415  56.134  81.214  1.00  0.00           C  
ATOM    830  CG2 VAL D 666      42.718  54.188  80.353  1.00  0.00           C  
ATOM    831  N   GLN D 667      44.493  58.349  80.872  1.00  0.00           N  
ATOM    832  CA  GLN D 667      44.608  59.741  81.310  1.00  0.00           C  
ATOM    833  C   GLN D 667      44.647  60.670  80.101  1.00  0.00           C  
ATOM    834  O   GLN D 667      44.098  61.766  80.129  1.00  0.00           O  
ATOM    835  CB  GLN D 667      45.869  59.943  82.158  1.00  0.00           C  
ATOM    836  CG  GLN D 667      45.898  59.111  83.420  1.00  0.00           C  
ATOM    837  CD  GLN D 667      44.622  59.230  84.207  1.00  0.00           C  
ATOM    838  OE1 GLN D 667      44.311  60.290  84.762  1.00  0.00           O  
ATOM    839  NE2 GLN D 667      43.855  58.147  84.249  1.00  0.00           N  
ATOM    840  N   ILE D 668      45.305  60.234  79.032  1.00  0.00           N  
ATOM    841  CA  ILE D 668      45.369  61.045  77.820  1.00  0.00           C  
ATOM    842  C   ILE D 668      43.993  61.070  77.159  1.00  0.00           C  
ATOM    843  O   ILE D 668      43.526  62.112  76.700  1.00  0.00           O  
ATOM    844  CB  ILE D 668      46.419  60.484  76.840  1.00  0.00           C  
ATOM    845  CG1 ILE D 668      47.813  60.708  77.434  1.00  0.00           C  
ATOM    846  CG2 ILE D 668      46.301  61.163  75.483  1.00  0.00           C  
ATOM    847  CD1 ILE D 668      48.951  60.088  76.624  1.00  0.00           C  
ATOM    848  N   PHE D 669      43.339  59.916  77.124  1.00  0.00           N  
ATOM    849  CA  PHE D 669      42.008  59.825  76.534  1.00  0.00           C  
ATOM    850  C   PHE D 669      41.046  60.774  77.254  1.00  0.00           C  
ATOM    851  O   PHE D 669      40.178  61.392  76.630  1.00  0.00           O  
ATOM    852  CB  PHE D 669      41.483  58.396  76.664  1.00  0.00           C  
ATOM    853  CG  PHE D 669      40.114  58.197  76.081  1.00  0.00           C  
ATOM    854  CD1 PHE D 669      39.960  57.866  74.741  1.00  0.00           C  
ATOM    855  CD2 PHE D 669      38.981  58.342  76.877  1.00  0.00           C  
ATOM    856  CE1 PHE D 669      38.690  57.679  74.195  1.00  0.00           C  
ATOM    857  CE2 PHE D 669      37.706  58.160  76.343  1.00  0.00           C  
ATOM    858  CZ  PHE D 669      37.562  57.827  75.003  1.00  0.00           C  
ATOM    859  N   ASN D 670      41.217  60.883  78.567  1.00  0.00           N  
ATOM    860  CA  ASN D 670      40.362  61.720  79.407  1.00  0.00           C  
ATOM    861  C   ASN D 670      40.520  63.221  79.207  1.00  0.00           C  
ATOM    862  O   ASN D 670      39.738  64.005  79.751  1.00  0.00           O  
ATOM    863  CB  ASN D 670      40.584  61.373  80.884  1.00  0.00           C  
ATOM    864  CG  ASN D 670      39.918  60.069  81.287  1.00  0.00           C  
ATOM    865  OD1 ASN D 670      40.174  59.537  82.373  1.00  0.00           O  
ATOM    866  ND2 ASN D 670      39.057  59.548  80.422  1.00  0.00           N  
ATOM    867  N   GLN D 671      41.525  63.627  78.437  1.00  0.00           N  
ATOM    868  CA  GLN D 671      41.749  65.041  78.170  1.00  0.00           C  
ATOM    869  C   GLN D 671      40.983  65.413  76.912  1.00  0.00           C  
ATOM    870  O   GLN D 671      41.313  64.962  75.815  1.00  0.00           O  
ATOM    871  CB  GLN D 671      43.240  65.317  77.970  1.00  0.00           C  
ATOM    872  CG  GLN D 671      44.071  65.086  79.207  1.00  0.00           C  
ATOM    873  CD  GLN D 671      43.692  66.023  80.330  1.00  0.00           C  
ATOM    874  OE1 GLN D 671      43.315  65.590  81.418  1.00  0.00           O  
ATOM    875  NE2 GLN D 671      43.791  67.318  80.071  1.00  0.00           N  
ATOM    876  N   GLY D 672      39.955  66.234  77.074  1.00  0.00           N  
ATOM    877  CA  GLY D 672      39.163  66.637  75.928  1.00  0.00           C  
ATOM    878  C   GLY D 672      37.921  65.779  75.782  1.00  0.00           C  
ATOM    879  O   GLY D 672      37.970  64.556  75.937  1.00  0.00           O  
ATOM    880  N   LEU D 675      36.801  66.426  75.485  1.00  0.00           N  
ATOM    881  CA  LEU D 675      35.531  65.738  75.316  1.00  0.00           C  
ATOM    882  C   LEU D 675      35.623  64.766  74.147  1.00  0.00           C  
ATOM    883  O   LEU D 675      36.067  65.134  73.061  1.00  0.00           O  
ATOM    884  CB  LEU D 675      34.424  66.757  75.040  1.00  0.00           C  
ATOM    885  CG  LEU D 675      32.995  66.218  75.031  1.00  0.00           C  
ATOM    886  CD1 LEU D 675      32.592  65.884  76.453  1.00  0.00           C  
ATOM    887  CD2 LEU D 675      32.049  67.252  74.438  1.00  0.00           C  
ATOM    888  N   LYS D 677      35.203  63.527  74.370  1.00  0.00           N  
ATOM    889  CA  LYS D 677      35.246  62.522  73.318  1.00  0.00           C  
ATOM    890  C   LYS D 677      33.848  62.179  72.822  1.00  0.00           C  
ATOM    891  O   LYS D 677      32.900  62.091  73.607  1.00  0.00           O  
ATOM    892  CB  LYS D 677      35.938  61.252  73.824  1.00  0.00           C  
ATOM    893  CG  LYS D 677      37.423  61.416  74.123  1.00  0.00           C  
ATOM    894  CD  LYS D 677      38.237  61.615  72.852  1.00  0.00           C  
ATOM    895  CE  LYS D 677      39.725  61.735  73.158  1.00  0.00           C  
ATOM    896  NZ  LYS D 677      40.017  62.892  74.050  1.00  0.00           N  
ATOM    897  N   SER D 678      33.738  61.994  71.512  1.00  0.00           N  
ATOM    898  CA  SER D 678      32.482  61.642  70.861  1.00  0.00           C  
ATOM    899  C   SER D 678      32.605  60.266  70.218  1.00  0.00           C  
ATOM    900  O   SER D 678      33.708  59.748  70.033  1.00  0.00           O  
ATOM    901  CB  SER D 678      32.143  62.675  69.785  1.00  0.00           C  
ATOM    902  OG  SER D 678      31.307  62.118  68.785  1.00  0.00           O  
ATOM    903  N   TYR D 682      31.469  59.673  69.874  1.00  0.00           N  
ATOM    904  CA  TYR D 682      31.472  58.368  69.234  1.00  0.00           C  
ATOM    905  C   TYR D 682      32.211  58.488  67.902  1.00  0.00           C  
ATOM    906  O   TYR D 682      32.723  57.504  67.374  1.00  0.00           O  
ATOM    907  CB  TYR D 682      30.034  57.892  68.999  1.00  0.00           C  
ATOM    908  CG  TYR D 682      29.290  58.661  67.927  1.00  0.00           C  
ATOM    909  CD1 TYR D 682      29.294  58.228  66.601  1.00  0.00           C  
ATOM    910  CD2 TYR D 682      28.594  59.827  68.237  1.00  0.00           C  
ATOM    911  CE1 TYR D 682      28.620  58.940  65.608  1.00  0.00           C  
ATOM    912  CE2 TYR D 682      27.920  60.546  67.257  1.00  0.00           C  
ATOM    913  CZ  TYR D 682      27.936  60.098  65.946  1.00  0.00           C  
ATOM    914  OH  TYR D 682      27.259  60.805  64.976  1.00  0.00           O  
ATOM    915  N   ARG D 683      32.273  59.701  67.363  1.00  0.00           N  
ATOM    916  CA  ARG D 683      32.954  59.917  66.092  1.00  0.00           C  
ATOM    917  C   ARG D 683      34.470  59.789  66.226  1.00  0.00           C  
ATOM    918  O   ARG D 683      35.183  59.681  65.228  1.00  0.00           O  
ATOM    919  CB  ARG D 683      32.607  61.294  65.522  1.00  0.00           C  
ATOM    920  CG  ARG D 683      31.129  61.485  65.223  1.00  0.00           C  
ATOM    921  CD  ARG D 683      30.920  62.620  64.229  1.00  0.00           C  
ATOM    922  NE  ARG D 683      29.517  63.006  64.122  1.00  0.00           N  
ATOM    923  CZ  ARG D 683      28.857  63.666  65.067  1.00  0.00           C  
ATOM    924  NH1 ARG D 683      29.479  64.013  66.189  1.00  0.00           N  
ATOM    925  NH2 ARG D 683      27.578  63.981  64.892  1.00  0.00           N  
ATOM    926  N   ASP D 684      34.959  59.798  67.460  1.00  0.00           N  
ATOM    927  CA  ASP D 684      36.392  59.685  67.708  1.00  0.00           C  
ATOM    928  C   ASP D 684      36.807  58.226  67.855  1.00  0.00           C  
ATOM    929  O   ASP D 684      37.995  57.918  67.960  1.00  0.00           O  
ATOM    930  CB  ASP D 684      36.773  60.440  68.986  1.00  0.00           C  
ATOM    931  CG  ASP D 684      36.504  61.930  68.894  1.00  0.00           C  
ATOM    932  OD1 ASP D 684      36.964  62.567  67.921  1.00  0.00           O  
ATOM    933  OD2 ASP D 684      35.838  62.468  69.806  1.00  0.00           O  
ATOM    934  N   LEU D 685      35.827  57.328  67.854  1.00  0.00           N  
ATOM    935  CA  LEU D 685      36.093  55.901  68.016  1.00  0.00           C  
ATOM    936  C   LEU D 685      35.962  55.102  66.718  1.00  0.00           C  
ATOM    937  O   LEU D 685      35.113  55.406  65.873  1.00  0.00           O  
ATOM    938  CB  LEU D 685      35.142  55.325  69.068  1.00  0.00           C  
ATOM    939  CG  LEU D 685      35.040  56.100  70.384  1.00  0.00           C  
ATOM    940  CD1 LEU D 685      34.006  55.445  71.275  1.00  0.00           C  
ATOM    941  CD2 LEU D 685      36.398  56.144  71.072  1.00  0.00           C  
ATOM    942  N   PRO D 686      36.797  54.060  66.544  1.00  0.00           N  
ATOM    943  CA  PRO D 686      37.824  53.639  67.506  1.00  0.00           C  
ATOM    944  C   PRO D 686      39.043  54.554  67.531  1.00  0.00           C  
ATOM    945  O   PRO D 686      39.475  55.079  66.501  1.00  0.00           O  
ATOM    946  CB  PRO D 686      38.170  52.221  67.050  1.00  0.00           C  
ATOM    947  CG  PRO D 686      37.929  52.268  65.590  1.00  0.00           C  
ATOM    948  CD  PRO D 686      36.641  53.049  65.483  1.00  0.00           C  
ATOM    949  N   LEU D 687      39.592  54.739  68.725  1.00  0.00           N  
ATOM    950  CA  LEU D 687      40.768  55.576  68.911  1.00  0.00           C  
ATOM    951  C   LEU D 687      41.900  54.614  69.272  1.00  0.00           C  
ATOM    952  O   LEU D 687      41.879  54.005  70.338  1.00  0.00           O  
ATOM    953  CB  LEU D 687      40.508  56.575  70.043  1.00  0.00           C  
ATOM    954  CG  LEU D 687      41.515  57.696  70.300  1.00  0.00           C  
ATOM    955  CD1 LEU D 687      42.809  57.137  70.855  1.00  0.00           C  
ATOM    956  CD2 LEU D 687      41.769  58.443  69.020  1.00  0.00           C  
ATOM    957  N   ARG D 688      42.865  54.466  68.367  1.00  0.00           N  
ATOM    958  CA  ARG D 688      43.981  53.546  68.574  1.00  0.00           C  
ATOM    959  C   ARG D 688      45.199  54.321  69.052  1.00  0.00           C  
ATOM    960  O   ARG D 688      45.780  55.098  68.303  1.00  0.00           O  
ATOM    961  CB  ARG D 688      44.276  52.806  67.267  1.00  0.00           C  
ATOM    962  CG  ARG D 688      43.010  52.252  66.619  1.00  0.00           C  
ATOM    963  CD  ARG D 688      43.322  51.325  65.449  1.00  0.00           C  
ATOM    964  NE  ARG D 688      42.106  50.944  64.738  1.00  0.00           N  
ATOM    965  CZ  ARG D 688      41.486  51.723  63.861  1.00  0.00           C  
ATOM    966  NH1 ARG D 688      41.970  52.925  63.577  1.00  0.00           N  
ATOM    967  NH2 ARG D 688      40.363  51.307  63.286  1.00  0.00           N  
ATOM    968  N   MET D 689      45.582  54.084  70.304  1.00  0.00           N  
ATOM    969  CA  MET D 689      46.689  54.814  70.922  1.00  0.00           C  
ATOM    970  C   MET D 689      47.889  53.926  71.227  1.00  0.00           C  
ATOM    971  O   MET D 689      47.829  53.101  72.133  1.00  0.00           O  
ATOM    972  CB  MET D 689      46.186  55.447  72.215  1.00  0.00           C  
ATOM    973  CG  MET D 689      47.123  56.463  72.829  1.00  0.00           C  
ATOM    974  SD  MET D 689      46.476  57.089  74.381  1.00  0.00           S  
ATOM    975  CE  MET D 689      45.115  58.128  73.782  1.00  0.00           C  
ATOM    976  N   ALA D 690      48.975  54.116  70.480  1.00  0.00           N  
ATOM    977  CA  ALA D 690      50.177  53.311  70.667  1.00  0.00           C  
ATOM    978  C   ALA D 690      51.282  54.054  71.393  1.00  0.00           C  
ATOM    979  O   ALA D 690      51.292  55.280  71.441  1.00  0.00           O  
ATOM    980  CB  ALA D 690      50.700  52.837  69.317  1.00  0.00           C  
ATOM    981  N   GLU D 691      52.203  53.282  71.969  1.00  0.00           N  
ATOM    982  CA  GLU D 691      53.357  53.833  72.668  1.00  0.00           C  
ATOM    983  C   GLU D 691      54.439  52.766  72.800  1.00  0.00           C  
ATOM    984  O   GLU D 691      54.126  51.595  73.018  1.00  0.00           O  
ATOM    985  CB  GLU D 691      52.969  54.314  74.079  1.00  0.00           C  
ATOM    986  CG  GLU D 691      54.164  54.757  74.946  1.00  0.00           C  
ATOM    987  CD  GLU D 691      53.773  55.226  76.353  1.00  0.00           C  
ATOM    988  OE1 GLU D 691      52.589  55.143  76.725  1.00  0.00           O  
ATOM    989  OE2 GLU D 691      54.667  55.678  77.102  1.00  0.00           O  
ATOM    990  N   PHE D 692      55.698  53.156  72.618  1.00  0.00           N  
ATOM    991  CA  PHE D 692      56.813  52.238  72.844  1.00  0.00           C  
ATOM    992  C   PHE D 692      57.010  52.574  74.317  1.00  0.00           C  
ATOM    993  O   PHE D 692      57.752  53.493  74.680  1.00  0.00           O  
ATOM    994  CB  PHE D 692      58.022  52.626  71.990  1.00  0.00           C  
ATOM    995  CG  PHE D 692      57.840  52.318  70.527  1.00  0.00           C  
ATOM    996  CD1 PHE D 692      57.843  51.000  70.079  1.00  0.00           C  
ATOM    997  CD2 PHE D 692      57.638  53.337  69.605  1.00  0.00           C  
ATOM    998  CE1 PHE D 692      57.643  50.703  68.727  1.00  0.00           C  
ATOM    999  CE2 PHE D 692      57.435  53.048  68.247  1.00  0.00           C  
ATOM   1000  CZ  PHE D 692      57.438  51.728  67.815  1.00  0.00           C  
ATOM   1001  N   GLY D 693      56.281  51.838  75.151  1.00  0.00           N  
ATOM   1002  CA  GLY D 693      56.269  52.109  76.575  1.00  0.00           C  
ATOM   1003  C   GLY D 693      57.225  51.358  77.454  1.00  0.00           C  
ATOM   1004  O   GLY D 693      57.210  50.133  77.499  1.00  0.00           O  
ATOM   1005  N   SER D 695      58.036  52.120  78.179  1.00  0.00           N  
ATOM   1006  CA  SER D 695      59.025  51.565  79.093  1.00  0.00           C  
ATOM   1007  C   SER D 695      58.329  51.103  80.362  1.00  0.00           C  
ATOM   1008  O   SER D 695      57.786  51.921  81.108  1.00  0.00           O  
ATOM   1009  CB  SER D 695      60.062  52.634  79.439  1.00  0.00           C  
ATOM   1010  OG  SER D 695      60.709  53.103  78.274  1.00  0.00           O  
ATOM   1011  N   CYS D 696      58.354  49.796  80.606  1.00  0.00           N  
ATOM   1012  CA  CYS D 696      57.712  49.212  81.781  1.00  0.00           C  
ATOM   1013  C   CYS D 696      58.766  48.657  82.708  1.00  0.00           C  
ATOM   1014  O   CYS D 696      59.816  48.193  82.265  1.00  0.00           O  
ATOM   1015  CB  CYS D 696      56.811  48.038  81.384  1.00  0.00           C  
ATOM   1016  SG  CYS D 696      55.410  48.424  80.332  1.00  0.00           S  
ATOM   1017  N   HIS D 697      58.481  48.705  84.004  1.00  0.00           N  
ATOM   1018  CA  HIS D 697      59.383  48.136  84.985  1.00  0.00           C  
ATOM   1019  C   HIS D 697      58.572  47.253  85.901  1.00  0.00           C  
ATOM   1020  O   HIS D 697      57.544  47.665  86.426  1.00  0.00           O  
ATOM   1021  CB  HIS D 697      60.098  49.234  85.766  1.00  0.00           C  
ATOM   1022  CG  HIS D 697      61.134  49.942  84.956  1.00  0.00           C  
ATOM   1023  ND1 HIS D 697      62.429  49.484  84.836  1.00  0.00           N  
ATOM   1024  CD2 HIS D 697      61.032  51.001  84.123  1.00  0.00           C  
ATOM   1025  CE1 HIS D 697      63.077  50.229  83.959  1.00  0.00           C  
ATOM   1026  NE2 HIS D 697      62.250  51.156  83.510  1.00  0.00           N  
ATOM   1027  N   ARG D 698      59.027  46.017  86.056  1.00  0.00           N  
ATOM   1028  CA  ARG D 698      58.352  45.060  86.917  1.00  0.00           C  
ATOM   1029  C   ARG D 698      59.407  44.403  87.775  1.00  0.00           C  
ATOM   1030  O   ARG D 698      60.468  44.026  87.282  1.00  0.00           O  
ATOM   1031  CB  ARG D 698      57.612  44.012  86.083  1.00  0.00           C  
ATOM   1032  CG  ARG D 698      56.546  44.641  85.224  1.00  0.00           C  
ATOM   1033  CD  ARG D 698      55.749  43.626  84.445  1.00  0.00           C  
ATOM   1034  NE  ARG D 698      54.826  44.324  83.561  1.00  0.00           N  
ATOM   1035  CZ  ARG D 698      54.054  43.731  82.658  1.00  0.00           C  
ATOM   1036  NH1 ARG D 698      54.086  42.411  82.512  1.00  0.00           N  
ATOM   1037  NH2 ARG D 698      53.254  44.471  81.899  1.00  0.00           N  
ATOM   1038  N   ASN D 699      59.107  44.276  89.063  1.00  0.00           N  
ATOM   1039  CA  ASN D 699      60.040  43.680  90.000  1.00  0.00           C  
ATOM   1040  C   ASN D 699      59.988  42.161  89.929  1.00  0.00           C  
ATOM   1041  O   ASN D 699      59.513  41.495  90.852  1.00  0.00           O  
ATOM   1042  CB  ASN D 699      59.725  44.162  91.413  1.00  0.00           C  
ATOM   1043  CG  ASN D 699      60.765  43.730  92.417  1.00  0.00           C  
ATOM   1044  OD1 ASN D 699      61.841  43.280  92.048  1.00  0.00           O  
ATOM   1045  ND2 ASN D 699      60.450  43.882  93.700  1.00  0.00           N  
ATOM   1046  N   GLU D 700      60.473  41.625  88.816  1.00  0.00           N  
ATOM   1047  CA  GLU D 700      60.503  40.178  88.591  1.00  0.00           C  
ATOM   1048  C   GLU D 700      61.510  39.545  89.552  1.00  0.00           C  
ATOM   1049  O   GLU D 700      62.585  40.096  89.770  1.00  0.00           O  
ATOM   1050  CB  GLU D 700      60.955  39.871  87.156  1.00  0.00           C  
ATOM   1051  CG  GLU D 700      60.201  40.587  86.026  1.00  0.00           C  
ATOM   1052  CD  GLU D 700      58.814  40.027  85.762  1.00  0.00           C  
ATOM   1053  OE1 GLU D 700      58.497  38.917  86.249  1.00  0.00           O  
ATOM   1054  OE2 GLU D 700      58.042  40.696  85.046  1.00  0.00           O  
ATOM   1055  N   PRO D 703      61.171  38.389  90.150  1.00  0.00           N  
ATOM   1056  CA  PRO D 703      62.105  37.731  91.071  1.00  0.00           C  
ATOM   1057  C   PRO D 703      63.437  37.523  90.359  1.00  0.00           C  
ATOM   1058  O   PRO D 703      63.466  37.073  89.209  1.00  0.00           O  
ATOM   1059  CB  PRO D 703      61.409  36.411  91.378  1.00  0.00           C  
ATOM   1060  CG  PRO D 703      59.975  36.795  91.360  1.00  0.00           C  
ATOM   1061  CD  PRO D 703      59.875  37.692  90.133  1.00  0.00           C  
ATOM   1062  N   SER D 704      64.538  37.832  91.035  1.00  0.00           N  
ATOM   1063  CA  SER D 704      65.849  37.711  90.410  1.00  0.00           C  
ATOM   1064  C   SER D 704      66.146  36.321  89.861  1.00  0.00           C  
ATOM   1065  O   SER D 704      66.819  36.189  88.838  1.00  0.00           O  
ATOM   1066  CB  SER D 704      66.952  38.145  91.383  1.00  0.00           C  
ATOM   1067  OG  SER D 704      66.927  37.373  92.564  1.00  0.00           O  
ATOM   1068  N   GLY D 710      65.631  35.289  90.521  1.00  0.00           N  
ATOM   1069  CA  GLY D 710      65.878  33.936  90.054  1.00  0.00           C  
ATOM   1070  C   GLY D 710      65.159  33.586  88.761  1.00  0.00           C  
ATOM   1071  O   GLY D 710      65.425  32.538  88.167  1.00  0.00           O  
ATOM   1072  N   SER D 711      64.256  34.455  88.317  1.00  0.00           N  
ATOM   1073  CA  SER D 711      63.495  34.220  87.090  1.00  0.00           C  
ATOM   1074  C   SER D 711      64.077  34.983  85.902  1.00  0.00           C  
ATOM   1075  O   SER D 711      63.680  34.761  84.758  1.00  0.00           O  
ATOM   1076  CB  SER D 711      62.031  34.640  87.282  1.00  0.00           C  
ATOM   1077  OG  SER D 711      61.886  36.058  87.263  1.00  0.00           O  
ATOM   1078  N   LEU D 712      65.017  35.883  86.164  1.00  0.00           N  
ATOM   1079  CA  LEU D 712      65.602  36.662  85.082  1.00  0.00           C  
ATOM   1080  C   LEU D 712      66.384  35.780  84.107  1.00  0.00           C  
ATOM   1081  O   LEU D 712      67.070  34.837  84.506  1.00  0.00           O  
ATOM   1082  CB  LEU D 712      66.493  37.771  85.655  1.00  0.00           C  
ATOM   1083  CG  LEU D 712      65.753  38.721  86.605  1.00  0.00           C  
ATOM   1084  CD1 LEU D 712      66.730  39.720  87.201  1.00  0.00           C  
ATOM   1085  CD2 LEU D 712      64.634  39.440  85.858  1.00  0.00           C  
ATOM   1086  N   HIS D 713      66.271  36.089  82.821  1.00  0.00           N  
ATOM   1087  CA  HIS D 713      66.947  35.307  81.794  1.00  0.00           C  
ATOM   1088  C   HIS D 713      67.276  36.153  80.568  1.00  0.00           C  
ATOM   1089  O   HIS D 713      66.392  36.466  79.767  1.00  0.00           O  
ATOM   1090  CB  HIS D 713      66.068  34.123  81.367  1.00  0.00           C  
ATOM   1091  CG  HIS D 713      66.714  33.229  80.354  1.00  0.00           C  
ATOM   1092  ND1 HIS D 713      67.765  32.390  80.665  1.00  0.00           N  
ATOM   1093  CD2 HIS D 713      66.501  33.087  79.024  1.00  0.00           C  
ATOM   1094  CE1 HIS D 713      68.172  31.772  79.568  1.00  0.00           C  
ATOM   1095  NE2 HIS D 713      67.422  32.178  78.559  1.00  0.00           N  
ATOM   1096  N   GLY D 714      68.551  36.503  80.431  1.00  0.00           N  
ATOM   1097  CA  GLY D 714      69.013  37.301  79.306  1.00  0.00           C  
ATOM   1098  C   GLY D 714      68.075  38.441  78.959  1.00  0.00           C  
ATOM   1099  O   GLY D 714      67.684  39.218  79.830  1.00  0.00           O  
ATOM   1100  N   LEU D 715      67.723  38.535  77.681  1.00  0.00           N  
ATOM   1101  CA  LEU D 715      66.812  39.565  77.191  1.00  0.00           C  
ATOM   1102  C   LEU D 715      65.366  39.097  77.241  1.00  0.00           C  
ATOM   1103  O   LEU D 715      64.452  39.898  77.069  1.00  0.00           O  
ATOM   1104  CB  LEU D 715      67.122  39.906  75.736  1.00  0.00           C  
ATOM   1105  CG  LEU D 715      68.483  40.485  75.383  1.00  0.00           C  
ATOM   1106  CD1 LEU D 715      68.543  40.697  73.874  1.00  0.00           C  
ATOM   1107  CD2 LEU D 715      68.689  41.807  76.113  1.00  0.00           C  
ATOM   1108  N   MET D 716      65.164  37.804  77.482  1.00  0.00           N  
ATOM   1109  CA  MET D 716      63.818  37.232  77.495  1.00  0.00           C  
ATOM   1110  C   MET D 716      62.940  37.635  78.666  1.00  0.00           C  
ATOM   1111  O   MET D 716      61.751  37.902  78.489  1.00  0.00           O  
ATOM   1112  CB  MET D 716      63.902  35.712  77.446  1.00  0.00           C  
ATOM   1113  CG  MET D 716      64.731  35.209  76.290  1.00  0.00           C  
ATOM   1114  SD  MET D 716      64.065  35.697  74.711  1.00  0.00           S  
ATOM   1115  CE  MET D 716      64.911  34.455  73.607  1.00  0.00           C  
ATOM   1116  N   ARG D 718      63.525  37.645  79.859  1.00  0.00           N  
ATOM   1117  CA  ARG D 718      62.805  38.027  81.063  1.00  0.00           C  
ATOM   1118  C   ARG D 718      63.680  39.045  81.768  1.00  0.00           C  
ATOM   1119  O   ARG D 718      64.708  38.696  82.341  1.00  0.00           O  
ATOM   1120  CB  ARG D 718      62.598  36.820  81.978  1.00  0.00           C  
ATOM   1121  CG  ARG D 718      61.761  37.140  83.200  1.00  0.00           C  
ATOM   1122  CD  ARG D 718      60.289  37.043  82.897  1.00  0.00           C  
ATOM   1123  NE  ARG D 718      59.713  35.717  83.144  1.00  0.00           N  
ATOM   1124  CZ  ARG D 718      60.173  34.559  82.669  1.00  0.00           C  
ATOM   1125  NH1 ARG D 718      61.252  34.512  81.907  1.00  0.00           N  
ATOM   1126  NH2 ARG D 718      59.521  33.435  82.923  1.00  0.00           N  
ATOM   1127  N   VAL D 723      63.272  40.305  81.704  1.00  0.00           N  
ATOM   1128  CA  VAL D 723      64.027  41.391  82.317  1.00  0.00           C  
ATOM   1129  C   VAL D 723      63.133  42.177  83.267  1.00  0.00           C  
ATOM   1130  O   VAL D 723      61.942  41.879  83.393  1.00  0.00           O  
ATOM   1131  CB  VAL D 723      64.593  42.344  81.227  1.00  0.00           C  
ATOM   1132  CG1 VAL D 723      65.776  41.670  80.516  1.00  0.00           C  
ATOM   1133  CG2 VAL D 723      63.494  42.708  80.213  1.00  0.00           C  
ATOM   1134  N   ARG D 724      63.708  43.164  83.948  1.00  0.00           N  
ATOM   1135  CA  ARG D 724      62.927  43.995  84.857  1.00  0.00           C  
ATOM   1136  C   ARG D 724      62.519  45.297  84.189  1.00  0.00           C  
ATOM   1137  O   ARG D 724      61.524  45.904  84.572  1.00  0.00           O  
ATOM   1138  CB  ARG D 724      63.715  44.293  86.133  1.00  0.00           C  
ATOM   1139  CG  ARG D 724      63.709  43.120  87.100  1.00  0.00           C  
ATOM   1140  CD  ARG D 724      64.391  43.482  88.401  1.00  0.00           C  
ATOM   1141  NE  ARG D 724      64.252  42.411  89.383  1.00  0.00           N  
ATOM   1142  CZ  ARG D 724      64.853  42.405  90.569  1.00  0.00           C  
ATOM   1143  NH1 ARG D 724      65.641  43.416  90.923  1.00  0.00           N  
ATOM   1144  NH2 ARG D 724      64.657  41.389  91.399  1.00  0.00           N  
ATOM   1145  N   GLY D 725      63.308  45.730  83.211  1.00  0.00           N  
ATOM   1146  CA  GLY D 725      63.002  46.950  82.482  1.00  0.00           C  
ATOM   1147  C   GLY D 725      62.884  46.574  81.020  1.00  0.00           C  
ATOM   1148  O   GLY D 725      63.817  45.998  80.462  1.00  0.00           O  
ATOM   1149  N   PHE D 726      61.745  46.867  80.397  1.00  0.00           N  
ATOM   1150  CA  PHE D 726      61.573  46.516  78.991  1.00  0.00           C  
ATOM   1151  C   PHE D 726      60.654  47.498  78.300  1.00  0.00           C  
ATOM   1152  O   PHE D 726      59.909  48.234  78.956  1.00  0.00           O  
ATOM   1153  CB  PHE D 726      61.028  45.084  78.842  1.00  0.00           C  
ATOM   1154  CG  PHE D 726      59.795  44.811  79.655  1.00  0.00           C  
ATOM   1155  CD1 PHE D 726      59.892  44.408  80.991  1.00  0.00           C  
ATOM   1156  CD2 PHE D 726      58.529  44.982  79.100  1.00  0.00           C  
ATOM   1157  CE1 PHE D 726      58.755  44.182  81.760  1.00  0.00           C  
ATOM   1158  CE2 PHE D 726      57.376  44.754  79.875  1.00  0.00           C  
ATOM   1159  CZ  PHE D 726      57.497  44.354  81.210  1.00  0.00           C  
ATOM   1160  N   THR D 729      60.720  47.520  76.975  1.00  0.00           N  
ATOM   1161  CA  THR D 729      59.893  48.427  76.193  1.00  0.00           C  
ATOM   1162  C   THR D 729      58.867  47.645  75.389  1.00  0.00           C  
ATOM   1163  O   THR D 729      59.223  46.827  74.545  1.00  0.00           O  
ATOM   1164  CB  THR D 729      60.750  49.262  75.225  1.00  0.00           C  
ATOM   1165  OG1 THR D 729      61.641  50.094  75.976  1.00  0.00           O  
ATOM   1166  CG2 THR D 729      59.871  50.152  74.348  1.00  0.00           C  
ATOM   1167  N   GLN D 730      57.595  47.900  75.645  1.00  0.00           N  
ATOM   1168  CA  GLN D 730      56.540  47.211  74.917  1.00  0.00           C  
ATOM   1169  C   GLN D 730      56.121  47.987  73.670  1.00  0.00           C  
ATOM   1170  O   GLN D 730      56.134  49.215  73.681  1.00  0.00           O  
ATOM   1171  CB  GLN D 730      55.297  47.066  75.807  1.00  0.00           C  
ATOM   1172  CG  GLN D 730      55.456  46.159  77.011  1.00  0.00           C  
ATOM   1173  CD  GLN D 730      54.207  46.125  77.884  1.00  0.00           C  
ATOM   1174  OE1 GLN D 730      53.926  45.120  78.566  1.00  0.00           O  
ATOM   1175  NE2 GLN D 730      53.455  47.214  77.878  1.00  0.00           N  
ATOM   1176  N   ASP D 731      55.780  47.282  72.589  1.00  0.00           N  
ATOM   1177  CA  ASP D 731      55.238  47.966  71.409  1.00  0.00           C  
ATOM   1178  C   ASP D 731      53.738  47.866  71.720  1.00  0.00           C  
ATOM   1179  O   ASP D 731      52.979  47.089  71.136  1.00  0.00           O  
ATOM   1180  CB  ASP D 731      55.619  47.247  70.100  1.00  0.00           C  
ATOM   1181  CG  ASP D 731      55.068  45.836  70.008  1.00  0.00           C  
ATOM   1182  OD1 ASP D 731      55.268  45.057  70.961  1.00  0.00           O  
ATOM   1183  OD2 ASP D 731      54.447  45.517  68.964  1.00  0.00           O  
ATOM   1184  N   ASP D 732      53.337  48.696  72.665  1.00  0.00           N  
ATOM   1185  CA  ASP D 732      51.998  48.710  73.224  1.00  0.00           C  
ATOM   1186  C   ASP D 732      51.005  49.605  72.514  1.00  0.00           C  
ATOM   1187  O   ASP D 732      51.373  50.491  71.747  1.00  0.00           O  
ATOM   1188  CB  ASP D 732      52.139  49.169  74.687  1.00  0.00           C  
ATOM   1189  CG  ASP D 732      50.984  48.750  75.586  1.00  0.00           C  
ATOM   1190  OD1 ASP D 732      50.134  47.918  75.210  1.00  0.00           O  
ATOM   1191  OD2 ASP D 732      50.954  49.260  76.726  1.00  0.00           O  
ATOM   1192  N   ALA D 733      49.735  49.334  72.769  1.00  0.00           N  
ATOM   1193  CA  ALA D 733      48.663  50.168  72.266  1.00  0.00           C  
ATOM   1194  C   ALA D 733      47.367  49.778  72.944  1.00  0.00           C  
ATOM   1195  O   ALA D 733      47.180  48.630  73.352  1.00  0.00           O  
ATOM   1196  CB  ALA D 733      48.508  50.045  70.742  1.00  0.00           C  
ATOM   1197  N   HIS D 734      46.498  50.767  73.108  1.00  0.00           N  
ATOM   1198  CA  HIS D 734      45.180  50.526  73.659  1.00  0.00           C  
ATOM   1199  C   HIS D 734      44.217  51.134  72.692  1.00  0.00           C  
ATOM   1200  O   HIS D 734      44.408  52.259  72.243  1.00  0.00           O  
ATOM   1201  CB  HIS D 734      45.028  51.146  75.040  1.00  0.00           C  
ATOM   1202  CG  HIS D 734      45.944  50.526  76.028  1.00  0.00           C  
ATOM   1203  ND1 HIS D 734      47.251  50.938  76.177  1.00  0.00           N  
ATOM   1204  CD2 HIS D 734      45.813  49.405  76.770  1.00  0.00           C  
ATOM   1205  CE1 HIS D 734      47.888  50.091  76.961  1.00  0.00           C  
ATOM   1206  NE2 HIS D 734      47.039  49.152  77.332  1.00  0.00           N  
ATOM   1207  N   ILE D 735      43.203  50.354  72.343  1.00  0.00           N  
ATOM   1208  CA  ILE D 735      42.192  50.810  71.414  1.00  0.00           C  
ATOM   1209  C   ILE D 735      40.916  51.055  72.195  1.00  0.00           C  
ATOM   1210  O   ILE D 735      40.406  50.154  72.867  1.00  0.00           O  
ATOM   1211  CB  ILE D 735      41.911  49.747  70.328  1.00  0.00           C  
ATOM   1212  CG1 ILE D 735      43.168  49.496  69.492  1.00  0.00           C  
ATOM   1213  CG2 ILE D 735      40.765  50.215  69.424  1.00  0.00           C  
ATOM   1214  CD1 ILE D 735      43.061  48.296  68.555  1.00  0.00           C  
ATOM   1215  N   PHE D 736      40.416  52.283  72.117  1.00  0.00           N  
ATOM   1216  CA  PHE D 736      39.174  52.656  72.785  1.00  0.00           C  
ATOM   1217  C   PHE D 736      38.084  52.542  71.721  1.00  0.00           C  
ATOM   1218  O   PHE D 736      38.177  53.175  70.670  1.00  0.00           O  
ATOM   1219  CB  PHE D 736      39.253  54.097  73.302  1.00  0.00           C  
ATOM   1220  CG  PHE D 736      40.343  54.320  74.326  1.00  0.00           C  
ATOM   1221  CD1 PHE D 736      41.661  54.540  73.930  1.00  0.00           C  
ATOM   1222  CD2 PHE D 736      40.053  54.276  75.685  1.00  0.00           C  
ATOM   1223  CE1 PHE D 736      42.669  54.710  74.879  1.00  0.00           C  
ATOM   1224  CE2 PHE D 736      41.056  54.443  76.644  1.00  0.00           C  
ATOM   1225  CZ  PHE D 736      42.367  54.661  76.237  1.00  0.00           C  
ATOM   1226  N   CYS D 737      37.061  51.737  71.988  1.00  0.00           N  
ATOM   1227  CA  CYS D 737      35.994  51.551  71.010  1.00  0.00           C  
ATOM   1228  C   CYS D 737      34.649  51.222  71.650  1.00  0.00           C  
ATOM   1229  O   CYS D 737      34.537  51.093  72.866  1.00  0.00           O  
ATOM   1230  CB  CYS D 737      36.383  50.434  70.033  1.00  0.00           C  
ATOM   1231  SG  CYS D 737      36.535  48.780  70.767  1.00  0.00           S  
ATOM   1232  N   THR D 738      33.625  51.104  70.813  1.00  0.00           N  
ATOM   1233  CA  THR D 738      32.290  50.761  71.282  1.00  0.00           C  
ATOM   1234  C   THR D 738      32.195  49.237  71.307  1.00  0.00           C  
ATOM   1235  O   THR D 738      33.009  48.548  70.689  1.00  0.00           O  
ATOM   1236  CB  THR D 738      31.216  51.295  70.321  1.00  0.00           C  
ATOM   1237  OG1 THR D 738      31.307  50.590  69.075  1.00  0.00           O  
ATOM   1238  CG2 THR D 738      31.419  52.780  70.068  1.00  0.00           C  
ATOM   1239  N   GLU D 739      31.208  48.699  72.013  1.00  0.00           N  
ATOM   1240  CA  GLU D 739      31.068  47.250  72.059  1.00  0.00           C  
ATOM   1241  C   GLU D 739      30.859  46.680  70.660  1.00  0.00           C  
ATOM   1242  O   GLU D 739      31.317  45.580  70.361  1.00  0.00           O  
ATOM   1243  CB  GLU D 739      29.905  46.838  72.967  1.00  0.00           C  
ATOM   1244  CG  GLU D 739      28.857  47.910  73.170  1.00  0.00           C  
ATOM   1245  CD  GLU D 739      29.369  49.077  74.003  1.00  0.00           C  
ATOM   1246  OE1 GLU D 739      29.790  48.851  75.162  1.00  0.00           O  
ATOM   1247  OE2 GLU D 739      29.347  50.218  73.495  1.00  0.00           O  
ATOM   1248  N   GLU D 742      30.179  47.435  69.800  1.00  0.00           N  
ATOM   1249  CA  GLU D 742      29.921  46.980  68.437  1.00  0.00           C  
ATOM   1250  C   GLU D 742      31.174  46.959  67.559  1.00  0.00           C  
ATOM   1251  O   GLU D 742      31.190  46.311  66.513  1.00  0.00           O  
ATOM   1252  CB  GLU D 742      28.848  47.856  67.788  1.00  0.00           C  
ATOM   1253  N   GLN D 743      32.224  47.660  67.982  1.00  0.00           N  
ATOM   1254  CA  GLN D 743      33.461  47.718  67.205  1.00  0.00           C  
ATOM   1255  C   GLN D 743      34.490  46.681  67.657  1.00  0.00           C  
ATOM   1256  O   GLN D 743      35.532  46.519  67.026  1.00  0.00           O  
ATOM   1257  CB  GLN D 743      34.067  49.124  67.294  1.00  0.00           C  
ATOM   1258  CG  GLN D 743      33.124  50.213  66.821  1.00  0.00           C  
ATOM   1259  CD  GLN D 743      33.652  51.610  67.059  1.00  0.00           C  
ATOM   1260  OE1 GLN D 743      34.366  51.861  68.031  1.00  0.00           O  
ATOM   1261  NE2 GLN D 743      33.282  52.537  66.184  1.00  0.00           N  
ATOM   1262  N   ILE D 786      34.183  45.968  68.737  1.00  0.00           N  
ATOM   1263  CA  ILE D 786      35.098  44.956  69.261  1.00  0.00           C  
ATOM   1264  C   ILE D 786      35.517  43.929  68.213  1.00  0.00           C  
ATOM   1265  O   ILE D 786      36.706  43.700  67.999  1.00  0.00           O  
ATOM   1266  CB  ILE D 786      34.479  44.214  70.463  1.00  0.00           C  
ATOM   1267  CG1 ILE D 786      34.339  45.171  71.649  1.00  0.00           C  
ATOM   1268  CG2 ILE D 786      35.348  43.023  70.857  1.00  0.00           C  
ATOM   1269  CD1 ILE D 786      33.587  44.581  72.820  1.00  0.00           C  
ATOM   1270  N   ARG D 787      34.546  43.306  67.557  1.00  0.00           N  
ATOM   1271  CA  ARG D 787      34.866  42.301  66.551  1.00  0.00           C  
ATOM   1272  C   ARG D 787      35.906  42.781  65.539  1.00  0.00           C  
ATOM   1273  O   ARG D 787      36.938  42.133  65.341  1.00  0.00           O  
ATOM   1274  CB  ARG D 787      33.591  41.858  65.819  1.00  0.00           C  
ATOM   1275  CG  ARG D 787      33.851  40.961  64.610  1.00  0.00           C  
ATOM   1276  CD  ARG D 787      32.596  40.209  64.174  1.00  0.00           C  
ATOM   1277  NE  ARG D 787      32.241  39.161  65.130  1.00  0.00           N  
ATOM   1278  CZ  ARG D 787      31.209  38.333  64.991  1.00  0.00           C  
ATOM   1279  NH1 ARG D 787      30.417  38.424  63.929  1.00  0.00           N  
ATOM   1280  NH2 ARG D 787      30.967  37.411  65.914  1.00  0.00           N  
ATOM   1281  N   ASP D 788      35.645  43.919  64.908  1.00  0.00           N  
ATOM   1282  CA  ASP D 788      36.562  44.445  63.908  1.00  0.00           C  
ATOM   1283  C   ASP D 788      37.924  44.846  64.463  1.00  0.00           C  
ATOM   1284  O   ASP D 788      38.953  44.598  63.828  1.00  0.00           O  
ATOM   1285  CB  ASP D 788      35.936  45.635  63.175  1.00  0.00           C  
ATOM   1286  CG  ASP D 788      34.801  45.220  62.245  1.00  0.00           C  
ATOM   1287  OD1 ASP D 788      34.719  44.025  61.890  1.00  0.00           O  
ATOM   1288  OD2 ASP D 788      33.998  46.094  61.858  1.00  0.00           O  
ATOM   1289  N   GLU D 789      37.940  45.462  65.642  1.00  0.00           N  
ATOM   1290  CA  GLU D 789      39.211  45.886  66.222  1.00  0.00           C  
ATOM   1291  C   GLU D 789      40.065  44.708  66.680  1.00  0.00           C  
ATOM   1292  O   GLU D 789      41.278  44.709  66.480  1.00  0.00           O  
ATOM   1293  CB  GLU D 789      38.973  46.874  67.364  1.00  0.00           C  
ATOM   1294  CG  GLU D 789      38.386  48.194  66.872  1.00  0.00           C  
ATOM   1295  CD  GLU D 789      39.244  48.843  65.797  1.00  0.00           C  
ATOM   1296  OE1 GLU D 789      38.702  49.207  64.729  1.00  0.00           O  
ATOM   1297  OE2 GLU D 789      40.467  48.992  66.015  1.00  0.00           O  
ATOM   1298  N   VAL D 790      39.447  43.702  67.289  1.00  0.00           N  
ATOM   1299  CA  VAL D 790      40.212  42.537  67.713  1.00  0.00           C  
ATOM   1300  C   VAL D 790      40.722  41.825  66.459  1.00  0.00           C  
ATOM   1301  O   VAL D 790      41.869  41.389  66.408  1.00  0.00           O  
ATOM   1302  CB  VAL D 790      39.360  41.570  68.556  1.00  0.00           C  
ATOM   1303  CG1 VAL D 790      40.133  40.284  68.803  1.00  0.00           C  
ATOM   1304  CG2 VAL D 790      38.996  42.229  69.888  1.00  0.00           C  
ATOM   1305  N   ASN D 791      39.880  41.725  65.434  1.00  0.00           N  
ATOM   1306  CA  ASN D 791      40.313  41.075  64.199  1.00  0.00           C  
ATOM   1307  C   ASN D 791      41.505  41.815  63.591  1.00  0.00           C  
ATOM   1308  O   ASN D 791      42.424  41.194  63.047  1.00  0.00           O  
ATOM   1309  CB  ASN D 791      39.171  41.008  63.172  1.00  0.00           C  
ATOM   1310  CG  ASN D 791      38.171  39.911  63.480  1.00  0.00           C  
ATOM   1311  OD1 ASN D 791      38.499  38.917  64.133  1.00  0.00           O  
ATOM   1312  ND2 ASN D 791      36.945  40.073  62.988  1.00  0.00           N  
ATOM   1313  N   GLY D 792      41.487  43.142  63.685  1.00  0.00           N  
ATOM   1314  CA  GLY D 792      42.574  43.939  63.149  1.00  0.00           C  
ATOM   1315  C   GLY D 792      43.873  43.660  63.879  1.00  0.00           C  
ATOM   1316  O   GLY D 792      44.945  43.607  63.274  1.00  0.00           O  
ATOM   1317  N   CYS D 793      43.782  43.474  65.190  1.00  0.00           N  
ATOM   1318  CA  CYS D 793      44.980  43.198  65.968  1.00  0.00           C  
ATOM   1319  C   CYS D 793      45.563  41.852  65.578  1.00  0.00           C  
ATOM   1320  O   CYS D 793      46.772  41.720  65.437  1.00  0.00           O  
ATOM   1321  CB  CYS D 793      44.669  43.214  67.467  1.00  0.00           C  
ATOM   1322  SG  CYS D 793      44.409  44.870  68.160  1.00  0.00           S  
ATOM   1323  N   ILE D 794      44.699  40.856  65.404  1.00  0.00           N  
ATOM   1324  CA  ILE D 794      45.139  39.514  65.030  1.00  0.00           C  
ATOM   1325  C   ILE D 794      45.838  39.548  63.673  1.00  0.00           C  
ATOM   1326  O   ILE D 794      46.908  38.959  63.491  1.00  0.00           O  
ATOM   1327  CB  ILE D 794      43.935  38.540  64.979  1.00  0.00           C  
ATOM   1328  CG1 ILE D 794      43.392  38.336  66.396  1.00  0.00           C  
ATOM   1329  CG2 ILE D 794      44.350  37.216  64.344  1.00  0.00           C  
ATOM   1330  CD1 ILE D 794      42.084  37.546  66.470  1.00  0.00           C  
ATOM   1331  N   ARG D 795      45.243  40.255  62.720  1.00  0.00           N  
ATOM   1332  CA  ARG D 795      45.845  40.356  61.399  1.00  0.00           C  
ATOM   1333  C   ARG D 795      47.193  41.063  61.491  1.00  0.00           C  
ATOM   1334  O   ARG D 795      48.135  40.718  60.776  1.00  0.00           O  
ATOM   1335  CB  ARG D 795      44.926  41.115  60.439  1.00  0.00           C  
ATOM   1336  CG  ARG D 795      43.600  40.412  60.171  1.00  0.00           C  
ATOM   1337  CD  ARG D 795      42.969  40.924  58.878  1.00  0.00           C  
ATOM   1338  NE  ARG D 795      42.787  42.373  58.890  1.00  0.00           N  
ATOM   1339  CZ  ARG D 795      41.798  43.007  59.512  1.00  0.00           C  
ATOM   1340  NH1 ARG D 795      40.879  42.322  60.183  1.00  0.00           N  
ATOM   1341  NH2 ARG D 795      41.732  44.330  59.468  1.00  0.00           N  
ATOM   1342  N   LEU D 796      47.286  42.051  62.378  1.00  0.00           N  
ATOM   1343  CA  LEU D 796      48.529  42.786  62.550  1.00  0.00           C  
ATOM   1344  C   LEU D 796      49.639  41.854  63.048  1.00  0.00           C  
ATOM   1345  O   LEU D 796      50.785  41.969  62.619  1.00  0.00           O  
ATOM   1346  CB  LEU D 796      48.327  43.945  63.537  1.00  0.00           C  
ATOM   1347  CG  LEU D 796      49.476  44.944  63.712  1.00  0.00           C  
ATOM   1348  CD1 LEU D 796      49.890  45.526  62.365  1.00  0.00           C  
ATOM   1349  CD2 LEU D 796      49.028  46.058  64.655  1.00  0.00           C  
ATOM   1350  N   VAL D 797      49.300  40.932  63.948  1.00  0.00           N  
ATOM   1351  CA  VAL D 797      50.296  39.993  64.472  1.00  0.00           C  
ATOM   1352  C   VAL D 797      50.872  39.126  63.353  1.00  0.00           C  
ATOM   1353  O   VAL D 797      52.082  39.059  63.176  1.00  0.00           O  
ATOM   1354  CB  VAL D 797      49.703  39.059  65.569  1.00  0.00           C  
ATOM   1355  CG1 VAL D 797      50.704  37.969  65.945  1.00  0.00           C  
ATOM   1356  CG2 VAL D 797      49.356  39.867  66.806  1.00  0.00           C  
ATOM   1357  N   TYR D 798      50.010  38.469  62.584  1.00  0.00           N  
ATOM   1358  CA  TYR D 798      50.504  37.614  61.511  1.00  0.00           C  
ATOM   1359  C   TYR D 798      51.186  38.416  60.409  1.00  0.00           C  
ATOM   1360  O   TYR D 798      52.154  37.960  59.805  1.00  0.00           O  
ATOM   1361  CB  TYR D 798      49.358  36.762  60.970  1.00  0.00           C  
ATOM   1362  CG  TYR D 798      48.942  35.703  61.965  1.00  0.00           C  
ATOM   1363  CD1 TYR D 798      49.697  34.538  62.124  1.00  0.00           C  
ATOM   1364  CD2 TYR D 798      47.835  35.886  62.791  1.00  0.00           C  
ATOM   1365  CE1 TYR D 798      49.360  33.581  63.082  1.00  0.00           C  
ATOM   1366  CE2 TYR D 798      47.485  34.935  63.753  1.00  0.00           C  
ATOM   1367  CZ  TYR D 798      48.248  33.785  63.895  1.00  0.00           C  
ATOM   1368  OH  TYR D 798      47.900  32.842  64.838  1.00  0.00           O  
ATOM   1369  N   ASP D 799      50.693  39.623  60.172  1.00  0.00           N  
ATOM   1370  CA  ASP D 799      51.275  40.521  59.180  1.00  0.00           C  
ATOM   1371  C   ASP D 799      52.731  40.802  59.595  1.00  0.00           C  
ATOM   1372  O   ASP D 799      53.676  40.517  58.856  1.00  0.00           O  
ATOM   1373  CB  ASP D 799      50.455  41.820  59.156  1.00  0.00           C  
ATOM   1374  CG  ASP D 799      50.939  42.828  58.122  1.00  0.00           C  
ATOM   1375  OD1 ASP D 799      52.056  42.691  57.594  1.00  0.00           O  
ATOM   1376  OD2 ASP D 799      50.184  43.790  57.851  1.00  0.00           O  
ATOM   1377  N   MET D 800      52.915  41.341  60.796  1.00  0.00           N  
ATOM   1378  CA  MET D 800      54.260  41.650  61.271  1.00  0.00           C  
ATOM   1379  C   MET D 800      55.176  40.434  61.411  1.00  0.00           C  
ATOM   1380  O   MET D 800      56.349  40.492  61.031  1.00  0.00           O  
ATOM   1381  CB  MET D 800      54.192  42.405  62.606  1.00  0.00           C  
ATOM   1382  CG  MET D 800      54.410  43.897  62.447  1.00  0.00           C  
ATOM   1383  SD  MET D 800      54.291  44.813  63.992  1.00  0.00           S  
ATOM   1384  CE  MET D 800      52.720  45.371  63.815  1.00  0.00           C  
ATOM   1385  N   TYR D 801      54.661  39.334  61.954  1.00  0.00           N  
ATOM   1386  CA  TYR D 801      55.504  38.151  62.112  1.00  0.00           C  
ATOM   1387  C   TYR D 801      55.972  37.582  60.773  1.00  0.00           C  
ATOM   1388  O   TYR D 801      57.070  37.030  60.678  1.00  0.00           O  
ATOM   1389  CB  TYR D 801      54.780  37.062  62.911  1.00  0.00           C  
ATOM   1390  CG  TYR D 801      54.677  37.338  64.405  1.00  0.00           C  
ATOM   1391  CD1 TYR D 801      55.059  38.571  64.941  1.00  0.00           C  
ATOM   1392  CD2 TYR D 801      54.163  36.380  65.272  1.00  0.00           C  
ATOM   1393  CE1 TYR D 801      54.924  38.839  66.308  1.00  0.00           C  
ATOM   1394  CE2 TYR D 801      54.021  36.638  66.643  1.00  0.00           C  
ATOM   1395  CZ  TYR D 801      54.401  37.868  67.147  1.00  0.00           C  
ATOM   1396  OH  TYR D 801      54.231  38.132  68.491  1.00  0.00           O  
ATOM   1397  N   SER D 802      55.151  37.730  59.734  1.00  0.00           N  
ATOM   1398  CA  SER D 802      55.522  37.199  58.424  1.00  0.00           C  
ATOM   1399  C   SER D 802      56.817  37.809  57.896  1.00  0.00           C  
ATOM   1400  O   SER D 802      57.530  37.187  57.112  1.00  0.00           O  
ATOM   1401  CB  SER D 802      54.379  37.391  57.409  1.00  0.00           C  
ATOM   1402  OG  SER D 802      54.222  38.737  56.990  1.00  0.00           O  
ATOM   1403  N   THR D 803      57.134  39.017  58.347  1.00  0.00           N  
ATOM   1404  CA  THR D 803      58.352  39.695  57.924  1.00  0.00           C  
ATOM   1405  C   THR D 803      59.598  38.933  58.370  1.00  0.00           C  
ATOM   1406  O   THR D 803      60.628  38.940  57.688  1.00  0.00           O  
ATOM   1407  CB  THR D 803      58.403  41.122  58.510  1.00  0.00           C  
ATOM   1408  OG1 THR D 803      57.398  41.927  57.882  1.00  0.00           O  
ATOM   1409  CG2 THR D 803      59.760  41.755  58.284  1.00  0.00           C  
ATOM   1410  N   PHE D 804      59.490  38.260  59.508  1.00  0.00           N  
ATOM   1411  CA  PHE D 804      60.605  37.522  60.078  1.00  0.00           C  
ATOM   1412  C   PHE D 804      60.586  36.044  59.720  1.00  0.00           C  
ATOM   1413  O   PHE D 804      61.510  35.305  60.059  1.00  0.00           O  
ATOM   1414  CB  PHE D 804      60.594  37.712  61.596  1.00  0.00           C  
ATOM   1415  CG  PHE D 804      60.563  39.153  62.010  1.00  0.00           C  
ATOM   1416  CD1 PHE D 804      61.735  39.900  62.063  1.00  0.00           C  
ATOM   1417  CD2 PHE D 804      59.353  39.782  62.270  1.00  0.00           C  
ATOM   1418  CE1 PHE D 804      61.698  41.266  62.367  1.00  0.00           C  
ATOM   1419  CE2 PHE D 804      59.301  41.143  62.573  1.00  0.00           C  
ATOM   1420  CZ  PHE D 804      60.474  41.886  62.620  1.00  0.00           C  
ATOM   1421  N   GLY D 808      59.520  35.623  59.047  1.00  0.00           N  
ATOM   1422  CA  GLY D 808      59.396  34.244  58.612  1.00  0.00           C  
ATOM   1423  C   GLY D 808      59.221  33.181  59.677  1.00  0.00           C  
ATOM   1424  O   GLY D 808      59.628  32.038  59.465  1.00  0.00           O  
ATOM   1425  N   PHE D1143      58.612  33.528  60.808  1.00  0.00           N  
ATOM   1426  CA  PHE D1143      58.407  32.547  61.870  1.00  0.00           C  
ATOM   1427  C   PHE D1143      57.504  31.415  61.402  1.00  0.00           C  
ATOM   1428  O   PHE D1143      56.399  31.655  60.916  1.00  0.00           O  
ATOM   1429  CB  PHE D1143      57.755  33.180  63.104  1.00  0.00           C  
ATOM   1430  CG  PHE D1143      58.548  34.293  63.720  1.00  0.00           C  
ATOM   1431  CD1 PHE D1143      59.922  34.174  63.908  1.00  0.00           C  
ATOM   1432  CD2 PHE D1143      57.909  35.451  64.152  1.00  0.00           C  
ATOM   1433  CE1 PHE D1143      60.649  35.194  64.519  1.00  0.00           C  
ATOM   1434  CE2 PHE D1143      58.631  36.479  64.766  1.00  0.00           C  
ATOM   1435  CZ  PHE D1143      59.998  36.348  64.948  1.00  0.00           C  
ATOM   1436  N   GLU D1153      57.968  30.183  61.565  1.00  0.00           N  
ATOM   1437  CA  GLU D1153      57.175  29.027  61.167  1.00  0.00           C  
ATOM   1438  C   GLU D1153      56.416  28.421  62.340  1.00  0.00           C  
ATOM   1439  O   GLU D1153      55.537  27.580  62.152  1.00  0.00           O  
ATOM   1440  CB  GLU D1153      58.071  27.963  60.528  1.00  0.00           C  
ATOM   1441  CG  GLU D1153      58.670  28.378  59.201  1.00  0.00           C  
ATOM   1442  CD  GLU D1153      59.130  27.187  58.381  1.00  0.00           C  
ATOM   1443  OE1 GLU D1153      58.272  26.342  58.036  1.00  0.00           O  
ATOM   1444  OE2 GLU D1153      60.342  27.096  58.082  1.00  0.00           O  
ATOM   1445  N   LYS D1154      56.748  28.840  63.558  1.00  0.00           N  
ATOM   1446  CA  LYS D1154      56.070  28.309  64.737  1.00  0.00           C  
ATOM   1447  C   LYS D1154      55.467  29.412  65.595  1.00  0.00           C  
ATOM   1448  O   LYS D1154      56.171  30.103  66.328  1.00  0.00           O  
ATOM   1449  CB  LYS D1154      57.027  27.465  65.575  1.00  0.00           C  
ATOM   1450  CG  LYS D1154      56.349  26.717  66.718  1.00  0.00           C  
ATOM   1451  CD  LYS D1154      57.301  25.734  67.397  1.00  0.00           C  
ATOM   1452  CE  LYS D1154      56.642  25.082  68.599  1.00  0.00           C  
ATOM   1453  NZ  LYS D1154      57.559  24.146  69.320  1.00  0.00           N  
ATOM   1454  N   ILE D1155      54.153  29.566  65.484  1.00  0.00           N  
ATOM   1455  CA  ILE D1155      53.412  30.569  66.250  1.00  0.00           C  
ATOM   1456  C   ILE D1155      52.268  29.824  66.931  1.00  0.00           C  
ATOM   1457  O   ILE D1155      51.314  29.420  66.269  1.00  0.00           O  
ATOM   1458  CB  ILE D1155      52.819  31.668  65.341  1.00  0.00           C  
ATOM   1459  CG1 ILE D1155      53.928  32.322  64.521  1.00  0.00           C  
ATOM   1460  CG2 ILE D1155      52.073  32.705  66.194  1.00  0.00           C  
ATOM   1461  CD1 ILE D1155      53.440  33.192  63.375  1.00  0.00           C  
ATOM   1462  N   VAL D1156      52.372  29.658  68.242  1.00  0.00           N  
ATOM   1463  CA  VAL D1156      51.350  28.926  68.999  1.00  0.00           C  
ATOM   1464  C   VAL D1156      50.414  29.882  69.721  1.00  0.00           C  
ATOM   1465  O   VAL D1156      50.856  30.831  70.358  1.00  0.00           O  
ATOM   1466  CB  VAL D1156      52.024  27.981  69.996  1.00  0.00           C  
ATOM   1467  CG1 VAL D1156      50.988  27.284  70.853  1.00  0.00           C  
ATOM   1468  CG2 VAL D1156      52.845  26.939  69.219  1.00  0.00           C  
ATOM   1469  N   VAL D1157      49.114  29.618  69.616  1.00  0.00           N  
ATOM   1470  CA  VAL D1157      48.114  30.494  70.213  1.00  0.00           C  
ATOM   1471  C   VAL D1157      47.335  29.907  71.383  1.00  0.00           C  
ATOM   1472  O   VAL D1157      46.899  28.756  71.352  1.00  0.00           O  
ATOM   1473  CB  VAL D1157      47.121  30.971  69.129  1.00  0.00           C  
ATOM   1474  CG1 VAL D1157      46.210  32.055  69.688  1.00  0.00           C  
ATOM   1475  CG2 VAL D1157      47.892  31.476  67.917  1.00  0.00           C  
ATOM   1476  N   LYS D1158      47.157  30.721  72.417  1.00  0.00           N  
ATOM   1477  CA  LYS D1158      46.422  30.302  73.602  1.00  0.00           C  
ATOM   1478  C   LYS D1158      45.428  31.370  74.027  1.00  0.00           C  
ATOM   1479  O   LYS D1158      45.641  32.554  73.770  1.00  0.00           O  
ATOM   1480  CB  LYS D1158      47.391  30.024  74.758  1.00  0.00           C  
ATOM   1481  CG  LYS D1158      48.443  28.998  74.406  1.00  0.00           C  
ATOM   1482  CD  LYS D1158      49.296  28.592  75.585  1.00  0.00           C  
ATOM   1483  CE  LYS D1158      50.395  27.644  75.125  1.00  0.00           C  
ATOM   1484  NZ  LYS D1158      51.317  27.257  76.238  1.00  0.00           N  
ATOM   1485  N   LEU D1159      44.327  30.947  74.645  1.00  0.00           N  
ATOM   1486  CA  LEU D1159      43.346  31.893  75.150  1.00  0.00           C  
ATOM   1487  C   LEU D1159      43.386  31.720  76.662  1.00  0.00           C  
ATOM   1488  O   LEU D1159      42.957  30.701  77.198  1.00  0.00           O  
ATOM   1489  CB  LEU D1159      41.937  31.607  74.619  1.00  0.00           C  
ATOM   1490  CG  LEU D1159      40.882  32.623  75.081  1.00  0.00           C  
ATOM   1491  CD1 LEU D1159      41.334  34.029  74.707  1.00  0.00           C  
ATOM   1492  CD2 LEU D1159      39.530  32.310  74.447  1.00  0.00           C  
ATOM   1493  N   SER D1160      43.939  32.714  77.346  1.00  0.00           N  
ATOM   1494  CA  SER D1160      44.072  32.677  78.796  1.00  0.00           C  
ATOM   1495  C   SER D1160      42.848  33.284  79.453  1.00  0.00           C  
ATOM   1496  O   SER D1160      42.550  34.467  79.288  1.00  0.00           O  
ATOM   1497  CB  SER D1160      45.341  33.419  79.196  1.00  0.00           C  
ATOM   1498  OG  SER D1160      46.456  32.787  78.585  1.00  0.00           O  
ATOM   1499  N   THR D1161      42.148  32.452  80.215  1.00  0.00           N  
ATOM   1500  CA  THR D1161      40.915  32.857  80.860  1.00  0.00           C  
ATOM   1501  C   THR D1161      41.021  33.394  82.282  1.00  0.00           C  
ATOM   1502  O   THR D1161      42.104  33.437  82.869  1.00  0.00           O  
ATOM   1503  CB  THR D1161      39.914  31.699  80.809  1.00  0.00           C  
ATOM   1504  OG1 THR D1161      40.495  30.537  81.409  1.00  0.00           O  
ATOM   1505  CG2 THR D1161      39.571  31.383  79.359  1.00  0.00           C  
ATOM   1506  N   ARG D1162      39.876  33.787  82.828  1.00  0.00           N  
ATOM   1507  CA  ARG D1162      39.812  34.398  84.150  1.00  0.00           C  
ATOM   1508  C   ARG D1162      40.686  33.796  85.238  1.00  0.00           C  
ATOM   1509  O   ARG D1162      40.648  32.595  85.505  1.00  0.00           O  
ATOM   1510  CB  ARG D1162      38.356  34.471  84.631  1.00  0.00           C  
ATOM   1511  CG  ARG D1162      37.742  33.152  85.054  1.00  0.00           C  
ATOM   1512  CD  ARG D1162      36.227  33.292  85.154  1.00  0.00           C  
ATOM   1513  NE  ARG D1162      35.617  33.437  83.833  1.00  0.00           N  
ATOM   1514  CZ  ARG D1162      34.334  33.710  83.623  1.00  0.00           C  
ATOM   1515  NH1 ARG D1162      33.506  33.875  84.649  1.00  0.00           N  
ATOM   1516  NH2 ARG D1162      33.877  33.816  82.384  1.00  0.00           N  
ATOM   1517  N   PRO D1163      41.513  34.642  85.872  1.00  0.00           N  
ATOM   1518  CA  PRO D1163      42.411  34.222  86.946  1.00  0.00           C  
ATOM   1519  C   PRO D1163      41.671  34.251  88.281  1.00  0.00           C  
ATOM   1520  O   PRO D1163      40.585  34.822  88.382  1.00  0.00           O  
ATOM   1521  CB  PRO D1163      43.524  35.259  86.877  1.00  0.00           C  
ATOM   1522  CG  PRO D1163      42.786  36.497  86.527  1.00  0.00           C  
ATOM   1523  CD  PRO D1163      41.806  36.027  85.455  1.00  0.00           C  
ATOM   1524  N   GLU D1189      42.262  33.638  89.299  1.00  0.00           N  
ATOM   1525  CA  GLU D1189      41.655  33.596  90.626  1.00  0.00           C  
ATOM   1526  C   GLU D1189      41.443  35.014  91.161  1.00  0.00           C  
ATOM   1527  O   GLU D1189      40.347  35.364  91.601  1.00  0.00           O  
ATOM   1528  CB  GLU D1189      42.557  32.796  91.566  1.00  0.00           C  
ATOM   1529  CG  GLU D1189      41.971  32.529  92.942  1.00  0.00           C  
ATOM   1530  CD  GLU D1189      42.820  31.560  93.738  1.00  0.00           C  
ATOM   1531  OE1 GLU D1189      42.522  31.337  94.934  1.00  0.00           O  
ATOM   1532  OE2 GLU D1189      43.788  31.015  93.162  1.00  0.00           O  
ATOM   1533  N   LYS D1330      42.502  35.818  91.115  1.00  0.00           N  
ATOM   1534  CA  LYS D1330      42.465  37.209  91.563  1.00  0.00           C  
ATOM   1535  C   LYS D1330      42.118  38.074  90.355  1.00  0.00           C  
ATOM   1536  O   LYS D1330      42.925  38.212  89.433  1.00  0.00           O  
ATOM   1537  CB  LYS D1330      43.837  37.618  92.101  1.00  0.00           C  
ATOM   1538  CG  LYS D1330      43.908  37.833  93.601  1.00  0.00           C  
ATOM   1539  CD  LYS D1330      45.360  37.991  94.038  1.00  0.00           C  
ATOM   1540  CE  LYS D1330      45.475  38.473  95.477  1.00  0.00           C  
ATOM   1541  NZ  LYS D1330      45.080  39.904  95.616  1.00  0.00           N  
ATOM   1542  N   ARG D1334      40.932  38.673  90.368  1.00  0.00           N  
ATOM   1543  CA  ARG D1334      40.494  39.485  89.240  1.00  0.00           C  
ATOM   1544  C   ARG D1334      39.482  40.555  89.609  1.00  0.00           C  
ATOM   1545  O   ARG D1334      38.918  40.544  90.705  1.00  0.00           O  
ATOM   1546  CB  ARG D1334      39.865  38.580  88.177  1.00  0.00           C  
ATOM   1547  CG  ARG D1334      38.647  37.789  88.682  1.00  0.00           C  
ATOM   1548  CD  ARG D1334      37.997  36.999  87.557  1.00  0.00           C  
ATOM   1549  NE  ARG D1334      36.787  36.293  87.985  1.00  0.00           N  
ATOM   1550  CZ  ARG D1334      36.773  35.095  88.562  1.00  0.00           C  
ATOM   1551  NH1 ARG D1334      37.905  34.445  88.793  1.00  0.00           N  
ATOM   1552  NH2 ARG D1334      35.617  34.536  88.896  1.00  0.00           N  
ATOM   1553  N   ILE D1335      39.258  41.475  88.678  1.00  0.00           N  
ATOM   1554  CA  ILE D1335      38.275  42.535  88.860  1.00  0.00           C  
ATOM   1555  C   ILE D1335      37.190  42.341  87.795  1.00  0.00           C  
ATOM   1556  O   ILE D1335      37.417  41.669  86.783  1.00  0.00           O  
ATOM   1557  CB  ILE D1335      38.903  43.947  88.722  1.00  0.00           C  
ATOM   1558  CG1 ILE D1335      39.536  44.127  87.338  1.00  0.00           C  
ATOM   1559  CG2 ILE D1335      39.939  44.155  89.817  1.00  0.00           C  
ATOM   1560  CD1 ILE D1335      40.091  45.535  87.093  1.00  0.00           C  
ATOM   1561  N   GLY D1336      36.008  42.905  88.028  1.00  0.00           N  
ATOM   1562  CA  GLY D1336      34.926  42.759  87.067  1.00  0.00           C  
ATOM   1563  C   GLY D1336      34.010  41.585  87.388  1.00  0.00           C  
ATOM   1564  O   GLY D1336      34.412  40.640  88.061  1.00  0.00           O  
ATOM   1565  N   SER D1384      32.778  41.636  86.891  1.00  0.00           N  
ATOM   1566  CA  SER D1384      31.808  40.573  87.148  1.00  0.00           C  
ATOM   1567  C   SER D1384      32.003  39.358  86.246  1.00  0.00           C  
ATOM   1568  O   SER D1384      32.622  39.449  85.183  1.00  0.00           O  
ATOM   1569  CB  SER D1384      30.391  41.106  86.951  1.00  0.00           C  
ATOM   1570  OG  SER D1384      30.162  41.401  85.585  1.00  0.00           O  
ATOM   1571  N   ASP D1385      31.459  38.218  86.669  1.00  0.00           N  
ATOM   1572  CA  ASP D1385      31.566  37.000  85.877  1.00  0.00           C  
ATOM   1573  C   ASP D1385      30.884  37.195  84.526  1.00  0.00           C  
ATOM   1574  O   ASP D1385      31.321  36.635  83.524  1.00  0.00           O  
ATOM   1575  CB  ASP D1385      30.932  35.808  86.603  1.00  0.00           C  
ATOM   1576  CG  ASP D1385      31.746  35.344  87.799  1.00  0.00           C  
ATOM   1577  OD1 ASP D1385      32.990  35.496  87.787  1.00  0.00           O  
ATOM   1578  OD2 ASP D1385      31.139  34.803  88.750  1.00  0.00           O  
ATOM   1579  N   GLU D1386      29.816  37.992  84.502  1.00  0.00           N  
ATOM   1580  CA  GLU D1386      29.093  38.261  83.260  1.00  0.00           C  
ATOM   1581  C   GLU D1386      30.012  38.980  82.273  1.00  0.00           C  
ATOM   1582  O   GLU D1386      30.017  38.681  81.075  1.00  0.00           O  
ATOM   1583  CB  GLU D1386      27.855  39.114  83.539  1.00  0.00           C  
ATOM   1584  N   MET D1387      30.786  39.932  82.785  1.00  0.00           N  
ATOM   1585  CA  MET D1387      31.721  40.684  81.959  1.00  0.00           C  
ATOM   1586  C   MET D1387      32.778  39.732  81.403  1.00  0.00           C  
ATOM   1587  O   MET D1387      33.146  39.814  80.230  1.00  0.00           O  
ATOM   1588  CB  MET D1387      32.394  41.779  82.793  1.00  0.00           C  
ATOM   1589  CG  MET D1387      31.444  42.878  83.264  1.00  0.00           C  
ATOM   1590  SD  MET D1387      32.123  43.883  84.612  1.00  0.00           S  
ATOM   1591  CE  MET D1387      33.287  44.897  83.723  1.00  0.00           C  
ATOM   1592  N   TRP D1388      33.264  38.829  82.250  1.00  0.00           N  
ATOM   1593  CA  TRP D1388      34.269  37.867  81.823  1.00  0.00           C  
ATOM   1594  C   TRP D1388      33.715  36.882  80.801  1.00  0.00           C  
ATOM   1595  O   TRP D1388      34.429  36.469  79.890  1.00  0.00           O  
ATOM   1596  CB  TRP D1388      34.843  37.115  83.026  1.00  0.00           C  
ATOM   1597  CG  TRP D1388      35.940  37.875  83.735  1.00  0.00           C  
ATOM   1598  CD1 TRP D1388      35.797  38.770  84.758  1.00  0.00           C  
ATOM   1599  CD2 TRP D1388      37.339  37.832  83.433  1.00  0.00           C  
ATOM   1600  NE1 TRP D1388      37.026  39.289  85.112  1.00  0.00           N  
ATOM   1601  CE2 TRP D1388      37.988  38.729  84.313  1.00  0.00           C  
ATOM   1602  CE3 TRP D1388      38.109  37.123  82.500  1.00  0.00           C  
ATOM   1603  CZ2 TRP D1388      39.373  38.934  84.288  1.00  0.00           C  
ATOM   1604  CZ3 TRP D1388      39.486  37.325  82.476  1.00  0.00           C  
ATOM   1605  CH2 TRP D1388      40.102  38.224  83.365  1.00  0.00           C  
ATOM   1606  N   ASP D1389      32.445  36.507  80.943  1.00  0.00           N  
ATOM   1607  CA  ASP D1389      31.840  35.585  79.984  1.00  0.00           C  
ATOM   1608  C   ASP D1389      31.842  36.241  78.610  1.00  0.00           C  
ATOM   1609  O   ASP D1389      32.226  35.626  77.610  1.00  0.00           O  
ATOM   1610  CB  ASP D1389      30.388  35.252  80.359  1.00  0.00           C  
ATOM   1611  CG  ASP D1389      30.271  34.432  81.635  1.00  0.00           C  
ATOM   1612  OD1 ASP D1389      31.190  33.645  81.940  1.00  0.00           O  
ATOM   1613  OD2 ASP D1389      29.234  34.561  82.326  1.00  0.00           O  
ATOM   1614  N   ARG D1390      31.406  37.496  78.574  1.00  0.00           N  
ATOM   1615  CA  ARG D1390      31.337  38.250  77.330  1.00  0.00           C  
ATOM   1616  C   ARG D1390      32.712  38.424  76.702  1.00  0.00           C  
ATOM   1617  O   ARG D1390      32.890  38.197  75.504  1.00  0.00           O  
ATOM   1618  CB  ARG D1390      30.715  39.626  77.582  1.00  0.00           C  
ATOM   1619  CG  ARG D1390      29.478  39.917  76.740  1.00  0.00           C  
ATOM   1620  CD  ARG D1390      29.824  40.289  75.297  1.00  0.00           C  
ATOM   1621  NE  ARG D1390      30.396  41.629  75.175  1.00  0.00           N  
ATOM   1622  CZ  ARG D1390      30.722  42.208  74.021  1.00  0.00           C  
ATOM   1623  NH1 ARG D1390      30.542  41.570  72.872  1.00  0.00           N  
ATOM   1624  NH2 ARG D1390      31.216  43.438  74.017  1.00  0.00           N  
ATOM   1625  N   ALA D1391      33.686  38.821  77.517  1.00  0.00           N  
ATOM   1626  CA  ALA D1391      35.042  39.046  77.028  1.00  0.00           C  
ATOM   1627  C   ALA D1391      35.715  37.790  76.496  1.00  0.00           C  
ATOM   1628  O   ALA D1391      36.315  37.815  75.420  1.00  0.00           O  
ATOM   1629  CB  ALA D1391      35.897  39.667  78.132  1.00  0.00           C  
ATOM   1630  N   GLU D1392      35.631  36.699  77.250  1.00  0.00           N  
ATOM   1631  CA  GLU D1392      36.243  35.446  76.829  1.00  0.00           C  
ATOM   1632  C   GLU D1392      35.594  34.955  75.542  1.00  0.00           C  
ATOM   1633  O   GLU D1392      36.267  34.413  74.670  1.00  0.00           O  
ATOM   1634  CB  GLU D1392      36.118  34.390  77.935  1.00  0.00           C  
ATOM   1635  CG  GLU D1392      36.826  34.804  79.232  1.00  0.00           C  
ATOM   1636  CD  GLU D1392      36.638  33.816  80.372  1.00  0.00           C  
ATOM   1637  OE1 GLU D1392      35.655  33.041  80.345  1.00  0.00           O  
ATOM   1638  OE2 GLU D1392      37.467  33.825  81.308  1.00  0.00           O  
ATOM   1639  N   ALA D1393      34.290  35.171  75.418  1.00  0.00           N  
ATOM   1640  CA  ALA D1393      33.572  34.746  74.221  1.00  0.00           C  
ATOM   1641  C   ALA D1393      33.979  35.588  73.020  1.00  0.00           C  
ATOM   1642  O   ALA D1393      34.169  35.061  71.920  1.00  0.00           O  
ATOM   1643  CB  ALA D1393      32.060  34.846  74.443  1.00  0.00           C  
ATOM   1644  N   ASP D1394      34.111  36.898  73.226  1.00  0.00           N  
ATOM   1645  CA  ASP D1394      34.500  37.784  72.140  1.00  0.00           C  
ATOM   1646  C   ASP D1394      35.863  37.384  71.585  1.00  0.00           C  
ATOM   1647  O   ASP D1394      36.059  37.346  70.376  1.00  0.00           O  
ATOM   1648  CB  ASP D1394      34.560  39.244  72.605  1.00  0.00           C  
ATOM   1649  CG  ASP D1394      33.190  39.839  72.880  1.00  0.00           C  
ATOM   1650  OD1 ASP D1394      32.183  39.324  72.344  1.00  0.00           O  
ATOM   1651  OD2 ASP D1394      33.126  40.843  73.622  1.00  0.00           O  
ATOM   1652  N   LEU D1395      36.815  37.089  72.465  1.00  0.00           N  
ATOM   1653  CA  LEU D1395      38.140  36.708  72.000  1.00  0.00           C  
ATOM   1654  C   LEU D1395      38.155  35.360  71.287  1.00  0.00           C  
ATOM   1655  O   LEU D1395      38.887  35.180  70.317  1.00  0.00           O  
ATOM   1656  CB  LEU D1395      39.135  36.706  73.163  1.00  0.00           C  
ATOM   1657  CG  LEU D1395      39.398  38.083  73.786  1.00  0.00           C  
ATOM   1658  CD1 LEU D1395      40.496  37.946  74.830  1.00  0.00           C  
ATOM   1659  CD2 LEU D1395      39.820  39.080  72.715  1.00  0.00           C  
ATOM   1660  N   ALA D1396      37.354  34.413  71.763  1.00  0.00           N  
ATOM   1661  CA  ALA D1396      37.294  33.099  71.129  1.00  0.00           C  
ATOM   1662  C   ALA D1396      36.709  33.219  69.723  1.00  0.00           C  
ATOM   1663  O   ALA D1396      37.219  32.617  68.777  1.00  0.00           O  
ATOM   1664  CB  ALA D1396      36.457  32.152  71.965  1.00  0.00           C  
ATOM   1665  N   VAL D1397      35.646  34.003  69.586  1.00  0.00           N  
ATOM   1666  CA  VAL D1397      35.016  34.193  68.281  1.00  0.00           C  
ATOM   1667  C   VAL D1397      35.993  34.808  67.280  1.00  0.00           C  
ATOM   1668  O   VAL D1397      36.042  34.398  66.120  1.00  0.00           O  
ATOM   1669  CB  VAL D1397      33.763  35.089  68.394  1.00  0.00           C  
ATOM   1670  CG1 VAL D1397      33.212  35.403  67.007  1.00  0.00           C  
ATOM   1671  CG2 VAL D1397      32.707  34.382  69.224  1.00  0.00           C  
ATOM   1672  N   ALA D1398      36.778  35.785  67.727  1.00  0.00           N  
ATOM   1673  CA  ALA D1398      37.749  36.439  66.855  1.00  0.00           C  
ATOM   1674  C   ALA D1398      38.751  35.423  66.318  1.00  0.00           C  
ATOM   1675  O   ALA D1398      39.115  35.453  65.139  1.00  0.00           O  
ATOM   1676  CB  ALA D1398      38.480  37.543  67.617  1.00  0.00           C  
ATOM   1677  N   LEU D1400      39.204  34.531  67.192  1.00  0.00           N  
ATOM   1678  CA  LEU D1400      40.157  33.503  66.800  1.00  0.00           C  
ATOM   1679  C   LEU D1400      39.533  32.585  65.753  1.00  0.00           C  
ATOM   1680  O   LEU D1400      40.149  32.280  64.730  1.00  0.00           O  
ATOM   1681  CB  LEU D1400      40.582  32.689  68.026  1.00  0.00           C  
ATOM   1682  CG  LEU D1400      41.965  32.945  68.644  1.00  0.00           C  
ATOM   1683  CD1 LEU D1400      42.584  34.234  68.144  1.00  0.00           C  
ATOM   1684  CD2 LEU D1400      41.826  32.935  70.150  1.00  0.00           C  
ATOM   1685  N   GLU D1401      38.304  32.156  66.017  1.00  0.00           N  
ATOM   1686  CA  GLU D1401      37.592  31.275  65.099  1.00  0.00           C  
ATOM   1687  C   GLU D1401      37.341  31.952  63.754  1.00  0.00           C  
ATOM   1688  O   GLU D1401      37.452  31.318  62.701  1.00  0.00           O  
ATOM   1689  CB  GLU D1401      36.263  30.839  65.723  1.00  0.00           C  
ATOM   1690  CG  GLU D1401      36.430  30.112  67.050  1.00  0.00           C  
ATOM   1691  CD  GLU D1401      35.113  29.829  67.744  1.00  0.00           C  
ATOM   1692  OE1 GLU D1401      34.145  30.580  67.512  1.00  0.00           O  
ATOM   1693  OE2 GLU D1401      35.050  28.867  68.541  1.00  0.00           O  
ATOM   1694  N   GLU D1415      37.023  33.242  63.794  1.00  0.00           N  
ATOM   1695  CA  GLU D1415      36.742  34.015  62.585  1.00  0.00           C  
ATOM   1696  C   GLU D1415      37.981  34.211  61.707  1.00  0.00           C  
ATOM   1697  O   GLU D1415      37.874  34.562  60.529  1.00  0.00           O  
ATOM   1698  CB  GLU D1415      36.164  35.372  62.976  1.00  0.00           C  
ATOM   1699  CG  GLU D1415      35.545  36.148  61.841  1.00  0.00           C  
ATOM   1700  CD  GLU D1415      34.948  37.451  62.321  1.00  0.00           C  
ATOM   1701  OE1 GLU D1415      34.236  37.425  63.349  1.00  0.00           O  
ATOM   1702  OE2 GLU D1415      35.187  38.492  61.676  1.00  0.00           O  
ATOM   1703  N   ASN D1416      39.154  33.989  62.290  1.00  0.00           N  
ATOM   1704  CA  ASN D1416      40.416  34.121  61.572  1.00  0.00           C  
ATOM   1705  C   ASN D1416      41.005  32.743  61.299  1.00  0.00           C  
ATOM   1706  O   ASN D1416      42.136  32.623  60.827  1.00  0.00           O  
ATOM   1707  CB  ASN D1416      41.408  34.948  62.393  1.00  0.00           C  
ATOM   1708  CG  ASN D1416      41.146  36.435  62.298  1.00  0.00           C  
ATOM   1709  OD1 ASN D1416      41.655  37.110  61.401  1.00  0.00           O  
ATOM   1710  ND2 ASN D1416      40.342  36.956  63.218  1.00  0.00           N  
ATOM   1711  N   ASN D1418      40.228  31.710  61.606  1.00  0.00           N  
ATOM   1712  CA  ASN D1418      40.649  30.329  61.404  1.00  0.00           C  
ATOM   1713  C   ASN D1418      41.947  30.029  62.137  1.00  0.00           C  
ATOM   1714  O   ASN D1418      42.867  29.435  61.577  1.00  0.00           O  
ATOM   1715  CB  ASN D1418      40.822  30.042  59.912  1.00  0.00           C  
ATOM   1716  CG  ASN D1418      39.571  30.342  59.120  1.00  0.00           C  
ATOM   1717  OD1 ASN D1418      38.495  29.827  59.424  1.00  0.00           O  
ATOM   1718  ND2 ASN D1418      39.702  31.181  58.096  1.00  0.00           N  
ATOM   1719  N   ILE D1419      42.009  30.433  63.399  1.00  0.00           N  
ATOM   1720  CA  ILE D1419      43.197  30.207  64.204  1.00  0.00           C  
ATOM   1721  C   ILE D1419      42.947  29.152  65.273  1.00  0.00           C  
ATOM   1722  O   ILE D1419      42.109  29.332  66.154  1.00  0.00           O  
ATOM   1723  CB  ILE D1419      43.657  31.511  64.903  1.00  0.00           C  
ATOM   1724  CG1 ILE D1419      43.886  32.614  63.866  1.00  0.00           C  
ATOM   1725  CG2 ILE D1419      44.922  31.247  65.720  1.00  0.00           C  
ATOM   1726  CD1 ILE D1419      44.911  32.279  62.806  1.00  0.00           C  
ATOM   1727  N   PRO D1421      43.650  28.015  65.189  1.00  0.00           N  
ATOM   1728  CA  PRO D1421      43.469  26.963  66.192  1.00  0.00           C  
ATOM   1729  C   PRO D1421      44.122  27.446  67.485  1.00  0.00           C  
ATOM   1730  O   PRO D1421      45.140  28.139  67.441  1.00  0.00           O  
ATOM   1731  CB  PRO D1421      44.230  25.779  65.598  1.00  0.00           C  
ATOM   1732  CG  PRO D1421      44.194  26.046  64.115  1.00  0.00           C  
ATOM   1733  CD  PRO D1421      44.453  27.527  64.057  1.00  0.00           C  
ATOM   1734  N   PHE D1422      43.548  27.093  68.628  1.00  0.00           N  
ATOM   1735  CA  PHE D1422      44.128  27.502  69.900  1.00  0.00           C  
ATOM   1736  C   PHE D1422      43.778  26.546  71.023  1.00  0.00           C  
ATOM   1737  O   PHE D1422      43.004  25.608  70.837  1.00  0.00           O  
ATOM   1738  CB  PHE D1422      43.695  28.935  70.252  1.00  0.00           C  
ATOM   1739  CG  PHE D1422      42.230  29.084  70.581  1.00  0.00           C  
ATOM   1740  CD1 PHE D1422      41.768  28.906  71.883  1.00  0.00           C  
ATOM   1741  CD2 PHE D1422      41.316  29.434  69.592  1.00  0.00           C  
ATOM   1742  CE1 PHE D1422      40.419  29.078  72.195  1.00  0.00           C  
ATOM   1743  CE2 PHE D1422      39.968  29.608  69.898  1.00  0.00           C  
ATOM   1744  CZ  PHE D1422      39.522  29.429  71.200  1.00  0.00           C  
ATOM   1745  N   GLU D1423      44.381  26.773  72.185  1.00  0.00           N  
ATOM   1746  CA  GLU D1423      44.136  25.959  73.369  1.00  0.00           C  
ATOM   1747  C   GLU D1423      43.846  26.924  74.501  1.00  0.00           C  
ATOM   1748  O   GLU D1423      44.283  28.070  74.460  1.00  0.00           O  
ATOM   1749  CB  GLU D1423      45.378  25.157  73.751  1.00  0.00           C  
ATOM   1750  CG  GLU D1423      45.728  24.005  72.843  1.00  0.00           C  
ATOM   1751  CD  GLU D1423      47.079  23.416  73.196  1.00  0.00           C  
ATOM   1752  OE1 GLU D1423      47.474  23.494  74.384  1.00  0.00           O  
ATOM   1753  OE2 GLU D1423      47.742  22.869  72.294  1.00  0.00           O  
ATOM   1754  N   TYR D1424      43.118  26.472  75.513  1.00  0.00           N  
ATOM   1755  CA  TYR D1424      42.843  27.339  76.647  1.00  0.00           C  
ATOM   1756  C   TYR D1424      44.005  27.245  77.615  1.00  0.00           C  
ATOM   1757  O   TYR D1424      44.697  26.235  77.663  1.00  0.00           O  
ATOM   1758  CB  TYR D1424      41.583  26.902  77.389  1.00  0.00           C  
ATOM   1759  CG  TYR D1424      40.317  27.058  76.594  1.00  0.00           C  
ATOM   1760  CD1 TYR D1424      39.585  25.941  76.195  1.00  0.00           C  
ATOM   1761  CD2 TYR D1424      39.848  28.320  76.238  1.00  0.00           C  
ATOM   1762  CE1 TYR D1424      38.416  26.077  75.463  1.00  0.00           C  
ATOM   1763  CE2 TYR D1424      38.679  28.468  75.502  1.00  0.00           C  
ATOM   1764  CZ  TYR D1424      37.969  27.340  75.119  1.00  0.00           C  
ATOM   1765  OH  TYR D1424      36.816  27.479  74.394  1.00  0.00           O  
ATOM   1766  N   GLN D1425      44.226  28.318  78.365  1.00  0.00           N  
ATOM   1767  CA  GLN D1425      45.256  28.338  79.397  1.00  0.00           C  
ATOM   1768  C   GLN D1425      44.471  28.855  80.597  1.00  0.00           C  
ATOM   1769  O   GLN D1425      44.368  30.056  80.830  1.00  0.00           O  
ATOM   1770  CB  GLN D1425      46.397  29.283  79.018  1.00  0.00           C  
ATOM   1771  CG  GLN D1425      47.600  29.200  79.936  1.00  0.00           C  
ATOM   1772  CD  GLN D1425      48.821  29.870  79.328  1.00  0.00           C  
ATOM   1773  OE1 GLN D1425      48.724  30.956  78.757  1.00  0.00           O  
ATOM   1774  NE2 GLN D1425      49.977  29.224  79.447  1.00  0.00           N  
ATOM   1775  N   LEU D1426      43.875  27.923  81.332  1.00  0.00           N  
ATOM   1776  CA  LEU D1426      43.044  28.251  82.480  1.00  0.00           C  
ATOM   1777  C   LEU D1426      43.705  29.113  83.552  1.00  0.00           C  
ATOM   1778  O   LEU D1426      44.845  28.869  83.939  1.00  0.00           O  
ATOM   1779  CB  LEU D1426      42.523  26.959  83.114  1.00  0.00           C  
ATOM   1780  CG  LEU D1426      41.658  26.079  82.206  1.00  0.00           C  
ATOM   1781  CD1 LEU D1426      41.347  24.770  82.919  1.00  0.00           C  
ATOM   1782  CD2 LEU D1426      40.375  26.815  81.839  1.00  0.00           C  
ATOM   1783  N   GLY D1427      42.965  30.121  84.011  1.00  0.00           N  
ATOM   1784  CA  GLY D1427      43.429  31.021  85.056  1.00  0.00           C  
ATOM   1785  C   GLY D1427      44.660  31.871  84.790  1.00  0.00           C  
ATOM   1786  O   GLY D1427      45.252  32.405  85.730  1.00  0.00           O  
ATOM   1787  N   GLU D1437      45.027  32.022  83.521  1.00  0.00           N  
ATOM   1788  CA  GLU D1437      46.213  32.785  83.128  1.00  0.00           C  
ATOM   1789  C   GLU D1437      45.919  34.180  82.588  1.00  0.00           C  
ATOM   1790  O   GLU D1437      46.840  34.901  82.190  1.00  0.00           O  
ATOM   1791  CB  GLU D1437      46.978  32.016  82.056  1.00  0.00           C  
ATOM   1792  CG  GLU D1437      48.355  31.550  82.445  1.00  0.00           C  
ATOM   1793  CD  GLU D1437      48.361  30.696  83.682  1.00  0.00           C  
ATOM   1794  OE1 GLU D1437      48.503  31.255  84.795  1.00  0.00           O  
ATOM   1795  OE2 GLU D1437      48.219  29.462  83.547  1.00  0.00           O  
ATOM   1796  N   GLY D1438      44.648  34.556  82.550  1.00  0.00           N  
ATOM   1797  CA  GLY D1438      44.299  35.868  82.040  1.00  0.00           C  
ATOM   1798  C   GLY D1438      44.791  36.976  82.949  1.00  0.00           C  
ATOM   1799  O   GLY D1438      45.217  36.711  84.072  1.00  0.00           O  
ATOM   1800  N   ALA D1443      44.743  38.214  82.466  1.00  0.00           N  
ATOM   1801  CA  ALA D1443      45.174  39.356  83.270  1.00  0.00           C  
ATOM   1802  C   ALA D1443      44.096  39.594  84.322  1.00  0.00           C  
ATOM   1803  O   ALA D1443      42.954  39.165  84.146  1.00  0.00           O  
ATOM   1804  CB  ALA D1443      45.319  40.584  82.395  1.00  0.00           C  
ATOM   1805  N   PHE D1444      44.428  40.287  85.406  1.00  0.00           N  
ATOM   1806  CA  PHE D1444      43.411  40.529  86.421  1.00  0.00           C  
ATOM   1807  C   PHE D1444      42.248  41.364  85.887  1.00  0.00           C  
ATOM   1808  O   PHE D1444      41.141  41.303  86.430  1.00  0.00           O  
ATOM   1809  CB  PHE D1444      44.031  41.168  87.694  1.00  0.00           C  
ATOM   1810  CG  PHE D1444      44.459  42.617  87.545  1.00  0.00           C  
ATOM   1811  CD1 PHE D1444      43.548  43.655  87.740  1.00  0.00           C  
ATOM   1812  CD2 PHE D1444      45.786  42.941  87.251  1.00  0.00           C  
ATOM   1813  CE1 PHE D1444      43.949  44.995  87.650  1.00  0.00           C  
ATOM   1814  CE2 PHE D1444      46.192  44.273  87.158  1.00  0.00           C  
ATOM   1815  CZ  PHE D1444      45.280  45.298  87.357  1.00  0.00           C  
ATOM   1816  N   TYR D1448      42.496  42.100  84.801  1.00  0.00           N  
ATOM   1817  CA  TYR D1448      41.504  42.973  84.181  1.00  0.00           C  
ATOM   1818  C   TYR D1448      40.852  42.439  82.901  1.00  0.00           C  
ATOM   1819  O   TYR D1448      39.987  43.097  82.327  1.00  0.00           O  
ATOM   1820  CB  TYR D1448      42.135  44.339  83.884  1.00  0.00           C  
ATOM   1821  CG  TYR D1448      43.433  44.247  83.112  1.00  0.00           C  
ATOM   1822  CD1 TYR D1448      44.665  44.315  83.770  1.00  0.00           C  
ATOM   1823  CD2 TYR D1448      43.433  44.050  81.731  1.00  0.00           C  
ATOM   1824  CE1 TYR D1448      45.866  44.182  83.068  1.00  0.00           C  
ATOM   1825  CE2 TYR D1448      44.627  43.914  81.020  1.00  0.00           C  
ATOM   1826  CZ  TYR D1448      45.838  43.978  81.695  1.00  0.00           C  
ATOM   1827  OH  TYR D1448      47.013  43.794  80.999  1.00  0.00           O  
ATOM   1828  N   GLY D1456      41.265  41.266  82.439  1.00  0.00           N  
ATOM   1829  CA  GLY D1456      40.645  40.738  81.232  1.00  0.00           C  
ATOM   1830  C   GLY D1456      41.328  39.528  80.635  1.00  0.00           C  
ATOM   1831  O   GLY D1456      42.501  39.267  80.906  1.00  0.00           O  
ATOM   1832  N   PRO D1457      40.606  38.753  79.807  1.00  0.00           N  
ATOM   1833  CA  PRO D1457      41.174  37.560  79.178  1.00  0.00           C  
ATOM   1834  C   PRO D1457      42.205  37.954  78.122  1.00  0.00           C  
ATOM   1835  O   PRO D1457      42.183  39.078  77.606  1.00  0.00           O  
ATOM   1836  CB  PRO D1457      39.946  36.866  78.596  1.00  0.00           C  
ATOM   1837  CG  PRO D1457      39.090  38.013  78.194  1.00  0.00           C  
ATOM   1838  CD  PRO D1457      39.220  38.983  79.359  1.00  0.00           C  
ATOM   1839  N   LYS D1458      43.089  37.022  77.786  1.00  0.00           N  
ATOM   1840  CA  LYS D1458      44.153  37.319  76.836  1.00  0.00           C  
ATOM   1841  C   LYS D1458      44.410  36.271  75.785  1.00  0.00           C  
ATOM   1842  O   LYS D1458      44.419  35.074  76.081  1.00  0.00           O  
ATOM   1843  CB  LYS D1458      45.488  37.517  77.569  1.00  0.00           C  
ATOM   1844  CG  LYS D1458      45.413  38.343  78.823  1.00  0.00           C  
ATOM   1845  CD  LYS D1458      46.784  38.831  79.236  1.00  0.00           C  
ATOM   1846  CE  LYS D1458      47.758  37.700  79.414  1.00  0.00           C  
ATOM   1847  NZ  LYS D1458      48.908  38.166  80.246  1.00  0.00           N  
ATOM   1848  N   ILE D1459      44.616  36.728  74.556  1.00  0.00           N  
ATOM   1849  CA  ILE D1459      45.005  35.831  73.480  1.00  0.00           C  
ATOM   1850  C   ILE D1459      46.528  35.957  73.585  1.00  0.00           C  
ATOM   1851  O   ILE D1459      47.055  37.077  73.610  1.00  0.00           O  
ATOM   1852  CB  ILE D1459      44.567  36.344  72.083  1.00  0.00           C  
ATOM   1853  CG1 ILE D1459      43.044  36.358  71.975  1.00  0.00           C  
ATOM   1854  CG2 ILE D1459      45.125  35.442  70.998  1.00  0.00           C  
ATOM   1855  CD1 ILE D1459      42.545  36.909  70.654  1.00  0.00           C  
ATOM   1856  N   GLU D1460      47.222  34.826  73.677  1.00  0.00           N  
ATOM   1857  CA  GLU D1460      48.683  34.801  73.762  1.00  0.00           C  
ATOM   1858  C   GLU D1460      49.302  34.241  72.480  1.00  0.00           C  
ATOM   1859  O   GLU D1460      48.917  33.165  72.031  1.00  0.00           O  
ATOM   1860  CB  GLU D1460      49.143  33.919  74.927  1.00  0.00           C  
ATOM   1861  CG  GLU D1460      48.819  34.446  76.308  1.00  0.00           C  
ATOM   1862  CD  GLU D1460      49.365  33.554  77.412  1.00  0.00           C  
ATOM   1863  OE1 GLU D1460      50.305  32.769  77.149  1.00  0.00           O  
ATOM   1864  OE2 GLU D1460      48.858  33.645  78.551  1.00  0.00           O  
ATOM   1865  N   PHE D1461      50.232  34.979  71.876  1.00  0.00           N  
ATOM   1866  CA  PHE D1461      50.932  34.500  70.686  1.00  0.00           C  
ATOM   1867  C   PHE D1461      52.300  34.083  71.203  1.00  0.00           C  
ATOM   1868  O   PHE D1461      53.100  34.913  71.633  1.00  0.00           O  
ATOM   1869  CB  PHE D1461      51.058  35.590  69.615  1.00  0.00           C  
ATOM   1870  CG  PHE D1461      49.755  35.924  68.941  1.00  0.00           C  
ATOM   1871  CD1 PHE D1461      49.002  37.018  69.351  1.00  0.00           C  
ATOM   1872  CD2 PHE D1461      49.248  35.101  67.944  1.00  0.00           C  
ATOM   1873  CE1 PHE D1461      47.759  37.291  68.778  1.00  0.00           C  
ATOM   1874  CE2 PHE D1461      48.014  35.363  67.367  1.00  0.00           C  
ATOM   1875  CZ  PHE D1461      47.265  36.455  67.785  1.00  0.00           C  
ATOM   1876  N   THR D1462      52.556  32.783  71.166  1.00  0.00           N  
ATOM   1877  CA  THR D1462      53.785  32.212  71.688  1.00  0.00           C  
ATOM   1878  C   THR D1462      54.862  31.956  70.634  1.00  0.00           C  
ATOM   1879  O   THR D1462      54.585  31.350  69.602  1.00  0.00           O  
ATOM   1880  CB  THR D1462      53.472  30.863  72.385  1.00  0.00           C  
ATOM   1881  OG1 THR D1462      52.258  30.983  73.146  1.00  0.00           O  
ATOM   1882  CG2 THR D1462      54.606  30.475  73.307  1.00  0.00           C  
ATOM   1883  N   LEU D1463      56.085  32.425  70.890  1.00  0.00           N  
ATOM   1884  CA  LEU D1463      57.208  32.181  69.984  1.00  0.00           C  
ATOM   1885  C   LEU D1463      58.200  31.323  70.765  1.00  0.00           C  
ATOM   1886  O   LEU D1463      58.179  31.308  71.997  1.00  0.00           O  
ATOM   1887  CB  LEU D1463      57.855  33.493  69.519  1.00  0.00           C  
ATOM   1888  CG  LEU D1463      56.915  34.398  68.711  1.00  0.00           C  
ATOM   1889  CD1 LEU D1463      57.682  35.615  68.202  1.00  0.00           C  
ATOM   1890  CD2 LEU D1463      56.313  33.614  67.539  1.00  0.00           C  
ATOM   1891  N   TYR D1464      59.068  30.611  70.057  1.00  0.00           N  
ATOM   1892  CA  TYR D1464      59.996  29.705  70.718  1.00  0.00           C  
ATOM   1893  C   TYR D1464      61.462  30.025  70.510  1.00  0.00           C  
ATOM   1894  O   TYR D1464      61.846  30.546  69.468  1.00  0.00           O  
ATOM   1895  CB  TYR D1464      59.685  28.269  70.267  1.00  0.00           C  
ATOM   1896  CG  TYR D1464      58.284  27.849  70.667  1.00  0.00           C  
ATOM   1897  CD1 TYR D1464      57.166  28.407  70.045  1.00  0.00           C  
ATOM   1898  CD2 TYR D1464      58.076  26.997  71.754  1.00  0.00           C  
ATOM   1899  CE1 TYR D1464      55.881  28.142  70.501  1.00  0.00           C  
ATOM   1900  CE2 TYR D1464      56.794  26.721  72.217  1.00  0.00           C  
ATOM   1901  CZ  TYR D1464      55.702  27.303  71.587  1.00  0.00           C  
ATOM   1902  OH  TYR D1464      54.434  27.071  72.063  1.00  0.00           O  
ATOM   1903  N   ASP D1465      62.273  29.719  71.520  1.00  0.00           N  
ATOM   1904  CA  ASP D1465      63.704  29.967  71.438  1.00  0.00           C  
ATOM   1905  C   ASP D1465      64.450  28.732  70.938  1.00  0.00           C  
ATOM   1906  O   ASP D1465      63.829  27.745  70.554  1.00  0.00           O  
ATOM   1907  CB  ASP D1465      64.266  30.441  72.792  1.00  0.00           C  
ATOM   1908  CG  ASP D1465      64.099  29.420  73.911  1.00  0.00           C  
ATOM   1909  OD1 ASP D1465      63.898  28.222  73.634  1.00  0.00           O  
ATOM   1910  OD2 ASP D1465      64.196  29.828  75.084  1.00  0.00           O  
ATOM   1911  N   CYS D1475      65.779  28.788  70.954  1.00  0.00           N  
ATOM   1912  CA  CYS D1475      66.598  27.687  70.452  1.00  0.00           C  
ATOM   1913  C   CYS D1475      66.459  26.363  71.201  1.00  0.00           C  
ATOM   1914  O   CYS D1475      66.870  25.320  70.685  1.00  0.00           O  
ATOM   1915  CB  CYS D1475      68.072  28.105  70.403  1.00  0.00           C  
ATOM   1916  SG  CYS D1475      68.857  28.385  72.001  1.00  0.00           S  
ATOM   1917  N   LEU D1689      65.910  26.395  72.411  1.00  0.00           N  
ATOM   1918  CA  LEU D1689      65.708  25.167  73.180  1.00  0.00           C  
ATOM   1919  C   LEU D1689      64.239  24.782  73.100  1.00  0.00           C  
ATOM   1920  O   LEU D1689      63.764  23.908  73.826  1.00  0.00           O  
ATOM   1921  CB  LEU D1689      66.123  25.362  74.640  1.00  0.00           C  
ATOM   1922  CG  LEU D1689      67.629  25.509  74.873  1.00  0.00           C  
ATOM   1923  CD1 LEU D1689      67.905  25.611  76.357  1.00  0.00           C  
ATOM   1924  CD2 LEU D1689      68.368  24.311  74.285  1.00  0.00           C  
ATOM   1925  N   ASP D1690      63.533  25.451  72.196  1.00  0.00           N  
ATOM   1926  CA  ASP D1690      62.115  25.230  71.971  1.00  0.00           C  
ATOM   1927  C   ASP D1690      61.265  25.552  73.201  1.00  0.00           C  
ATOM   1928  O   ASP D1690      60.228  24.929  73.440  1.00  0.00           O  
ATOM   1929  CB  ASP D1690      61.872  23.791  71.496  1.00  0.00           C  
ATOM   1930  CG  ASP D1690      60.505  23.614  70.858  1.00  0.00           C  
ATOM   1931  OD1 ASP D1690      60.096  24.499  70.073  1.00  0.00           O  
ATOM   1932  OD2 ASP D1690      59.843  22.586  71.134  1.00  0.00           O  
ATOM   1933  N   ARG D1692      61.711  26.537  73.981  1.00  0.00           N  
ATOM   1934  CA  ARG D1692      60.977  26.979  75.162  1.00  0.00           C  
ATOM   1935  C   ARG D1692      59.992  28.059  74.711  1.00  0.00           C  
ATOM   1936  O   ARG D1692      60.306  28.868  73.838  1.00  0.00           O  
ATOM   1937  CB  ARG D1692      61.933  27.552  76.206  1.00  0.00           C  
ATOM   1938  CG  ARG D1692      62.882  26.523  76.800  1.00  0.00           C  
ATOM   1939  CD  ARG D1692      63.845  27.151  77.800  1.00  0.00           C  
ATOM   1940  NE  ARG D1692      64.803  28.042  77.155  1.00  0.00           N  
ATOM   1941  CZ  ARG D1692      65.905  28.506  77.737  1.00  0.00           C  
ATOM   1942  NH1 ARG D1692      66.194  28.168  78.988  1.00  0.00           N  
ATOM   1943  NH2 ARG D1692      66.730  29.293  77.062  1.00  0.00           N  
ATOM   1944  N   ALA D1693      58.804  28.062  75.309  1.00  0.00           N  
ATOM   1945  CA  ALA D1693      57.754  29.018  74.959  1.00  0.00           C  
ATOM   1946  C   ALA D1693      57.869  30.385  75.635  1.00  0.00           C  
ATOM   1947  O   ALA D1693      58.080  30.479  76.844  1.00  0.00           O  
ATOM   1948  CB  ALA D1693      56.390  28.416  75.281  1.00  0.00           C  
ATOM   1949  N   TRP D1700      57.717  31.444  74.845  1.00  0.00           N  
ATOM   1950  CA  TRP D1700      57.764  32.807  75.374  1.00  0.00           C  
ATOM   1951  C   TRP D1700      56.577  33.597  74.842  1.00  0.00           C  
ATOM   1952  O   TRP D1700      56.353  33.644  73.632  1.00  0.00           O  
ATOM   1953  CB  TRP D1700      59.057  33.514  74.954  1.00  0.00           C  
ATOM   1954  CG  TRP D1700      60.282  32.921  75.562  1.00  0.00           C  
ATOM   1955  CD1 TRP D1700      61.119  31.996  75.001  1.00  0.00           C  
ATOM   1956  CD2 TRP D1700      60.793  33.187  76.871  1.00  0.00           C  
ATOM   1957  NE1 TRP D1700      62.119  31.669  75.884  1.00  0.00           N  
ATOM   1958  CE2 TRP D1700      61.944  32.387  77.038  1.00  0.00           C  
ATOM   1959  CE3 TRP D1700      60.390  34.024  77.920  1.00  0.00           C  
ATOM   1960  CZ2 TRP D1700      62.702  32.400  78.214  1.00  0.00           C  
ATOM   1961  CZ3 TRP D1700      61.139  34.038  79.087  1.00  0.00           C  
ATOM   1962  CH2 TRP D1700      62.285  33.230  79.224  1.00  0.00           C  
ATOM   1963  N   GLN D1701      55.808  34.205  75.740  1.00  0.00           N  
ATOM   1964  CA  GLN D1701      54.669  35.008  75.325  1.00  0.00           C  
ATOM   1965  C   GLN D1701      55.191  36.289  74.681  1.00  0.00           C  
ATOM   1966  O   GLN D1701      55.928  37.058  75.304  1.00  0.00           O  
ATOM   1967  CB  GLN D1701      53.791  35.362  76.530  1.00  0.00           C  
ATOM   1968  CG  GLN D1701      52.513  36.126  76.176  1.00  0.00           C  
ATOM   1969  CD  GLN D1701      51.750  36.590  77.407  1.00  0.00           C  
ATOM   1970  OE1 GLN D1701      51.334  35.776  78.238  1.00  0.00           O  
ATOM   1971  NE2 GLN D1701      51.573  37.902  77.538  1.00  0.00           N  
ATOM   1972  N   CYS D1702      54.822  36.508  73.428  1.00  0.00           N  
ATOM   1973  CA  CYS D1702      55.242  37.702  72.725  1.00  0.00           C  
ATOM   1974  C   CYS D1702      54.000  38.529  72.431  1.00  0.00           C  
ATOM   1975  O   CYS D1702      53.563  39.298  73.284  1.00  0.00           O  
ATOM   1976  CB  CYS D1702      56.011  37.319  71.461  1.00  0.00           C  
ATOM   1977  SG  CYS D1702      57.603  36.528  71.879  1.00  0.00           S  
ATOM   1978  N   GLY D1703      53.402  38.368  71.254  1.00  0.00           N  
ATOM   1979  CA  GLY D1703      52.196  39.130  70.968  1.00  0.00           C  
ATOM   1980  C   GLY D1703      51.054  38.790  71.919  1.00  0.00           C  
ATOM   1981  O   GLY D1703      50.977  37.686  72.449  1.00  0.00           O  
ATOM   1982  N   THR D1704      50.163  39.747  72.153  1.00  0.00           N  
ATOM   1983  CA  THR D1704      49.034  39.516  73.047  1.00  0.00           C  
ATOM   1984  C   THR D1704      47.911  40.503  72.753  1.00  0.00           C  
ATOM   1985  O   THR D1704      48.165  41.642  72.370  1.00  0.00           O  
ATOM   1986  CB  THR D1704      49.473  39.628  74.543  1.00  0.00           C  
ATOM   1987  OG1 THR D1704      48.394  39.233  75.397  1.00  0.00           O  
ATOM   1988  CG2 THR D1704      49.885  41.054  74.899  1.00  0.00           C  
ATOM   1989  N   VAL D1705      46.669  40.041  72.893  1.00  0.00           N  
ATOM   1990  CA  VAL D1705      45.491  40.876  72.683  1.00  0.00           C  
ATOM   1991  C   VAL D1705      44.585  40.619  73.886  1.00  0.00           C  
ATOM   1992  O   VAL D1705      44.238  39.471  74.178  1.00  0.00           O  
ATOM   1993  CB  VAL D1705      44.754  40.506  71.374  1.00  0.00           C  
ATOM   1994  CG1 VAL D1705      43.522  41.393  71.199  1.00  0.00           C  
ATOM   1995  CG2 VAL D1705      45.690  40.667  70.196  1.00  0.00           C  
ATOM   1996  N   GLN D1706      44.222  41.683  74.595  1.00  0.00           N  
ATOM   1997  CA  GLN D1706      43.400  41.568  75.793  1.00  0.00           C  
ATOM   1998  C   GLN D1706      42.170  42.465  75.706  1.00  0.00           C  
ATOM   1999  O   GLN D1706      42.232  43.569  75.162  1.00  0.00           O  
ATOM   2000  CB  GLN D1706      44.241  41.941  77.010  1.00  0.00           C  
ATOM   2001  CG  GLN D1706      45.545  41.151  77.090  1.00  0.00           C  
ATOM   2002  CD  GLN D1706      46.630  41.864  77.877  1.00  0.00           C  
ATOM   2003  OE1 GLN D1706      46.368  42.853  78.558  1.00  0.00           O  
ATOM   2004  NE2 GLN D1706      47.852  41.353  77.788  1.00  0.00           N  
ATOM   2005  N   LEU D1707      41.060  41.986  76.262  1.00  0.00           N  
ATOM   2006  CA  LEU D1707      39.798  42.721  76.224  1.00  0.00           C  
ATOM   2007  C   LEU D1707      39.447  43.168  77.638  1.00  0.00           C  
ATOM   2008  O   LEU D1707      39.276  42.355  78.540  1.00  0.00           O  
ATOM   2009  CB  LEU D1707      38.706  41.824  75.624  1.00  0.00           C  
ATOM   2010  CG  LEU D1707      37.363  42.478  75.286  1.00  0.00           C  
ATOM   2011  CD1 LEU D1707      37.565  43.733  74.438  1.00  0.00           C  
ATOM   2012  CD2 LEU D1707      36.513  41.454  74.538  1.00  0.00           C  
ATOM   2013  N   ASP D1708      39.298  44.478  77.796  1.00  0.00           N  
ATOM   2014  CA  ASP D1708      39.089  45.112  79.095  1.00  0.00           C  
ATOM   2015  C   ASP D1708      37.781  45.899  79.233  1.00  0.00           C  
ATOM   2016  O   ASP D1708      37.580  46.899  78.546  1.00  0.00           O  
ATOM   2017  CB  ASP D1708      40.297  46.046  79.301  1.00  0.00           C  
ATOM   2018  CG  ASP D1708      40.421  46.598  80.706  1.00  0.00           C  
ATOM   2019  OD1 ASP D1708      39.434  46.627  81.466  1.00  0.00           O  
ATOM   2020  OD2 ASP D1708      41.547  47.044  81.038  1.00  0.00           O  
ATOM   2021  N   PHE D1709      36.899  45.446  80.123  1.00  0.00           N  
ATOM   2022  CA  PHE D1709      35.636  46.147  80.370  1.00  0.00           C  
ATOM   2023  C   PHE D1709      35.652  46.777  81.769  1.00  0.00           C  
ATOM   2024  O   PHE D1709      34.602  47.186  82.281  1.00  0.00           O  
ATOM   2025  CB  PHE D1709      34.437  45.185  80.303  1.00  0.00           C  
ATOM   2026  CG  PHE D1709      34.258  44.495  78.978  1.00  0.00           C  
ATOM   2027  CD1 PHE D1709      34.518  45.156  77.781  1.00  0.00           C  
ATOM   2028  CD2 PHE D1709      33.770  43.192  78.932  1.00  0.00           C  
ATOM   2029  CE1 PHE D1709      34.293  44.525  76.554  1.00  0.00           C  
ATOM   2030  CE2 PHE D1709      33.540  42.552  77.714  1.00  0.00           C  
ATOM   2031  CZ  PHE D1709      33.801  43.220  76.524  1.00  0.00           C  
ATOM   2032  N   SER D1710      36.826  46.865  82.390  1.00  0.00           N  
ATOM   2033  CA  SER D1710      36.920  47.406  83.746  1.00  0.00           C  
ATOM   2034  C   SER D1710      37.702  48.696  83.939  1.00  0.00           C  
ATOM   2035  O   SER D1710      37.229  49.622  84.598  1.00  0.00           O  
ATOM   2036  CB  SER D1710      37.512  46.355  84.690  1.00  0.00           C  
ATOM   2037  OG  SER D1710      36.640  45.250  84.848  1.00  0.00           O  
ATOM   2038  N   LEU D1725      38.904  48.759  83.378  1.00  0.00           N  
ATOM   2039  CA  LEU D1725      39.728  49.943  83.569  1.00  0.00           C  
ATOM   2040  C   LEU D1725      39.106  51.280  83.162  1.00  0.00           C  
ATOM   2041  O   LEU D1725      39.226  52.263  83.886  1.00  0.00           O  
ATOM   2042  CB  LEU D1725      41.083  49.754  82.881  1.00  0.00           C  
ATOM   2043  CG  LEU D1725      41.903  48.552  83.376  1.00  0.00           C  
ATOM   2044  CD1 LEU D1725      43.319  48.701  82.847  1.00  0.00           C  
ATOM   2045  CD2 LEU D1725      41.919  48.458  84.907  1.00  0.00           C  
ATOM   2046  N   PRO D1726      38.431  51.344  82.003  1.00  0.00           N  
ATOM   2047  CA  PRO D1726      37.832  52.622  81.603  1.00  0.00           C  
ATOM   2048  C   PRO D1726      36.885  53.167  82.666  1.00  0.00           C  
ATOM   2049  O   PRO D1726      36.947  54.341  83.040  1.00  0.00           O  
ATOM   2050  CB  PRO D1726      37.094  52.271  80.319  1.00  0.00           C  
ATOM   2051  CG  PRO D1726      37.925  51.192  79.749  1.00  0.00           C  
ATOM   2052  CD  PRO D1726      38.257  50.334  80.948  1.00  0.00           C  
ATOM   2053  N   SER D1727      36.007  52.299  83.150  1.00  0.00           N  
ATOM   2054  CA  SER D1727      35.046  52.696  84.161  1.00  0.00           C  
ATOM   2055  C   SER D1727      35.756  53.150  85.425  1.00  0.00           C  
ATOM   2056  O   SER D1727      35.426  54.190  85.994  1.00  0.00           O  
ATOM   2057  CB  SER D1727      34.110  51.528  84.476  1.00  0.00           C  
ATOM   2058  OG  SER D1727      33.146  51.906  85.434  1.00  0.00           O  
ATOM   2059  N   ARG D1728      36.742  52.370  85.855  1.00  0.00           N  
ATOM   2060  CA  ARG D1728      37.496  52.693  87.058  1.00  0.00           C  
ATOM   2061  C   ARG D1728      38.235  54.018  86.972  1.00  0.00           C  
ATOM   2062  O   ARG D1728      38.457  54.669  87.992  1.00  0.00           O  
ATOM   2063  CB  ARG D1728      38.475  51.567  87.378  1.00  0.00           C  
ATOM   2064  CG  ARG D1728      37.814  50.400  88.074  1.00  0.00           C  
ATOM   2065  CD  ARG D1728      38.644  49.142  87.984  1.00  0.00           C  
ATOM   2066  NE  ARG D1728      38.093  48.086  88.826  1.00  0.00           N  
ATOM   2067  CZ  ARG D1728      38.482  47.840  90.073  1.00  0.00           C  
ATOM   2068  NH1 ARG D1728      39.438  48.574  90.632  1.00  0.00           N  
ATOM   2069  NH2 ARG D1728      37.913  46.862  90.763  1.00  0.00           N  
ATOM   2070  N   LEU D1729      38.609  54.421  85.762  1.00  0.00           N  
ATOM   2071  CA  LEU D1729      39.317  55.684  85.582  1.00  0.00           C  
ATOM   2072  C   LEU D1729      38.426  56.782  85.003  1.00  0.00           C  
ATOM   2073  O   LEU D1729      38.911  57.797  84.509  1.00  0.00           O  
ATOM   2074  CB  LEU D1729      40.557  55.473  84.702  1.00  0.00           C  
ATOM   2075  CG  LEU D1729      41.643  54.621  85.369  1.00  0.00           C  
ATOM   2076  CD1 LEU D1729      42.779  54.356  84.374  1.00  0.00           C  
ATOM   2077  CD2 LEU D1729      42.162  55.335  86.612  1.00  0.00           C  
ATOM   2078  N   SER D1752      37.117  56.566  85.076  1.00  0.00           N  
ATOM   2079  CA  SER D1752      36.122  57.525  84.594  1.00  0.00           C  
ATOM   2080  C   SER D1752      36.221  57.942  83.128  1.00  0.00           C  
ATOM   2081  O   SER D1752      36.029  59.114  82.803  1.00  0.00           O  
ATOM   2082  CB  SER D1752      36.140  58.784  85.465  1.00  0.00           C  
ATOM   2083  OG  SER D1752      35.819  58.484  86.812  1.00  0.00           O  
ATOM   2084  N   ALA D1753      36.510  56.994  82.242  1.00  0.00           N  
ATOM   2085  CA  ALA D1753      36.593  57.302  80.821  1.00  0.00           C  
ATOM   2086  C   ALA D1753      35.186  57.231  80.237  1.00  0.00           C  
ATOM   2087  O   ALA D1753      34.411  56.348  80.601  1.00  0.00           O  
ATOM   2088  CB  ALA D1753      37.492  56.301  80.121  1.00  0.00           C  
ATOM   2089  N   SER D1757      34.856  58.159  79.343  1.00  0.00           N  
ATOM   2090  CA  SER D1757      33.540  58.167  78.712  1.00  0.00           C  
ATOM   2091  C   SER D1757      33.557  58.955  77.411  1.00  0.00           C  
ATOM   2092  O   SER D1757      34.520  59.655  77.102  1.00  0.00           O  
ATOM   2093  CB  SER D1757      32.491  58.784  79.649  1.00  0.00           C  
ATOM   2094  OG  SER D1757      32.668  60.186  79.757  1.00  0.00           O  
ATOM   2095  N   TYR D1758      32.478  58.828  76.647  1.00  0.00           N  
ATOM   2096  CA  TYR D1758      32.333  59.551  75.393  1.00  0.00           C  
ATOM   2097  C   TYR D1758      30.841  59.746  75.153  1.00  0.00           C  
ATOM   2098  O   TYR D1758      30.017  58.998  75.684  1.00  0.00           O  
ATOM   2099  CB  TYR D1758      32.953  58.776  74.224  1.00  0.00           C  
ATOM   2100  CG  TYR D1758      32.268  57.467  73.911  1.00  0.00           C  
ATOM   2101  CD1 TYR D1758      32.556  56.314  74.639  1.00  0.00           C  
ATOM   2102  CD2 TYR D1758      31.309  57.386  72.897  1.00  0.00           C  
ATOM   2103  CE1 TYR D1758      31.909  55.111  74.368  1.00  0.00           C  
ATOM   2104  CE2 TYR D1758      30.659  56.193  72.618  1.00  0.00           C  
ATOM   2105  CZ  TYR D1758      30.961  55.058  73.356  1.00  0.00           C  
ATOM   2106  OH  TYR D1758      30.318  53.875  73.081  1.00  0.00           O  
ATOM   2107  N   VAL D1759      30.504  60.760  74.367  1.00  0.00           N  
ATOM   2108  CA  VAL D1759      29.111  61.059  74.053  1.00  0.00           C  
ATOM   2109  C   VAL D1759      28.647  60.169  72.907  1.00  0.00           C  
ATOM   2110  O   VAL D1759      29.176  60.240  71.799  1.00  0.00           O  
ATOM   2111  CB  VAL D1759      28.945  62.537  73.644  1.00  0.00           C  
ATOM   2112  CG1 VAL D1759      27.483  62.837  73.344  1.00  0.00           C  
ATOM   2113  CG2 VAL D1759      29.458  63.440  74.755  1.00  0.00           C  
ATOM   2114  N   GLY D1760      27.662  59.324  73.186  1.00  0.00           N  
ATOM   2115  CA  GLY D1760      27.143  58.431  72.168  1.00  0.00           C  
ATOM   2116  C   GLY D1760      26.342  59.165  71.112  1.00  0.00           C  
ATOM   2117  O   GLY D1760      26.065  60.357  71.244  1.00  0.00           O  
ATOM   2118  N   GLU D1764      25.970  58.444  70.060  1.00  0.00           N  
ATOM   2119  CA  GLU D1764      25.198  59.015  68.964  1.00  0.00           C  
ATOM   2120  C   GLU D1764      23.778  59.345  69.419  1.00  0.00           C  
ATOM   2121  O   GLU D1764      22.988  59.906  68.662  1.00  0.00           O  
ATOM   2122  CB  GLU D1764      25.181  58.036  67.785  1.00  0.00           C  
ATOM   2123  CG  GLU D1764      24.441  58.531  66.550  1.00  0.00           C  
ATOM   2124  CD  GLU D1764      24.871  57.803  65.288  1.00  0.00           C  
ATOM   2125  OE1 GLU D1764      25.024  56.563  65.338  1.00  0.00           O  
ATOM   2126  OE2 GLU D1764      25.051  58.471  64.243  1.00  0.00           O  
ATOM   2127  N   ASP D1765      23.469  59.001  70.666  1.00  0.00           N  
ATOM   2128  CA  ASP D1765      22.155  59.268  71.246  1.00  0.00           C  
ATOM   2129  C   ASP D1765      22.284  60.406  72.256  1.00  0.00           C  
ATOM   2130  O   ASP D1765      21.369  60.678  73.036  1.00  0.00           O  
ATOM   2131  CB  ASP D1765      21.622  58.010  71.931  1.00  0.00           C  
ATOM   2132  CG  ASP D1765      22.464  57.593  73.120  1.00  0.00           C  
ATOM   2133  OD1 ASP D1765      23.685  57.862  73.112  1.00  0.00           O  
ATOM   2134  OD2 ASP D1765      21.904  56.983  74.057  1.00  0.00           O  
ATOM   2135  N   ASN D1767      23.443  61.056  72.230  1.00  0.00           N  
ATOM   2136  CA  ASN D1767      23.762  62.180  73.103  1.00  0.00           C  
ATOM   2137  C   ASN D1767      23.920  61.809  74.575  1.00  0.00           C  
ATOM   2138  O   ASN D1767      24.082  62.684  75.427  1.00  0.00           O  
ATOM   2139  CB  ASN D1767      22.713  63.286  72.953  1.00  0.00           C  
ATOM   2140  CG  ASN D1767      23.299  64.668  73.172  1.00  0.00           C  
ATOM   2141  OD1 ASN D1767      24.246  65.065  72.488  1.00  0.00           O  
ATOM   2142  ND2 ASN D1767      22.741  65.409  74.124  1.00  0.00           N  
ATOM   2143  N   GLU D1768      23.878  60.515  74.877  1.00  0.00           N  
ATOM   2144  CA  GLU D1768      24.044  60.057  76.254  1.00  0.00           C  
ATOM   2145  C   GLU D1768      25.481  59.605  76.519  1.00  0.00           C  
ATOM   2146  O   GLU D1768      26.177  59.155  75.608  1.00  0.00           O  
ATOM   2147  CB  GLU D1768      23.073  58.915  76.560  1.00  0.00           C  
ATOM   2148  CG  GLU D1768      21.634  59.372  76.753  1.00  0.00           C  
ATOM   2149  CD  GLU D1768      21.484  60.340  77.918  1.00  0.00           C  
ATOM   2150  OE1 GLU D1768      21.761  59.936  79.070  1.00  0.00           O  
ATOM   2151  OE2 GLU D1768      21.094  61.504  77.684  1.00  0.00           O  
ATOM   2152  N   ARG D1770      25.915  59.736  77.770  1.00  0.00           N  
ATOM   2153  CA  ARG D1770      27.267  59.351  78.168  1.00  0.00           C  
ATOM   2154  C   ARG D1770      27.496  57.843  78.167  1.00  0.00           C  
ATOM   2155  O   ARG D1770      26.711  57.076  78.729  1.00  0.00           O  
ATOM   2156  CB  ARG D1770      27.592  59.926  79.548  1.00  0.00           C  
ATOM   2157  CG  ARG D1770      28.156  61.339  79.504  1.00  0.00           C  
ATOM   2158  CD  ARG D1770      29.418  61.350  78.660  1.00  0.00           C  
ATOM   2159  NE  ARG D1770      30.192  62.581  78.780  1.00  0.00           N  
ATOM   2160  CZ  ARG D1770      31.366  62.764  78.185  1.00  0.00           C  
ATOM   2161  NH1 ARG D1770      31.880  61.799  77.437  1.00  0.00           N  
ATOM   2162  NH2 ARG D1770      32.030  63.901  78.344  1.00  0.00           N  
ATOM   2163  N   LYS D1771      28.590  57.423  77.538  1.00  0.00           N  
ATOM   2164  CA  LYS D1771      28.919  56.007  77.448  1.00  0.00           C  
ATOM   2165  C   LYS D1771      30.359  55.738  77.870  1.00  0.00           C  
ATOM   2166  O   LYS D1771      31.202  56.631  77.826  1.00  0.00           O  
ATOM   2167  CB  LYS D1771      28.718  55.523  76.012  1.00  0.00           C  
ATOM   2168  CG  LYS D1771      27.321  55.779  75.468  1.00  0.00           C  
ATOM   2169  CD  LYS D1771      27.204  55.320  74.028  1.00  0.00           C  
ATOM   2170  CE  LYS D1771      25.776  55.474  73.525  1.00  0.00           C  
ATOM   2171  NZ  LYS D1771      24.822  54.680  74.349  1.00  0.00           N  
ATOM   2172  N   VAL D1772      30.630  54.506  78.288  1.00  0.00           N  
ATOM   2173  CA  VAL D1772      31.977  54.117  78.696  1.00  0.00           C  
ATOM   2174  C   VAL D1772      32.575  53.275  77.575  1.00  0.00           C  
ATOM   2175  O   VAL D1772      31.974  52.297  77.122  1.00  0.00           O  
ATOM   2176  CB  VAL D1772      31.963  53.297  79.997  1.00  0.00           C  
ATOM   2177  CG1 VAL D1772      33.384  52.885  80.367  1.00  0.00           C  
ATOM   2178  CG2 VAL D1772      31.347  54.123  81.120  1.00  0.00           C  
ATOM   2179  N   PRO D1773      33.771  53.647  77.103  1.00  0.00           N  
ATOM   2180  CA  PRO D1773      34.394  52.882  76.024  1.00  0.00           C  
ATOM   2181  C   PRO D1773      34.992  51.561  76.478  1.00  0.00           C  
ATOM   2182  O   PRO D1773      35.356  51.394  77.643  1.00  0.00           O  
ATOM   2183  CB  PRO D1773      35.466  53.836  75.511  1.00  0.00           C  
ATOM   2184  CG  PRO D1773      35.927  54.487  76.777  1.00  0.00           C  
ATOM   2185  CD  PRO D1773      34.620  54.783  77.505  1.00  0.00           C  
ATOM   2186  N   VAL D1774      35.073  50.624  75.542  1.00  0.00           N  
ATOM   2187  CA  VAL D1774      35.679  49.328  75.785  1.00  0.00           C  
ATOM   2188  C   VAL D1774      37.152  49.567  75.475  1.00  0.00           C  
ATOM   2189  O   VAL D1774      37.475  50.452  74.690  1.00  0.00           O  
ATOM   2190  CB  VAL D1774      35.144  48.267  74.799  1.00  0.00           C  
ATOM   2191  CG1 VAL D1774      35.971  46.998  74.889  1.00  0.00           C  
ATOM   2192  CG2 VAL D1774      33.685  47.970  75.099  1.00  0.00           C  
ATOM   2193  N   MET D1775      38.038  48.799  76.098  1.00  0.00           N  
ATOM   2194  CA  MET D1775      39.460  48.946  75.825  1.00  0.00           C  
ATOM   2195  C   MET D1775      40.095  47.629  75.409  1.00  0.00           C  
ATOM   2196  O   MET D1775      39.926  46.606  76.072  1.00  0.00           O  
ATOM   2197  CB  MET D1775      40.202  49.473  77.054  1.00  0.00           C  
ATOM   2198  CG  MET D1775      40.007  50.937  77.330  1.00  0.00           C  
ATOM   2199  SD  MET D1775      41.043  51.435  78.717  1.00  0.00           S  
ATOM   2200  CE  MET D1775      42.573  51.337  77.943  1.00  0.00           C  
ATOM   2201  N   ILE D1776      40.823  47.658  74.301  1.00  0.00           N  
ATOM   2202  CA  ILE D1776      41.539  46.481  73.839  1.00  0.00           C  
ATOM   2203  C   ILE D1776      43.013  46.806  74.061  1.00  0.00           C  
ATOM   2204  O   ILE D1776      43.487  47.876  73.659  1.00  0.00           O  
ATOM   2205  CB  ILE D1776      41.306  46.221  72.339  1.00  0.00           C  
ATOM   2206  CG1 ILE D1776      39.847  45.821  72.103  1.00  0.00           C  
ATOM   2207  CG2 ILE D1776      42.251  45.122  71.838  1.00  0.00           C  
ATOM   2208  CD1 ILE D1776      39.447  45.876  70.642  1.00  0.00           C  
ATOM   2209  N   HIS D1777      43.711  45.900  74.737  1.00  0.00           N  
ATOM   2210  CA  HIS D1777      45.142  46.052  75.000  1.00  0.00           C  
ATOM   2211  C   HIS D1777      45.855  45.137  74.011  1.00  0.00           C  
ATOM   2212  O   HIS D1777      45.432  43.999  73.818  1.00  0.00           O  
ATOM   2213  CB  HIS D1777      45.550  45.508  76.382  1.00  0.00           C  
ATOM   2214  CG  HIS D1777      44.808  46.086  77.545  1.00  0.00           C  
ATOM   2215  ND1 HIS D1777      45.459  46.647  78.622  1.00  0.00           N  
ATOM   2216  CD2 HIS D1777      43.492  46.111  77.853  1.00  0.00           C  
ATOM   2217  CE1 HIS D1777      44.578  46.992  79.545  1.00  0.00           C  
ATOM   2218  NE2 HIS D1777      43.376  46.676  79.101  1.00  0.00           N  
ATOM   2219  N   ARG D1778      46.931  45.600  73.386  1.00  0.00           N  
ATOM   2220  CA  ARG D1778      47.678  44.679  72.543  1.00  0.00           C  
ATOM   2221  C   ARG D1778      49.118  45.102  72.330  1.00  0.00           C  
ATOM   2222  O   ARG D1778      49.446  46.285  72.354  1.00  0.00           O  
ATOM   2223  CB  ARG D1778      46.984  44.460  71.184  1.00  0.00           C  
ATOM   2224  CG  ARG D1778      47.640  45.141  69.996  1.00  0.00           C  
ATOM   2225  CD  ARG D1778      47.348  46.623  69.955  1.00  0.00           C  
ATOM   2226  NE  ARG D1778      48.019  47.227  68.811  1.00  0.00           N  
ATOM   2227  CZ  ARG D1778      49.321  47.493  68.747  1.00  0.00           C  
ATOM   2228  NH1 ARG D1778      50.120  47.226  69.775  1.00  0.00           N  
ATOM   2229  NH2 ARG D1778      49.838  48.006  67.635  1.00  0.00           N  
ATOM   2230  N   ALA D1779      49.981  44.101  72.201  1.00  0.00           N  
ATOM   2231  CA  ALA D1779      51.394  44.311  71.892  1.00  0.00           C  
ATOM   2232  C   ALA D1779      51.605  43.287  70.787  1.00  0.00           C  
ATOM   2233  O   ALA D1779      51.104  42.167  70.887  1.00  0.00           O  
ATOM   2234  CB  ALA D1779      52.291  44.002  73.094  1.00  0.00           C  
ATOM   2235  N   ILE D1780      52.308  43.669  69.729  1.00  0.00           N  
ATOM   2236  CA  ILE D1780      52.528  42.756  68.619  1.00  0.00           C  
ATOM   2237  C   ILE D1780      53.824  41.992  68.821  1.00  0.00           C  
ATOM   2238  O   ILE D1780      53.833  40.760  68.829  1.00  0.00           O  
ATOM   2239  CB  ILE D1780      52.564  43.507  67.272  1.00  0.00           C  
ATOM   2240  CG1 ILE D1780      51.306  44.385  67.102  1.00  0.00           C  
ATOM   2241  CG2 ILE D1780      52.675  42.497  66.138  1.00  0.00           C  
ATOM   2242  CD1 ILE D1780      49.960  43.629  67.097  1.00  0.00           C  
ATOM   2243  N   LEU D1781      54.931  42.710  68.970  1.00  0.00           N  
ATOM   2244  CA  LEU D1781      56.201  42.044  69.208  1.00  0.00           C  
ATOM   2245  C   LEU D1781      56.258  41.538  70.655  1.00  0.00           C  
ATOM   2246  O   LEU D1781      56.863  40.504  70.929  1.00  0.00           O  
ATOM   2247  CB  LEU D1781      57.364  43.004  68.952  1.00  0.00           C  
ATOM   2248  CG  LEU D1781      57.395  43.723  67.598  1.00  0.00           C  
ATOM   2249  CD1 LEU D1781      58.675  44.535  67.520  1.00  0.00           C  
ATOM   2250  CD2 LEU D1781      57.331  42.736  66.439  1.00  0.00           C  
ATOM   2251  N   GLY D1782      55.600  42.251  71.569  1.00  0.00           N  
ATOM   2252  CA  GLY D1782      55.614  41.885  72.983  1.00  0.00           C  
ATOM   2253  C   GLY D1782      56.452  42.973  73.619  1.00  0.00           C  
ATOM   2254  O   GLY D1782      55.940  44.027  73.989  1.00  0.00           O  
ATOM   2255  N   SER D1783      57.744  42.709  73.763  1.00  0.00           N  
ATOM   2256  CA  SER D1783      58.673  43.727  74.244  1.00  0.00           C  
ATOM   2257  C   SER D1783      59.854  43.670  73.273  1.00  0.00           C  
ATOM   2258  O   SER D1783      60.151  42.616  72.683  1.00  0.00           O  
ATOM   2259  CB  SER D1783      59.142  43.466  75.677  1.00  0.00           C  
ATOM   2260  OG  SER D1783      59.921  42.293  75.757  1.00  0.00           O  
ATOM   2261  N   MET D1784      60.528  44.800  73.095  1.00  0.00           N  
ATOM   2262  CA  MET D1784      61.671  44.856  72.186  1.00  0.00           C  
ATOM   2263  C   MET D1784      62.754  43.906  72.654  1.00  0.00           C  
ATOM   2264  O   MET D1784      63.404  43.226  71.850  1.00  0.00           O  
ATOM   2265  CB  MET D1784      62.261  46.263  72.139  1.00  0.00           C  
ATOM   2266  CG  MET D1784      61.375  47.288  71.522  1.00  0.00           C  
ATOM   2267  SD  MET D1784      60.952  46.836  69.845  1.00  0.00           S  
ATOM   2268  CE  MET D1784      59.396  47.302  69.908  1.00  0.00           C  
ATOM   2269  N   GLU D1785      62.956  43.878  73.966  1.00  0.00           N  
ATOM   2270  CA  GLU D1785      63.964  43.018  74.574  1.00  0.00           C  
ATOM   2271  C   GLU D1785      63.720  41.541  74.256  1.00  0.00           C  
ATOM   2272  O   GLU D1785      64.587  40.856  73.697  1.00  0.00           O  
ATOM   2273  CB  GLU D1785      63.980  43.212  76.098  1.00  0.00           C  
ATOM   2274  CG  GLU D1785      64.645  44.490  76.602  1.00  0.00           C  
ATOM   2275  CD  GLU D1785      63.888  45.761  76.270  1.00  0.00           C  
ATOM   2276  OE1 GLU D1785      62.661  45.711  76.028  1.00  0.00           O  
ATOM   2277  OE2 GLU D1785      64.540  46.828  76.285  1.00  0.00           O  
ATOM   2278  N   ARG D1786      62.534  41.055  74.597  1.00  0.00           N  
ATOM   2279  CA  ARG D1786      62.213  39.655  74.362  1.00  0.00           C  
ATOM   2280  C   ARG D1786      62.201  39.334  72.875  1.00  0.00           C  
ATOM   2281  O   ARG D1786      62.689  38.285  72.467  1.00  0.00           O  
ATOM   2282  CB  ARG D1786      60.863  39.304  74.995  1.00  0.00           C  
ATOM   2283  CG  ARG D1786      60.417  37.876  74.721  1.00  0.00           C  
ATOM   2284  CD  ARG D1786      59.185  37.539  75.538  1.00  0.00           C  
ATOM   2285  NE  ARG D1786      59.511  37.548  76.962  1.00  0.00           N  
ATOM   2286  CZ  ARG D1786      58.645  37.289  77.938  1.00  0.00           C  
ATOM   2287  NH1 ARG D1786      57.376  36.989  77.666  1.00  0.00           N  
ATOM   2288  NH2 ARG D1786      59.051  37.344  79.203  1.00  0.00           N  
ATOM   2289  N   PHE D1787      61.665  40.238  72.057  1.00  0.00           N  
ATOM   2290  CA  PHE D1787      61.616  39.971  70.622  1.00  0.00           C  
ATOM   2291  C   PHE D1787      63.013  39.889  70.020  1.00  0.00           C  
ATOM   2292  O   PHE D1787      63.294  39.018  69.196  1.00  0.00           O  
ATOM   2293  CB  PHE D1787      60.803  41.040  69.897  1.00  0.00           C  
ATOM   2294  CG  PHE D1787      60.304  40.600  68.553  1.00  0.00           C  
ATOM   2295  CD1 PHE D1787      59.242  39.700  68.457  1.00  0.00           C  
ATOM   2296  CD2 PHE D1787      60.896  41.078  67.388  1.00  0.00           C  
ATOM   2297  CE1 PHE D1787      58.776  39.282  67.208  1.00  0.00           C  
ATOM   2298  CE2 PHE D1787      60.435  40.668  66.138  1.00  0.00           C  
ATOM   2299  CZ  PHE D1787      59.374  39.770  66.053  1.00  0.00           C  
ATOM   2300  N   ILE D1788      63.895  40.799  70.415  1.00  0.00           N  
ATOM   2301  CA  ILE D1788      65.260  40.754  69.911  1.00  0.00           C  
ATOM   2302  C   ILE D1788      65.923  39.444  70.341  1.00  0.00           C  
ATOM   2303  O   ILE D1788      66.677  38.861  69.574  1.00  0.00           O  
ATOM   2304  CB  ILE D1788      66.066  41.973  70.391  1.00  0.00           C  
ATOM   2305  CG1 ILE D1788      65.554  43.210  69.655  1.00  0.00           C  
ATOM   2306  CG2 ILE D1788      67.550  41.768  70.114  1.00  0.00           C  
ATOM   2307  CD1 ILE D1788      66.107  44.526  70.169  1.00  0.00           C  
ATOM   2308  N   GLY D1789      65.629  38.982  71.553  1.00  0.00           N  
ATOM   2309  CA  GLY D1789      66.182  37.711  72.007  1.00  0.00           C  
ATOM   2310  C   GLY D1789      65.706  36.589  71.091  1.00  0.00           C  
ATOM   2311  O   GLY D1789      66.495  35.738  70.674  1.00  0.00           O  
ATOM   2312  N   ILE D1790      64.417  36.591  70.772  1.00  0.00           N  
ATOM   2313  CA  ILE D1790      63.854  35.570  69.894  1.00  0.00           C  
ATOM   2314  C   ILE D1790      64.481  35.642  68.502  1.00  0.00           C  
ATOM   2315  O   ILE D1790      64.855  34.614  67.931  1.00  0.00           O  
ATOM   2316  CB  ILE D1790      62.318  35.717  69.782  1.00  0.00           C  
ATOM   2317  CG1 ILE D1790      61.656  35.295  71.100  1.00  0.00           C  
ATOM   2318  CG2 ILE D1790      61.799  34.919  68.579  1.00  0.00           C  
ATOM   2319  CD1 ILE D1790      61.702  33.790  71.407  1.00  0.00           C  
ATOM   2320  N   LEU D1791      64.608  36.850  67.959  1.00  0.00           N  
ATOM   2321  CA  LEU D1791      65.193  37.017  66.634  1.00  0.00           C  
ATOM   2322  C   LEU D1791      66.641  36.569  66.586  1.00  0.00           C  
ATOM   2323  O   LEU D1791      67.076  35.923  65.623  1.00  0.00           O  
ATOM   2324  CB  LEU D1791      65.130  38.479  66.191  1.00  0.00           C  
ATOM   2325  CG  LEU D1791      63.769  39.096  65.901  1.00  0.00           C  
ATOM   2326  CD1 LEU D1791      63.983  40.525  65.419  1.00  0.00           C  
ATOM   2327  CD2 LEU D1791      63.029  38.278  64.852  1.00  0.00           C  
ATOM   2328  N   THR D1792      67.399  36.917  67.620  1.00  0.00           N  
ATOM   2329  CA  THR D1792      68.809  36.567  67.661  1.00  0.00           C  
ATOM   2330  C   THR D1792      68.989  35.057  67.565  1.00  0.00           C  
ATOM   2331  O   THR D1792      69.867  34.575  66.850  1.00  0.00           O  
ATOM   2332  CB  THR D1792      69.483  37.098  68.944  1.00  0.00           C  
ATOM   2333  OG1 THR D1792      69.363  38.527  68.988  1.00  0.00           O  
ATOM   2334  CG2 THR D1792      70.965  36.752  68.947  1.00  0.00           C  
ATOM   2335  N   GLU D1793      68.147  34.310  68.261  1.00  0.00           N  
ATOM   2336  CA  GLU D1793      68.259  32.853  68.210  1.00  0.00           C  
ATOM   2337  C   GLU D1793      67.661  32.284  66.921  1.00  0.00           C  
ATOM   2338  O   GLU D1793      68.186  31.317  66.365  1.00  0.00           O  
ATOM   2339  CB  GLU D1793      67.605  32.238  69.454  1.00  0.00           C  
ATOM   2340  CG  GLU D1793      68.195  32.812  70.745  1.00  0.00           C  
ATOM   2341  CD  GLU D1793      67.964  31.951  71.974  1.00  0.00           C  
ATOM   2342  OE1 GLU D1793      67.135  31.019  71.906  1.00  0.00           O  
ATOM   2343  OE2 GLU D1793      68.614  32.222  73.015  1.00  0.00           O  
ATOM   2344  N   GLU D1794      66.585  32.889  66.425  1.00  0.00           N  
ATOM   2345  CA  GLU D1794      65.959  32.414  65.190  1.00  0.00           C  
ATOM   2346  C   GLU D1794      66.947  32.508  64.027  1.00  0.00           C  
ATOM   2347  O   GLU D1794      67.046  31.592  63.205  1.00  0.00           O  
ATOM   2348  CB  GLU D1794      64.712  33.247  64.874  1.00  0.00           C  
ATOM   2349  CG  GLU D1794      64.106  32.991  63.490  1.00  0.00           C  
ATOM   2350  CD  GLU D1794      63.384  31.657  63.386  1.00  0.00           C  
ATOM   2351  OE1 GLU D1794      63.643  30.757  64.216  1.00  0.00           O  
ATOM   2352  OE2 GLU D1794      62.561  31.505  62.457  1.00  0.00           O  
ATOM   2353  N   PHE D1795      67.689  33.607  63.970  1.00  0.00           N  
ATOM   2354  CA  PHE D1795      68.652  33.820  62.891  1.00  0.00           C  
ATOM   2355  C   PHE D1795      70.086  33.425  63.239  1.00  0.00           C  
ATOM   2356  O   PHE D1795      70.972  33.492  62.384  1.00  0.00           O  
ATOM   2357  CB  PHE D1795      68.632  35.293  62.463  1.00  0.00           C  
ATOM   2358  CG  PHE D1795      67.294  35.766  61.963  1.00  0.00           C  
ATOM   2359  CD1 PHE D1795      66.679  35.142  60.884  1.00  0.00           C  
ATOM   2360  CD2 PHE D1795      66.654  36.847  62.563  1.00  0.00           C  
ATOM   2361  CE1 PHE D1795      65.438  35.588  60.409  1.00  0.00           C  
ATOM   2362  CE2 PHE D1795      65.419  37.299  62.095  1.00  0.00           C  
ATOM   2363  CZ  PHE D1795      64.812  36.666  61.017  1.00  0.00           C  
ATOM   2364  N   ALA D1796      70.313  33.007  64.483  1.00  0.00           N  
ATOM   2365  CA  ALA D1796      71.646  32.635  64.947  1.00  0.00           C  
ATOM   2366  C   ALA D1796      72.616  33.781  64.679  1.00  0.00           C  
ATOM   2367  O   ALA D1796      73.785  33.573  64.354  1.00  0.00           O  
ATOM   2368  CB  ALA D1796      72.122  31.348  64.245  1.00  0.00           C  
ATOM   2369  N   GLY D1797      72.119  35.005  64.822  1.00  0.00           N  
ATOM   2370  CA  GLY D1797      72.954  36.169  64.592  1.00  0.00           C  
ATOM   2371  C   GLY D1797      73.000  36.701  63.166  1.00  0.00           C  
ATOM   2372  O   GLY D1797      73.510  37.805  62.951  1.00  0.00           O  
ATOM   2373  N   PHE D1798      72.500  35.937  62.194  1.00  0.00           N  
ATOM   2374  CA  PHE D1798      72.492  36.395  60.798  1.00  0.00           C  
ATOM   2375  C   PHE D1798      71.259  37.270  60.570  1.00  0.00           C  
ATOM   2376  O   PHE D1798      70.338  36.907  59.836  1.00  0.00           O  
ATOM   2377  CB  PHE D1798      72.466  35.206  59.810  1.00  0.00           C  
ATOM   2378  CG  PHE D1798      73.726  34.383  59.806  1.00  0.00           C  
ATOM   2379  CD1 PHE D1798      73.923  33.387  60.752  1.00  0.00           C  
ATOM   2380  CD2 PHE D1798      74.732  34.630  58.876  1.00  0.00           C  
ATOM   2381  CE1 PHE D1798      75.104  32.642  60.783  1.00  0.00           C  
ATOM   2382  CE2 PHE D1798      75.918  33.893  58.895  1.00  0.00           C  
ATOM   2383  CZ  PHE D1798      76.104  32.896  59.854  1.00  0.00           C  
ATOM   2384  N   PHE D1799      71.243  38.432  61.206  1.00  0.00           N  
ATOM   2385  CA  PHE D1799      70.105  39.329  61.061  1.00  0.00           C  
ATOM   2386  C   PHE D1799      69.895  39.735  59.608  1.00  0.00           C  
ATOM   2387  O   PHE D1799      70.859  39.962  58.877  1.00  0.00           O  
ATOM   2388  CB  PHE D1799      70.328  40.592  61.895  1.00  0.00           C  
ATOM   2389  CG  PHE D1799      70.347  40.346  63.377  1.00  0.00           C  
ATOM   2390  CD1 PHE D1799      69.167  40.075  64.062  1.00  0.00           C  
ATOM   2391  CD2 PHE D1799      71.547  40.353  64.080  1.00  0.00           C  
ATOM   2392  CE1 PHE D1799      69.186  39.810  65.439  1.00  0.00           C  
ATOM   2393  CE2 PHE D1799      71.575  40.091  65.454  1.00  0.00           C  
ATOM   2394  CZ  PHE D1799      70.387  39.820  66.128  1.00  0.00           C  
ATOM   2395  N   PRO D1800      68.632  39.814  59.164  1.00  0.00           N  
ATOM   2396  CA  PRO D1800      68.379  40.222  57.777  1.00  0.00           C  
ATOM   2397  C   PRO D1800      69.068  41.575  57.620  1.00  0.00           C  
ATOM   2398  O   PRO D1800      69.210  42.322  58.594  1.00  0.00           O  
ATOM   2399  CB  PRO D1800      66.862  40.340  57.722  1.00  0.00           C  
ATOM   2400  CG  PRO D1800      66.406  39.319  58.699  1.00  0.00           C  
ATOM   2401  CD  PRO D1800      67.375  39.481  59.855  1.00  0.00           C  
ATOM   2402  N   THR D1801      69.486  41.907  56.408  1.00  0.00           N  
ATOM   2403  CA  THR D1801      70.203  43.152  56.190  1.00  0.00           C  
ATOM   2404  C   THR D1801      69.554  44.417  56.765  1.00  0.00           C  
ATOM   2405  O   THR D1801      70.251  45.265  57.322  1.00  0.00           O  
ATOM   2406  CB  THR D1801      70.507  43.332  54.693  1.00  0.00           C  
ATOM   2407  OG1 THR D1801      71.198  42.163  54.232  1.00  0.00           O  
ATOM   2408  CG2 THR D1801      71.407  44.540  54.455  1.00  0.00           C  
ATOM   2409  N   TRP D1802      68.236  44.540  56.660  1.00  0.00           N  
ATOM   2410  CA  TRP D1802      67.591  45.739  57.187  1.00  0.00           C  
ATOM   2411  C   TRP D1802      67.781  45.910  58.698  1.00  0.00           C  
ATOM   2412  O   TRP D1802      67.711  47.031  59.218  1.00  0.00           O  
ATOM   2413  CB  TRP D1802      66.100  45.747  56.834  1.00  0.00           C  
ATOM   2414  CG  TRP D1802      65.246  44.722  57.530  1.00  0.00           C  
ATOM   2415  CD1 TRP D1802      65.078  43.408  57.185  1.00  0.00           C  
ATOM   2416  CD2 TRP D1802      64.399  44.947  58.662  1.00  0.00           C  
ATOM   2417  NE1 TRP D1802      64.171  42.808  58.024  1.00  0.00           N  
ATOM   2418  CE2 TRP D1802      63.737  43.730  58.941  1.00  0.00           C  
ATOM   2419  CE3 TRP D1802      64.134  46.062  59.467  1.00  0.00           C  
ATOM   2420  CZ2 TRP D1802      62.824  43.595  59.991  1.00  0.00           C  
ATOM   2421  CZ3 TRP D1802      63.222  45.926  60.518  1.00  0.00           C  
ATOM   2422  CH2 TRP D1802      62.580  44.701  60.767  1.00  0.00           C  
ATOM   2423  N   LEU D1803      68.043  44.806  59.392  1.00  0.00           N  
ATOM   2424  CA  LEU D1803      68.235  44.830  60.844  1.00  0.00           C  
ATOM   2425  C   LEU D1803      69.692  44.781  61.275  1.00  0.00           C  
ATOM   2426  O   LEU D1803      70.023  45.118  62.414  1.00  0.00           O  
ATOM   2427  CB  LEU D1803      67.528  43.644  61.492  1.00  0.00           C  
ATOM   2428  CG  LEU D1803      66.034  43.703  61.753  1.00  0.00           C  
ATOM   2429  CD1 LEU D1803      65.607  42.389  62.399  1.00  0.00           C  
ATOM   2430  CD2 LEU D1803      65.715  44.861  62.678  1.00  0.00           C  
ATOM   2431  N   ALA D1804      70.564  44.352  60.375  1.00  0.00           N  
ATOM   2432  CA  ALA D1804      71.984  44.221  60.679  1.00  0.00           C  
ATOM   2433  C   ALA D1804      72.628  45.500  61.198  1.00  0.00           C  
ATOM   2434  O   ALA D1804      72.558  46.548  60.552  1.00  0.00           O  
ATOM   2435  CB  ALA D1804      72.724  43.746  59.437  1.00  0.00           C  
ATOM   2436  N   PRO D1805      73.271  45.432  62.376  1.00  0.00           N  
ATOM   2437  CA  PRO D1805      73.925  46.614  62.951  1.00  0.00           C  
ATOM   2438  C   PRO D1805      74.857  47.287  61.944  1.00  0.00           C  
ATOM   2439  O   PRO D1805      74.815  48.501  61.761  1.00  0.00           O  
ATOM   2440  CB  PRO D1805      74.686  46.046  64.141  1.00  0.00           C  
ATOM   2441  CG  PRO D1805      73.820  44.924  64.587  1.00  0.00           C  
ATOM   2442  CD  PRO D1805      73.355  44.281  63.295  1.00  0.00           C  
ATOM   2443  N   VAL D1806      75.708  46.483  61.312  1.00  0.00           N  
ATOM   2444  CA  VAL D1806      76.639  46.947  60.286  1.00  0.00           C  
ATOM   2445  C   VAL D1806      76.247  46.133  59.048  1.00  0.00           C  
ATOM   2446  O   VAL D1806      76.350  44.903  59.036  1.00  0.00           O  
ATOM   2447  CB  VAL D1806      78.113  46.659  60.665  1.00  0.00           C  
ATOM   2448  CG1 VAL D1806      79.036  47.109  59.541  1.00  0.00           C  
ATOM   2449  CG2 VAL D1806      78.485  47.398  61.944  1.00  0.00           C  
ATOM   2450  N   GLN D1807      75.785  46.816  58.007  1.00  0.00           N  
ATOM   2451  CA  GLN D1807      75.332  46.138  56.795  1.00  0.00           C  
ATOM   2452  C   GLN D1807      76.432  45.814  55.796  1.00  0.00           C  
ATOM   2453  O   GLN D1807      76.365  44.790  55.101  1.00  0.00           O  
ATOM   2454  CB  GLN D1807      74.242  46.985  56.122  1.00  0.00           C  
ATOM   2455  CG  GLN D1807      73.004  47.165  57.012  1.00  0.00           C  
ATOM   2456  CD  GLN D1807      72.067  48.266  56.550  1.00  0.00           C  
ATOM   2457  OE1 GLN D1807      72.508  49.340  56.133  1.00  0.00           O  
ATOM   2458  NE2 GLN D1807      70.765  48.012  56.646  1.00  0.00           N  
ATOM   2459  N   VAL D1808      77.447  46.672  55.750  1.00  0.00           N  
ATOM   2460  CA  VAL D1808      78.566  46.522  54.826  1.00  0.00           C  
ATOM   2461  C   VAL D1808      79.906  46.927  55.438  1.00  0.00           C  
ATOM   2462  O   VAL D1808      80.002  47.901  56.191  1.00  0.00           O  
ATOM   2463  CB  VAL D1808      78.366  47.413  53.573  1.00  0.00           C  
ATOM   2464  CG1 VAL D1808      79.573  47.286  52.636  1.00  0.00           C  
ATOM   2465  CG2 VAL D1808      77.086  47.049  52.861  1.00  0.00           C  
ATOM   2466  N   VAL D1809      80.945  46.161  55.132  1.00  0.00           N  
ATOM   2467  CA  VAL D1809      82.282  46.509  55.582  1.00  0.00           C  
ATOM   2468  C   VAL D1809      83.108  46.564  54.307  1.00  0.00           C  
ATOM   2469  O   VAL D1809      83.073  45.639  53.498  1.00  0.00           O  
ATOM   2470  CB  VAL D1809      82.911  45.464  56.535  1.00  0.00           C  
ATOM   2471  CG1 VAL D1809      84.413  45.732  56.669  1.00  0.00           C  
ATOM   2472  CG2 VAL D1809      82.257  45.545  57.911  1.00  0.00           C  
ATOM   2473  N   ILE D1810      83.820  47.668  54.114  1.00  0.00           N  
ATOM   2474  CA  ILE D1810      84.659  47.825  52.932  1.00  0.00           C  
ATOM   2475  C   ILE D1810      86.104  47.711  53.387  1.00  0.00           C  
ATOM   2476  O   ILE D1810      86.527  48.407  54.311  1.00  0.00           O  
ATOM   2477  CB  ILE D1810      84.425  49.190  52.259  1.00  0.00           C  
ATOM   2478  CG1 ILE D1810      82.948  49.333  51.886  1.00  0.00           C  
ATOM   2479  CG2 ILE D1810      85.295  49.305  51.016  1.00  0.00           C  
ATOM   2480  CD1 ILE D1810      82.601  50.668  51.245  1.00  0.00           C  
ATOM   2481  N   MET D1811      86.856  46.825  52.742  1.00  0.00           N  
ATOM   2482  CA  MET D1811      88.244  46.588  53.120  1.00  0.00           C  
ATOM   2483  C   MET D1811      89.223  46.804  51.973  1.00  0.00           C  
ATOM   2484  O   MET D1811      88.891  46.611  50.809  1.00  0.00           O  
ATOM   2485  CB  MET D1811      88.405  45.150  53.630  1.00  0.00           C  
ATOM   2486  CG  MET D1811      87.254  44.645  54.495  1.00  0.00           C  
ATOM   2487  SD  MET D1811      87.195  42.835  54.598  1.00  0.00           S  
ATOM   2488  CE  MET D1811      87.552  42.447  52.936  1.00  0.00           C  
ATOM   2489  N   ASN D1812      90.440  47.189  52.328  1.00  0.00           N  
ATOM   2490  CA  ASN D1812      91.498  47.410  51.351  1.00  0.00           C  
ATOM   2491  C   ASN D1812      92.506  46.277  51.511  1.00  0.00           C  
ATOM   2492  O   ASN D1812      92.525  45.600  52.540  1.00  0.00           O  
ATOM   2493  CB  ASN D1812      92.186  48.746  51.626  1.00  0.00           C  
ATOM   2494  CG  ASN D1812      92.942  48.748  52.940  1.00  0.00           C  
ATOM   2495  OD1 ASN D1812      92.571  48.048  53.883  1.00  0.00           O  
ATOM   2496  ND2 ASN D1812      94.000  49.546  53.015  1.00  0.00           N  
ATOM   2497  N   ILE D1813      93.334  46.067  50.491  1.00  0.00           N  
ATOM   2498  CA  ILE D1813      94.360  45.031  50.547  1.00  0.00           C  
ATOM   2499  C   ILE D1813      95.598  45.651  51.192  1.00  0.00           C  
ATOM   2500  O   ILE D1813      96.168  45.100  52.137  1.00  0.00           O  
ATOM   2501  CB  ILE D1813      94.727  44.521  49.139  1.00  0.00           C  
ATOM   2502  CG1 ILE D1813      93.477  43.995  48.427  1.00  0.00           C  
ATOM   2503  CG2 ILE D1813      95.784  43.429  49.241  1.00  0.00           C  
ATOM   2504  CD1 ILE D1813      92.799  42.837  49.131  1.00  0.00           C  
ATOM   2505  N   THR D1814      96.008  46.804  50.670  1.00  0.00           N  
ATOM   2506  CA  THR D1814      97.161  47.525  51.199  1.00  0.00           C  
ATOM   2507  C   THR D1814      96.832  49.008  51.323  1.00  0.00           C  
ATOM   2508  O   THR D1814      95.786  49.469  50.859  1.00  0.00           O  
ATOM   2509  CB  THR D1814      98.405  47.391  50.288  1.00  0.00           C  
ATOM   2510  OG1 THR D1814      98.125  47.974  49.009  1.00  0.00           O  
ATOM   2511  CG2 THR D1814      98.786  45.930  50.106  1.00  0.00           C  
ATOM   2512  N   ASP D1815      97.741  49.748  51.946  1.00  0.00           N  
ATOM   2513  CA  ASP D1815      97.584  51.184  52.151  1.00  0.00           C  
ATOM   2514  C   ASP D1815      97.270  51.904  50.841  1.00  0.00           C  
ATOM   2515  O   ASP D1815      96.779  53.034  50.842  1.00  0.00           O  
ATOM   2516  CB  ASP D1815      98.870  51.758  52.748  1.00  0.00           C  
ATOM   2517  CG  ASP D1815      99.365  50.960  53.942  1.00  0.00           C  
ATOM   2518  OD1 ASP D1815      99.578  49.731  53.800  1.00  0.00           O  
ATOM   2519  OD2 ASP D1815      99.546  51.564  55.022  1.00  0.00           O  
ATOM   2520  N   SER D1816      97.554  51.237  49.727  1.00  0.00           N  
ATOM   2521  CA  SER D1816      97.335  51.799  48.400  1.00  0.00           C  
ATOM   2522  C   SER D1816      95.871  52.005  48.019  1.00  0.00           C  
ATOM   2523  O   SER D1816      95.576  52.768  47.097  1.00  0.00           O  
ATOM   2524  CB  SER D1816      98.010  50.911  47.350  1.00  0.00           C  
ATOM   2525  OG  SER D1816      97.812  51.420  46.042  1.00  0.00           O  
ATOM   2526  N   GLN D1817      94.955  51.334  48.714  1.00  0.00           N  
ATOM   2527  CA  GLN D1817      93.536  51.471  48.394  1.00  0.00           C  
ATOM   2528  C   GLN D1817      92.703  52.216  49.441  1.00  0.00           C  
ATOM   2529  O   GLN D1817      91.497  52.384  49.259  1.00  0.00           O  
ATOM   2530  CB  GLN D1817      92.897  50.096  48.161  1.00  0.00           C  
ATOM   2531  CG  GLN D1817      93.579  49.209  47.127  1.00  0.00           C  
ATOM   2532  CD  GLN D1817      94.674  48.349  47.730  1.00  0.00           C  
ATOM   2533  OE1 GLN D1817      94.525  47.817  48.830  1.00  0.00           O  
ATOM   2534  NE2 GLN D1817      95.775  48.192  47.002  1.00  0.00           N  
ATOM   2535  N   SER D1818      93.332  52.660  50.525  1.00  0.00           N  
ATOM   2536  CA  SER D1818      92.612  53.368  51.583  1.00  0.00           C  
ATOM   2537  C   SER D1818      91.772  54.519  51.035  1.00  0.00           C  
ATOM   2538  O   SER D1818      90.611  54.687  51.410  1.00  0.00           O  
ATOM   2539  CB  SER D1818      93.591  53.907  52.626  1.00  0.00           C  
ATOM   2540  OG  SER D1818      94.352  54.980  52.096  1.00  0.00           O  
ATOM   2541  N   GLU D1819      92.373  55.312  50.153  1.00  0.00           N  
ATOM   2542  CA  GLU D1819      91.703  56.447  49.529  1.00  0.00           C  
ATOM   2543  C   GLU D1819      90.362  56.026  48.934  1.00  0.00           C  
ATOM   2544  O   GLU D1819      89.316  56.592  49.262  1.00  0.00           O  
ATOM   2545  CB  GLU D1819      92.600  57.018  48.427  1.00  0.00           C  
ATOM   2546  CG  GLU D1819      91.900  57.919  47.425  1.00  0.00           C  
ATOM   2547  CD  GLU D1819      92.613  57.946  46.079  1.00  0.00           C  
ATOM   2548  OE1 GLU D1819      92.709  56.879  45.427  1.00  0.00           O  
ATOM   2549  OE2 GLU D1819      93.078  59.033  45.672  1.00  0.00           O  
ATOM   2550  N   TYR D1820      90.409  55.027  48.059  1.00  0.00           N  
ATOM   2551  CA  TYR D1820      89.222  54.505  47.393  1.00  0.00           C  
ATOM   2552  C   TYR D1820      88.211  53.964  48.410  1.00  0.00           C  
ATOM   2553  O   TYR D1820      87.014  54.233  48.310  1.00  0.00           O  
ATOM   2554  CB  TYR D1820      89.639  53.400  46.416  1.00  0.00           C  
ATOM   2555  CG  TYR D1820      88.522  52.827  45.574  1.00  0.00           C  
ATOM   2556  CD1 TYR D1820      87.778  53.637  44.719  1.00  0.00           C  
ATOM   2557  CD2 TYR D1820      88.231  51.462  45.608  1.00  0.00           C  
ATOM   2558  CE1 TYR D1820      86.768  53.102  43.916  1.00  0.00           C  
ATOM   2559  CE2 TYR D1820      87.228  50.917  44.810  1.00  0.00           C  
ATOM   2560  CZ  TYR D1820      86.502  51.739  43.967  1.00  0.00           C  
ATOM   2561  OH  TYR D1820      85.511  51.206  43.177  1.00  0.00           O  
ATOM   2562  N   VAL D1821      88.699  53.207  49.389  1.00  0.00           N  
ATOM   2563  CA  VAL D1821      87.823  52.637  50.411  1.00  0.00           C  
ATOM   2564  C   VAL D1821      87.109  53.731  51.210  1.00  0.00           C  
ATOM   2565  O   VAL D1821      85.908  53.636  51.467  1.00  0.00           O  
ATOM   2566  CB  VAL D1821      88.617  51.715  51.371  1.00  0.00           C  
ATOM   2567  CG1 VAL D1821      87.741  51.290  52.539  1.00  0.00           C  
ATOM   2568  CG2 VAL D1821      89.095  50.480  50.614  1.00  0.00           C  
ATOM   2569  N   ASN D1822      87.845  54.769  51.597  1.00  0.00           N  
ATOM   2570  CA  ASN D1822      87.252  55.873  52.348  1.00  0.00           C  
ATOM   2571  C   ASN D1822      86.164  56.574  51.530  1.00  0.00           C  
ATOM   2572  O   ASN D1822      85.093  56.890  52.050  1.00  0.00           O  
ATOM   2573  CB  ASN D1822      88.330  56.883  52.755  1.00  0.00           C  
ATOM   2574  CG  ASN D1822      89.142  56.425  53.951  1.00  0.00           C  
ATOM   2575  OD1 ASN D1822      90.216  56.959  54.226  1.00  0.00           O  
ATOM   2576  ND2 ASN D1822      88.626  55.441  54.678  1.00  0.00           N  
ATOM   2577  N   GLU D1830      86.429  56.817  50.248  1.00  0.00           N  
ATOM   2578  CA  GLU D1830      85.437  57.480  49.407  1.00  0.00           C  
ATOM   2579  C   GLU D1830      84.196  56.617  49.227  1.00  0.00           C  
ATOM   2580  O   GLU D1830      83.070  57.111  49.270  1.00  0.00           O  
ATOM   2581  CB  GLU D1830      86.026  57.822  48.034  1.00  0.00           C  
ATOM   2582  CG  GLU D1830      84.994  58.370  47.048  1.00  0.00           C  
ATOM   2583  CD  GLU D1830      84.155  59.504  47.634  1.00  0.00           C  
ATOM   2584  OE1 GLU D1830      84.734  60.560  47.985  1.00  0.00           O  
ATOM   2585  OE2 GLU D1830      82.913  59.343  47.744  1.00  0.00           O  
ATOM   2586  N   LEU D1831      84.411  55.322  49.023  1.00  0.00           N  
ATOM   2587  CA  LEU D1831      83.314  54.385  48.835  1.00  0.00           C  
ATOM   2588  C   LEU D1831      82.484  54.315  50.113  1.00  0.00           C  
ATOM   2589  O   LEU D1831      81.258  54.218  50.067  1.00  0.00           O  
ATOM   2590  CB  LEU D1831      83.875  53.003  48.489  1.00  0.00           C  
ATOM   2591  CG  LEU D1831      83.211  52.216  47.355  1.00  0.00           C  
ATOM   2592  CD1 LEU D1831      82.900  53.127  46.172  1.00  0.00           C  
ATOM   2593  CD2 LEU D1831      84.142  51.086  46.928  1.00  0.00           C  
ATOM   2594  N   THR D1832      83.166  54.372  51.252  1.00  0.00           N  
ATOM   2595  CA  THR D1832      82.498  54.319  52.547  1.00  0.00           C  
ATOM   2596  C   THR D1832      81.580  55.528  52.724  1.00  0.00           C  
ATOM   2597  O   THR D1832      80.424  55.383  53.118  1.00  0.00           O  
ATOM   2598  CB  THR D1832      83.533  54.273  53.695  1.00  0.00           C  
ATOM   2599  OG1 THR D1832      84.277  53.047  53.612  1.00  0.00           O  
ATOM   2600  CG2 THR D1832      82.843  54.352  55.053  1.00  0.00           C  
ATOM   2601  N   GLN D1833      82.085  56.719  52.417  1.00  0.00           N  
ATOM   2602  CA  GLN D1833      81.267  57.919  52.558  1.00  0.00           C  
ATOM   2603  C   GLN D1833      80.099  57.873  51.582  1.00  0.00           C  
ATOM   2604  O   GLN D1833      78.990  58.310  51.898  1.00  0.00           O  
ATOM   2605  CB  GLN D1833      82.101  59.177  52.306  1.00  0.00           C  
ATOM   2606  CG  GLN D1833      81.368  60.468  52.652  1.00  0.00           C  
ATOM   2607  CD  GLN D1833      81.083  60.582  54.136  1.00  0.00           C  
ATOM   2608  OE1 GLN D1833      82.005  60.617  54.954  1.00  0.00           O  
ATOM   2609  NE2 GLN D1833      79.806  60.637  54.494  1.00  0.00           N  
ATOM   2610  N   LYS D1834      80.343  57.330  50.395  1.00  0.00           N  
ATOM   2611  CA  LYS D1834      79.299  57.236  49.385  1.00  0.00           C  
ATOM   2612  C   LYS D1834      78.149  56.331  49.831  1.00  0.00           C  
ATOM   2613  O   LYS D1834      76.981  56.693  49.693  1.00  0.00           O  
ATOM   2614  CB  LYS D1834      79.883  56.734  48.063  1.00  0.00           C  
ATOM   2615  CG  LYS D1834      78.857  56.651  46.947  1.00  0.00           C  
ATOM   2616  CD  LYS D1834      79.514  56.365  45.611  1.00  0.00           C  
ATOM   2617  CE  LYS D1834      78.479  56.244  44.506  1.00  0.00           C  
ATOM   2618  NZ  LYS D1834      79.134  56.033  43.182  1.00  0.00           N  
ATOM   2619  N   LEU D1835      78.474  55.153  50.357  1.00  0.00           N  
ATOM   2620  CA  LEU D1835      77.435  54.246  50.825  1.00  0.00           C  
ATOM   2621  C   LEU D1835      76.742  54.841  52.050  1.00  0.00           C  
ATOM   2622  O   LEU D1835      75.541  54.669  52.234  1.00  0.00           O  
ATOM   2623  CB  LEU D1835      78.020  52.875  51.173  1.00  0.00           C  
ATOM   2624  CG  LEU D1835      77.948  51.809  50.074  1.00  0.00           C  
ATOM   2625  CD1 LEU D1835      78.794  52.229  48.882  1.00  0.00           C  
ATOM   2626  CD2 LEU D1835      78.429  50.471  50.634  1.00  0.00           C  
ATOM   2627  N   SER D1836      77.507  55.542  52.878  1.00  0.00           N  
ATOM   2628  CA  SER D1836      76.951  56.164  54.074  1.00  0.00           C  
ATOM   2629  C   SER D1836      75.908  57.200  53.660  1.00  0.00           C  
ATOM   2630  O   SER D1836      74.800  57.227  54.199  1.00  0.00           O  
ATOM   2631  CB  SER D1836      78.062  56.833  54.887  1.00  0.00           C  
ATOM   2632  OG  SER D1836      77.546  57.431  56.063  1.00  0.00           O  
ATOM   2633  N   ASN D1837      76.265  58.049  52.696  1.00  0.00           N  
ATOM   2634  CA  ASN D1837      75.342  59.072  52.215  1.00  0.00           C  
ATOM   2635  C   ASN D1837      74.125  58.424  51.573  1.00  0.00           C  
ATOM   2636  O   ASN D1837      73.063  59.043  51.467  1.00  0.00           O  
ATOM   2637  CB  ASN D1837      76.024  59.999  51.201  1.00  0.00           C  
ATOM   2638  CG  ASN D1837      77.106  60.856  51.827  1.00  0.00           C  
ATOM   2639  OD1 ASN D1837      77.112  61.086  53.038  1.00  0.00           O  
ATOM   2640  ND2 ASN D1837      78.021  61.350  51.002  1.00  0.00           N  
ATOM   2641  N   ALA D1838      74.281  57.174  51.145  1.00  0.00           N  
ATOM   2642  CA  ALA D1838      73.186  56.440  50.526  1.00  0.00           C  
ATOM   2643  C   ALA D1838      72.292  55.766  51.567  1.00  0.00           C  
ATOM   2644  O   ALA D1838      71.388  55.010  51.213  1.00  0.00           O  
ATOM   2645  CB  ALA D1838      73.736  55.401  49.548  1.00  0.00           C  
ATOM   2646  N   GLY D1839      72.559  56.024  52.846  1.00  0.00           N  
ATOM   2647  CA  GLY D1839      71.740  55.459  53.909  1.00  0.00           C  
ATOM   2648  C   GLY D1839      72.097  54.061  54.379  1.00  0.00           C  
ATOM   2649  O   GLY D1839      71.360  53.451  55.155  1.00  0.00           O  
ATOM   2650  N   ILE D1840      73.227  53.548  53.916  1.00  0.00           N  
ATOM   2651  CA  ILE D1840      73.664  52.211  54.300  1.00  0.00           C  
ATOM   2652  C   ILE D1840      74.604  52.274  55.502  1.00  0.00           C  
ATOM   2653  O   ILE D1840      75.464  53.145  55.576  1.00  0.00           O  
ATOM   2654  CB  ILE D1840      74.374  51.530  53.112  1.00  0.00           C  
ATOM   2655  CG1 ILE D1840      73.355  51.279  51.995  1.00  0.00           C  
ATOM   2656  CG2 ILE D1840      75.050  50.240  53.564  1.00  0.00           C  
ATOM   2657  CD1 ILE D1840      73.969  50.834  50.675  1.00  0.00           C  
ATOM   2658  N   ARG D1841      74.423  51.361  56.454  1.00  0.00           N  
ATOM   2659  CA  ARG D1841      75.285  51.316  57.632  1.00  0.00           C  
ATOM   2660  C   ARG D1841      76.565  50.612  57.207  1.00  0.00           C  
ATOM   2661  O   ARG D1841      76.623  49.385  57.096  1.00  0.00           O  
ATOM   2662  CB  ARG D1841      74.585  50.575  58.777  1.00  0.00           C  
ATOM   2663  CG  ARG D1841      73.354  51.323  59.292  1.00  0.00           C  
ATOM   2664  CD  ARG D1841      72.857  50.743  60.605  1.00  0.00           C  
ATOM   2665  NE  ARG D1841      72.176  49.465  60.438  1.00  0.00           N  
ATOM   2666  CZ  ARG D1841      70.935  49.322  59.981  1.00  0.00           C  
ATOM   2667  NH1 ARG D1841      70.217  50.386  59.632  1.00  0.00           N  
ATOM   2668  NH2 ARG D1841      70.401  48.114  59.895  1.00  0.00           N  
ATOM   2669  N   VAL D1842      77.593  51.415  56.963  1.00  0.00           N  
ATOM   2670  CA  VAL D1842      78.866  50.909  56.470  1.00  0.00           C  
ATOM   2671  C   VAL D1842      80.077  51.354  57.278  1.00  0.00           C  
ATOM   2672  O   VAL D1842      80.084  52.439  57.859  1.00  0.00           O  
ATOM   2673  CB  VAL D1842      79.051  51.375  55.004  1.00  0.00           C  
ATOM   2674  CG1 VAL D1842      78.890  52.903  54.925  1.00  0.00           C  
ATOM   2675  CG2 VAL D1842      80.407  50.954  54.470  1.00  0.00           C  
ATOM   2676  N   LYS D1843      81.097  50.502  57.334  1.00  0.00           N  
ATOM   2677  CA  LYS D1843      82.325  50.869  58.017  1.00  0.00           C  
ATOM   2678  C   LYS D1843      83.522  50.398  57.207  1.00  0.00           C  
ATOM   2679  O   LYS D1843      83.430  49.444  56.433  1.00  0.00           O  
ATOM   2680  CB  LYS D1843      82.380  50.309  59.442  1.00  0.00           C  
ATOM   2681  CG  LYS D1843      82.600  48.828  59.588  1.00  0.00           C  
ATOM   2682  CD  LYS D1843      82.857  48.524  61.066  1.00  0.00           C  
ATOM   2683  CE  LYS D1843      83.049  47.041  61.343  1.00  0.00           C  
ATOM   2684  NZ  LYS D1843      81.824  46.257  61.025  1.00  0.00           N  
ATOM   2685  N   ALA D1844      84.638  51.095  57.368  1.00  0.00           N  
ATOM   2686  CA  ALA D1844      85.851  50.753  56.645  1.00  0.00           C  
ATOM   2687  C   ALA D1844      86.805  49.978  57.535  1.00  0.00           C  
ATOM   2688  O   ALA D1844      86.894  50.233  58.733  1.00  0.00           O  
ATOM   2689  CB  ALA D1844      86.532  52.026  56.137  1.00  0.00           C  
ATOM   2690  N   ASP D1845      87.501  49.015  56.943  1.00  0.00           N  
ATOM   2691  CA  ASP D1845      88.486  48.223  57.666  1.00  0.00           C  
ATOM   2692  C   ASP D1845      89.794  48.446  56.912  1.00  0.00           C  
ATOM   2693  O   ASP D1845      90.051  47.793  55.903  1.00  0.00           O  
ATOM   2694  CB  ASP D1845      88.118  46.739  57.635  1.00  0.00           C  
ATOM   2695  CG  ASP D1845      89.067  45.886  58.460  1.00  0.00           C  
ATOM   2696  OD1 ASP D1845      90.185  46.354  58.772  1.00  0.00           O  
ATOM   2697  OD2 ASP D1845      88.699  44.740  58.788  1.00  0.00           O  
ATOM   2698  N   LEU D1847      90.607  49.379  57.400  1.00  0.00           N  
ATOM   2699  CA  LEU D1847      91.877  49.708  56.755  1.00  0.00           C  
ATOM   2700  C   LEU D1847      93.086  49.141  57.490  1.00  0.00           C  
ATOM   2701  O   LEU D1847      94.223  49.540  57.229  1.00  0.00           O  
ATOM   2702  CB  LEU D1847      92.012  51.230  56.634  1.00  0.00           C  
ATOM   2703  CG  LEU D1847      90.895  51.918  55.842  1.00  0.00           C  
ATOM   2704  CD1 LEU D1847      91.068  53.423  55.904  1.00  0.00           C  
ATOM   2705  CD2 LEU D1847      90.914  51.438  54.406  1.00  0.00           C  
ATOM   2706  N   ARG D1848      92.839  48.201  58.395  1.00  0.00           N  
ATOM   2707  CA  ARG D1848      93.907  47.582  59.178  1.00  0.00           C  
ATOM   2708  C   ARG D1848      94.946  46.856  58.329  1.00  0.00           C  
ATOM   2709  O   ARG D1848      94.664  46.409  57.217  1.00  0.00           O  
ATOM   2710  CB  ARG D1848      93.320  46.586  60.180  1.00  0.00           C  
ATOM   2711  CG  ARG D1848      92.431  47.196  61.245  1.00  0.00           C  
ATOM   2712  CD  ARG D1848      91.839  46.098  62.114  1.00  0.00           C  
ATOM   2713  NE  ARG D1848      90.992  45.199  61.335  1.00  0.00           N  
ATOM   2714  CZ  ARG D1848      90.511  44.044  61.785  1.00  0.00           C  
ATOM   2715  NH1 ARG D1848      90.793  43.634  63.015  1.00  0.00           N  
ATOM   2716  NH2 ARG D1848      89.744  43.300  61.002  1.00  0.00           N  
ATOM   2717  N   ASN D1849      96.151  46.740  58.878  1.00  0.00           N  
ATOM   2718  CA  ASN D1849      97.242  46.054  58.203  1.00  0.00           C  
ATOM   2719  C   ASN D1849      97.118  44.568  58.520  1.00  0.00           C  
ATOM   2720  O   ASN D1849      97.882  44.022  59.319  1.00  0.00           O  
ATOM   2721  CB  ASN D1849      98.591  46.597  58.691  1.00  0.00           C  
ATOM   2722  CG  ASN D1849      99.773  45.898  58.046  1.00  0.00           C  
ATOM   2723  OD1 ASN D1849      99.783  45.658  56.838  1.00  0.00           O  
ATOM   2724  ND2 ASN D1849     100.786  45.579  58.847  1.00  0.00           N  
ATOM   2725  N   GLU D1869      96.127  43.933  57.900  1.00  0.00           N  
ATOM   2726  CA  GLU D1869      95.861  42.507  58.077  1.00  0.00           C  
ATOM   2727  C   GLU D1869      95.523  41.920  56.712  1.00  0.00           C  
ATOM   2728  O   GLU D1869      95.075  42.635  55.818  1.00  0.00           O  
ATOM   2729  CB  GLU D1869      94.661  42.292  59.004  1.00  0.00           C  
ATOM   2730  CG  GLU D1869      94.815  42.808  60.420  1.00  0.00           C  
ATOM   2731  CD  GLU D1869      95.789  41.993  61.244  1.00  0.00           C  
ATOM   2732  OE1 GLU D1869      96.130  40.865  60.828  1.00  0.00           O  
ATOM   2733  OE2 GLU D1869      96.204  42.478  62.318  1.00  0.00           O  
ATOM   2734  N   LYS D1870      95.737  40.619  56.547  1.00  0.00           N  
ATOM   2735  CA  LYS D1870      95.419  39.966  55.286  1.00  0.00           C  
ATOM   2736  C   LYS D1870      93.905  39.950  55.114  1.00  0.00           C  
ATOM   2737  O   LYS D1870      93.160  39.902  56.095  1.00  0.00           O  
ATOM   2738  CB  LYS D1870      95.972  38.538  55.268  1.00  0.00           C  
ATOM   2739  CG  LYS D1870      97.488  38.478  55.128  1.00  0.00           C  
ATOM   2740  CD  LYS D1870      97.991  37.043  55.059  1.00  0.00           C  
ATOM   2741  CE  LYS D1870      99.455  36.995  54.647  1.00  0.00           C  
ATOM   2742  NZ  LYS D1870     100.320  37.791  55.566  1.00  0.00           N  
ATOM   2743  N   ILE D1871      93.452  39.996  53.868  1.00  0.00           N  
ATOM   2744  CA  ILE D1871      92.025  40.010  53.584  1.00  0.00           C  
ATOM   2745  C   ILE D1871      91.279  38.862  54.255  1.00  0.00           C  
ATOM   2746  O   ILE D1871      90.191  39.061  54.796  1.00  0.00           O  
ATOM   2747  CB  ILE D1871      91.752  39.962  52.068  1.00  0.00           C  
ATOM   2748  CG1 ILE D1871      90.244  39.947  51.822  1.00  0.00           C  
ATOM   2749  CG2 ILE D1871      92.415  38.739  51.453  1.00  0.00           C  
ATOM   2750  CD1 ILE D1871      89.849  39.760  50.376  1.00  0.00           C  
ATOM   2751  N   GLY D1872      91.860  37.665  54.220  1.00  0.00           N  
ATOM   2752  CA  GLY D1872      91.214  36.518  54.837  1.00  0.00           C  
ATOM   2753  C   GLY D1872      90.937  36.763  56.307  1.00  0.00           C  
ATOM   2754  O   GLY D1872      89.880  36.406  56.822  1.00  0.00           O  
ATOM   2755  N   PHE D1873      91.900  37.377  56.982  1.00  0.00           N  
ATOM   2756  CA  PHE D1873      91.782  37.696  58.395  1.00  0.00           C  
ATOM   2757  C   PHE D1873      90.569  38.605  58.594  1.00  0.00           C  
ATOM   2758  O   PHE D1873      89.733  38.375  59.470  1.00  0.00           O  
ATOM   2759  CB  PHE D1873      93.047  38.419  58.859  1.00  0.00           C  
ATOM   2760  CG  PHE D1873      93.066  38.742  60.321  1.00  0.00           C  
ATOM   2761  CD1 PHE D1873      93.616  37.850  61.238  1.00  0.00           C  
ATOM   2762  CD2 PHE D1873      92.553  39.951  60.785  1.00  0.00           C  
ATOM   2763  CE1 PHE D1873      93.659  38.161  62.599  1.00  0.00           C  
ATOM   2764  CE2 PHE D1873      92.591  40.272  62.139  1.00  0.00           C  
ATOM   2765  CZ  PHE D1873      93.145  39.378  63.049  1.00  0.00           C  
ATOM   2766  N   LYS D1874      90.476  39.635  57.763  1.00  0.00           N  
ATOM   2767  CA  LYS D1874      89.369  40.587  57.849  1.00  0.00           C  
ATOM   2768  C   LYS D1874      88.013  39.935  57.581  1.00  0.00           C  
ATOM   2769  O   LYS D1874      87.048  40.161  58.312  1.00  0.00           O  
ATOM   2770  CB  LYS D1874      89.590  41.732  56.858  1.00  0.00           C  
ATOM   2771  CG  LYS D1874      90.820  42.575  57.150  1.00  0.00           C  
ATOM   2772  CD  LYS D1874      90.939  43.734  56.173  1.00  0.00           C  
ATOM   2773  CE  LYS D1874      92.087  44.648  56.553  1.00  0.00           C  
ATOM   2774  NZ  LYS D1874      92.181  45.821  55.632  1.00  0.00           N  
ATOM   2775  N   ILE D1875      87.945  39.132  56.527  1.00  0.00           N  
ATOM   2776  CA  ILE D1875      86.709  38.453  56.169  1.00  0.00           C  
ATOM   2777  C   ILE D1875      86.234  37.515  57.272  1.00  0.00           C  
ATOM   2778  O   ILE D1875      85.039  37.456  57.573  1.00  0.00           O  
ATOM   2779  CB  ILE D1875      86.887  37.651  54.873  1.00  0.00           C  
ATOM   2780  CG1 ILE D1875      87.298  38.599  53.751  1.00  0.00           C  
ATOM   2781  CG2 ILE D1875      85.590  36.943  54.502  1.00  0.00           C  
ATOM   2782  CD1 ILE D1875      86.281  39.655  53.477  1.00  0.00           C  
ATOM   2783  N   ARG D1876      87.160  36.778  57.874  1.00  0.00           N  
ATOM   2784  CA  ARG D1876      86.770  35.867  58.937  1.00  0.00           C  
ATOM   2785  C   ARG D1876      86.206  36.638  60.123  1.00  0.00           C  
ATOM   2786  O   ARG D1876      85.204  36.232  60.708  1.00  0.00           O  
ATOM   2787  CB  ARG D1876      87.959  35.010  59.388  1.00  0.00           C  
ATOM   2788  CG  ARG D1876      88.397  33.983  58.351  1.00  0.00           C  
ATOM   2789  CD  ARG D1876      89.369  32.976  58.948  1.00  0.00           C  
ATOM   2790  NE  ARG D1876      90.676  33.544  59.274  1.00  0.00           N  
ATOM   2791  CZ  ARG D1876      91.620  33.824  58.378  1.00  0.00           C  
ATOM   2792  NH1 ARG D1876      91.413  33.597  57.087  1.00  0.00           N  
ATOM   2793  NH2 ARG D1876      92.782  34.313  58.779  1.00  0.00           N  
ATOM   2794  N   GLU D1877      86.833  37.759  60.464  1.00  0.00           N  
ATOM   2795  CA  GLU D1877      86.371  38.548  61.601  1.00  0.00           C  
ATOM   2796  C   GLU D1877      84.980  39.125  61.382  1.00  0.00           C  
ATOM   2797  O   GLU D1877      84.117  39.034  62.254  1.00  0.00           O  
ATOM   2798  CB  GLU D1877      87.338  39.693  61.906  1.00  0.00           C  
ATOM   2799  CG  GLU D1877      86.950  40.451  63.168  1.00  0.00           C  
ATOM   2800  CD  GLU D1877      87.911  41.568  63.531  1.00  0.00           C  
ATOM   2801  OE1 GLU D1877      89.140  41.366  63.421  1.00  0.00           O  
ATOM   2802  OE2 GLU D1877      87.431  42.648  63.951  1.00  0.00           O  
ATOM   2803  N   HIS D1878      84.751  39.713  60.217  1.00  0.00           N  
ATOM   2804  CA  HIS D1878      83.447  40.298  59.960  1.00  0.00           C  
ATOM   2805  C   HIS D1878      82.372  39.251  59.726  1.00  0.00           C  
ATOM   2806  O   HIS D1878      81.182  39.527  59.874  1.00  0.00           O  
ATOM   2807  CB  HIS D1878      83.551  41.304  58.808  1.00  0.00           C  
ATOM   2808  CG  HIS D1878      84.493  42.428  59.102  1.00  0.00           C  
ATOM   2809  ND1 HIS D1878      84.350  43.249  60.203  1.00  0.00           N  
ATOM   2810  CD2 HIS D1878      85.634  42.826  58.487  1.00  0.00           C  
ATOM   2811  CE1 HIS D1878      85.364  44.096  60.253  1.00  0.00           C  
ATOM   2812  NE2 HIS D1878      86.156  43.858  59.226  1.00  0.00           N  
ATOM   2813  N   THR D1879      82.786  38.036  59.373  1.00  0.00           N  
ATOM   2814  CA  THR D1879      81.826  36.964  59.183  1.00  0.00           C  
ATOM   2815  C   THR D1879      81.343  36.557  60.572  1.00  0.00           C  
ATOM   2816  O   THR D1879      80.160  36.293  60.768  1.00  0.00           O  
ATOM   2817  CB  THR D1879      82.463  35.764  58.457  1.00  0.00           C  
ATOM   2818  OG1 THR D1879      82.750  36.138  57.104  1.00  0.00           O  
ATOM   2819  CG2 THR D1879      81.516  34.572  58.456  1.00  0.00           C  
ATOM   2820  N   LEU D1880      82.259  36.527  61.540  1.00  0.00           N  
ATOM   2821  CA  LEU D1880      81.899  36.188  62.918  1.00  0.00           C  
ATOM   2822  C   LEU D1880      80.969  37.263  63.470  1.00  0.00           C  
ATOM   2823  O   LEU D1880      80.107  36.984  64.305  1.00  0.00           O  
ATOM   2824  CB  LEU D1880      83.147  36.090  63.795  1.00  0.00           C  
ATOM   2825  CG  LEU D1880      83.858  34.735  63.787  1.00  0.00           C  
ATOM   2826  CD1 LEU D1880      83.819  34.143  62.401  1.00  0.00           C  
ATOM   2827  CD2 LEU D1880      85.294  34.906  64.268  1.00  0.00           C  
ATOM   2828  N   ARG D1881      81.145  38.494  62.996  1.00  0.00           N  
ATOM   2829  CA  ARG D1881      80.282  39.582  63.447  1.00  0.00           C  
ATOM   2830  C   ARG D1881      78.999  39.629  62.617  1.00  0.00           C  
ATOM   2831  O   ARG D1881      78.153  40.510  62.788  1.00  0.00           O  
ATOM   2832  CB  ARG D1881      81.038  40.919  63.414  1.00  0.00           C  
ATOM   2833  CG  ARG D1881      82.130  40.975  64.486  1.00  0.00           C  
ATOM   2834  CD  ARG D1881      82.877  42.297  64.531  1.00  0.00           C  
ATOM   2835  NE  ARG D1881      82.118  43.384  65.153  1.00  0.00           N  
ATOM   2836  CZ  ARG D1881      81.743  43.437  66.433  1.00  0.00           C  
ATOM   2837  NH1 ARG D1881      82.037  42.456  67.278  1.00  0.00           N  
ATOM   2838  NH2 ARG D1881      81.094  44.504  66.875  1.00  0.00           N  
ATOM   2839  N   ARG D1882      78.855  38.656  61.722  1.00  0.00           N  
ATOM   2840  CA  ARG D1882      77.657  38.526  60.906  1.00  0.00           C  
ATOM   2841  C   ARG D1882      77.332  39.709  59.994  1.00  0.00           C  
ATOM   2842  O   ARG D1882      76.163  40.003  59.747  1.00  0.00           O  
ATOM   2843  CB  ARG D1882      76.463  38.241  61.823  1.00  0.00           C  
ATOM   2844  CG  ARG D1882      76.649  37.029  62.742  1.00  0.00           C  
ATOM   2845  CD  ARG D1882      76.502  35.742  61.959  1.00  0.00           C  
ATOM   2846  NE  ARG D1882      76.554  34.539  62.795  1.00  0.00           N  
ATOM   2847  CZ  ARG D1882      77.660  33.841  63.047  1.00  0.00           C  
ATOM   2848  NH1 ARG D1882      78.825  34.224  62.538  1.00  0.00           N  
ATOM   2849  NH2 ARG D1882      77.588  32.731  63.777  1.00  0.00           N  
ATOM   2850  N   VAL D1883      78.360  40.372  59.478  1.00  0.00           N  
ATOM   2851  CA  VAL D1883      78.146  41.499  58.574  1.00  0.00           C  
ATOM   2852  C   VAL D1883      77.679  40.934  57.234  1.00  0.00           C  
ATOM   2853  O   VAL D1883      78.388  40.137  56.609  1.00  0.00           O  
ATOM   2854  CB  VAL D1883      79.445  42.292  58.367  1.00  0.00           C  
ATOM   2855  CG1 VAL D1883      79.233  43.371  57.312  1.00  0.00           C  
ATOM   2856  CG2 VAL D1883      79.897  42.896  59.695  1.00  0.00           C  
ATOM   2857  N   PRO D1884      76.477  41.321  56.780  1.00  0.00           N  
ATOM   2858  CA  PRO D1884      75.928  40.836  55.508  1.00  0.00           C  
ATOM   2859  C   PRO D1884      76.891  40.842  54.317  1.00  0.00           C  
ATOM   2860  O   PRO D1884      77.124  39.800  53.693  1.00  0.00           O  
ATOM   2861  CB  PRO D1884      74.732  41.758  55.280  1.00  0.00           C  
ATOM   2862  CG  PRO D1884      74.229  41.970  56.674  1.00  0.00           C  
ATOM   2863  CD  PRO D1884      75.503  42.192  57.471  1.00  0.00           C  
ATOM   2864  N   TYR D1885      77.454  42.005  54.014  1.00  0.00           N  
ATOM   2865  CA  TYR D1885      78.341  42.149  52.865  1.00  0.00           C  
ATOM   2866  C   TYR D1885      79.712  42.719  53.160  1.00  0.00           C  
ATOM   2867  O   TYR D1885      79.864  43.657  53.947  1.00  0.00           O  
ATOM   2868  CB  TYR D1885      77.669  43.032  51.817  1.00  0.00           C  
ATOM   2869  CG  TYR D1885      76.365  42.482  51.312  1.00  0.00           C  
ATOM   2870  CD1 TYR D1885      76.336  41.502  50.317  1.00  0.00           C  
ATOM   2871  CD2 TYR D1885      75.153  42.923  51.840  1.00  0.00           C  
ATOM   2872  CE1 TYR D1885      75.133  40.981  49.860  1.00  0.00           C  
ATOM   2873  CE2 TYR D1885      73.947  42.405  51.395  1.00  0.00           C  
ATOM   2874  CZ  TYR D1885      73.943  41.436  50.405  1.00  0.00           C  
ATOM   2875  OH  TYR D1885      72.745  40.934  49.966  1.00  0.00           O  
ATOM   2876  N   MET D1886      80.713  42.151  52.499  1.00  0.00           N  
ATOM   2877  CA  MET D1886      82.086  42.603  52.651  1.00  0.00           C  
ATOM   2878  C   MET D1886      82.579  42.934  51.251  1.00  0.00           C  
ATOM   2879  O   MET D1886      82.551  42.089  50.353  1.00  0.00           O  
ATOM   2880  CB  MET D1886      82.931  41.512  53.312  1.00  0.00           C  
ATOM   2881  CG  MET D1886      82.553  41.314  54.782  1.00  0.00           C  
ATOM   2882  SD  MET D1886      83.014  39.721  55.488  1.00  0.00           S  
ATOM   2883  CE  MET D1886      81.571  38.774  55.082  1.00  0.00           C  
ATOM   2884  N   LEU D1887      82.984  44.182  51.063  1.00  0.00           N  
ATOM   2885  CA  LEU D1887      83.456  44.652  49.770  1.00  0.00           C  
ATOM   2886  C   LEU D1887      84.971  44.770  49.793  1.00  0.00           C  
ATOM   2887  O   LEU D1887      85.530  45.583  50.527  1.00  0.00           O  
ATOM   2888  CB  LEU D1887      82.822  46.012  49.451  1.00  0.00           C  
ATOM   2889  CG  LEU D1887      81.303  46.138  49.616  1.00  0.00           C  
ATOM   2890  CD1 LEU D1887      80.855  47.489  49.077  1.00  0.00           C  
ATOM   2891  CD2 LEU D1887      80.582  45.014  48.889  1.00  0.00           C  
ATOM   2892  N   VAL D1888      85.633  43.945  48.987  1.00  0.00           N  
ATOM   2893  CA  VAL D1888      87.088  43.945  48.925  1.00  0.00           C  
ATOM   2894  C   VAL D1888      87.575  44.861  47.810  1.00  0.00           C  
ATOM   2895  O   VAL D1888      87.066  44.809  46.692  1.00  0.00           O  
ATOM   2896  CB  VAL D1888      87.620  42.528  48.673  1.00  0.00           C  
ATOM   2897  CG1 VAL D1888      89.140  42.537  48.666  1.00  0.00           C  
ATOM   2898  CG2 VAL D1888      87.087  41.585  49.736  1.00  0.00           C  
ATOM   2899  N   CYS D1889      88.557  45.698  48.123  1.00  0.00           N  
ATOM   2900  CA  CYS D1889      89.093  46.633  47.143  1.00  0.00           C  
ATOM   2901  C   CYS D1889      90.585  46.466  46.907  1.00  0.00           C  
ATOM   2902  O   CYS D1889      91.402  46.790  47.773  1.00  0.00           O  
ATOM   2903  CB  CYS D1889      88.811  48.072  47.577  1.00  0.00           C  
ATOM   2904  SG  CYS D1889      87.057  48.461  47.713  1.00  0.00           S  
ATOM   2905  N   GLY D1890      90.922  45.954  45.728  1.00  0.00           N  
ATOM   2906  CA  GLY D1890      92.311  45.769  45.353  1.00  0.00           C  
ATOM   2907  C   GLY D1890      92.628  46.757  44.246  1.00  0.00           C  
ATOM   2908  O   GLY D1890      91.752  47.517  43.832  1.00  0.00           O  
ATOM   2909  N   ASP D1891      93.865  46.750  43.757  1.00  0.00           N  
ATOM   2910  CA  ASP D1891      94.260  47.670  42.693  1.00  0.00           C  
ATOM   2911  C   ASP D1891      93.296  47.630  41.510  1.00  0.00           C  
ATOM   2912  O   ASP D1891      92.967  48.668  40.934  1.00  0.00           O  
ATOM   2913  CB  ASP D1891      95.677  47.350  42.203  1.00  0.00           C  
ATOM   2914  CG  ASP D1891      96.711  47.449  43.303  1.00  0.00           C  
ATOM   2915  OD1 ASP D1891      96.620  48.386  44.126  1.00  0.00           O  
ATOM   2916  OD2 ASP D1891      97.626  46.595  43.340  1.00  0.00           O  
ATOM   2917  N   LYS D1892      92.843  46.434  41.151  1.00  0.00           N  
ATOM   2918  CA  LYS D1892      91.921  46.276  40.033  1.00  0.00           C  
ATOM   2919  C   LYS D1892      90.610  47.022  40.255  1.00  0.00           C  
ATOM   2920  O   LYS D1892      90.105  47.682  39.347  1.00  0.00           O  
ATOM   2921  CB  LYS D1892      91.632  44.791  39.782  1.00  0.00           C  
ATOM   2922  CG  LYS D1892      92.805  44.022  39.191  1.00  0.00           C  
ATOM   2923  CD  LYS D1892      92.414  42.597  38.816  1.00  0.00           C  
ATOM   2924  CE  LYS D1892      93.584  41.861  38.162  1.00  0.00           C  
ATOM   2925  NZ  LYS D1892      93.249  40.442  37.817  1.00  0.00           N  
ATOM   2926  N   GLU D1893      90.059  46.907  41.461  1.00  0.00           N  
ATOM   2927  CA  GLU D1893      88.806  47.573  41.792  1.00  0.00           C  
ATOM   2928  C   GLU D1893      88.943  49.089  41.725  1.00  0.00           C  
ATOM   2929  O   GLU D1893      88.062  49.774  41.210  1.00  0.00           O  
ATOM   2930  CB  GLU D1893      88.338  47.173  43.196  1.00  0.00           C  
ATOM   2931  CG  GLU D1893      87.711  45.789  43.300  1.00  0.00           C  
ATOM   2932  CD  GLU D1893      88.675  44.670  42.961  1.00  0.00           C  
ATOM   2933  OE1 GLU D1893      89.805  44.671  43.495  1.00  0.00           O  
ATOM   2934  OE2 GLU D1893      88.294  43.781  42.169  1.00  0.00           O  
ATOM   2935  N   VAL D1894      90.049  49.604  42.251  1.00  0.00           N  
ATOM   2936  CA  VAL D1894      90.293  51.041  42.262  1.00  0.00           C  
ATOM   2937  C   VAL D1894      90.319  51.640  40.860  1.00  0.00           C  
ATOM   2938  O   VAL D1894      89.608  52.602  40.579  1.00  0.00           O  
ATOM   2939  CB  VAL D1894      91.631  51.382  42.960  1.00  0.00           C  
ATOM   2940  CG1 VAL D1894      91.839  52.894  42.971  1.00  0.00           C  
ATOM   2941  CG2 VAL D1894      91.639  50.833  44.377  1.00  0.00           C  
ATOM   2942  N   GLU D1895      91.138  51.071  39.982  1.00  0.00           N  
ATOM   2943  CA  GLU D1895      91.244  51.580  38.619  1.00  0.00           C  
ATOM   2944  C   GLU D1895      90.079  51.162  37.730  1.00  0.00           C  
ATOM   2945  O   GLU D1895      90.070  51.452  36.534  1.00  0.00           O  
ATOM   2946  CB  GLU D1895      92.570  51.134  37.992  1.00  0.00           C  
ATOM   2947  CG  GLU D1895      93.791  51.787  38.632  1.00  0.00           C  
ATOM   2948  CD  GLU D1895      95.105  51.304  38.039  1.00  0.00           C  
ATOM   2949  OE1 GLU D1895      95.338  51.535  36.829  1.00  0.00           O  
ATOM   2950  OE2 GLU D1895      95.905  50.694  38.786  1.00  0.00           O  
ATOM   2951  N   SER D1896      89.093  50.485  38.309  1.00  0.00           N  
ATOM   2952  CA  SER D1896      87.932  50.056  37.538  1.00  0.00           C  
ATOM   2953  C   SER D1896      86.645  50.638  38.110  1.00  0.00           C  
ATOM   2954  O   SER D1896      85.585  50.551  37.489  1.00  0.00           O  
ATOM   2955  CB  SER D1896      87.839  48.528  37.513  1.00  0.00           C  
ATOM   2956  OG  SER D1896      87.594  48.000  38.808  1.00  0.00           O  
ATOM   2957  N   GLY D1898      86.743  51.233  39.297  1.00  0.00           N  
ATOM   2958  CA  GLY D1898      85.576  51.821  39.933  1.00  0.00           C  
ATOM   2959  C   GLY D1898      84.578  50.776  40.399  1.00  0.00           C  
ATOM   2960  O   GLY D1898      83.388  51.061  40.555  1.00  0.00           O  
ATOM   2961  N   LYS D1899      85.063  49.560  40.623  1.00  0.00           N  
ATOM   2962  CA  LYS D1899      84.204  48.472  41.071  1.00  0.00           C  
ATOM   2963  C   LYS D1899      84.602  47.965  42.447  1.00  0.00           C  
ATOM   2964  O   LYS D1899      85.446  48.550  43.128  1.00  0.00           O  
ATOM   2965  CB  LYS D1899      84.258  47.305  40.083  1.00  0.00           C  
ATOM   2966  CG  LYS D1899      83.588  47.565  38.749  1.00  0.00           C  
ATOM   2967  CD  LYS D1899      83.700  46.338  37.862  1.00  0.00           C  
ATOM   2968  CE  LYS D1899      82.813  46.453  36.637  1.00  0.00           C  
ATOM   2969  NZ  LYS D1899      81.374  46.510  37.022  1.00  0.00           N  
ATOM   2970  N   VAL D1900      83.982  46.864  42.847  1.00  0.00           N  
ATOM   2971  CA  VAL D1900      84.273  46.260  44.132  1.00  0.00           C  
ATOM   2972  C   VAL D1900      84.021  44.755  44.083  1.00  0.00           C  
ATOM   2973  O   VAL D1900      83.126  44.291  43.376  1.00  0.00           O  
ATOM   2974  CB  VAL D1900      83.411  46.893  45.243  1.00  0.00           C  
ATOM   2975  CG1 VAL D1900      81.934  46.696  44.947  1.00  0.00           C  
ATOM   2976  CG2 VAL D1900      83.783  46.291  46.566  1.00  0.00           C  
ATOM   2977  N   ALA D1901      84.825  43.997  44.822  1.00  0.00           N  
ATOM   2978  CA  ALA D1901      84.676  42.546  44.876  1.00  0.00           C  
ATOM   2979  C   ALA D1901      83.736  42.258  46.044  1.00  0.00           C  
ATOM   2980  O   ALA D1901      84.053  42.578  47.188  1.00  0.00           O  
ATOM   2981  CB  ALA D1901      86.034  41.887  45.105  1.00  0.00           C  
ATOM   2982  N   VAL D1902      82.591  41.650  45.753  1.00  0.00           N  
ATOM   2983  CA  VAL D1902      81.589  41.375  46.779  1.00  0.00           C  
ATOM   2984  C   VAL D1902      81.553  39.954  47.328  1.00  0.00           C  
ATOM   2985  O   VAL D1902      81.540  38.983  46.574  1.00  0.00           O  
ATOM   2986  CB  VAL D1902      80.171  41.708  46.250  1.00  0.00           C  
ATOM   2987  CG1 VAL D1902      79.136  41.524  47.359  1.00  0.00           C  
ATOM   2988  CG2 VAL D1902      80.140  43.127  45.707  1.00  0.00           C  
ATOM   2989  N   ARG D1903      81.532  39.837  48.652  1.00  0.00           N  
ATOM   2990  CA  ARG D1903      81.437  38.529  49.281  1.00  0.00           C  
ATOM   2991  C   ARG D1903      80.488  38.641  50.468  1.00  0.00           C  
ATOM   2992  O   ARG D1903      80.273  39.733  50.996  1.00  0.00           O  
ATOM   2993  CB  ARG D1903      82.814  38.027  49.705  1.00  0.00           C  
ATOM   2994  CG  ARG D1903      83.406  38.673  50.917  1.00  0.00           C  
ATOM   2995  CD  ARG D1903      84.901  38.375  50.993  1.00  0.00           C  
ATOM   2996  NE  ARG D1903      85.255  37.047  50.491  1.00  0.00           N  
ATOM   2997  CZ  ARG D1903      84.772  35.901  50.965  1.00  0.00           C  
ATOM   2998  NH1 ARG D1903      83.900  35.898  51.970  1.00  0.00           N  
ATOM   2999  NH2 ARG D1903      85.160  34.755  50.430  1.00  0.00           N  
ATOM   3000  N   THR D1904      79.904  37.520  50.870  1.00  0.00           N  
ATOM   3001  CA  THR D1904      78.951  37.540  51.975  1.00  0.00           C  
ATOM   3002  C   THR D1904      79.387  36.764  53.203  1.00  0.00           C  
ATOM   3003  O   THR D1904      80.338  35.985  53.171  1.00  0.00           O  
ATOM   3004  CB  THR D1904      77.581  36.982  51.552  1.00  0.00           C  
ATOM   3005  OG1 THR D1904      77.646  35.551  51.490  1.00  0.00           O  
ATOM   3006  CG2 THR D1904      77.171  37.532  50.193  1.00  0.00           C  
ATOM   3007  N   ARG D1905      78.655  36.986  54.291  1.00  0.00           N  
ATOM   3008  CA  ARG D1905      78.911  36.327  55.560  1.00  0.00           C  
ATOM   3009  C   ARG D1905      78.550  34.848  55.493  1.00  0.00           C  
ATOM   3010  O   ARG D1905      78.701  34.137  56.477  1.00  0.00           O  
ATOM   3011  CB  ARG D1905      78.089  36.997  56.666  1.00  0.00           C  
ATOM   3012  CG  ARG D1905      76.617  37.055  56.332  1.00  0.00           C  
ATOM   3013  CD  ARG D1905      75.791  37.781  57.378  1.00  0.00           C  
ATOM   3014  NE  ARG D1905      74.401  37.826  56.944  1.00  0.00           N  
ATOM   3015  CZ  ARG D1905      73.422  38.440  57.599  1.00  0.00           C  
ATOM   3016  NH1 ARG D1905      73.669  39.068  58.740  1.00  0.00           N  
ATOM   3017  NH2 ARG D1905      72.194  38.433  57.100  1.00  0.00           N  
ATOM   3018  N   ARG D1906      78.045  34.394  54.348  1.00  0.00           N  
ATOM   3019  CA  ARG D1906      77.697  32.984  54.195  1.00  0.00           C  
ATOM   3020  C   ARG D1906      78.839  32.255  53.502  1.00  0.00           C  
ATOM   3021  O   ARG D1906      78.686  31.110  53.070  1.00  0.00           O  
ATOM   3022  CB  ARG D1906      76.403  32.820  53.394  1.00  0.00           C  
ATOM   3023  CG  ARG D1906      75.154  33.355  54.106  1.00  0.00           C  
ATOM   3024  CD  ARG D1906      74.758  32.485  55.292  1.00  0.00           C  
ATOM   3025  NE  ARG D1906      73.488  32.900  55.884  1.00  0.00           N  
ATOM   3026  CZ  ARG D1906      72.834  32.205  56.809  1.00  0.00           C  
ATOM   3027  NH1 ARG D1906      73.324  31.057  57.254  1.00  0.00           N  
ATOM   3028  NH2 ARG D1906      71.684  32.656  57.291  1.00  0.00           N  
ATOM   3029  N   GLY D1907      79.978  32.939  53.398  1.00  0.00           N  
ATOM   3030  CA  GLY D1907      81.168  32.363  52.789  1.00  0.00           C  
ATOM   3031  C   GLY D1907      81.211  32.408  51.276  1.00  0.00           C  
ATOM   3032  O   GLY D1907      82.109  31.826  50.662  1.00  0.00           O  
ATOM   3033  N   LYS D1909      80.264  33.114  50.670  1.00  0.00           N  
ATOM   3034  CA  LYS D1909      80.189  33.194  49.218  1.00  0.00           C  
ATOM   3035  C   LYS D1909      80.865  34.381  48.540  1.00  0.00           C  
ATOM   3036  O   LYS D1909      81.003  35.462  49.115  1.00  0.00           O  
ATOM   3037  CB  LYS D1909      78.725  33.131  48.791  1.00  0.00           C  
ATOM   3038  CG  LYS D1909      78.048  31.854  49.255  1.00  0.00           C  
ATOM   3039  CD  LYS D1909      76.607  31.773  48.819  1.00  0.00           C  
ATOM   3040  CE  LYS D1909      75.999  30.453  49.272  1.00  0.00           C  
ATOM   3041  NZ  LYS D1909      74.565  30.332  48.893  1.00  0.00           N  
ATOM   3042  N   ASP D1910      81.288  34.149  47.301  1.00  0.00           N  
ATOM   3043  CA  ASP D1910      81.939  35.158  46.477  1.00  0.00           C  
ATOM   3044  C   ASP D1910      80.960  35.520  45.364  1.00  0.00           C  
ATOM   3045  O   ASP D1910      80.603  34.676  44.542  1.00  0.00           O  
ATOM   3046  CB  ASP D1910      83.233  34.586  45.890  1.00  0.00           C  
ATOM   3047  CG  ASP D1910      83.905  35.531  44.915  1.00  0.00           C  
ATOM   3048  OD1 ASP D1910      83.511  36.712  44.853  1.00  0.00           O  
ATOM   3049  OD2 ASP D1910      84.841  35.089  44.211  1.00  0.00           O  
ATOM   3050  N   LEU D1913      80.519  36.772  45.344  1.00  0.00           N  
ATOM   3051  CA  LEU D1913      79.565  37.226  44.338  1.00  0.00           C  
ATOM   3052  C   LEU D1913      80.244  37.929  43.165  1.00  0.00           C  
ATOM   3053  O   LEU D1913      79.577  38.525  42.322  1.00  0.00           O  
ATOM   3054  CB  LEU D1913      78.537  38.165  44.977  1.00  0.00           C  
ATOM   3055  CG  LEU D1913      77.784  37.621  46.198  1.00  0.00           C  
ATOM   3056  CD1 LEU D1913      76.765  38.653  46.665  1.00  0.00           C  
ATOM   3057  CD2 LEU D1913      77.094  36.309  45.851  1.00  0.00           C  
ATOM   3058  N   GLY D1914      81.569  37.858  43.118  1.00  0.00           N  
ATOM   3059  CA  GLY D1914      82.306  38.487  42.036  1.00  0.00           C  
ATOM   3060  C   GLY D1914      82.401  39.991  42.187  1.00  0.00           C  
ATOM   3061  O   GLY D1914      82.042  40.545  43.227  1.00  0.00           O  
ATOM   3062  N   SER D1915      82.889  40.662  41.150  1.00  0.00           N  
ATOM   3063  CA  SER D1915      83.014  42.111  41.199  1.00  0.00           C  
ATOM   3064  C   SER D1915      81.792  42.733  40.542  1.00  0.00           C  
ATOM   3065  O   SER D1915      81.245  42.182  39.590  1.00  0.00           O  
ATOM   3066  CB  SER D1915      84.273  42.567  40.460  1.00  0.00           C  
ATOM   3067  OG  SER D1915      84.082  42.514  39.058  1.00  0.00           O  
ATOM   3068  N   MET D1916      81.344  43.868  41.063  1.00  0.00           N  
ATOM   3069  CA  MET D1916      80.199  44.540  40.472  1.00  0.00           C  
ATOM   3070  C   MET D1916      80.283  46.050  40.644  1.00  0.00           C  
ATOM   3071  O   MET D1916      81.103  46.551  41.411  1.00  0.00           O  
ATOM   3072  CB  MET D1916      78.881  43.977  41.031  1.00  0.00           C  
ATOM   3073  CG  MET D1916      78.834  43.737  42.527  1.00  0.00           C  
ATOM   3074  SD  MET D1916      77.451  42.639  43.018  1.00  0.00           S  
ATOM   3075  CE  MET D1916      76.039  43.710  42.732  1.00  0.00           C  
ATOM   3076  N   ASP D1917      79.451  46.766  39.897  1.00  0.00           N  
ATOM   3077  CA  ASP D1917      79.431  48.223  39.933  1.00  0.00           C  
ATOM   3078  C   ASP D1917      78.985  48.757  41.289  1.00  0.00           C  
ATOM   3079  O   ASP D1917      78.052  48.231  41.896  1.00  0.00           O  
ATOM   3080  CB  ASP D1917      78.514  48.752  38.836  1.00  0.00           C  
ATOM   3081  N   VAL D1918      79.657  49.805  41.752  1.00  0.00           N  
ATOM   3082  CA  VAL D1918      79.334  50.422  43.031  1.00  0.00           C  
ATOM   3083  C   VAL D1918      77.887  50.895  43.081  1.00  0.00           C  
ATOM   3084  O   VAL D1918      77.193  50.672  44.071  1.00  0.00           O  
ATOM   3085  CB  VAL D1918      80.258  51.623  43.327  1.00  0.00           C  
ATOM   3086  CG1 VAL D1918      79.738  52.398  44.537  1.00  0.00           C  
ATOM   3087  CG2 VAL D1918      81.672  51.132  43.595  1.00  0.00           C  
ATOM   3088  N   ASN D1929      77.424  51.553  42.025  1.00  0.00           N  
ATOM   3089  CA  ASN D1929      76.049  52.028  42.016  1.00  0.00           C  
ATOM   3090  C   ASN D1929      75.073  50.860  41.994  1.00  0.00           C  
ATOM   3091  O   ASN D1929      73.985  50.939  42.564  1.00  0.00           O  
ATOM   3092  CB  ASN D1929      75.796  52.948  40.817  1.00  0.00           C  
ATOM   3093  CG  ASN D1929      76.572  54.246  40.907  1.00  0.00           C  
ATOM   3094  OD1 ASN D1929      76.822  54.758  41.999  1.00  0.00           O  
ATOM   3095  ND2 ASN D1929      76.944  54.797  39.756  1.00  0.00           N  
ATOM   3096  N   GLU D1930      75.469  49.771  41.343  1.00  0.00           N  
ATOM   3097  CA  GLU D1930      74.625  48.584  41.262  1.00  0.00           C  
ATOM   3098  C   GLU D1930      74.449  47.957  42.644  1.00  0.00           C  
ATOM   3099  O   GLU D1930      73.344  47.555  43.017  1.00  0.00           O  
ATOM   3100  CB  GLU D1930      75.239  47.556  40.305  1.00  0.00           C  
ATOM   3101  CG  GLU D1930      74.365  46.324  40.089  1.00  0.00           C  
ATOM   3102  CD  GLU D1930      74.956  45.343  39.089  1.00  0.00           C  
ATOM   3103  OE1 GLU D1930      75.252  45.760  37.945  1.00  0.00           O  
ATOM   3104  OE2 GLU D1930      75.120  44.154  39.444  1.00  0.00           O  
ATOM   3105  N   VAL D1931      75.539  47.863  43.400  1.00  0.00           N  
ATOM   3106  CA  VAL D1931      75.462  47.288  44.735  1.00  0.00           C  
ATOM   3107  C   VAL D1931      74.617  48.180  45.640  1.00  0.00           C  
ATOM   3108  O   VAL D1931      73.820  47.682  46.431  1.00  0.00           O  
ATOM   3109  CB  VAL D1931      76.868  47.084  45.363  1.00  0.00           C  
ATOM   3110  CG1 VAL D1931      77.726  48.304  45.153  1.00  0.00           C  
ATOM   3111  CG2 VAL D1931      76.740  46.799  46.852  1.00  0.00           C  
ATOM   3112  N   ILE D1934      74.777  49.495  45.514  1.00  0.00           N  
ATOM   3113  CA  ILE D1934      74.004  50.415  46.337  1.00  0.00           C  
ATOM   3114  C   ILE D1934      72.511  50.234  46.076  1.00  0.00           C  
ATOM   3115  O   ILE D1934      71.730  50.077  47.012  1.00  0.00           O  
ATOM   3116  CB  ILE D1934      74.397  51.887  46.071  1.00  0.00           C  
ATOM   3117  CG1 ILE D1934      75.823  52.132  46.568  1.00  0.00           C  
ATOM   3118  CG2 ILE D1934      73.413  52.828  46.765  1.00  0.00           C  
ATOM   3119  CD1 ILE D1934      76.339  53.538  46.315  1.00  0.00           C  
ATOM   3120  N   GLU D1950      72.113  50.246  44.807  1.00  0.00           N  
ATOM   3121  CA  GLU D1950      70.705  50.074  44.463  1.00  0.00           C  
ATOM   3122  C   GLU D1950      70.156  48.745  44.976  1.00  0.00           C  
ATOM   3123  O   GLU D1950      69.064  48.698  45.541  1.00  0.00           O  
ATOM   3124  CB  GLU D1950      70.506  50.171  42.945  1.00  0.00           C  
ATOM   3125  CG  GLU D1950      70.340  51.596  42.429  1.00  0.00           C  
ATOM   3126  CD  GLU D1950      69.014  52.228  42.846  1.00  0.00           C  
ATOM   3127  OE1 GLU D1950      68.755  52.344  44.064  1.00  0.00           O  
ATOM   3128  OE2 GLU D1950      68.225  52.613  41.952  1.00  0.00           O  
ATOM   3129  N   LYS D1951      70.913  47.670  44.782  1.00  0.00           N  
ATOM   3130  CA  LYS D1951      70.484  46.353  45.238  1.00  0.00           C  
ATOM   3131  C   LYS D1951      70.354  46.324  46.758  1.00  0.00           C  
ATOM   3132  O   LYS D1951      69.397  45.769  47.294  1.00  0.00           O  
ATOM   3133  CB  LYS D1951      71.473  45.280  44.778  1.00  0.00           C  
ATOM   3134  CG  LYS D1951      71.354  44.939  43.300  1.00  0.00           C  
ATOM   3135  CD  LYS D1951      72.376  43.897  42.877  1.00  0.00           C  
ATOM   3136  CE  LYS D1951      72.037  43.344  41.502  1.00  0.00           C  
ATOM   3137  NZ  LYS D1951      71.839  44.426  40.501  1.00  0.00           N  
ATOM   3138  N   LEU D1952      71.319  46.927  47.445  1.00  0.00           N  
ATOM   3139  CA  LEU D1952      71.297  46.977  48.907  1.00  0.00           C  
ATOM   3140  C   LEU D1952      70.075  47.754  49.396  1.00  0.00           C  
ATOM   3141  O   LEU D1952      69.386  47.333  50.327  1.00  0.00           O  
ATOM   3142  CB  LEU D1952      72.570  47.647  49.436  1.00  0.00           C  
ATOM   3143  CG  LEU D1952      73.866  46.835  49.417  1.00  0.00           C  
ATOM   3144  CD1 LEU D1952      75.067  47.723  49.733  1.00  0.00           C  
ATOM   3145  CD2 LEU D1952      73.745  45.725  50.428  1.00  0.00           C  
ATOM   3146  N   GLN D1953      69.804  48.891  48.766  1.00  0.00           N  
ATOM   3147  CA  GLN D1953      68.667  49.712  49.162  1.00  0.00           C  
ATOM   3148  C   GLN D1953      67.347  48.982  48.957  1.00  0.00           C  
ATOM   3149  O   GLN D1953      66.408  49.149  49.734  1.00  0.00           O  
ATOM   3150  CB  GLN D1953      68.677  51.032  48.383  1.00  0.00           C  
ATOM   3151  CG  GLN D1953      69.918  51.869  48.642  1.00  0.00           C  
ATOM   3152  CD  GLN D1953      69.951  53.129  47.810  1.00  0.00           C  
ATOM   3153  OE1 GLN D1953      69.651  53.096  46.620  1.00  0.00           O  
ATOM   3154  NE2 GLN D1953      70.329  54.245  48.426  1.00  0.00           N  
ATOM   3155  N   GLN D1954      67.272  48.169  47.910  1.00  0.00           N  
ATOM   3156  CA  GLN D1954      66.061  47.414  47.636  1.00  0.00           C  
ATOM   3157  C   GLN D1954      65.894  46.319  48.685  1.00  0.00           C  
ATOM   3158  O   GLN D1954      64.783  46.045  49.137  1.00  0.00           O  
ATOM   3159  CB  GLN D1954      66.132  46.800  46.234  1.00  0.00           C  
ATOM   3160  CG  GLN D1954      64.972  45.880  45.877  1.00  0.00           C  
ATOM   3161  CD  GLN D1954      63.616  46.491  46.173  1.00  0.00           C  
ATOM   3162  OE1 GLN D1954      63.423  47.703  46.054  1.00  0.00           O  
ATOM   3163  NE2 GLN D1954      62.658  45.648  46.548  1.00  0.00           N  
ATOM   3164  N   GLU D1955      67.008  45.705  49.074  1.00  0.00           N  
ATOM   3165  CA  GLU D1955      66.980  44.637  50.068  1.00  0.00           C  
ATOM   3166  C   GLU D1955      66.562  45.217  51.414  1.00  0.00           C  
ATOM   3167  O   GLU D1955      65.821  44.589  52.175  1.00  0.00           O  
ATOM   3168  CB  GLU D1955      68.361  43.992  50.190  1.00  0.00           C  
ATOM   3169  CG  GLU D1955      68.365  42.669  50.945  1.00  0.00           C  
ATOM   3170  CD  GLU D1955      69.759  42.080  51.078  1.00  0.00           C  
ATOM   3171  OE1 GLU D1955      70.564  42.246  50.136  1.00  0.00           O  
ATOM   3172  OE2 GLU D1955      70.048  41.444  52.113  1.00  0.00           O  
ATOM   3173  N   ILE D1956      67.046  46.421  51.696  1.00  0.00           N  
ATOM   3174  CA  ILE D1956      66.731  47.100  52.946  1.00  0.00           C  
ATOM   3175  C   ILE D1956      65.294  47.610  52.978  1.00  0.00           C  
ATOM   3176  O   ILE D1956      64.560  47.358  53.933  1.00  0.00           O  
ATOM   3177  CB  ILE D1956      67.680  48.291  53.182  1.00  0.00           C  
ATOM   3178  CG1 ILE D1956      69.093  47.777  53.466  1.00  0.00           C  
ATOM   3179  CG2 ILE D1956      67.174  49.140  54.344  1.00  0.00           C  
ATOM   3180  CD1 ILE D1956      70.148  48.867  53.491  1.00  0.00           C  
ATOM   3181  N   ARG D1957      64.893  48.323  51.931  1.00  0.00           N  
ATOM   3182  CA  ARG D1957      63.545  48.874  51.869  1.00  0.00           C  
ATOM   3183  C   ARG D1957      62.458  47.800  51.896  1.00  0.00           C  
ATOM   3184  O   ARG D1957      61.383  48.005  52.467  1.00  0.00           O  
ATOM   3185  CB  ARG D1957      63.378  49.736  50.613  1.00  0.00           C  
ATOM   3186  CG  ARG D1957      62.024  50.402  50.550  1.00  0.00           C  
ATOM   3187  CD  ARG D1957      61.598  50.757  49.133  1.00  0.00           C  
ATOM   3188  NE  ARG D1957      60.140  50.726  49.038  1.00  0.00           N  
ATOM   3189  CZ  ARG D1957      59.409  49.634  49.251  1.00  0.00           C  
ATOM   3190  NH1 ARG D1957      60.001  48.486  49.561  1.00  0.00           N  
ATOM   3191  NH2 ARG D1957      58.085  49.687  49.171  1.00  0.00           N  
ATOM   3192  N   SER D1958      62.730  46.654  51.283  1.00  0.00           N  
ATOM   3193  CA  SER D1958      61.749  45.573  51.252  1.00  0.00           C  
ATOM   3194  C   SER D1958      61.847  44.682  52.484  1.00  0.00           C  
ATOM   3195  O   SER D1958      61.063  43.747  52.637  1.00  0.00           O  
ATOM   3196  CB  SER D1958      61.946  44.713  49.999  1.00  0.00           C  
ATOM   3197  OG  SER D1958      63.197  44.045  50.038  1.00  0.00           O  
ATOM   3198  N   ARG D1959      62.805  44.987  53.361  1.00  0.00           N  
ATOM   3199  CA  ARG D1959      63.036  44.201  54.570  1.00  0.00           C  
ATOM   3200  C   ARG D1959      63.093  42.713  54.222  1.00  0.00           C  
ATOM   3201  O   ARG D1959      62.491  41.869  54.880  1.00  0.00           O  
ATOM   3202  CB  ARG D1959      61.949  44.485  55.620  1.00  0.00           C  
ATOM   3203  CG  ARG D1959      62.011  45.914  56.153  1.00  0.00           C  
ATOM   3204  CD  ARG D1959      61.208  46.109  57.441  1.00  0.00           C  
ATOM   3205  NE  ARG D1959      61.355  47.473  57.944  1.00  0.00           N  
ATOM   3206  CZ  ARG D1959      60.646  48.516  57.522  1.00  0.00           C  
ATOM   3207  NH1 ARG D1959      59.716  48.362  56.587  1.00  0.00           N  
ATOM   3208  NH2 ARG D1959      60.886  49.721  58.017  1.00  0.00           N  
ATOM   3209  N   SER D1960      63.852  42.409  53.175  1.00  0.00           N  
ATOM   3210  CA  SER D1960      64.003  41.045  52.694  1.00  0.00           C  
ATOM   3211  C   SER D1960      64.782  40.129  53.632  1.00  0.00           C  
ATOM   3212  O   SER D1960      65.745  40.549  54.277  1.00  0.00           O  
ATOM   3213  CB  SER D1960      64.688  41.057  51.328  1.00  0.00           C  
ATOM   3214  OG  SER D1960      64.873  39.736  50.849  1.00  0.00           O  
ATOM   3215  N   LEU D1961      64.361  38.868  53.682  1.00  0.00           N  
ATOM   3216  CA  LEU D1961      65.005  37.852  54.512  1.00  0.00           C  
ATOM   3217  C   LEU D1961      66.235  37.259  53.841  1.00  0.00           C  
ATOM   3218  O   LEU D1961      67.086  36.663  54.497  1.00  0.00           O  
ATOM   3219  CB  LEU D1961      64.024  36.720  54.813  1.00  0.00           C  
ATOM   3220  CG  LEU D1961      62.925  37.042  55.823  1.00  0.00           C  
ATOM   3221  CD1 LEU D1961      61.810  36.014  55.716  1.00  0.00           C  
ATOM   3222  CD2 LEU D1961      63.523  37.063  57.224  1.00  0.00           C  
ATOM   3223  N   LYS D1962      66.334  37.416  52.530  1.00  0.00           N  
ATOM   3224  CA  LYS D1962      67.473  36.855  51.829  1.00  0.00           C  
ATOM   3225  C   LYS D1962      68.395  37.880  51.190  1.00  0.00           C  
ATOM   3226  O   LYS D1962      67.973  38.969  50.793  1.00  0.00           O  
ATOM   3227  CB  LYS D1962      66.987  35.840  50.792  1.00  0.00           C  
ATOM   3228  CG  LYS D1962      65.903  36.338  49.871  1.00  0.00           C  
ATOM   3229  CD  LYS D1962      65.286  35.171  49.108  1.00  0.00           C  
ATOM   3230  CE  LYS D1962      64.411  35.652  47.961  1.00  0.00           C  
ATOM   3231  NZ  LYS D1962      65.200  36.357  46.907  1.00  0.00           N  
ATOM   3232  N   GLN D1963      69.671  37.520  51.122  1.00  0.00           N  
ATOM   3233  CA  GLN D1963      70.689  38.374  50.536  1.00  0.00           C  
ATOM   3234  C   GLN D1963      70.745  38.160  49.034  1.00  0.00           C  
ATOM   3235  O   GLN D1963      70.100  37.257  48.502  1.00  0.00           O  
ATOM   3236  CB  GLN D1963      72.053  38.070  51.155  1.00  0.00           C  
ATOM   3237  CG  GLN D1963      72.157  38.486  52.612  1.00  0.00           C  
ATOM   3238  CD  GLN D1963      73.547  38.300  53.174  1.00  0.00           C  
ATOM   3239  OE1 GLN D1963      73.767  37.470  54.056  1.00  0.00           O  
ATOM   3240  NE2 GLN D1963      74.497  39.074  52.666  1.00  0.00           N  
ATOM   3241  N   LEU D1964      71.516  39.005  48.362  1.00  0.00           N  
ATOM   3242  CA  LEU D1964      71.677  38.940  46.917  1.00  0.00           C  
ATOM   3243  C   LEU D1964      72.210  37.571  46.503  1.00  0.00           C  
ATOM   3244  O   LEU D1964      73.034  36.979  47.202  1.00  0.00           O  
ATOM   3245  CB  LEU D1964      72.639  40.045  46.473  1.00  0.00           C  
ATOM   3246  CG  LEU D1964      72.961  40.234  44.990  1.00  0.00           C  
ATOM   3247  CD1 LEU D1964      71.711  40.640  44.217  1.00  0.00           C  
ATOM   3248  CD2 LEU D1964      74.039  41.303  44.862  1.00  0.00           C  
ATOM   3249  N   GLU D1965      71.724  37.064  45.372  1.00  0.00           N  
ATOM   3250  CA  GLU D1965      72.178  35.770  44.890  1.00  0.00           C  
ATOM   3251  C   GLU D1965      71.378  34.584  45.401  1.00  0.00           C  
ATOM   3252  O   GLU D1965      71.105  33.646  44.646  1.00  0.00           O  
ATOM   3253  N   GLU D1966      71.001  34.609  46.677  1.00  0.00           N  
ATOM   3254  CA  GLU D1966      70.232  33.508  47.248  1.00  0.00           C  
ATOM   3255  C   GLU D1966      68.738  33.698  47.007  1.00  0.00           C  
ATOM   3256  O   GLU D1966      67.938  32.799  47.273  1.00  0.00           O  
ATOM   3257  CB  GLU D1966      70.498  33.384  48.753  1.00  0.00           C  
ATOM   3258  CG  GLU D1966      69.945  34.527  49.583  1.00  0.00           C  
ATOM   3259  CD  GLU D1966      69.950  34.222  51.071  1.00  0.00           C  
ATOM   3260  OE1 GLU D1966      69.362  33.192  51.468  1.00  0.00           O  
ATOM   3261  OE2 GLU D1966      70.532  35.012  51.844  1.00  0.00           O  
HETATM 3262  CG2 TSB D5002      49.677  44.460  76.165  1.00  0.00           C  
HETATM 3263  N   TSB D5002      48.990  45.993  79.588  1.00  0.00           N  
HETATM 3264  CA  TSB D5002      49.260  44.960  78.612  1.00  0.00           C  
HETATM 3265  CB  TSB D5002      49.685  45.551  77.241  1.00  0.00           C  
HETATM 3266  OG1 TSB D5002      48.774  46.583  76.840  1.00  0.00           O  
HETATM 3267  C   TSB D5002      50.386  44.131  79.153  1.00  0.00           C  
HETATM 3268  O   TSB D5002      51.257  44.637  79.851  1.00  0.00           O  
HETATM 3269  N8  TSB D5002      50.363  42.859  78.837  1.00  0.00           N  
HETATM 3270  S1  TSB D5002      51.473  41.853  79.365  1.00  0.00           S  
HETATM 3271  O1S TSB D5002      51.645  42.037  80.819  1.00  0.00           O  
HETATM 3272  O2S TSB D5002      51.090  40.507  78.855  1.00  0.00           O  
HETATM 3273  O5' TSB D5002      52.839  42.320  78.667  1.00  0.00           O  
HETATM 3274  C5' TSB D5002      52.909  42.488  77.244  1.00  0.00           C  
HETATM 3275  C4' TSB D5002      54.126  41.781  76.675  1.00  0.00           C  
HETATM 3276  O4' TSB D5002      55.314  42.323  77.302  1.00  0.00           O  
HETATM 3277  C3' TSB D5002      54.229  40.295  76.953  1.00  0.00           C  
HETATM 3278  O3' TSB D5002      53.456  39.537  76.017  1.00  0.00           O  
HETATM 3279  C2' TSB D5002      55.726  40.030  76.803  1.00  0.00           C  
HETATM 3280  O2' TSB D5002      56.139  39.778  75.473  1.00  0.00           O  
HETATM 3281  C1' TSB D5002      56.332  41.334  77.329  1.00  0.00           C  
HETATM 3282  N9  TSB D5002      56.837  41.198  78.698  1.00  0.00           N  
HETATM 3283  C8  TSB D5002      56.118  41.136  79.870  1.00  0.00           C  
HETATM 3284  N7  TSB D5002      56.860  40.965  80.936  1.00  0.00           N  
HETATM 3285  C5  TSB D5002      58.156  40.929  80.436  1.00  0.00           C  
HETATM 3286  C6  TSB D5002      59.408  40.766  81.059  1.00  0.00           C  
HETATM 3287  N6  TSB D5002      59.569  40.601  82.375  1.00  0.00           N  
HETATM 3288  N1  TSB D5002      60.509  40.778  80.275  1.00  0.00           N  
HETATM 3289  C2  TSB D5002      60.354  40.925  78.959  1.00  0.00           C  
HETATM 3290  N3  TSB D5002      59.237  41.081  78.253  1.00  0.00           N  
HETATM 3291  C4  TSB D5002      58.161  41.076  79.062  1.00  0.00           C  
TER
END
