# Supplementary material for: Backbone Brackets and Arginine Tweezers delineate Class I and Class II aminoacyl tRNA synthetases
Source: PLoS Comput Biol. 2018 Apr 16;14(4):e1006101. doi: 10.1371/journal.pcbi.1006101 (PMC5919687; doi:10.1371/journal.pcbi.1006101)
Supplement: S12 File — All structures of Class II aaRS with residues renumbered according to the MSA. (GZ) [file pcbi.1006101.s024.tar.gz › 1fyf_A_renum.pdb]

ATOM      1  N   ARG A 283       8.265   5.623  27.552  1.00  0.00           N  
ATOM      2  CA  ARG A 283       9.652   6.002  27.782  1.00  0.00           C  
ATOM      3  C   ARG A 283      10.166   6.901  26.658  1.00  0.00           C  
ATOM      4  O   ARG A 283      11.077   7.708  26.867  1.00  0.00           O  
ATOM      5  CB  ARG A 283      10.550   4.761  27.857  1.00  0.00           C  
ATOM      6  CG  ARG A 283      10.148   3.712  28.884  1.00  0.00           C  
ATOM      7  CD  ARG A 283      10.226   4.225  30.310  1.00  0.00           C  
ATOM      8  NE  ARG A 283      11.556   4.705  30.679  1.00  0.00           N  
ATOM      9  CZ  ARG A 283      11.942   4.902  31.936  1.00  0.00           C  
ATOM     10  NH1 ARG A 283      11.097   4.652  32.928  1.00  0.00           N  
ATOM     11  NH2 ARG A 283      13.159   5.365  32.206  1.00  0.00           N  
ATOM     12  N   ASP A 291       9.587   6.754  25.468  1.00  0.00           N  
ATOM     13  CA  ASP A 291      10.016   7.536  24.309  1.00  0.00           C  
ATOM     14  C   ASP A 291       9.876   9.038  24.534  1.00  0.00           C  
ATOM     15  O   ASP A 291       8.803   9.517  24.887  1.00  0.00           O  
ATOM     16  CB  ASP A 291       9.206   7.138  23.077  1.00  0.00           C  
ATOM     17  CG  ASP A 291       9.673   7.857  21.831  1.00  0.00           C  
ATOM     18  OD1 ASP A 291      10.686   7.439  21.233  1.00  0.00           O  
ATOM     19  OD2 ASP A 291       9.042   8.851  21.457  1.00  0.00           O  
ATOM     20  N   HIS A 292      10.951   9.788  24.306  1.00  0.00           N  
ATOM     21  CA  HIS A 292      10.892  11.226  24.538  1.00  0.00           C  
ATOM     22  C   HIS A 292       9.908  11.954  23.622  1.00  0.00           C  
ATOM     23  O   HIS A 292       9.426  13.035  23.953  1.00  0.00           O  
ATOM     24  CB  HIS A 292      12.288  11.856  24.399  1.00  0.00           C  
ATOM     25  CG  HIS A 292      12.787  11.918  22.989  1.00  0.00           C  
ATOM     26  ND1 HIS A 292      13.329  10.830  22.341  1.00  0.00           N  
ATOM     27  CD2 HIS A 292      12.796  12.935  22.094  1.00  0.00           C  
ATOM     28  CE1 HIS A 292      13.649  11.173  21.103  1.00  0.00           C  
ATOM     29  NE2 HIS A 292      13.335  12.444  20.928  1.00  0.00           N  
ATOM     30  N   ARG A 293       9.610  11.375  22.464  1.00  0.00           N  
ATOM     31  CA  ARG A 293       8.681  12.027  21.552  1.00  0.00           C  
ATOM     32  C   ARG A 293       7.257  11.950  22.106  1.00  0.00           C  
ATOM     33  O   ARG A 293       6.490  12.911  22.008  1.00  0.00           O  
ATOM     34  CB  ARG A 293       8.776  11.383  20.169  1.00  0.00           C  
ATOM     35  CG  ARG A 293      10.154  11.523  19.552  1.00  0.00           C  
ATOM     36  CD  ARG A 293      10.292  10.691  18.288  1.00  0.00           C  
ATOM     37  NE  ARG A 293      10.159   9.267  18.588  1.00  0.00           N  
ATOM     38  CZ  ARG A 293      10.218   8.296  17.683  1.00  0.00           C  
ATOM     39  NH1 ARG A 293      10.412   8.586  16.401  1.00  0.00           N  
ATOM     40  NH2 ARG A 293      10.090   7.028  18.061  1.00  0.00           N  
ATOM     41  N   LYS A 296       6.917  10.818  22.717  1.00  0.00           N  
ATOM     42  CA  LYS A 296       5.591  10.637  23.300  1.00  0.00           C  
ATOM     43  C   LYS A 296       5.463  11.503  24.555  1.00  0.00           C  
ATOM     44  O   LYS A 296       4.437  12.148  24.777  1.00  0.00           O  
ATOM     45  CB  LYS A 296       5.374   9.162  23.654  1.00  0.00           C  
ATOM     46  CG  LYS A 296       3.979   8.836  24.157  1.00  0.00           C  
ATOM     47  CD  LYS A 296       3.790   7.323  24.383  1.00  0.00           C  
ATOM     48  CE  LYS A 296       4.460   6.814  25.673  1.00  0.00           C  
ATOM     49  NZ  LYS A 296       5.954   6.733  25.616  1.00  0.00           N  
ATOM     50  N   ILE A 297       6.504  11.501  25.382  1.00  0.00           N  
ATOM     51  CA  ILE A 297       6.501  12.305  26.603  1.00  0.00           C  
ATOM     52  C   ILE A 297       6.474  13.799  26.252  1.00  0.00           C  
ATOM     53  O   ILE A 297       5.785  14.591  26.902  1.00  0.00           O  
ATOM     54  CB  ILE A 297       7.744  12.007  27.468  1.00  0.00           C  
ATOM     55  CG1 ILE A 297       7.703  10.554  27.969  1.00  0.00           C  
ATOM     56  CG2 ILE A 297       7.813  12.999  28.626  1.00  0.00           C  
ATOM     57  CD1 ILE A 297       8.999  10.090  28.638  1.00  0.00           C  
ATOM     58  N   GLY A 298       7.219  14.177  25.218  1.00  0.00           N  
ATOM     59  CA  GLY A 298       7.249  15.566  24.798  1.00  0.00           C  
ATOM     60  C   GLY A 298       5.865  16.033  24.392  1.00  0.00           C  
ATOM     61  O   GLY A 298       5.492  17.182  24.604  1.00  0.00           O  
ATOM     62  N   LYS A 303       5.095  15.137  23.784  1.00  0.00           N  
ATOM     63  CA  LYS A 303       3.743  15.489  23.381  1.00  0.00           C  
ATOM     64  C   LYS A 303       2.837  15.605  24.611  1.00  0.00           C  
ATOM     65  O   LYS A 303       2.071  16.556  24.747  1.00  0.00           O  
ATOM     66  CB  LYS A 303       3.178  14.431  22.436  1.00  0.00           C  
ATOM     67  CG  LYS A 303       1.845  14.833  21.848  1.00  0.00           C  
ATOM     68  CD  LYS A 303       1.287  13.744  20.956  1.00  0.00           C  
ATOM     69  CE  LYS A 303       0.472  14.343  19.814  1.00  0.00           C  
ATOM     70  NZ  LYS A 303      -0.582  15.276  20.289  1.00  0.00           N  
ATOM     71  N   GLN A 305       2.939  14.632  25.511  1.00  0.00           N  
ATOM     72  CA  GLN A 305       2.122  14.620  26.719  1.00  0.00           C  
ATOM     73  C   GLN A 305       2.344  15.844  27.609  1.00  0.00           C  
ATOM     74  O   GLN A 305       1.397  16.360  28.200  1.00  0.00           O  
ATOM     75  CB  GLN A 305       2.391  13.332  27.513  1.00  0.00           C  
ATOM     76  CG  GLN A 305       1.696  13.269  28.875  1.00  0.00           C  
ATOM     77  CD  GLN A 305       1.758  11.878  29.493  1.00  0.00           C  
ATOM     78  OE1 GLN A 305       1.990  11.716  30.705  1.00  0.00           O  
ATOM     79  NE2 GLN A 305       1.550  10.865  28.663  1.00  0.00           N  
ATOM     80  N   LEU A 306       3.585  16.315  27.685  1.00  0.00           N  
ATOM     81  CA  LEU A 306       3.911  17.473  28.511  1.00  0.00           C  
ATOM     82  C   LEU A 306       3.948  18.796  27.720  1.00  0.00           C  
ATOM     83  O   LEU A 306       4.316  19.848  28.265  1.00  0.00           O  
ATOM     84  CB  LEU A 306       5.262  17.265  29.202  1.00  0.00           C  
ATOM     85  CG  LEU A 306       5.562  16.002  30.010  1.00  0.00           C  
ATOM     86  CD1 LEU A 306       6.670  16.353  31.007  1.00  0.00           C  
ATOM     87  CD2 LEU A 306       4.327  15.479  30.732  1.00  0.00           C  
ATOM     88  N   ASP A 307       3.565  18.738  26.446  1.00  0.00           N  
ATOM     89  CA  ASP A 307       3.530  19.922  25.581  1.00  0.00           C  
ATOM     90  C   ASP A 307       4.868  20.662  25.563  1.00  0.00           C  
ATOM     91  O   ASP A 307       4.922  21.888  25.692  1.00  0.00           O  
ATOM     92  CB  ASP A 307       2.411  20.860  26.048  1.00  0.00           C  
ATOM     93  CG  ASP A 307       2.147  21.997  25.077  1.00  0.00           C  
ATOM     94  OD1 ASP A 307       2.228  21.780  23.845  1.00  0.00           O  
ATOM     95  OD2 ASP A 307       1.842  23.109  25.562  1.00  0.00           O  
ATOM     96  N   LEU A 308       5.949  19.916  25.370  1.00  0.00           N  
ATOM     97  CA  LEU A 308       7.276  20.517  25.372  1.00  0.00           C  
ATOM     98  C   LEU A 308       7.715  21.111  24.049  1.00  0.00           C  
ATOM     99  O   LEU A 308       8.344  22.168  24.023  1.00  0.00           O  
ATOM    100  CB  LEU A 308       8.324  19.499  25.809  1.00  0.00           C  
ATOM    101  CG  LEU A 308       8.063  18.795  27.142  1.00  0.00           C  
ATOM    102  CD1 LEU A 308       9.229  17.859  27.419  1.00  0.00           C  
ATOM    103  CD2 LEU A 308       7.907  19.816  28.269  1.00  0.00           C  
ATOM    104  N   TYR A 309       7.390  20.426  22.961  1.00  0.00           N  
ATOM    105  CA  TYR A 309       7.790  20.869  21.631  1.00  0.00           C  
ATOM    106  C   TYR A 309       6.997  20.104  20.580  1.00  0.00           C  
ATOM    107  O   TYR A 309       6.230  19.205  20.895  1.00  0.00           O  
ATOM    108  CB  TYR A 309       9.272  20.556  21.396  1.00  0.00           C  
ATOM    109  CG  TYR A 309       9.543  19.082  21.124  1.00  0.00           C  
ATOM    110  CD1 TYR A 309       9.698  18.171  22.167  1.00  0.00           C  
ATOM    111  CD2 TYR A 309       9.607  18.597  19.815  1.00  0.00           C  
ATOM    112  CE1 TYR A 309       9.913  16.816  21.916  1.00  0.00           C  
ATOM    113  CE2 TYR A 309       9.813  17.248  19.555  1.00  0.00           C  
ATOM    114  CZ  TYR A 309       9.966  16.365  20.609  1.00  0.00           C  
ATOM    115  OH  TYR A 309      10.157  15.027  20.336  1.00  0.00           O  
ATOM    116  N   HIS A 310       7.176  20.485  19.323  1.00  0.00           N  
ATOM    117  CA  HIS A 310       6.555  19.735  18.239  1.00  0.00           C  
ATOM    118  C   HIS A 310       7.421  19.930  17.008  1.00  0.00           C  
ATOM    119  O   HIS A 310       8.285  20.811  16.973  1.00  0.00           O  
ATOM    120  CB  HIS A 310       5.096  20.165  17.971  1.00  0.00           C  
ATOM    121  CG  HIS A 310       4.953  21.319  17.030  1.00  0.00           C  
ATOM    122  ND1 HIS A 310       5.004  22.630  17.444  1.00  0.00           N  
ATOM    123  CD2 HIS A 310       4.749  21.352  15.691  1.00  0.00           C  
ATOM    124  CE1 HIS A 310       4.838  23.426  16.404  1.00  0.00           C  
ATOM    125  NE2 HIS A 310       4.681  22.676  15.326  1.00  0.00           N  
ATOM    126  N   MET A 311       7.217  19.073  16.019  1.00  0.00           N  
ATOM    127  CA  MET A 311       7.953  19.160  14.773  1.00  0.00           C  
ATOM    128  C   MET A 311       6.923  18.983  13.669  1.00  0.00           C  
ATOM    129  O   MET A 311       5.862  18.406  13.894  1.00  0.00           O  
ATOM    130  CB  MET A 311       9.021  18.063  14.706  1.00  0.00           C  
ATOM    131  CG  MET A 311      10.215  18.316  15.639  1.00  0.00           C  
ATOM    132  SD  MET A 311      11.484  17.012  15.566  1.00  0.00           S  
ATOM    133  CE  MET A 311      12.101  17.059  17.190  1.00  0.00           C  
ATOM    134  N   GLN A 312       7.206  19.525  12.493  1.00  0.00           N  
ATOM    135  CA  GLN A 312       6.282  19.359  11.386  1.00  0.00           C  
ATOM    136  C   GLN A 312       7.032  19.296  10.061  1.00  0.00           C  
ATOM    137  O   GLN A 312       8.208  19.642   9.987  1.00  0.00           O  
ATOM    138  CB  GLN A 312       5.215  20.462  11.397  1.00  0.00           C  
ATOM    139  CG  GLN A 312       5.726  21.881  11.421  1.00  0.00           C  
ATOM    140  CD  GLN A 312       4.601  22.906  11.564  1.00  0.00           C  
ATOM    141  OE1 GLN A 312       4.124  23.187  12.663  1.00  0.00           O  
ATOM    142  NE2 GLN A 312       4.171  23.466  10.441  1.00  0.00           N  
ATOM    143  N   GLU A 313       6.338  18.829   9.028  1.00  0.00           N  
ATOM    144  CA  GLU A 313       6.917  18.658   7.699  1.00  0.00           C  
ATOM    145  C   GLU A 313       7.492  19.892   7.010  1.00  0.00           C  
ATOM    146  O   GLU A 313       8.384  19.761   6.170  1.00  0.00           O  
ATOM    147  CB  GLU A 313       5.888  17.976   6.795  1.00  0.00           C  
ATOM    148  CG  GLU A 313       5.757  16.478   7.075  1.00  0.00           C  
ATOM    149  CD  GLU A 313       4.385  15.906   6.727  1.00  0.00           C  
ATOM    150  OE1 GLU A 313       3.435  16.102   7.524  1.00  0.00           O  
ATOM    151  OE2 GLU A 313       4.250  15.261   5.658  1.00  0.00           O  
ATOM    152  N   GLU A 314       7.008  21.086   7.335  1.00  0.00           N  
ATOM    153  CA  GLU A 314       7.572  22.271   6.687  1.00  0.00           C  
ATOM    154  C   GLU A 314       8.961  22.634   7.200  1.00  0.00           C  
ATOM    155  O   GLU A 314       9.617  23.524   6.654  1.00  0.00           O  
ATOM    156  CB  GLU A 314       6.657  23.493   6.816  1.00  0.00           C  
ATOM    157  CG  GLU A 314       5.544  23.389   7.826  1.00  0.00           C  
ATOM    158  CD  GLU A 314       4.508  22.340   7.449  1.00  0.00           C  
ATOM    159  OE1 GLU A 314       3.893  22.440   6.364  1.00  0.00           O  
ATOM    160  OE2 GLU A 314       4.313  21.409   8.247  1.00  0.00           O  
ATOM    161  N   ALA A 315       9.413  21.951   8.247  1.00  0.00           N  
ATOM    162  CA  ALA A 315      10.742  22.213   8.797  1.00  0.00           C  
ATOM    163  C   ALA A 315      11.342  20.909   9.325  1.00  0.00           C  
ATOM    164  O   ALA A 315      11.529  20.735  10.520  1.00  0.00           O  
ATOM    165  CB  ALA A 315      10.662  23.255   9.914  1.00  0.00           C  
ATOM    166  N   PRO A 316      11.665  19.975   8.420  1.00  0.00           N  
ATOM    167  CA  PRO A 316      12.242  18.687   8.826  1.00  0.00           C  
ATOM    168  C   PRO A 316      13.438  18.846   9.763  1.00  0.00           C  
ATOM    169  O   PRO A 316      14.357  19.608   9.469  1.00  0.00           O  
ATOM    170  CB  PRO A 316      12.637  18.047   7.494  1.00  0.00           C  
ATOM    171  CG  PRO A 316      11.679  18.683   6.516  1.00  0.00           C  
ATOM    172  CD  PRO A 316      11.670  20.118   6.957  1.00  0.00           C  
ATOM    173  N   GLY A 317      13.408  18.136  10.892  1.00  0.00           N  
ATOM    174  CA  GLY A 317      14.505  18.193  11.855  1.00  0.00           C  
ATOM    175  C   GLY A 317      14.729  19.536  12.532  1.00  0.00           C  
ATOM    176  O   GLY A 317      15.819  19.818  13.034  1.00  0.00           O  
ATOM    177  N   MET A 318      13.693  20.366  12.546  1.00  0.00           N  
ATOM    178  CA  MET A 318      13.754  21.690  13.154  1.00  0.00           C  
ATOM    179  C   MET A 318      12.756  21.695  14.294  1.00  0.00           C  
ATOM    180  O   MET A 318      11.597  21.380  14.096  1.00  0.00           O  
ATOM    181  CB  MET A 318      13.361  22.727  12.115  1.00  0.00           C  
ATOM    182  CG  MET A 318      14.048  22.468  10.803  1.00  0.00           C  
ATOM    183  SD  MET A 318      15.794  22.770  11.009  1.00  0.00           S  
ATOM    184  CE  MET A 318      15.764  24.414  10.497  1.00  0.00           C  
ATOM    185  N   VAL A 319      13.209  22.054  15.485  1.00  0.00           N  
ATOM    186  CA  VAL A 319      12.329  22.038  16.643  1.00  0.00           C  
ATOM    187  C   VAL A 319      11.566  23.321  16.923  1.00  0.00           C  
ATOM    188  O   VAL A 319      12.112  24.423  16.814  1.00  0.00           O  
ATOM    189  CB  VAL A 319      13.136  21.683  17.921  1.00  0.00           C  
ATOM    190  CG1 VAL A 319      12.189  21.526  19.122  1.00  0.00           C  
ATOM    191  CG2 VAL A 319      13.930  20.412  17.688  1.00  0.00           C  
ATOM    192  N   PHE A 320      10.287  23.163  17.257  1.00  0.00           N  
ATOM    193  CA  PHE A 320       9.438  24.279  17.655  1.00  0.00           C  
ATOM    194  C   PHE A 320       9.339  24.064  19.163  1.00  0.00           C  
ATOM    195  O   PHE A 320       8.652  23.144  19.608  1.00  0.00           O  
ATOM    196  CB  PHE A 320       8.034  24.165  17.060  1.00  0.00           C  
ATOM    197  CG  PHE A 320       7.948  24.508  15.592  1.00  0.00           C  
ATOM    198  CD1 PHE A 320       7.547  25.772  15.184  1.00  0.00           C  
ATOM    199  CD2 PHE A 320       8.207  23.538  14.627  1.00  0.00           C  
ATOM    200  CE1 PHE A 320       7.395  26.070  13.822  1.00  0.00           C  
ATOM    201  CE2 PHE A 320       8.063  23.825  13.263  1.00  0.00           C  
ATOM    202  CZ  PHE A 320       7.655  25.085  12.863  1.00  0.00           C  
ATOM    203  N   TRP A 321      10.046  24.877  19.942  1.00  0.00           N  
ATOM    204  CA  TRP A 321      10.016  24.737  21.398  1.00  0.00           C  
ATOM    205  C   TRP A 321       8.840  25.471  21.984  1.00  0.00           C  
ATOM    206  O   TRP A 321       8.731  26.686  21.828  1.00  0.00           O  
ATOM    207  CB  TRP A 321      11.301  25.303  22.032  1.00  0.00           C  
ATOM    208  CG  TRP A 321      12.507  24.443  21.798  1.00  0.00           C  
ATOM    209  CD1 TRP A 321      13.506  24.637  20.879  1.00  0.00           C  
ATOM    210  CD2 TRP A 321      12.813  23.225  22.478  1.00  0.00           C  
ATOM    211  NE1 TRP A 321      14.423  23.605  20.960  1.00  0.00           N  
ATOM    212  CE2 TRP A 321      14.020  22.727  21.931  1.00  0.00           C  
ATOM    213  CE3 TRP A 321      12.181  22.501  23.498  1.00  0.00           C  
ATOM    214  CZ2 TRP A 321      14.610  21.528  22.374  1.00  0.00           C  
ATOM    215  CZ3 TRP A 321      12.761  21.311  23.934  1.00  0.00           C  
ATOM    216  CH2 TRP A 321      13.964  20.836  23.372  1.00  0.00           C  
ATOM    217  N   HIS A 322       7.950  24.735  22.653  1.00  0.00           N  
ATOM    218  CA  HIS A 322       6.798  25.345  23.289  1.00  0.00           C  
ATOM    219  C   HIS A 322       7.267  25.944  24.616  1.00  0.00           C  
ATOM    220  O   HIS A 322       8.374  25.672  25.072  1.00  0.00           O  
ATOM    221  CB  HIS A 322       5.699  24.310  23.542  1.00  0.00           C  
ATOM    222  CG  HIS A 322       5.077  23.756  22.294  1.00  0.00           C  
ATOM    223  ND1 HIS A 322       5.598  23.956  21.034  1.00  0.00           N  
ATOM    224  CD2 HIS A 322       3.983  22.979  22.127  1.00  0.00           C  
ATOM    225  CE1 HIS A 322       4.851  23.322  20.143  1.00  0.00           C  
ATOM    226  NE2 HIS A 322       3.866  22.721  20.781  1.00  0.00           N  
ATOM    227  N   ASN A 323       6.419  26.747  25.241  1.00  0.00           N  
ATOM    228  CA  ASN A 323       6.807  27.395  26.488  1.00  0.00           C  
ATOM    229  C   ASN A 323       7.445  26.438  27.487  1.00  0.00           C  
ATOM    230  O   ASN A 323       8.521  26.693  28.007  1.00  0.00           O  
ATOM    231  CB  ASN A 323       5.594  28.062  27.127  1.00  0.00           C  
ATOM    232  CG  ASN A 323       5.924  28.695  28.459  1.00  0.00           C  
ATOM    233  OD1 ASN A 323       5.779  28.066  29.518  1.00  0.00           O  
ATOM    234  ND2 ASN A 323       6.398  29.921  28.420  1.00  0.00           N  
ATOM    235  N   ASP A 324       6.787  25.318  27.741  1.00  0.00           N  
ATOM    236  CA  ASP A 324       7.322  24.388  28.719  1.00  0.00           C  
ATOM    237  C   ASP A 324       8.649  23.727  28.339  1.00  0.00           C  
ATOM    238  O   ASP A 324       9.515  23.552  29.195  1.00  0.00           O  
ATOM    239  CB  ASP A 324       6.250  23.352  29.075  1.00  0.00           C  
ATOM    240  CG  ASP A 324       5.126  23.943  29.933  1.00  0.00           C  
ATOM    241  OD1 ASP A 324       5.114  25.177  30.161  1.00  0.00           O  
ATOM    242  OD2 ASP A 324       4.237  23.181  30.393  1.00  0.00           O  
ATOM    243  N   GLY A 325       8.830  23.369  27.073  1.00  0.00           N  
ATOM    244  CA  GLY A 325      10.085  22.760  26.679  1.00  0.00           C  
ATOM    245  C   GLY A 325      11.176  23.823  26.715  1.00  0.00           C  
ATOM    246  O   GLY A 325      12.313  23.545  27.077  1.00  0.00           O  
ATOM    247  N   TRP A 332      10.820  25.049  26.339  1.00  0.00           N  
ATOM    248  CA  TRP A 332      11.792  26.138  26.334  1.00  0.00           C  
ATOM    249  C   TRP A 332      12.205  26.465  27.771  1.00  0.00           C  
ATOM    250  O   TRP A 332      13.306  26.938  28.018  1.00  0.00           O  
ATOM    251  CB  TRP A 332      11.205  27.372  25.628  1.00  0.00           C  
ATOM    252  CG  TRP A 332      12.217  28.449  25.347  1.00  0.00           C  
ATOM    253  CD1 TRP A 332      12.165  29.749  25.762  1.00  0.00           C  
ATOM    254  CD2 TRP A 332      13.438  28.317  24.596  1.00  0.00           C  
ATOM    255  NE1 TRP A 332      13.271  30.436  25.322  1.00  0.00           N  
ATOM    256  CE2 TRP A 332      14.071  29.584  24.602  1.00  0.00           C  
ATOM    257  CE3 TRP A 332      14.051  27.256  23.913  1.00  0.00           C  
ATOM    258  CZ2 TRP A 332      15.300  29.816  23.955  1.00  0.00           C  
ATOM    259  CZ3 TRP A 332      15.275  27.487  23.266  1.00  0.00           C  
ATOM    260  CH2 TRP A 332      15.881  28.759  23.292  1.00  0.00           C  
ATOM    261  N   THR A 333      11.317  26.211  28.727  1.00  0.00           N  
ATOM    262  CA  THR A 333      11.674  26.450  30.126  1.00  0.00           C  
ATOM    263  C   THR A 333      12.794  25.487  30.543  1.00  0.00           C  
ATOM    264  O   THR A 333      13.727  25.873  31.249  1.00  0.00           O  
ATOM    265  CB  THR A 333      10.437  26.272  31.044  1.00  0.00           C  
ATOM    266  OG1 THR A 333       9.540  27.362  30.832  1.00  0.00           O  
ATOM    267  CG2 THR A 333      10.840  26.266  32.509  1.00  0.00           C  
ATOM    268  N   ILE A 334      12.707  24.234  30.105  1.00  0.00           N  
ATOM    269  CA  ILE A 334      13.739  23.264  30.429  1.00  0.00           C  
ATOM    270  C   ILE A 334      15.035  23.697  29.759  1.00  0.00           C  
ATOM    271  O   ILE A 334      16.107  23.668  30.357  1.00  0.00           O  
ATOM    272  CB  ILE A 334      13.359  21.857  29.924  1.00  0.00           C  
ATOM    273  CG1 ILE A 334      12.071  21.410  30.612  1.00  0.00           C  
ATOM    274  CG2 ILE A 334      14.516  20.883  30.147  1.00  0.00           C  
ATOM    275  CD1 ILE A 334      11.547  20.067  30.126  1.00  0.00           C  
ATOM    276  N   PHE A 335      14.928  24.092  28.496  1.00  0.00           N  
ATOM    277  CA  PHE A 335      16.084  24.529  27.739  1.00  0.00           C  
ATOM    278  C   PHE A 335      16.803  25.683  28.463  1.00  0.00           C  
ATOM    279  O   PHE A 335      18.034  25.666  28.610  1.00  0.00           O  
ATOM    280  CB  PHE A 335      15.595  24.952  26.348  1.00  0.00           C  
ATOM    281  CG  PHE A 335      16.682  25.158  25.329  1.00  0.00           C  
ATOM    282  CD1 PHE A 335      17.619  26.176  25.475  1.00  0.00           C  
ATOM    283  CD2 PHE A 335      16.695  24.392  24.165  1.00  0.00           C  
ATOM    284  CE1 PHE A 335      18.562  26.440  24.461  1.00  0.00           C  
ATOM    285  CE2 PHE A 335      17.629  24.647  23.149  1.00  0.00           C  
ATOM    286  CZ  PHE A 335      18.556  25.671  23.303  1.00  0.00           C  
ATOM    287  N   ARG A 336      16.034  26.670  28.914  1.00  0.00           N  
ATOM    288  CA  ARG A 336      16.590  27.821  29.600  1.00  0.00           C  
ATOM    289  C   ARG A 336      17.220  27.471  30.921  1.00  0.00           C  
ATOM    290  O   ARG A 336      18.241  28.057  31.277  1.00  0.00           O  
ATOM    291  CB  ARG A 336      15.526  28.907  29.781  1.00  0.00           C  
ATOM    292  CG  ARG A 336      15.117  29.484  28.422  1.00  0.00           C  
ATOM    293  CD  ARG A 336      14.254  30.718  28.512  1.00  0.00           C  
ATOM    294  NE  ARG A 336      12.910  30.435  29.003  1.00  0.00           N  
ATOM    295  CZ  ARG A 336      12.416  30.930  30.128  1.00  0.00           C  
ATOM    296  NH1 ARG A 336      13.163  31.733  30.884  1.00  0.00           N  
ATOM    297  NH2 ARG A 336      11.177  30.636  30.492  1.00  0.00           N  
ATOM    298  N   GLU A 337      16.628  26.530  31.655  1.00  0.00           N  
ATOM    299  CA  GLU A 337      17.221  26.131  32.929  1.00  0.00           C  
ATOM    300  C   GLU A 337      18.559  25.449  32.707  1.00  0.00           C  
ATOM    301  O   GLU A 337      19.479  25.584  33.517  1.00  0.00           O  
ATOM    302  CB  GLU A 337      16.277  25.209  33.707  1.00  0.00           C  
ATOM    303  CG  GLU A 337      15.123  25.967  34.307  1.00  0.00           C  
ATOM    304  CD  GLU A 337      15.590  27.044  35.274  1.00  0.00           C  
ATOM    305  OE1 GLU A 337      14.956  28.122  35.325  1.00  0.00           O  
ATOM    306  OE2 GLU A 337      16.591  26.813  35.989  1.00  0.00           O  
ATOM    307  N   LEU A 338      18.675  24.707  31.608  1.00  0.00           N  
ATOM    308  CA  LEU A 338      19.934  24.050  31.312  1.00  0.00           C  
ATOM    309  C   LEU A 338      20.968  25.107  30.955  1.00  0.00           C  
ATOM    310  O   LEU A 338      22.134  24.963  31.301  1.00  0.00           O  
ATOM    311  CB  LEU A 338      19.776  23.052  30.168  1.00  0.00           C  
ATOM    312  CG  LEU A 338      19.010  21.788  30.545  1.00  0.00           C  
ATOM    313  CD1 LEU A 338      18.696  20.987  29.287  1.00  0.00           C  
ATOM    314  CD2 LEU A 338      19.833  20.959  31.534  1.00  0.00           C  
ATOM    315  N   GLU A 339      20.549  26.168  30.266  1.00  0.00           N  
ATOM    316  CA  GLU A 339      21.485  27.239  29.928  1.00  0.00           C  
ATOM    317  C   GLU A 339      21.974  27.887  31.214  1.00  0.00           C  
ATOM    318  O   GLU A 339      23.154  28.152  31.356  1.00  0.00           O  
ATOM    319  CB  GLU A 339      20.837  28.327  29.069  1.00  0.00           C  
ATOM    320  CG  GLU A 339      20.524  27.940  27.640  1.00  0.00           C  
ATOM    321  CD  GLU A 339      20.086  29.150  26.819  1.00  0.00           C  
ATOM    322  OE1 GLU A 339      19.207  29.905  27.290  1.00  0.00           O  
ATOM    323  OE2 GLU A 339      20.621  29.347  25.702  1.00  0.00           O  
ATOM    324  N   VAL A 340      21.062  28.139  32.153  1.00  0.00           N  
ATOM    325  CA  VAL A 340      21.457  28.757  33.419  1.00  0.00           C  
ATOM    326  C   VAL A 340      22.474  27.874  34.143  1.00  0.00           C  
ATOM    327  O   VAL A 340      23.474  28.369  34.689  1.00  0.00           O  
ATOM    328  CB  VAL A 340      20.239  28.997  34.347  1.00  0.00           C  
ATOM    329  CG1 VAL A 340      20.715  29.437  35.730  1.00  0.00           C  
ATOM    330  CG2 VAL A 340      19.338  30.080  33.750  1.00  0.00           C  
ATOM    331  N   PHE A 341      22.210  26.569  34.149  1.00  0.00           N  
ATOM    332  CA  PHE A 341      23.091  25.597  34.779  1.00  0.00           C  
ATOM    333  C   PHE A 341      24.467  25.646  34.118  1.00  0.00           C  
ATOM    334  O   PHE A 341      25.483  25.761  34.800  1.00  0.00           O  
ATOM    335  CB  PHE A 341      22.476  24.201  34.662  1.00  0.00           C  
ATOM    336  CG  PHE A 341      23.374  23.090  35.141  1.00  0.00           C  
ATOM    337  CD1 PHE A 341      23.849  23.071  36.447  1.00  0.00           C  
ATOM    338  CD2 PHE A 341      23.723  22.049  34.280  1.00  0.00           C  
ATOM    339  CE1 PHE A 341      24.663  22.028  36.898  1.00  0.00           C  
ATOM    340  CE2 PHE A 341      24.542  20.994  34.722  1.00  0.00           C  
ATOM    341  CZ  PHE A 341      25.007  20.989  36.036  1.00  0.00           C  
ATOM    342  N   VAL A 342      24.501  25.564  32.788  1.00  0.00           N  
ATOM    343  CA  VAL A 342      25.762  25.623  32.060  1.00  0.00           C  
ATOM    344  C   VAL A 342      26.506  26.921  32.369  1.00  0.00           C  
ATOM    345  O   VAL A 342      27.711  26.905  32.608  1.00  0.00           O  
ATOM    346  CB  VAL A 342      25.539  25.525  30.535  1.00  0.00           C  
ATOM    347  CG1 VAL A 342      26.836  25.825  29.789  1.00  0.00           C  
ATOM    348  CG2 VAL A 342      25.035  24.136  30.190  1.00  0.00           C  
ATOM    349  N   ARG A 343      25.791  28.043  32.367  1.00  0.00           N  
ATOM    350  CA  ARG A 343      26.432  29.321  32.655  1.00  0.00           C  
ATOM    351  C   ARG A 343      27.043  29.347  34.051  1.00  0.00           C  
ATOM    352  O   ARG A 343      28.094  29.957  34.256  1.00  0.00           O  
ATOM    353  CB  ARG A 343      25.445  30.478  32.480  1.00  0.00           C  
ATOM    354  CG  ARG A 343      25.152  30.754  31.012  1.00  0.00           C  
ATOM    355  CD  ARG A 343      24.469  32.084  30.804  1.00  0.00           C  
ATOM    356  NE  ARG A 343      24.406  32.387  29.376  1.00  0.00           N  
ATOM    357  CZ  ARG A 343      23.289  32.502  28.666  1.00  0.00           C  
ATOM    358  NH1 ARG A 343      22.094  32.353  29.238  1.00  0.00           N  
ATOM    359  NH2 ARG A 343      23.374  32.740  27.364  1.00  0.00           N  
ATOM    360  N   SER A 344      26.403  28.682  35.008  1.00  0.00           N  
ATOM    361  CA  SER A 344      26.975  28.666  36.351  1.00  0.00           C  
ATOM    362  C   SER A 344      28.325  27.935  36.321  1.00  0.00           C  
ATOM    363  O   SER A 344      29.248  28.300  37.062  1.00  0.00           O  
ATOM    364  CB  SER A 344      26.014  28.013  37.360  1.00  0.00           C  
ATOM    365  OG  SER A 344      25.947  26.604  37.215  1.00  0.00           O  
ATOM    366  N   LYS A 345      28.461  26.931  35.453  1.00  0.00           N  
ATOM    367  CA  LYS A 345      29.724  26.206  35.355  1.00  0.00           C  
ATOM    368  C   LYS A 345      30.746  27.006  34.534  1.00  0.00           C  
ATOM    369  O   LYS A 345      31.948  26.945  34.804  1.00  0.00           O  
ATOM    370  CB  LYS A 345      29.516  24.817  34.729  1.00  0.00           C  
ATOM    371  CG  LYS A 345      28.470  23.949  35.425  1.00  0.00           C  
ATOM    372  CD  LYS A 345      28.701  23.798  36.930  1.00  0.00           C  
ATOM    373  CE  LYS A 345      29.873  22.890  37.275  1.00  0.00           C  
ATOM    374  NZ  LYS A 345      30.000  22.704  38.774  1.00  0.00           N  
ATOM    375  N   LEU A 347      30.275  27.758  33.541  1.00  0.00           N  
ATOM    376  CA  LEU A 347      31.166  28.582  32.724  1.00  0.00           C  
ATOM    377  C   LEU A 347      31.849  29.605  33.638  1.00  0.00           C  
ATOM    378  O   LEU A 347      33.033  29.908  33.486  1.00  0.00           O  
ATOM    379  CB  LEU A 347      30.383  29.329  31.631  1.00  0.00           C  
ATOM    380  CG  LEU A 347      29.711  28.533  30.503  1.00  0.00           C  
ATOM    381  CD1 LEU A 347      29.096  29.504  29.493  1.00  0.00           C  
ATOM    382  CD2 LEU A 347      30.730  27.630  29.812  1.00  0.00           C  
ATOM    383  N   LYS A 348      31.091  30.140  34.588  1.00  0.00           N  
ATOM    384  CA  LYS A 348      31.639  31.121  35.519  1.00  0.00           C  
ATOM    385  C   LYS A 348      32.656  30.452  36.437  1.00  0.00           C  
ATOM    386  O   LYS A 348      33.762  30.966  36.651  1.00  0.00           O  
ATOM    387  CB  LYS A 348      30.521  31.743  36.362  1.00  0.00           C  
ATOM    388  CG  LYS A 348      31.015  32.791  37.369  1.00  0.00           C  
ATOM    389  CD  LYS A 348      29.866  33.334  38.205  1.00  0.00           C  
ATOM    390  CE  LYS A 348      30.347  34.401  39.184  1.00  0.00           C  
ATOM    391  NZ  LYS A 348      29.234  34.911  40.033  1.00  0.00           N  
ATOM    392  N   GLU A 349      32.273  29.302  36.975  1.00  0.00           N  
ATOM    393  CA  GLU A 349      33.133  28.552  37.875  1.00  0.00           C  
ATOM    394  C   GLU A 349      34.425  28.098  37.195  1.00  0.00           C  
ATOM    395  O   GLU A 349      35.508  28.193  37.778  1.00  0.00           O  
ATOM    396  CB  GLU A 349      32.370  27.341  38.429  1.00  0.00           C  
ATOM    397  CG  GLU A 349      33.181  26.481  39.387  1.00  0.00           C  
ATOM    398  CD  GLU A 349      32.459  25.210  39.786  1.00  0.00           C  
ATOM    399  OE1 GLU A 349      33.053  24.386  40.526  1.00  0.00           O  
ATOM    400  OE2 GLU A 349      31.296  25.031  39.357  1.00  0.00           O  
ATOM    401  N   TYR A 352      34.318  27.623  35.958  1.00  0.00           N  
ATOM    402  CA  TYR A 352      35.488  27.149  35.232  1.00  0.00           C  
ATOM    403  C   TYR A 352      36.214  28.212  34.407  1.00  0.00           C  
ATOM    404  O   TYR A 352      37.097  27.889  33.608  1.00  0.00           O  
ATOM    405  CB  TYR A 352      35.119  25.946  34.355  1.00  0.00           C  
ATOM    406  CG  TYR A 352      34.940  24.650  35.132  1.00  0.00           C  
ATOM    407  CD1 TYR A 352      33.938  24.513  36.092  1.00  0.00           C  
ATOM    408  CD2 TYR A 352      35.774  23.559  34.894  1.00  0.00           C  
ATOM    409  CE1 TYR A 352      33.771  23.307  36.800  1.00  0.00           C  
ATOM    410  CE2 TYR A 352      35.620  22.355  35.589  1.00  0.00           C  
ATOM    411  CZ  TYR A 352      34.620  22.233  36.537  1.00  0.00           C  
ATOM    412  OH  TYR A 352      34.467  21.029  37.201  1.00  0.00           O  
ATOM    413  N   GLN A 361      35.829  29.473  34.601  1.00  0.00           N  
ATOM    414  CA  GLN A 361      36.463  30.615  33.945  1.00  0.00           C  
ATOM    415  C   GLN A 361      36.455  30.684  32.418  1.00  0.00           C  
ATOM    416  O   GLN A 361      37.510  30.711  31.767  1.00  0.00           O  
ATOM    417  CB  GLN A 361      37.898  30.740  34.456  1.00  0.00           C  
ATOM    418  CG  GLN A 361      37.960  30.748  35.978  1.00  0.00           C  
ATOM    419  CD  GLN A 361      39.349  31.020  36.498  1.00  0.00           C  
ATOM    420  OE1 GLN A 361      39.877  32.126  36.349  1.00  0.00           O  
ATOM    421  NE2 GLN A 361      39.957  30.013  37.106  1.00  0.00           N  
ATOM    422  N   TYR A 362      35.254  30.738  31.858  1.00  0.00           N  
ATOM    423  CA  TYR A 362      35.070  30.845  30.415  1.00  0.00           C  
ATOM    424  C   TYR A 362      34.438  32.177  30.062  1.00  0.00           C  
ATOM    425  O   TYR A 362      33.689  32.748  30.853  1.00  0.00           O  
ATOM    426  CB  TYR A 362      34.098  29.785  29.889  1.00  0.00           C  
ATOM    427  CG  TYR A 362      34.622  28.385  29.770  1.00  0.00           C  
ATOM    428  CD1 TYR A 362      34.813  27.585  30.894  1.00  0.00           C  
ATOM    429  CD2 TYR A 362      34.885  27.839  28.516  1.00  0.00           C  
ATOM    430  CE1 TYR A 362      35.256  26.265  30.763  1.00  0.00           C  
ATOM    431  CE2 TYR A 362      35.322  26.534  28.374  1.00  0.00           C  
ATOM    432  CZ  TYR A 362      35.504  25.751  29.497  1.00  0.00           C  
ATOM    433  OH  TYR A 362      35.933  24.465  29.332  1.00  0.00           O  
ATOM    434  N   GLN A 363      34.744  32.666  28.869  1.00  0.00           N  
ATOM    435  CA  GLN A 363      34.113  33.874  28.358  1.00  0.00           C  
ATOM    436  C   GLN A 363      32.909  33.302  27.614  1.00  0.00           C  
ATOM    437  O   GLN A 363      32.862  32.095  27.361  1.00  0.00           O  
ATOM    438  CB  GLN A 363      34.966  34.566  27.300  1.00  0.00           C  
ATOM    439  CG  GLN A 363      36.316  35.067  27.724  1.00  0.00           C  
ATOM    440  CD  GLN A 363      37.057  35.684  26.552  1.00  0.00           C  
ATOM    441  OE1 GLN A 363      38.247  36.004  26.647  1.00  0.00           O  
ATOM    442  NE2 GLN A 363      36.355  35.850  25.432  1.00  0.00           N  
ATOM    443  N   GLU A 364      31.938  34.145  27.276  1.00  0.00           N  
ATOM    444  CA  GLU A 364      30.801  33.688  26.484  1.00  0.00           C  
ATOM    445  C   GLU A 364      30.621  34.700  25.358  1.00  0.00           C  
ATOM    446  O   GLU A 364      30.558  35.902  25.597  1.00  0.00           O  
ATOM    447  CB  GLU A 364      29.507  33.577  27.290  1.00  0.00           C  
ATOM    448  CG  GLU A 364      28.461  32.764  26.519  1.00  0.00           C  
ATOM    449  CD  GLU A 364      27.073  32.769  27.141  1.00  0.00           C  
ATOM    450  OE1 GLU A 364      26.960  32.771  28.391  1.00  0.00           O  
ATOM    451  OE2 GLU A 364      26.084  32.738  26.374  1.00  0.00           O  
ATOM    452  N   VAL A 365      30.530  34.196  24.137  1.00  0.00           N  
ATOM    453  CA  VAL A 365      30.409  35.041  22.956  1.00  0.00           C  
ATOM    454  C   VAL A 365      29.263  34.564  22.086  1.00  0.00           C  
ATOM    455  O   VAL A 365      28.542  33.635  22.449  1.00  0.00           O  
ATOM    456  CB  VAL A 365      31.713  34.972  22.115  1.00  0.00           C  
ATOM    457  CG1 VAL A 365      32.914  35.392  22.978  1.00  0.00           C  
ATOM    458  CG2 VAL A 365      31.928  33.554  21.595  1.00  0.00           C  
ATOM    459  N   LYS A 366      29.092  35.211  20.937  1.00  0.00           N  
ATOM    460  CA  LYS A 366      28.060  34.802  19.989  1.00  0.00           C  
ATOM    461  C   LYS A 366      28.572  35.157  18.599  1.00  0.00           C  
ATOM    462  O   LYS A 366      28.878  36.311  18.318  1.00  0.00           O  
ATOM    463  CB  LYS A 366      26.730  35.511  20.282  1.00  0.00           C  
ATOM    464  CG  LYS A 366      25.554  35.026  19.417  1.00  0.00           C  
ATOM    465  CD  LYS A 366      25.052  33.639  19.817  1.00  0.00           C  
ATOM    466  CE  LYS A 366      23.705  33.354  19.116  1.00  0.00           C  
ATOM    467  NZ  LYS A 366      23.063  32.095  19.558  1.00  0.00           N  
ATOM    468  N   GLY A 368      28.686  34.153  17.742  1.00  0.00           N  
ATOM    469  CA  GLY A 368      29.174  34.381  16.389  1.00  0.00           C  
ATOM    470  C   GLY A 368      28.032  34.448  15.390  1.00  0.00           C  
ATOM    471  O   GLY A 368      26.911  34.053  15.698  1.00  0.00           O  
ATOM    472  N   PRO A 370      28.283  34.932  14.171  1.00  0.00           N  
ATOM    473  CA  PRO A 370      27.235  35.032  13.151  1.00  0.00           C  
ATOM    474  C   PRO A 370      26.733  33.692  12.622  1.00  0.00           C  
ATOM    475  O   PRO A 370      27.441  32.680  12.670  1.00  0.00           O  
ATOM    476  CB  PRO A 370      27.892  35.876  12.066  1.00  0.00           C  
ATOM    477  CG  PRO A 370      29.329  35.499  12.188  1.00  0.00           C  
ATOM    478  CD  PRO A 370      29.551  35.496  13.681  1.00  0.00           C  
ATOM    479  N   PHE A 371      25.504  33.691  12.116  1.00  0.00           N  
ATOM    480  CA  PHE A 371      24.907  32.470  11.585  1.00  0.00           C  
ATOM    481  C   PHE A 371      25.508  31.973  10.289  1.00  0.00           C  
ATOM    482  O   PHE A 371      25.422  30.789   9.978  1.00  0.00           O  
ATOM    483  CB  PHE A 371      23.412  32.644  11.365  1.00  0.00           C  
ATOM    484  CG  PHE A 371      22.585  32.161  12.508  1.00  0.00           C  
ATOM    485  CD1 PHE A 371      22.240  33.018  13.544  1.00  0.00           C  
ATOM    486  CD2 PHE A 371      22.167  30.835  12.557  1.00  0.00           C  
ATOM    487  CE1 PHE A 371      21.480  32.564  14.626  1.00  0.00           C  
ATOM    488  CE2 PHE A 371      21.405  30.367  13.634  1.00  0.00           C  
ATOM    489  CZ  PHE A 371      21.063  31.240  14.668  1.00  0.00           C  
ATOM    490  N   MET A 372      26.073  32.879   9.509  1.00  0.00           N  
ATOM    491  CA  MET A 372      26.681  32.464   8.256  1.00  0.00           C  
ATOM    492  C   MET A 372      27.922  33.276   7.948  1.00  0.00           C  
ATOM    493  O   MET A 372      28.092  34.385   8.450  1.00  0.00           O  
ATOM    494  CB  MET A 372      25.686  32.579   7.102  1.00  0.00           C  
ATOM    495  CG  MET A 372      25.232  33.990   6.800  1.00  0.00           C  
ATOM    496  SD  MET A 372      24.113  34.023   5.367  1.00  0.00           S  
ATOM    497  CE  MET A 372      22.534  33.938   6.138  1.00  0.00           C  
ATOM    498  N   MET A 373      28.798  32.687   7.143  1.00  0.00           N  
ATOM    499  CA  MET A 373      30.028  33.338   6.728  1.00  0.00           C  
ATOM    500  C   MET A 373      30.322  32.901   5.307  1.00  0.00           C  
ATOM    501  O   MET A 373      29.853  31.856   4.855  1.00  0.00           O  
ATOM    502  CB  MET A 373      31.192  32.963   7.651  1.00  0.00           C  
ATOM    503  CG  MET A 373      31.042  33.506   9.072  1.00  0.00           C  
ATOM    504  SD  MET A 373      32.566  33.411  10.041  1.00  0.00           S  
ATOM    505  CE  MET A 373      32.496  31.724  10.574  1.00  0.00           C  
ATOM    506  N   ASP A 374      31.099  33.719   4.612  1.00  0.00           N  
ATOM    507  CA  ASP A 374      31.458  33.463   3.225  1.00  0.00           C  
ATOM    508  C   ASP A 374      32.056  32.085   3.029  1.00  0.00           C  
ATOM    509  O   ASP A 374      32.860  31.614   3.836  1.00  0.00           O  
ATOM    510  CB  ASP A 374      32.415  34.569   2.745  1.00  0.00           C  
ATOM    511  CG  ASP A 374      33.291  34.149   1.563  1.00  0.00           C  
ATOM    512  OD1 ASP A 374      32.779  33.648   0.536  1.00  0.00           O  
ATOM    513  OD2 ASP A 374      34.522  34.340   1.672  1.00  0.00           O  
ATOM    514  N   ARG A 375      31.625  31.440   1.954  1.00  0.00           N  
ATOM    515  CA  ARG A 375      32.100  30.111   1.596  1.00  0.00           C  
ATOM    516  C   ARG A 375      33.627  30.046   1.605  1.00  0.00           C  
ATOM    517  O   ARG A 375      34.213  29.029   1.980  1.00  0.00           O  
ATOM    518  CB  ARG A 375      31.566  29.748   0.211  1.00  0.00           C  
ATOM    519  CG  ARG A 375      32.226  28.534  -0.418  1.00  0.00           C  
ATOM    520  CD  ARG A 375      31.560  28.162  -1.736  1.00  0.00           C  
ATOM    521  NE  ARG A 375      32.380  27.219  -2.492  1.00  0.00           N  
ATOM    522  CZ  ARG A 375      32.053  26.724  -3.681  1.00  0.00           C  
ATOM    523  NH1 ARG A 375      30.914  27.081  -4.264  1.00  0.00           N  
ATOM    524  NH2 ARG A 375      32.872  25.875  -4.292  1.00  0.00           N  
ATOM    525  N   VAL A 376      34.275  31.133   1.201  1.00  0.00           N  
ATOM    526  CA  VAL A 376      35.736  31.152   1.163  1.00  0.00           C  
ATOM    527  C   VAL A 376      36.358  30.811   2.510  1.00  0.00           C  
ATOM    528  O   VAL A 376      37.380  30.126   2.580  1.00  0.00           O  
ATOM    529  CB  VAL A 376      36.261  32.515   0.671  1.00  0.00           C  
ATOM    530  CG1 VAL A 376      37.756  32.627   0.908  1.00  0.00           C  
ATOM    531  CG2 VAL A 376      35.958  32.663  -0.803  1.00  0.00           C  
ATOM    532  N   LEU A 377      35.738  31.272   3.589  1.00  0.00           N  
ATOM    533  CA  LEU A 377      36.260  30.984   4.909  1.00  0.00           C  
ATOM    534  C   LEU A 377      36.156  29.479   5.174  1.00  0.00           C  
ATOM    535  O   LEU A 377      37.092  28.859   5.679  1.00  0.00           O  
ATOM    536  CB  LEU A 377      35.479  31.782   5.953  1.00  0.00           C  
ATOM    537  CG  LEU A 377      35.973  31.745   7.397  1.00  0.00           C  
ATOM    538  CD1 LEU A 377      35.688  33.092   8.050  1.00  0.00           C  
ATOM    539  CD2 LEU A 377      35.278  30.617   8.150  1.00  0.00           C  
ATOM    540  N   TRP A 378      35.027  28.885   4.802  1.00  0.00           N  
ATOM    541  CA  TRP A 378      34.834  27.457   5.010  1.00  0.00           C  
ATOM    542  C   TRP A 378      35.750  26.625   4.114  1.00  0.00           C  
ATOM    543  O   TRP A 378      36.029  25.466   4.407  1.00  0.00           O  
ATOM    544  CB  TRP A 378      33.367  27.088   4.791  1.00  0.00           C  
ATOM    545  CG  TRP A 378      32.464  27.801   5.755  1.00  0.00           C  
ATOM    546  CD1 TRP A 378      31.719  28.921   5.514  1.00  0.00           C  
ATOM    547  CD2 TRP A 378      32.269  27.482   7.140  1.00  0.00           C  
ATOM    548  NE1 TRP A 378      31.078  29.322   6.662  1.00  0.00           N  
ATOM    549  CE2 TRP A 378      31.402  28.459   7.677  1.00  0.00           C  
ATOM    550  CE3 TRP A 378      32.757  26.471   7.980  1.00  0.00           C  
ATOM    551  CZ2 TRP A 378      31.000  28.451   9.027  1.00  0.00           C  
ATOM    552  CZ3 TRP A 378      32.358  26.465   9.322  1.00  0.00           C  
ATOM    553  CH2 TRP A 378      31.491  27.450   9.827  1.00  0.00           C  
ATOM    554  N   GLU A 388      36.225  27.209   3.019  1.00  0.00           N  
ATOM    555  CA  GLU A 388      37.138  26.471   2.156  1.00  0.00           C  
ATOM    556  C   GLU A 388      38.495  26.429   2.850  1.00  0.00           C  
ATOM    557  O   GLU A 388      39.178  25.406   2.836  1.00  0.00           O  
ATOM    558  CB  GLU A 388      37.274  27.150   0.794  1.00  0.00           C  
ATOM    559  CG  GLU A 388      36.025  27.072  -0.060  1.00  0.00           C  
ATOM    560  CD  GLU A 388      36.168  27.875  -1.340  1.00  0.00           C  
ATOM    561  OE1 GLU A 388      37.048  28.759  -1.378  1.00  0.00           O  
ATOM    562  OE2 GLU A 388      35.397  27.637  -2.287  1.00  0.00           O  
ATOM    563  N   LYS A 389      38.874  27.539   3.476  1.00  0.00           N  
ATOM    564  CA  LYS A 389      40.154  27.629   4.174  1.00  0.00           C  
ATOM    565  C   LYS A 389      40.318  26.688   5.361  1.00  0.00           C  
ATOM    566  O   LYS A 389      41.410  26.179   5.601  1.00  0.00           O  
ATOM    567  CB  LYS A 389      40.393  29.057   4.652  1.00  0.00           C  
ATOM    568  CG  LYS A 389      40.493  30.061   3.540  1.00  0.00           C  
ATOM    569  CD  LYS A 389      41.034  31.380   4.060  1.00  0.00           C  
ATOM    570  CE  LYS A 389      41.285  32.342   2.905  1.00  0.00           C  
ATOM    571  NZ  LYS A 389      42.107  33.498   3.352  1.00  0.00           N  
ATOM    572  N   THR A 390      39.241  26.465   6.107  1.00  0.00           N  
ATOM    573  CA  THR A 390      39.288  25.587   7.273  1.00  0.00           C  
ATOM    574  C   THR A 390      39.303  24.108   6.916  1.00  0.00           C  
ATOM    575  O   THR A 390      39.668  23.273   7.754  1.00  0.00           O  
ATOM    576  CB  THR A 390      38.060  25.794   8.183  1.00  0.00           C  
ATOM    577  OG1 THR A 390      36.875  25.502   7.431  1.00  0.00           O  
ATOM    578  CG2 THR A 390      38.005  27.222   8.711  1.00  0.00           C  
ATOM    579  N   GLY A 397      38.894  23.781   5.692  1.00  0.00           N  
ATOM    580  CA  GLY A 397      38.812  22.388   5.283  1.00  0.00           C  
ATOM    581  C   GLY A 397      37.371  21.878   5.317  1.00  0.00           C  
ATOM    582  O   GLY A 397      37.071  20.770   4.847  1.00  0.00           O  
ATOM    583  N   HIS A 398      36.462  22.683   5.862  1.00  0.00           N  
ATOM    584  CA  HIS A 398      35.059  22.273   5.924  1.00  0.00           C  
ATOM    585  C   HIS A 398      34.450  22.036   4.552  1.00  0.00           C  
ATOM    586  O   HIS A 398      33.674  21.102   4.370  1.00  0.00           O  
ATOM    587  CB  HIS A 398      34.198  23.309   6.663  1.00  0.00           C  
ATOM    588  CG  HIS A 398      34.299  23.227   8.151  1.00  0.00           C  
ATOM    589  ND1 HIS A 398      35.283  23.872   8.870  1.00  0.00           N  
ATOM    590  CD2 HIS A 398      33.553  22.550   9.055  1.00  0.00           C  
ATOM    591  CE1 HIS A 398      35.137  23.593  10.153  1.00  0.00           C  
ATOM    592  NE2 HIS A 398      34.095  22.792  10.291  1.00  0.00           N  
ATOM    593  N   TRP A 404      34.797  22.870   3.579  1.00  0.00           N  
ATOM    594  CA  TRP A 404      34.217  22.702   2.259  1.00  0.00           C  
ATOM    595  C   TRP A 404      34.594  21.359   1.643  1.00  0.00           C  
ATOM    596  O   TRP A 404      33.733  20.630   1.163  1.00  0.00           O  
ATOM    597  CB  TRP A 404      34.632  23.843   1.323  1.00  0.00           C  
ATOM    598  CG  TRP A 404      33.854  23.825   0.043  1.00  0.00           C  
ATOM    599  CD1 TRP A 404      34.294  23.408  -1.184  1.00  0.00           C  
ATOM    600  CD2 TRP A 404      32.468  24.158  -0.124  1.00  0.00           C  
ATOM    601  NE1 TRP A 404      33.267  23.457  -2.097  1.00  0.00           N  
ATOM    602  CE2 TRP A 404      32.136  23.915  -1.472  1.00  0.00           C  
ATOM    603  CE3 TRP A 404      31.479  24.642   0.742  1.00  0.00           C  
ATOM    604  CZ2 TRP A 404      30.846  24.130  -1.982  1.00  0.00           C  
ATOM    605  CZ3 TRP A 404      30.195  24.859   0.238  1.00  0.00           C  
ATOM    606  CH2 TRP A 404      29.893  24.602  -1.116  1.00  0.00           C  
ATOM    607  N   ASP A 406      35.877  21.022   1.671  1.00  0.00           N  
ATOM    608  CA  ASP A 406      36.305  19.760   1.091  1.00  0.00           C  
ATOM    609  C   ASP A 406      35.891  18.530   1.888  1.00  0.00           C  
ATOM    610  O   ASP A 406      35.612  17.475   1.315  1.00  0.00           O  
ATOM    611  CB  ASP A 406      37.826  19.725   0.930  1.00  0.00           C  
ATOM    612  CG  ASP A 406      38.336  20.780  -0.018  1.00  0.00           C  
ATOM    613  OD1 ASP A 406      37.686  21.025  -1.050  1.00  0.00           O  
ATOM    614  OD2 ASP A 406      39.402  21.360   0.268  1.00  0.00           O  
ATOM    615  N   ASN A 486      35.837  18.671   3.207  1.00  0.00           N  
ATOM    616  CA  ASN A 486      35.523  17.540   4.074  1.00  0.00           C  
ATOM    617  C   ASN A 486      34.163  17.535   4.758  1.00  0.00           C  
ATOM    618  O   ASN A 486      33.838  16.570   5.448  1.00  0.00           O  
ATOM    619  CB  ASN A 486      36.596  17.435   5.158  1.00  0.00           C  
ATOM    620  CG  ASN A 486      37.982  17.238   4.581  1.00  0.00           C  
ATOM    621  OD1 ASN A 486      38.304  16.166   4.080  1.00  0.00           O  
ATOM    622  ND2 ASN A 486      38.805  18.281   4.634  1.00  0.00           N  
ATOM    623  N   TYR A 487      33.356  18.572   4.559  1.00  0.00           N  
ATOM    624  CA  TYR A 487      32.070  18.634   5.263  1.00  0.00           C  
ATOM    625  C   TYR A 487      30.963  19.283   4.430  1.00  0.00           C  
ATOM    626  O   TYR A 487      29.870  19.560   4.932  1.00  0.00           O  
ATOM    627  CB  TYR A 487      32.287  19.421   6.564  1.00  0.00           C  
ATOM    628  CG  TYR A 487      31.441  18.986   7.735  1.00  0.00           C  
ATOM    629  CD1 TYR A 487      30.373  19.768   8.183  1.00  0.00           C  
ATOM    630  CD2 TYR A 487      31.706  17.793   8.400  1.00  0.00           C  
ATOM    631  CE1 TYR A 487      29.590  19.368   9.267  1.00  0.00           C  
ATOM    632  CE2 TYR A 487      30.928  17.384   9.485  1.00  0.00           C  
ATOM    633  CZ  TYR A 487      29.873  18.177   9.910  1.00  0.00           C  
ATOM    634  OH  TYR A 487      29.091  17.756  10.965  1.00  0.00           O  
ATOM    635  N   LYS A 488      31.260  19.512   3.155  1.00  0.00           N  
ATOM    636  CA  LYS A 488      30.340  20.141   2.210  1.00  0.00           C  
ATOM    637  C   LYS A 488      28.931  19.574   2.244  1.00  0.00           C  
ATOM    638  O   LYS A 488      27.953  20.318   2.240  1.00  0.00           O  
ATOM    639  CB  LYS A 488      30.881  19.974   0.787  1.00  0.00           C  
ATOM    640  CG  LYS A 488      30.460  21.041  -0.193  1.00  0.00           C  
ATOM    641  CD  LYS A 488      30.740  20.599  -1.634  1.00  0.00           C  
ATOM    642  CE  LYS A 488      32.082  19.892  -1.773  1.00  0.00           C  
ATOM    643  NZ  LYS A 488      33.238  20.751  -1.394  1.00  0.00           N  
ATOM    644  N   ASP A 495      28.834  18.251   2.252  1.00  0.00           N  
ATOM    645  CA  ASP A 495      27.541  17.579   2.245  1.00  0.00           C  
ATOM    646  C   ASP A 495      26.638  17.936   3.422  1.00  0.00           C  
ATOM    647  O   ASP A 495      25.418  17.939   3.290  1.00  0.00           O  
ATOM    648  CB  ASP A 495      27.737  16.060   2.207  1.00  0.00           C  
ATOM    649  CG  ASP A 495      28.204  15.559   0.851  1.00  0.00           C  
ATOM    650  OD1 ASP A 495      28.416  14.332   0.723  1.00  0.00           O  
ATOM    651  OD2 ASP A 495      28.358  16.374  -0.086  1.00  0.00           O  
ATOM    652  N   ALA A 496      27.231  18.236   4.571  1.00  0.00           N  
ATOM    653  CA  ALA A 496      26.436  18.561   5.747  1.00  0.00           C  
ATOM    654  C   ALA A 496      26.078  20.038   5.848  1.00  0.00           C  
ATOM    655  O   ALA A 496      25.344  20.426   6.743  1.00  0.00           O  
ATOM    656  CB  ALA A 496      27.183  18.132   7.016  1.00  0.00           C  
ATOM    657  N   MET A 497      26.574  20.862   4.930  1.00  0.00           N  
ATOM    658  CA  MET A 497      26.314  22.297   5.029  1.00  0.00           C  
ATOM    659  C   MET A 497      25.223  22.870   4.132  1.00  0.00           C  
ATOM    660  O   MET A 497      25.057  22.455   2.986  1.00  0.00           O  
ATOM    661  CB  MET A 497      27.617  23.075   4.793  1.00  0.00           C  
ATOM    662  CG  MET A 497      28.712  22.764   5.810  1.00  0.00           C  
ATOM    663  SD  MET A 497      30.120  23.890   5.694  1.00  0.00           S  
ATOM    664  CE  MET A 497      30.863  23.283   4.259  1.00  0.00           C  
ATOM    665  N   PHE A 498      24.466  23.812   4.690  1.00  0.00           N  
ATOM    666  CA  PHE A 498      23.420  24.519   3.966  1.00  0.00           C  
ATOM    667  C   PHE A 498      24.108  25.761   3.408  1.00  0.00           C  
ATOM    668  O   PHE A 498      24.948  26.363   4.084  1.00  0.00           O  
ATOM    669  CB  PHE A 498      22.313  24.993   4.916  1.00  0.00           C  
ATOM    670  CG  PHE A 498      21.386  23.911   5.375  1.00  0.00           C  
ATOM    671  CD1 PHE A 498      20.346  23.476   4.562  1.00  0.00           C  
ATOM    672  CD2 PHE A 498      21.537  23.338   6.634  1.00  0.00           C  
ATOM    673  CE1 PHE A 498      19.464  22.484   5.004  1.00  0.00           C  
ATOM    674  CE2 PHE A 498      20.664  22.347   7.080  1.00  0.00           C  
ATOM    675  CZ  PHE A 498      19.625  21.921   6.263  1.00  0.00           C  
ATOM    676  N   THR A 499      23.763  26.151   2.187  1.00  0.00           N  
ATOM    677  CA  THR A 499      24.363  27.346   1.611  1.00  0.00           C  
ATOM    678  C   THR A 499      23.279  28.313   1.154  1.00  0.00           C  
ATOM    679  O   THR A 499      22.144  27.919   0.902  1.00  0.00           O  
ATOM    680  CB  THR A 499      25.255  27.024   0.384  1.00  0.00           C  
ATOM    681  OG1 THR A 499      24.458  26.399  -0.624  1.00  0.00           O  
ATOM    682  CG2 THR A 499      26.406  26.091   0.780  1.00  0.00           C  
ATOM    683  N   THR A 500      23.642  29.580   1.052  1.00  0.00           N  
ATOM    684  CA  THR A 500      22.718  30.605   0.593  1.00  0.00           C  
ATOM    685  C   THR A 500      23.585  31.658  -0.076  1.00  0.00           C  
ATOM    686  O   THR A 500      24.811  31.531  -0.105  1.00  0.00           O  
ATOM    687  CB  THR A 500      21.877  31.206   1.771  1.00  0.00           C  
ATOM    688  OG1 THR A 500      20.873  32.082   1.245  1.00  0.00           O  
ATOM    689  CG2 THR A 500      22.762  31.986   2.745  1.00  0.00           C  
ATOM    690  N   SER A 501      22.970  32.687  -0.628  1.00  0.00           N  
ATOM    691  CA  SER A 501      23.759  33.700  -1.297  1.00  0.00           C  
ATOM    692  C   SER A 501      23.143  35.071  -1.189  1.00  0.00           C  
ATOM    693  O   SER A 501      21.984  35.223  -0.818  1.00  0.00           O  
ATOM    694  CB  SER A 501      23.912  33.342  -2.777  1.00  0.00           C  
ATOM    695  OG  SER A 501      22.652  33.388  -3.423  1.00  0.00           O  
ATOM    696  N   SER A 502      23.949  36.066  -1.528  1.00  0.00           N  
ATOM    697  CA  SER A 502      23.523  37.453  -1.532  1.00  0.00           C  
ATOM    698  C   SER A 502      24.525  38.248  -2.348  1.00  0.00           C  
ATOM    699  O   SER A 502      25.728  38.137  -2.138  1.00  0.00           O  
ATOM    700  CB  SER A 502      23.475  38.027  -0.119  1.00  0.00           C  
ATOM    701  OG  SER A 502      23.234  39.427  -0.180  1.00  0.00           O  
ATOM    702  N   GLU A 651      24.016  39.038  -3.282  1.00  0.00           N  
ATOM    703  CA  GLU A 651      24.862  39.886  -4.114  1.00  0.00           C  
ATOM    704  C   GLU A 651      26.064  39.164  -4.724  1.00  0.00           C  
ATOM    705  O   GLU A 651      27.212  39.587  -4.574  1.00  0.00           O  
ATOM    706  CB  GLU A 651      25.304  41.107  -3.296  1.00  0.00           C  
ATOM    707  CG  GLU A 651      24.109  41.943  -2.811  1.00  0.00           C  
ATOM    708  CD  GLU A 651      24.495  43.189  -2.021  1.00  0.00           C  
ATOM    709  OE1 GLU A 651      25.701  43.517  -1.949  1.00  0.00           O  
ATOM    710  OE2 GLU A 651      23.575  43.844  -1.475  1.00  0.00           O  
ATOM    711  N   ASN A 652      25.774  38.063  -5.405  1.00  0.00           N  
ATOM    712  CA  ASN A 652      26.782  37.258  -6.092  1.00  0.00           C  
ATOM    713  C   ASN A 652      27.828  36.618  -5.188  1.00  0.00           C  
ATOM    714  O   ASN A 652      28.896  36.212  -5.651  1.00  0.00           O  
ATOM    715  CB  ASN A 652      27.468  38.113  -7.162  1.00  0.00           C  
ATOM    716  CG  ASN A 652      26.475  38.770  -8.099  1.00  0.00           C  
ATOM    717  OD1 ASN A 652      26.593  39.959  -8.425  1.00  0.00           O  
ATOM    718  ND2 ASN A 652      25.487  38.001  -8.544  1.00  0.00           N  
ATOM    719  N   ARG A 653      27.527  36.534  -3.897  1.00  0.00           N  
ATOM    720  CA  ARG A 653      28.446  35.917  -2.950  1.00  0.00           C  
ATOM    721  C   ARG A 653      27.756  34.746  -2.269  1.00  0.00           C  
ATOM    722  O   ARG A 653      26.578  34.825  -1.933  1.00  0.00           O  
ATOM    723  CB  ARG A 653      28.909  36.925  -1.897  1.00  0.00           C  
ATOM    724  CG  ARG A 653      29.831  37.998  -2.453  1.00  0.00           C  
ATOM    725  CD  ARG A 653      30.301  38.954  -1.372  1.00  0.00           C  
ATOM    726  NE  ARG A 653      31.086  38.281  -0.343  1.00  0.00           N  
ATOM    727  CZ  ARG A 653      31.561  38.883   0.743  1.00  0.00           C  
ATOM    728  NH1 ARG A 653      31.332  40.178   0.944  1.00  0.00           N  
ATOM    729  NH2 ARG A 653      32.255  38.189   1.637  1.00  0.00           N  
ATOM    730  N   GLU A 654      28.497  33.661  -2.078  1.00  0.00           N  
ATOM    731  CA  GLU A 654      27.960  32.464  -1.446  1.00  0.00           C  
ATOM    732  C   GLU A 654      28.346  32.363   0.022  1.00  0.00           C  
ATOM    733  O   GLU A 654      29.482  32.638   0.391  1.00  0.00           O  
ATOM    734  CB  GLU A 654      28.455  31.229  -2.192  1.00  0.00           C  
ATOM    735  CG  GLU A 654      27.432  30.617  -3.111  1.00  0.00           C  
ATOM    736  CD  GLU A 654      26.992  29.240  -2.632  1.00  0.00           C  
ATOM    737  OE1 GLU A 654      27.858  28.334  -2.543  1.00  0.00           O  
ATOM    738  OE2 GLU A 654      25.780  29.063  -2.346  1.00  0.00           O  
ATOM    739  N   TYR A 655      27.385  31.958   0.852  1.00  0.00           N  
ATOM    740  CA  TYR A 655      27.622  31.817   2.281  1.00  0.00           C  
ATOM    741  C   TYR A 655      27.201  30.443   2.756  1.00  0.00           C  
ATOM    742  O   TYR A 655      26.344  29.803   2.152  1.00  0.00           O  
ATOM    743  CB  TYR A 655      26.828  32.871   3.068  1.00  0.00           C  
ATOM    744  CG  TYR A 655      27.180  34.297   2.714  1.00  0.00           C  
ATOM    745  CD1 TYR A 655      26.558  34.945   1.642  1.00  0.00           C  
ATOM    746  CD2 TYR A 655      28.166  34.980   3.415  1.00  0.00           C  
ATOM    747  CE1 TYR A 655      26.918  36.235   1.278  1.00  0.00           C  
ATOM    748  CE2 TYR A 655      28.539  36.270   3.062  1.00  0.00           C  
ATOM    749  CZ  TYR A 655      27.912  36.890   1.993  1.00  0.00           C  
ATOM    750  OH  TYR A 655      28.294  38.154   1.631  1.00  0.00           O  
ATOM    751  N   CYS A 656      27.823  29.982   3.836  1.00  0.00           N  
ATOM    752  CA  CYS A 656      27.467  28.695   4.416  1.00  0.00           C  
ATOM    753  C   CYS A 656      26.866  28.986   5.780  1.00  0.00           C  
ATOM    754  O   CYS A 656      27.431  29.760   6.539  1.00  0.00           O  
ATOM    755  CB  CYS A 656      28.699  27.811   4.612  1.00  0.00           C  
ATOM    756  SG  CYS A 656      29.545  27.287   3.096  1.00  0.00           S  
ATOM    757  N   ILE A 657      25.709  28.399   6.072  1.00  0.00           N  
ATOM    758  CA  ILE A 657      25.094  28.574   7.391  1.00  0.00           C  
ATOM    759  C   ILE A 657      26.027  27.729   8.263  1.00  0.00           C  
ATOM    760  O   ILE A 657      26.330  26.587   7.915  1.00  0.00           O  
ATOM    761  CB  ILE A 657      23.674  27.996   7.433  1.00  0.00           C  
ATOM    762  CG1 ILE A 657      22.779  28.746   6.446  1.00  0.00           C  
ATOM    763  CG2 ILE A 657      23.134  28.078   8.853  1.00  0.00           C  
ATOM    764  CD1 ILE A 657      21.323  28.280   6.463  1.00  0.00           C  
ATOM    765  N   LYS A 658      26.487  28.259   9.390  1.00  0.00           N  
ATOM    766  CA  LYS A 658      27.459  27.503  10.173  1.00  0.00           C  
ATOM    767  C   LYS A 658      27.032  26.145  10.723  1.00  0.00           C  
ATOM    768  O   LYS A 658      25.958  26.003  11.272  1.00  0.00           O  
ATOM    769  CB  LYS A 658      28.010  28.361  11.322  1.00  0.00           C  
ATOM    770  CG  LYS A 658      27.041  28.632  12.453  1.00  0.00           C  
ATOM    771  CD  LYS A 658      27.745  29.379  13.565  1.00  0.00           C  
ATOM    772  CE  LYS A 658      26.764  29.804  14.661  1.00  0.00           C  
ATOM    773  NZ  LYS A 658      27.480  30.539  15.732  1.00  0.00           N  
ATOM    774  N   PRO A 659      27.868  25.114  10.521  1.00  0.00           N  
ATOM    775  CA  PRO A 659      27.563  23.774  11.023  1.00  0.00           C  
ATOM    776  C   PRO A 659      28.329  23.596  12.330  1.00  0.00           C  
ATOM    777  O   PRO A 659      28.076  22.659  13.092  1.00  0.00           O  
ATOM    778  CB  PRO A 659      28.095  22.860   9.913  1.00  0.00           C  
ATOM    779  CG  PRO A 659      29.344  23.577   9.504  1.00  0.00           C  
ATOM    780  CD  PRO A 659      28.876  25.043   9.443  1.00  0.00           C  
ATOM    781  N   MET A 660      29.262  24.517  12.571  1.00  0.00           N  
ATOM    782  CA  MET A 660      30.115  24.526  13.761  1.00  0.00           C  
ATOM    783  C   MET A 660      30.431  25.968  14.156  1.00  0.00           C  
ATOM    784  O   MET A 660      30.366  26.872  13.326  1.00  0.00           O  
ATOM    785  CB  MET A 660      31.433  23.794  13.482  1.00  0.00           C  
ATOM    786  CG  MET A 660      31.276  22.294  13.323  1.00  0.00           C  
ATOM    787  SD  MET A 660      32.873  21.507  13.116  1.00  0.00           S  
ATOM    788  CE  MET A 660      32.374  19.807  12.935  1.00  0.00           C  
ATOM    789  N   ASN A 661      30.777  26.166  15.424  1.00  0.00           N  
ATOM    790  CA  ASN A 661      31.093  27.492  15.955  1.00  0.00           C  
ATOM    791  C   ASN A 661      32.578  27.850  15.977  1.00  0.00           C  
ATOM    792  O   ASN A 661      32.919  29.020  16.191  1.00  0.00           O  
ATOM    793  CB  ASN A 661      30.573  27.608  17.382  1.00  0.00           C  
ATOM    794  CG  ASN A 661      29.126  27.208  17.498  1.00  0.00           C  
ATOM    795  OD1 ASN A 661      28.247  27.851  16.934  1.00  0.00           O  
ATOM    796  ND2 ASN A 661      28.870  26.124  18.212  1.00  0.00           N  
ATOM    797  N   CYS A 662      33.445  26.865  15.743  1.00  0.00           N  
ATOM    798  CA  CYS A 662      34.887  27.096  15.810  1.00  0.00           C  
ATOM    799  C   CYS A 662      35.446  28.218  14.956  1.00  0.00           C  
ATOM    800  O   CYS A 662      36.174  29.065  15.460  1.00  0.00           O  
ATOM    801  CB  CYS A 662      35.668  25.815  15.491  1.00  0.00           C  
ATOM    802  SG  CYS A 662      34.666  24.347  15.255  1.00  0.00           S  
ATOM    803  N   PRO A 663      35.143  28.229  13.650  1.00  0.00           N  
ATOM    804  CA  PRO A 663      35.692  29.309  12.823  1.00  0.00           C  
ATOM    805  C   PRO A 663      35.350  30.706  13.322  1.00  0.00           C  
ATOM    806  O   PRO A 663      36.192  31.613  13.301  1.00  0.00           O  
ATOM    807  CB  PRO A 663      35.123  29.009  11.433  1.00  0.00           C  
ATOM    808  CG  PRO A 663      35.021  27.483  11.449  1.00  0.00           C  
ATOM    809  CD  PRO A 663      34.410  27.250  12.824  1.00  0.00           C  
ATOM    810  N   GLY A 664      34.113  30.884  13.773  1.00  0.00           N  
ATOM    811  CA  GLY A 664      33.711  32.184  14.281  1.00  0.00           C  
ATOM    812  C   GLY A 664      34.494  32.540  15.534  1.00  0.00           C  
ATOM    813  O   GLY A 664      34.825  33.705  15.759  1.00  0.00           O  
ATOM    814  N   HIS A 665      34.775  31.546  16.375  1.00  0.00           N  
ATOM    815  CA  HIS A 665      35.536  31.805  17.590  1.00  0.00           C  
ATOM    816  C   HIS A 665      36.959  32.217  17.242  1.00  0.00           C  
ATOM    817  O   HIS A 665      37.530  33.074  17.904  1.00  0.00           O  
ATOM    818  CB  HIS A 665      35.539  30.580  18.504  1.00  0.00           C  
ATOM    819  CG  HIS A 665      34.213  30.327  19.145  1.00  0.00           C  
ATOM    820  ND1 HIS A 665      33.986  29.278  20.011  1.00  0.00           N  
ATOM    821  CD2 HIS A 665      33.041  31.002  19.053  1.00  0.00           C  
ATOM    822  CE1 HIS A 665      32.730  29.323  20.429  1.00  0.00           C  
ATOM    823  NE2 HIS A 665      32.137  30.361  19.863  1.00  0.00           N  
ATOM    824  N   VAL A 666      37.524  31.616  16.200  1.00  0.00           N  
ATOM    825  CA  VAL A 666      38.874  31.993  15.798  1.00  0.00           C  
ATOM    826  C   VAL A 666      38.842  33.429  15.264  1.00  0.00           C  
ATOM    827  O   VAL A 666      39.773  34.197  15.499  1.00  0.00           O  
ATOM    828  CB  VAL A 666      39.448  31.038  14.716  1.00  0.00           C  
ATOM    829  CG1 VAL A 666      40.875  31.480  14.325  1.00  0.00           C  
ATOM    830  CG2 VAL A 666      39.472  29.604  15.250  1.00  0.00           C  
ATOM    831  N   GLN A 667      37.770  33.804  14.564  1.00  0.00           N  
ATOM    832  CA  GLN A 667      37.674  35.171  14.048  1.00  0.00           C  
ATOM    833  C   GLN A 667      37.680  36.160  15.209  1.00  0.00           C  
ATOM    834  O   GLN A 667      38.295  37.235  15.123  1.00  0.00           O  
ATOM    835  CB  GLN A 667      36.407  35.364  13.212  1.00  0.00           C  
ATOM    836  CG  GLN A 667      36.332  34.502  11.964  1.00  0.00           C  
ATOM    837  CD  GLN A 667      37.608  34.515  11.156  1.00  0.00           C  
ATOM    838  OE1 GLN A 667      37.979  35.526  10.552  1.00  0.00           O  
ATOM    839  NE2 GLN A 667      38.294  33.383  11.139  1.00  0.00           N  
ATOM    840  N   ILE A 668      36.997  35.806  16.298  1.00  0.00           N  
ATOM    841  CA  ILE A 668      36.967  36.678  17.465  1.00  0.00           C  
ATOM    842  C   ILE A 668      38.357  36.733  18.110  1.00  0.00           C  
ATOM    843  O   ILE A 668      38.830  37.801  18.494  1.00  0.00           O  
ATOM    844  CB  ILE A 668      35.919  36.192  18.491  1.00  0.00           C  
ATOM    845  CG1 ILE A 668      34.517  36.432  17.919  1.00  0.00           C  
ATOM    846  CG2 ILE A 668      36.087  36.925  19.822  1.00  0.00           C  
ATOM    847  CD1 ILE A 668      33.374  35.884  18.768  1.00  0.00           C  
ATOM    848  N   PHE A 669      39.011  35.580  18.204  1.00  0.00           N  
ATOM    849  CA  PHE A 669      40.349  35.498  18.782  1.00  0.00           C  
ATOM    850  C   PHE A 669      41.325  36.383  17.995  1.00  0.00           C  
ATOM    851  O   PHE A 669      42.193  37.038  18.584  1.00  0.00           O  
ATOM    852  CB  PHE A 669      40.840  34.041  18.748  1.00  0.00           C  
ATOM    853  CG  PHE A 669      42.224  33.847  19.308  1.00  0.00           C  
ATOM    854  CD1 PHE A 669      42.407  33.618  20.662  1.00  0.00           C  
ATOM    855  CD2 PHE A 669      43.346  33.917  18.478  1.00  0.00           C  
ATOM    856  CE1 PHE A 669      43.695  33.457  21.200  1.00  0.00           C  
ATOM    857  CE2 PHE A 669      44.636  33.759  19.004  1.00  0.00           C  
ATOM    858  CZ  PHE A 669      44.801  33.528  20.369  1.00  0.00           C  
ATOM    859  N   ASN A 670      41.168  36.397  16.674  1.00  0.00           N  
ATOM    860  CA  ASN A 670      42.042  37.172  15.786  1.00  0.00           C  
ATOM    861  C   ASN A 670      41.909  38.685  15.909  1.00  0.00           C  
ATOM    862  O   ASN A 670      42.708  39.415  15.314  1.00  0.00           O  
ATOM    863  CB  ASN A 670      41.816  36.766  14.322  1.00  0.00           C  
ATOM    864  CG  ASN A 670      42.423  35.407  13.984  1.00  0.00           C  
ATOM    865  OD1 ASN A 670      42.160  34.842  12.924  1.00  0.00           O  
ATOM    866  ND2 ASN A 670      43.237  34.887  14.883  1.00  0.00           N  
ATOM    867  N   GLN A 671      40.904  39.155  16.650  1.00  0.00           N  
ATOM    868  CA  GLN A 671      40.705  40.594  16.851  1.00  0.00           C  
ATOM    869  C   GLN A 671      41.585  41.070  17.992  1.00  0.00           C  
ATOM    870  O   GLN A 671      41.351  40.730  19.150  1.00  0.00           O  
ATOM    871  CB  GLN A 671      39.245  40.911  17.196  1.00  0.00           C  
ATOM    872  CG  GLN A 671      38.276  40.633  16.086  1.00  0.00           C  
ATOM    873  CD  GLN A 671      38.746  41.187  14.773  1.00  0.00           C  
ATOM    874  OE1 GLN A 671      39.164  40.439  13.891  1.00  0.00           O  
ATOM    875  NE2 GLN A 671      38.699  42.505  14.633  1.00  0.00           N  
ATOM    876  N   GLY A 672      42.594  41.870  17.674  1.00  0.00           N  
ATOM    877  CA  GLY A 672      43.474  42.356  18.716  1.00  0.00           C  
ATOM    878  C   GLY A 672      44.649  41.425  18.933  1.00  0.00           C  
ATOM    879  O   GLY A 672      44.507  40.200  18.869  1.00  0.00           O  
ATOM    880  N   LEU A 675      45.813  42.016  19.186  1.00  0.00           N  
ATOM    881  CA  LEU A 675      47.045  41.272  19.417  1.00  0.00           C  
ATOM    882  C   LEU A 675      46.939  40.403  20.670  1.00  0.00           C  
ATOM    883  O   LEU A 675      46.513  40.867  21.731  1.00  0.00           O  
ATOM    884  CB  LEU A 675      48.210  42.253  19.577  1.00  0.00           C  
ATOM    885  CG  LEU A 675      49.628  41.684  19.580  1.00  0.00           C  
ATOM    886  CD1 LEU A 675      49.932  41.051  18.228  1.00  0.00           C  
ATOM    887  CD2 LEU A 675      50.619  42.809  19.866  1.00  0.00           C  
ATOM    888  N   LYS A 677      47.329  39.140  20.543  1.00  0.00           N  
ATOM    889  CA  LYS A 677      47.275  38.219  21.668  1.00  0.00           C  
ATOM    890  C   LYS A 677      48.673  37.890  22.171  1.00  0.00           C  
ATOM    891  O   LYS A 677      49.608  37.746  21.387  1.00  0.00           O  
ATOM    892  CB  LYS A 677      46.562  36.925  21.265  1.00  0.00           C  
ATOM    893  CG  LYS A 677      45.071  37.086  21.001  1.00  0.00           C  
ATOM    894  CD  LYS A 677      44.312  37.425  22.272  1.00  0.00           C  
ATOM    895  CE  LYS A 677      42.812  37.547  22.001  1.00  0.00           C  
ATOM    896  NZ  LYS A 677      42.513  38.642  21.031  1.00  0.00           N  
ATOM    897  N   SER A 678      48.798  37.779  23.485  1.00  0.00           N  
ATOM    898  CA  SER A 678      50.061  37.453  24.129  1.00  0.00           C  
ATOM    899  C   SER A 678      49.896  36.152  24.898  1.00  0.00           C  
ATOM    900  O   SER A 678      48.773  35.720  25.167  1.00  0.00           O  
ATOM    901  CB  SER A 678      50.460  38.565  25.097  1.00  0.00           C  
ATOM    902  OG  SER A 678      51.050  38.020  26.261  1.00  0.00           O  
ATOM    903  N   TYR A 682      51.016  35.535  25.262  1.00  0.00           N  
ATOM    904  CA  TYR A 682      50.976  34.291  26.005  1.00  0.00           C  
ATOM    905  C   TYR A 682      50.266  34.513  27.337  1.00  0.00           C  
ATOM    906  O   TYR A 682      49.781  33.569  27.949  1.00  0.00           O  
ATOM    907  CB  TYR A 682      52.400  33.773  26.249  1.00  0.00           C  
ATOM    908  CG  TYR A 682      53.173  34.572  27.267  1.00  0.00           C  
ATOM    909  CD1 TYR A 682      53.067  34.288  28.628  1.00  0.00           C  
ATOM    910  CD2 TYR A 682      53.983  35.639  26.875  1.00  0.00           C  
ATOM    911  CE1 TYR A 682      53.747  35.047  29.575  1.00  0.00           C  
ATOM    912  CE2 TYR A 682      54.667  36.407  27.818  1.00  0.00           C  
ATOM    913  CZ  TYR A 682      54.543  36.105  29.164  1.00  0.00           C  
ATOM    914  OH  TYR A 682      55.212  36.864  30.101  1.00  0.00           O  
ATOM    915  N   ARG A 683      50.200  35.761  27.790  1.00  0.00           N  
ATOM    916  CA  ARG A 683      49.535  36.045  29.056  1.00  0.00           C  
ATOM    917  C   ARG A 683      48.020  35.920  28.932  1.00  0.00           C  
ATOM    918  O   ARG A 683      47.317  35.836  29.937  1.00  0.00           O  
ATOM    919  CB  ARG A 683      49.886  37.447  29.559  1.00  0.00           C  
ATOM    920  CG  ARG A 683      51.376  37.683  29.728  1.00  0.00           C  
ATOM    921  CD  ARG A 683      51.638  38.789  30.730  1.00  0.00           C  
ATOM    922  NE  ARG A 683      52.962  39.379  30.553  1.00  0.00           N  
ATOM    923  CZ  ARG A 683      53.297  40.151  29.524  1.00  0.00           C  
ATOM    924  NH1 ARG A 683      52.401  40.425  28.586  1.00  0.00           N  
ATOM    925  NH2 ARG A 683      54.524  40.653  29.433  1.00  0.00           N  
ATOM    926  N   ASP A 684      47.526  35.900  27.697  1.00  0.00           N  
ATOM    927  CA  ASP A 684      46.091  35.778  27.439  1.00  0.00           C  
ATOM    928  C   ASP A 684      45.637  34.314  27.405  1.00  0.00           C  
ATOM    929  O   ASP A 684      44.433  34.029  27.385  1.00  0.00           O  
ATOM    930  CB  ASP A 684      45.733  36.436  26.101  1.00  0.00           C  
ATOM    931  CG  ASP A 684      46.048  37.923  26.068  1.00  0.00           C  
ATOM    932  OD1 ASP A 684      45.635  38.646  27.000  1.00  0.00           O  
ATOM    933  OD2 ASP A 684      46.703  38.373  25.103  1.00  0.00           O  
ATOM    934  N   LEU A 685      46.592  33.391  27.406  1.00  0.00           N  
ATOM    935  CA  LEU A 685      46.274  31.963  27.345  1.00  0.00           C  
ATOM    936  C   LEU A 685      46.440  31.249  28.685  1.00  0.00           C  
ATOM    937  O   LEU A 685      47.323  31.589  29.480  1.00  0.00           O  
ATOM    938  CB  LEU A 685      47.146  31.284  26.288  1.00  0.00           C  
ATOM    939  CG  LEU A 685      47.254  32.003  24.937  1.00  0.00           C  
ATOM    940  CD1 LEU A 685      48.121  31.196  23.990  1.00  0.00           C  
ATOM    941  CD2 LEU A 685      45.869  32.199  24.343  1.00  0.00           C  
ATOM    942  N   PRO A 686      45.613  30.223  28.945  1.00  0.00           N  
ATOM    943  CA  PRO A 686      44.554  29.739  28.046  1.00  0.00           C  
ATOM    944  C   PRO A 686      43.363  30.679  27.978  1.00  0.00           C  
ATOM    945  O   PRO A 686      42.984  31.285  28.974  1.00  0.00           O  
ATOM    946  CB  PRO A 686      44.187  28.388  28.654  1.00  0.00           C  
ATOM    947  CG  PRO A 686      44.373  28.624  30.106  1.00  0.00           C  
ATOM    948  CD  PRO A 686      45.679  29.396  30.161  1.00  0.00           C  
ATOM    949  N   LEU A 687      42.783  30.806  26.789  1.00  0.00           N  
ATOM    950  CA  LEU A 687      41.620  31.664  26.600  1.00  0.00           C  
ATOM    951  C   LEU A 687      40.481  30.698  26.291  1.00  0.00           C  
ATOM    952  O   LEU A 687      40.485  30.053  25.249  1.00  0.00           O  
ATOM    953  CB  LEU A 687      41.855  32.631  25.438  1.00  0.00           C  
ATOM    954  CG  LEU A 687      40.852  33.779  25.251  1.00  0.00           C  
ATOM    955  CD1 LEU A 687      41.451  34.853  24.357  1.00  0.00           C  
ATOM    956  CD2 LEU A 687      39.556  33.234  24.663  1.00  0.00           C  
ATOM    957  N   ARG A 688      39.528  30.588  27.214  1.00  0.00           N  
ATOM    958  CA  ARG A 688      38.396  29.668  27.057  1.00  0.00           C  
ATOM    959  C   ARG A 688      37.175  30.440  26.578  1.00  0.00           C  
ATOM    960  O   ARG A 688      36.621  31.257  27.302  1.00  0.00           O  
ATOM    961  CB  ARG A 688      38.112  28.972  28.388  1.00  0.00           C  
ATOM    962  CG  ARG A 688      39.380  28.479  29.067  1.00  0.00           C  
ATOM    963  CD  ARG A 688      39.075  27.606  30.266  1.00  0.00           C  
ATOM    964  NE  ARG A 688      40.310  27.289  30.978  1.00  0.00           N  
ATOM    965  CZ  ARG A 688      40.879  28.101  31.861  1.00  0.00           C  
ATOM    966  NH1 ARG A 688      40.318  29.271  32.155  1.00  0.00           N  
ATOM    967  NH2 ARG A 688      42.028  27.755  32.424  1.00  0.00           N  
ATOM    968  N   MET A 689      36.745  30.145  25.357  1.00  0.00           N  
ATOM    969  CA  MET A 689      35.642  30.872  24.737  1.00  0.00           C  
ATOM    970  C   MET A 689      34.411  29.997  24.495  1.00  0.00           C  
ATOM    971  O   MET A 689      34.433  29.136  23.632  1.00  0.00           O  
ATOM    972  CB  MET A 689      36.160  31.440  23.414  1.00  0.00           C  
ATOM    973  CG  MET A 689      35.254  32.435  22.736  1.00  0.00           C  
ATOM    974  SD  MET A 689      35.908  32.970  21.149  1.00  0.00           S  
ATOM    975  CE  MET A 689      37.345  33.926  21.679  1.00  0.00           C  
ATOM    976  N   ALA A 690      33.338  30.246  25.241  1.00  0.00           N  
ATOM    977  CA  ALA A 690      32.120  29.454  25.109  1.00  0.00           C  
ATOM    978  C   ALA A 690      31.005  30.165  24.361  1.00  0.00           C  
ATOM    979  O   ALA A 690      30.978  31.391  24.271  1.00  0.00           O  
ATOM    980  CB  ALA A 690      31.618  29.043  26.492  1.00  0.00           C  
ATOM    981  N   GLU A 691      30.083  29.369  23.823  1.00  0.00           N  
ATOM    982  CA  GLU A 691      28.933  29.902  23.103  1.00  0.00           C  
ATOM    983  C   GLU A 691      27.834  28.849  23.064  1.00  0.00           C  
ATOM    984  O   GLU A 691      28.116  27.655  22.975  1.00  0.00           O  
ATOM    985  CB  GLU A 691      29.307  30.272  21.644  1.00  0.00           C  
ATOM    986  CG  GLU A 691      28.121  30.793  20.786  1.00  0.00           C  
ATOM    987  CD  GLU A 691      28.492  31.201  19.351  1.00  0.00           C  
ATOM    988  OE1 GLU A 691      29.685  31.122  18.974  1.00  0.00           O  
ATOM    989  OE2 GLU A 691      27.580  31.610  18.585  1.00  0.00           O  
ATOM    990  N   PHE A 692      26.587  29.293  23.179  1.00  0.00           N  
ATOM    991  CA  PHE A 692      25.464  28.381  23.017  1.00  0.00           C  
ATOM    992  C   PHE A 692      25.260  28.632  21.535  1.00  0.00           C  
ATOM    993  O   PHE A 692      24.509  29.524  21.138  1.00  0.00           O  
ATOM    994  CB  PHE A 692      24.266  28.843  23.844  1.00  0.00           C  
ATOM    995  CG  PHE A 692      24.441  28.603  25.313  1.00  0.00           C  
ATOM    996  CD1 PHE A 692      24.453  27.306  25.813  1.00  0.00           C  
ATOM    997  CD2 PHE A 692      24.643  29.661  26.188  1.00  0.00           C  
ATOM    998  CE1 PHE A 692      24.671  27.067  27.175  1.00  0.00           C  
ATOM    999  CE2 PHE A 692      24.862  29.437  27.552  1.00  0.00           C  
ATOM   1000  CZ  PHE A 692      24.876  28.130  28.043  1.00  0.00           C  
ATOM   1001  N   GLY A 693      25.981  27.858  20.723  1.00  0.00           N  
ATOM   1002  CA  GLY A 693      25.951  28.051  19.286  1.00  0.00           C  
ATOM   1003  C   GLY A 693      24.945  27.279  18.469  1.00  0.00           C  
ATOM   1004  O   GLY A 693      24.942  26.047  18.490  1.00  0.00           O  
ATOM   1005  N   SER A 695      24.106  28.016  17.741  1.00  0.00           N  
ATOM   1006  CA  SER A 695      23.081  27.427  16.885  1.00  0.00           C  
ATOM   1007  C   SER A 695      23.740  26.890  15.625  1.00  0.00           C  
ATOM   1008  O   SER A 695      24.255  27.658  14.810  1.00  0.00           O  
ATOM   1009  CB  SER A 695      22.042  28.478  16.487  1.00  0.00           C  
ATOM   1010  OG  SER A 695      21.371  28.999  17.622  1.00  0.00           O  
ATOM   1011  N   CYS A 696      23.725  25.573  15.477  1.00  0.00           N  
ATOM   1012  CA  CYS A 696      24.328  24.908  14.329  1.00  0.00           C  
ATOM   1013  C   CYS A 696      23.272  24.304  13.417  1.00  0.00           C  
ATOM   1014  O   CYS A 696      22.216  23.885  13.869  1.00  0.00           O  
ATOM   1015  CB  CYS A 696      25.231  23.763  14.788  1.00  0.00           C  
ATOM   1016  SG  CYS A 696      26.661  24.215  15.781  1.00  0.00           S  
ATOM   1017  N   HIS A 697      23.582  24.241  12.129  1.00  0.00           N  
ATOM   1018  CA  HIS A 697      22.674  23.634  11.178  1.00  0.00           C  
ATOM   1019  C   HIS A 697      23.460  22.679  10.313  1.00  0.00           C  
ATOM   1020  O   HIS A 697      24.507  23.036   9.783  1.00  0.00           O  
ATOM   1021  CB  HIS A 697      21.994  24.690  10.318  1.00  0.00           C  
ATOM   1022  CG  HIS A 697      20.929  25.436  11.048  1.00  0.00           C  
ATOM   1023  ND1 HIS A 697      21.208  26.500  11.874  1.00  0.00           N  
ATOM   1024  CD2 HIS A 697      19.602  25.194  11.180  1.00  0.00           C  
ATOM   1025  CE1 HIS A 697      20.100  26.879  12.492  1.00  0.00           C  
ATOM   1026  NE2 HIS A 697      19.115  26.100  12.084  1.00  0.00           N  
ATOM   1027  N   ARG A 698      22.960  21.459  10.201  1.00  0.00           N  
ATOM   1028  CA  ARG A 698      23.605  20.454   9.382  1.00  0.00           C  
ATOM   1029  C   ARG A 698      22.534  19.750   8.589  1.00  0.00           C  
ATOM   1030  O   ARG A 698      21.486  19.390   9.120  1.00  0.00           O  
ATOM   1031  CB  ARG A 698      24.374  19.462  10.254  1.00  0.00           C  
ATOM   1032  CG  ARG A 698      25.443  20.139  11.076  1.00  0.00           C  
ATOM   1033  CD  ARG A 698      26.280  19.156  11.865  1.00  0.00           C  
ATOM   1034  NE  ARG A 698      27.223  19.863  12.724  1.00  0.00           N  
ATOM   1035  CZ  ARG A 698      28.034  19.282  13.602  1.00  0.00           C  
ATOM   1036  NH1 ARG A 698      28.038  17.964  13.752  1.00  0.00           N  
ATOM   1037  NH2 ARG A 698      28.838  20.027  14.349  1.00  0.00           N  
ATOM   1038  N   ASN A 699      22.810  19.575   7.305  1.00  0.00           N  
ATOM   1039  CA  ASN A 699      21.871  18.933   6.408  1.00  0.00           C  
ATOM   1040  C   ASN A 699      21.899  17.414   6.548  1.00  0.00           C  
ATOM   1041  O   ASN A 699      22.343  16.693   5.650  1.00  0.00           O  
ATOM   1042  CB  ASN A 699      22.182  19.354   4.977  1.00  0.00           C  
ATOM   1043  CG  ASN A 699      21.101  18.954   4.013  1.00  0.00           C  
ATOM   1044  OD1 ASN A 699      20.003  18.580   4.424  1.00  0.00           O  
ATOM   1045  ND2 ASN A 699      21.397  19.042   2.717  1.00  0.00           N  
ATOM   1046  N   GLU A 700      21.423  16.930   7.688  1.00  0.00           N  
ATOM   1047  CA  GLU A 700      21.369  15.498   7.963  1.00  0.00           C  
ATOM   1048  C   GLU A 700      20.337  14.838   7.040  1.00  0.00           C  
ATOM   1049  O   GLU A 700      19.273  15.400   6.795  1.00  0.00           O  
ATOM   1050  CB  GLU A 700      20.932  15.257   9.408  1.00  0.00           C  
ATOM   1051  CG  GLU A 700      21.714  16.022  10.466  1.00  0.00           C  
ATOM   1052  CD  GLU A 700      23.035  15.365  10.814  1.00  0.00           C  
ATOM   1053  OE1 GLU A 700      23.294  14.239  10.330  1.00  0.00           O  
ATOM   1054  OE2 GLU A 700      23.811  15.970  11.587  1.00  0.00           O  
ATOM   1055  N   PRO A 703      20.637  13.639   6.514  1.00  0.00           N  
ATOM   1056  CA  PRO A 703      19.680  12.956   5.634  1.00  0.00           C  
ATOM   1057  C   PRO A 703      18.349  12.820   6.375  1.00  0.00           C  
ATOM   1058  O   PRO A 703      18.313  12.408   7.542  1.00  0.00           O  
ATOM   1059  CB  PRO A 703      20.342  11.607   5.387  1.00  0.00           C  
ATOM   1060  CG  PRO A 703      21.800  11.944   5.440  1.00  0.00           C  
ATOM   1061  CD  PRO A 703      21.878  12.857   6.649  1.00  0.00           C  
ATOM   1062  N   SER A 704      17.256  13.165   5.707  1.00  0.00           N  
ATOM   1063  CA  SER A 704      15.953  13.100   6.353  1.00  0.00           C  
ATOM   1064  C   SER A 704      15.659  11.723   6.954  1.00  0.00           C  
ATOM   1065  O   SER A 704      15.020  11.622   8.002  1.00  0.00           O  
ATOM   1066  CB  SER A 704      14.857  13.510   5.363  1.00  0.00           C  
ATOM   1067  OG  SER A 704      14.869  12.685   4.217  1.00  0.00           O  
ATOM   1068  N   GLY A 710      16.147  10.671   6.302  1.00  0.00           N  
ATOM   1069  CA  GLY A 710      15.921   9.321   6.797  1.00  0.00           C  
ATOM   1070  C   GLY A 710      16.558   9.021   8.143  1.00  0.00           C  
ATOM   1071  O   GLY A 710      16.130   8.101   8.845  1.00  0.00           O  
ATOM   1072  N   SER A 711      17.570   9.800   8.508  1.00  0.00           N  
ATOM   1073  CA  SER A 711      18.282   9.613   9.769  1.00  0.00           C  
ATOM   1074  C   SER A 711      17.740  10.461  10.916  1.00  0.00           C  
ATOM   1075  O   SER A 711      18.155  10.288  12.057  1.00  0.00           O  
ATOM   1076  CB  SER A 711      19.761   9.950   9.591  1.00  0.00           C  
ATOM   1077  OG  SER A 711      19.958  11.357   9.566  1.00  0.00           O  
ATOM   1078  N   LEU A 712      16.833  11.384  10.619  1.00  0.00           N  
ATOM   1079  CA  LEU A 712      16.287  12.245  11.660  1.00  0.00           C  
ATOM   1080  C   LEU A 712      15.510  11.436  12.697  1.00  0.00           C  
ATOM   1081  O   LEU A 712      14.814  10.480  12.355  1.00  0.00           O  
ATOM   1082  CB  LEU A 712      15.405  13.332  11.040  1.00  0.00           C  
ATOM   1083  CG  LEU A 712      16.128  14.261  10.052  1.00  0.00           C  
ATOM   1084  CD1 LEU A 712      15.139  15.261   9.484  1.00  0.00           C  
ATOM   1085  CD2 LEU A 712      17.299  14.977  10.743  1.00  0.00           C  
ATOM   1086  N   HIS A 713      15.654  11.806  13.966  1.00  0.00           N  
ATOM   1087  CA  HIS A 713      14.971  11.095  15.043  1.00  0.00           C  
ATOM   1088  C   HIS A 713      14.687  12.006  16.233  1.00  0.00           C  
ATOM   1089  O   HIS A 713      15.599  12.350  16.988  1.00  0.00           O  
ATOM   1090  CB  HIS A 713      15.825   9.913  15.500  1.00  0.00           C  
ATOM   1091  CG  HIS A 713      15.205   9.110  16.601  1.00  0.00           C  
ATOM   1092  ND1 HIS A 713      14.125   8.276  16.398  1.00  0.00           N  
ATOM   1093  CD2 HIS A 713      15.499   9.034  17.917  1.00  0.00           C  
ATOM   1094  CE1 HIS A 713      13.780   7.721  17.546  1.00  0.00           C  
ATOM   1095  NE2 HIS A 713      14.596   8.164  18.485  1.00  0.00           N  
ATOM   1096  N   GLY A 714      13.417  12.374  16.390  1.00  0.00           N  
ATOM   1097  CA  GLY A 714      12.988  13.236  17.482  1.00  0.00           C  
ATOM   1098  C   GLY A 714      13.927  14.394  17.774  1.00  0.00           C  
ATOM   1099  O   GLY A 714      14.284  15.159  16.876  1.00  0.00           O  
ATOM   1100  N   LEU A 715      14.316  14.522  19.038  1.00  0.00           N  
ATOM   1101  CA  LEU A 715      15.237  15.565  19.470  1.00  0.00           C  
ATOM   1102  C   LEU A 715      16.672  15.071  19.408  1.00  0.00           C  
ATOM   1103  O   LEU A 715      17.593  15.873  19.548  1.00  0.00           O  
ATOM   1104  CB  LEU A 715      14.968  15.956  20.920  1.00  0.00           C  
ATOM   1105  CG  LEU A 715      13.627  16.589  21.269  1.00  0.00           C  
ATOM   1106  CD1 LEU A 715      13.593  16.862  22.774  1.00  0.00           C  
ATOM   1107  CD2 LEU A 715      13.442  17.873  20.472  1.00  0.00           C  
ATOM   1108  N   MET A 716      16.856  13.757  19.228  1.00  0.00           N  
ATOM   1109  CA  MET A 716      18.187  13.150  19.213  1.00  0.00           C  
ATOM   1110  C   MET A 716      19.021  13.486  17.990  1.00  0.00           C  
ATOM   1111  O   MET A 716      20.217  13.743  18.109  1.00  0.00           O  
ATOM   1112  CB  MET A 716      18.087  11.625  19.360  1.00  0.00           C  
ATOM   1113  CG  MET A 716      17.242  11.175  20.531  1.00  0.00           C  
ATOM   1114  SD  MET A 716      17.865  11.815  22.069  1.00  0.00           S  
ATOM   1115  CE  MET A 716      17.277  10.486  23.241  1.00  0.00           C  
ATOM   1116  N   ARG A 718      18.417  13.465  16.807  1.00  0.00           N  
ATOM   1117  CA  ARG A 718      19.182  13.839  15.624  1.00  0.00           C  
ATOM   1118  C   ARG A 718      18.312  14.798  14.846  1.00  0.00           C  
ATOM   1119  O   ARG A 718      17.302  14.407  14.269  1.00  0.00           O  
ATOM   1120  CB  ARG A 718      19.559  12.627  14.765  1.00  0.00           C  
ATOM   1121  CG  ARG A 718      20.556  12.980  13.652  1.00  0.00           C  
ATOM   1122  CD  ARG A 718      21.526  11.828  13.381  1.00  0.00           C  
ATOM   1123  NE  ARG A 718      20.790  10.581  13.301  1.00  0.00           N  
ATOM   1124  CZ  ARG A 718      21.210   9.423  13.793  1.00  0.00           C  
ATOM   1125  NH1 ARG A 718      22.383   9.337  14.410  1.00  0.00           N  
ATOM   1126  NH2 ARG A 718      20.433   8.356  13.692  1.00  0.00           N  
ATOM   1127  N   VAL A 723      18.713  16.061  14.867  1.00  0.00           N  
ATOM   1128  CA  VAL A 723      17.976  17.125  14.204  1.00  0.00           C  
ATOM   1129  C   VAL A 723      18.879  17.849  13.214  1.00  0.00           C  
ATOM   1130  O   VAL A 723      20.069  17.551  13.119  1.00  0.00           O  
ATOM   1131  CB  VAL A 723      17.435  18.143  15.245  1.00  0.00           C  
ATOM   1132  CG1 VAL A 723      16.312  17.511  16.061  1.00  0.00           C  
ATOM   1133  CG2 VAL A 723      18.551  18.566  16.203  1.00  0.00           C  
ATOM   1134  N   ARG A 724      18.304  18.789  12.476  1.00  0.00           N  
ATOM   1135  CA  ARG A 724      19.066  19.559  11.503  1.00  0.00           C  
ATOM   1136  C   ARG A 724      19.499  20.886  12.085  1.00  0.00           C  
ATOM   1137  O   ARG A 724      20.484  21.477  11.642  1.00  0.00           O  
ATOM   1138  CB  ARG A 724      18.237  19.790  10.244  1.00  0.00           C  
ATOM   1139  CG  ARG A 724      18.151  18.552   9.391  1.00  0.00           C  
ATOM   1140  CD  ARG A 724      17.577  18.870   8.030  1.00  0.00           C  
ATOM   1141  NE  ARG A 724      17.599  17.690   7.172  1.00  0.00           N  
ATOM   1142  CZ  ARG A 724      16.983  17.635   5.999  1.00  0.00           C  
ATOM   1143  NH1 ARG A 724      16.309  18.694   5.567  1.00  0.00           N  
ATOM   1144  NH2 ARG A 724      17.053  16.534   5.257  1.00  0.00           N  
ATOM   1145  N   GLY A 725      18.756  21.356  13.077  1.00  0.00           N  
ATOM   1146  CA  GLY A 725      19.101  22.606  13.729  1.00  0.00           C  
ATOM   1147  C   GLY A 725      19.212  22.339  15.218  1.00  0.00           C  
ATOM   1148  O   GLY A 725      18.274  21.829  15.837  1.00  0.00           O  
ATOM   1149  N   PHE A 726      20.351  22.659  15.808  1.00  0.00           N  
ATOM   1150  CA  PHE A 726      20.513  22.413  17.236  1.00  0.00           C  
ATOM   1151  C   PHE A 726      21.437  23.438  17.857  1.00  0.00           C  
ATOM   1152  O   PHE A 726      22.119  24.190  17.162  1.00  0.00           O  
ATOM   1153  CB  PHE A 726      21.050  20.987  17.480  1.00  0.00           C  
ATOM   1154  CG  PHE A 726      22.272  20.637  16.674  1.00  0.00           C  
ATOM   1155  CD1 PHE A 726      22.150  20.185  15.358  1.00  0.00           C  
ATOM   1156  CD2 PHE A 726      23.546  20.769  17.224  1.00  0.00           C  
ATOM   1157  CE1 PHE A 726      23.278  19.866  14.601  1.00  0.00           C  
ATOM   1158  CE2 PHE A 726      24.690  20.449  16.469  1.00  0.00           C  
ATOM   1159  CZ  PHE A 726      24.554  20.000  15.164  1.00  0.00           C  
ATOM   1160  N   THR A 729      21.434  23.479  19.182  1.00  0.00           N  
ATOM   1161  CA  THR A 729      22.279  24.407  19.914  1.00  0.00           C  
ATOM   1162  C   THR A 729      23.325  23.620  20.696  1.00  0.00           C  
ATOM   1163  O   THR A 729      22.975  22.764  21.482  1.00  0.00           O  
ATOM   1164  CB  THR A 729      21.433  25.251  20.905  1.00  0.00           C  
ATOM   1165  OG1 THR A 729      20.487  26.047  20.172  1.00  0.00           O  
ATOM   1166  CG2 THR A 729      22.317  26.188  21.702  1.00  0.00           C  
ATOM   1167  N   GLN A 730      24.606  23.897  20.462  1.00  0.00           N  
ATOM   1168  CA  GLN A 730      25.659  23.200  21.201  1.00  0.00           C  
ATOM   1169  C   GLN A 730      26.103  24.054  22.379  1.00  0.00           C  
ATOM   1170  O   GLN A 730      26.129  25.264  22.257  1.00  0.00           O  
ATOM   1171  CB  GLN A 730      26.888  22.971  20.312  1.00  0.00           C  
ATOM   1172  CG  GLN A 730      26.666  22.082  19.115  1.00  0.00           C  
ATOM   1173  CD  GLN A 730      27.922  21.927  18.266  1.00  0.00           C  
ATOM   1174  OE1 GLN A 730      28.155  20.877  17.661  1.00  0.00           O  
ATOM   1175  NE2 GLN A 730      28.726  22.968  18.209  1.00  0.00           N  
ATOM   1176  N   ASP A 731      26.433  23.426  23.512  1.00  0.00           N  
ATOM   1177  CA  ASP A 731      26.970  24.156  24.669  1.00  0.00           C  
ATOM   1178  C   ASP A 731      28.466  23.998  24.371  1.00  0.00           C  
ATOM   1179  O   ASP A 731      29.204  23.249  25.018  1.00  0.00           O  
ATOM   1180  CB  ASP A 731      26.568  23.483  25.993  1.00  0.00           C  
ATOM   1181  CG  ASP A 731      27.067  22.056  26.113  1.00  0.00           C  
ATOM   1182  OD1 ASP A 731      26.889  21.268  25.157  1.00  0.00           O  
ATOM   1183  OD2 ASP A 731      27.621  21.721  27.181  1.00  0.00           O  
ATOM   1184  N   ASP A 732      28.868  24.710  23.335  1.00  0.00           N  
ATOM   1185  CA  ASP A 732      30.209  24.669  22.771  1.00  0.00           C  
ATOM   1186  C   ASP A 732      31.222  25.601  23.415  1.00  0.00           C  
ATOM   1187  O   ASP A 732      30.865  26.524  24.126  1.00  0.00           O  
ATOM   1188  CB  ASP A 732      30.059  25.020  21.289  1.00  0.00           C  
ATOM   1189  CG  ASP A 732      31.197  24.525  20.433  1.00  0.00           C  
ATOM   1190  OD1 ASP A 732      31.974  23.650  20.872  1.00  0.00           O  
ATOM   1191  OD2 ASP A 732      31.288  25.002  19.283  1.00  0.00           O  
ATOM   1192  N   ALA A 733      32.497  25.323  23.163  1.00  0.00           N  
ATOM   1193  CA  ALA A 733      33.577  26.176  23.636  1.00  0.00           C  
ATOM   1194  C   ALA A 733      34.862  25.752  22.958  1.00  0.00           C  
ATOM   1195  O   ALA A 733      35.021  24.597  22.582  1.00  0.00           O  
ATOM   1196  CB  ALA A 733      33.728  26.077  25.149  1.00  0.00           C  
ATOM   1197  N   HIS A 734      35.756  26.712  22.765  1.00  0.00           N  
ATOM   1198  CA  HIS A 734      37.063  26.430  22.193  1.00  0.00           C  
ATOM   1199  C   HIS A 734      38.054  27.092  23.104  1.00  0.00           C  
ATOM   1200  O   HIS A 734      37.884  28.240  23.498  1.00  0.00           O  
ATOM   1201  CB  HIS A 734      37.173  26.963  20.773  1.00  0.00           C  
ATOM   1202  CG  HIS A 734      36.195  26.324  19.855  1.00  0.00           C  
ATOM   1203  ND1 HIS A 734      34.909  26.789  19.715  1.00  0.00           N  
ATOM   1204  CD2 HIS A 734      36.252  25.154  19.179  1.00  0.00           C  
ATOM   1205  CE1 HIS A 734      34.209  25.932  19.000  1.00  0.00           C  
ATOM   1206  NE2 HIS A 734      35.001  24.931  18.667  1.00  0.00           N  
ATOM   1207  N   ILE A 735      39.072  26.330  23.475  1.00  0.00           N  
ATOM   1208  CA  ILE A 735      40.099  26.823  24.365  1.00  0.00           C  
ATOM   1209  C   ILE A 735      41.366  26.984  23.556  1.00  0.00           C  
ATOM   1210  O   ILE A 735      41.808  26.036  22.914  1.00  0.00           O  
ATOM   1211  CB  ILE A 735      40.351  25.822  25.504  1.00  0.00           C  
ATOM   1212  CG1 ILE A 735      39.088  25.681  26.358  1.00  0.00           C  
ATOM   1213  CG2 ILE A 735      41.524  26.283  26.369  1.00  0.00           C  
ATOM   1214  CD1 ILE A 735      39.112  24.476  27.277  1.00  0.00           C  
ATOM   1215  N   PHE A 736      41.910  28.196  23.556  1.00  0.00           N  
ATOM   1216  CA  PHE A 736      43.151  28.497  22.848  1.00  0.00           C  
ATOM   1217  C   PHE A 736      44.248  28.410  23.900  1.00  0.00           C  
ATOM   1218  O   PHE A 736      44.178  29.080  24.928  1.00  0.00           O  
ATOM   1219  CB  PHE A 736      43.097  29.905  22.242  1.00  0.00           C  
ATOM   1220  CG  PHE A 736      41.998  30.085  21.230  1.00  0.00           C  
ATOM   1221  CD1 PHE A 736      40.699  30.391  21.636  1.00  0.00           C  
ATOM   1222  CD2 PHE A 736      42.251  29.895  19.879  1.00  0.00           C  
ATOM   1223  CE1 PHE A 736      39.663  30.503  20.700  1.00  0.00           C  
ATOM   1224  CE2 PHE A 736      41.223  30.005  18.930  1.00  0.00           C  
ATOM   1225  CZ  PHE A 736      39.926  30.310  19.348  1.00  0.00           C  
ATOM   1226  N   CYS A 737      45.260  27.585  23.652  1.00  0.00           N  
ATOM   1227  CA  CYS A 737      46.322  27.414  24.637  1.00  0.00           C  
ATOM   1228  C   CYS A 737      47.663  27.033  24.029  1.00  0.00           C  
ATOM   1229  O   CYS A 737      47.786  26.847  22.822  1.00  0.00           O  
ATOM   1230  CB  CYS A 737      45.916  26.341  25.658  1.00  0.00           C  
ATOM   1231  SG  CYS A 737      45.743  24.653  25.005  1.00  0.00           S  
ATOM   1232  N   THR A 738      48.676  26.930  24.882  1.00  0.00           N  
ATOM   1233  CA  THR A 738      50.012  26.542  24.431  1.00  0.00           C  
ATOM   1234  C   THR A 738      50.077  25.021  24.511  1.00  0.00           C  
ATOM   1235  O   THR A 738      49.290  24.397  25.222  1.00  0.00           O  
ATOM   1236  CB  THR A 738      51.108  27.112  25.355  1.00  0.00           C  
ATOM   1237  OG1 THR A 738      51.039  26.461  26.628  1.00  0.00           O  
ATOM   1238  CG2 THR A 738      50.913  28.601  25.557  1.00  0.00           C  
ATOM   1239  N   GLU A 739      51.010  24.412  23.789  1.00  0.00           N  
ATOM   1240  CA  GLU A 739      51.131  22.958  23.838  1.00  0.00           C  
ATOM   1241  C   GLU A 739      51.366  22.493  25.273  1.00  0.00           C  
ATOM   1242  O   GLU A 739      50.901  21.426  25.676  1.00  0.00           O  
ATOM   1243  CB  GLU A 739      52.276  22.481  22.942  1.00  0.00           C  
ATOM   1244  CG  GLU A 739      53.338  23.522  22.668  1.00  0.00           C  
ATOM   1245  CD  GLU A 739      52.846  24.617  21.741  1.00  0.00           C  
ATOM   1246  OE1 GLU A 739      52.302  24.275  20.667  1.00  0.00           O  
ATOM   1247  OE2 GLU A 739      53.009  25.810  22.079  1.00  0.00           O  
ATOM   1248  N   GLU A 742      52.077  23.307  26.048  1.00  0.00           N  
ATOM   1249  CA  GLU A 742      52.371  22.982  27.441  1.00  0.00           C  
ATOM   1250  C   GLU A 742      51.124  22.973  28.329  1.00  0.00           C  
ATOM   1251  O   GLU A 742      51.099  22.323  29.373  1.00  0.00           O  
ATOM   1252  CB  GLU A 742      53.382  23.983  28.019  1.00  0.00           C  
ATOM   1253  CG  GLU A 742      54.768  23.971  27.368  1.00  0.00           C  
ATOM   1254  CD  GLU A 742      54.776  24.439  25.913  1.00  0.00           C  
ATOM   1255  OE1 GLU A 742      54.189  25.502  25.601  1.00  0.00           O  
ATOM   1256  OE2 GLU A 742      55.394  23.742  25.078  1.00  0.00           O  
ATOM   1257  N   GLN A 743      50.092  23.695  27.905  1.00  0.00           N  
ATOM   1258  CA  GLN A 743      48.858  23.787  28.670  1.00  0.00           C  
ATOM   1259  C   GLN A 743      47.818  22.747  28.274  1.00  0.00           C  
ATOM   1260  O   GLN A 743      46.781  22.638  28.924  1.00  0.00           O  
ATOM   1261  CB  GLN A 743      48.267  25.189  28.520  1.00  0.00           C  
ATOM   1262  CG  GLN A 743      49.252  26.278  28.903  1.00  0.00           C  
ATOM   1263  CD  GLN A 743      48.734  27.672  28.612  1.00  0.00           C  
ATOM   1264  OE1 GLN A 743      48.120  27.916  27.575  1.00  0.00           O  
ATOM   1265  NE2 GLN A 743      49.000  28.601  29.521  1.00  0.00           N  
ATOM   1266  N   ILE A 786      48.107  21.979  27.227  1.00  0.00           N  
ATOM   1267  CA  ILE A 786      47.176  20.951  26.755  1.00  0.00           C  
ATOM   1268  C   ILE A 786      46.747  19.988  27.860  1.00  0.00           C  
ATOM   1269  O   ILE A 786      45.552  19.779  28.080  1.00  0.00           O  
ATOM   1270  CB  ILE A 786      47.780  20.123  25.588  1.00  0.00           C  
ATOM   1271  CG1 ILE A 786      47.903  20.989  24.332  1.00  0.00           C  
ATOM   1272  CG2 ILE A 786      46.903  18.911  25.293  1.00  0.00           C  
ATOM   1273  CD1 ILE A 786      48.588  20.289  23.181  1.00  0.00           C  
ATOM   1274  N   ARG A 787      47.712  19.401  28.560  1.00  0.00           N  
ATOM   1275  CA  ARG A 787      47.367  18.455  29.618  1.00  0.00           C  
ATOM   1276  C   ARG A 787      46.342  19.000  30.608  1.00  0.00           C  
ATOM   1277  O   ARG A 787      45.317  18.365  30.862  1.00  0.00           O  
ATOM   1278  CB  ARG A 787      48.619  18.006  30.390  1.00  0.00           C  
ATOM   1279  CG  ARG A 787      48.281  17.402  31.760  1.00  0.00           C  
ATOM   1280  CD  ARG A 787      49.506  16.963  32.569  1.00  0.00           C  
ATOM   1281  NE  ARG A 787      49.917  15.592  32.265  1.00  0.00           N  
ATOM   1282  CZ  ARG A 787      50.664  15.232  31.223  1.00  0.00           C  
ATOM   1283  NH1 ARG A 787      51.104  16.141  30.357  1.00  0.00           N  
ATOM   1284  NH2 ARG A 787      50.975  13.954  31.047  1.00  0.00           N  
ATOM   1285  N   ASP A 788      46.616  20.171  31.172  1.00  0.00           N  
ATOM   1286  CA  ASP A 788      45.710  20.761  32.151  1.00  0.00           C  
ATOM   1287  C   ASP A 788      44.356  21.159  31.585  1.00  0.00           C  
ATOM   1288  O   ASP A 788      43.338  20.995  32.254  1.00  0.00           O  
ATOM   1289  CB  ASP A 788      46.349  21.980  32.823  1.00  0.00           C  
ATOM   1290  CG  ASP A 788      47.522  21.600  33.713  1.00  0.00           C  
ATOM   1291  OD1 ASP A 788      47.463  20.513  34.330  1.00  0.00           O  
ATOM   1292  OD2 ASP A 788      48.491  22.390  33.798  1.00  0.00           O  
ATOM   1293  N   GLU A 789      44.336  21.685  30.364  1.00  0.00           N  
ATOM   1294  CA  GLU A 789      43.069  22.090  29.768  1.00  0.00           C  
ATOM   1295  C   GLU A 789      42.203  20.887  29.408  1.00  0.00           C  
ATOM   1296  O   GLU A 789      40.993  20.900  29.642  1.00  0.00           O  
ATOM   1297  CB  GLU A 789      43.314  22.992  28.559  1.00  0.00           C  
ATOM   1298  CG  GLU A 789      43.890  24.343  28.967  1.00  0.00           C  
ATOM   1299  CD  GLU A 789      43.047  25.029  30.033  1.00  0.00           C  
ATOM   1300  OE1 GLU A 789      43.618  25.592  30.995  1.00  0.00           O  
ATOM   1301  OE2 GLU A 789      41.806  25.016  29.917  1.00  0.00           O  
ATOM   1302  N   VAL A 790      42.808  19.841  28.855  1.00  0.00           N  
ATOM   1303  CA  VAL A 790      42.033  18.646  28.538  1.00  0.00           C  
ATOM   1304  C   VAL A 790      41.513  18.046  29.847  1.00  0.00           C  
ATOM   1305  O   VAL A 790      40.347  17.653  29.944  1.00  0.00           O  
ATOM   1306  CB  VAL A 790      42.876  17.597  27.795  1.00  0.00           C  
ATOM   1307  CG1 VAL A 790      42.075  16.308  27.623  1.00  0.00           C  
ATOM   1308  CG2 VAL A 790      43.291  18.143  26.444  1.00  0.00           C  
ATOM   1309  N   ASN A 791      42.374  17.974  30.862  1.00  0.00           N  
ATOM   1310  CA  ASN A 791      41.943  17.442  32.149  1.00  0.00           C  
ATOM   1311  C   ASN A 791      40.768  18.240  32.695  1.00  0.00           C  
ATOM   1312  O   ASN A 791      39.832  17.669  33.251  1.00  0.00           O  
ATOM   1313  CB  ASN A 791      43.092  17.463  33.168  1.00  0.00           C  
ATOM   1314  CG  ASN A 791      44.115  16.379  32.906  1.00  0.00           C  
ATOM   1315  OD1 ASN A 791      43.799  15.357  32.298  1.00  0.00           O  
ATOM   1316  ND2 ASN A 791      45.344  16.586  33.377  1.00  0.00           N  
ATOM   1317  N   GLY A 792      40.825  19.561  32.541  1.00  0.00           N  
ATOM   1318  CA  GLY A 792      39.751  20.416  33.019  1.00  0.00           C  
ATOM   1319  C   GLY A 792      38.429  20.116  32.334  1.00  0.00           C  
ATOM   1320  O   GLY A 792      37.370  20.144  32.970  1.00  0.00           O  
ATOM   1321  N   CYS A 793      38.488  19.839  31.036  1.00  0.00           N  
ATOM   1322  CA  CYS A 793      37.283  19.525  30.276  1.00  0.00           C  
ATOM   1323  C   CYS A 793      36.705  18.193  30.735  1.00  0.00           C  
ATOM   1324  O   CYS A 793      35.492  18.045  30.875  1.00  0.00           O  
ATOM   1325  CB  CYS A 793      37.593  19.465  28.774  1.00  0.00           C  
ATOM   1326  SG  CYS A 793      37.884  21.073  27.992  1.00  0.00           S  
ATOM   1327  N   ILE A 794      37.579  17.220  30.968  1.00  0.00           N  
ATOM   1328  CA  ILE A 794      37.130  15.908  31.413  1.00  0.00           C  
ATOM   1329  C   ILE A 794      36.465  16.041  32.785  1.00  0.00           C  
ATOM   1330  O   ILE A 794      35.402  15.461  33.032  1.00  0.00           O  
ATOM   1331  CB  ILE A 794      38.317  14.907  31.469  1.00  0.00           C  
ATOM   1332  CG1 ILE A 794      38.795  14.593  30.043  1.00  0.00           C  
ATOM   1333  CG2 ILE A 794      37.893  13.626  32.175  1.00  0.00           C  
ATOM   1334  CD1 ILE A 794      40.045  13.705  29.971  1.00  0.00           C  
ATOM   1335  N   ARG A 795      37.076  16.816  33.677  1.00  0.00           N  
ATOM   1336  CA  ARG A 795      36.497  17.004  35.001  1.00  0.00           C  
ATOM   1337  C   ARG A 795      35.149  17.699  34.887  1.00  0.00           C  
ATOM   1338  O   ARG A 795      34.215  17.377  35.610  1.00  0.00           O  
ATOM   1339  CB  ARG A 795      37.427  17.823  35.902  1.00  0.00           C  
ATOM   1340  CG  ARG A 795      38.707  17.094  36.298  1.00  0.00           C  
ATOM   1341  CD  ARG A 795      39.303  17.700  37.562  1.00  0.00           C  
ATOM   1342  NE  ARG A 795      39.636  19.117  37.420  1.00  0.00           N  
ATOM   1343  CZ  ARG A 795      40.676  19.580  36.730  1.00  0.00           C  
ATOM   1344  NH1 ARG A 795      41.498  18.742  36.110  1.00  0.00           N  
ATOM   1345  NH2 ARG A 795      40.899  20.885  36.665  1.00  0.00           N  
ATOM   1346  N   LEU A 796      35.046  18.636  33.951  1.00  0.00           N  
ATOM   1347  CA  LEU A 796      33.801  19.364  33.750  1.00  0.00           C  
ATOM   1348  C   LEU A 796      32.672  18.426  33.318  1.00  0.00           C  
ATOM   1349  O   LEU A 796      31.525  18.575  33.744  1.00  0.00           O  
ATOM   1350  CB  LEU A 796      34.016  20.452  32.699  1.00  0.00           C  
ATOM   1351  CG  LEU A 796      32.841  21.387  32.414  1.00  0.00           C  
ATOM   1352  CD1 LEU A 796      32.304  21.984  33.701  1.00  0.00           C  
ATOM   1353  CD2 LEU A 796      33.305  22.490  31.467  1.00  0.00           C  
ATOM   1354  N   VAL A 797      32.994  17.465  32.460  1.00  0.00           N  
ATOM   1355  CA  VAL A 797      31.990  16.521  31.987  1.00  0.00           C  
ATOM   1356  C   VAL A 797      31.390  15.717  33.132  1.00  0.00           C  
ATOM   1357  O   VAL A 797      30.173  15.658  33.290  1.00  0.00           O  
ATOM   1358  CB  VAL A 797      32.581  15.540  30.941  1.00  0.00           C  
ATOM   1359  CG1 VAL A 797      31.555  14.483  30.574  1.00  0.00           C  
ATOM   1360  CG2 VAL A 797      33.014  16.299  29.695  1.00  0.00           C  
ATOM   1361  N   TYR A 798      32.236  15.095  33.947  1.00  0.00           N  
ATOM   1362  CA  TYR A 798      31.699  14.289  35.035  1.00  0.00           C  
ATOM   1363  C   TYR A 798      31.010  15.135  36.087  1.00  0.00           C  
ATOM   1364  O   TYR A 798      30.044  14.694  36.710  1.00  0.00           O  
ATOM   1365  CB  TYR A 798      32.806  13.428  35.649  1.00  0.00           C  
ATOM   1366  CG  TYR A 798      33.200  12.292  34.735  1.00  0.00           C  
ATOM   1367  CD1 TYR A 798      32.410  11.150  34.637  1.00  0.00           C  
ATOM   1368  CD2 TYR A 798      34.327  12.387  33.918  1.00  0.00           C  
ATOM   1369  CE1 TYR A 798      32.730  10.123  33.745  1.00  0.00           C  
ATOM   1370  CE2 TYR A 798      34.655  11.375  33.026  1.00  0.00           C  
ATOM   1371  CZ  TYR A 798      33.855  10.248  32.944  1.00  0.00           C  
ATOM   1372  OH  TYR A 798      34.185   9.247  32.070  1.00  0.00           O  
ATOM   1373  N   ASP A 799      31.505  16.352  36.266  1.00  0.00           N  
ATOM   1374  CA  ASP A 799      30.934  17.290  37.221  1.00  0.00           C  
ATOM   1375  C   ASP A 799      29.490  17.584  36.815  1.00  0.00           C  
ATOM   1376  O   ASP A 799      28.547  17.379  37.592  1.00  0.00           O  
ATOM   1377  CB  ASP A 799      31.774  18.570  37.216  1.00  0.00           C  
ATOM   1378  CG  ASP A 799      31.248  19.628  38.155  1.00  0.00           C  
ATOM   1379  OD1 ASP A 799      30.181  19.430  38.766  1.00  0.00           O  
ATOM   1380  OD2 ASP A 799      31.913  20.676  38.276  1.00  0.00           O  
ATOM   1381  N   MET A 800      29.305  18.052  35.588  1.00  0.00           N  
ATOM   1382  CA  MET A 800      27.958  18.351  35.139  1.00  0.00           C  
ATOM   1383  C   MET A 800      27.059  17.123  35.052  1.00  0.00           C  
ATOM   1384  O   MET A 800      25.898  17.181  35.441  1.00  0.00           O  
ATOM   1385  CB  MET A 800      28.000  19.075  33.796  1.00  0.00           C  
ATOM   1386  CG  MET A 800      28.580  20.463  33.922  1.00  0.00           C  
ATOM   1387  SD  MET A 800      28.244  21.464  32.478  1.00  0.00           S  
ATOM   1388  CE  MET A 800      29.761  21.669  31.858  1.00  0.00           C  
ATOM   1389  N   TYR A 801      27.581  16.010  34.549  1.00  0.00           N  
ATOM   1390  CA  TYR A 801      26.756  14.813  34.437  1.00  0.00           C  
ATOM   1391  C   TYR A 801      26.298  14.282  35.800  1.00  0.00           C  
ATOM   1392  O   TYR A 801      25.214  13.712  35.917  1.00  0.00           O  
ATOM   1393  CB  TYR A 801      27.507  13.714  33.685  1.00  0.00           C  
ATOM   1394  CG  TYR A 801      27.593  13.913  32.185  1.00  0.00           C  
ATOM   1395  CD1 TYR A 801      27.272  15.138  31.594  1.00  0.00           C  
ATOM   1396  CD2 TYR A 801      28.011  12.874  31.359  1.00  0.00           C  
ATOM   1397  CE1 TYR A 801      27.367  15.318  30.210  1.00  0.00           C  
ATOM   1398  CE2 TYR A 801      28.115  13.041  29.974  1.00  0.00           C  
ATOM   1399  CZ  TYR A 801      27.792  14.263  29.414  1.00  0.00           C  
ATOM   1400  OH  TYR A 801      27.915  14.425  28.053  1.00  0.00           O  
ATOM   1401  N   SER A 802      27.115  14.472  36.831  1.00  0.00           N  
ATOM   1402  CA  SER A 802      26.745  13.988  38.156  1.00  0.00           C  
ATOM   1403  C   SER A 802      25.472  14.657  38.676  1.00  0.00           C  
ATOM   1404  O   SER A 802      24.747  14.084  39.490  1.00  0.00           O  
ATOM   1405  CB  SER A 802      27.897  14.200  39.147  1.00  0.00           C  
ATOM   1406  OG  SER A 802      28.072  15.564  39.469  1.00  0.00           O  
ATOM   1407  N   THR A 803      25.184  15.861  38.192  1.00  0.00           N  
ATOM   1408  CA  THR A 803      23.986  16.566  38.624  1.00  0.00           C  
ATOM   1409  C   THR A 803      22.732  15.814  38.186  1.00  0.00           C  
ATOM   1410  O   THR A 803      21.695  15.875  38.849  1.00  0.00           O  
ATOM   1411  CB  THR A 803      23.957  17.990  38.041  1.00  0.00           C  
ATOM   1412  OG1 THR A 803      25.013  18.749  38.634  1.00  0.00           O  
ATOM   1413  CG2 THR A 803      22.618  18.674  38.304  1.00  0.00           C  
ATOM   1414  N   PHE A 804      22.844  15.095  37.077  1.00  0.00           N  
ATOM   1415  CA  PHE A 804      21.713  14.351  36.525  1.00  0.00           C  
ATOM   1416  C   PHE A 804      21.673  12.900  36.974  1.00  0.00           C  
ATOM   1417  O   PHE A 804      20.722  12.178  36.675  1.00  0.00           O  
ATOM   1418  CB  PHE A 804      21.752  14.445  35.001  1.00  0.00           C  
ATOM   1419  CG  PHE A 804      21.782  15.853  34.504  1.00  0.00           C  
ATOM   1420  CD1 PHE A 804      20.617  16.614  34.455  1.00  0.00           C  
ATOM   1421  CD2 PHE A 804      22.988  16.453  34.171  1.00  0.00           C  
ATOM   1422  CE1 PHE A 804      20.657  17.958  34.088  1.00  0.00           C  
ATOM   1423  CE2 PHE A 804      23.037  17.795  33.801  1.00  0.00           C  
ATOM   1424  CZ  PHE A 804      21.870  18.549  33.764  1.00  0.00           C  
ATOM   1425  N   GLY A 808      22.711  12.484  37.695  1.00  0.00           N  
ATOM   1426  CA  GLY A 808      22.783  11.130  38.218  1.00  0.00           C  
ATOM   1427  C   GLY A 808      22.999  10.001  37.225  1.00  0.00           C  
ATOM   1428  O   GLY A 808      22.648   8.859  37.516  1.00  0.00           O  
ATOM   1429  N   PHE A1143      23.586  10.291  36.068  1.00  0.00           N  
ATOM   1430  CA  PHE A1143      23.813   9.245  35.073  1.00  0.00           C  
ATOM   1431  C   PHE A1143      24.729   8.154  35.605  1.00  0.00           C  
ATOM   1432  O   PHE A1143      25.837   8.434  36.072  1.00  0.00           O  
ATOM   1433  CB  PHE A1143      24.451   9.801  33.801  1.00  0.00           C  
ATOM   1434  CG  PHE A1143      23.644  10.860  33.121  1.00  0.00           C  
ATOM   1435  CD1 PHE A1143      22.264  10.750  33.020  1.00  0.00           C  
ATOM   1436  CD2 PHE A1143      24.274  11.961  32.547  1.00  0.00           C  
ATOM   1437  CE1 PHE A1143      21.521  11.723  32.357  1.00  0.00           C  
ATOM   1438  CE2 PHE A1143      23.536  12.938  31.884  1.00  0.00           C  
ATOM   1439  CZ  PHE A1143      22.161  12.816  31.790  1.00  0.00           C  
ATOM   1440  N   GLU A1153      24.271   6.911  35.504  1.00  0.00           N  
ATOM   1441  CA  GLU A1153      25.056   5.773  35.962  1.00  0.00           C  
ATOM   1442  C   GLU A1153      25.772   5.077  34.811  1.00  0.00           C  
ATOM   1443  O   GLU A1153      26.609   4.198  35.033  1.00  0.00           O  
ATOM   1444  CB  GLU A1153      24.152   4.782  36.688  1.00  0.00           C  
ATOM   1445  CG  GLU A1153      23.482   5.370  37.925  1.00  0.00           C  
ATOM   1446  CD  GLU A1153      24.329   5.224  39.192  1.00  0.00           C  
ATOM   1447  OE1 GLU A1153      25.454   5.769  39.226  1.00  0.00           O  
ATOM   1448  OE2 GLU A1153      23.880   4.560  40.161  1.00  0.00           O  
ATOM   1449  N   LYS A1154      25.443   5.466  33.582  1.00  0.00           N  
ATOM   1450  CA  LYS A1154      26.075   4.876  32.411  1.00  0.00           C  
ATOM   1451  C   LYS A1154      26.625   5.938  31.469  1.00  0.00           C  
ATOM   1452  O   LYS A1154      25.881   6.550  30.704  1.00  0.00           O  
ATOM   1453  CB  LYS A1154      25.086   3.988  31.654  1.00  0.00           C  
ATOM   1454  CG  LYS A1154      25.696   3.277  30.455  1.00  0.00           C  
ATOM   1455  CD  LYS A1154      24.784   2.189  29.899  1.00  0.00           C  
ATOM   1456  CE  LYS A1154      25.488   1.417  28.795  1.00  0.00           C  
ATOM   1457  NZ  LYS A1154      24.671   0.278  28.294  1.00  0.00           N  
ATOM   1458  N   ILE A1155      27.935   6.149  31.552  1.00  0.00           N  
ATOM   1459  CA  ILE A1155      28.653   7.108  30.720  1.00  0.00           C  
ATOM   1460  C   ILE A1155      29.764   6.288  30.073  1.00  0.00           C  
ATOM   1461  O   ILE A1155      30.681   5.822  30.752  1.00  0.00           O  
ATOM   1462  CB  ILE A1155      29.276   8.218  31.573  1.00  0.00           C  
ATOM   1463  CG1 ILE A1155      28.175   8.925  32.372  1.00  0.00           C  
ATOM   1464  CG2 ILE A1155      30.041   9.196  30.678  1.00  0.00           C  
ATOM   1465  CD1 ILE A1155      28.689   9.833  33.473  1.00  0.00           C  
ATOM   1466  N   VAL A1156      29.670   6.092  28.764  1.00  0.00           N  
ATOM   1467  CA  VAL A1156      30.653   5.293  28.053  1.00  0.00           C  
ATOM   1468  C   VAL A1156      31.624   6.207  27.328  1.00  0.00           C  
ATOM   1469  O   VAL A1156      31.214   7.163  26.690  1.00  0.00           O  
ATOM   1470  CB  VAL A1156      29.942   4.340  27.068  1.00  0.00           C  
ATOM   1471  CG1 VAL A1156      30.956   3.635  26.175  1.00  0.00           C  
ATOM   1472  CG2 VAL A1156      29.112   3.316  27.858  1.00  0.00           C  
ATOM   1473  N   VAL A1157      32.914   5.908  27.433  1.00  0.00           N  
ATOM   1474  CA  VAL A1157      33.931   6.746  26.809  1.00  0.00           C  
ATOM   1475  C   VAL A1157      34.687   6.073  25.679  1.00  0.00           C  
ATOM   1476  O   VAL A1157      35.078   4.908  25.785  1.00  0.00           O  
ATOM   1477  CB  VAL A1157      34.958   7.218  27.860  1.00  0.00           C  
ATOM   1478  CG1 VAL A1157      35.896   8.251  27.251  1.00  0.00           C  
ATOM   1479  CG2 VAL A1157      34.231   7.789  29.066  1.00  0.00           C  
ATOM   1480  N   LYS A1158      34.885   6.811  24.588  1.00  0.00           N  
ATOM   1481  CA  LYS A1158      35.619   6.290  23.445  1.00  0.00           C  
ATOM   1482  C   LYS A1158      36.588   7.337  22.926  1.00  0.00           C  
ATOM   1483  O   LYS A1158      36.365   8.528  23.099  1.00  0.00           O  
ATOM   1484  CB  LYS A1158      34.665   5.902  22.314  1.00  0.00           C  
ATOM   1485  CG  LYS A1158      33.711   4.773  22.669  1.00  0.00           C  
ATOM   1486  CD  LYS A1158      32.863   4.391  21.473  1.00  0.00           C  
ATOM   1487  CE  LYS A1158      31.878   3.285  21.820  1.00  0.00           C  
ATOM   1488  NZ  LYS A1158      30.957   3.010  20.671  1.00  0.00           N  
ATOM   1489  N   LEU A1159      37.681   6.885  22.321  1.00  0.00           N  
ATOM   1490  CA  LEU A1159      38.648   7.804  21.728  1.00  0.00           C  
ATOM   1491  C   LEU A1159      38.541   7.577  20.220  1.00  0.00           C  
ATOM   1492  O   LEU A1159      38.955   6.540  19.709  1.00  0.00           O  
ATOM   1493  CB  LEU A1159      40.074   7.510  22.221  1.00  0.00           C  
ATOM   1494  CG  LEU A1159      41.182   8.426  21.663  1.00  0.00           C  
ATOM   1495  CD1 LEU A1159      40.707   9.867  21.646  1.00  0.00           C  
ATOM   1496  CD2 LEU A1159      42.449   8.301  22.524  1.00  0.00           C  
ATOM   1497  N   SER A1160      37.955   8.543  19.513  1.00  0.00           N  
ATOM   1498  CA  SER A1160      37.766   8.446  18.061  1.00  0.00           C  
ATOM   1499  C   SER A1160      38.993   8.929  17.302  1.00  0.00           C  
ATOM   1500  O   SER A1160      39.341  10.110  17.354  1.00  0.00           O  
ATOM   1501  CB  SER A1160      36.543   9.265  17.649  1.00  0.00           C  
ATOM   1502  OG  SER A1160      35.400   8.816  18.355  1.00  0.00           O  
ATOM   1503  N   THR A1161      39.628   8.001  16.588  1.00  0.00           N  
ATOM   1504  CA  THR A1161      40.855   8.263  15.841  1.00  0.00           C  
ATOM   1505  C   THR A1161      40.680   8.808  14.427  1.00  0.00           C  
ATOM   1506  O   THR A1161      39.567   8.894  13.918  1.00  0.00           O  
ATOM   1507  CB  THR A1161      41.728   6.988  15.802  1.00  0.00           C  
ATOM   1508  OG1 THR A1161      40.984   5.911  15.223  1.00  0.00           O  
ATOM   1509  CG2 THR A1161      42.140   6.608  17.214  1.00  0.00           C  
ATOM   1510  N   ARG A1162      41.801   9.153  13.797  1.00  0.00           N  
ATOM   1511  CA  ARG A1162      41.809   9.757  12.460  1.00  0.00           C  
ATOM   1512  C   ARG A1162      40.885   9.142  11.420  1.00  0.00           C  
ATOM   1513  O   ARG A1162      40.908   7.935  11.174  1.00  0.00           O  
ATOM   1514  CB  ARG A1162      43.246   9.814  11.921  1.00  0.00           C  
ATOM   1515  CG  ARG A1162      43.845   8.474  11.525  1.00  0.00           C  
ATOM   1516  CD  ARG A1162      45.375   8.565  11.505  1.00  0.00           C  
ATOM   1517  NE  ARG A1162      45.929   8.629  12.858  1.00  0.00           N  
ATOM   1518  CZ  ARG A1162      47.223   8.752  13.137  1.00  0.00           C  
ATOM   1519  NH1 ARG A1162      48.115   8.832  12.152  1.00  0.00           N  
ATOM   1520  NH2 ARG A1162      47.629   8.779  14.401  1.00  0.00           N  
ATOM   1521  N   PRO A1163      40.043   9.981  10.794  1.00  0.00           N  
ATOM   1522  CA  PRO A1163      39.109   9.519   9.771  1.00  0.00           C  
ATOM   1523  C   PRO A1163      39.828   9.428   8.427  1.00  0.00           C  
ATOM   1524  O   PRO A1163      40.929   9.953   8.260  1.00  0.00           O  
ATOM   1525  CB  PRO A1163      38.033  10.597   9.787  1.00  0.00           C  
ATOM   1526  CG  PRO A1163      38.843  11.843  10.015  1.00  0.00           C  
ATOM   1527  CD  PRO A1163      39.819  11.405  11.107  1.00  0.00           C  
ATOM   1528  N   GLU A1189      39.198   8.766   7.470  1.00  0.00           N  
ATOM   1529  CA  GLU A1189      39.778   8.605   6.148  1.00  0.00           C  
ATOM   1530  C   GLU A1189      40.064   9.947   5.482  1.00  0.00           C  
ATOM   1531  O   GLU A1189      41.107  10.126   4.841  1.00  0.00           O  
ATOM   1532  CB  GLU A1189      38.829   7.793   5.280  1.00  0.00           C  
ATOM   1533  CG  GLU A1189      39.398   7.415   3.948  1.00  0.00           C  
ATOM   1534  CD  GLU A1189      38.395   6.654   3.112  1.00  0.00           C  
ATOM   1535  OE1 GLU A1189      37.891   5.609   3.596  1.00  0.00           O  
ATOM   1536  OE2 GLU A1189      38.110   7.106   1.974  1.00  0.00           O  
ATOM   1537  N   LYS A1330      39.130  10.881   5.624  1.00  0.00           N  
ATOM   1538  CA  LYS A1330      39.276  12.210   5.046  1.00  0.00           C  
ATOM   1539  C   LYS A1330      39.663  13.152   6.167  1.00  0.00           C  
ATOM   1540  O   LYS A1330      38.872  13.420   7.069  1.00  0.00           O  
ATOM   1541  CB  LYS A1330      37.969  12.634   4.377  1.00  0.00           C  
ATOM   1542  CG  LYS A1330      37.816  12.037   2.984  1.00  0.00           C  
ATOM   1543  CD  LYS A1330      37.995  10.530   3.008  1.00  0.00           C  
ATOM   1544  CE  LYS A1330      38.333   9.991   1.614  1.00  0.00           C  
ATOM   1545  NZ  LYS A1330      37.430  10.563   0.587  1.00  0.00           N  
ATOM   1546  N   ARG A1334      40.892  13.648   6.109  1.00  0.00           N  
ATOM   1547  CA  ARG A1334      41.387  14.514   7.163  1.00  0.00           C  
ATOM   1548  C   ARG A1334      42.450  15.493   6.687  1.00  0.00           C  
ATOM   1549  O   ARG A1334      43.017  15.337   5.606  1.00  0.00           O  
ATOM   1550  CB  ARG A1334      41.973  13.647   8.279  1.00  0.00           C  
ATOM   1551  CG  ARG A1334      43.161  12.786   7.821  1.00  0.00           C  
ATOM   1552  CD  ARG A1334      43.672  11.876   8.938  1.00  0.00           C  
ATOM   1553  NE  ARG A1334      44.884  11.141   8.565  1.00  0.00           N  
ATOM   1554  CZ  ARG A1334      44.901   9.984   7.908  1.00  0.00           C  
ATOM   1555  NH1 ARG A1334      43.772   9.396   7.536  1.00  0.00           N  
ATOM   1556  NH2 ARG A1334      46.061   9.397   7.644  1.00  0.00           N  
ATOM   1557  N   ILE A1335      42.701  16.504   7.508  1.00  0.00           N  
ATOM   1558  CA  ILE A1335      43.722  17.503   7.227  1.00  0.00           C  
ATOM   1559  C   ILE A1335      44.803  17.296   8.283  1.00  0.00           C  
ATOM   1560  O   ILE A1335      44.536  16.702   9.326  1.00  0.00           O  
ATOM   1561  CB  ILE A1335      43.156  18.928   7.352  1.00  0.00           C  
ATOM   1562  CG1 ILE A1335      42.675  19.168   8.784  1.00  0.00           C  
ATOM   1563  CG2 ILE A1335      42.024  19.112   6.351  1.00  0.00           C  
ATOM   1564  CD1 ILE A1335      42.122  20.562   9.044  1.00  0.00           C  
ATOM   1565  N   GLY A1336      46.016  17.770   8.018  1.00  0.00           N  
ATOM   1566  CA  GLY A1336      47.085  17.610   8.993  1.00  0.00           C  
ATOM   1567  C   GLY A1336      47.957  16.395   8.727  1.00  0.00           C  
ATOM   1568  O   GLY A1336      47.535  15.454   8.059  1.00  0.00           O  
ATOM   1569  N   SER A1384      49.168  16.402   9.275  1.00  0.00           N  
ATOM   1570  CA  SER A1384      50.117  15.308   9.060  1.00  0.00           C  
ATOM   1571  C   SER A1384      49.923  14.117   9.991  1.00  0.00           C  
ATOM   1572  O   SER A1384      49.263  14.218  11.026  1.00  0.00           O  
ATOM   1573  CB  SER A1384      51.547  15.818   9.230  1.00  0.00           C  
ATOM   1574  OG  SER A1384      51.798  16.126  10.591  1.00  0.00           O  
ATOM   1575  N   ASP A1385      50.521  12.989   9.610  1.00  0.00           N  
ATOM   1576  CA  ASP A1385      50.444  11.777  10.413  1.00  0.00           C  
ATOM   1577  C   ASP A1385      51.056  12.075  11.772  1.00  0.00           C  
ATOM   1578  O   ASP A1385      50.556  11.623  12.796  1.00  0.00           O  
ATOM   1579  CB  ASP A1385      51.229  10.626   9.772  1.00  0.00           C  
ATOM   1580  CG  ASP A1385      50.658  10.186   8.443  1.00  0.00           C  
ATOM   1581  OD1 ASP A1385      49.422  10.235   8.266  1.00  0.00           O  
ATOM   1582  OD2 ASP A1385      51.457   9.765   7.572  1.00  0.00           O  
ATOM   1583  N   GLU A1386      52.146  12.841  11.766  1.00  0.00           N  
ATOM   1584  CA  GLU A1386      52.838  13.212  12.996  1.00  0.00           C  
ATOM   1585  C   GLU A1386      51.910  13.984  13.931  1.00  0.00           C  
ATOM   1586  O   GLU A1386      51.878  13.728  15.129  1.00  0.00           O  
ATOM   1587  CB  GLU A1386      54.074  14.059  12.670  1.00  0.00           C  
ATOM   1588  N   MET A1387      51.166  14.934  13.374  1.00  0.00           N  
ATOM   1589  CA  MET A1387      50.234  15.735  14.155  1.00  0.00           C  
ATOM   1590  C   MET A1387      49.142  14.854  14.747  1.00  0.00           C  
ATOM   1591  O   MET A1387      48.765  15.021  15.908  1.00  0.00           O  
ATOM   1592  CB  MET A1387      49.600  16.815  13.275  1.00  0.00           C  
ATOM   1593  CG  MET A1387      50.585  17.864  12.789  1.00  0.00           C  
ATOM   1594  SD  MET A1387      49.900  18.864  11.431  1.00  0.00           S  
ATOM   1595  CE  MET A1387      48.873  20.002  12.342  1.00  0.00           C  
ATOM   1596  N   TRP A1388      48.641  13.918  13.947  1.00  0.00           N  
ATOM   1597  CA  TRP A1388      47.596  13.017  14.410  1.00  0.00           C  
ATOM   1598  C   TRP A1388      48.091  12.044  15.481  1.00  0.00           C  
ATOM   1599  O   TRP A1388      47.377  11.763  16.441  1.00  0.00           O  
ATOM   1600  CB  TRP A1388      46.991  12.244  13.238  1.00  0.00           C  
ATOM   1601  CG  TRP A1388      45.919  13.021  12.512  1.00  0.00           C  
ATOM   1602  CD1 TRP A1388      46.074  13.811  11.411  1.00  0.00           C  
ATOM   1603  CD2 TRP A1388      44.528  13.085  12.860  1.00  0.00           C  
ATOM   1604  NE1 TRP A1388      44.865  14.362  11.048  1.00  0.00           N  
ATOM   1605  CE2 TRP A1388      43.901  13.934  11.923  1.00  0.00           C  
ATOM   1606  CE3 TRP A1388      43.755  12.509  13.875  1.00  0.00           C  
ATOM   1607  CZ2 TRP A1388      42.528  14.219  11.969  1.00  0.00           C  
ATOM   1608  CZ3 TRP A1388      42.388  12.793  13.920  1.00  0.00           C  
ATOM   1609  CH2 TRP A1388      41.792  13.641  12.972  1.00  0.00           C  
ATOM   1610  N   ASP A1389      49.311  11.538  15.327  1.00  0.00           N  
ATOM   1611  CA  ASP A1389      49.841  10.613  16.330  1.00  0.00           C  
ATOM   1612  C   ASP A1389      49.940  11.345  17.656  1.00  0.00           C  
ATOM   1613  O   ASP A1389      49.584  10.808  18.709  1.00  0.00           O  
ATOM   1614  CB  ASP A1389      51.246  10.117  15.963  1.00  0.00           C  
ATOM   1615  CG  ASP A1389      51.267   9.236  14.731  1.00  0.00           C  
ATOM   1616  OD1 ASP A1389      50.265   8.533  14.460  1.00  0.00           O  
ATOM   1617  OD2 ASP A1389      52.310   9.229  14.037  1.00  0.00           O  
ATOM   1618  N   ARG A1390      50.428  12.581  17.597  1.00  0.00           N  
ATOM   1619  CA  ARG A1390      50.596  13.395  18.791  1.00  0.00           C  
ATOM   1620  C   ARG A1390      49.283  13.738  19.485  1.00  0.00           C  
ATOM   1621  O   ARG A1390      49.172  13.620  20.710  1.00  0.00           O  
ATOM   1622  CB  ARG A1390      51.341  14.682  18.441  1.00  0.00           C  
ATOM   1623  CG  ARG A1390      51.526  15.631  19.611  1.00  0.00           C  
ATOM   1624  CD  ARG A1390      52.993  15.969  19.802  1.00  0.00           C  
ATOM   1625  NE  ARG A1390      53.610  16.281  18.518  1.00  0.00           N  
ATOM   1626  CZ  ARG A1390      53.230  17.287  17.736  1.00  0.00           C  
ATOM   1627  NH1 ARG A1390      52.236  18.087  18.114  1.00  0.00           N  
ATOM   1628  NH2 ARG A1390      53.833  17.487  16.571  1.00  0.00           N  
ATOM   1629  N   ALA A1391      48.291  14.166  18.704  1.00  0.00           N  
ATOM   1630  CA  ALA A1391      46.992  14.538  19.257  1.00  0.00           C  
ATOM   1631  C   ALA A1391      46.282  13.335  19.852  1.00  0.00           C  
ATOM   1632  O   ALA A1391      45.722  13.417  20.939  1.00  0.00           O  
ATOM   1633  CB  ALA A1391      46.115  15.175  18.176  1.00  0.00           C  
ATOM   1634  N   GLU A1392      46.306  12.223  19.130  1.00  0.00           N  
ATOM   1635  CA  GLU A1392      45.655  11.012  19.600  1.00  0.00           C  
ATOM   1636  C   GLU A1392      46.303  10.526  20.883  1.00  0.00           C  
ATOM   1637  O   GLU A1392      45.619  10.080  21.800  1.00  0.00           O  
ATOM   1638  CB  GLU A1392      45.723   9.920  18.534  1.00  0.00           C  
ATOM   1639  CG  GLU A1392      44.716  10.117  17.420  1.00  0.00           C  
ATOM   1640  CD  GLU A1392      44.856   9.113  16.291  1.00  0.00           C  
ATOM   1641  OE1 GLU A1392      45.560   8.087  16.467  1.00  0.00           O  
ATOM   1642  OE2 GLU A1392      44.251   9.344  15.224  1.00  0.00           O  
ATOM   1643  N   ALA A1393      47.625  10.619  20.945  1.00  0.00           N  
ATOM   1644  CA  ALA A1393      48.343  10.186  22.135  1.00  0.00           C  
ATOM   1645  C   ALA A1393      48.018  11.106  23.313  1.00  0.00           C  
ATOM   1646  O   ALA A1393      47.824  10.637  24.437  1.00  0.00           O  
ATOM   1647  CB  ALA A1393      49.850  10.174  21.854  1.00  0.00           C  
ATOM   1648  N   ASP A1394      47.948  12.414  23.064  1.00  0.00           N  
ATOM   1649  CA  ASP A1394      47.647  13.363  24.130  1.00  0.00           C  
ATOM   1650  C   ASP A1394      46.302  13.064  24.778  1.00  0.00           C  
ATOM   1651  O   ASP A1394      46.160  13.160  25.997  1.00  0.00           O  
ATOM   1652  CB  ASP A1394      47.626  14.807  23.610  1.00  0.00           C  
ATOM   1653  CG  ASP A1394      49.019  15.366  23.349  1.00  0.00           C  
ATOM   1654  OD1 ASP A1394      49.987  14.883  23.978  1.00  0.00           O  
ATOM   1655  OD2 ASP A1394      49.141  16.306  22.525  1.00  0.00           O  
ATOM   1656  N   LEU A1395      45.312  12.711  23.967  1.00  0.00           N  
ATOM   1657  CA  LEU A1395      43.991  12.423  24.509  1.00  0.00           C  
ATOM   1658  C   LEU A1395      43.964  11.121  25.287  1.00  0.00           C  
ATOM   1659  O   LEU A1395      43.301  11.027  26.318  1.00  0.00           O  
ATOM   1660  CB  LEU A1395      42.941  12.378  23.396  1.00  0.00           C  
ATOM   1661  CG  LEU A1395      42.696  13.734  22.730  1.00  0.00           C  
ATOM   1662  CD1 LEU A1395      41.592  13.592  21.679  1.00  0.00           C  
ATOM   1663  CD2 LEU A1395      42.315  14.762  23.777  1.00  0.00           C  
ATOM   1664  N   ALA A1396      44.682  10.122  24.785  1.00  0.00           N  
ATOM   1665  CA  ALA A1396      44.745   8.822  25.447  1.00  0.00           C  
ATOM   1666  C   ALA A1396      45.388   8.975  26.823  1.00  0.00           C  
ATOM   1667  O   ALA A1396      44.905   8.415  27.807  1.00  0.00           O  
ATOM   1668  CB  ALA A1396      45.542   7.845  24.598  1.00  0.00           C  
ATOM   1669  N   VAL A1397      46.475   9.739  26.886  1.00  0.00           N  
ATOM   1670  CA  VAL A1397      47.177   9.973  28.142  1.00  0.00           C  
ATOM   1671  C   VAL A1397      46.285  10.712  29.134  1.00  0.00           C  
ATOM   1672  O   VAL A1397      46.287  10.405  30.324  1.00  0.00           O  
ATOM   1673  CB  VAL A1397      48.476  10.776  27.901  1.00  0.00           C  
ATOM   1674  CG1 VAL A1397      49.069  11.255  29.218  1.00  0.00           C  
ATOM   1675  CG2 VAL A1397      49.475   9.900  27.182  1.00  0.00           C  
ATOM   1676  N   ALA A1398      45.523  11.687  28.645  1.00  0.00           N  
ATOM   1677  CA  ALA A1398      44.617  12.442  29.507  1.00  0.00           C  
ATOM   1678  C   ALA A1398      43.585  11.500  30.138  1.00  0.00           C  
ATOM   1679  O   ALA A1398      43.263  11.620  31.323  1.00  0.00           O  
ATOM   1680  CB  ALA A1398      43.911  13.534  28.701  1.00  0.00           C  
ATOM   1681  N   LEU A1400      43.064  10.568  29.345  1.00  0.00           N  
ATOM   1682  CA  LEU A1400      42.084   9.610  29.850  1.00  0.00           C  
ATOM   1683  C   LEU A1400      42.702   8.731  30.941  1.00  0.00           C  
ATOM   1684  O   LEU A1400      42.083   8.489  31.981  1.00  0.00           O  
ATOM   1685  CB  LEU A1400      41.564   8.730  28.707  1.00  0.00           C  
ATOM   1686  CG  LEU A1400      40.170   8.967  28.093  1.00  0.00           C  
ATOM   1687  CD1 LEU A1400      39.519  10.228  28.623  1.00  0.00           C  
ATOM   1688  CD2 LEU A1400      40.292   8.989  26.583  1.00  0.00           C  
ATOM   1689  N   GLU A1401      43.918   8.248  30.695  1.00  0.00           N  
ATOM   1690  CA  GLU A1401      44.608   7.400  31.669  1.00  0.00           C  
ATOM   1691  C   GLU A1401      44.882   8.164  32.957  1.00  0.00           C  
ATOM   1692  O   GLU A1401      44.706   7.630  34.057  1.00  0.00           O  
ATOM   1693  CB  GLU A1401      45.944   6.906  31.120  1.00  0.00           C  
ATOM   1694  CG  GLU A1401      45.877   6.175  29.806  1.00  0.00           C  
ATOM   1695  CD  GLU A1401      47.249   5.728  29.349  1.00  0.00           C  
ATOM   1696  OE1 GLU A1401      48.207   6.525  29.490  1.00  0.00           O  
ATOM   1697  OE2 GLU A1401      47.376   4.590  28.846  1.00  0.00           O  
ATOM   1698  N   GLU A1415      45.339   9.404  32.809  1.00  0.00           N  
ATOM   1699  CA  GLU A1415      45.655  10.265  33.944  1.00  0.00           C  
ATOM   1700  C   GLU A1415      44.441  10.418  34.854  1.00  0.00           C  
ATOM   1701  O   GLU A1415      44.576  10.568  36.071  1.00  0.00           O  
ATOM   1702  CB  GLU A1415      46.109  11.641  33.437  1.00  0.00           C  
ATOM   1703  CG  GLU A1415      46.958  12.429  34.417  1.00  0.00           C  
ATOM   1704  CD  GLU A1415      47.476  13.731  33.826  1.00  0.00           C  
ATOM   1705  OE1 GLU A1415      48.143  13.685  32.768  1.00  0.00           O  
ATOM   1706  OE2 GLU A1415      47.221  14.799  34.426  1.00  0.00           O  
ATOM   1707  N   ASN A1416      43.252  10.378  34.262  1.00  0.00           N  
ATOM   1708  CA  ASN A1416      42.020  10.507  35.025  1.00  0.00           C  
ATOM   1709  C   ASN A1416      41.426   9.148  35.376  1.00  0.00           C  
ATOM   1710  O   ASN A1416      40.314   9.065  35.900  1.00  0.00           O  
ATOM   1711  CB  ASN A1416      41.002  11.334  34.235  1.00  0.00           C  
ATOM   1712  CG  ASN A1416      41.307  12.819  34.277  1.00  0.00           C  
ATOM   1713  OD1 ASN A1416      40.905  13.523  35.206  1.00  0.00           O  
ATOM   1714  ND2 ASN A1416      42.041  13.300  33.280  1.00  0.00           N  
ATOM   1715  N   ASN A1418      42.174   8.089  35.085  1.00  0.00           N  
ATOM   1716  CA  ASN A1418      41.737   6.727  35.360  1.00  0.00           C  
ATOM   1717  C   ASN A1418      40.387   6.428  34.727  1.00  0.00           C  
ATOM   1718  O   ASN A1418      39.516   5.825  35.352  1.00  0.00           O  
ATOM   1719  CB  ASN A1418      41.663   6.496  36.874  1.00  0.00           C  
ATOM   1720  CG  ASN A1418      43.022   6.575  37.537  1.00  0.00           C  
ATOM   1721  OD1 ASN A1418      43.915   5.773  37.249  1.00  0.00           O  
ATOM   1722  ND2 ASN A1418      43.193   7.550  38.422  1.00  0.00           N  
ATOM   1723  N   ILE A1419      40.215   6.852  33.481  1.00  0.00           N  
ATOM   1724  CA  ILE A1419      38.963   6.625  32.773  1.00  0.00           C  
ATOM   1725  C   ILE A1419      39.132   5.516  31.752  1.00  0.00           C  
ATOM   1726  O   ILE A1419      39.896   5.651  30.801  1.00  0.00           O  
ATOM   1727  CB  ILE A1419      38.501   7.894  32.038  1.00  0.00           C  
ATOM   1728  CG1 ILE A1419      38.241   9.007  33.051  1.00  0.00           C  
ATOM   1729  CG2 ILE A1419      37.229   7.604  31.234  1.00  0.00           C  
ATOM   1730  CD1 ILE A1419      37.952  10.332  32.415  1.00  0.00           C  
ATOM   1731  N   PRO A1421      38.430   4.391  31.945  1.00  0.00           N  
ATOM   1732  CA  PRO A1421      38.553   3.294  30.983  1.00  0.00           C  
ATOM   1733  C   PRO A1421      37.863   3.711  29.693  1.00  0.00           C  
ATOM   1734  O   PRO A1421      36.836   4.383  29.726  1.00  0.00           O  
ATOM   1735  CB  PRO A1421      37.825   2.145  31.676  1.00  0.00           C  
ATOM   1736  CG  PRO A1421      37.968   2.485  33.147  1.00  0.00           C  
ATOM   1737  CD  PRO A1421      37.680   3.960  33.135  1.00  0.00           C  
ATOM   1738  N   PHE A1422      38.437   3.333  28.560  1.00  0.00           N  
ATOM   1739  CA  PHE A1422      37.838   3.694  27.281  1.00  0.00           C  
ATOM   1740  C   PHE A1422      38.183   2.699  26.187  1.00  0.00           C  
ATOM   1741  O   PHE A1422      38.993   1.796  26.379  1.00  0.00           O  
ATOM   1742  CB  PHE A1422      38.289   5.102  26.871  1.00  0.00           C  
ATOM   1743  CG  PHE A1422      39.749   5.200  26.513  1.00  0.00           C  
ATOM   1744  CD1 PHE A1422      40.169   5.055  25.192  1.00  0.00           C  
ATOM   1745  CD2 PHE A1422      40.702   5.445  27.496  1.00  0.00           C  
ATOM   1746  CE1 PHE A1422      41.517   5.156  24.857  1.00  0.00           C  
ATOM   1747  CE2 PHE A1422      42.056   5.550  27.173  1.00  0.00           C  
ATOM   1748  CZ  PHE A1422      42.461   5.405  25.850  1.00  0.00           C  
ATOM   1749  N   GLU A1423      37.537   2.863  25.040  1.00  0.00           N  
ATOM   1750  CA  GLU A1423      37.769   2.001  23.891  1.00  0.00           C  
ATOM   1751  C   GLU A1423      38.069   2.908  22.709  1.00  0.00           C  
ATOM   1752  O   GLU A1423      37.594   4.041  22.655  1.00  0.00           O  
ATOM   1753  CB  GLU A1423      36.512   1.184  23.568  1.00  0.00           C  
ATOM   1754  CG  GLU A1423      36.518   0.564  22.181  1.00  0.00           C  
ATOM   1755  CD  GLU A1423      35.121   0.264  21.647  1.00  0.00           C  
ATOM   1756  OE1 GLU A1423      34.350  -0.430  22.357  1.00  0.00           O  
ATOM   1757  OE2 GLU A1423      34.802   0.722  20.516  1.00  0.00           O  
ATOM   1758  N   TYR A1424      38.869   2.425  21.771  1.00  0.00           N  
ATOM   1759  CA  TYR A1424      39.134   3.228  20.588  1.00  0.00           C  
ATOM   1760  C   TYR A1424      37.950   3.052  19.644  1.00  0.00           C  
ATOM   1761  O   TYR A1424      37.261   2.036  19.681  1.00  0.00           O  
ATOM   1762  CB  TYR A1424      40.400   2.764  19.875  1.00  0.00           C  
ATOM   1763  CG  TYR A1424      41.658   3.085  20.623  1.00  0.00           C  
ATOM   1764  CD1 TYR A1424      42.275   2.131  21.430  1.00  0.00           C  
ATOM   1765  CD2 TYR A1424      42.236   4.353  20.529  1.00  0.00           C  
ATOM   1766  CE1 TYR A1424      43.450   2.430  22.125  1.00  0.00           C  
ATOM   1767  CE2 TYR A1424      43.402   4.661  21.220  1.00  0.00           C  
ATOM   1768  CZ  TYR A1424      43.999   3.696  22.010  1.00  0.00           C  
ATOM   1769  OH  TYR A1424      45.157   4.000  22.672  1.00  0.00           O  
ATOM   1770  N   GLN A1425      37.705   4.063  18.825  1.00  0.00           N  
ATOM   1771  CA  GLN A1425      36.651   4.011  17.825  1.00  0.00           C  
ATOM   1772  C   GLN A1425      37.351   4.463  16.553  1.00  0.00           C  
ATOM   1773  O   GLN A1425      37.500   5.656  16.293  1.00  0.00           O  
ATOM   1774  CB  GLN A1425      35.508   4.947  18.186  1.00  0.00           C  
ATOM   1775  CG  GLN A1425      34.364   4.889  17.208  1.00  0.00           C  
ATOM   1776  CD  GLN A1425      33.145   5.614  17.721  1.00  0.00           C  
ATOM   1777  OE1 GLN A1425      33.249   6.710  18.271  1.00  0.00           O  
ATOM   1778  NE2 GLN A1425      31.977   5.008  17.540  1.00  0.00           N  
ATOM   1779  N   LEU A1426      37.800   3.492  15.766  1.00  0.00           N  
ATOM   1780  CA  LEU A1426      38.551   3.770  14.550  1.00  0.00           C  
ATOM   1781  C   LEU A1426      37.871   4.606  13.471  1.00  0.00           C  
ATOM   1782  O   LEU A1426      36.725   4.348  13.097  1.00  0.00           O  
ATOM   1783  CB  LEU A1426      39.028   2.456  13.932  1.00  0.00           C  
ATOM   1784  CG  LEU A1426      39.890   1.584  14.850  1.00  0.00           C  
ATOM   1785  CD1 LEU A1426      40.206   0.268  14.146  1.00  0.00           C  
ATOM   1786  CD2 LEU A1426      41.161   2.325  15.219  1.00  0.00           C  
ATOM   1787  N   GLY A1427      38.597   5.615  12.990  1.00  0.00           N  
ATOM   1788  CA  GLY A1427      38.115   6.472  11.917  1.00  0.00           C  
ATOM   1789  C   GLY A1427      36.942   7.391  12.168  1.00  0.00           C  
ATOM   1790  O   GLY A1427      36.369   7.930  11.214  1.00  0.00           O  
ATOM   1791  N   GLU A1437      36.576   7.590  13.429  1.00  0.00           N  
ATOM   1792  CA  GLU A1437      35.441   8.445  13.745  1.00  0.00           C  
ATOM   1793  C   GLU A1437      35.815   9.832  14.258  1.00  0.00           C  
ATOM   1794  O   GLU A1437      34.946  10.596  14.652  1.00  0.00           O  
ATOM   1795  CB  GLU A1437      34.524   7.741  14.746  1.00  0.00           C  
ATOM   1796  CG  GLU A1437      33.809   6.543  14.147  1.00  0.00           C  
ATOM   1797  CD  GLU A1437      32.919   6.940  12.980  1.00  0.00           C  
ATOM   1798  OE1 GLU A1437      32.172   7.938  13.118  1.00  0.00           O  
ATOM   1799  OE2 GLU A1437      32.962   6.259  11.931  1.00  0.00           O  
ATOM   1800  N   GLY A1438      37.103  10.167  14.243  1.00  0.00           N  
ATOM   1801  CA  GLY A1438      37.501  11.491  14.690  1.00  0.00           C  
ATOM   1802  C   GLY A1438      37.051  12.526  13.672  1.00  0.00           C  
ATOM   1803  O   GLY A1438      36.604  12.170  12.588  1.00  0.00           O  
ATOM   1804  N   ALA A1443      37.148  13.802  14.016  1.00  0.00           N  
ATOM   1805  CA  ALA A1443      36.761  14.861  13.087  1.00  0.00           C  
ATOM   1806  C   ALA A1443      37.854  15.005  12.030  1.00  0.00           C  
ATOM   1807  O   ALA A1443      38.976  14.542  12.215  1.00  0.00           O  
ATOM   1808  CB  ALA A1443      36.595  16.168  13.834  1.00  0.00           C  
ATOM   1809  N   PHE A1444      37.548  15.664  10.920  1.00  0.00           N  
ATOM   1810  CA  PHE A1444      38.568  15.816   9.889  1.00  0.00           C  
ATOM   1811  C   PHE A1444      39.747  16.667  10.383  1.00  0.00           C  
ATOM   1812  O   PHE A1444      40.849  16.598   9.822  1.00  0.00           O  
ATOM   1813  CB  PHE A1444      37.935  16.401   8.606  1.00  0.00           C  
ATOM   1814  CG  PHE A1444      37.548  17.860   8.699  1.00  0.00           C  
ATOM   1815  CD1 PHE A1444      38.497  18.854   8.515  1.00  0.00           C  
ATOM   1816  CD2 PHE A1444      36.226  18.230   8.949  1.00  0.00           C  
ATOM   1817  CE1 PHE A1444      38.150  20.211   8.578  1.00  0.00           C  
ATOM   1818  CE2 PHE A1444      35.865  19.580   9.013  1.00  0.00           C  
ATOM   1819  CZ  PHE A1444      36.828  20.569   8.829  1.00  0.00           C  
ATOM   1820  N   TYR A1448      39.523  17.438  11.452  1.00  0.00           N  
ATOM   1821  CA  TYR A1448      40.545  18.317  12.013  1.00  0.00           C  
ATOM   1822  C   TYR A1448      41.184  17.829  13.314  1.00  0.00           C  
ATOM   1823  O   TYR A1448      42.059  18.496  13.872  1.00  0.00           O  
ATOM   1824  CB  TYR A1448      39.965  19.719  12.248  1.00  0.00           C  
ATOM   1825  CG  TYR A1448      38.702  19.727  13.071  1.00  0.00           C  
ATOM   1826  CD1 TYR A1448      37.452  19.794  12.454  1.00  0.00           C  
ATOM   1827  CD2 TYR A1448      38.744  19.606  14.460  1.00  0.00           C  
ATOM   1828  CE1 TYR A1448      36.273  19.737  13.204  1.00  0.00           C  
ATOM   1829  CE2 TYR A1448      37.569  19.548  15.219  1.00  0.00           C  
ATOM   1830  CZ  TYR A1448      36.340  19.612  14.581  1.00  0.00           C  
ATOM   1831  OH  TYR A1448      35.175  19.540  15.326  1.00  0.00           O  
ATOM   1832  N   GLY A1456      40.748  16.682  13.820  1.00  0.00           N  
ATOM   1833  CA  GLY A1456      41.353  16.198  15.045  1.00  0.00           C  
ATOM   1834  C   GLY A1456      40.625  15.056  15.716  1.00  0.00           C  
ATOM   1835  O   GLY A1456      39.448  14.809  15.453  1.00  0.00           O  
ATOM   1836  N   PRO A1457      41.313  14.330  16.607  1.00  0.00           N  
ATOM   1837  CA  PRO A1457      40.703  13.208  17.316  1.00  0.00           C  
ATOM   1838  C   PRO A1457      39.750  13.687  18.398  1.00  0.00           C  
ATOM   1839  O   PRO A1457      39.824  14.834  18.852  1.00  0.00           O  
ATOM   1840  CB  PRO A1457      41.907  12.460  17.871  1.00  0.00           C  
ATOM   1841  CG  PRO A1457      42.839  13.567  18.197  1.00  0.00           C  
ATOM   1842  CD  PRO A1457      42.723  14.505  16.999  1.00  0.00           C  
ATOM   1843  N   LYS A1458      38.864  12.796  18.831  1.00  0.00           N  
ATOM   1844  CA  LYS A1458      37.863  13.165  19.814  1.00  0.00           C  
ATOM   1845  C   LYS A1458      37.623  12.152  20.913  1.00  0.00           C  
ATOM   1846  O   LYS A1458      37.564  10.953  20.645  1.00  0.00           O  
ATOM   1847  CB  LYS A1458      36.517  13.366  19.115  1.00  0.00           C  
ATOM   1848  CG  LYS A1458      36.588  14.171  17.837  1.00  0.00           C  
ATOM   1849  CD  LYS A1458      35.382  13.961  16.929  1.00  0.00           C  
ATOM   1850  CE  LYS A1458      34.072  14.139  17.641  1.00  0.00           C  
ATOM   1851  NZ  LYS A1458      33.638  12.841  18.191  1.00  0.00           N  
ATOM   1852  N   ILE A1459      37.484  12.644  22.139  1.00  0.00           N  
ATOM   1853  CA  ILE A1459      37.107  11.791  23.259  1.00  0.00           C  
ATOM   1854  C   ILE A1459      35.590  11.938  23.198  1.00  0.00           C  
ATOM   1855  O   ILE A1459      35.071  13.056  23.281  1.00  0.00           O  
ATOM   1856  CB  ILE A1459      37.573  12.333  24.618  1.00  0.00           C  
ATOM   1857  CG1 ILE A1459      39.098  12.260  24.714  1.00  0.00           C  
ATOM   1858  CG2 ILE A1459      36.921  11.507  25.761  1.00  0.00           C  
ATOM   1859  CD1 ILE A1459      39.660  12.860  25.977  1.00  0.00           C  
ATOM   1860  N   GLU A1460      34.891  10.825  23.028  1.00  0.00           N  
ATOM   1861  CA  GLU A1460      33.435  10.831  22.930  1.00  0.00           C  
ATOM   1862  C   GLU A1460      32.792  10.310  24.199  1.00  0.00           C  
ATOM   1863  O   GLU A1460      33.166   9.252  24.683  1.00  0.00           O  
ATOM   1864  CB  GLU A1460      32.969   9.935  21.774  1.00  0.00           C  
ATOM   1865  CG  GLU A1460      33.362  10.398  20.381  1.00  0.00           C  
ATOM   1866  CD  GLU A1460      32.712   9.580  19.266  1.00  0.00           C  
ATOM   1867  OE1 GLU A1460      31.714   8.857  19.534  1.00  0.00           O  
ATOM   1868  OE2 GLU A1460      33.190   9.681  18.104  1.00  0.00           O  
ATOM   1869  N   PHE A1461      31.835  11.057  24.740  1.00  0.00           N  
ATOM   1870  CA  PHE A1461      31.114  10.606  25.916  1.00  0.00           C  
ATOM   1871  C   PHE A1461      29.719  10.234  25.421  1.00  0.00           C  
ATOM   1872  O   PHE A1461      28.979  11.098  24.948  1.00  0.00           O  
ATOM   1873  CB  PHE A1461      31.013  11.708  26.976  1.00  0.00           C  
ATOM   1874  CG  PHE A1461      32.331  12.058  27.610  1.00  0.00           C  
ATOM   1875  CD1 PHE A1461      33.171  13.007  27.031  1.00  0.00           C  
ATOM   1876  CD2 PHE A1461      32.756  11.396  28.761  1.00  0.00           C  
ATOM   1877  CE1 PHE A1461      34.421  13.292  27.583  1.00  0.00           C  
ATOM   1878  CE2 PHE A1461      33.998  11.669  29.321  1.00  0.00           C  
ATOM   1879  CZ  PHE A1461      34.836  12.618  28.735  1.00  0.00           C  
ATOM   1880  N   THR A1462      29.372   8.955  25.490  1.00  0.00           N  
ATOM   1881  CA  THR A1462      28.048   8.540  25.045  1.00  0.00           C  
ATOM   1882  C   THR A1462      27.113   8.250  26.194  1.00  0.00           C  
ATOM   1883  O   THR A1462      27.509   7.710  27.230  1.00  0.00           O  
ATOM   1884  CB  THR A1462      28.050   7.277  24.127  1.00  0.00           C  
ATOM   1885  OG1 THR A1462      28.918   6.281  24.668  1.00  0.00           O  
ATOM   1886  CG2 THR A1462      28.481   7.634  22.703  1.00  0.00           C  
ATOM   1887  N   LEU A1463      25.864   8.644  25.985  1.00  0.00           N  
ATOM   1888  CA  LEU A1463      24.799   8.432  26.943  1.00  0.00           C  
ATOM   1889  C   LEU A1463      23.797   7.551  26.211  1.00  0.00           C  
ATOM   1890  O   LEU A1463      23.788   7.507  24.982  1.00  0.00           O  
ATOM   1891  CB  LEU A1463      24.183   9.771  27.354  1.00  0.00           C  
ATOM   1892  CG  LEU A1463      25.162  10.674  28.109  1.00  0.00           C  
ATOM   1893  CD1 LEU A1463      24.456  11.954  28.510  1.00  0.00           C  
ATOM   1894  CD2 LEU A1463      25.705   9.947  29.341  1.00  0.00           C  
ATOM   1895  N   TYR A1464      22.951   6.856  26.958  1.00  0.00           N  
ATOM   1896  CA  TYR A1464      22.017   5.921  26.349  1.00  0.00           C  
ATOM   1897  C   TYR A1464      20.547   6.243  26.533  1.00  0.00           C  
ATOM   1898  O   TYR A1464      20.142   6.772  27.569  1.00  0.00           O  
ATOM   1899  CB  TYR A1464      22.329   4.520  26.878  1.00  0.00           C  
ATOM   1900  CG  TYR A1464      23.728   4.094  26.492  1.00  0.00           C  
ATOM   1901  CD1 TYR A1464      24.845   4.723  27.047  1.00  0.00           C  
ATOM   1902  CD2 TYR A1464      23.932   3.175  25.466  1.00  0.00           C  
ATOM   1903  CE1 TYR A1464      26.128   4.460  26.574  1.00  0.00           C  
ATOM   1904  CE2 TYR A1464      25.205   2.904  24.990  1.00  0.00           C  
ATOM   1905  CZ  TYR A1464      26.296   3.554  25.541  1.00  0.00           C  
ATOM   1906  OH  TYR A1464      27.547   3.328  25.014  1.00  0.00           O  
ATOM   1907  N   ASP A1465      19.751   5.915  25.517  1.00  0.00           N  
ATOM   1908  CA  ASP A1465      18.321   6.169  25.568  1.00  0.00           C  
ATOM   1909  C   ASP A1465      17.553   4.968  26.122  1.00  0.00           C  
ATOM   1910  O   ASP A1465      18.157   3.989  26.553  1.00  0.00           O  
ATOM   1911  CB  ASP A1465      17.787   6.572  24.178  1.00  0.00           C  
ATOM   1912  CG  ASP A1465      17.894   5.462  23.143  1.00  0.00           C  
ATOM   1913  OD1 ASP A1465      18.074   4.284  23.516  1.00  0.00           O  
ATOM   1914  OD2 ASP A1465      17.773   5.780  21.939  1.00  0.00           O  
ATOM   1915  N   CYS A1475      16.226   5.043  26.102  1.00  0.00           N  
ATOM   1916  CA  CYS A1475      15.395   3.967  26.648  1.00  0.00           C  
ATOM   1917  C   CYS A1475      15.571   2.603  25.983  1.00  0.00           C  
ATOM   1918  O   CYS A1475      15.203   1.578  26.570  1.00  0.00           O  
ATOM   1919  CB  CYS A1475      13.912   4.374  26.632  1.00  0.00           C  
ATOM   1920  SG  CYS A1475      13.175   4.664  25.007  1.00  0.00           S  
ATOM   1921  N   LEU A1689      16.119   2.582  24.771  1.00  0.00           N  
ATOM   1922  CA  LEU A1689      16.353   1.324  24.056  1.00  0.00           C  
ATOM   1923  C   LEU A1689      17.815   0.923  24.174  1.00  0.00           C  
ATOM   1924  O   LEU A1689      18.270  -0.014  23.513  1.00  0.00           O  
ATOM   1925  CB  LEU A1689      15.993   1.463  22.578  1.00  0.00           C  
ATOM   1926  CG  LEU A1689      14.520   1.387  22.179  1.00  0.00           C  
ATOM   1927  CD1 LEU A1689      14.391   1.687  20.698  1.00  0.00           C  
ATOM   1928  CD2 LEU A1689      13.965  -0.002  22.497  1.00  0.00           C  
ATOM   1929  N   ASP A1690      18.541   1.641  25.025  1.00  0.00           N  
ATOM   1930  CA  ASP A1690      19.959   1.408  25.256  1.00  0.00           C  
ATOM   1931  C   ASP A1690      20.794   1.653  24.002  1.00  0.00           C  
ATOM   1932  O   ASP A1690      21.807   0.981  23.770  1.00  0.00           O  
ATOM   1933  CB  ASP A1690      20.197  -0.014  25.785  1.00  0.00           C  
ATOM   1934  CG  ASP A1690      21.567  -0.177  26.419  1.00  0.00           C  
ATOM   1935  OD1 ASP A1690      22.011   0.743  27.150  1.00  0.00           O  
ATOM   1936  OD2 ASP A1690      22.197  -1.233  26.199  1.00  0.00           O  
ATOM   1937  N   ARG A1692      20.352   2.607  23.188  1.00  0.00           N  
ATOM   1938  CA  ARG A1692      21.074   2.986  21.977  1.00  0.00           C  
ATOM   1939  C   ARG A1692      22.025   4.099  22.392  1.00  0.00           C  
ATOM   1940  O   ARG A1692      21.669   4.963  23.185  1.00  0.00           O  
ATOM   1941  CB  ARG A1692      20.120   3.494  20.888  1.00  0.00           C  
ATOM   1942  CG  ARG A1692      19.207   2.406  20.319  1.00  0.00           C  
ATOM   1943  CD  ARG A1692      18.224   2.941  19.286  1.00  0.00           C  
ATOM   1944  NE  ARG A1692      17.371   3.994  19.835  1.00  0.00           N  
ATOM   1945  CZ  ARG A1692      16.200   4.353  19.317  1.00  0.00           C  
ATOM   1946  NH1 ARG A1692      15.734   3.742  18.234  1.00  0.00           N  
ATOM   1947  NH2 ARG A1692      15.490   5.316  19.882  1.00  0.00           N  
ATOM   1948  N   ALA A1693      23.235   4.070  21.851  1.00  0.00           N  
ATOM   1949  CA  ALA A1693      24.246   5.056  22.194  1.00  0.00           C  
ATOM   1950  C   ALA A1693      24.111   6.363  21.424  1.00  0.00           C  
ATOM   1951  O   ALA A1693      23.910   6.361  20.213  1.00  0.00           O  
ATOM   1952  CB  ALA A1693      25.635   4.468  21.957  1.00  0.00           C  
ATOM   1953  N   TRP A1700      24.223   7.472  22.146  1.00  0.00           N  
ATOM   1954  CA  TRP A1700      24.163   8.792  21.535  1.00  0.00           C  
ATOM   1955  C   TRP A1700      25.359   9.606  22.004  1.00  0.00           C  
ATOM   1956  O   TRP A1700      25.612   9.722  23.205  1.00  0.00           O  
ATOM   1957  CB  TRP A1700      22.864   9.515  21.903  1.00  0.00           C  
ATOM   1958  CG  TRP A1700      21.653   8.885  21.303  1.00  0.00           C  
ATOM   1959  CD1 TRP A1700      20.826   7.964  21.887  1.00  0.00           C  
ATOM   1960  CD2 TRP A1700      21.151   9.088  19.975  1.00  0.00           C  
ATOM   1961  NE1 TRP A1700      19.839   7.583  21.005  1.00  0.00           N  
ATOM   1962  CE2 TRP A1700      20.018   8.258  19.822  1.00  0.00           C  
ATOM   1963  CE3 TRP A1700      21.556   9.894  18.898  1.00  0.00           C  
ATOM   1964  CZ2 TRP A1700      19.277   8.209  18.632  1.00  0.00           C  
ATOM   1965  CZ3 TRP A1700      20.819   9.848  17.715  1.00  0.00           C  
ATOM   1966  CH2 TRP A1700      19.694   9.008  17.593  1.00  0.00           C  
ATOM   1967  N   GLN A1701      26.110  10.149  21.052  1.00  0.00           N  
ATOM   1968  CA  GLN A1701      27.269  10.953  21.396  1.00  0.00           C  
ATOM   1969  C   GLN A1701      26.793  12.274  21.973  1.00  0.00           C  
ATOM   1970  O   GLN A1701      26.023  13.000  21.340  1.00  0.00           O  
ATOM   1971  CB  GLN A1701      28.128  11.228  20.162  1.00  0.00           C  
ATOM   1972  CG  GLN A1701      29.342  12.108  20.471  1.00  0.00           C  
ATOM   1973  CD  GLN A1701      30.129  12.485  19.227  1.00  0.00           C  
ATOM   1974  OE1 GLN A1701      30.553  11.615  18.460  1.00  0.00           O  
ATOM   1975  NE2 GLN A1701      30.336  13.782  19.025  1.00  0.00           N  
ATOM   1976  N   CYS A1702      27.242  12.579  23.183  1.00  0.00           N  
ATOM   1977  CA  CYS A1702      26.860  13.822  23.830  1.00  0.00           C  
ATOM   1978  C   CYS A1702      28.123  14.633  24.066  1.00  0.00           C  
ATOM   1979  O   CYS A1702      28.568  15.336  23.166  1.00  0.00           O  
ATOM   1980  CB  CYS A1702      26.104  13.525  25.125  1.00  0.00           C  
ATOM   1981  SG  CYS A1702      24.479  12.757  24.785  1.00  0.00           S  
ATOM   1982  N   GLY A1703      28.726  14.518  25.243  1.00  0.00           N  
ATOM   1983  CA  GLY A1703      29.946  15.269  25.505  1.00  0.00           C  
ATOM   1984  C   GLY A1703      31.077  14.896  24.566  1.00  0.00           C  
ATOM   1985  O   GLY A1703      31.150  13.772  24.057  1.00  0.00           O  
ATOM   1986  N   THR A1704      31.958  15.853  24.310  1.00  0.00           N  
ATOM   1987  CA  THR A1704      33.084  15.597  23.429  1.00  0.00           C  
ATOM   1988  C   THR A1704      34.218  16.575  23.701  1.00  0.00           C  
ATOM   1989  O   THR A1704      33.982  17.731  24.059  1.00  0.00           O  
ATOM   1990  CB  THR A1704      32.652  15.677  21.931  1.00  0.00           C  
ATOM   1991  OG1 THR A1704      33.746  15.293  21.088  1.00  0.00           O  
ATOM   1992  CG2 THR A1704      32.202  17.086  21.565  1.00  0.00           C  
ATOM   1993  N   VAL A1705      35.449  16.092  23.556  1.00  0.00           N  
ATOM   1994  CA  VAL A1705      36.639  16.923  23.748  1.00  0.00           C  
ATOM   1995  C   VAL A1705      37.537  16.590  22.553  1.00  0.00           C  
ATOM   1996  O   VAL A1705      37.885  15.436  22.343  1.00  0.00           O  
ATOM   1997  CB  VAL A1705      37.372  16.584  25.060  1.00  0.00           C  
ATOM   1998  CG1 VAL A1705      38.510  17.566  25.278  1.00  0.00           C  
ATOM   1999  CG2 VAL A1705      36.411  16.639  26.237  1.00  0.00           C  
ATOM   2000  N   GLN A1706      37.914  17.601  21.777  1.00  0.00           N  
ATOM   2001  CA  GLN A1706      38.711  17.380  20.571  1.00  0.00           C  
ATOM   2002  C   GLN A1706      39.969  18.234  20.588  1.00  0.00           C  
ATOM   2003  O   GLN A1706      39.940  19.364  21.061  1.00  0.00           O  
ATOM   2004  CB  GLN A1706      37.851  17.717  19.357  1.00  0.00           C  
ATOM   2005  CG  GLN A1706      36.427  17.159  19.506  1.00  0.00           C  
ATOM   2006  CD  GLN A1706      35.454  17.706  18.491  1.00  0.00           C  
ATOM   2007  OE1 GLN A1706      35.791  18.596  17.709  1.00  0.00           O  
ATOM   2008  NE2 GLN A1706      34.223  17.179  18.503  1.00  0.00           N  
ATOM   2009  N   LEU A1707      41.060  17.685  20.058  1.00  0.00           N  
ATOM   2010  CA  LEU A1707      42.351  18.370  20.024  1.00  0.00           C  
ATOM   2011  C   LEU A1707      42.676  18.706  18.583  1.00  0.00           C  
ATOM   2012  O   LEU A1707      42.822  17.816  17.737  1.00  0.00           O  
ATOM   2013  CB  LEU A1707      43.415  17.465  20.635  1.00  0.00           C  
ATOM   2014  CG  LEU A1707      44.764  18.079  20.985  1.00  0.00           C  
ATOM   2015  CD1 LEU A1707      44.597  19.366  21.794  1.00  0.00           C  
ATOM   2016  CD2 LEU A1707      45.539  17.044  21.784  1.00  0.00           C  
ATOM   2017  N   ASP A1708      42.836  20.004  18.338  1.00  0.00           N  
ATOM   2018  CA  ASP A1708      43.030  20.562  17.004  1.00  0.00           C  
ATOM   2019  C   ASP A1708      44.333  21.345  16.819  1.00  0.00           C  
ATOM   2020  O   ASP A1708      44.523  22.398  17.423  1.00  0.00           O  
ATOM   2021  CB  ASP A1708      41.806  21.459  16.759  1.00  0.00           C  
ATOM   2022  CG  ASP A1708      41.743  22.072  15.367  1.00  0.00           C  
ATOM   2023  OD1 ASP A1708      42.703  21.981  14.577  1.00  0.00           O  
ATOM   2024  OD2 ASP A1708      40.680  22.670  15.074  1.00  0.00           O  
ATOM   2025  N   PHE A1709      45.233  20.816  15.991  1.00  0.00           N  
ATOM   2026  CA  PHE A1709      46.496  21.500  15.711  1.00  0.00           C  
ATOM   2027  C   PHE A1709      46.444  22.049  14.290  1.00  0.00           C  
ATOM   2028  O   PHE A1709      47.476  22.448  13.743  1.00  0.00           O  
ATOM   2029  CB  PHE A1709      47.695  20.537  15.777  1.00  0.00           C  
ATOM   2030  CG  PHE A1709      47.903  19.877  17.113  1.00  0.00           C  
ATOM   2031  CD1 PHE A1709      47.751  20.581  18.298  1.00  0.00           C  
ATOM   2032  CD2 PHE A1709      48.328  18.549  17.174  1.00  0.00           C  
ATOM   2033  CE1 PHE A1709      48.023  19.969  19.532  1.00  0.00           C  
ATOM   2034  CE2 PHE A1709      48.603  17.937  18.396  1.00  0.00           C  
ATOM   2035  CZ  PHE A1709      48.450  18.647  19.573  1.00  0.00           C  
ATOM   2036  N   SER A1710      45.258  22.088  13.685  1.00  0.00           N  
ATOM   2037  CA  SER A1710      45.152  22.544  12.301  1.00  0.00           C  
ATOM   2038  C   SER A1710      44.349  23.803  12.002  1.00  0.00           C  
ATOM   2039  O   SER A1710      44.778  24.645  11.211  1.00  0.00           O  
ATOM   2040  CB  SER A1710      44.604  21.409  11.435  1.00  0.00           C  
ATOM   2041  OG  SER A1710      45.561  20.375  11.313  1.00  0.00           O  
ATOM   2042  N   LEU A1725      43.172  23.925  12.604  1.00  0.00           N  
ATOM   2043  CA  LEU A1725      42.338  25.089  12.333  1.00  0.00           C  
ATOM   2044  C   LEU A1725      42.991  26.445  12.616  1.00  0.00           C  
ATOM   2045  O   LEU A1725      42.920  27.348  11.785  1.00  0.00           O  
ATOM   2046  CB  LEU A1725      41.024  24.999  13.111  1.00  0.00           C  
ATOM   2047  CG  LEU A1725      40.165  26.260  13.001  1.00  0.00           C  
ATOM   2048  CD1 LEU A1725      39.687  26.430  11.556  1.00  0.00           C  
ATOM   2049  CD2 LEU A1725      38.971  26.160  13.952  1.00  0.00           C  
ATOM   2050  N   PRO A1726      43.622  26.609  13.793  1.00  0.00           N  
ATOM   2051  CA  PRO A1726      44.261  27.886  14.133  1.00  0.00           C  
ATOM   2052  C   PRO A1726      45.200  28.385  13.047  1.00  0.00           C  
ATOM   2053  O   PRO A1726      45.155  29.550  12.657  1.00  0.00           O  
ATOM   2054  CB  PRO A1726      44.996  27.568  15.431  1.00  0.00           C  
ATOM   2055  CG  PRO A1726      44.100  26.533  16.060  1.00  0.00           C  
ATOM   2056  CD  PRO A1726      43.784  25.639  14.889  1.00  0.00           C  
ATOM   2057  N   SER A1727      46.043  27.489  12.553  1.00  0.00           N  
ATOM   2058  CA  SER A1727      46.994  27.839  11.510  1.00  0.00           C  
ATOM   2059  C   SER A1727      46.303  28.215  10.199  1.00  0.00           C  
ATOM   2060  O   SER A1727      46.689  29.175   9.531  1.00  0.00           O  
ATOM   2061  CB  SER A1727      47.946  26.668  11.265  1.00  0.00           C  
ATOM   2062  OG  SER A1727      48.857  26.984  10.237  1.00  0.00           O  
ATOM   2063  N   ARG A1728      45.278  27.458   9.830  1.00  0.00           N  
ATOM   2064  CA  ARG A1728      44.553  27.718   8.593  1.00  0.00           C  
ATOM   2065  C   ARG A1728      43.855  29.067   8.614  1.00  0.00           C  
ATOM   2066  O   ARG A1728      43.647  29.680   7.568  1.00  0.00           O  
ATOM   2067  CB  ARG A1728      43.535  26.610   8.339  1.00  0.00           C  
ATOM   2068  CG  ARG A1728      44.178  25.345   7.816  1.00  0.00           C  
ATOM   2069  CD  ARG A1728      43.278  24.133   7.945  1.00  0.00           C  
ATOM   2070  NE  ARG A1728      43.816  23.026   7.161  1.00  0.00           N  
ATOM   2071  CZ  ARG A1728      43.500  22.784   5.893  1.00  0.00           C  
ATOM   2072  NH1 ARG A1728      42.633  23.569   5.262  1.00  0.00           N  
ATOM   2073  NH2 ARG A1728      44.079  21.778   5.243  1.00  0.00           N  
ATOM   2074  N   LEU A1729      43.511  29.529   9.809  1.00  0.00           N  
ATOM   2075  CA  LEU A1729      42.829  30.809   9.951  1.00  0.00           C  
ATOM   2076  C   LEU A1729      43.742  31.917  10.453  1.00  0.00           C  
ATOM   2077  O   LEU A1729      43.280  32.941  10.943  1.00  0.00           O  
ATOM   2078  CB  LEU A1729      41.618  30.660  10.877  1.00  0.00           C  
ATOM   2079  CG  LEU A1729      40.521  29.752  10.317  1.00  0.00           C  
ATOM   2080  CD1 LEU A1729      39.374  29.661  11.313  1.00  0.00           C  
ATOM   2081  CD2 LEU A1729      40.029  30.302   8.987  1.00  0.00           C  
ATOM   2082  N   SER A1752      45.046  31.697  10.324  1.00  0.00           N  
ATOM   2083  CA  SER A1752      46.047  32.677  10.719  1.00  0.00           C  
ATOM   2084  C   SER A1752      46.002  33.150  12.170  1.00  0.00           C  
ATOM   2085  O   SER A1752      46.265  34.316  12.451  1.00  0.00           O  
ATOM   2086  CB  SER A1752      45.961  33.889   9.784  1.00  0.00           C  
ATOM   2087  OG  SER A1752      46.045  33.477   8.431  1.00  0.00           O  
ATOM   2088  N   ALA A1753      45.673  32.253  13.094  1.00  0.00           N  
ATOM   2089  CA  ALA A1753      45.637  32.615  14.504  1.00  0.00           C  
ATOM   2090  C   ALA A1753      47.060  32.557  15.042  1.00  0.00           C  
ATOM   2091  O   ALA A1753      47.829  31.682  14.656  1.00  0.00           O  
ATOM   2092  CB  ALA A1753      44.754  31.644  15.281  1.00  0.00           C  
ATOM   2093  N   SER A1757      47.405  33.485  15.929  1.00  0.00           N  
ATOM   2094  CA  SER A1757      48.739  33.495  16.518  1.00  0.00           C  
ATOM   2095  C   SER A1757      48.791  34.336  17.780  1.00  0.00           C  
ATOM   2096  O   SER A1757      47.861  35.082  18.085  1.00  0.00           O  
ATOM   2097  CB  SER A1757      49.764  34.036  15.519  1.00  0.00           C  
ATOM   2098  OG  SER A1757      49.639  35.443  15.368  1.00  0.00           O  
ATOM   2099  N   TYR A1758      49.883  34.196  18.521  1.00  0.00           N  
ATOM   2100  CA  TYR A1758      50.089  34.967  19.734  1.00  0.00           C  
ATOM   2101  C   TYR A1758      51.587  35.168  19.937  1.00  0.00           C  
ATOM   2102  O   TYR A1758      52.398  34.450  19.353  1.00  0.00           O  
ATOM   2103  CB  TYR A1758      49.492  34.262  20.953  1.00  0.00           C  
ATOM   2104  CG  TYR A1758      50.168  32.966  21.328  1.00  0.00           C  
ATOM   2105  CD1 TYR A1758      49.865  31.775  20.665  1.00  0.00           C  
ATOM   2106  CD2 TYR A1758      51.119  32.930  22.348  1.00  0.00           C  
ATOM   2107  CE1 TYR A1758      50.493  30.581  21.007  1.00  0.00           C  
ATOM   2108  CE2 TYR A1758      51.753  31.745  22.700  1.00  0.00           C  
ATOM   2109  CZ  TYR A1758      51.439  30.573  22.028  1.00  0.00           C  
ATOM   2110  OH  TYR A1758      52.079  29.405  22.373  1.00  0.00           O  
ATOM   2111  N   VAL A1759      51.939  36.154  20.756  1.00  0.00           N  
ATOM   2112  CA  VAL A1759      53.337  36.455  21.043  1.00  0.00           C  
ATOM   2113  C   VAL A1759      53.765  35.711  22.305  1.00  0.00           C  
ATOM   2114  O   VAL A1759      53.259  35.976  23.393  1.00  0.00           O  
ATOM   2115  CB  VAL A1759      53.548  37.970  21.259  1.00  0.00           C  
ATOM   2116  CG1 VAL A1759      55.030  38.268  21.439  1.00  0.00           C  
ATOM   2117  CG2 VAL A1759      52.985  38.753  20.075  1.00  0.00           C  
ATOM   2118  N   GLY A1760      54.697  34.777  22.152  1.00  0.00           N  
ATOM   2119  CA  GLY A1760      55.168  34.010  23.291  1.00  0.00           C  
ATOM   2120  C   GLY A1760      56.109  34.796  24.185  1.00  0.00           C  
ATOM   2121  O   GLY A1760      56.484  35.922  23.865  1.00  0.00           O  
ATOM   2122  N   GLU A1764      56.494  34.202  25.310  1.00  0.00           N  
ATOM   2123  CA  GLU A1764      57.395  34.864  26.248  1.00  0.00           C  
ATOM   2124  C   GLU A1764      58.689  35.302  25.572  1.00  0.00           C  
ATOM   2125  O   GLU A1764      59.269  36.332  25.924  1.00  0.00           O  
ATOM   2126  CB  GLU A1764      57.733  33.934  27.407  1.00  0.00           C  
ATOM   2127  CG  GLU A1764      56.544  33.510  28.231  1.00  0.00           C  
ATOM   2128  CD  GLU A1764      56.959  32.777  29.486  1.00  0.00           C  
ATOM   2129  OE1 GLU A1764      57.605  31.711  29.364  1.00  0.00           O  
ATOM   2130  OE2 GLU A1764      56.642  33.268  30.592  1.00  0.00           O  
ATOM   2131  N   ASP A1765      59.133  34.506  24.605  1.00  0.00           N  
ATOM   2132  CA  ASP A1765      60.358  34.786  23.863  1.00  0.00           C  
ATOM   2133  C   ASP A1765      60.159  35.921  22.871  1.00  0.00           C  
ATOM   2134  O   ASP A1765      61.099  36.339  22.191  1.00  0.00           O  
ATOM   2135  CB  ASP A1765      60.812  33.530  23.122  1.00  0.00           C  
ATOM   2136  CG  ASP A1765      59.649  32.742  22.544  1.00  0.00           C  
ATOM   2137  OD1 ASP A1765      58.819  33.339  21.819  1.00  0.00           O  
ATOM   2138  OD2 ASP A1765      59.565  31.524  22.817  1.00  0.00           O  
ATOM   2139  N   ASN A1767      58.922  36.402  22.788  1.00  0.00           N  
ATOM   2140  CA  ASN A1767      58.551  37.499  21.902  1.00  0.00           C  
ATOM   2141  C   ASN A1767      58.420  37.075  20.440  1.00  0.00           C  
ATOM   2142  O   ASN A1767      58.450  37.912  19.539  1.00  0.00           O  
ATOM   2143  CB  ASN A1767      59.564  38.645  22.021  1.00  0.00           C  
ATOM   2144  CG  ASN A1767      58.997  39.970  21.563  1.00  0.00           C  
ATOM   2145  OD1 ASN A1767      58.069  40.505  22.175  1.00  0.00           O  
ATOM   2146  ND2 ASN A1767      59.549  40.511  20.481  1.00  0.00           N  
ATOM   2147  N   GLU A1768      58.273  35.777  20.201  1.00  0.00           N  
ATOM   2148  CA  GLU A1768      58.118  35.293  18.836  1.00  0.00           C  
ATOM   2149  C   GLU A1768      56.701  34.780  18.573  1.00  0.00           C  
ATOM   2150  O   GLU A1768      56.035  34.272  19.473  1.00  0.00           O  
ATOM   2151  CB  GLU A1768      59.119  34.181  18.535  1.00  0.00           C  
ATOM   2152  CG  GLU A1768      59.163  33.798  17.064  1.00  0.00           C  
ATOM   2153  CD  GLU A1768      59.365  35.005  16.156  1.00  0.00           C  
ATOM   2154  OE1 GLU A1768      58.396  35.772  15.953  1.00  0.00           O  
ATOM   2155  OE2 GLU A1768      60.500  35.192  15.650  1.00  0.00           O  
ATOM   2156  N   ARG A1770      56.271  34.918  17.323  1.00  0.00           N  
ATOM   2157  CA  ARG A1770      54.946  34.500  16.866  1.00  0.00           C  
ATOM   2158  C   ARG A1770      54.728  32.986  16.992  1.00  0.00           C  
ATOM   2159  O   ARG A1770      55.490  32.191  16.446  1.00  0.00           O  
ATOM   2160  CB  ARG A1770      54.770  34.938  15.410  1.00  0.00           C  
ATOM   2161  CG  ARG A1770      53.468  34.521  14.748  1.00  0.00           C  
ATOM   2162  CD  ARG A1770      53.576  34.647  13.230  1.00  0.00           C  
ATOM   2163  NE  ARG A1770      52.354  34.224  12.548  1.00  0.00           N  
ATOM   2164  CZ  ARG A1770      51.232  34.936  12.512  1.00  0.00           C  
ATOM   2165  NH1 ARG A1770      51.175  36.117  13.118  1.00  0.00           N  
ATOM   2166  NH2 ARG A1770      50.159  34.461  11.886  1.00  0.00           N  
ATOM   2167  N   LYS A1771      53.679  32.595  17.712  1.00  0.00           N  
ATOM   2168  CA  LYS A1771      53.361  31.184  17.906  1.00  0.00           C  
ATOM   2169  C   LYS A1771      51.908  30.952  17.493  1.00  0.00           C  
ATOM   2170  O   LYS A1771      51.094  31.873  17.538  1.00  0.00           O  
ATOM   2171  CB  LYS A1771      53.509  30.799  19.379  1.00  0.00           C  
ATOM   2172  CG  LYS A1771      54.785  31.267  20.069  1.00  0.00           C  
ATOM   2173  CD  LYS A1771      55.912  30.257  19.962  1.00  0.00           C  
ATOM   2174  CE  LYS A1771      57.093  30.703  20.823  1.00  0.00           C  
ATOM   2175  NZ  LYS A1771      58.263  29.780  20.757  1.00  0.00           N  
ATOM   2176  N   VAL A1772      51.588  29.727  17.090  1.00  0.00           N  
ATOM   2177  CA  VAL A1772      50.225  29.384  16.706  1.00  0.00           C  
ATOM   2178  C   VAL A1772      49.607  28.660  17.891  1.00  0.00           C  
ATOM   2179  O   VAL A1772      50.182  27.708  18.416  1.00  0.00           O  
ATOM   2180  CB  VAL A1772      50.201  28.462  15.478  1.00  0.00           C  
ATOM   2181  CG1 VAL A1772      48.765  28.049  15.159  1.00  0.00           C  
ATOM   2182  CG2 VAL A1772      50.836  29.178  14.289  1.00  0.00           C  
ATOM   2183  N   PRO A1773      48.425  29.104  18.339  1.00  0.00           N  
ATOM   2184  CA  PRO A1773      47.817  28.425  19.482  1.00  0.00           C  
ATOM   2185  C   PRO A1773      47.197  27.076  19.146  1.00  0.00           C  
ATOM   2186  O   PRO A1773      46.782  26.837  18.016  1.00  0.00           O  
ATOM   2187  CB  PRO A1773      46.760  29.421  19.942  1.00  0.00           C  
ATOM   2188  CG  PRO A1773      46.295  30.017  18.640  1.00  0.00           C  
ATOM   2189  CD  PRO A1773      47.612  30.256  17.908  1.00  0.00           C  
ATOM   2190  N   VAL A1774      47.150  26.203  20.144  1.00  0.00           N  
ATOM   2191  CA  VAL A1774      46.518  24.903  20.004  1.00  0.00           C  
ATOM   2192  C   VAL A1774      45.063  25.202  20.345  1.00  0.00           C  
ATOM   2193  O   VAL A1774      44.790  26.119  21.117  1.00  0.00           O  
ATOM   2194  CB  VAL A1774      47.039  23.898  21.052  1.00  0.00           C  
ATOM   2195  CG1 VAL A1774      46.254  22.596  20.960  1.00  0.00           C  
ATOM   2196  CG2 VAL A1774      48.526  23.656  20.847  1.00  0.00           C  
ATOM   2197  N   MET A1775      44.134  24.456  19.768  1.00  0.00           N  
ATOM   2198  CA  MET A1775      42.741  24.688  20.097  1.00  0.00           C  
ATOM   2199  C   MET A1775      42.088  23.393  20.557  1.00  0.00           C  
ATOM   2200  O   MET A1775      42.247  22.341  19.940  1.00  0.00           O  
ATOM   2201  CB  MET A1775      41.975  25.262  18.897  1.00  0.00           C  
ATOM   2202  CG  MET A1775      40.646  25.944  19.281  1.00  0.00           C  
ATOM   2203  SD  MET A1775      39.788  26.771  17.891  1.00  0.00           S  
ATOM   2204  CE  MET A1775      41.126  27.053  16.814  1.00  0.00           C  
ATOM   2205  N   ILE A1776      41.383  23.476  21.675  1.00  0.00           N  
ATOM   2206  CA  ILE A1776      40.661  22.331  22.185  1.00  0.00           C  
ATOM   2207  C   ILE A1776      39.189  22.639  21.963  1.00  0.00           C  
ATOM   2208  O   ILE A1776      38.727  23.722  22.318  1.00  0.00           O  
ATOM   2209  CB  ILE A1776      40.906  22.133  23.686  1.00  0.00           C  
ATOM   2210  CG1 ILE A1776      42.379  21.770  23.920  1.00  0.00           C  
ATOM   2211  CG2 ILE A1776      39.987  21.037  24.224  1.00  0.00           C  
ATOM   2212  CD1 ILE A1776      42.788  21.829  25.380  1.00  0.00           C  
ATOM   2213  N   HIS A1777      38.468  21.713  21.340  1.00  0.00           N  
ATOM   2214  CA  HIS A1777      37.033  21.898  21.123  1.00  0.00           C  
ATOM   2215  C   HIS A1777      36.319  21.059  22.176  1.00  0.00           C  
ATOM   2216  O   HIS A1777      36.759  19.954  22.485  1.00  0.00           O  
ATOM   2217  CB  HIS A1777      36.566  21.328  19.775  1.00  0.00           C  
ATOM   2218  CG  HIS A1777      37.326  21.823  18.589  1.00  0.00           C  
ATOM   2219  ND1 HIS A1777      36.698  22.271  17.449  1.00  0.00           N  
ATOM   2220  CD2 HIS A1777      38.652  21.856  18.323  1.00  0.00           C  
ATOM   2221  CE1 HIS A1777      37.600  22.559  16.529  1.00  0.00           C  
ATOM   2222  NE2 HIS A1777      38.794  22.316  17.036  1.00  0.00           N  
ATOM   2223  N   ARG A1778      35.227  21.565  22.735  1.00  0.00           N  
ATOM   2224  CA  ARG A1778      34.479  20.736  23.666  1.00  0.00           C  
ATOM   2225  C   ARG A1778      33.042  21.159  23.858  1.00  0.00           C  
ATOM   2226  O   ARG A1778      32.718  22.347  23.864  1.00  0.00           O  
ATOM   2227  CB  ARG A1778      35.188  20.624  25.031  1.00  0.00           C  
ATOM   2228  CG  ARG A1778      34.484  21.296  26.205  1.00  0.00           C  
ATOM   2229  CD  ARG A1778      34.742  22.787  26.210  1.00  0.00           C  
ATOM   2230  NE  ARG A1778      34.077  23.442  27.339  1.00  0.00           N  
ATOM   2231  CZ  ARG A1778      32.786  23.769  27.363  1.00  0.00           C  
ATOM   2232  NH1 ARG A1778      32.005  23.507  26.323  1.00  0.00           N  
ATOM   2233  NH2 ARG A1778      32.282  24.378  28.425  1.00  0.00           N  
ATOM   2234  N   ALA A1779      32.174  20.161  23.962  1.00  0.00           N  
ATOM   2235  CA  ALA A1779      30.760  20.395  24.229  1.00  0.00           C  
ATOM   2236  C   ALA A1779      30.528  19.474  25.417  1.00  0.00           C  
ATOM   2237  O   ALA A1779      31.015  18.348  25.424  1.00  0.00           O  
ATOM   2238  CB  ALA A1779      29.898  19.975  23.039  1.00  0.00           C  
ATOM   2239  N   ILE A1780      29.830  19.938  26.446  1.00  0.00           N  
ATOM   2240  CA  ILE A1780      29.616  19.057  27.593  1.00  0.00           C  
ATOM   2241  C   ILE A1780      28.301  18.310  27.451  1.00  0.00           C  
ATOM   2242  O   ILE A1780      28.261  17.082  27.532  1.00  0.00           O  
ATOM   2243  CB  ILE A1780      29.634  19.847  28.921  1.00  0.00           C  
ATOM   2244  CG1 ILE A1780      30.958  20.601  29.052  1.00  0.00           C  
ATOM   2245  CG2 ILE A1780      29.466  18.896  30.097  1.00  0.00           C  
ATOM   2246  CD1 ILE A1780      32.193  19.703  29.165  1.00  0.00           C  
ATOM   2247  N   LEU A1781      27.219  19.044  27.225  1.00  0.00           N  
ATOM   2248  CA  LEU A1781      25.934  18.391  27.055  1.00  0.00           C  
ATOM   2249  C   LEU A1781      25.830  17.816  25.647  1.00  0.00           C  
ATOM   2250  O   LEU A1781      25.101  16.855  25.425  1.00  0.00           O  
ATOM   2251  CB  LEU A1781      24.784  19.379  27.286  1.00  0.00           C  
ATOM   2252  CG  LEU A1781      24.754  20.143  28.614  1.00  0.00           C  
ATOM   2253  CD1 LEU A1781      23.434  20.898  28.703  1.00  0.00           C  
ATOM   2254  CD2 LEU A1781      24.903  19.191  29.794  1.00  0.00           C  
ATOM   2255  N   GLY A1782      26.567  18.397  24.705  1.00  0.00           N  
ATOM   2256  CA  GLY A1782      26.511  17.950  23.321  1.00  0.00           C  
ATOM   2257  C   GLY A1782      25.674  18.986  22.597  1.00  0.00           C  
ATOM   2258  O   GLY A1782      26.201  19.974  22.061  1.00  0.00           O  
ATOM   2259  N   SER A1783      24.372  18.746  22.531  1.00  0.00           N  
ATOM   2260  CA  SER A1783      23.457  19.734  21.974  1.00  0.00           C  
ATOM   2261  C   SER A1783      22.322  19.759  22.986  1.00  0.00           C  
ATOM   2262  O   SER A1783      22.042  18.749  23.639  1.00  0.00           O  
ATOM   2263  CB  SER A1783      22.932  19.353  20.580  1.00  0.00           C  
ATOM   2264  OG  SER A1783      22.107  18.204  20.623  1.00  0.00           O  
ATOM   2265  N   MET A1784      21.700  20.916  23.149  1.00  0.00           N  
ATOM   2266  CA  MET A1784      20.601  21.043  24.094  1.00  0.00           C  
ATOM   2267  C   MET A1784      19.463  20.108  23.692  1.00  0.00           C  
ATOM   2268  O   MET A1784      18.824  19.472  24.540  1.00  0.00           O  
ATOM   2269  CB  MET A1784      20.119  22.490  24.122  1.00  0.00           C  
ATOM   2270  CG  MET A1784      21.240  23.516  24.364  1.00  0.00           C  
ATOM   2271  SD  MET A1784      22.081  23.367  25.971  1.00  0.00           S  
ATOM   2272  CE  MET A1784      20.737  23.075  26.929  1.00  0.00           C  
ATOM   2273  N   GLU A1785      19.214  20.025  22.390  1.00  0.00           N  
ATOM   2274  CA  GLU A1785      18.158  19.159  21.870  1.00  0.00           C  
ATOM   2275  C   GLU A1785      18.385  17.694  22.239  1.00  0.00           C  
ATOM   2276  O   GLU A1785      17.513  17.036  22.820  1.00  0.00           O  
ATOM   2277  CB  GLU A1785      18.085  19.271  20.343  1.00  0.00           C  
ATOM   2278  CG  GLU A1785      17.454  20.560  19.844  1.00  0.00           C  
ATOM   2279  CD  GLU A1785      18.312  21.792  20.065  1.00  0.00           C  
ATOM   2280  OE1 GLU A1785      17.743  22.905  19.985  1.00  0.00           O  
ATOM   2281  OE2 GLU A1785      19.534  21.676  20.294  1.00  0.00           O  
ATOM   2282  N   ARG A1786      19.554  17.175  21.886  1.00  0.00           N  
ATOM   2283  CA  ARG A1786      19.846  15.780  22.176  1.00  0.00           C  
ATOM   2284  C   ARG A1786      19.919  15.513  23.673  1.00  0.00           C  
ATOM   2285  O   ARG A1786      19.431  14.475  24.142  1.00  0.00           O  
ATOM   2286  CB  ARG A1786      21.150  15.361  21.499  1.00  0.00           C  
ATOM   2287  CG  ARG A1786      21.557  13.926  21.802  1.00  0.00           C  
ATOM   2288  CD  ARG A1786      22.798  13.546  21.009  1.00  0.00           C  
ATOM   2289  NE  ARG A1786      22.474  13.457  19.592  1.00  0.00           N  
ATOM   2290  CZ  ARG A1786      23.338  13.146  18.634  1.00  0.00           C  
ATOM   2291  NH1 ARG A1786      24.603  12.875  18.933  1.00  0.00           N  
ATOM   2292  NH2 ARG A1786      22.930  13.129  17.366  1.00  0.00           N  
ATOM   2293  N   PHE A1787      20.498  16.445  24.433  1.00  0.00           N  
ATOM   2294  CA  PHE A1787      20.593  16.218  25.873  1.00  0.00           C  
ATOM   2295  C   PHE A1787      19.197  16.181  26.506  1.00  0.00           C  
ATOM   2296  O   PHE A1787      18.922  15.342  27.367  1.00  0.00           O  
ATOM   2297  CB  PHE A1787      21.458  17.289  26.546  1.00  0.00           C  
ATOM   2298  CG  PHE A1787      21.926  16.906  27.923  1.00  0.00           C  
ATOM   2299  CD1 PHE A1787      22.957  15.989  28.087  1.00  0.00           C  
ATOM   2300  CD2 PHE A1787      21.338  17.465  29.049  1.00  0.00           C  
ATOM   2301  CE1 PHE A1787      23.403  15.630  29.367  1.00  0.00           C  
ATOM   2302  CE2 PHE A1787      21.775  17.114  30.341  1.00  0.00           C  
ATOM   2303  CZ  PHE A1787      22.808  16.196  30.499  1.00  0.00           C  
ATOM   2304  N   ILE A1788      18.310  17.070  26.076  1.00  0.00           N  
ATOM   2305  CA  ILE A1788      16.962  17.064  26.624  1.00  0.00           C  
ATOM   2306  C   ILE A1788      16.253  15.766  26.247  1.00  0.00           C  
ATOM   2307  O   ILE A1788      15.460  15.237  27.029  1.00  0.00           O  
ATOM   2308  CB  ILE A1788      16.168  18.297  26.151  1.00  0.00           C  
ATOM   2309  CG1 ILE A1788      16.731  19.541  26.848  1.00  0.00           C  
ATOM   2310  CG2 ILE A1788      14.682  18.130  26.475  1.00  0.00           C  
ATOM   2311  CD1 ILE A1788      16.183  20.857  26.323  1.00  0.00           C  
ATOM   2312  N   GLY A1789      16.548  15.241  25.058  1.00  0.00           N  
ATOM   2313  CA  GLY A1789      15.927  13.990  24.661  1.00  0.00           C  
ATOM   2314  C   GLY A1789      16.371  12.899  25.616  1.00  0.00           C  
ATOM   2315  O   GLY A1789      15.563  12.085  26.070  1.00  0.00           O  
ATOM   2316  N   ILE A1790      17.666  12.890  25.920  1.00  0.00           N  
ATOM   2317  CA  ILE A1790      18.236  11.906  26.829  1.00  0.00           C  
ATOM   2318  C   ILE A1790      17.636  12.047  28.230  1.00  0.00           C  
ATOM   2319  O   ILE A1790      17.272  11.046  28.846  1.00  0.00           O  
ATOM   2320  CB  ILE A1790      19.780  12.044  26.919  1.00  0.00           C  
ATOM   2321  CG1 ILE A1790      20.431  11.527  25.631  1.00  0.00           C  
ATOM   2322  CG2 ILE A1790      20.307  11.278  28.140  1.00  0.00           C  
ATOM   2323  CD1 ILE A1790      20.442  10.017  25.494  1.00  0.00           C  
ATOM   2324  N   LEU A1791      17.520  13.274  28.729  1.00  0.00           N  
ATOM   2325  CA  LEU A1791      16.963  13.487  30.065  1.00  0.00           C  
ATOM   2326  C   LEU A1791      15.510  13.063  30.148  1.00  0.00           C  
ATOM   2327  O   LEU A1791      15.074  12.488  31.150  1.00  0.00           O  
ATOM   2328  CB  LEU A1791      17.065  14.964  30.471  1.00  0.00           C  
ATOM   2329  CG  LEU A1791      18.473  15.519  30.676  1.00  0.00           C  
ATOM   2330  CD1 LEU A1791      18.379  16.984  31.073  1.00  0.00           C  
ATOM   2331  CD2 LEU A1791      19.202  14.717  31.741  1.00  0.00           C  
ATOM   2332  N   THR A1792      14.753  13.350  29.092  1.00  0.00           N  
ATOM   2333  CA  THR A1792      13.344  13.019  29.086  1.00  0.00           C  
ATOM   2334  C   THR A1792      13.151  11.519  29.257  1.00  0.00           C  
ATOM   2335  O   THR A1792      12.297  11.081  30.021  1.00  0.00           O  
ATOM   2336  CB  THR A1792      12.676  13.497  27.786  1.00  0.00           C  
ATOM   2337  OG1 THR A1792      12.846  14.918  27.677  1.00  0.00           O  
ATOM   2338  CG2 THR A1792      11.180  13.167  27.797  1.00  0.00           C  
ATOM   2339  N   GLU A1793      13.943  10.729  28.545  1.00  0.00           N  
ATOM   2340  CA  GLU A1793      13.830   9.285  28.652  1.00  0.00           C  
ATOM   2341  C   GLU A1793      14.432   8.780  29.968  1.00  0.00           C  
ATOM   2342  O   GLU A1793      13.874   7.878  30.594  1.00  0.00           O  
ATOM   2343  CB  GLU A1793      14.482   8.616  27.430  1.00  0.00           C  
ATOM   2344  CG  GLU A1793      13.833   9.090  26.116  1.00  0.00           C  
ATOM   2345  CD  GLU A1793      14.108   8.202  24.904  1.00  0.00           C  
ATOM   2346  OE1 GLU A1793      14.886   7.226  25.016  1.00  0.00           O  
ATOM   2347  OE2 GLU A1793      13.533   8.485  23.825  1.00  0.00           O  
ATOM   2348  N   GLU A1794      15.547   9.369  30.398  1.00  0.00           N  
ATOM   2349  CA  GLU A1794      16.189   8.951  31.649  1.00  0.00           C  
ATOM   2350  C   GLU A1794      15.239   9.106  32.832  1.00  0.00           C  
ATOM   2351  O   GLU A1794      15.151   8.225  33.698  1.00  0.00           O  
ATOM   2352  CB  GLU A1794      17.448   9.784  31.909  1.00  0.00           C  
ATOM   2353  CG  GLU A1794      18.033   9.616  33.314  1.00  0.00           C  
ATOM   2354  CD  GLU A1794      18.814   8.326  33.482  1.00  0.00           C  
ATOM   2355  OE1 GLU A1794      18.549   7.364  32.733  1.00  0.00           O  
ATOM   2356  OE2 GLU A1794      19.692   8.266  34.379  1.00  0.00           O  
ATOM   2357  N   PHE A1795      14.523  10.223  32.861  1.00  0.00           N  
ATOM   2358  CA  PHE A1795      13.589  10.514  33.951  1.00  0.00           C  
ATOM   2359  C   PHE A1795      12.144  10.114  33.655  1.00  0.00           C  
ATOM   2360  O   PHE A1795      11.279  10.224  34.519  1.00  0.00           O  
ATOM   2361  CB  PHE A1795      13.610  12.012  34.286  1.00  0.00           C  
ATOM   2362  CG  PHE A1795      14.961  12.539  34.702  1.00  0.00           C  
ATOM   2363  CD1 PHE A1795      15.679  11.943  35.735  1.00  0.00           C  
ATOM   2364  CD2 PHE A1795      15.491  13.667  34.080  1.00  0.00           C  
ATOM   2365  CE1 PHE A1795      16.923  12.463  36.147  1.00  0.00           C  
ATOM   2366  CE2 PHE A1795      16.724  14.198  34.479  1.00  0.00           C  
ATOM   2367  CZ  PHE A1795      17.440  13.592  35.517  1.00  0.00           C  
ATOM   2368  N   ALA A1796      11.884   9.652  32.435  1.00  0.00           N  
ATOM   2369  CA  ALA A1796      10.531   9.275  32.019  1.00  0.00           C  
ATOM   2370  C   ALA A1796       9.553  10.437  32.237  1.00  0.00           C  
ATOM   2371  O   ALA A1796       8.374  10.243  32.560  1.00  0.00           O  
ATOM   2372  CB  ALA A1796      10.071   8.019  32.786  1.00  0.00           C  
ATOM   2373  N   GLY A1797      10.040  11.658  32.030  1.00  0.00           N  
ATOM   2374  CA  GLY A1797       9.200  12.827  32.211  1.00  0.00           C  
ATOM   2375  C   GLY A1797       9.195  13.393  33.620  1.00  0.00           C  
ATOM   2376  O   GLY A1797       8.725  14.512  33.834  1.00  0.00           O  
ATOM   2377  N   PHE A1798       9.701  12.624  34.586  1.00  0.00           N  
ATOM   2378  CA  PHE A1798       9.750  13.095  35.976  1.00  0.00           C  
ATOM   2379  C   PHE A1798      10.981  13.974  36.175  1.00  0.00           C  
ATOM   2380  O   PHE A1798      11.925  13.619  36.879  1.00  0.00           O  
ATOM   2381  CB  PHE A1798       9.795  11.910  36.947  1.00  0.00           C  
ATOM   2382  CG  PHE A1798       8.516  11.132  37.014  1.00  0.00           C  
ATOM   2383  CD1 PHE A1798       8.247  10.120  36.096  1.00  0.00           C  
ATOM   2384  CD2 PHE A1798       7.566  11.426  37.983  1.00  0.00           C  
ATOM   2385  CE1 PHE A1798       7.045   9.409  36.144  1.00  0.00           C  
ATOM   2386  CE2 PHE A1798       6.361  10.723  38.043  1.00  0.00           C  
ATOM   2387  CZ  PHE A1798       6.099   9.713  37.122  1.00  0.00           C  
ATOM   2388  N   PHE A1799      10.965  15.133  35.537  1.00  0.00           N  
ATOM   2389  CA  PHE A1799      12.085  16.053  35.619  1.00  0.00           C  
ATOM   2390  C   PHE A1799      12.321  16.520  37.037  1.00  0.00           C  
ATOM   2391  O   PHE A1799      11.368  16.793  37.761  1.00  0.00           O  
ATOM   2392  CB  PHE A1799      11.809  17.281  34.752  1.00  0.00           C  
ATOM   2393  CG  PHE A1799      11.793  16.991  33.283  1.00  0.00           C  
ATOM   2394  CD1 PHE A1799      12.977  16.732  32.600  1.00  0.00           C  
ATOM   2395  CD2 PHE A1799      10.591  16.969  32.582  1.00  0.00           C  
ATOM   2396  CE1 PHE A1799      12.961  16.451  31.230  1.00  0.00           C  
ATOM   2397  CE2 PHE A1799      10.567  16.690  31.223  1.00  0.00           C  
ATOM   2398  CZ  PHE A1799      11.751  16.431  30.547  1.00  0.00           C  
ATOM   2399  N   PRO A1800      13.596  16.614  37.447  1.00  0.00           N  
ATOM   2400  CA  PRO A1800      13.943  17.076  38.796  1.00  0.00           C  
ATOM   2401  C   PRO A1800      13.284  18.443  38.928  1.00  0.00           C  
ATOM   2402  O   PRO A1800      13.199  19.197  37.950  1.00  0.00           O  
ATOM   2403  CB  PRO A1800      15.463  17.176  38.747  1.00  0.00           C  
ATOM   2404  CG  PRO A1800      15.842  16.075  37.801  1.00  0.00           C  
ATOM   2405  CD  PRO A1800      14.800  16.211  36.699  1.00  0.00           C  
ATOM   2406  N   THR A1801      12.836  18.782  40.133  1.00  0.00           N  
ATOM   2407  CA  THR A1801      12.143  20.038  40.361  1.00  0.00           C  
ATOM   2408  C   THR A1801      12.772  21.278  39.719  1.00  0.00           C  
ATOM   2409  O   THR A1801      12.060  22.098  39.151  1.00  0.00           O  
ATOM   2410  CB  THR A1801      11.945  20.277  41.875  1.00  0.00           C  
ATOM   2411  OG1 THR A1801      11.198  19.178  42.417  1.00  0.00           O  
ATOM   2412  CG2 THR A1801      11.168  21.550  42.123  1.00  0.00           C  
ATOM   2413  N   TRP A1802      14.092  21.409  39.778  1.00  0.00           N  
ATOM   2414  CA  TRP A1802      14.730  22.583  39.195  1.00  0.00           C  
ATOM   2415  C   TRP A1802      14.518  22.689  37.680  1.00  0.00           C  
ATOM   2416  O   TRP A1802      14.550  23.783  37.128  1.00  0.00           O  
ATOM   2417  CB  TRP A1802      16.233  22.621  39.525  1.00  0.00           C  
ATOM   2418  CG  TRP A1802      17.073  21.596  38.847  1.00  0.00           C  
ATOM   2419  CD1 TRP A1802      17.248  20.293  39.216  1.00  0.00           C  
ATOM   2420  CD2 TRP A1802      17.931  21.811  37.715  1.00  0.00           C  
ATOM   2421  NE1 TRP A1802      18.171  19.685  38.393  1.00  0.00           N  
ATOM   2422  CE2 TRP A1802      18.605  20.596  37.464  1.00  0.00           C  
ATOM   2423  CE3 TRP A1802      18.195  22.921  36.893  1.00  0.00           C  
ATOM   2424  CZ2 TRP A1802      19.535  20.451  36.426  1.00  0.00           C  
ATOM   2425  CZ3 TRP A1802      19.127  22.776  35.854  1.00  0.00           C  
ATOM   2426  CH2 TRP A1802      19.783  21.550  35.634  1.00  0.00           C  
ATOM   2427  N   LEU A1803      14.275  21.557  37.025  1.00  0.00           N  
ATOM   2428  CA  LEU A1803      14.050  21.534  35.576  1.00  0.00           C  
ATOM   2429  C   LEU A1803      12.574  21.469  35.183  1.00  0.00           C  
ATOM   2430  O   LEU A1803      12.225  21.733  34.034  1.00  0.00           O  
ATOM   2431  CB  LEU A1803      14.745  20.319  34.950  1.00  0.00           C  
ATOM   2432  CG  LEU A1803      16.244  20.380  34.703  1.00  0.00           C  
ATOM   2433  CD1 LEU A1803      16.749  19.023  34.220  1.00  0.00           C  
ATOM   2434  CD2 LEU A1803      16.527  21.460  33.662  1.00  0.00           C  
ATOM   2435  N   ALA A1804      11.696  21.127  36.125  1.00  0.00           N  
ATOM   2436  CA  ALA A1804      10.278  20.985  35.804  1.00  0.00           C  
ATOM   2437  C   ALA A1804       9.627  22.253  35.250  1.00  0.00           C  
ATOM   2438  O   ALA A1804       9.708  23.330  35.860  1.00  0.00           O  
ATOM   2439  CB  ALA A1804       9.504  20.483  37.040  1.00  0.00           C  
ATOM   2440  N   PRO A1805       8.983  22.144  34.073  1.00  0.00           N  
ATOM   2441  CA  PRO A1805       8.330  23.319  33.479  1.00  0.00           C  
ATOM   2442  C   PRO A1805       7.412  24.002  34.494  1.00  0.00           C  
ATOM   2443  O   PRO A1805       7.430  25.221  34.631  1.00  0.00           O  
ATOM   2444  CB  PRO A1805       7.558  22.735  32.295  1.00  0.00           C  
ATOM   2445  CG  PRO A1805       8.413  21.574  31.859  1.00  0.00           C  
ATOM   2446  CD  PRO A1805       8.907  20.971  33.175  1.00  0.00           C  
ATOM   2447  N   VAL A1806       6.591  23.208  35.177  1.00  0.00           N  
ATOM   2448  CA  VAL A1806       5.695  23.718  36.218  1.00  0.00           C  
ATOM   2449  C   VAL A1806       6.098  22.947  37.469  1.00  0.00           C  
ATOM   2450  O   VAL A1806       6.012  21.718  37.509  1.00  0.00           O  
ATOM   2451  CB  VAL A1806       4.216  23.450  35.896  1.00  0.00           C  
ATOM   2452  CG1 VAL A1806       3.357  23.844  37.089  1.00  0.00           C  
ATOM   2453  CG2 VAL A1806       3.800  24.238  34.640  1.00  0.00           C  
ATOM   2454  N   GLN A1807       6.548  23.668  38.488  1.00  0.00           N  
ATOM   2455  CA  GLN A1807       7.029  23.021  39.709  1.00  0.00           C  
ATOM   2456  C   GLN A1807       5.956  22.743  40.730  1.00  0.00           C  
ATOM   2457  O   GLN A1807       6.020  21.736  41.439  1.00  0.00           O  
ATOM   2458  CB  GLN A1807       8.131  23.871  40.338  1.00  0.00           C  
ATOM   2459  CG  GLN A1807       9.332  24.023  39.409  1.00  0.00           C  
ATOM   2460  CD  GLN A1807      10.271  25.140  39.821  1.00  0.00           C  
ATOM   2461  OE1 GLN A1807       9.833  26.213  40.229  1.00  0.00           O  
ATOM   2462  NE2 GLN A1807      11.574  24.900  39.686  1.00  0.00           N  
ATOM   2463  N   VAL A1808       4.969  23.629  40.789  1.00  0.00           N  
ATOM   2464  CA  VAL A1808       3.878  23.505  41.745  1.00  0.00           C  
ATOM   2465  C   VAL A1808       2.525  23.903  41.177  1.00  0.00           C  
ATOM   2466  O   VAL A1808       2.409  24.887  40.448  1.00  0.00           O  
ATOM   2467  CB  VAL A1808       4.126  24.416  42.981  1.00  0.00           C  
ATOM   2468  CG1 VAL A1808       2.957  24.315  43.946  1.00  0.00           C  
ATOM   2469  CG2 VAL A1808       5.428  24.042  43.662  1.00  0.00           C  
ATOM   2470  N   VAL A1809       1.497  23.122  41.497  1.00  0.00           N  
ATOM   2471  CA  VAL A1809       0.147  23.474  41.096  1.00  0.00           C  
ATOM   2472  C   VAL A1809      -0.633  23.572  42.398  1.00  0.00           C  
ATOM   2473  O   VAL A1809      -0.564  22.668  43.227  1.00  0.00           O  
ATOM   2474  CB  VAL A1809      -0.523  22.412  40.193  1.00  0.00           C  
ATOM   2475  CG1 VAL A1809      -2.032  22.682  40.098  1.00  0.00           C  
ATOM   2476  CG2 VAL A1809       0.058  22.483  38.808  1.00  0.00           C  
ATOM   2477  N   ILE A1810      -1.338  24.684  42.581  1.00  0.00           N  
ATOM   2478  CA  ILE A1810      -2.151  24.900  43.774  1.00  0.00           C  
ATOM   2479  C   ILE A1810      -3.612  24.806  43.355  1.00  0.00           C  
ATOM   2480  O   ILE A1810      -4.030  25.440  42.388  1.00  0.00           O  
ATOM   2481  CB  ILE A1810      -1.879  26.278  44.389  1.00  0.00           C  
ATOM   2482  CG1 ILE A1810      -0.381  26.434  44.644  1.00  0.00           C  
ATOM   2483  CG2 ILE A1810      -2.655  26.424  45.699  1.00  0.00           C  
ATOM   2484  CD1 ILE A1810       0.012  27.740  45.303  1.00  0.00           C  
ATOM   2485  N   MET A1811      -4.390  24.013  44.086  1.00  0.00           N  
ATOM   2486  CA  MET A1811      -5.790  23.817  43.740  1.00  0.00           C  
ATOM   2487  C   MET A1811      -6.746  23.973  44.912  1.00  0.00           C  
ATOM   2488  O   MET A1811      -6.403  23.697  46.059  1.00  0.00           O  
ATOM   2489  CB  MET A1811      -5.968  22.428  43.128  1.00  0.00           C  
ATOM   2490  CG  MET A1811      -5.416  21.330  44.006  1.00  0.00           C  
ATOM   2491  SD  MET A1811      -5.477  19.719  43.209  1.00  0.00           S  
ATOM   2492  CE  MET A1811      -4.034  19.810  42.194  1.00  0.00           C  
ATOM   2493  N   ASN A1812      -7.953  24.412  44.595  1.00  0.00           N  
ATOM   2494  CA  ASN A1812      -9.000  24.609  45.585  1.00  0.00           C  
ATOM   2495  C   ASN A1812      -9.939  23.414  45.503  1.00  0.00           C  
ATOM   2496  O   ASN A1812      -9.845  22.605  44.578  1.00  0.00           O  
ATOM   2497  CB  ASN A1812      -9.772  25.889  45.257  1.00  0.00           C  
ATOM   2498  CG  ASN A1812     -10.415  25.842  43.876  1.00  0.00           C  
ATOM   2499  OD1 ASN A1812      -9.967  25.106  42.994  1.00  0.00           O  
ATOM   2500  ND2 ASN A1812     -11.459  26.641  43.677  1.00  0.00           N  
ATOM   2501  N   ILE A1813     -10.843  23.307  46.470  1.00  0.00           N  
ATOM   2502  CA  ILE A1813     -11.827  22.228  46.485  1.00  0.00           C  
ATOM   2503  C   ILE A1813     -13.118  22.811  45.926  1.00  0.00           C  
ATOM   2504  O   ILE A1813     -13.771  22.216  45.066  1.00  0.00           O  
ATOM   2505  CB  ILE A1813     -12.082  21.722  47.917  1.00  0.00           C  
ATOM   2506  CG1 ILE A1813     -10.781  21.193  48.520  1.00  0.00           C  
ATOM   2507  CG2 ILE A1813     -13.146  20.620  47.895  1.00  0.00           C  
ATOM   2508  CD1 ILE A1813     -10.218  19.979  47.800  1.00  0.00           C  
ATOM   2509  N   THR A1814     -13.463  23.993  46.426  1.00  0.00           N  
ATOM   2510  CA  THR A1814     -14.651  24.725  46.005  1.00  0.00           C  
ATOM   2511  C   THR A1814     -14.266  26.199  45.904  1.00  0.00           C  
ATOM   2512  O   THR A1814     -13.210  26.598  46.403  1.00  0.00           O  
ATOM   2513  CB  THR A1814     -15.786  24.578  47.036  1.00  0.00           C  
ATOM   2514  OG1 THR A1814     -15.307  24.969  48.332  1.00  0.00           O  
ATOM   2515  CG2 THR A1814     -16.271  23.135  47.091  1.00  0.00           C  
ATOM   2516  N   ASP A1815     -15.112  27.005  45.266  1.00  0.00           N  
ATOM   2517  CA  ASP A1815     -14.834  28.434  45.117  1.00  0.00           C  
ATOM   2518  C   ASP A1815     -14.546  29.133  46.438  1.00  0.00           C  
ATOM   2519  O   ASP A1815     -14.017  30.244  46.456  1.00  0.00           O  
ATOM   2520  CB  ASP A1815     -15.996  29.151  44.424  1.00  0.00           C  
ATOM   2521  CG  ASP A1815     -15.837  29.194  42.918  1.00  0.00           C  
ATOM   2522  OD1 ASP A1815     -14.678  29.281  42.443  1.00  0.00           O  
ATOM   2523  OD2 ASP A1815     -16.867  29.158  42.209  1.00  0.00           O  
ATOM   2524  N   SER A1816     -14.902  28.485  47.541  1.00  0.00           N  
ATOM   2525  CA  SER A1816     -14.672  29.049  48.863  1.00  0.00           C  
ATOM   2526  C   SER A1816     -13.190  29.319  49.117  1.00  0.00           C  
ATOM   2527  O   SER A1816     -12.844  30.255  49.836  1.00  0.00           O  
ATOM   2528  CB  SER A1816     -15.212  28.095  49.937  1.00  0.00           C  
ATOM   2529  OG  SER A1816     -14.881  28.539  51.244  1.00  0.00           O  
ATOM   2530  N   GLN A1817     -12.316  28.504  48.527  1.00  0.00           N  
ATOM   2531  CA  GLN A1817     -10.878  28.676  48.728  1.00  0.00           C  
ATOM   2532  C   GLN A1817     -10.163  29.348  47.555  1.00  0.00           C  
ATOM   2533  O   GLN A1817      -8.936  29.439  47.553  1.00  0.00           O  
ATOM   2534  CB  GLN A1817     -10.196  27.324  48.993  1.00  0.00           C  
ATOM   2535  CG  GLN A1817     -10.870  26.415  50.013  1.00  0.00           C  
ATOM   2536  CD  GLN A1817     -11.992  25.587  49.408  1.00  0.00           C  
ATOM   2537  OE1 GLN A1817     -11.869  25.077  48.293  1.00  0.00           O  
ATOM   2538  NE2 GLN A1817     -13.084  25.435  50.148  1.00  0.00           N  
ATOM   2539  N   SER A1818     -10.918  29.824  46.571  1.00  0.00           N  
ATOM   2540  CA  SER A1818     -10.319  30.461  45.399  1.00  0.00           C  
ATOM   2541  C   SER A1818      -9.411  31.654  45.683  1.00  0.00           C  
ATOM   2542  O   SER A1818      -8.319  31.748  45.126  1.00  0.00           O  
ATOM   2543  CB  SER A1818     -11.403  30.878  44.403  1.00  0.00           C  
ATOM   2544  OG  SER A1818     -11.724  29.806  43.528  1.00  0.00           O  
ATOM   2545  N   GLU A1819      -9.850  32.573  46.536  1.00  0.00           N  
ATOM   2546  CA  GLU A1819      -9.018  33.728  46.833  1.00  0.00           C  
ATOM   2547  C   GLU A1819      -7.730  33.321  47.546  1.00  0.00           C  
ATOM   2548  O   GLU A1819      -6.668  33.878  47.272  1.00  0.00           O  
ATOM   2549  CB  GLU A1819      -9.786  34.749  47.676  1.00  0.00           C  
ATOM   2550  CG  GLU A1819      -9.071  36.091  47.786  1.00  0.00           C  
ATOM   2551  CD  GLU A1819      -9.946  37.176  48.384  1.00  0.00           C  
ATOM   2552  OE1 GLU A1819      -9.483  38.338  48.465  1.00  0.00           O  
ATOM   2553  OE2 GLU A1819     -11.096  36.869  48.770  1.00  0.00           O  
ATOM   2554  N   TYR A1820      -7.823  32.347  48.450  1.00  0.00           N  
ATOM   2555  CA  TYR A1820      -6.655  31.865  49.184  1.00  0.00           C  
ATOM   2556  C   TYR A1820      -5.649  31.238  48.217  1.00  0.00           C  
ATOM   2557  O   TYR A1820      -4.440  31.445  48.341  1.00  0.00           O  
ATOM   2558  CB  TYR A1820      -7.072  30.821  50.223  1.00  0.00           C  
ATOM   2559  CG  TYR A1820      -5.931  30.249  51.036  1.00  0.00           C  
ATOM   2560  CD1 TYR A1820      -5.206  31.046  51.924  1.00  0.00           C  
ATOM   2561  CD2 TYR A1820      -5.596  28.896  50.943  1.00  0.00           C  
ATOM   2562  CE1 TYR A1820      -4.184  30.512  52.701  1.00  0.00           C  
ATOM   2563  CE2 TYR A1820      -4.577  28.353  51.715  1.00  0.00           C  
ATOM   2564  CZ  TYR A1820      -3.876  29.163  52.592  1.00  0.00           C  
ATOM   2565  OH  TYR A1820      -2.875  28.622  53.369  1.00  0.00           O  
ATOM   2566  N   VAL A1821      -6.152  30.462  47.263  1.00  0.00           N  
ATOM   2567  CA  VAL A1821      -5.281  29.821  46.283  1.00  0.00           C  
ATOM   2568  C   VAL A1821      -4.562  30.882  45.451  1.00  0.00           C  
ATOM   2569  O   VAL A1821      -3.355  30.793  45.225  1.00  0.00           O  
ATOM   2570  CB  VAL A1821      -6.078  28.892  45.340  1.00  0.00           C  
ATOM   2571  CG1 VAL A1821      -5.181  28.409  44.205  1.00  0.00           C  
ATOM   2572  CG2 VAL A1821      -6.621  27.699  46.123  1.00  0.00           C  
ATOM   2573  N   ASN A1822      -5.308  31.883  44.999  1.00  0.00           N  
ATOM   2574  CA  ASN A1822      -4.737  32.963  44.204  1.00  0.00           C  
ATOM   2575  C   ASN A1822      -3.647  33.689  44.993  1.00  0.00           C  
ATOM   2576  O   ASN A1822      -2.607  34.049  44.441  1.00  0.00           O  
ATOM   2577  CB  ASN A1822      -5.835  33.952  43.794  1.00  0.00           C  
ATOM   2578  CG  ASN A1822      -6.673  33.454  42.628  1.00  0.00           C  
ATOM   2579  OD1 ASN A1822      -7.820  33.874  42.449  1.00  0.00           O  
ATOM   2580  ND2 ASN A1822      -6.102  32.567  41.821  1.00  0.00           N  
ATOM   2581  N   GLU A1830      -3.888  33.907  46.284  1.00  0.00           N  
ATOM   2582  CA  GLU A1830      -2.913  34.590  47.132  1.00  0.00           C  
ATOM   2583  C   GLU A1830      -1.623  33.788  47.237  1.00  0.00           C  
ATOM   2584  O   GLU A1830      -0.526  34.338  47.121  1.00  0.00           O  
ATOM   2585  CB  GLU A1830      -3.478  34.810  48.540  1.00  0.00           C  
ATOM   2586  CG  GLU A1830      -4.773  35.609  48.588  1.00  0.00           C  
ATOM   2587  CD  GLU A1830      -5.329  35.754  50.006  1.00  0.00           C  
ATOM   2588  OE1 GLU A1830      -4.990  34.922  50.878  1.00  0.00           O  
ATOM   2589  OE2 GLU A1830      -6.122  36.693  50.243  1.00  0.00           O  
ATOM   2590  N   LEU A1831      -1.756  32.486  47.466  1.00  0.00           N  
ATOM   2591  CA  LEU A1831      -0.593  31.619  47.595  1.00  0.00           C  
ATOM   2592  C   LEU A1831       0.171  31.512  46.285  1.00  0.00           C  
ATOM   2593  O   LEU A1831       1.396  31.439  46.279  1.00  0.00           O  
ATOM   2594  CB  LEU A1831      -1.022  30.228  48.062  1.00  0.00           C  
ATOM   2595  CG  LEU A1831      -0.860  29.930  49.555  1.00  0.00           C  
ATOM   2596  CD1 LEU A1831      -1.357  31.091  50.388  1.00  0.00           C  
ATOM   2597  CD2 LEU A1831      -1.604  28.644  49.887  1.00  0.00           C  
ATOM   2598  N   THR A1832      -0.559  31.512  45.177  1.00  0.00           N  
ATOM   2599  CA  THR A1832       0.064  31.423  43.864  1.00  0.00           C  
ATOM   2600  C   THR A1832       0.978  32.627  43.639  1.00  0.00           C  
ATOM   2601  O   THR A1832       2.129  32.475  43.223  1.00  0.00           O  
ATOM   2602  CB  THR A1832      -1.005  31.351  42.755  1.00  0.00           C  
ATOM   2603  OG1 THR A1832      -1.781  30.156  42.929  1.00  0.00           O  
ATOM   2604  CG2 THR A1832      -0.357  31.311  41.377  1.00  0.00           C  
ATOM   2605  N   GLN A1833       0.473  33.825  43.925  1.00  0.00           N  
ATOM   2606  CA  GLN A1833       1.283  35.022  43.750  1.00  0.00           C  
ATOM   2607  C   GLN A1833       2.468  34.974  44.711  1.00  0.00           C  
ATOM   2608  O   GLN A1833       3.578  35.375  44.364  1.00  0.00           O  
ATOM   2609  CB  GLN A1833       0.460  36.285  44.024  1.00  0.00           C  
ATOM   2610  CG  GLN A1833       1.160  37.565  43.581  1.00  0.00           C  
ATOM   2611  CD  GLN A1833       1.438  37.569  42.090  1.00  0.00           C  
ATOM   2612  OE1 GLN A1833       0.516  37.519  41.278  1.00  0.00           O  
ATOM   2613  NE2 GLN A1833       2.711  37.614  41.723  1.00  0.00           N  
ATOM   2614  N   LYS A1834       2.230  34.473  45.921  1.00  0.00           N  
ATOM   2615  CA  LYS A1834       3.292  34.384  46.913  1.00  0.00           C  
ATOM   2616  C   LYS A1834       4.427  33.470  46.453  1.00  0.00           C  
ATOM   2617  O   LYS A1834       5.601  33.824  46.572  1.00  0.00           O  
ATOM   2618  CB  LYS A1834       2.738  33.891  48.253  1.00  0.00           C  
ATOM   2619  CG  LYS A1834       3.753  33.967  49.374  1.00  0.00           C  
ATOM   2620  CD  LYS A1834       3.155  33.608  50.722  1.00  0.00           C  
ATOM   2621  CE  LYS A1834       4.221  33.632  51.802  1.00  0.00           C  
ATOM   2622  NZ  LYS A1834       3.683  33.343  53.166  1.00  0.00           N  
ATOM   2623  N   LEU A1835       4.083  32.290  45.939  1.00  0.00           N  
ATOM   2624  CA  LEU A1835       5.106  31.368  45.458  1.00  0.00           C  
ATOM   2625  C   LEU A1835       5.783  31.926  44.213  1.00  0.00           C  
ATOM   2626  O   LEU A1835       6.981  31.729  44.009  1.00  0.00           O  
ATOM   2627  CB  LEU A1835       4.508  29.991  45.144  1.00  0.00           C  
ATOM   2628  CG  LEU A1835       4.557  28.980  46.293  1.00  0.00           C  
ATOM   2629  CD1 LEU A1835       3.700  29.478  47.451  1.00  0.00           C  
ATOM   2630  CD2 LEU A1835       4.071  27.623  45.803  1.00  0.00           C  
ATOM   2631  N   SER A1836       5.008  32.613  43.382  1.00  0.00           N  
ATOM   2632  CA  SER A1836       5.546  33.214  42.167  1.00  0.00           C  
ATOM   2633  C   SER A1836       6.577  34.275  42.551  1.00  0.00           C  
ATOM   2634  O   SER A1836       7.653  34.360  41.954  1.00  0.00           O  
ATOM   2635  CB  SER A1836       4.420  33.851  41.350  1.00  0.00           C  
ATOM   2636  OG  SER A1836       4.932  34.476  40.186  1.00  0.00           O  
ATOM   2637  N   ASN A1837       6.249  35.085  43.553  1.00  0.00           N  
ATOM   2638  CA  ASN A1837       7.176  36.122  43.997  1.00  0.00           C  
ATOM   2639  C   ASN A1837       8.428  35.510  44.600  1.00  0.00           C  
ATOM   2640  O   ASN A1837       9.482  36.148  44.632  1.00  0.00           O  
ATOM   2641  CB  ASN A1837       6.517  37.048  45.024  1.00  0.00           C  
ATOM   2642  CG  ASN A1837       5.413  37.895  44.425  1.00  0.00           C  
ATOM   2643  OD1 ASN A1837       5.435  38.210  43.239  1.00  0.00           O  
ATOM   2644  ND2 ASN A1837       4.449  38.286  45.253  1.00  0.00           N  
ATOM   2645  N   ALA A1838       8.316  34.270  45.072  1.00  0.00           N  
ATOM   2646  CA  ALA A1838       9.450  33.572  45.668  1.00  0.00           C  
ATOM   2647  C   ALA A1838      10.296  32.874  44.597  1.00  0.00           C  
ATOM   2648  O   ALA A1838      11.237  32.147  44.919  1.00  0.00           O  
ATOM   2649  CB  ALA A1838       8.957  32.555  46.694  1.00  0.00           C  
ATOM   2650  N   GLY A1839       9.940  33.087  43.330  1.00  0.00           N  
ATOM   2651  CA  GLY A1839      10.683  32.504  42.227  1.00  0.00           C  
ATOM   2652  C   GLY A1839      10.334  31.081  41.823  1.00  0.00           C  
ATOM   2653  O   GLY A1839      11.103  30.428  41.120  1.00  0.00           O  
ATOM   2654  N   ILE A1840       9.175  30.599  42.249  1.00  0.00           N  
ATOM   2655  CA  ILE A1840       8.756  29.236  41.924  1.00  0.00           C  
ATOM   2656  C   ILE A1840       7.797  29.242  40.728  1.00  0.00           C  
ATOM   2657  O   ILE A1840       6.966  30.141  40.611  1.00  0.00           O  
ATOM   2658  CB  ILE A1840       8.080  28.601  43.169  1.00  0.00           C  
ATOM   2659  CG1 ILE A1840       9.128  28.456  44.275  1.00  0.00           C  
ATOM   2660  CG2 ILE A1840       7.457  27.250  42.823  1.00  0.00           C  
ATOM   2661  CD1 ILE A1840       8.553  28.285  45.669  1.00  0.00           C  
ATOM   2662  N   ARG A1841       7.945  28.270  39.822  1.00  0.00           N  
ATOM   2663  CA  ARG A1841       7.059  28.153  38.656  1.00  0.00           C  
ATOM   2664  C   ARG A1841       5.791  27.488  39.177  1.00  0.00           C  
ATOM   2665  O   ARG A1841       5.730  26.270  39.332  1.00  0.00           O  
ATOM   2666  CB  ARG A1841       7.692  27.282  37.556  1.00  0.00           C  
ATOM   2667  CG  ARG A1841       8.929  27.879  36.899  1.00  0.00           C  
ATOM   2668  CD  ARG A1841       9.726  26.793  36.137  1.00  0.00           C  
ATOM   2669  NE  ARG A1841      11.144  27.080  36.252  1.00  0.00           N  
ATOM   2670  CZ  ARG A1841      12.097  26.172  36.352  1.00  0.00           C  
ATOM   2671  NH1 ARG A1841      11.816  24.878  36.349  1.00  0.00           N  
ATOM   2672  NH2 ARG A1841      13.349  26.579  36.463  1.00  0.00           N  
ATOM   2673  N   VAL A1842       4.783  28.306  39.439  1.00  0.00           N  
ATOM   2674  CA  VAL A1842       3.531  27.840  40.012  1.00  0.00           C  
ATOM   2675  C   VAL A1842       2.313  28.229  39.190  1.00  0.00           C  
ATOM   2676  O   VAL A1842       2.293  29.274  38.541  1.00  0.00           O  
ATOM   2677  CB  VAL A1842       3.368  28.409  41.437  1.00  0.00           C  
ATOM   2678  CG1 VAL A1842       3.412  29.930  41.387  1.00  0.00           C  
ATOM   2679  CG2 VAL A1842       2.054  27.924  42.058  1.00  0.00           C  
ATOM   2680  N   LYS A1843       1.295  27.376  39.234  1.00  0.00           N  
ATOM   2681  CA  LYS A1843       0.055  27.598  38.508  1.00  0.00           C  
ATOM   2682  C   LYS A1843      -1.111  27.259  39.418  1.00  0.00           C  
ATOM   2683  O   LYS A1843      -1.001  26.380  40.265  1.00  0.00           O  
ATOM   2684  CB  LYS A1843      -0.012  26.691  37.279  1.00  0.00           C  
ATOM   2685  CG  LYS A1843       1.043  26.963  36.229  1.00  0.00           C  
ATOM   2686  CD  LYS A1843       0.844  28.335  35.632  1.00  0.00           C  
ATOM   2687  CE  LYS A1843       1.665  28.508  34.374  1.00  0.00           C  
ATOM   2688  NZ  LYS A1843       1.231  29.734  33.661  1.00  0.00           N  
ATOM   2689  N   ALA A1844      -2.228  27.952  39.231  1.00  0.00           N  
ATOM   2690  CA  ALA A1844      -3.417  27.694  40.033  1.00  0.00           C  
ATOM   2691  C   ALA A1844      -4.415  26.885  39.212  1.00  0.00           C  
ATOM   2692  O   ALA A1844      -4.568  27.115  38.012  1.00  0.00           O  
ATOM   2693  CB  ALA A1844      -4.055  29.011  40.465  1.00  0.00           C  
ATOM   2694  N   ASP A1845      -5.076  25.925  39.856  1.00  0.00           N  
ATOM   2695  CA  ASP A1845      -6.087  25.118  39.189  1.00  0.00           C  
ATOM   2696  C   ASP A1845      -7.389  25.333  39.951  1.00  0.00           C  
ATOM   2697  O   ASP A1845      -7.671  24.647  40.936  1.00  0.00           O  
ATOM   2698  CB  ASP A1845      -5.726  23.634  39.213  1.00  0.00           C  
ATOM   2699  CG  ASP A1845      -6.687  22.796  38.378  1.00  0.00           C  
ATOM   2700  OD1 ASP A1845      -7.818  23.266  38.119  1.00  0.00           O  
ATOM   2701  OD2 ASP A1845      -6.330  21.665  37.989  1.00  0.00           O  
ATOM   2702  N   LEU A1847      -8.173  26.294  39.479  1.00  0.00           N  
ATOM   2703  CA  LEU A1847      -9.436  26.656  40.109  1.00  0.00           C  
ATOM   2704  C   LEU A1847     -10.661  26.063  39.421  1.00  0.00           C  
ATOM   2705  O   LEU A1847     -11.797  26.431  39.740  1.00  0.00           O  
ATOM   2706  CB  LEU A1847      -9.559  28.179  40.129  1.00  0.00           C  
ATOM   2707  CG  LEU A1847      -8.431  28.947  40.821  1.00  0.00           C  
ATOM   2708  CD1 LEU A1847      -8.722  30.440  40.729  1.00  0.00           C  
ATOM   2709  CD2 LEU A1847      -8.314  28.518  42.276  1.00  0.00           C  
ATOM   2710  N   ARG A1848     -10.433  25.142  38.489  1.00  0.00           N  
ATOM   2711  CA  ARG A1848     -11.521  24.513  37.749  1.00  0.00           C  
ATOM   2712  C   ARG A1848     -12.546  23.825  38.643  1.00  0.00           C  
ATOM   2713  O   ARG A1848     -12.247  23.412  39.763  1.00  0.00           O  
ATOM   2714  CB  ARG A1848     -10.964  23.498  36.744  1.00  0.00           C  
ATOM   2715  CG  ARG A1848     -10.050  24.103  35.690  1.00  0.00           C  
ATOM   2716  CD  ARG A1848      -9.767  23.109  34.575  1.00  0.00           C  
ATOM   2717  NE  ARG A1848      -9.236  21.846  35.076  1.00  0.00           N  
ATOM   2718  CZ  ARG A1848      -7.984  21.660  35.476  1.00  0.00           C  
ATOM   2719  NH1 ARG A1848      -7.115  22.667  35.441  1.00  0.00           N  
ATOM   2720  NH2 ARG A1848      -7.593  20.459  35.892  1.00  0.00           N  
ATOM   2721  N   ASN A1849     -13.766  23.711  38.131  1.00  0.00           N  
ATOM   2722  CA  ASN A1849     -14.839  23.068  38.868  1.00  0.00           C  
ATOM   2723  C   ASN A1849     -14.783  21.560  38.619  1.00  0.00           C  
ATOM   2724  O   ASN A1849     -15.620  20.995  37.918  1.00  0.00           O  
ATOM   2725  CB  ASN A1849     -16.190  23.636  38.425  1.00  0.00           C  
ATOM   2726  CG  ASN A1849     -17.326  23.203  39.329  1.00  0.00           C  
ATOM   2727  OD1 ASN A1849     -17.194  23.206  40.555  1.00  0.00           O  
ATOM   2728  ND2 ASN A1849     -18.456  22.843  38.733  1.00  0.00           N  
ATOM   2729  N   GLU A1869     -13.771  20.922  39.194  1.00  0.00           N  
ATOM   2730  CA  GLU A1869     -13.579  19.485  39.058  1.00  0.00           C  
ATOM   2731  C   GLU A1869     -13.200  18.953  40.435  1.00  0.00           C  
ATOM   2732  O   GLU A1869     -12.769  19.714  41.301  1.00  0.00           O  
ATOM   2733  CB  GLU A1869     -12.441  19.186  38.077  1.00  0.00           C  
ATOM   2734  CG  GLU A1869     -12.606  19.753  36.669  1.00  0.00           C  
ATOM   2735  CD  GLU A1869     -13.595  18.974  35.810  1.00  0.00           C  
ATOM   2736  OE1 GLU A1869     -14.003  17.861  36.208  1.00  0.00           O  
ATOM   2737  OE2 GLU A1869     -13.953  19.474  34.720  1.00  0.00           O  
ATOM   2738  N   LYS A1870     -13.356  17.650  40.637  1.00  0.00           N  
ATOM   2739  CA  LYS A1870     -13.003  17.037  41.909  1.00  0.00           C  
ATOM   2740  C   LYS A1870     -11.493  17.064  42.102  1.00  0.00           C  
ATOM   2741  O   LYS A1870     -10.734  17.089  41.134  1.00  0.00           O  
ATOM   2742  CB  LYS A1870     -13.509  15.593  41.962  1.00  0.00           C  
ATOM   2743  CG  LYS A1870     -14.988  15.467  42.329  1.00  0.00           C  
ATOM   2744  CD  LYS A1870     -15.546  14.078  42.011  1.00  0.00           C  
ATOM   2745  CE  LYS A1870     -15.587  13.845  40.495  1.00  0.00           C  
ATOM   2746  NZ  LYS A1870     -16.366  12.636  40.085  1.00  0.00           N  
ATOM   2747  N   ILE A1871     -11.068  17.056  43.359  1.00  0.00           N  
ATOM   2748  CA  ILE A1871      -9.653  17.088  43.699  1.00  0.00           C  
ATOM   2749  C   ILE A1871      -8.877  15.934  43.056  1.00  0.00           C  
ATOM   2750  O   ILE A1871      -7.777  16.131  42.536  1.00  0.00           O  
ATOM   2751  CB  ILE A1871      -9.470  17.042  45.236  1.00  0.00           C  
ATOM   2752  CG1 ILE A1871      -7.993  17.145  45.594  1.00  0.00           C  
ATOM   2753  CG2 ILE A1871     -10.077  15.769  45.803  1.00  0.00           C  
ATOM   2754  CD1 ILE A1871      -7.394  18.496  45.262  1.00  0.00           C  
ATOM   2755  N   GLY A1872      -9.451  14.735  43.090  1.00  0.00           N  
ATOM   2756  CA  GLY A1872      -8.785  13.583  42.505  1.00  0.00           C  
ATOM   2757  C   GLY A1872      -8.546  13.777  41.018  1.00  0.00           C  
ATOM   2758  O   GLY A1872      -7.495  13.405  40.494  1.00  0.00           O  
ATOM   2759  N   PHE A1873      -9.531  14.362  40.347  1.00  0.00           N  
ATOM   2760  CA  PHE A1873      -9.472  14.635  38.915  1.00  0.00           C  
ATOM   2761  C   PHE A1873      -8.285  15.548  38.613  1.00  0.00           C  
ATOM   2762  O   PHE A1873      -7.516  15.307  37.686  1.00  0.00           O  
ATOM   2763  CB  PHE A1873     -10.758  15.332  38.466  1.00  0.00           C  
ATOM   2764  CG  PHE A1873     -10.793  15.670  37.004  1.00  0.00           C  
ATOM   2765  CD1 PHE A1873     -11.380  14.803  36.088  1.00  0.00           C  
ATOM   2766  CD2 PHE A1873     -10.244  16.863  36.535  1.00  0.00           C  
ATOM   2767  CE1 PHE A1873     -11.423  15.114  34.737  1.00  0.00           C  
ATOM   2768  CE2 PHE A1873     -10.283  17.180  35.188  1.00  0.00           C  
ATOM   2769  CZ  PHE A1873     -10.872  16.308  34.284  1.00  0.00           C  
ATOM   2770  N   LYS A1874      -8.157  16.607  39.402  1.00  0.00           N  
ATOM   2771  CA  LYS A1874      -7.068  17.559  39.225  1.00  0.00           C  
ATOM   2772  C   LYS A1874      -5.715  16.914  39.469  1.00  0.00           C  
ATOM   2773  O   LYS A1874      -4.786  17.102  38.688  1.00  0.00           O  
ATOM   2774  CB  LYS A1874      -7.235  18.751  40.172  1.00  0.00           C  
ATOM   2775  CG  LYS A1874      -8.471  19.583  39.893  1.00  0.00           C  
ATOM   2776  CD  LYS A1874      -8.536  20.800  40.818  1.00  0.00           C  
ATOM   2777  CE  LYS A1874      -9.797  21.607  40.566  1.00  0.00           C  
ATOM   2778  NZ  LYS A1874      -9.808  22.844  41.402  1.00  0.00           N  
ATOM   2779  N   ILE A1875      -5.601  16.151  40.552  1.00  0.00           N  
ATOM   2780  CA  ILE A1875      -4.341  15.506  40.873  1.00  0.00           C  
ATOM   2781  C   ILE A1875      -3.934  14.509  39.797  1.00  0.00           C  
ATOM   2782  O   ILE A1875      -2.765  14.425  39.434  1.00  0.00           O  
ATOM   2783  CB  ILE A1875      -4.403  14.816  42.246  1.00  0.00           C  
ATOM   2784  CG1 ILE A1875      -4.501  15.877  43.348  1.00  0.00           C  
ATOM   2785  CG2 ILE A1875      -3.150  13.991  42.479  1.00  0.00           C  
ATOM   2786  CD1 ILE A1875      -4.529  15.305  44.758  1.00  0.00           C  
ATOM   2787  N   ARG A1876      -4.894  13.764  39.266  1.00  0.00           N  
ATOM   2788  CA  ARG A1876      -4.549  12.803  38.225  1.00  0.00           C  
ATOM   2789  C   ARG A1876      -4.010  13.524  36.987  1.00  0.00           C  
ATOM   2790  O   ARG A1876      -3.031  13.080  36.375  1.00  0.00           O  
ATOM   2791  CB  ARG A1876      -5.759  11.930  37.848  1.00  0.00           C  
ATOM   2792  CG  ARG A1876      -6.139  10.931  38.941  1.00  0.00           C  
ATOM   2793  CD  ARG A1876      -7.169   9.914  38.459  1.00  0.00           C  
ATOM   2794  NE  ARG A1876      -8.494  10.489  38.263  1.00  0.00           N  
ATOM   2795  CZ  ARG A1876      -9.343  10.753  39.249  1.00  0.00           C  
ATOM   2796  NH1 ARG A1876      -9.004  10.488  40.500  1.00  0.00           N  
ATOM   2797  NH2 ARG A1876     -10.526  11.274  38.981  1.00  0.00           N  
ATOM   2798  N   GLU A1877      -4.640  14.638  36.624  1.00  0.00           N  
ATOM   2799  CA  GLU A1877      -4.198  15.383  35.455  1.00  0.00           C  
ATOM   2800  C   GLU A1877      -2.791  15.933  35.611  1.00  0.00           C  
ATOM   2801  O   GLU A1877      -1.959  15.789  34.717  1.00  0.00           O  
ATOM   2802  CB  GLU A1877      -5.140  16.549  35.141  1.00  0.00           C  
ATOM   2803  CG  GLU A1877      -4.789  17.242  33.824  1.00  0.00           C  
ATOM   2804  CD  GLU A1877      -5.759  18.346  33.448  1.00  0.00           C  
ATOM   2805  OE1 GLU A1877      -6.974  18.176  33.685  1.00  0.00           O  
ATOM   2806  OE2 GLU A1877      -5.306  19.380  32.899  1.00  0.00           O  
ATOM   2807  N   HIS A1878      -2.517  16.562  36.747  1.00  0.00           N  
ATOM   2808  CA  HIS A1878      -1.197  17.142  36.936  1.00  0.00           C  
ATOM   2809  C   HIS A1878      -0.115  16.107  37.187  1.00  0.00           C  
ATOM   2810  O   HIS A1878       1.073  16.377  36.992  1.00  0.00           O  
ATOM   2811  CB  HIS A1878      -1.247  18.211  38.034  1.00  0.00           C  
ATOM   2812  CG  HIS A1878      -2.118  19.371  37.674  1.00  0.00           C  
ATOM   2813  ND1 HIS A1878      -3.247  19.712  38.388  1.00  0.00           N  
ATOM   2814  CD2 HIS A1878      -2.090  20.201  36.602  1.00  0.00           C  
ATOM   2815  CE1 HIS A1878      -3.879  20.693  37.769  1.00  0.00           C  
ATOM   2816  NE2 HIS A1878      -3.197  21.007  36.681  1.00  0.00           N  
ATOM   2817  N   THR A1879      -0.525  14.919  37.618  1.00  0.00           N  
ATOM   2818  CA  THR A1879       0.424  13.840  37.822  1.00  0.00           C  
ATOM   2819  C   THR A1879       0.845  13.378  36.426  1.00  0.00           C  
ATOM   2820  O   THR A1879       2.019  13.079  36.194  1.00  0.00           O  
ATOM   2821  CB  THR A1879      -0.218  12.672  38.613  1.00  0.00           C  
ATOM   2822  OG1 THR A1879      -0.439  13.085  39.966  1.00  0.00           O  
ATOM   2823  CG2 THR A1879       0.686  11.453  38.597  1.00  0.00           C  
ATOM   2824  N   LEU A1880      -0.104  13.347  35.490  1.00  0.00           N  
ATOM   2825  CA  LEU A1880       0.208  12.943  34.124  1.00  0.00           C  
ATOM   2826  C   LEU A1880       1.117  13.988  33.496  1.00  0.00           C  
ATOM   2827  O   LEU A1880       1.898  13.687  32.594  1.00  0.00           O  
ATOM   2828  CB  LEU A1880      -1.068  12.793  33.289  1.00  0.00           C  
ATOM   2829  CG  LEU A1880      -1.787  11.450  33.403  1.00  0.00           C  
ATOM   2830  CD1 LEU A1880      -3.166  11.575  32.764  1.00  0.00           C  
ATOM   2831  CD2 LEU A1880      -0.976  10.352  32.717  1.00  0.00           C  
ATOM   2832  N   ARG A1881       1.019  15.221  33.987  1.00  0.00           N  
ATOM   2833  CA  ARG A1881       1.856  16.307  33.487  1.00  0.00           C  
ATOM   2834  C   ARG A1881       3.192  16.329  34.222  1.00  0.00           C  
ATOM   2835  O   ARG A1881       4.053  17.175  33.957  1.00  0.00           O  
ATOM   2836  CB  ARG A1881       1.128  17.638  33.652  1.00  0.00           C  
ATOM   2837  CG  ARG A1881       0.212  17.959  32.497  1.00  0.00           C  
ATOM   2838  CD  ARG A1881       1.075  18.411  31.331  1.00  0.00           C  
ATOM   2839  NE  ARG A1881       0.330  18.595  30.098  1.00  0.00           N  
ATOM   2840  CZ  ARG A1881       0.354  19.706  29.373  1.00  0.00           C  
ATOM   2841  NH1 ARG A1881       1.084  20.749  29.760  1.00  0.00           N  
ATOM   2842  NH2 ARG A1881      -0.345  19.764  28.253  1.00  0.00           N  
ATOM   2843  N   ARG A1882       3.365  15.380  35.139  1.00  0.00           N  
ATOM   2844  CA  ARG A1882       4.601  15.259  35.902  1.00  0.00           C  
ATOM   2845  C   ARG A1882       4.944  16.470  36.762  1.00  0.00           C  
ATOM   2846  O   ARG A1882       6.123  16.773  36.958  1.00  0.00           O  
ATOM   2847  CB  ARG A1882       5.759  14.983  34.937  1.00  0.00           C  
ATOM   2848  CG  ARG A1882       5.524  13.771  34.055  1.00  0.00           C  
ATOM   2849  CD  ARG A1882       5.661  12.511  34.876  1.00  0.00           C  
ATOM   2850  NE  ARG A1882       5.602  11.305  34.051  1.00  0.00           N  
ATOM   2851  CZ  ARG A1882       4.503  10.590  33.840  1.00  0.00           C  
ATOM   2852  NH1 ARG A1882       3.351  10.951  34.385  1.00  0.00           N  
ATOM   2853  NH2 ARG A1882       4.561   9.489  33.097  1.00  0.00           N  
ATOM   2854  N   VAL A1883       3.933  17.161  37.278  1.00  0.00           N  
ATOM   2855  CA  VAL A1883       4.189  18.323  38.124  1.00  0.00           C  
ATOM   2856  C   VAL A1883       4.683  17.792  39.465  1.00  0.00           C  
ATOM   2857  O   VAL A1883       4.001  16.993  40.105  1.00  0.00           O  
ATOM   2858  CB  VAL A1883       2.914  19.151  38.357  1.00  0.00           C  
ATOM   2859  CG1 VAL A1883       3.217  20.293  39.317  1.00  0.00           C  
ATOM   2860  CG2 VAL A1883       2.398  19.706  37.025  1.00  0.00           C  
ATOM   2861  N   PRO A1884       5.870  18.222  39.902  1.00  0.00           N  
ATOM   2862  CA  PRO A1884       6.428  17.758  41.177  1.00  0.00           C  
ATOM   2863  C   PRO A1884       5.486  17.809  42.386  1.00  0.00           C  
ATOM   2864  O   PRO A1884       5.269  16.800  43.060  1.00  0.00           O  
ATOM   2865  CB  PRO A1884       7.633  18.667  41.377  1.00  0.00           C  
ATOM   2866  CG  PRO A1884       8.086  18.929  39.973  1.00  0.00           C  
ATOM   2867  CD  PRO A1884       6.784  19.172  39.243  1.00  0.00           C  
ATOM   2868  N   TYR A1885       4.940  18.990  42.658  1.00  0.00           N  
ATOM   2869  CA  TYR A1885       4.081  19.169  43.822  1.00  0.00           C  
ATOM   2870  C   TYR A1885       2.702  19.736  43.543  1.00  0.00           C  
ATOM   2871  O   TYR A1885       2.532  20.643  42.729  1.00  0.00           O  
ATOM   2872  CB  TYR A1885       4.783  20.083  44.837  1.00  0.00           C  
ATOM   2873  CG  TYR A1885       6.111  19.560  45.316  1.00  0.00           C  
ATOM   2874  CD1 TYR A1885       6.175  18.583  46.307  1.00  0.00           C  
ATOM   2875  CD2 TYR A1885       7.310  20.021  44.765  1.00  0.00           C  
ATOM   2876  CE1 TYR A1885       7.391  18.081  46.740  1.00  0.00           C  
ATOM   2877  CE2 TYR A1885       8.541  19.517  45.188  1.00  0.00           C  
ATOM   2878  CZ  TYR A1885       8.570  18.546  46.178  1.00  0.00           C  
ATOM   2879  OH  TYR A1885       9.768  18.021  46.605  1.00  0.00           O  
ATOM   2880  N   MET A1886       1.715  19.195  44.247  1.00  0.00           N  
ATOM   2881  CA  MET A1886       0.355  19.671  44.123  1.00  0.00           C  
ATOM   2882  C   MET A1886      -0.104  20.056  45.524  1.00  0.00           C  
ATOM   2883  O   MET A1886      -0.081  19.235  46.442  1.00  0.00           O  
ATOM   2884  CB  MET A1886      -0.526  18.585  43.506  1.00  0.00           C  
ATOM   2885  CG  MET A1886      -0.208  18.391  42.024  1.00  0.00           C  
ATOM   2886  SD  MET A1886      -0.613  16.753  41.386  1.00  0.00           S  
ATOM   2887  CE  MET A1886       0.745  15.811  42.037  1.00  0.00           C  
ATOM   2888  N   LEU A1887      -0.470  21.323  45.688  1.00  0.00           N  
ATOM   2889  CA  LEU A1887      -0.920  21.813  46.983  1.00  0.00           C  
ATOM   2890  C   LEU A1887      -2.429  21.911  46.973  1.00  0.00           C  
ATOM   2891  O   LEU A1887      -3.010  22.615  46.153  1.00  0.00           O  
ATOM   2892  CB  LEU A1887      -0.308  23.185  47.278  1.00  0.00           C  
ATOM   2893  CG  LEU A1887       1.211  23.247  47.152  1.00  0.00           C  
ATOM   2894  CD1 LEU A1887       1.686  24.618  47.606  1.00  0.00           C  
ATOM   2895  CD2 LEU A1887       1.855  22.136  47.981  1.00  0.00           C  
ATOM   2896  N   VAL A1888      -3.061  21.189  47.891  1.00  0.00           N  
ATOM   2897  CA  VAL A1888      -4.507  21.184  47.997  1.00  0.00           C  
ATOM   2898  C   VAL A1888      -4.922  22.143  49.110  1.00  0.00           C  
ATOM   2899  O   VAL A1888      -4.345  22.131  50.199  1.00  0.00           O  
ATOM   2900  CB  VAL A1888      -5.024  19.766  48.318  1.00  0.00           C  
ATOM   2901  CG1 VAL A1888      -6.537  19.759  48.342  1.00  0.00           C  
ATOM   2902  CG2 VAL A1888      -4.499  18.774  47.280  1.00  0.00           C  
ATOM   2903  N   CYS A1889      -5.915  22.975  48.820  1.00  0.00           N  
ATOM   2904  CA  CYS A1889      -6.400  23.949  49.786  1.00  0.00           C  
ATOM   2905  C   CYS A1889      -7.880  23.794  50.094  1.00  0.00           C  
ATOM   2906  O   CYS A1889      -8.741  24.118  49.268  1.00  0.00           O  
ATOM   2907  CB  CYS A1889      -6.145  25.369  49.279  1.00  0.00           C  
ATOM   2908  SG  CYS A1889      -4.407  25.782  49.074  1.00  0.00           S  
ATOM   2909  N   GLY A1890      -8.160  23.290  51.290  1.00  0.00           N  
ATOM   2910  CA  GLY A1890      -9.531  23.128  51.738  1.00  0.00           C  
ATOM   2911  C   GLY A1890      -9.736  24.154  52.840  1.00  0.00           C  
ATOM   2912  O   GLY A1890      -8.833  24.941  53.126  1.00  0.00           O  
ATOM   2913  N   ASP A1891     -10.902  24.151  53.475  1.00  0.00           N  
ATOM   2914  CA  ASP A1891     -11.162  25.113  54.539  1.00  0.00           C  
ATOM   2915  C   ASP A1891     -10.103  25.085  55.634  1.00  0.00           C  
ATOM   2916  O   ASP A1891      -9.608  26.134  56.044  1.00  0.00           O  
ATOM   2917  CB  ASP A1891     -12.545  24.877  55.143  1.00  0.00           C  
ATOM   2918  CG  ASP A1891     -13.655  25.073  54.136  1.00  0.00           C  
ATOM   2919  OD1 ASP A1891     -13.494  25.935  53.241  1.00  0.00           O  
ATOM   2920  OD2 ASP A1891     -14.691  24.380  54.241  1.00  0.00           O  
ATOM   2921  N   LYS A1892      -9.753  23.895  56.109  1.00  0.00           N  
ATOM   2922  CA  LYS A1892      -8.743  23.765  57.156  1.00  0.00           C  
ATOM   2923  C   LYS A1892      -7.470  24.504  56.776  1.00  0.00           C  
ATOM   2924  O   LYS A1892      -6.868  25.198  57.599  1.00  0.00           O  
ATOM   2925  CB  LYS A1892      -8.409  22.293  57.395  1.00  0.00           C  
ATOM   2926  CG  LYS A1892      -9.462  21.523  58.171  1.00  0.00           C  
ATOM   2927  CD  LYS A1892      -9.434  20.044  57.809  1.00  0.00           C  
ATOM   2928  CE  LYS A1892      -8.035  19.450  57.903  1.00  0.00           C  
ATOM   2929  NZ  LYS A1892      -7.997  18.077  57.331  1.00  0.00           N  
ATOM   2930  N   GLU A1893      -7.052  24.335  55.526  1.00  0.00           N  
ATOM   2931  CA  GLU A1893      -5.850  24.991  55.040  1.00  0.00           C  
ATOM   2932  C   GLU A1893      -6.007  26.503  55.100  1.00  0.00           C  
ATOM   2933  O   GLU A1893      -5.148  27.200  55.632  1.00  0.00           O  
ATOM   2934  CB  GLU A1893      -5.557  24.562  53.598  1.00  0.00           C  
ATOM   2935  CG  GLU A1893      -4.964  23.166  53.452  1.00  0.00           C  
ATOM   2936  CD  GLU A1893      -5.883  22.064  53.945  1.00  0.00           C  
ATOM   2937  OE1 GLU A1893      -7.064  22.038  53.538  1.00  0.00           O  
ATOM   2938  OE2 GLU A1893      -5.415  21.212  54.730  1.00  0.00           O  
ATOM   2939  N   VAL A1894      -7.114  26.999  54.560  1.00  0.00           N  
ATOM   2940  CA  VAL A1894      -7.394  28.429  54.536  1.00  0.00           C  
ATOM   2941  C   VAL A1894      -7.388  29.056  55.932  1.00  0.00           C  
ATOM   2942  O   VAL A1894      -6.928  30.184  56.107  1.00  0.00           O  
ATOM   2943  CB  VAL A1894      -8.761  28.714  53.867  1.00  0.00           C  
ATOM   2944  CG1 VAL A1894      -9.066  30.205  53.907  1.00  0.00           C  
ATOM   2945  CG2 VAL A1894      -8.747  28.227  52.422  1.00  0.00           C  
ATOM   2946  N   GLU A1895      -7.888  28.322  56.924  1.00  0.00           N  
ATOM   2947  CA  GLU A1895      -7.944  28.831  58.292  1.00  0.00           C  
ATOM   2948  C   GLU A1895      -6.584  28.793  58.987  1.00  0.00           C  
ATOM   2949  O   GLU A1895      -6.219  29.718  59.719  1.00  0.00           O  
ATOM   2950  CB  GLU A1895      -8.947  28.022  59.128  1.00  0.00           C  
ATOM   2951  CG  GLU A1895     -10.216  27.576  58.398  1.00  0.00           C  
ATOM   2952  CD  GLU A1895     -10.965  28.710  57.716  1.00  0.00           C  
ATOM   2953  OE1 GLU A1895     -10.557  29.883  57.866  1.00  0.00           O  
ATOM   2954  OE2 GLU A1895     -11.973  28.421  57.026  1.00  0.00           O  
ATOM   2955  N   SER A1896      -5.838  27.719  58.756  1.00  0.00           N  
ATOM   2956  CA  SER A1896      -4.532  27.541  59.381  1.00  0.00           C  
ATOM   2957  C   SER A1896      -3.347  28.126  58.613  1.00  0.00           C  
ATOM   2958  O   SER A1896      -2.215  28.097  59.101  1.00  0.00           O  
ATOM   2959  CB  SER A1896      -4.290  26.052  59.615  1.00  0.00           C  
ATOM   2960  OG  SER A1896      -4.414  25.332  58.395  1.00  0.00           O  
ATOM   2961  N   GLY A1898      -3.598  28.645  57.415  1.00  0.00           N  
ATOM   2962  CA  GLY A1898      -2.517  29.208  56.624  1.00  0.00           C  
ATOM   2963  C   GLY A1898      -1.538  28.131  56.193  1.00  0.00           C  
ATOM   2964  O   GLY A1898      -0.332  28.369  56.074  1.00  0.00           O  
ATOM   2965  N   LYS A1899      -2.063  26.935  55.960  1.00  0.00           N  
ATOM   2966  CA  LYS A1899      -1.245  25.806  55.540  1.00  0.00           C  
ATOM   2967  C   LYS A1899      -1.712  25.293  54.186  1.00  0.00           C  
ATOM   2968  O   LYS A1899      -2.598  25.873  53.564  1.00  0.00           O  
ATOM   2969  CB  LYS A1899      -1.337  24.674  56.566  1.00  0.00           C  
ATOM   2970  CG  LYS A1899      -0.863  25.045  57.961  1.00  0.00           C  
ATOM   2971  CD  LYS A1899      -0.880  23.824  58.872  1.00  0.00           C  
ATOM   2972  CE  LYS A1899      -0.415  24.177  60.271  1.00  0.00           C  
ATOM   2973  NZ  LYS A1899      -0.200  22.956  61.099  1.00  0.00           N  
ATOM   2974  N   VAL A1900      -1.102  24.201  53.738  1.00  0.00           N  
ATOM   2975  CA  VAL A1900      -1.444  23.571  52.470  1.00  0.00           C  
ATOM   2976  C   VAL A1900      -1.222  22.071  52.598  1.00  0.00           C  
ATOM   2977  O   VAL A1900      -0.316  21.629  53.299  1.00  0.00           O  
ATOM   2978  CB  VAL A1900      -0.559  24.091  51.297  1.00  0.00           C  
ATOM   2979  CG1 VAL A1900      -0.867  25.545  51.015  1.00  0.00           C  
ATOM   2980  CG2 VAL A1900       0.921  23.916  51.630  1.00  0.00           C  
ATOM   2981  N   ALA A1901      -2.056  21.290  51.925  1.00  0.00           N  
ATOM   2982  CA  ALA A1901      -1.918  19.839  51.949  1.00  0.00           C  
ATOM   2983  C   ALA A1901      -1.043  19.498  50.742  1.00  0.00           C  
ATOM   2984  O   ALA A1901      -1.411  19.799  49.612  1.00  0.00           O  
ATOM   2985  CB  ALA A1901      -3.283  19.184  51.825  1.00  0.00           C  
ATOM   2986  N   VAL A1902       0.107  18.878  50.992  1.00  0.00           N  
ATOM   2987  CA  VAL A1902       1.065  18.529  49.937  1.00  0.00           C  
ATOM   2988  C   VAL A1902       0.944  17.107  49.381  1.00  0.00           C  
ATOM   2989  O   VAL A1902       0.921  16.140  50.138  1.00  0.00           O  
ATOM   2990  CB  VAL A1902       2.510  18.713  50.453  1.00  0.00           C  
ATOM   2991  CG1 VAL A1902       3.512  18.423  49.341  1.00  0.00           C  
ATOM   2992  CG2 VAL A1902       2.693  20.124  50.991  1.00  0.00           C  
ATOM   2993  N   ARG A1903       0.887  16.995  48.052  1.00  0.00           N  
ATOM   2994  CA  ARG A1903       0.800  15.706  47.358  1.00  0.00           C  
ATOM   2995  C   ARG A1903       1.889  15.732  46.283  1.00  0.00           C  
ATOM   2996  O   ARG A1903       2.214  16.796  45.767  1.00  0.00           O  
ATOM   2997  CB  ARG A1903      -0.561  15.546  46.673  1.00  0.00           C  
ATOM   2998  CG  ARG A1903      -1.765  15.793  47.577  1.00  0.00           C  
ATOM   2999  CD  ARG A1903      -1.899  14.696  48.617  1.00  0.00           C  
ATOM   3000  NE  ARG A1903      -2.846  15.043  49.681  1.00  0.00           N  
ATOM   3001  CZ  ARG A1903      -4.137  15.303  49.491  1.00  0.00           C  
ATOM   3002  NH1 ARG A1903      -4.657  15.262  48.270  1.00  0.00           N  
ATOM   3003  NH2 ARG A1903      -4.911  15.603  50.529  1.00  0.00           N  
ATOM   3004  N   THR A1904       2.461  14.581  45.946  1.00  0.00           N  
ATOM   3005  CA  THR A1904       3.493  14.580  44.908  1.00  0.00           C  
ATOM   3006  C   THR A1904       3.069  13.748  43.713  1.00  0.00           C  
ATOM   3007  O   THR A1904       2.147  12.938  43.795  1.00  0.00           O  
ATOM   3008  CB  THR A1904       4.841  14.018  45.400  1.00  0.00           C  
ATOM   3009  OG1 THR A1904       4.749  12.597  45.504  1.00  0.00           O  
ATOM   3010  CG2 THR A1904       5.224  14.607  46.753  1.00  0.00           C  
ATOM   3011  N   ARG A1905       3.766  13.954  42.601  1.00  0.00           N  
ATOM   3012  CA  ARG A1905       3.485  13.242  41.357  1.00  0.00           C  
ATOM   3013  C   ARG A1905       3.839  11.759  41.450  1.00  0.00           C  
ATOM   3014  O   ARG A1905       3.644  11.008  40.491  1.00  0.00           O  
ATOM   3015  CB  ARG A1905       4.278  13.886  40.222  1.00  0.00           C  
ATOM   3016  CG  ARG A1905       5.755  13.838  40.489  1.00  0.00           C  
ATOM   3017  CD  ARG A1905       6.569  14.548  39.419  1.00  0.00           C  
ATOM   3018  NE  ARG A1905       7.955  14.635  39.846  1.00  0.00           N  
ATOM   3019  CZ  ARG A1905       8.917  15.248  39.163  1.00  0.00           C  
ATOM   3020  NH1 ARG A1905       8.646  15.838  38.008  1.00  0.00           N  
ATOM   3021  NH2 ARG A1905      10.155  15.262  39.635  1.00  0.00           N  
ATOM   3022  N   ARG A1906       4.367  11.342  42.597  1.00  0.00           N  
ATOM   3023  CA  ARG A1906       4.722   9.942  42.801  1.00  0.00           C  
ATOM   3024  C   ARG A1906       3.621   9.214  43.567  1.00  0.00           C  
ATOM   3025  O   ARG A1906       3.831   8.099  44.045  1.00  0.00           O  
ATOM   3026  CB  ARG A1906       6.043   9.830  43.558  1.00  0.00           C  
ATOM   3027  CG  ARG A1906       7.241  10.384  42.803  1.00  0.00           C  
ATOM   3028  CD  ARG A1906       7.645   9.478  41.658  1.00  0.00           C  
ATOM   3029  NE  ARG A1906       8.880   9.947  41.044  1.00  0.00           N  
ATOM   3030  CZ  ARG A1906       9.562   9.284  40.121  1.00  0.00           C  
ATOM   3031  NH1 ARG A1906       9.140   8.101  39.694  1.00  0.00           N  
ATOM   3032  NH2 ARG A1906      10.663   9.816  39.615  1.00  0.00           N  
ATOM   3033  N   GLY A1907       2.464   9.866  43.685  1.00  0.00           N  
ATOM   3034  CA  GLY A1907       1.316   9.278  44.356  1.00  0.00           C  
ATOM   3035  C   GLY A1907       1.306   9.378  45.862  1.00  0.00           C  
ATOM   3036  O   GLY A1907       0.477   8.744  46.521  1.00  0.00           O  
ATOM   3037  N   LYS A1909       2.198  10.190  46.412  1.00  0.00           N  
ATOM   3038  CA  LYS A1909       2.302  10.327  47.851  1.00  0.00           C  
ATOM   3039  C   LYS A1909       1.591  11.516  48.469  1.00  0.00           C  
ATOM   3040  O   LYS A1909       1.352  12.539  47.819  1.00  0.00           O  
ATOM   3041  CB  LYS A1909       3.771  10.343  48.249  1.00  0.00           C  
ATOM   3042  CG  LYS A1909       4.475   9.058  47.876  1.00  0.00           C  
ATOM   3043  CD  LYS A1909       5.938   9.086  48.221  1.00  0.00           C  
ATOM   3044  CE  LYS A1909       6.542   7.714  47.996  1.00  0.00           C  
ATOM   3045  NZ  LYS A1909       7.970   7.645  48.416  1.00  0.00           N  
ATOM   3046  N   ASP A1910       1.262  11.350  49.747  1.00  0.00           N  
ATOM   3047  CA  ASP A1910       0.581  12.369  50.532  1.00  0.00           C  
ATOM   3048  C   ASP A1910       1.555  12.771  51.636  1.00  0.00           C  
ATOM   3049  O   ASP A1910       1.908  11.957  52.491  1.00  0.00           O  
ATOM   3050  CB  ASP A1910      -0.697  11.780  51.133  1.00  0.00           C  
ATOM   3051  CG  ASP A1910      -1.524  12.809  51.880  1.00  0.00           C  
ATOM   3052  OD1 ASP A1910      -0.946  13.795  52.381  1.00  0.00           O  
ATOM   3053  OD2 ASP A1910      -2.755  12.619  51.975  1.00  0.00           O  
ATOM   3054  N   LEU A1913       1.993  14.025  51.612  1.00  0.00           N  
ATOM   3055  CA  LEU A1913       2.947  14.519  52.596  1.00  0.00           C  
ATOM   3056  C   LEU A1913       2.291  15.233  53.769  1.00  0.00           C  
ATOM   3057  O   LEU A1913       2.979  15.722  54.662  1.00  0.00           O  
ATOM   3058  CB  LEU A1913       3.948  15.462  51.929  1.00  0.00           C  
ATOM   3059  CG  LEU A1913       4.825  14.855  50.833  1.00  0.00           C  
ATOM   3060  CD1 LEU A1913       5.827  15.893  50.360  1.00  0.00           C  
ATOM   3061  CD2 LEU A1913       5.547  13.622  51.369  1.00  0.00           C  
ATOM   3062  N   GLY A1914       0.965  15.295  53.757  1.00  0.00           N  
ATOM   3063  CA  GLY A1914       0.243  15.950  54.832  1.00  0.00           C  
ATOM   3064  C   GLY A1914       0.221  17.457  54.682  1.00  0.00           C  
ATOM   3065  O   GLY A1914       0.670  17.996  53.669  1.00  0.00           O  
ATOM   3066  N   SER A1915      -0.306  18.147  55.689  1.00  0.00           N  
ATOM   3067  CA  SER A1915      -0.365  19.601  55.640  1.00  0.00           C  
ATOM   3068  C   SER A1915       0.943  20.175  56.168  1.00  0.00           C  
ATOM   3069  O   SER A1915       1.551  19.617  57.080  1.00  0.00           O  
ATOM   3070  CB  SER A1915      -1.538  20.123  56.470  1.00  0.00           C  
ATOM   3071  OG  SER A1915      -1.355  19.845  57.845  1.00  0.00           O  
ATOM   3072  N   MET A1916       1.375  21.285  55.581  1.00  0.00           N  
ATOM   3073  CA  MET A1916       2.613  21.947  55.975  1.00  0.00           C  
ATOM   3074  C   MET A1916       2.386  23.453  55.986  1.00  0.00           C  
ATOM   3075  O   MET A1916       1.465  23.951  55.342  1.00  0.00           O  
ATOM   3076  CB  MET A1916       3.732  21.635  54.974  1.00  0.00           C  
ATOM   3077  CG  MET A1916       4.146  20.183  54.883  1.00  0.00           C  
ATOM   3078  SD  MET A1916       5.424  19.967  53.608  1.00  0.00           S  
ATOM   3079  CE  MET A1916       5.056  18.333  53.012  1.00  0.00           C  
ATOM   3080  N   ASP A1917       3.225  24.170  56.723  1.00  0.00           N  
ATOM   3081  CA  ASP A1917       3.130  25.621  56.792  1.00  0.00           C  
ATOM   3082  C   ASP A1917       3.621  26.136  55.447  1.00  0.00           C  
ATOM   3083  O   ASP A1917       4.609  25.632  54.916  1.00  0.00           O  
ATOM   3084  CB  ASP A1917       4.014  26.153  57.915  1.00  0.00           C  
ATOM   3085  N   VAL A1918       2.928  27.129  54.899  1.00  0.00           N  
ATOM   3086  CA  VAL A1918       3.287  27.697  53.602  1.00  0.00           C  
ATOM   3087  C   VAL A1918       4.736  28.171  53.508  1.00  0.00           C  
ATOM   3088  O   VAL A1918       5.423  27.870  52.534  1.00  0.00           O  
ATOM   3089  CB  VAL A1918       2.341  28.866  53.235  1.00  0.00           C  
ATOM   3090  CG1 VAL A1918       2.848  29.598  51.998  1.00  0.00           C  
ATOM   3091  CG2 VAL A1918       0.939  28.328  52.983  1.00  0.00           C  
ATOM   3092  N   ASN A1929       5.208  28.911  54.507  1.00  0.00           N  
ATOM   3093  CA  ASN A1929       6.579  29.404  54.478  1.00  0.00           C  
ATOM   3094  C   ASN A1929       7.616  28.287  54.536  1.00  0.00           C  
ATOM   3095  O   ASN A1929       8.721  28.430  54.013  1.00  0.00           O  
ATOM   3096  CB  ASN A1929       6.816  30.403  55.619  1.00  0.00           C  
ATOM   3097  CG  ASN A1929       6.048  31.697  55.423  1.00  0.00           C  
ATOM   3098  OD1 ASN A1929       5.949  32.207  54.304  1.00  0.00           O  
ATOM   3099  ND2 ASN A1929       5.509  32.245  56.509  1.00  0.00           N  
ATOM   3100  N   GLU A1930       7.265  27.175  55.169  1.00  0.00           N  
ATOM   3101  CA  GLU A1930       8.190  26.058  55.262  1.00  0.00           C  
ATOM   3102  C   GLU A1930       8.264  25.360  53.905  1.00  0.00           C  
ATOM   3103  O   GLU A1930       9.330  24.900  53.490  1.00  0.00           O  
ATOM   3104  CB  GLU A1930       7.739  25.075  56.342  1.00  0.00           C  
ATOM   3105  CG  GLU A1930       8.670  23.886  56.510  1.00  0.00           C  
ATOM   3106  CD  GLU A1930       8.470  23.154  57.828  1.00  0.00           C  
ATOM   3107  OE1 GLU A1930       9.128  22.107  58.027  1.00  0.00           O  
ATOM   3108  OE2 GLU A1930       7.668  23.630  58.668  1.00  0.00           O  
ATOM   3109  N   VAL A1931       7.130  25.288  53.215  1.00  0.00           N  
ATOM   3110  CA  VAL A1931       7.095  24.659  51.899  1.00  0.00           C  
ATOM   3111  C   VAL A1931       7.979  25.456  50.948  1.00  0.00           C  
ATOM   3112  O   VAL A1931       8.773  24.891  50.199  1.00  0.00           O  
ATOM   3113  CB  VAL A1931       5.669  24.625  51.311  1.00  0.00           C  
ATOM   3114  CG1 VAL A1931       5.718  24.167  49.857  1.00  0.00           C  
ATOM   3115  CG2 VAL A1931       4.802  23.680  52.111  1.00  0.00           C  
ATOM   3116  N   ILE A1934       7.836  26.776  50.993  1.00  0.00           N  
ATOM   3117  CA  ILE A1934       8.614  27.653  50.135  1.00  0.00           C  
ATOM   3118  C   ILE A1934      10.112  27.497  50.393  1.00  0.00           C  
ATOM   3119  O   ILE A1934      10.890  27.330  49.458  1.00  0.00           O  
ATOM   3120  CB  ILE A1934       8.195  29.132  50.332  1.00  0.00           C  
ATOM   3121  CG1 ILE A1934       6.763  29.334  49.823  1.00  0.00           C  
ATOM   3122  CG2 ILE A1934       9.154  30.054  49.600  1.00  0.00           C  
ATOM   3123  CD1 ILE A1934       6.217  30.737  50.025  1.00  0.00           C  
ATOM   3124  N   GLU A1950      10.520  27.536  51.657  1.00  0.00           N  
ATOM   3125  CA  GLU A1950      11.936  27.395  51.975  1.00  0.00           C  
ATOM   3126  C   GLU A1950      12.483  26.066  51.479  1.00  0.00           C  
ATOM   3127  O   GLU A1950      13.596  25.996  50.958  1.00  0.00           O  
ATOM   3128  CB  GLU A1950      12.180  27.489  53.486  1.00  0.00           C  
ATOM   3129  CG  GLU A1950      11.933  28.855  54.094  1.00  0.00           C  
ATOM   3130  CD  GLU A1950      12.541  28.984  55.491  1.00  0.00           C  
ATOM   3131  OE1 GLU A1950      12.335  28.071  56.324  1.00  0.00           O  
ATOM   3132  OE2 GLU A1950      13.222  30.001  55.757  1.00  0.00           O  
ATOM   3133  N   LYS A1951      11.701  25.007  51.657  1.00  0.00           N  
ATOM   3134  CA  LYS A1951      12.134  23.685  51.239  1.00  0.00           C  
ATOM   3135  C   LYS A1951      12.227  23.567  49.726  1.00  0.00           C  
ATOM   3136  O   LYS A1951      13.170  22.966  49.210  1.00  0.00           O  
ATOM   3137  CB  LYS A1951      11.202  22.619  51.810  1.00  0.00           C  
ATOM   3138  CG  LYS A1951      11.427  22.392  53.294  1.00  0.00           C  
ATOM   3139  CD  LYS A1951      10.487  21.356  53.869  1.00  0.00           C  
ATOM   3140  CE  LYS A1951      10.830  21.095  55.328  1.00  0.00           C  
ATOM   3141  NZ  LYS A1951       9.794  20.264  56.003  1.00  0.00           N  
ATOM   3142  N   LEU A1952      11.258  24.139  49.018  1.00  0.00           N  
ATOM   3143  CA  LEU A1952      11.277  24.094  47.559  1.00  0.00           C  
ATOM   3144  C   LEU A1952      12.466  24.890  47.041  1.00  0.00           C  
ATOM   3145  O   LEU A1952      13.164  24.453  46.125  1.00  0.00           O  
ATOM   3146  CB  LEU A1952       9.984  24.671  46.979  1.00  0.00           C  
ATOM   3147  CG  LEU A1952       8.699  23.893  47.267  1.00  0.00           C  
ATOM   3148  CD1 LEU A1952       7.507  24.594  46.629  1.00  0.00           C  
ATOM   3149  CD2 LEU A1952       8.838  22.478  46.725  1.00  0.00           C  
ATOM   3150  N   GLN A1953      12.710  26.056  47.634  1.00  0.00           N  
ATOM   3151  CA  GLN A1953      13.830  26.883  47.203  1.00  0.00           C  
ATOM   3152  C   GLN A1953      15.144  26.138  47.358  1.00  0.00           C  
ATOM   3153  O   GLN A1953      16.032  26.258  46.520  1.00  0.00           O  
ATOM   3154  CB  GLN A1953      13.867  28.197  47.989  1.00  0.00           C  
ATOM   3155  CG  GLN A1953      12.688  29.104  47.692  1.00  0.00           C  
ATOM   3156  CD  GLN A1953      12.702  30.368  48.519  1.00  0.00           C  
ATOM   3157  OE1 GLN A1953      13.009  30.333  49.710  1.00  0.00           O  
ATOM   3158  NE2 GLN A1953      12.357  31.490  47.899  1.00  0.00           N  
ATOM   3159  N   GLN A1954      15.267  25.361  48.430  1.00  0.00           N  
ATOM   3160  CA  GLN A1954      16.482  24.596  48.664  1.00  0.00           C  
ATOM   3161  C   GLN A1954      16.608  23.464  47.646  1.00  0.00           C  
ATOM   3162  O   GLN A1954      17.698  23.194  47.146  1.00  0.00           O  
ATOM   3163  CB  GLN A1954      16.488  24.024  50.085  1.00  0.00           C  
ATOM   3164  CG  GLN A1954      17.708  23.164  50.416  1.00  0.00           C  
ATOM   3165  CD  GLN A1954      19.028  23.871  50.156  1.00  0.00           C  
ATOM   3166  OE1 GLN A1954      19.183  25.054  50.457  1.00  0.00           O  
ATOM   3167  NE2 GLN A1954      19.995  23.140  49.605  1.00  0.00           N  
ATOM   3168  N   GLU A1955      15.491  22.803  47.350  1.00  0.00           N  
ATOM   3169  CA  GLU A1955      15.488  21.706  46.383  1.00  0.00           C  
ATOM   3170  C   GLU A1955      15.892  22.247  45.015  1.00  0.00           C  
ATOM   3171  O   GLU A1955      16.631  21.599  44.278  1.00  0.00           O  
ATOM   3172  CB  GLU A1955      14.093  21.078  46.286  1.00  0.00           C  
ATOM   3173  CG  GLU A1955      14.040  19.761  45.513  1.00  0.00           C  
ATOM   3174  CD  GLU A1955      12.640  19.169  45.480  1.00  0.00           C  
ATOM   3175  OE1 GLU A1955      11.899  19.332  46.470  1.00  0.00           O  
ATOM   3176  OE2 GLU A1955      12.282  18.519  44.478  1.00  0.00           O  
ATOM   3177  N   ILE A1956      15.394  23.435  44.688  1.00  0.00           N  
ATOM   3178  CA  ILE A1956      15.695  24.076  43.409  1.00  0.00           C  
ATOM   3179  C   ILE A1956      17.125  24.606  43.389  1.00  0.00           C  
ATOM   3180  O   ILE A1956      17.885  24.336  42.467  1.00  0.00           O  
ATOM   3181  CB  ILE A1956      14.718  25.241  43.144  1.00  0.00           C  
ATOM   3182  CG1 ILE A1956      13.319  24.681  42.898  1.00  0.00           C  
ATOM   3183  CG2 ILE A1956      15.188  26.082  41.959  1.00  0.00           C  
ATOM   3184  CD1 ILE A1956      12.225  25.703  43.020  1.00  0.00           C  
ATOM   3185  N   ARG A1957      17.485  25.366  44.413  1.00  0.00           N  
ATOM   3186  CA  ARG A1957      18.822  25.938  44.515  1.00  0.00           C  
ATOM   3187  C   ARG A1957      19.922  24.878  44.430  1.00  0.00           C  
ATOM   3188  O   ARG A1957      20.948  25.073  43.778  1.00  0.00           O  
ATOM   3189  CB  ARG A1957      18.923  26.707  45.833  1.00  0.00           C  
ATOM   3190  CG  ARG A1957      20.255  27.357  46.122  1.00  0.00           C  
ATOM   3191  CD  ARG A1957      20.097  28.291  47.320  1.00  0.00           C  
ATOM   3192  NE  ARG A1957      19.520  27.590  48.467  1.00  0.00           N  
ATOM   3193  CZ  ARG A1957      18.492  28.037  49.187  1.00  0.00           C  
ATOM   3194  NH1 ARG A1957      17.910  29.192  48.886  1.00  0.00           N  
ATOM   3195  NH2 ARG A1957      18.048  27.325  50.212  1.00  0.00           N  
ATOM   3196  N   SER A1958      19.706  23.744  45.081  1.00  0.00           N  
ATOM   3197  CA  SER A1958      20.698  22.680  45.071  1.00  0.00           C  
ATOM   3198  C   SER A1958      20.558  21.759  43.861  1.00  0.00           C  
ATOM   3199  O   SER A1958      21.355  20.841  43.689  1.00  0.00           O  
ATOM   3200  CB  SER A1958      20.570  21.846  46.346  1.00  0.00           C  
ATOM   3201  OG  SER A1958      19.349  21.129  46.338  1.00  0.00           O  
ATOM   3202  N   ARG A1959      19.556  22.015  43.022  1.00  0.00           N  
ATOM   3203  CA  ARG A1959      19.300  21.177  41.851  1.00  0.00           C  
ATOM   3204  C   ARG A1959      19.235  19.705  42.268  1.00  0.00           C  
ATOM   3205  O   ARG A1959      19.818  18.828  41.636  1.00  0.00           O  
ATOM   3206  CB  ARG A1959      20.384  21.396  40.783  1.00  0.00           C  
ATOM   3207  CG  ARG A1959      20.361  22.802  40.179  1.00  0.00           C  
ATOM   3208  CD  ARG A1959      21.188  22.919  38.891  1.00  0.00           C  
ATOM   3209  NE  ARG A1959      21.072  24.258  38.311  1.00  0.00           N  
ATOM   3210  CZ  ARG A1959      21.828  25.300  38.649  1.00  0.00           C  
ATOM   3211  NH1 ARG A1959      22.783  25.171  39.563  1.00  0.00           N  
ATOM   3212  NH2 ARG A1959      21.614  26.483  38.086  1.00  0.00           N  
ATOM   3213  N   SER A1960      18.502  19.442  43.343  1.00  0.00           N  
ATOM   3214  CA  SER A1960      18.363  18.085  43.863  1.00  0.00           C  
ATOM   3215  C   SER A1960      17.560  17.144  42.970  1.00  0.00           C  
ATOM   3216  O   SER A1960      16.595  17.551  42.326  1.00  0.00           O  
ATOM   3217  CB  SER A1960      17.707  18.118  45.244  1.00  0.00           C  
ATOM   3218  OG  SER A1960      17.558  16.800  45.747  1.00  0.00           O  
ATOM   3219  N   LEU A1961      17.962  15.877  42.960  1.00  0.00           N  
ATOM   3220  CA  LEU A1961      17.281  14.846  42.176  1.00  0.00           C  
ATOM   3221  C   LEU A1961      16.097  14.266  42.941  1.00  0.00           C  
ATOM   3222  O   LEU A1961      15.266  13.565  42.368  1.00  0.00           O  
ATOM   3223  CB  LEU A1961      18.243  13.702  41.852  1.00  0.00           C  
ATOM   3224  CG  LEU A1961      19.312  13.906  40.782  1.00  0.00           C  
ATOM   3225  CD1 LEU A1961      20.360  12.802  40.893  1.00  0.00           C  
ATOM   3226  CD2 LEU A1961      18.665  13.900  39.408  1.00  0.00           C  
ATOM   3227  N   LYS A1962      16.023  14.538  44.237  1.00  0.00           N  
ATOM   3228  CA  LYS A1962      14.926  13.992  45.024  1.00  0.00           C  
ATOM   3229  C   LYS A1962      13.985  15.020  45.626  1.00  0.00           C  
ATOM   3230  O   LYS A1962      14.400  16.114  46.014  1.00  0.00           O  
ATOM   3231  CB  LYS A1962      15.475  13.076  46.120  1.00  0.00           C  
ATOM   3232  CG  LYS A1962      16.566  13.682  46.963  1.00  0.00           C  
ATOM   3233  CD  LYS A1962      17.280  12.614  47.793  1.00  0.00           C  
ATOM   3234  CE  LYS A1962      18.553  13.181  48.413  1.00  0.00           C  
ATOM   3235  NZ  LYS A1962      19.376  12.129  49.078  1.00  0.00           N  
ATOM   3236  N   GLN A1963      12.707  14.659  45.683  1.00  0.00           N  
ATOM   3237  CA  GLN A1963      11.683  15.531  46.239  1.00  0.00           C  
ATOM   3238  C   GLN A1963      11.619  15.359  47.754  1.00  0.00           C  
ATOM   3239  O   GLN A1963      12.277  14.479  48.314  1.00  0.00           O  
ATOM   3240  CB  GLN A1963      10.321  15.209  45.620  1.00  0.00           C  
ATOM   3241  CG  GLN A1963      10.273  15.411  44.112  1.00  0.00           C  
ATOM   3242  CD  GLN A1963       8.872  15.268  43.546  1.00  0.00           C  
ATOM   3243  OE1 GLN A1963       8.642  14.495  42.616  1.00  0.00           O  
ATOM   3244  NE2 GLN A1963       7.931  16.022  44.099  1.00  0.00           N  
ATOM   3245  N   LEU A1964      10.832  16.209  48.406  1.00  0.00           N  
ATOM   3246  CA  LEU A1964      10.675  16.165  49.861  1.00  0.00           C  
ATOM   3247  C   LEU A1964      10.421  14.762  50.396  1.00  0.00           C  
ATOM   3248  O   LEU A1964       9.554  14.044  49.901  1.00  0.00           O  
ATOM   3249  CB  LEU A1964       9.527  17.080  50.295  1.00  0.00           C  
ATOM   3250  CG  LEU A1964       9.825  18.566  50.512  1.00  0.00           C  
ATOM   3251  CD1 LEU A1964      10.633  19.130  49.355  1.00  0.00           C  
ATOM   3252  CD2 LEU A1964       8.507  19.312  50.663  1.00  0.00           C  
ATOM   3253  N   GLU A1965      11.190  14.385  51.415  1.00  0.00           N  
ATOM   3254  CA  GLU A1965      11.037  13.082  52.039  1.00  0.00           C  
ATOM   3255  C   GLU A1965      11.088  11.871  51.126  1.00  0.00           C  
ATOM   3256  O   GLU A1965      10.483  10.842  51.434  1.00  0.00           O  
ATOM   3257  N   GLU A1966      11.800  11.979  50.007  1.00  0.00           N  
ATOM   3258  CA  GLU A1966      11.924  10.862  49.072  1.00  0.00           C  
ATOM   3259  C   GLU A1966      13.189  10.982  48.233  1.00  0.00           C  
ATOM   3260  O   GLU A1966      14.262  10.546  48.656  1.00  0.00           O  
ATOM   3261  CB  GLU A1966      10.698  10.785  48.152  1.00  0.00           C  
ATOM   3262  CG  GLU A1966      10.522  11.958  47.201  1.00  0.00           C  
ATOM   3263  CD  GLU A1966      11.082  11.688  45.813  1.00  0.00           C  
ATOM   3264  OE1 GLU A1966      12.299  11.885  45.597  1.00  0.00           O  
ATOM   3265  OE2 GLU A1966      10.294  11.267  44.938  1.00  0.00           O  
HETATM 3266  N10 SSA A1001      33.003  21.748  16.613  1.00  0.00           N  
HETATM 3267  CA  SSA A1001      32.849  20.675  17.589  1.00  0.00           C  
HETATM 3268  CB  SSA A1001      32.527  21.213  18.979  1.00  0.00           C  
HETATM 3269  OG  SSA A1001      33.409  22.295  19.287  1.00  0.00           O  
HETATM 3270  C9  SSA A1001      31.637  19.909  17.160  1.00  0.00           C  
HETATM 3271  O9  SSA A1001      30.950  20.365  16.269  1.00  0.00           O  
HETATM 3272  N8  SSA A1001      31.723  18.601  17.404  1.00  0.00           N  
HETATM 3273  S1  SSA A1001      30.617  17.549  16.978  1.00  0.00           S  
HETATM 3274  O1S SSA A1001      30.436  17.614  15.507  1.00  0.00           O  
HETATM 3275  O2S SSA A1001      31.026  16.252  17.604  1.00  0.00           O  
HETATM 3276  O5' SSA A1001      29.267  18.041  17.674  1.00  0.00           O  
HETATM 3277  C5' SSA A1001      29.204  18.309  19.079  1.00  0.00           C  
HETATM 3278  C4' SSA A1001      27.962  17.671  19.677  1.00  0.00           C  
HETATM 3279  O4' SSA A1001      26.777  18.184  19.009  1.00  0.00           O  
HETATM 3280  C3' SSA A1001      27.855  16.173  19.476  1.00  0.00           C  
HETATM 3281  O3' SSA A1001      28.637  15.474  20.449  1.00  0.00           O  
HETATM 3282  C2' SSA A1001      26.358  15.919  19.637  1.00  0.00           C  
HETATM 3283  O2' SSA A1001      25.925  15.786  20.974  1.00  0.00           O  
HETATM 3284  C1' SSA A1001      25.751  17.199  19.049  1.00  0.00           C  
HETATM 3285  N9  SSA A1001      25.213  17.008  17.699  1.00  0.00           N  
HETATM 3286  C8  SSA A1001      25.907  16.886  16.518  1.00  0.00           C  
HETATM 3287  N7  SSA A1001      25.137  16.674  15.474  1.00  0.00           N  
HETATM 3288  C5  SSA A1001      23.852  16.669  15.998  1.00  0.00           C  
HETATM 3289  C6  SSA A1001      22.585  16.482  15.404  1.00  0.00           C  
HETATM 3290  N6  SSA A1001      22.406  16.281  14.092  1.00  0.00           N  
HETATM 3291  N1  SSA A1001      21.499  16.517  16.212  1.00  0.00           N  
HETATM 3292  C2  SSA A1001      21.681  16.734  17.525  1.00  0.00           C  
HETATM 3293  N3  SSA A1001      22.821  16.935  18.197  1.00  0.00           N  
HETATM 3294  C4  SSA A1001      23.881  16.885  17.368  1.00  0.00           C  
TER
END
