# Supplementary material for: Backbone Brackets and Arginine Tweezers delineate Class I and Class II aminoacyl tRNA synthetases
Source: PLoS Comput Biol. 2018 Apr 16;14(4):e1006101. doi: 10.1371/journal.pcbi.1006101 (PMC5919687; doi:10.1371/journal.pcbi.1006101)
Supplement: S12 File — All structures of Class II aaRS with residues renumbered according to the MSA. (GZ) [file pcbi.1006101.s024.tar.gz › 1fyf_B_renum.pdb]

ATOM      1  N   ARG B 283      30.380  60.290  19.346  1.00  0.00           N  
ATOM      2  CA  ARG B 283      29.865  59.142  20.083  1.00  0.00           C  
ATOM      3  C   ARG B 283      29.479  58.022  19.127  1.00  0.00           C  
ATOM      4  O   ARG B 283      28.425  57.406  19.290  1.00  0.00           O  
ATOM      5  CB  ARG B 283      28.632  59.538  20.893  1.00  0.00           C  
ATOM      6  CG  ARG B 283      28.847  60.664  21.863  1.00  0.00           C  
ATOM      7  CD  ARG B 283      27.615  60.859  22.717  1.00  0.00           C  
ATOM      8  NE  ARG B 283      27.912  61.685  23.882  1.00  0.00           N  
ATOM      9  CZ  ARG B 283      27.110  61.810  24.932  1.00  0.00           C  
ATOM     10  NH1 ARG B 283      25.951  61.160  24.970  1.00  0.00           N  
ATOM     11  NH2 ARG B 283      27.471  62.582  25.949  1.00  0.00           N  
ATOM     12  N   ASP B 291      30.325  57.769  18.132  1.00  0.00           N  
ATOM     13  CA  ASP B 291      30.081  56.722  17.132  1.00  0.00           C  
ATOM     14  C   ASP B 291      30.139  55.357  17.820  1.00  0.00           C  
ATOM     15  O   ASP B 291      31.181  54.970  18.350  1.00  0.00           O  
ATOM     16  CB  ASP B 291      31.153  56.813  16.034  1.00  0.00           C  
ATOM     17  CG  ASP B 291      30.932  55.825  14.889  1.00  0.00           C  
ATOM     18  OD1 ASP B 291      31.671  55.921  13.880  1.00  0.00           O  
ATOM     19  OD2 ASP B 291      30.037  54.959  14.981  1.00  0.00           O  
ATOM     20  N   HIS B 292      29.029  54.628  17.813  1.00  0.00           N  
ATOM     21  CA  HIS B 292      29.012  53.326  18.472  1.00  0.00           C  
ATOM     22  C   HIS B 292      29.985  52.340  17.827  1.00  0.00           C  
ATOM     23  O   HIS B 292      30.407  51.377  18.459  1.00  0.00           O  
ATOM     24  CB  HIS B 292      27.595  52.728  18.484  1.00  0.00           C  
ATOM     25  CG  HIS B 292      27.138  52.216  17.154  1.00  0.00           C  
ATOM     26  ND1 HIS B 292      26.592  53.034  16.186  1.00  0.00           N  
ATOM     27  CD2 HIS B 292      27.140  50.967  16.632  1.00  0.00           C  
ATOM     28  CE1 HIS B 292      26.278  52.311  15.128  1.00  0.00           C  
ATOM     29  NE2 HIS B 292      26.599  51.053  15.371  1.00  0.00           N  
ATOM     30  N   ARG B 293      30.344  52.576  16.571  1.00  0.00           N  
ATOM     31  CA  ARG B 293      31.267  51.677  15.896  1.00  0.00           C  
ATOM     32  C   ARG B 293      32.663  51.859  16.484  1.00  0.00           C  
ATOM     33  O   ARG B 293      33.401  50.895  16.650  1.00  0.00           O  
ATOM     34  CB  ARG B 293      31.263  51.946  14.391  1.00  0.00           C  
ATOM     35  CG  ARG B 293      29.908  51.674  13.745  1.00  0.00           C  
ATOM     36  CD  ARG B 293      29.868  52.132  12.293  1.00  0.00           C  
ATOM     37  NE  ARG B 293      30.207  53.547  12.198  1.00  0.00           N  
ATOM     38  CZ  ARG B 293      30.172  54.257  11.077  1.00  0.00           C  
ATOM     39  NH1 ARG B 293      29.804  53.687   9.938  1.00  0.00           N  
ATOM     40  NH2 ARG B 293      30.526  55.537  11.097  1.00  0.00           N  
ATOM     41  N   LYS B 296      33.013  53.096  16.813  1.00  0.00           N  
ATOM     42  CA  LYS B 296      34.319  53.376  17.402  1.00  0.00           C  
ATOM     43  C   LYS B 296      34.366  52.928  18.863  1.00  0.00           C  
ATOM     44  O   LYS B 296      35.360  52.355  19.318  1.00  0.00           O  
ATOM     45  CB  LYS B 296      34.634  54.875  17.287  1.00  0.00           C  
ATOM     46  CG  LYS B 296      35.576  55.390  18.354  1.00  0.00           C  
ATOM     47  CD  LYS B 296      36.211  56.714  17.955  1.00  0.00           C  
ATOM     48  CE  LYS B 296      37.322  56.492  16.934  1.00  0.00           C  
ATOM     49  NZ  LYS B 296      38.381  55.580  17.475  1.00  0.00           N  
ATOM     50  N   ILE B 297      33.292  53.192  19.598  1.00  0.00           N  
ATOM     51  CA  ILE B 297      33.222  52.801  20.998  1.00  0.00           C  
ATOM     52  C   ILE B 297      33.196  51.281  21.124  1.00  0.00           C  
ATOM     53  O   ILE B 297      33.768  50.720  22.064  1.00  0.00           O  
ATOM     54  CB  ILE B 297      31.966  53.380  21.669  1.00  0.00           C  
ATOM     55  CG1 ILE B 297      32.050  54.910  21.685  1.00  0.00           C  
ATOM     56  CG2 ILE B 297      31.832  52.843  23.082  1.00  0.00           C  
ATOM     57  CD1 ILE B 297      30.802  55.584  22.206  1.00  0.00           C  
ATOM     58  N   GLY B 298      32.532  50.625  20.176  1.00  0.00           N  
ATOM     59  CA  GLY B 298      32.450  49.177  20.200  1.00  0.00           C  
ATOM     60  C   GLY B 298      33.821  48.550  20.070  1.00  0.00           C  
ATOM     61  O   GLY B 298      34.117  47.532  20.695  1.00  0.00           O  
ATOM     62  N   LYS B 303      34.672  49.160  19.255  1.00  0.00           N  
ATOM     63  CA  LYS B 303      36.019  48.645  19.068  1.00  0.00           C  
ATOM     64  C   LYS B 303      36.875  48.921  20.295  1.00  0.00           C  
ATOM     65  O   LYS B 303      37.593  48.040  20.774  1.00  0.00           O  
ATOM     66  CB  LYS B 303      36.669  49.281  17.839  1.00  0.00           C  
ATOM     67  CG  LYS B 303      38.060  48.732  17.549  1.00  0.00           C  
ATOM     68  CD  LYS B 303      38.563  49.153  16.179  1.00  0.00           C  
ATOM     69  CE  LYS B 303      39.925  48.522  15.886  1.00  0.00           C  
ATOM     70  NZ  LYS B 303      40.372  48.797  14.490  1.00  0.00           N  
ATOM     71  N   GLN B 305      36.786  50.143  20.812  1.00  0.00           N  
ATOM     72  CA  GLN B 305      37.567  50.556  21.971  1.00  0.00           C  
ATOM     73  C   GLN B 305      37.235  49.784  23.246  1.00  0.00           C  
ATOM     74  O   GLN B 305      38.114  49.532  24.080  1.00  0.00           O  
ATOM     75  CB  GLN B 305      37.383  52.059  22.206  1.00  0.00           C  
ATOM     76  CG  GLN B 305      37.765  52.919  20.999  1.00  0.00           C  
ATOM     77  CD  GLN B 305      37.457  54.391  21.206  1.00  0.00           C  
ATOM     78  OE1 GLN B 305      36.367  54.750  21.659  1.00  0.00           O  
ATOM     79  NE2 GLN B 305      38.411  55.255  20.864  1.00  0.00           N  
ATOM     80  N   LEU B 306      35.972  49.400  23.397  1.00  0.00           N  
ATOM     81  CA  LEU B 306      35.556  48.655  24.575  1.00  0.00           C  
ATOM     82  C   LEU B 306      35.454  47.156  24.298  1.00  0.00           C  
ATOM     83  O   LEU B 306      34.972  46.401  25.135  1.00  0.00           O  
ATOM     84  CB  LEU B 306      34.229  49.203  25.095  1.00  0.00           C  
ATOM     85  CG  LEU B 306      34.262  50.713  25.373  1.00  0.00           C  
ATOM     86  CD1 LEU B 306      32.944  51.151  26.001  1.00  0.00           C  
ATOM     87  CD2 LEU B 306      35.432  51.040  26.302  1.00  0.00           C  
ATOM     88  N   ASP B 307      35.919  46.741  23.123  1.00  0.00           N  
ATOM     89  CA  ASP B 307      35.930  45.328  22.738  1.00  0.00           C  
ATOM     90  C   ASP B 307      34.550  44.675  22.883  1.00  0.00           C  
ATOM     91  O   ASP B 307      34.420  43.585  23.447  1.00  0.00           O  
ATOM     92  CB  ASP B 307      36.958  44.594  23.605  1.00  0.00           C  
ATOM     93  CG  ASP B 307      37.345  43.251  23.041  1.00  0.00           C  
ATOM     94  OD1 ASP B 307      37.340  43.112  21.805  1.00  0.00           O  
ATOM     95  OD2 ASP B 307      37.673  42.344  23.839  1.00  0.00           O  
ATOM     96  N   LEU B 308      33.526  45.334  22.348  1.00  0.00           N  
ATOM     97  CA  LEU B 308      32.165  44.817  22.453  1.00  0.00           C  
ATOM     98  C   LEU B 308      31.775  43.868  21.335  1.00  0.00           C  
ATOM     99  O   LEU B 308      31.121  42.858  21.577  1.00  0.00           O  
ATOM    100  CB  LEU B 308      31.161  45.968  22.489  1.00  0.00           C  
ATOM    101  CG  LEU B 308      31.373  47.023  23.581  1.00  0.00           C  
ATOM    102  CD1 LEU B 308      30.291  48.085  23.472  1.00  0.00           C  
ATOM    103  CD2 LEU B 308      31.333  46.371  24.950  1.00  0.00           C  
ATOM    104  N   TYR B 309      32.166  44.204  20.113  1.00  0.00           N  
ATOM    105  CA  TYR B 309      31.830  43.380  18.959  1.00  0.00           C  
ATOM    106  C   TYR B 309      32.711  43.783  17.793  1.00  0.00           C  
ATOM    107  O   TYR B 309      33.463  44.743  17.886  1.00  0.00           O  
ATOM    108  CB  TYR B 309      30.380  43.623  18.538  1.00  0.00           C  
ATOM    109  CG  TYR B 309      30.188  44.923  17.779  1.00  0.00           C  
ATOM    110  CD1 TYR B 309      30.061  46.140  18.456  1.00  0.00           C  
ATOM    111  CD2 TYR B 309      30.184  44.944  16.385  1.00  0.00           C  
ATOM    112  CE1 TYR B 309      29.932  47.347  17.758  1.00  0.00           C  
ATOM    113  CE2 TYR B 309      30.059  46.145  15.678  1.00  0.00           C  
ATOM    114  CZ  TYR B 309      29.937  47.340  16.371  1.00  0.00           C  
ATOM    115  OH  TYR B 309      29.844  48.527  15.670  1.00  0.00           O  
ATOM    116  N   HIS B 310      32.609  43.048  16.693  1.00  0.00           N  
ATOM    117  CA  HIS B 310      33.339  43.402  15.479  1.00  0.00           C  
ATOM    118  C   HIS B 310      32.590  42.801  14.307  1.00  0.00           C  
ATOM    119  O   HIS B 310      31.729  41.937  14.488  1.00  0.00           O  
ATOM    120  CB  HIS B 310      34.809  42.906  15.512  1.00  0.00           C  
ATOM    121  CG  HIS B 310      35.020  41.531  14.950  1.00  0.00           C  
ATOM    122  ND1 HIS B 310      34.936  40.388  15.720  1.00  0.00           N  
ATOM    123  CD2 HIS B 310      35.322  41.117  13.698  1.00  0.00           C  
ATOM    124  CE1 HIS B 310      35.176  39.330  14.961  1.00  0.00           C  
ATOM    125  NE2 HIS B 310      35.412  39.745  13.731  1.00  0.00           N  
ATOM    126  N   MET B 311      32.893  43.289  13.109  1.00  0.00           N  
ATOM    127  CA  MET B 311      32.273  42.787  11.894  1.00  0.00           C  
ATOM    128  C   MET B 311      33.387  42.653  10.853  1.00  0.00           C  
ATOM    129  O   MET B 311      34.414  43.326  10.953  1.00  0.00           O  
ATOM    130  CB  MET B 311      31.187  43.754  11.409  1.00  0.00           C  
ATOM    131  CG  MET B 311      30.013  43.893  12.392  1.00  0.00           C  
ATOM    132  SD  MET B 311      28.701  44.992  11.801  1.00  0.00           S  
ATOM    133  CE  MET B 311      29.549  46.500  11.730  1.00  0.00           C  
ATOM    134  N   GLN B 312      33.190  41.773   9.877  1.00  0.00           N  
ATOM    135  CA  GLN B 312      34.192  41.544   8.830  1.00  0.00           C  
ATOM    136  C   GLN B 312      33.580  41.377   7.452  1.00  0.00           C  
ATOM    137  O   GLN B 312      32.375  41.188   7.308  1.00  0.00           O  
ATOM    138  CB  GLN B 312      34.979  40.269   9.099  1.00  0.00           C  
ATOM    139  CG  GLN B 312      35.471  40.093  10.490  1.00  0.00           C  
ATOM    140  CD  GLN B 312      36.053  38.710  10.710  1.00  0.00           C  
ATOM    141  OE1 GLN B 312      36.427  38.371  11.815  1.00  0.00           O  
ATOM    142  NE2 GLN B 312      36.132  37.910   9.652  1.00  0.00           N  
ATOM    143  N   GLU B 313      34.457  41.399   6.452  1.00  0.00           N  
ATOM    144  CA  GLU B 313      34.105  41.222   5.045  1.00  0.00           C  
ATOM    145  C   GLU B 313      33.461  39.868   4.733  1.00  0.00           C  
ATOM    146  O   GLU B 313      32.576  39.782   3.885  1.00  0.00           O  
ATOM    147  CB  GLU B 313      35.365  41.387   4.189  1.00  0.00           C  
ATOM    148  CG  GLU B 313      35.307  40.686   2.835  1.00  0.00           C  
ATOM    149  CD  GLU B 313      36.683  40.467   2.231  1.00  0.00           C  
ATOM    150  OE1 GLU B 313      37.394  41.467   1.990  1.00  0.00           O  
ATOM    151  OE2 GLU B 313      37.054  39.293   1.998  1.00  0.00           O  
ATOM    152  N   GLU B 314      33.906  38.809   5.405  1.00  0.00           N  
ATOM    153  CA  GLU B 314      33.353  37.477   5.166  1.00  0.00           C  
ATOM    154  C   GLU B 314      31.921  37.295   5.669  1.00  0.00           C  
ATOM    155  O   GLU B 314      31.295  36.272   5.413  1.00  0.00           O  
ATOM    156  CB  GLU B 314      34.242  36.407   5.798  1.00  0.00           C  
ATOM    157  CG  GLU B 314      34.962  36.863   7.046  1.00  0.00           C  
ATOM    158  CD  GLU B 314      36.299  37.515   6.731  1.00  0.00           C  
ATOM    159  OE1 GLU B 314      37.322  36.795   6.685  1.00  0.00           O  
ATOM    160  OE2 GLU B 314      36.325  38.741   6.514  1.00  0.00           O  
ATOM    161  N   ALA B 315      31.402  38.281   6.392  1.00  0.00           N  
ATOM    162  CA  ALA B 315      30.039  38.188   6.899  1.00  0.00           C  
ATOM    163  C   ALA B 315      29.417  39.584   6.979  1.00  0.00           C  
ATOM    164  O   ALA B 315      29.143  40.098   8.059  1.00  0.00           O  
ATOM    165  CB  ALA B 315      30.036  37.516   8.277  1.00  0.00           C  
ATOM    166  N   PRO B 316      29.175  40.209   5.818  1.00  0.00           N  
ATOM    167  CA  PRO B 316      28.586  41.549   5.776  1.00  0.00           C  
ATOM    168  C   PRO B 316      27.281  41.653   6.565  1.00  0.00           C  
ATOM    169  O   PRO B 316      26.364  40.859   6.375  1.00  0.00           O  
ATOM    170  CB  PRO B 316      28.405  41.805   4.280  1.00  0.00           C  
ATOM    171  CG  PRO B 316      28.269  40.431   3.701  1.00  0.00           C  
ATOM    172  CD  PRO B 316      29.284  39.634   4.465  1.00  0.00           C  
ATOM    173  N   GLY B 317      27.218  42.630   7.461  1.00  0.00           N  
ATOM    174  CA  GLY B 317      26.025  42.815   8.268  1.00  0.00           C  
ATOM    175  C   GLY B 317      25.820  41.744   9.326  1.00  0.00           C  
ATOM    176  O   GLY B 317      24.732  41.630   9.878  1.00  0.00           O  
ATOM    177  N   MET B 318      26.860  40.964   9.617  1.00  0.00           N  
ATOM    178  CA  MET B 318      26.762  39.902  10.616  1.00  0.00           C  
ATOM    179  C   MET B 318      27.640  40.244  11.817  1.00  0.00           C  
ATOM    180  O   MET B 318      28.849  40.415  11.683  1.00  0.00           O  
ATOM    181  CB  MET B 318      27.212  38.580  10.002  1.00  0.00           C  
ATOM    182  CG  MET B 318      26.581  38.303   8.658  1.00  0.00           C  
ATOM    183  SD  MET B 318      24.810  38.111   8.855  1.00  0.00           S  
ATOM    184  CE  MET B 318      24.769  36.399   9.021  1.00  0.00           C  
ATOM    185  N   VAL B 319      27.037  40.315  12.999  1.00  0.00           N  
ATOM    186  CA  VAL B 319      27.782  40.695  14.192  1.00  0.00           C  
ATOM    187  C   VAL B 319      28.460  39.571  14.956  1.00  0.00           C  
ATOM    188  O   VAL B 319      27.875  38.515  15.165  1.00  0.00           O  
ATOM    189  CB  VAL B 319      26.863  41.450  15.186  1.00  0.00           C  
ATOM    190  CG1 VAL B 319      27.665  41.937  16.389  1.00  0.00           C  
ATOM    191  CG2 VAL B 319      26.173  42.603  14.471  1.00  0.00           C  
ATOM    192  N   PHE B 320      29.714  39.808  15.339  1.00  0.00           N  
ATOM    193  CA  PHE B 320      30.474  38.867  16.156  1.00  0.00           C  
ATOM    194  C   PHE B 320      30.433  39.537  17.519  1.00  0.00           C  
ATOM    195  O   PHE B 320      31.072  40.577  17.710  1.00  0.00           O  
ATOM    196  CB  PHE B 320      31.939  38.784  15.722  1.00  0.00           C  
ATOM    197  CG  PHE B 320      32.166  38.042  14.440  1.00  0.00           C  
ATOM    198  CD1 PHE B 320      32.618  36.725  14.457  1.00  0.00           C  
ATOM    199  CD2 PHE B 320      31.972  38.670  13.212  1.00  0.00           C  
ATOM    200  CE1 PHE B 320      32.880  36.046  13.269  1.00  0.00           C  
ATOM    201  CE2 PHE B 320      32.227  37.999  12.018  1.00  0.00           C  
ATOM    202  CZ  PHE B 320      32.683  36.686  12.044  1.00  0.00           C  
ATOM    203  N   TRP B 321      29.679  38.972  18.454  1.00  0.00           N  
ATOM    204  CA  TRP B 321      29.612  39.561  19.785  1.00  0.00           C  
ATOM    205  C   TRP B 321      30.745  39.047  20.656  1.00  0.00           C  
ATOM    206  O   TRP B 321      30.853  37.846  20.901  1.00  0.00           O  
ATOM    207  CB  TRP B 321      28.276  39.248  20.461  1.00  0.00           C  
ATOM    208  CG  TRP B 321      27.131  40.000  19.872  1.00  0.00           C  
ATOM    209  CD1 TRP B 321      26.199  39.528  18.984  1.00  0.00           C  
ATOM    210  CD2 TRP B 321      26.791  41.361  20.127  1.00  0.00           C  
ATOM    211  NE1 TRP B 321      25.296  40.520  18.677  1.00  0.00           N  
ATOM    212  CE2 TRP B 321      25.637  41.658  19.365  1.00  0.00           C  
ATOM    213  CE3 TRP B 321      27.350  42.364  20.926  1.00  0.00           C  
ATOM    214  CZ2 TRP B 321      25.032  42.920  19.382  1.00  0.00           C  
ATOM    215  CZ3 TRP B 321      26.747  43.627  20.943  1.00  0.00           C  
ATOM    216  CH2 TRP B 321      25.599  43.888  20.175  1.00  0.00           C  
ATOM    217  N   HIS B 322      31.600  39.963  21.103  1.00  0.00           N  
ATOM    218  CA  HIS B 322      32.708  39.598  21.978  1.00  0.00           C  
ATOM    219  C   HIS B 322      32.145  39.426  23.393  1.00  0.00           C  
ATOM    220  O   HIS B 322      30.998  39.777  23.667  1.00  0.00           O  
ATOM    221  CB  HIS B 322      33.782  40.691  21.963  1.00  0.00           C  
ATOM    222  CG  HIS B 322      34.511  40.820  20.659  1.00  0.00           C  
ATOM    223  ND1 HIS B 322      34.054  40.268  19.481  1.00  0.00           N  
ATOM    224  CD2 HIS B 322      35.646  41.488  20.342  1.00  0.00           C  
ATOM    225  CE1 HIS B 322      34.873  40.593  18.495  1.00  0.00           C  
ATOM    226  NE2 HIS B 322      35.847  41.332  18.989  1.00  0.00           N  
ATOM    227  N   ASN B 323      32.949  38.896  24.298  1.00  0.00           N  
ATOM    228  CA  ASN B 323      32.473  38.667  25.657  1.00  0.00           C  
ATOM    229  C   ASN B 323      31.759  39.852  26.313  1.00  0.00           C  
ATOM    230  O   ASN B 323      30.664  39.719  26.848  1.00  0.00           O  
ATOM    231  CB  ASN B 323      33.635  38.228  26.549  1.00  0.00           C  
ATOM    232  CG  ASN B 323      33.197  37.967  27.968  1.00  0.00           C  
ATOM    233  OD1 ASN B 323      33.362  38.812  28.861  1.00  0.00           O  
ATOM    234  ND2 ASN B 323      32.602  36.813  28.186  1.00  0.00           N  
ATOM    235  N   ASP B 324      32.379  41.020  26.283  1.00  0.00           N  
ATOM    236  CA  ASP B 324      31.767  42.178  26.925  1.00  0.00           C  
ATOM    237  C   ASP B 324      30.500  42.663  26.239  1.00  0.00           C  
ATOM    238  O   ASP B 324      29.556  43.079  26.908  1.00  0.00           O  
ATOM    239  CB  ASP B 324      32.802  43.302  27.056  1.00  0.00           C  
ATOM    240  CG  ASP B 324      33.838  43.009  28.144  1.00  0.00           C  
ATOM    241  OD1 ASP B 324      33.871  41.870  28.667  1.00  0.00           O  
ATOM    242  OD2 ASP B 324      34.633  43.917  28.476  1.00  0.00           O  
ATOM    243  N   GLY B 325      30.466  42.596  24.911  1.00  0.00           N  
ATOM    244  CA  GLY B 325      29.273  43.011  24.195  1.00  0.00           C  
ATOM    245  C   GLY B 325      28.156  42.019  24.468  1.00  0.00           C  
ATOM    246  O   GLY B 325      27.006  42.398  24.651  1.00  0.00           O  
ATOM    247  N   TRP B 332      28.500  40.739  24.503  1.00  0.00           N  
ATOM    248  CA  TRP B 332      27.503  39.696  24.756  1.00  0.00           C  
ATOM    249  C   TRP B 332      26.960  39.811  26.177  1.00  0.00           C  
ATOM    250  O   TRP B 332      25.810  39.449  26.452  1.00  0.00           O  
ATOM    251  CB  TRP B 332      28.119  38.309  24.540  1.00  0.00           C  
ATOM    252  CG  TRP B 332      27.113  37.196  24.498  1.00  0.00           C  
ATOM    253  CD1 TRP B 332      27.108  36.067  25.275  1.00  0.00           C  
ATOM    254  CD2 TRP B 332      25.964  37.095  23.638  1.00  0.00           C  
ATOM    255  NE1 TRP B 332      26.027  35.275  24.952  1.00  0.00           N  
ATOM    256  CE2 TRP B 332      25.311  35.883  23.954  1.00  0.00           C  
ATOM    257  CE3 TRP B 332      25.427  37.911  22.634  1.00  0.00           C  
ATOM    258  CZ2 TRP B 332      24.140  35.469  23.299  1.00  0.00           C  
ATOM    259  CZ3 TRP B 332      24.257  37.498  21.979  1.00  0.00           C  
ATOM    260  CH2 TRP B 332      23.633  36.293  22.320  1.00  0.00           C  
ATOM    261  N   THR B 333      27.775  40.310  27.098  1.00  0.00           N  
ATOM    262  CA  THR B 333      27.284  40.483  28.456  1.00  0.00           C  
ATOM    263  C   THR B 333      26.173  41.531  28.496  1.00  0.00           C  
ATOM    264  O   THR B 333      25.197  41.374  29.219  1.00  0.00           O  
ATOM    265  CB  THR B 333      28.419  40.901  29.396  1.00  0.00           C  
ATOM    266  OG1 THR B 333      29.369  39.838  29.456  1.00  0.00           O  
ATOM    267  CG2 THR B 333      27.889  41.202  30.803  1.00  0.00           C  
ATOM    268  N   ILE B 334      26.317  42.596  27.711  1.00  0.00           N  
ATOM    269  CA  ILE B 334      25.291  43.637  27.662  1.00  0.00           C  
ATOM    270  C   ILE B 334      24.012  43.044  27.068  1.00  0.00           C  
ATOM    271  O   ILE B 334      22.909  43.258  27.575  1.00  0.00           O  
ATOM    272  CB  ILE B 334      25.749  44.815  26.787  1.00  0.00           C  
ATOM    273  CG1 ILE B 334      26.979  45.476  27.414  1.00  0.00           C  
ATOM    274  CG2 ILE B 334      24.616  45.825  26.637  1.00  0.00           C  
ATOM    275  CD1 ILE B 334      27.594  46.564  26.546  1.00  0.00           C  
ATOM    276  N   PHE B 335      24.176  42.308  25.971  1.00  0.00           N  
ATOM    277  CA  PHE B 335      23.073  41.655  25.275  1.00  0.00           C  
ATOM    278  C   PHE B 335      22.321  40.766  26.277  1.00  0.00           C  
ATOM    279  O   PHE B 335      21.101  40.851  26.413  1.00  0.00           O  
ATOM    280  CB  PHE B 335      23.674  40.830  24.127  1.00  0.00           C  
ATOM    281  CG  PHE B 335      22.673  40.249  23.164  1.00  0.00           C  
ATOM    282  CD1 PHE B 335      21.726  39.322  23.585  1.00  0.00           C  
ATOM    283  CD2 PHE B 335      22.756  40.554  21.806  1.00  0.00           C  
ATOM    284  CE1 PHE B 335      20.878  38.694  22.669  1.00  0.00           C  
ATOM    285  CE2 PHE B 335      21.912  39.934  20.880  1.00  0.00           C  
ATOM    286  CZ  PHE B 335      20.974  38.999  21.317  1.00  0.00           C  
ATOM    287  N   ARG B 336      23.063  39.940  27.008  1.00  0.00           N  
ATOM    288  CA  ARG B 336      22.432  39.048  27.973  1.00  0.00           C  
ATOM    289  C   ARG B 336      21.742  39.765  29.130  1.00  0.00           C  
ATOM    290  O   ARG B 336      20.718  39.299  29.625  1.00  0.00           O  
ATOM    291  CB  ARG B 336      23.452  38.049  28.510  1.00  0.00           C  
ATOM    292  CG  ARG B 336      23.856  37.020  27.470  1.00  0.00           C  
ATOM    293  CD  ARG B 336      24.703  35.924  28.073  1.00  0.00           C  
ATOM    294  NE  ARG B 336      25.985  36.423  28.555  1.00  0.00           N  
ATOM    295  CZ  ARG B 336      26.430  36.231  29.788  1.00  0.00           C  
ATOM    296  NH1 ARG B 336      25.689  35.558  30.656  1.00  0.00           N  
ATOM    297  NH2 ARG B 336      27.615  36.697  30.153  1.00  0.00           N  
ATOM    298  N   GLU B 337      22.288  40.894  29.567  1.00  0.00           N  
ATOM    299  CA  GLU B 337      21.658  41.627  30.658  1.00  0.00           C  
ATOM    300  C   GLU B 337      20.343  42.236  30.155  1.00  0.00           C  
ATOM    301  O   GLU B 337      19.378  42.363  30.915  1.00  0.00           O  
ATOM    302  CB  GLU B 337      22.596  42.719  31.172  1.00  0.00           C  
ATOM    303  CG  GLU B 337      22.153  43.400  32.445  1.00  0.00           C  
ATOM    304  CD  GLU B 337      21.831  42.438  33.576  1.00  0.00           C  
ATOM    305  OE1 GLU B 337      22.524  41.403  33.723  1.00  0.00           O  
ATOM    306  OE2 GLU B 337      20.883  42.734  34.336  1.00  0.00           O  
ATOM    307  N   LEU B 338      20.303  42.622  28.881  1.00  0.00           N  
ATOM    308  CA  LEU B 338      19.070  43.177  28.329  1.00  0.00           C  
ATOM    309  C   LEU B 338      18.036  42.059  28.262  1.00  0.00           C  
ATOM    310  O   LEU B 338      16.854  42.290  28.492  1.00  0.00           O  
ATOM    311  CB  LEU B 338      19.308  43.773  26.931  1.00  0.00           C  
ATOM    312  CG  LEU B 338      20.065  45.102  26.934  1.00  0.00           C  
ATOM    313  CD1 LEU B 338      20.387  45.566  25.500  1.00  0.00           C  
ATOM    314  CD2 LEU B 338      19.207  46.147  27.633  1.00  0.00           C  
ATOM    315  N   GLU B 339      18.479  40.846  27.938  1.00  0.00           N  
ATOM    316  CA  GLU B 339      17.553  39.719  27.881  1.00  0.00           C  
ATOM    317  C   GLU B 339      16.960  39.494  29.263  1.00  0.00           C  
ATOM    318  O   GLU B 339      15.770  39.228  29.393  1.00  0.00           O  
ATOM    319  CB  GLU B 339      18.255  38.434  27.438  1.00  0.00           C  
ATOM    320  CG  GLU B 339      18.675  38.410  25.995  1.00  0.00           C  
ATOM    321  CD  GLU B 339      19.051  37.009  25.526  1.00  0.00           C  
ATOM    322  OE1 GLU B 339      19.919  36.367  26.165  1.00  0.00           O  
ATOM    323  OE2 GLU B 339      18.478  36.551  24.517  1.00  0.00           O  
ATOM    324  N   VAL B 340      17.793  39.593  30.298  1.00  0.00           N  
ATOM    325  CA  VAL B 340      17.299  39.399  31.665  1.00  0.00           C  
ATOM    326  C   VAL B 340      16.233  40.437  31.987  1.00  0.00           C  
ATOM    327  O   VAL B 340      15.209  40.114  32.598  1.00  0.00           O  
ATOM    328  CB  VAL B 340      18.443  39.512  32.714  1.00  0.00           C  
ATOM    329  CG1 VAL B 340      17.867  39.526  34.146  1.00  0.00           C  
ATOM    330  CG2 VAL B 340      19.383  38.335  32.561  1.00  0.00           C  
ATOM    331  N   PHE B 341      16.481  41.678  31.581  1.00  0.00           N  
ATOM    332  CA  PHE B 341      15.553  42.775  31.816  1.00  0.00           C  
ATOM    333  C   PHE B 341      14.243  42.509  31.076  1.00  0.00           C  
ATOM    334  O   PHE B 341      13.167  42.605  31.653  1.00  0.00           O  
ATOM    335  CB  PHE B 341      16.209  44.086  31.360  1.00  0.00           C  
ATOM    336  CG  PHE B 341      15.315  45.301  31.423  1.00  0.00           C  
ATOM    337  CD1 PHE B 341      14.663  45.662  32.601  1.00  0.00           C  
ATOM    338  CD2 PHE B 341      15.201  46.133  30.308  1.00  0.00           C  
ATOM    339  CE1 PHE B 341      13.920  46.848  32.679  1.00  0.00           C  
ATOM    340  CE2 PHE B 341      14.454  47.334  30.373  1.00  0.00           C  
ATOM    341  CZ  PHE B 341      13.818  47.685  31.560  1.00  0.00           C  
ATOM    342  N   VAL B 342      14.335  42.153  29.801  1.00  0.00           N  
ATOM    343  CA  VAL B 342      13.123  41.868  29.051  1.00  0.00           C  
ATOM    344  C   VAL B 342      12.354  40.714  29.701  1.00  0.00           C  
ATOM    345  O   VAL B 342      11.143  40.789  29.872  1.00  0.00           O  
ATOM    346  CB  VAL B 342      13.435  41.502  27.587  1.00  0.00           C  
ATOM    347  CG1 VAL B 342      12.183  40.947  26.908  1.00  0.00           C  
ATOM    348  CG2 VAL B 342      13.939  42.740  26.841  1.00  0.00           C  
ATOM    349  N   ARG B 343      13.052  39.643  30.068  1.00  0.00           N  
ATOM    350  CA  ARG B 343      12.359  38.516  30.684  1.00  0.00           C  
ATOM    351  C   ARG B 343      11.651  38.891  31.975  1.00  0.00           C  
ATOM    352  O   ARG B 343      10.586  38.357  32.264  1.00  0.00           O  
ATOM    353  CB  ARG B 343      13.314  37.358  30.919  1.00  0.00           C  
ATOM    354  CG  ARG B 343      13.653  36.651  29.638  1.00  0.00           C  
ATOM    355  CD  ARG B 343      14.551  35.466  29.866  1.00  0.00           C  
ATOM    356  NE  ARG B 343      14.649  34.667  28.657  1.00  0.00           N  
ATOM    357  CZ  ARG B 343      15.787  34.313  28.079  1.00  0.00           C  
ATOM    358  NH1 ARG B 343      16.950  34.689  28.606  1.00  0.00           N  
ATOM    359  NH2 ARG B 343      15.763  33.593  26.968  1.00  0.00           N  
ATOM    360  N   SER B 344      12.225  39.815  32.742  1.00  0.00           N  
ATOM    361  CA  SER B 344      11.588  40.227  33.988  1.00  0.00           C  
ATOM    362  C   SER B 344      10.250  40.887  33.664  1.00  0.00           C  
ATOM    363  O   SER B 344       9.272  40.735  34.405  1.00  0.00           O  
ATOM    364  CB  SER B 344      12.494  41.185  34.791  1.00  0.00           C  
ATOM    365  OG  SER B 344      12.597  42.474  34.198  1.00  0.00           O  
ATOM    366  N   LYS B 345      10.208  41.601  32.539  1.00  0.00           N  
ATOM    367  CA  LYS B 345       8.996  42.272  32.095  1.00  0.00           C  
ATOM    368  C   LYS B 345       8.033  41.276  31.454  1.00  0.00           C  
ATOM    369  O   LYS B 345       6.814  41.437  31.553  1.00  0.00           O  
ATOM    370  CB  LYS B 345       9.346  43.398  31.104  1.00  0.00           C  
ATOM    371  CG  LYS B 345      10.047  44.591  31.751  1.00  0.00           C  
ATOM    372  CD  LYS B 345       9.100  45.281  32.722  1.00  0.00           C  
ATOM    373  CE  LYS B 345       9.798  46.321  33.591  1.00  0.00           C  
ATOM    374  NZ  LYS B 345       8.830  46.897  34.586  1.00  0.00           N  
ATOM    375  N   LEU B 347       8.562  40.247  30.795  1.00  0.00           N  
ATOM    376  CA  LEU B 347       7.698  39.237  30.176  1.00  0.00           C  
ATOM    377  C   LEU B 347       6.932  38.523  31.286  1.00  0.00           C  
ATOM    378  O   LEU B 347       5.772  38.146  31.112  1.00  0.00           O  
ATOM    379  CB  LEU B 347       8.516  38.204  29.383  1.00  0.00           C  
ATOM    380  CG  LEU B 347       9.276  38.674  28.141  1.00  0.00           C  
ATOM    381  CD1 LEU B 347       9.901  37.472  27.424  1.00  0.00           C  
ATOM    382  CD2 LEU B 347       8.319  39.416  27.216  1.00  0.00           C  
ATOM    383  N   LYS B 348       7.573  38.345  32.436  1.00  0.00           N  
ATOM    384  CA  LYS B 348       6.896  37.682  33.546  1.00  0.00           C  
ATOM    385  C   LYS B 348       5.826  38.598  34.141  1.00  0.00           C  
ATOM    386  O   LYS B 348       4.696  38.172  34.398  1.00  0.00           O  
ATOM    387  CB  LYS B 348       7.900  37.283  34.636  1.00  0.00           C  
ATOM    388  CG  LYS B 348       7.248  36.570  35.824  1.00  0.00           C  
ATOM    389  CD  LYS B 348       8.255  36.163  36.891  1.00  0.00           C  
ATOM    390  CE  LYS B 348       7.556  35.390  38.006  1.00  0.00           C  
ATOM    391  NZ  LYS B 348       8.424  35.169  39.204  1.00  0.00           N  
ATOM    392  N   GLU B 349       6.181  39.863  34.343  1.00  0.00           N  
ATOM    393  CA  GLU B 349       5.257  40.829  34.920  1.00  0.00           C  
ATOM    394  C   GLU B 349       4.041  41.088  34.029  1.00  0.00           C  
ATOM    395  O   GLU B 349       2.916  41.224  34.524  1.00  0.00           O  
ATOM    396  CB  GLU B 349       6.002  42.143  35.217  1.00  0.00           C  
ATOM    397  CG  GLU B 349       5.110  43.297  35.646  1.00  0.00           C  
ATOM    398  CD  GLU B 349       5.874  44.603  35.822  1.00  0.00           C  
ATOM    399  OE1 GLU B 349       5.229  45.632  36.131  1.00  0.00           O  
ATOM    400  OE2 GLU B 349       7.116  44.605  35.651  1.00  0.00           O  
ATOM    401  N   TYR B 352       4.262  41.134  32.713  1.00  0.00           N  
ATOM    402  CA  TYR B 352       3.177  41.389  31.768  1.00  0.00           C  
ATOM    403  C   TYR B 352       2.516  40.123  31.232  1.00  0.00           C  
ATOM    404  O   TYR B 352       1.710  40.178  30.303  1.00  0.00           O  
ATOM    405  CB  TYR B 352       3.674  42.268  30.615  1.00  0.00           C  
ATOM    406  CG  TYR B 352       3.863  43.729  30.988  1.00  0.00           C  
ATOM    407  CD1 TYR B 352       4.832  44.123  31.915  1.00  0.00           C  
ATOM    408  CD2 TYR B 352       3.086  44.723  30.391  1.00  0.00           C  
ATOM    409  CE1 TYR B 352       5.023  45.475  32.229  1.00  0.00           C  
ATOM    410  CE2 TYR B 352       3.266  46.069  30.699  1.00  0.00           C  
ATOM    411  CZ  TYR B 352       4.235  46.442  31.617  1.00  0.00           C  
ATOM    412  OH  TYR B 352       4.397  47.784  31.906  1.00  0.00           O  
ATOM    413  N   GLN B 361       2.872  38.985  31.827  1.00  0.00           N  
ATOM    414  CA  GLN B 361       2.290  37.688  31.496  1.00  0.00           C  
ATOM    415  C   GLN B 361       2.397  37.174  30.065  1.00  0.00           C  
ATOM    416  O   GLN B 361       1.399  37.081  29.339  1.00  0.00           O  
ATOM    417  CB  GLN B 361       0.830  37.683  31.925  1.00  0.00           C  
ATOM    418  CG  GLN B 361       0.682  37.829  33.427  1.00  0.00           C  
ATOM    419  CD  GLN B 361      -0.759  37.902  33.851  1.00  0.00           C  
ATOM    420  OE1 GLN B 361      -1.473  38.852  33.504  1.00  0.00           O  
ATOM    421  NE2 GLN B 361      -1.209  36.898  34.589  1.00  0.00           N  
ATOM    422  N   TYR B 362       3.614  36.814  29.691  1.00  0.00           N  
ATOM    423  CA  TYR B 362       3.919  36.268  28.373  1.00  0.00           C  
ATOM    424  C   TYR B 362       4.539  34.880  28.491  1.00  0.00           C  
ATOM    425  O   TYR B 362       5.255  34.611  29.456  1.00  0.00           O  
ATOM    426  CB  TYR B 362       4.970  37.122  27.669  1.00  0.00           C  
ATOM    427  CG  TYR B 362       4.497  38.424  27.076  1.00  0.00           C  
ATOM    428  CD1 TYR B 362       4.253  39.537  27.874  1.00  0.00           C  
ATOM    429  CD2 TYR B 362       4.341  38.550  25.702  1.00  0.00           C  
ATOM    430  CE1 TYR B 362       3.871  40.760  27.303  1.00  0.00           C  
ATOM    431  CE2 TYR B 362       3.957  39.753  25.121  1.00  0.00           C  
ATOM    432  CZ  TYR B 362       3.724  40.857  25.925  1.00  0.00           C  
ATOM    433  OH  TYR B 362       3.371  42.047  25.335  1.00  0.00           O  
ATOM    434  N   GLN B 363       4.282  34.012  27.510  1.00  0.00           N  
ATOM    435  CA  GLN B 363       4.940  32.709  27.460  1.00  0.00           C  
ATOM    436  C   GLN B 363       6.207  33.048  26.673  1.00  0.00           C  
ATOM    437  O   GLN B 363       6.283  34.123  26.081  1.00  0.00           O  
ATOM    438  CB  GLN B 363       4.181  31.701  26.595  1.00  0.00           C  
ATOM    439  CG  GLN B 363       2.798  31.333  27.022  1.00  0.00           C  
ATOM    440  CD  GLN B 363       2.165  30.385  26.020  1.00  0.00           C  
ATOM    441  OE1 GLN B 363       0.980  30.091  26.099  1.00  0.00           O  
ATOM    442  NE2 GLN B 363       2.965  29.907  25.059  1.00  0.00           N  
ATOM    443  N   GLU B 364       7.193  32.154  26.665  1.00  0.00           N  
ATOM    444  CA  GLU B 364       8.393  32.376  25.861  1.00  0.00           C  
ATOM    445  C   GLU B 364       8.673  31.084  25.118  1.00  0.00           C  
ATOM    446  O   GLU B 364       8.735  30.012  25.722  1.00  0.00           O  
ATOM    447  CB  GLU B 364       9.626  32.749  26.686  1.00  0.00           C  
ATOM    448  CG  GLU B 364      10.757  33.247  25.750  1.00  0.00           C  
ATOM    449  CD  GLU B 364      12.086  33.479  26.444  1.00  0.00           C  
ATOM    450  OE1 GLU B 364      12.085  33.881  27.628  1.00  0.00           O  
ATOM    451  OE2 GLU B 364      13.143  33.278  25.799  1.00  0.00           O  
ATOM    452  N   VAL B 365       8.858  31.192  23.806  1.00  0.00           N  
ATOM    453  CA  VAL B 365       9.078  30.023  22.968  1.00  0.00           C  
ATOM    454  C   VAL B 365      10.290  30.223  22.065  1.00  0.00           C  
ATOM    455  O   VAL B 365      10.968  31.243  22.155  1.00  0.00           O  
ATOM    456  CB  VAL B 365       7.842  29.785  22.065  1.00  0.00           C  
ATOM    457  CG1 VAL B 365       6.583  29.618  22.925  1.00  0.00           C  
ATOM    458  CG2 VAL B 365       7.653  30.984  21.113  1.00  0.00           C  
ATOM    459  N   LYS B 366      10.568  29.236  21.215  1.00  0.00           N  
ATOM    460  CA  LYS B 366      11.661  29.358  20.247  1.00  0.00           C  
ATOM    461  C   LYS B 366      11.265  28.582  19.000  1.00  0.00           C  
ATOM    462  O   LYS B 366      10.976  27.392  19.062  1.00  0.00           O  
ATOM    463  CB  LYS B 366      12.997  28.831  20.807  1.00  0.00           C  
ATOM    464  CG  LYS B 366      14.193  29.055  19.846  1.00  0.00           C  
ATOM    465  CD  LYS B 366      14.326  30.533  19.428  1.00  0.00           C  
ATOM    466  CE  LYS B 366      15.022  30.694  18.040  1.00  0.00           C  
ATOM    467  NZ  LYS B 366      14.940  32.084  17.398  1.00  0.00           N  
ATOM    468  N   GLY B 368      11.213  29.275  17.871  1.00  0.00           N  
ATOM    469  CA  GLY B 368      10.843  28.633  16.625  1.00  0.00           C  
ATOM    470  C   GLY B 368      12.065  28.271  15.805  1.00  0.00           C  
ATOM    471  O   GLY B 368      13.184  28.704  16.101  1.00  0.00           O  
ATOM    472  N   PRO B 370      11.878  27.470  14.753  1.00  0.00           N  
ATOM    473  CA  PRO B 370      12.995  27.064  13.901  1.00  0.00           C  
ATOM    474  C   PRO B 370      13.559  28.192  13.049  1.00  0.00           C  
ATOM    475  O   PRO B 370      12.884  29.175  12.760  1.00  0.00           O  
ATOM    476  CB  PRO B 370      12.398  25.941  13.064  1.00  0.00           C  
ATOM    477  CG  PRO B 370      10.981  26.328  12.940  1.00  0.00           C  
ATOM    478  CD  PRO B 370      10.643  26.774  14.359  1.00  0.00           C  
ATOM    479  N   PHE B 371      14.805  28.001  12.638  1.00  0.00           N  
ATOM    480  CA  PHE B 371      15.555  28.955  11.840  1.00  0.00           C  
ATOM    481  C   PHE B 371      15.034  29.058  10.408  1.00  0.00           C  
ATOM    482  O   PHE B 371      15.111  30.107   9.777  1.00  0.00           O  
ATOM    483  CB  PHE B 371      17.013  28.511  11.832  1.00  0.00           C  
ATOM    484  CG  PHE B 371      17.968  29.541  11.328  1.00  0.00           C  
ATOM    485  CD1 PHE B 371      18.141  30.748  12.004  1.00  0.00           C  
ATOM    486  CD2 PHE B 371      18.752  29.275  10.209  1.00  0.00           C  
ATOM    487  CE1 PHE B 371      19.083  31.671  11.572  1.00  0.00           C  
ATOM    488  CE2 PHE B 371      19.702  30.191   9.766  1.00  0.00           C  
ATOM    489  CZ  PHE B 371      19.868  31.394  10.450  1.00  0.00           C  
ATOM    490  N   MET B 372      14.524  27.958   9.881  1.00  0.00           N  
ATOM    491  CA  MET B 372      14.005  28.004   8.528  1.00  0.00           C  
ATOM    492  C   MET B 372      12.772  27.133   8.389  1.00  0.00           C  
ATOM    493  O   MET B 372      12.535  26.234   9.195  1.00  0.00           O  
ATOM    494  CB  MET B 372      15.073  27.564   7.537  1.00  0.00           C  
ATOM    495  CG  MET B 372      15.390  26.094   7.601  1.00  0.00           C  
ATOM    496  SD  MET B 372      16.691  25.642   6.427  1.00  0.00           S  
ATOM    497  CE  MET B 372      18.117  25.650   7.494  1.00  0.00           C  
ATOM    498  N   MET B 373      11.983  27.434   7.367  1.00  0.00           N  
ATOM    499  CA  MET B 373      10.765  26.702   7.074  1.00  0.00           C  
ATOM    500  C   MET B 373      10.592  26.685   5.566  1.00  0.00           C  
ATOM    501  O   MET B 373      11.114  27.552   4.869  1.00  0.00           O  
ATOM    502  CB  MET B 373       9.551  27.367   7.733  1.00  0.00           C  
ATOM    503  CG  MET B 373       9.581  27.308   9.254  1.00  0.00           C  
ATOM    504  SD  MET B 373       7.990  27.649  10.039  1.00  0.00           S  
ATOM    505  CE  MET B 373       7.829  29.408   9.783  1.00  0.00           C  
ATOM    506  N   ASP B 374       9.853  25.693   5.081  1.00  0.00           N  
ATOM    507  CA  ASP B 374       9.595  25.514   3.659  1.00  0.00           C  
ATOM    508  C   ASP B 374       9.010  26.757   2.983  1.00  0.00           C  
ATOM    509  O   ASP B 374       8.155  27.439   3.540  1.00  0.00           O  
ATOM    510  CB  ASP B 374       8.647  24.327   3.469  1.00  0.00           C  
ATOM    511  CG  ASP B 374       8.613  23.819   2.039  1.00  0.00           C  
ATOM    512  OD1 ASP B 374       8.868  22.608   1.841  1.00  0.00           O  
ATOM    513  OD2 ASP B 374       8.334  24.616   1.120  1.00  0.00           O  
ATOM    514  N   ARG B 375       9.480  27.029   1.769  1.00  0.00           N  
ATOM    515  CA  ARG B 375       9.020  28.173   0.994  1.00  0.00           C  
ATOM    516  C   ARG B 375       7.497  28.216   0.920  1.00  0.00           C  
ATOM    517  O   ARG B 375       6.887  29.289   0.957  1.00  0.00           O  
ATOM    518  CB  ARG B 375       9.603  28.101  -0.419  1.00  0.00           C  
ATOM    519  CG  ARG B 375       9.046  29.121  -1.398  1.00  0.00           C  
ATOM    520  CD  ARG B 375       9.520  28.809  -2.816  1.00  0.00           C  
ATOM    521  NE  ARG B 375       9.082  29.827  -3.768  1.00  0.00           N  
ATOM    522  CZ  ARG B 375       9.305  29.773  -5.078  1.00  0.00           C  
ATOM    523  NH1 ARG B 375       9.962  28.746  -5.603  1.00  0.00           N  
ATOM    524  NH2 ARG B 375       8.874  30.749  -5.865  1.00  0.00           N  
ATOM    525  N   VAL B 376       6.884  27.045   0.830  1.00  0.00           N  
ATOM    526  CA  VAL B 376       5.434  26.952   0.741  1.00  0.00           C  
ATOM    527  C   VAL B 376       4.725  27.740   1.836  1.00  0.00           C  
ATOM    528  O   VAL B 376       3.744  28.431   1.573  1.00  0.00           O  
ATOM    529  CB  VAL B 376       4.979  25.484   0.792  1.00  0.00           C  
ATOM    530  CG1 VAL B 376       3.452  25.404   0.788  1.00  0.00           C  
ATOM    531  CG2 VAL B 376       5.554  24.735  -0.403  1.00  0.00           C  
ATOM    532  N   LEU B 377       5.224  27.644   3.062  1.00  0.00           N  
ATOM    533  CA  LEU B 377       4.615  28.356   4.176  1.00  0.00           C  
ATOM    534  C   LEU B 377       4.755  29.874   3.989  1.00  0.00           C  
ATOM    535  O   LEU B 377       3.820  30.635   4.251  1.00  0.00           O  
ATOM    536  CB  LEU B 377       5.273  27.894   5.488  1.00  0.00           C  
ATOM    537  CG  LEU B 377       4.708  28.327   6.844  1.00  0.00           C  
ATOM    538  CD1 LEU B 377       5.080  29.766   7.132  1.00  0.00           C  
ATOM    539  CD2 LEU B 377       3.209  28.127   6.857  1.00  0.00           C  
ATOM    540  N   TRP B 378       5.921  30.311   3.521  1.00  0.00           N  
ATOM    541  CA  TRP B 378       6.162  31.734   3.303  1.00  0.00           C  
ATOM    542  C   TRP B 378       5.354  32.265   2.124  1.00  0.00           C  
ATOM    543  O   TRP B 378       5.115  33.466   2.013  1.00  0.00           O  
ATOM    544  CB  TRP B 378       7.661  31.995   3.098  1.00  0.00           C  
ATOM    545  CG  TRP B 378       8.475  31.623   4.315  1.00  0.00           C  
ATOM    546  CD1 TRP B 378       9.218  30.488   4.502  1.00  0.00           C  
ATOM    547  CD2 TRP B 378       8.573  32.372   5.532  1.00  0.00           C  
ATOM    548  NE1 TRP B 378       9.770  30.487   5.767  1.00  0.00           N  
ATOM    549  CE2 TRP B 378       9.390  31.629   6.418  1.00  0.00           C  
ATOM    550  CE3 TRP B 378       8.050  33.595   5.963  1.00  0.00           C  
ATOM    551  CZ2 TRP B 378       9.693  32.077   7.709  1.00  0.00           C  
ATOM    552  CZ3 TRP B 378       8.355  34.041   7.253  1.00  0.00           C  
ATOM    553  CH2 TRP B 378       9.171  33.276   8.104  1.00  0.00           C  
ATOM    554  N   GLU B 388       4.934  31.370   1.236  1.00  0.00           N  
ATOM    555  CA  GLU B 388       4.111  31.805   0.111  1.00  0.00           C  
ATOM    556  C   GLU B 388       2.703  32.046   0.645  1.00  0.00           C  
ATOM    557  O   GLU B 388       2.038  33.013   0.280  1.00  0.00           O  
ATOM    558  CB  GLU B 388       4.067  30.733  -0.988  1.00  0.00           C  
ATOM    559  CG  GLU B 388       5.422  30.426  -1.598  1.00  0.00           C  
ATOM    560  CD  GLU B 388       5.356  29.361  -2.682  1.00  0.00           C  
ATOM    561  OE1 GLU B 388       4.431  28.516  -2.641  1.00  0.00           O  
ATOM    562  OE2 GLU B 388       6.239  29.367  -3.569  1.00  0.00           O  
ATOM    563  N   LYS B 389       2.258  31.172   1.538  1.00  0.00           N  
ATOM    564  CA  LYS B 389       0.917  31.293   2.095  1.00  0.00           C  
ATOM    565  C   LYS B 389       0.692  32.549   2.923  1.00  0.00           C  
ATOM    566  O   LYS B 389      -0.390  33.126   2.886  1.00  0.00           O  
ATOM    567  CB  LYS B 389       0.582  30.057   2.928  1.00  0.00           C  
ATOM    568  CG  LYS B 389       0.890  28.772   2.183  1.00  0.00           C  
ATOM    569  CD  LYS B 389      -0.078  27.659   2.501  1.00  0.00           C  
ATOM    570  CE  LYS B 389      -0.112  27.338   3.971  1.00  0.00           C  
ATOM    571  NZ  LYS B 389      -0.906  26.092   4.191  1.00  0.00           N  
ATOM    572  N   THR B 390       1.713  32.981   3.655  1.00  0.00           N  
ATOM    573  CA  THR B 390       1.579  34.170   4.493  1.00  0.00           C  
ATOM    574  C   THR B 390       1.597  35.458   3.689  1.00  0.00           C  
ATOM    575  O   THR B 390       1.119  36.497   4.150  1.00  0.00           O  
ATOM    576  CB  THR B 390       2.722  34.258   5.503  1.00  0.00           C  
ATOM    577  OG1 THR B 390       3.963  34.327   4.791  1.00  0.00           O  
ATOM    578  CG2 THR B 390       2.719  33.056   6.428  1.00  0.00           C  
ATOM    579  N   GLY B 397       2.147  35.387   2.482  1.00  0.00           N  
ATOM    580  CA  GLY B 397       2.250  36.564   1.649  1.00  0.00           C  
ATOM    581  C   GLY B 397       3.676  37.077   1.655  1.00  0.00           C  
ATOM    582  O   GLY B 397       4.006  38.021   0.941  1.00  0.00           O  
ATOM    583  N   HIS B 398       4.538  36.466   2.466  1.00  0.00           N  
ATOM    584  CA  HIS B 398       5.930  36.903   2.516  1.00  0.00           C  
ATOM    585  C   HIS B 398       6.678  36.712   1.203  1.00  0.00           C  
ATOM    586  O   HIS B 398       7.532  37.520   0.847  1.00  0.00           O  
ATOM    587  CB  HIS B 398       6.707  36.170   3.611  1.00  0.00           C  
ATOM    588  CG  HIS B 398       6.493  36.726   4.984  1.00  0.00           C  
ATOM    589  ND1 HIS B 398       5.472  36.308   5.809  1.00  0.00           N  
ATOM    590  CD2 HIS B 398       7.169  37.678   5.675  1.00  0.00           C  
ATOM    591  CE1 HIS B 398       5.526  36.978   6.948  1.00  0.00           C  
ATOM    592  NE2 HIS B 398       6.546  37.816   6.889  1.00  0.00           N  
ATOM    593  N   TRP B 404       6.377  35.643   0.483  1.00  0.00           N  
ATOM    594  CA  TRP B 404       7.086  35.417  -0.768  1.00  0.00           C  
ATOM    595  C   TRP B 404       6.795  36.528  -1.764  1.00  0.00           C  
ATOM    596  O   TRP B 404       7.710  37.090  -2.351  1.00  0.00           O  
ATOM    597  CB  TRP B 404       6.713  34.062  -1.367  1.00  0.00           C  
ATOM    598  CG  TRP B 404       7.610  33.659  -2.502  1.00  0.00           C  
ATOM    599  CD1 TRP B 404       7.292  33.616  -3.831  1.00  0.00           C  
ATOM    600  CD2 TRP B 404       8.977  33.235  -2.406  1.00  0.00           C  
ATOM    601  NE1 TRP B 404       8.376  33.190  -4.566  1.00  0.00           N  
ATOM    602  CE2 TRP B 404       9.423  32.952  -3.713  1.00  0.00           C  
ATOM    603  CE3 TRP B 404       9.866  33.073  -1.332  1.00  0.00           C  
ATOM    604  CZ2 TRP B 404      10.724  32.508  -3.980  1.00  0.00           C  
ATOM    605  CZ3 TRP B 404      11.154  32.633  -1.599  1.00  0.00           C  
ATOM    606  CH2 TRP B 404      11.572  32.357  -2.914  1.00  0.00           C  
ATOM    607  N   ASP B 406       5.525  36.869  -1.936  1.00  0.00           N  
ATOM    608  CA  ASP B 406       5.168  37.907  -2.897  1.00  0.00           C  
ATOM    609  C   ASP B 406       5.448  39.330  -2.443  1.00  0.00           C  
ATOM    610  O   ASP B 406       5.693  40.212  -3.271  1.00  0.00           O  
ATOM    611  CB  ASP B 406       3.689  37.796  -3.287  1.00  0.00           C  
ATOM    612  CG  ASP B 406       3.416  36.626  -4.210  1.00  0.00           C  
ATOM    613  OD1 ASP B 406       4.301  36.295  -5.030  1.00  0.00           O  
ATOM    614  OD2 ASP B 406       2.316  36.041  -4.122  1.00  0.00           O  
ATOM    615  N   ASN B 486       5.428  39.562  -1.136  1.00  0.00           N  
ATOM    616  CA  ASN B 486       5.645  40.913  -0.627  1.00  0.00           C  
ATOM    617  C   ASN B 486       6.944  41.119   0.138  1.00  0.00           C  
ATOM    618  O   ASN B 486       7.227  42.240   0.570  1.00  0.00           O  
ATOM    619  CB  ASN B 486       4.477  41.327   0.277  1.00  0.00           C  
ATOM    620  CG  ASN B 486       3.125  41.150  -0.391  1.00  0.00           C  
ATOM    621  OD1 ASN B 486       2.403  40.192  -0.118  1.00  0.00           O  
ATOM    622  ND2 ASN B 486       2.782  42.070  -1.282  1.00  0.00           N  
ATOM    623  N   TYR B 487       7.747  40.066   0.279  1.00  0.00           N  
ATOM    624  CA  TYR B 487       8.988  40.167   1.054  1.00  0.00           C  
ATOM    625  C   TYR B 487      10.152  39.312   0.524  1.00  0.00           C  
ATOM    626  O   TYR B 487      11.203  39.244   1.147  1.00  0.00           O  
ATOM    627  CB  TYR B 487       8.681  39.746   2.500  1.00  0.00           C  
ATOM    628  CG  TYR B 487       9.407  40.515   3.581  1.00  0.00           C  
ATOM    629  CD1 TYR B 487       9.052  41.826   3.891  1.00  0.00           C  
ATOM    630  CD2 TYR B 487      10.444  39.927   4.297  1.00  0.00           C  
ATOM    631  CE1 TYR B 487       9.720  42.534   4.893  1.00  0.00           C  
ATOM    632  CE2 TYR B 487      11.116  40.620   5.291  1.00  0.00           C  
ATOM    633  CZ  TYR B 487      10.751  41.919   5.585  1.00  0.00           C  
ATOM    634  OH  TYR B 487      11.419  42.611   6.568  1.00  0.00           O  
ATOM    635  N   LYS B 488       9.979  38.675  -0.628  1.00  0.00           N  
ATOM    636  CA  LYS B 488      11.024  37.804  -1.167  1.00  0.00           C  
ATOM    637  C   LYS B 488      12.433  38.372  -1.319  1.00  0.00           C  
ATOM    638  O   LYS B 488      13.416  37.659  -1.110  1.00  0.00           O  
ATOM    639  CB  LYS B 488      10.574  37.232  -2.512  1.00  0.00           C  
ATOM    640  CG  LYS B 488      11.649  36.433  -3.234  1.00  0.00           C  
ATOM    641  CD  LYS B 488      11.097  35.695  -4.451  1.00  0.00           C  
ATOM    642  CE  LYS B 488      10.261  36.595  -5.347  1.00  0.00           C  
ATOM    643  NZ  LYS B 488       8.916  36.898  -4.761  1.00  0.00           N  
ATOM    644  N   ASP B 495      12.543  39.643  -1.684  1.00  0.00           N  
ATOM    645  CA  ASP B 495      13.855  40.245  -1.888  1.00  0.00           C  
ATOM    646  C   ASP B 495      14.669  40.369  -0.604  1.00  0.00           C  
ATOM    647  O   ASP B 495      15.894  40.489  -0.639  1.00  0.00           O  
ATOM    648  CB  ASP B 495      13.690  41.615  -2.554  1.00  0.00           C  
ATOM    649  CG  ASP B 495      13.123  41.508  -3.960  1.00  0.00           C  
ATOM    650  OD1 ASP B 495      12.644  42.533  -4.492  1.00  0.00           O  
ATOM    651  OD2 ASP B 495      13.159  40.396  -4.536  1.00  0.00           O  
ATOM    652  N   ALA B 496      13.990  40.312   0.532  1.00  0.00           N  
ATOM    653  CA  ALA B 496      14.668  40.429   1.809  1.00  0.00           C  
ATOM    654  C   ALA B 496      14.986  39.068   2.416  1.00  0.00           C  
ATOM    655  O   ALA B 496      15.640  38.999   3.449  1.00  0.00           O  
ATOM    656  CB  ALA B 496      13.804  41.230   2.767  1.00  0.00           C  
ATOM    657  N   MET B 497      14.545  37.987   1.778  1.00  0.00           N  
ATOM    658  CA  MET B 497      14.771  36.655   2.337  1.00  0.00           C  
ATOM    659  C   MET B 497      15.905  35.828   1.753  1.00  0.00           C  
ATOM    660  O   MET B 497      16.111  35.793   0.539  1.00  0.00           O  
ATOM    661  CB  MET B 497      13.485  35.826   2.270  1.00  0.00           C  
ATOM    662  CG  MET B 497      12.300  36.473   2.982  1.00  0.00           C  
ATOM    663  SD  MET B 497      10.890  35.351   3.217  1.00  0.00           S  
ATOM    664  CE  MET B 497      10.166  35.382   1.619  1.00  0.00           C  
ATOM    665  N   PHE B 498      16.640  35.175   2.646  1.00  0.00           N  
ATOM    666  CA  PHE B 498      17.728  34.285   2.260  1.00  0.00           C  
ATOM    667  C   PHE B 498      17.070  32.930   2.046  1.00  0.00           C  
ATOM    668  O   PHE B 498      16.174  32.544   2.794  1.00  0.00           O  
ATOM    669  CB  PHE B 498      18.759  34.155   3.389  1.00  0.00           C  
ATOM    670  CG  PHE B 498      19.650  35.347   3.544  1.00  0.00           C  
ATOM    671  CD1 PHE B 498      20.738  35.534   2.697  1.00  0.00           C  
ATOM    672  CD2 PHE B 498      19.417  36.281   4.551  1.00  0.00           C  
ATOM    673  CE1 PHE B 498      21.578  36.631   2.857  1.00  0.00           C  
ATOM    674  CE2 PHE B 498      20.252  37.377   4.714  1.00  0.00           C  
ATOM    675  CZ  PHE B 498      21.333  37.553   3.868  1.00  0.00           C  
ATOM    676  N   THR B 499      17.499  32.203   1.026  1.00  0.00           N  
ATOM    677  CA  THR B 499      16.921  30.894   0.797  1.00  0.00           C  
ATOM    678  C   THR B 499      18.012  29.848   0.726  1.00  0.00           C  
ATOM    679  O   THR B 499      19.166  30.156   0.430  1.00  0.00           O  
ATOM    680  CB  THR B 499      16.118  30.848  -0.510  1.00  0.00           C  
ATOM    681  OG1 THR B 499      16.986  31.133  -1.612  1.00  0.00           O  
ATOM    682  CG2 THR B 499      15.003  31.880  -0.470  1.00  0.00           C  
ATOM    683  N   THR B 500      17.638  28.613   1.025  1.00  0.00           N  
ATOM    684  CA  THR B 500      18.568  27.504   0.961  1.00  0.00           C  
ATOM    685  C   THR B 500      17.749  26.287   0.545  1.00  0.00           C  
ATOM    686  O   THR B 500      16.533  26.382   0.353  1.00  0.00           O  
ATOM    687  CB  THR B 500      19.254  27.274   2.327  1.00  0.00           C  
ATOM    688  OG1 THR B 500      20.330  26.339   2.172  1.00  0.00           O  
ATOM    689  CG2 THR B 500      18.258  26.759   3.342  1.00  0.00           C  
ATOM    690  N   SER B 501      18.396  25.142   0.399  1.00  0.00           N  
ATOM    691  CA  SER B 501      17.664  23.962  -0.018  1.00  0.00           C  
ATOM    692  C   SER B 501      18.210  22.672   0.563  1.00  0.00           C  
ATOM    693  O   SER B 501      19.352  22.608   1.031  1.00  0.00           O  
ATOM    694  CB  SER B 501      17.686  23.860  -1.541  1.00  0.00           C  
ATOM    695  OG  SER B 501      19.025  23.698  -1.980  1.00  0.00           O  
ATOM    696  N   SER B 502      17.373  21.646   0.522  1.00  0.00           N  
ATOM    697  CA  SER B 502      17.739  20.324   0.994  1.00  0.00           C  
ATOM    698  C   SER B 502      16.820  19.300   0.365  1.00  0.00           C  
ATOM    699  O   SER B 502      15.605  19.473   0.350  1.00  0.00           O  
ATOM    700  CB  SER B 502      17.622  20.212   2.515  1.00  0.00           C  
ATOM    701  OG  SER B 502      17.947  18.889   2.925  1.00  0.00           O  
ATOM    702  N   GLU B 651      17.416  18.232  -0.152  1.00  0.00           N  
ATOM    703  CA  GLU B 651      16.662  17.157  -0.777  1.00  0.00           C  
ATOM    704  C   GLU B 651      15.532  17.644  -1.691  1.00  0.00           C  
ATOM    705  O   GLU B 651      14.385  17.210  -1.574  1.00  0.00           O  
ATOM    706  CB  GLU B 651      16.131  16.229   0.318  1.00  0.00           C  
ATOM    707  CG  GLU B 651      17.259  15.527   1.074  1.00  0.00           C  
ATOM    708  CD  GLU B 651      16.776  14.694   2.252  1.00  0.00           C  
ATOM    709  OE1 GLU B 651      15.586  14.313   2.275  1.00  0.00           O  
ATOM    710  OE2 GLU B 651      17.598  14.410   3.149  1.00  0.00           O  
ATOM    711  N   ASN B 652      15.882  18.554  -2.594  1.00  0.00           N  
ATOM    712  CA  ASN B 652      14.951  19.114  -3.572  1.00  0.00           C  
ATOM    713  C   ASN B 652      13.824  19.976  -3.019  1.00  0.00           C  
ATOM    714  O   ASN B 652      12.825  20.216  -3.701  1.00  0.00           O  
ATOM    715  CB  ASN B 652      14.368  17.995  -4.442  1.00  0.00           C  
ATOM    716  CG  ASN B 652      15.351  17.498  -5.493  1.00  0.00           C  
ATOM    717  OD1 ASN B 652      16.540  17.844  -5.479  1.00  0.00           O  
ATOM    718  ND2 ASN B 652      14.857  16.674  -6.415  1.00  0.00           N  
ATOM    719  N   ARG B 653      13.967  20.434  -1.780  1.00  0.00           N  
ATOM    720  CA  ARG B 653      12.970  21.321  -1.208  1.00  0.00           C  
ATOM    721  C   ARG B 653      13.652  22.639  -0.875  1.00  0.00           C  
ATOM    722  O   ARG B 653      14.815  22.656  -0.476  1.00  0.00           O  
ATOM    723  CB  ARG B 653      12.324  20.708   0.033  1.00  0.00           C  
ATOM    724  CG  ARG B 653      11.028  19.990  -0.299  1.00  0.00           C  
ATOM    725  CD  ARG B 653      10.017  20.173   0.818  1.00  0.00           C  
ATOM    726  NE  ARG B 653      10.228  19.208   1.883  1.00  0.00           N  
ATOM    727  CZ  ARG B 653       9.679  19.280   3.091  1.00  0.00           C  
ATOM    728  NH1 ARG B 653       8.878  20.291   3.414  1.00  0.00           N  
ATOM    729  NH2 ARG B 653       9.916  18.317   3.970  1.00  0.00           N  
ATOM    730  N   GLU B 654      12.934  23.741  -1.078  1.00  0.00           N  
ATOM    731  CA  GLU B 654      13.471  25.064  -0.814  1.00  0.00           C  
ATOM    732  C   GLU B 654      12.983  25.602   0.524  1.00  0.00           C  
ATOM    733  O   GLU B 654      11.820  25.419   0.899  1.00  0.00           O  
ATOM    734  CB  GLU B 654      13.082  26.023  -1.948  1.00  0.00           C  
ATOM    735  CG  GLU B 654      13.660  27.431  -1.821  1.00  0.00           C  
ATOM    736  CD  GLU B 654      13.492  28.258  -3.092  1.00  0.00           C  
ATOM    737  OE1 GLU B 654      12.615  27.922  -3.923  1.00  0.00           O  
ATOM    738  OE2 GLU B 654      14.231  29.256  -3.257  1.00  0.00           O  
ATOM    739  N   TYR B 655      13.883  26.260   1.243  1.00  0.00           N  
ATOM    740  CA  TYR B 655      13.545  26.838   2.538  1.00  0.00           C  
ATOM    741  C   TYR B 655      13.936  28.301   2.595  1.00  0.00           C  
ATOM    742  O   TYR B 655      14.827  28.746   1.883  1.00  0.00           O  
ATOM    743  CB  TYR B 655      14.265  26.099   3.668  1.00  0.00           C  
ATOM    744  CG  TYR B 655      13.931  24.635   3.746  1.00  0.00           C  
ATOM    745  CD1 TYR B 655      14.691  23.686   3.057  1.00  0.00           C  
ATOM    746  CD2 TYR B 655      12.827  24.197   4.473  1.00  0.00           C  
ATOM    747  CE1 TYR B 655      14.352  22.335   3.092  1.00  0.00           C  
ATOM    748  CE2 TYR B 655      12.478  22.853   4.514  1.00  0.00           C  
ATOM    749  CZ  TYR B 655      13.240  21.927   3.820  1.00  0.00           C  
ATOM    750  OH  TYR B 655      12.872  20.599   3.843  1.00  0.00           O  
ATOM    751  N   CYS B 656      13.244  29.059   3.439  1.00  0.00           N  
ATOM    752  CA  CYS B 656      13.560  30.461   3.616  1.00  0.00           C  
ATOM    753  C   CYS B 656      14.062  30.581   5.033  1.00  0.00           C  
ATOM    754  O   CYS B 656      13.447  30.039   5.938  1.00  0.00           O  
ATOM    755  CB  CYS B 656      12.313  31.340   3.482  1.00  0.00           C  
ATOM    756  SG  CYS B 656      11.634  31.465   1.815  1.00  0.00           S  
ATOM    757  N   ILE B 657      15.193  31.246   5.225  1.00  0.00           N  
ATOM    758  CA  ILE B 657      15.701  31.463   6.575  1.00  0.00           C  
ATOM    759  C   ILE B 657      14.741  32.543   7.072  1.00  0.00           C  
ATOM    760  O   ILE B 657      14.486  33.522   6.377  1.00  0.00           O  
ATOM    761  CB  ILE B 657      17.155  31.952   6.531  1.00  0.00           C  
ATOM    762  CG1 ILE B 657      18.043  30.791   6.060  1.00  0.00           C  
ATOM    763  CG2 ILE B 657      17.584  32.448   7.894  1.00  0.00           C  
ATOM    764  CD1 ILE B 657      19.497  31.128   5.898  1.00  0.00           C  
ATOM    765  N   LYS B 658      14.190  32.382   8.268  1.00  0.00           N  
ATOM    766  CA  LYS B 658      13.192  33.352   8.701  1.00  0.00           C  
ATOM    767  C   LYS B 658      13.588  34.808   8.861  1.00  0.00           C  
ATOM    768  O   LYS B 658      14.612  35.129   9.471  1.00  0.00           O  
ATOM    769  CB  LYS B 658      12.508  32.882   9.998  1.00  0.00           C  
ATOM    770  CG  LYS B 658      13.357  32.913  11.245  1.00  0.00           C  
ATOM    771  CD  LYS B 658      12.519  32.442  12.420  1.00  0.00           C  
ATOM    772  CE  LYS B 658      13.338  32.067  13.637  1.00  0.00           C  
ATOM    773  NZ  LYS B 658      13.844  33.219  14.412  1.00  0.00           N  
ATOM    774  N   PRO B 659      12.776  35.719   8.287  1.00  0.00           N  
ATOM    775  CA  PRO B 659      13.041  37.150   8.395  1.00  0.00           C  
ATOM    776  C   PRO B 659      12.161  37.701   9.521  1.00  0.00           C  
ATOM    777  O   PRO B 659      12.322  38.839   9.932  1.00  0.00           O  
ATOM    778  CB  PRO B 659      12.611  37.681   7.029  1.00  0.00           C  
ATOM    779  CG  PRO B 659      11.404  36.851   6.753  1.00  0.00           C  
ATOM    780  CD  PRO B 659      11.849  35.450   7.168  1.00  0.00           C  
ATOM    781  N   MET B 660      11.233  36.869   9.999  1.00  0.00           N  
ATOM    782  CA  MET B 660      10.277  37.231  11.064  1.00  0.00           C  
ATOM    783  C   MET B 660       9.899  35.979  11.844  1.00  0.00           C  
ATOM    784  O   MET B 660       9.984  34.868  11.323  1.00  0.00           O  
ATOM    785  CB  MET B 660       8.995  37.821  10.469  1.00  0.00           C  
ATOM    786  CG  MET B 660       9.196  39.138   9.770  1.00  0.00           C  
ATOM    787  SD  MET B 660       7.635  39.890   9.299  1.00  0.00           S  
ATOM    788  CE  MET B 660       8.216  41.467   8.686  1.00  0.00           C  
ATOM    789  N   ASN B 661       9.454  36.174  13.086  1.00  0.00           N  
ATOM    790  CA  ASN B 661       9.086  35.060  13.960  1.00  0.00           C  
ATOM    791  C   ASN B 661       7.604  34.718  13.979  1.00  0.00           C  
ATOM    792  O   ASN B 661       7.219  33.658  14.488  1.00  0.00           O  
ATOM    793  CB  ASN B 661       9.513  35.386  15.388  1.00  0.00           C  
ATOM    794  CG  ASN B 661      10.963  35.775  15.474  1.00  0.00           C  
ATOM    795  OD1 ASN B 661      11.850  34.973  15.175  1.00  0.00           O  
ATOM    796  ND2 ASN B 661      11.216  37.016  15.861  1.00  0.00           N  
ATOM    797  N   CYS B 662       6.776  35.592  13.415  1.00  0.00           N  
ATOM    798  CA  CYS B 662       5.332  35.378  13.442  1.00  0.00           C  
ATOM    799  C   CYS B 662       4.800  34.054  12.909  1.00  0.00           C  
ATOM    800  O   CYS B 662       4.007  33.384  13.574  1.00  0.00           O  
ATOM    801  CB  CYS B 662       4.592  36.532  12.746  1.00  0.00           C  
ATOM    802  SG  CYS B 662       5.614  37.826  11.986  1.00  0.00           S  
ATOM    803  N   PRO B 663       5.214  33.657  11.700  1.00  0.00           N  
ATOM    804  CA  PRO B 663       4.685  32.380  11.206  1.00  0.00           C  
ATOM    805  C   PRO B 663       4.964  31.197  12.128  1.00  0.00           C  
ATOM    806  O   PRO B 663       4.108  30.330  12.295  1.00  0.00           O  
ATOM    807  CB  PRO B 663       5.342  32.243   9.830  1.00  0.00           C  
ATOM    808  CG  PRO B 663       5.438  33.683   9.382  1.00  0.00           C  
ATOM    809  CD  PRO B 663       5.941  34.383  10.639  1.00  0.00           C  
ATOM    810  N   GLY B 664       6.159  31.157  12.714  1.00  0.00           N  
ATOM    811  CA  GLY B 664       6.495  30.074  13.617  1.00  0.00           C  
ATOM    812  C   GLY B 664       5.614  30.129  14.857  1.00  0.00           C  
ATOM    813  O   GLY B 664       5.228  29.086  15.392  1.00  0.00           O  
ATOM    814  N   HIS B 665       5.293  31.335  15.316  1.00  0.00           N  
ATOM    815  CA  HIS B 665       4.432  31.458  16.491  1.00  0.00           C  
ATOM    816  C   HIS B 665       3.041  30.941  16.184  1.00  0.00           C  
ATOM    817  O   HIS B 665       2.423  30.307  17.021  1.00  0.00           O  
ATOM    818  CB  HIS B 665       4.392  32.899  16.985  1.00  0.00           C  
ATOM    819  CG  HIS B 665       5.682  33.323  17.613  1.00  0.00           C  
ATOM    820  ND1 HIS B 665       5.904  34.597  18.086  1.00  0.00           N  
ATOM    821  CD2 HIS B 665       6.827  32.635  17.827  1.00  0.00           C  
ATOM    822  CE1 HIS B 665       7.135  34.677  18.558  1.00  0.00           C  
ATOM    823  NE2 HIS B 665       7.720  33.503  18.412  1.00  0.00           N  
ATOM    824  N   VAL B 666       2.538  31.207  14.985  1.00  0.00           N  
ATOM    825  CA  VAL B 666       1.224  30.677  14.643  1.00  0.00           C  
ATOM    826  C   VAL B 666       1.285  29.145  14.600  1.00  0.00           C  
ATOM    827  O   VAL B 666       0.331  28.476  15.005  1.00  0.00           O  
ATOM    828  CB  VAL B 666       0.733  31.211  13.280  1.00  0.00           C  
ATOM    829  CG1 VAL B 666      -0.653  30.632  12.972  1.00  0.00           C  
ATOM    830  CG2 VAL B 666       0.652  32.740  13.318  1.00  0.00           C  
ATOM    831  N   GLN B 667       2.399  28.583  14.118  1.00  0.00           N  
ATOM    832  CA  GLN B 667       2.523  27.126  14.069  1.00  0.00           C  
ATOM    833  C   GLN B 667       2.430  26.545  15.481  1.00  0.00           C  
ATOM    834  O   GLN B 667       1.845  25.483  15.680  1.00  0.00           O  
ATOM    835  CB  GLN B 667       3.843  26.676  13.425  1.00  0.00           C  
ATOM    836  CG  GLN B 667       4.035  27.120  11.983  1.00  0.00           C  
ATOM    837  CD  GLN B 667       2.804  26.871  11.135  1.00  0.00           C  
ATOM    838  OE1 GLN B 667       2.464  25.728  10.823  1.00  0.00           O  
ATOM    839  NE2 GLN B 667       2.118  27.946  10.767  1.00  0.00           N  
ATOM    840  N   ILE B 668       2.996  27.250  16.458  1.00  0.00           N  
ATOM    841  CA  ILE B 668       2.944  26.774  17.837  1.00  0.00           C  
ATOM    842  C   ILE B 668       1.526  26.916  18.368  1.00  0.00           C  
ATOM    843  O   ILE B 668       1.003  25.999  19.011  1.00  0.00           O  
ATOM    844  CB  ILE B 668       3.956  27.530  18.731  1.00  0.00           C  
ATOM    845  CG1 ILE B 668       5.379  27.117  18.334  1.00  0.00           C  
ATOM    846  CG2 ILE B 668       3.686  27.216  20.215  1.00  0.00           C  
ATOM    847  CD1 ILE B 668       6.494  28.023  18.923  1.00  0.00           C  
ATOM    848  N   PHE B 669       0.905  28.055  18.079  1.00  0.00           N  
ATOM    849  CA  PHE B 669      -0.470  28.334  18.479  1.00  0.00           C  
ATOM    850  C   PHE B 669      -1.414  27.253  17.933  1.00  0.00           C  
ATOM    851  O   PHE B 669      -2.366  26.839  18.602  1.00  0.00           O  
ATOM    852  CB  PHE B 669      -0.900  29.697  17.921  1.00  0.00           C  
ATOM    853  CG  PHE B 669      -2.317  30.074  18.263  1.00  0.00           C  
ATOM    854  CD1 PHE B 669      -2.599  30.781  19.427  1.00  0.00           C  
ATOM    855  CD2 PHE B 669      -3.373  29.698  17.432  1.00  0.00           C  
ATOM    856  CE1 PHE B 669      -3.921  31.111  19.767  1.00  0.00           C  
ATOM    857  CE2 PHE B 669      -4.700  30.020  17.757  1.00  0.00           C  
ATOM    858  CZ  PHE B 669      -4.975  30.727  18.924  1.00  0.00           C  
ATOM    859  N   ASN B 670      -1.150  26.812  16.708  1.00  0.00           N  
ATOM    860  CA  ASN B 670      -1.980  25.813  16.034  1.00  0.00           C  
ATOM    861  C   ASN B 670      -1.911  24.411  16.629  1.00  0.00           C  
ATOM    862  O   ASN B 670      -2.684  23.533  16.240  1.00  0.00           O  
ATOM    863  CB  ASN B 670      -1.616  25.743  14.551  1.00  0.00           C  
ATOM    864  CG  ASN B 670      -2.202  26.896  13.740  1.00  0.00           C  
ATOM    865  OD1 ASN B 670      -1.884  27.060  12.556  1.00  0.00           O  
ATOM    866  ND2 ASN B 670      -3.053  27.690  14.365  1.00  0.00           N  
ATOM    867  N   GLN B 671      -0.977  24.186  17.547  1.00  0.00           N  
ATOM    868  CA  GLN B 671      -0.855  22.879  18.181  1.00  0.00           C  
ATOM    869  C   GLN B 671      -1.780  22.836  19.379  1.00  0.00           C  
ATOM    870  O   GLN B 671      -1.562  23.541  20.373  1.00  0.00           O  
ATOM    871  CB  GLN B 671       0.592  22.623  18.614  1.00  0.00           C  
ATOM    872  CG  GLN B 671       1.539  22.460  17.445  1.00  0.00           C  
ATOM    873  CD  GLN B 671       1.232  21.226  16.624  1.00  0.00           C  
ATOM    874  OE1 GLN B 671       0.963  21.311  15.425  1.00  0.00           O  
ATOM    875  NE2 GLN B 671       1.272  20.071  17.266  1.00  0.00           N  
ATOM    876  N   GLY B 672      -2.822  22.015  19.269  1.00  0.00           N  
ATOM    877  CA  GLY B 672      -3.785  21.889  20.346  1.00  0.00           C  
ATOM    878  C   GLY B 672      -4.973  22.807  20.142  1.00  0.00           C  
ATOM    879  O   GLY B 672      -4.814  23.958  19.717  1.00  0.00           O  
ATOM    880  N   LEU B 675      -6.170  22.306  20.436  1.00  0.00           N  
ATOM    881  CA  LEU B 675      -7.375  23.104  20.281  1.00  0.00           C  
ATOM    882  C   LEU B 675      -7.349  24.290  21.236  1.00  0.00           C  
ATOM    883  O   LEU B 675      -6.992  24.150  22.406  1.00  0.00           O  
ATOM    884  CB  LEU B 675      -8.622  22.248  20.543  1.00  0.00           C  
ATOM    885  CG  LEU B 675      -9.942  22.983  20.810  1.00  0.00           C  
ATOM    886  CD1 LEU B 675     -10.233  24.013  19.720  1.00  0.00           C  
ATOM    887  CD2 LEU B 675     -11.063  21.955  20.887  1.00  0.00           C  
ATOM    888  N   LYS B 677      -7.720  25.456  20.721  1.00  0.00           N  
ATOM    889  CA  LYS B 677      -7.743  26.677  21.514  1.00  0.00           C  
ATOM    890  C   LYS B 677      -9.168  27.152  21.737  1.00  0.00           C  
ATOM    891  O   LYS B 677     -10.029  27.036  20.861  1.00  0.00           O  
ATOM    892  CB  LYS B 677      -6.950  27.787  20.814  1.00  0.00           C  
ATOM    893  CG  LYS B 677      -5.460  27.507  20.665  1.00  0.00           C  
ATOM    894  CD  LYS B 677      -4.732  27.586  22.005  1.00  0.00           C  
ATOM    895  CE  LYS B 677      -3.236  27.346  21.841  1.00  0.00           C  
ATOM    896  NZ  LYS B 677      -2.938  25.932  21.465  1.00  0.00           N  
ATOM    897  N   SER B 678      -9.392  27.700  22.922  1.00  0.00           N  
ATOM    898  CA  SER B 678     -10.686  28.218  23.327  1.00  0.00           C  
ATOM    899  C   SER B 678     -10.543  29.703  23.622  1.00  0.00           C  
ATOM    900  O   SER B 678      -9.435  30.212  23.745  1.00  0.00           O  
ATOM    901  CB  SER B 678     -11.157  27.476  24.588  1.00  0.00           C  
ATOM    902  OG  SER B 678     -12.067  28.250  25.349  1.00  0.00           O  
ATOM    903  N   TYR B 682     -11.665  30.402  23.725  1.00  0.00           N  
ATOM    904  CA  TYR B 682     -11.633  31.820  24.037  1.00  0.00           C  
ATOM    905  C   TYR B 682     -11.004  31.988  25.422  1.00  0.00           C  
ATOM    906  O   TYR B 682     -10.463  33.047  25.742  1.00  0.00           O  
ATOM    907  CB  TYR B 682     -13.054  32.389  24.026  1.00  0.00           C  
ATOM    908  CG  TYR B 682     -13.914  31.903  25.168  1.00  0.00           C  
ATOM    909  CD1 TYR B 682     -14.002  32.627  26.356  1.00  0.00           C  
ATOM    910  CD2 TYR B 682     -14.616  30.703  25.073  1.00  0.00           C  
ATOM    911  CE1 TYR B 682     -14.767  32.169  27.425  1.00  0.00           C  
ATOM    912  CE2 TYR B 682     -15.384  30.234  26.137  1.00  0.00           C  
ATOM    913  CZ  TYR B 682     -15.454  30.971  27.307  1.00  0.00           C  
ATOM    914  OH  TYR B 682     -16.200  30.506  28.364  1.00  0.00           O  
ATOM    915  N   ARG B 683     -11.067  30.934  26.235  1.00  0.00           N  
ATOM    916  CA  ARG B 683     -10.505  30.972  27.585  1.00  0.00           C  
ATOM    917  C   ARG B 683      -8.980  31.059  27.574  1.00  0.00           C  
ATOM    918  O   ARG B 683      -8.361  31.377  28.590  1.00  0.00           O  
ATOM    919  CB  ARG B 683     -10.926  29.734  28.381  1.00  0.00           C  
ATOM    920  CG  ARG B 683     -12.428  29.513  28.438  1.00  0.00           C  
ATOM    921  CD  ARG B 683     -12.779  28.384  29.401  1.00  0.00           C  
ATOM    922  NE  ARG B 683     -14.171  27.970  29.257  1.00  0.00           N  
ATOM    923  CZ  ARG B 683     -14.630  27.226  28.255  1.00  0.00           C  
ATOM    924  NH1 ARG B 683     -13.803  26.803  27.307  1.00  0.00           N  
ATOM    925  NH2 ARG B 683     -15.918  26.909  28.196  1.00  0.00           N  
ATOM    926  N   ASP B 684      -8.382  30.768  26.424  1.00  0.00           N  
ATOM    927  CA  ASP B 684      -6.930  30.811  26.282  1.00  0.00           C  
ATOM    928  C   ASP B 684      -6.452  32.185  25.814  1.00  0.00           C  
ATOM    929  O   ASP B 684      -5.248  32.425  25.745  1.00  0.00           O  
ATOM    930  CB  ASP B 684      -6.456  29.765  25.264  1.00  0.00           C  
ATOM    931  CG  ASP B 684      -6.797  28.341  25.674  1.00  0.00           C  
ATOM    932  OD1 ASP B 684      -6.443  27.946  26.800  1.00  0.00           O  
ATOM    933  OD2 ASP B 684      -7.414  27.610  24.866  1.00  0.00           O  
ATOM    934  N   LEU B 685      -7.388  33.077  25.500  1.00  0.00           N  
ATOM    935  CA  LEU B 685      -7.042  34.406  25.002  1.00  0.00           C  
ATOM    936  C   LEU B 685      -7.237  35.503  26.038  1.00  0.00           C  
ATOM    937  O   LEU B 685      -8.177  35.461  26.825  1.00  0.00           O  
ATOM    938  CB  LEU B 685      -7.869  34.725  23.762  1.00  0.00           C  
ATOM    939  CG  LEU B 685      -7.886  33.615  22.715  1.00  0.00           C  
ATOM    940  CD1 LEU B 685      -8.728  34.059  21.526  1.00  0.00           C  
ATOM    941  CD2 LEU B 685      -6.462  33.298  22.278  1.00  0.00           C  
ATOM    942  N   PRO B 686      -6.372  36.523  26.022  1.00  0.00           N  
ATOM    943  CA  PRO B 686      -5.230  36.672  25.111  1.00  0.00           C  
ATOM    944  C   PRO B 686      -4.081  35.729  25.425  1.00  0.00           C  
ATOM    945  O   PRO B 686      -3.796  35.450  26.590  1.00  0.00           O  
ATOM    946  CB  PRO B 686      -4.818  38.132  25.308  1.00  0.00           C  
ATOM    947  CG  PRO B 686      -6.051  38.782  25.818  1.00  0.00           C  
ATOM    948  CD  PRO B 686      -6.570  37.763  26.786  1.00  0.00           C  
ATOM    949  N   LEU B 687      -3.426  35.248  24.376  1.00  0.00           N  
ATOM    950  CA  LEU B 687      -2.281  34.365  24.517  1.00  0.00           C  
ATOM    951  C   LEU B 687      -1.118  35.214  24.020  1.00  0.00           C  
ATOM    952  O   LEU B 687      -1.065  35.571  22.846  1.00  0.00           O  
ATOM    953  CB  LEU B 687      -2.467  33.120  23.649  1.00  0.00           C  
ATOM    954  CG  LEU B 687      -1.474  31.979  23.891  1.00  0.00           C  
ATOM    955  CD1 LEU B 687      -2.017  30.698  23.254  1.00  0.00           C  
ATOM    956  CD2 LEU B 687      -0.094  32.353  23.326  1.00  0.00           C  
ATOM    957  N   ARG B 688      -0.214  35.559  24.928  1.00  0.00           N  
ATOM    958  CA  ARG B 688       0.933  36.410  24.596  1.00  0.00           C  
ATOM    959  C   ARG B 688       2.155  35.527  24.452  1.00  0.00           C  
ATOM    960  O   ARG B 688       2.622  34.953  25.425  1.00  0.00           O  
ATOM    961  CB  ARG B 688       1.138  37.447  25.711  1.00  0.00           C  
ATOM    962  CG  ARG B 688      -0.164  38.160  26.091  1.00  0.00           C  
ATOM    963  CD  ARG B 688       0.050  39.380  26.979  1.00  0.00           C  
ATOM    964  NE  ARG B 688      -1.242  39.904  27.422  1.00  0.00           N  
ATOM    965  CZ  ARG B 688      -1.913  39.439  28.473  1.00  0.00           C  
ATOM    966  NH1 ARG B 688      -1.410  38.455  29.207  1.00  0.00           N  
ATOM    967  NH2 ARG B 688      -3.116  39.927  28.763  1.00  0.00           N  
ATOM    968  N   MET B 689       2.676  35.425  23.231  1.00  0.00           N  
ATOM    969  CA  MET B 689       3.807  34.540  22.966  1.00  0.00           C  
ATOM    970  C   MET B 689       5.070  35.302  22.561  1.00  0.00           C  
ATOM    971  O   MET B 689       5.142  35.838  21.461  1.00  0.00           O  
ATOM    972  CB  MET B 689       3.397  33.574  21.854  1.00  0.00           C  
ATOM    973  CG  MET B 689       4.370  32.463  21.563  1.00  0.00           C  
ATOM    974  SD  MET B 689       3.793  31.441  20.191  1.00  0.00           S  
ATOM    975  CE  MET B 689       2.292  30.734  20.904  1.00  0.00           C  
ATOM    976  N   ALA B 690       6.067  35.323  23.444  1.00  0.00           N  
ATOM    977  CA  ALA B 690       7.314  36.037  23.160  1.00  0.00           C  
ATOM    978  C   ALA B 690       8.450  35.113  22.728  1.00  0.00           C  
ATOM    979  O   ALA B 690       8.438  33.919  22.999  1.00  0.00           O  
ATOM    980  CB  ALA B 690       7.749  36.819  24.400  1.00  0.00           C  
ATOM    981  N   GLU B 691       9.427  35.695  22.037  1.00  0.00           N  
ATOM    982  CA  GLU B 691      10.613  34.973  21.606  1.00  0.00           C  
ATOM    983  C   GLU B 691      11.737  35.959  21.348  1.00  0.00           C  
ATOM    984  O   GLU B 691      11.485  37.065  20.885  1.00  0.00           O  
ATOM    985  CB  GLU B 691      10.346  34.194  20.303  1.00  0.00           C  
ATOM    986  CG  GLU B 691      11.605  33.491  19.730  1.00  0.00           C  
ATOM    987  CD  GLU B 691      11.335  32.620  18.492  1.00  0.00           C  
ATOM    988  OE1 GLU B 691      10.173  32.532  18.039  1.00  0.00           O  
ATOM    989  OE2 GLU B 691      12.296  32.012  17.961  1.00  0.00           O  
ATOM    990  N   PHE B 692      12.968  35.591  21.692  1.00  0.00           N  
ATOM    991  CA  PHE B 692      14.114  36.426  21.329  1.00  0.00           C  
ATOM    992  C   PHE B 692      14.413  35.712  20.016  1.00  0.00           C  
ATOM    993  O   PHE B 692      15.126  34.719  19.989  1.00  0.00           O  
ATOM    994  CB  PHE B 692      15.256  36.271  22.340  1.00  0.00           C  
ATOM    995  CG  PHE B 692      14.974  36.947  23.644  1.00  0.00           C  
ATOM    996  CD1 PHE B 692      14.967  38.338  23.726  1.00  0.00           C  
ATOM    997  CD2 PHE B 692      14.642  36.206  24.775  1.00  0.00           C  
ATOM    998  CE1 PHE B 692      14.629  38.991  24.918  1.00  0.00           C  
ATOM    999  CE2 PHE B 692      14.306  36.842  25.970  1.00  0.00           C  
ATOM   1000  CZ  PHE B 692      14.296  38.239  26.044  1.00  0.00           C  
ATOM   1001  N   GLY B 693      13.807  36.209  18.939  1.00  0.00           N  
ATOM   1002  CA  GLY B 693      13.933  35.546  17.659  1.00  0.00           C  
ATOM   1003  C   GLY B 693      14.992  36.078  16.732  1.00  0.00           C  
ATOM   1004  O   GLY B 693      14.999  37.262  16.407  1.00  0.00           O  
ATOM   1005  N   SER B 695      15.876  35.177  16.313  1.00  0.00           N  
ATOM   1006  CA  SER B 695      16.956  35.520  15.396  1.00  0.00           C  
ATOM   1007  C   SER B 695      16.369  35.599  13.998  1.00  0.00           C  
ATOM   1008  O   SER B 695      15.824  34.614  13.494  1.00  0.00           O  
ATOM   1009  CB  SER B 695      18.044  34.447  15.426  1.00  0.00           C  
ATOM   1010  OG  SER B 695      18.570  34.289  16.732  1.00  0.00           O  
ATOM   1011  N   CYS B 696      16.474  36.775  13.389  1.00  0.00           N  
ATOM   1012  CA  CYS B 696      15.955  37.018  12.056  1.00  0.00           C  
ATOM   1013  C   CYS B 696      17.093  37.357  11.127  1.00  0.00           C  
ATOM   1014  O   CYS B 696      18.086  37.949  11.544  1.00  0.00           O  
ATOM   1015  CB  CYS B 696      15.023  38.227  12.052  1.00  0.00           C  
ATOM   1016  SG  CYS B 696      13.607  38.074  13.128  1.00  0.00           S  
ATOM   1017  N   HIS B 697      16.933  36.990   9.865  1.00  0.00           N  
ATOM   1018  CA  HIS B 697      17.925  37.320   8.870  1.00  0.00           C  
ATOM   1019  C   HIS B 697      17.207  37.964   7.708  1.00  0.00           C  
ATOM   1020  O   HIS B 697      16.184  37.466   7.246  1.00  0.00           O  
ATOM   1021  CB  HIS B 697      18.675  36.071   8.436  1.00  0.00           C  
ATOM   1022  CG  HIS B 697      19.635  35.594   9.474  1.00  0.00           C  
ATOM   1023  ND1 HIS B 697      20.940  36.039   9.537  1.00  0.00           N  
ATOM   1024  CD2 HIS B 697      19.441  34.825  10.568  1.00  0.00           C  
ATOM   1025  CE1 HIS B 697      21.507  35.564  10.632  1.00  0.00           C  
ATOM   1026  NE2 HIS B 697      20.621  34.828  11.276  1.00  0.00           N  
ATOM   1027  N   ARG B 698      17.724  39.106   7.286  1.00  0.00           N  
ATOM   1028  CA  ARG B 698      17.160  39.837   6.167  1.00  0.00           C  
ATOM   1029  C   ARG B 698      18.286  40.248   5.241  1.00  0.00           C  
ATOM   1030  O   ARG B 698      19.308  40.763   5.673  1.00  0.00           O  
ATOM   1031  CB  ARG B 698      16.400  41.058   6.658  1.00  0.00           C  
ATOM   1032  CG  ARG B 698      15.212  40.655   7.506  1.00  0.00           C  
ATOM   1033  CD  ARG B 698      14.357  41.829   7.905  1.00  0.00           C  
ATOM   1034  NE  ARG B 698      13.339  41.386   8.850  1.00  0.00           N  
ATOM   1035  CZ  ARG B 698      12.478  42.191   9.463  1.00  0.00           C  
ATOM   1036  NH1 ARG B 698      12.492  43.497   9.221  1.00  0.00           N  
ATOM   1037  NH2 ARG B 698      11.618  41.684  10.340  1.00  0.00           N  
ATOM   1038  N   ASN B 699      18.089  39.995   3.960  1.00  0.00           N  
ATOM   1039  CA  ASN B 699      19.111  40.316   2.972  1.00  0.00           C  
ATOM   1040  C   ASN B 699      19.086  41.806   2.621  1.00  0.00           C  
ATOM   1041  O   ASN B 699      18.704  42.195   1.517  1.00  0.00           O  
ATOM   1042  CB  ASN B 699      18.894  39.448   1.729  1.00  0.00           C  
ATOM   1043  CG  ASN B 699      20.041  39.545   0.748  1.00  0.00           C  
ATOM   1044  OD1 ASN B 699      21.109  40.047   1.089  1.00  0.00           O  
ATOM   1045  ND2 ASN B 699      19.830  39.056  -0.477  1.00  0.00           N  
ATOM   1046  N   GLU B 700      19.483  42.638   3.578  1.00  0.00           N  
ATOM   1047  CA  GLU B 700      19.510  44.084   3.377  1.00  0.00           C  
ATOM   1048  C   GLU B 700      20.581  44.454   2.345  1.00  0.00           C  
ATOM   1049  O   GLU B 700      21.654  43.848   2.315  1.00  0.00           O  
ATOM   1050  CB  GLU B 700      19.856  44.796   4.684  1.00  0.00           C  
ATOM   1051  CG  GLU B 700      18.972  44.462   5.889  1.00  0.00           C  
ATOM   1052  CD  GLU B 700      17.584  45.078   5.803  1.00  0.00           C  
ATOM   1053  OE1 GLU B 700      17.368  45.962   4.940  1.00  0.00           O  
ATOM   1054  OE2 GLU B 700      16.709  44.691   6.616  1.00  0.00           O  
ATOM   1055  N   PRO B 703      20.302  45.444   1.485  1.00  0.00           N  
ATOM   1056  CA  PRO B 703      21.297  45.851   0.483  1.00  0.00           C  
ATOM   1057  C   PRO B 703      22.576  46.239   1.222  1.00  0.00           C  
ATOM   1058  O   PRO B 703      22.529  47.007   2.175  1.00  0.00           O  
ATOM   1059  CB  PRO B 703      20.628  47.051  -0.185  1.00  0.00           C  
ATOM   1060  CG  PRO B 703      19.189  46.681  -0.141  1.00  0.00           C  
ATOM   1061  CD  PRO B 703      19.029  46.158   1.272  1.00  0.00           C  
ATOM   1062  N   SER B 704      23.718  45.705   0.795  1.00  0.00           N  
ATOM   1063  CA  SER B 704      24.979  45.995   1.474  1.00  0.00           C  
ATOM   1064  C   SER B 704      25.281  47.485   1.638  1.00  0.00           C  
ATOM   1065  O   SER B 704      25.931  47.892   2.602  1.00  0.00           O  
ATOM   1066  CB  SER B 704      26.136  45.308   0.749  1.00  0.00           C  
ATOM   1067  OG  SER B 704      26.198  45.717  -0.605  1.00  0.00           O  
ATOM   1068  N   GLY B 710      24.804  48.299   0.702  1.00  0.00           N  
ATOM   1069  CA  GLY B 710      25.052  49.728   0.774  1.00  0.00           C  
ATOM   1070  C   GLY B 710      24.260  50.444   1.852  1.00  0.00           C  
ATOM   1071  O   GLY B 710      24.528  51.610   2.159  1.00  0.00           O  
ATOM   1072  N   SER B 711      23.281  49.751   2.429  1.00  0.00           N  
ATOM   1073  CA  SER B 711      22.445  50.334   3.478  1.00  0.00           C  
ATOM   1074  C   SER B 711      22.894  49.899   4.869  1.00  0.00           C  
ATOM   1075  O   SER B 711      22.388  50.404   5.869  1.00  0.00           O  
ATOM   1076  CB  SER B 711      20.989  49.916   3.285  1.00  0.00           C  
ATOM   1077  OG  SER B 711      20.828  48.534   3.571  1.00  0.00           O  
ATOM   1078  N   LEU B 712      23.836  48.961   4.936  1.00  0.00           N  
ATOM   1079  CA  LEU B 712      24.314  48.473   6.224  1.00  0.00           C  
ATOM   1080  C   LEU B 712      25.021  49.566   7.009  1.00  0.00           C  
ATOM   1081  O   LEU B 712      25.733  50.397   6.443  1.00  0.00           O  
ATOM   1082  CB  LEU B 712      25.245  47.268   6.033  1.00  0.00           C  
ATOM   1083  CG  LEU B 712      24.599  46.068   5.338  1.00  0.00           C  
ATOM   1084  CD1 LEU B 712      25.635  44.984   5.102  1.00  0.00           C  
ATOM   1085  CD2 LEU B 712      23.445  45.531   6.193  1.00  0.00           C  
ATOM   1086  N   HIS B 713      24.805  49.572   8.318  1.00  0.00           N  
ATOM   1087  CA  HIS B 713      25.422  50.573   9.163  1.00  0.00           C  
ATOM   1088  C   HIS B 713      25.622  50.062  10.581  1.00  0.00           C  
ATOM   1089  O   HIS B 713      24.664  49.960  11.347  1.00  0.00           O  
ATOM   1090  CB  HIS B 713      24.556  51.831   9.197  1.00  0.00           C  
ATOM   1091  CG  HIS B 713      25.128  52.927  10.037  1.00  0.00           C  
ATOM   1092  ND1 HIS B 713      26.229  53.660   9.653  1.00  0.00           N  
ATOM   1093  CD2 HIS B 713      24.770  53.389  11.258  1.00  0.00           C  
ATOM   1094  CE1 HIS B 713      26.524  54.533  10.601  1.00  0.00           C  
ATOM   1095  NE2 HIS B 713      25.655  54.388  11.585  1.00  0.00           N  
ATOM   1096  N   GLY B 714      26.874  49.761  10.922  1.00  0.00           N  
ATOM   1097  CA  GLY B 714      27.202  49.276  12.255  1.00  0.00           C  
ATOM   1098  C   GLY B 714      26.216  48.257  12.787  1.00  0.00           C  
ATOM   1099  O   GLY B 714      25.883  47.284  12.111  1.00  0.00           O  
ATOM   1100  N   LEU B 715      25.765  48.488  14.017  1.00  0.00           N  
ATOM   1101  CA  LEU B 715      24.791  47.623  14.676  1.00  0.00           C  
ATOM   1102  C   LEU B 715      23.370  48.064  14.342  1.00  0.00           C  
ATOM   1103  O   LEU B 715      22.425  47.315  14.574  1.00  0.00           O  
ATOM   1104  CB  LEU B 715      24.952  47.701  16.196  1.00  0.00           C  
ATOM   1105  CG  LEU B 715      26.250  47.201  16.815  1.00  0.00           C  
ATOM   1106  CD1 LEU B 715      26.230  47.517  18.305  1.00  0.00           C  
ATOM   1107  CD2 LEU B 715      26.394  45.694  16.579  1.00  0.00           C  
ATOM   1108  N   MET B 716      23.227  49.278  13.804  1.00  0.00           N  
ATOM   1109  CA  MET B 716      21.901  49.831  13.497  1.00  0.00           C  
ATOM   1110  C   MET B 716      21.154  49.113  12.381  1.00  0.00           C  
ATOM   1111  O   MET B 716      19.958  48.879  12.482  1.00  0.00           O  
ATOM   1112  CB  MET B 716      22.005  51.326  13.161  1.00  0.00           C  
ATOM   1113  CG  MET B 716      22.698  52.163  14.233  1.00  0.00           C  
ATOM   1114  SD  MET B 716      21.997  51.868  15.864  1.00  0.00           S  
ATOM   1115  CE  MET B 716      20.609  52.891  15.803  1.00  0.00           C  
ATOM   1116  N   ARG B 718      21.843  48.790  11.298  1.00  0.00           N  
ATOM   1117  CA  ARG B 718      21.174  48.061  10.229  1.00  0.00           C  
ATOM   1118  C   ARG B 718      22.092  46.913   9.862  1.00  0.00           C  
ATOM   1119  O   ARG B 718      23.153  47.114   9.277  1.00  0.00           O  
ATOM   1120  CB  ARG B 718      20.899  48.945   9.007  1.00  0.00           C  
ATOM   1121  CG  ARG B 718      20.079  48.210   7.965  1.00  0.00           C  
ATOM   1122  CD  ARG B 718      19.637  49.094   6.823  1.00  0.00           C  
ATOM   1123  NE  ARG B 718      18.675  50.110   7.237  1.00  0.00           N  
ATOM   1124  CZ  ARG B 718      18.906  51.421   7.195  1.00  0.00           C  
ATOM   1125  NH1 ARG B 718      20.076  51.889   6.765  1.00  0.00           N  
ATOM   1126  NH2 ARG B 718      17.954  52.268   7.561  1.00  0.00           N  
ATOM   1127  N   VAL B 723      21.670  45.713  10.244  1.00  0.00           N  
ATOM   1128  CA  VAL B 723      22.437  44.496  10.009  1.00  0.00           C  
ATOM   1129  C   VAL B 723      21.616  43.475   9.221  1.00  0.00           C  
ATOM   1130  O   VAL B 723      20.446  43.706   8.914  1.00  0.00           O  
ATOM   1131  CB  VAL B 723      22.893  43.867  11.365  1.00  0.00           C  
ATOM   1132  CG1 VAL B 723      23.931  44.776  12.035  1.00  0.00           C  
ATOM   1133  CG2 VAL B 723      21.699  43.680  12.302  1.00  0.00           C  
ATOM   1134  N   ARG B 724      22.239  42.356   8.872  1.00  0.00           N  
ATOM   1135  CA  ARG B 724      21.549  41.304   8.138  1.00  0.00           C  
ATOM   1136  C   ARG B 724      21.068  40.196   9.057  1.00  0.00           C  
ATOM   1137  O   ARG B 724      20.174  39.438   8.705  1.00  0.00           O  
ATOM   1138  CB  ARG B 724      22.454  40.722   7.059  1.00  0.00           C  
ATOM   1139  CG  ARG B 724      22.559  41.641   5.864  1.00  0.00           C  
ATOM   1140  CD  ARG B 724      23.361  40.994   4.774  1.00  0.00           C  
ATOM   1141  NE  ARG B 724      23.265  41.741   3.530  1.00  0.00           N  
ATOM   1142  CZ  ARG B 724      24.000  41.467   2.462  1.00  0.00           C  
ATOM   1143  NH1 ARG B 724      24.874  40.469   2.512  1.00  0.00           N  
ATOM   1144  NH2 ARG B 724      23.859  42.182   1.355  1.00  0.00           N  
ATOM   1145  N   GLY B 725      21.687  40.099  10.225  1.00  0.00           N  
ATOM   1146  CA  GLY B 725      21.292  39.096  11.198  1.00  0.00           C  
ATOM   1147  C   GLY B 725      21.107  39.821  12.508  1.00  0.00           C  
ATOM   1148  O   GLY B 725      22.019  40.496  12.958  1.00  0.00           O  
ATOM   1149  N   PHE B 726      19.929  39.706  13.109  1.00  0.00           N  
ATOM   1150  CA  PHE B 726      19.664  40.373  14.376  1.00  0.00           C  
ATOM   1151  C   PHE B 726      18.670  39.592  15.225  1.00  0.00           C  
ATOM   1152  O   PHE B 726      17.977  38.698  14.739  1.00  0.00           O  
ATOM   1153  CB  PHE B 726      19.130  41.793  14.125  1.00  0.00           C  
ATOM   1154  CG  PHE B 726      17.951  41.846  13.187  1.00  0.00           C  
ATOM   1155  CD1 PHE B 726      18.137  41.922  11.804  1.00  0.00           C  
ATOM   1156  CD2 PHE B 726      16.656  41.794  13.683  1.00  0.00           C  
ATOM   1157  CE1 PHE B 726      17.049  41.945  10.932  1.00  0.00           C  
ATOM   1158  CE2 PHE B 726      15.560  41.819  12.816  1.00  0.00           C  
ATOM   1159  CZ  PHE B 726      15.760  41.894  11.440  1.00  0.00           C  
ATOM   1160  N   THR B 729      18.609  39.935  16.506  1.00  0.00           N  
ATOM   1161  CA  THR B 729      17.682  39.274  17.421  1.00  0.00           C  
ATOM   1162  C   THR B 729      16.607  40.253  17.862  1.00  0.00           C  
ATOM   1163  O   THR B 729      16.917  41.316  18.388  1.00  0.00           O  
ATOM   1164  CB  THR B 729      18.411  38.761  18.680  1.00  0.00           C  
ATOM   1165  OG1 THR B 729      19.371  37.770  18.301  1.00  0.00           O  
ATOM   1166  CG2 THR B 729      17.417  38.128  19.656  1.00  0.00           C  
ATOM   1167  N   GLN B 730      15.345  39.910  17.624  1.00  0.00           N  
ATOM   1168  CA  GLN B 730      14.249  40.781  18.044  1.00  0.00           C  
ATOM   1169  C   GLN B 730      13.697  40.348  19.404  1.00  0.00           C  
ATOM   1170  O   GLN B 730      13.672  39.160  19.693  1.00  0.00           O  
ATOM   1171  CB  GLN B 730      13.086  40.705  17.044  1.00  0.00           C  
ATOM   1172  CG  GLN B 730      13.358  41.303  15.675  1.00  0.00           C  
ATOM   1173  CD  GLN B 730      12.204  41.083  14.706  1.00  0.00           C  
ATOM   1174  OE1 GLN B 730      12.016  41.850  13.756  1.00  0.00           O  
ATOM   1175  NE2 GLN B 730      11.429  40.034  14.936  1.00  0.00           N  
ATOM   1176  N   ASP B 731      13.275  41.304  20.236  1.00  0.00           N  
ATOM   1177  CA  ASP B 731      12.614  40.975  21.508  1.00  0.00           C  
ATOM   1178  C   ASP B 731      11.151  41.018  21.054  1.00  0.00           C  
ATOM   1179  O   ASP B 731      10.380  41.940  21.348  1.00  0.00           O  
ATOM   1180  CB  ASP B 731      12.914  42.024  22.596  1.00  0.00           C  
ATOM   1181  CG  ASP B 731      12.396  43.408  22.258  1.00  0.00           C  
ATOM   1182  OD1 ASP B 731      12.667  43.905  21.142  1.00  0.00           O  
ATOM   1183  OD2 ASP B 731      11.726  44.011  23.132  1.00  0.00           O  
ATOM   1184  N   ASP B 732      10.798  39.973  20.318  1.00  0.00           N  
ATOM   1185  CA  ASP B 732       9.515  39.829  19.667  1.00  0.00           C  
ATOM   1186  C   ASP B 732       8.432  39.137  20.463  1.00  0.00           C  
ATOM   1187  O   ASP B 732       8.704  38.435  21.439  1.00  0.00           O  
ATOM   1188  CB  ASP B 732       9.779  39.049  18.369  1.00  0.00           C  
ATOM   1189  CG  ASP B 732       8.706  39.236  17.311  1.00  0.00           C  
ATOM   1190  OD1 ASP B 732       7.882  40.171  17.400  1.00  0.00           O  
ATOM   1191  OD2 ASP B 732       8.716  38.434  16.349  1.00  0.00           O  
ATOM   1192  N   ALA B 733       7.198  39.381  20.047  1.00  0.00           N  
ATOM   1193  CA  ALA B 733       6.041  38.698  20.620  1.00  0.00           C  
ATOM   1194  C   ALA B 733       4.827  38.887  19.743  1.00  0.00           C  
ATOM   1195  O   ALA B 733       4.694  39.893  19.031  1.00  0.00           O  
ATOM   1196  CB  ALA B 733       5.722  39.190  22.029  1.00  0.00           C  
ATOM   1197  N   HIS B 734       3.950  37.895  19.782  1.00  0.00           N  
ATOM   1198  CA  HIS B 734       2.693  37.977  19.071  1.00  0.00           C  
ATOM   1199  C   HIS B 734       1.616  37.650  20.069  1.00  0.00           C  
ATOM   1200  O   HIS B 734       1.705  36.662  20.801  1.00  0.00           O  
ATOM   1201  CB  HIS B 734       2.674  37.025  17.888  1.00  0.00           C  
ATOM   1202  CG  HIS B 734       3.693  37.395  16.872  1.00  0.00           C  
ATOM   1203  ND1 HIS B 734       5.011  37.013  16.982  1.00  0.00           N  
ATOM   1204  CD2 HIS B 734       3.642  38.274  15.845  1.00  0.00           C  
ATOM   1205  CE1 HIS B 734       5.731  37.645  16.076  1.00  0.00           C  
ATOM   1206  NE2 HIS B 734       4.923  38.418  15.378  1.00  0.00           N  
ATOM   1207  N   ILE B 735       0.627  38.530  20.120  1.00  0.00           N  
ATOM   1208  CA  ILE B 735      -0.491  38.361  21.022  1.00  0.00           C  
ATOM   1209  C   ILE B 735      -1.697  37.953  20.199  1.00  0.00           C  
ATOM   1210  O   ILE B 735      -2.088  38.650  19.255  1.00  0.00           O  
ATOM   1211  CB  ILE B 735      -0.795  39.661  21.773  1.00  0.00           C  
ATOM   1212  CG1 ILE B 735       0.405  40.046  22.642  1.00  0.00           C  
ATOM   1213  CG2 ILE B 735      -2.041  39.479  22.662  1.00  0.00           C  
ATOM   1214  CD1 ILE B 735       0.289  41.440  23.260  1.00  0.00           C  
ATOM   1215  N   PHE B 736      -2.258  36.796  20.532  1.00  0.00           N  
ATOM   1216  CA  PHE B 736      -3.447  36.293  19.844  1.00  0.00           C  
ATOM   1217  C   PHE B 736      -4.603  36.698  20.740  1.00  0.00           C  
ATOM   1218  O   PHE B 736      -4.606  36.393  21.941  1.00  0.00           O  
ATOM   1219  CB  PHE B 736      -3.395  34.768  19.701  1.00  0.00           C  
ATOM   1220  CG  PHE B 736      -2.226  34.273  18.902  1.00  0.00           C  
ATOM   1221  CD1 PHE B 736      -0.963  34.149  19.482  1.00  0.00           C  
ATOM   1222  CD2 PHE B 736      -2.382  33.949  17.559  1.00  0.00           C  
ATOM   1223  CE1 PHE B 736       0.126  33.705  18.727  1.00  0.00           C  
ATOM   1224  CE2 PHE B 736      -1.296  33.505  16.792  1.00  0.00           C  
ATOM   1225  CZ  PHE B 736      -0.040  33.382  17.380  1.00  0.00           C  
ATOM   1226  N   CYS B 737      -5.588  37.384  20.176  1.00  0.00           N  
ATOM   1227  CA  CYS B 737      -6.696  37.840  20.999  1.00  0.00           C  
ATOM   1228  C   CYS B 737      -7.974  38.029  20.201  1.00  0.00           C  
ATOM   1229  O   CYS B 737      -7.998  37.821  18.995  1.00  0.00           O  
ATOM   1230  CB  CYS B 737      -6.313  39.156  21.688  1.00  0.00           C  
ATOM   1231  SG  CYS B 737      -6.105  40.574  20.586  1.00  0.00           S  
ATOM   1232  N   THR B 738      -9.046  38.397  20.895  1.00  0.00           N  
ATOM   1233  CA  THR B 738     -10.325  38.632  20.236  1.00  0.00           C  
ATOM   1234  C   THR B 738     -10.395  40.097  19.830  1.00  0.00           C  
ATOM   1235  O   THR B 738      -9.612  40.918  20.297  1.00  0.00           O  
ATOM   1236  CB  THR B 738     -11.507  38.348  21.180  1.00  0.00           C  
ATOM   1237  OG1 THR B 738     -11.539  39.348  22.207  1.00  0.00           O  
ATOM   1238  CG2 THR B 738     -11.375  36.960  21.807  1.00  0.00           C  
ATOM   1239  N   GLU B 739     -11.335  40.435  18.955  1.00  0.00           N  
ATOM   1240  CA  GLU B 739     -11.473  41.824  18.535  1.00  0.00           C  
ATOM   1241  C   GLU B 739     -11.772  42.733  19.727  1.00  0.00           C  
ATOM   1242  O   GLU B 739     -11.283  43.859  19.791  1.00  0.00           O  
ATOM   1243  CB  GLU B 739     -12.577  41.965  17.472  1.00  0.00           C  
ATOM   1244  CG  GLU B 739     -13.505  40.780  17.353  1.00  0.00           C  
ATOM   1245  CD  GLU B 739     -12.839  39.551  16.736  1.00  0.00           C  
ATOM   1246  OE1 GLU B 739     -12.380  39.618  15.568  1.00  0.00           O  
ATOM   1247  OE2 GLU B 739     -12.792  38.508  17.423  1.00  0.00           O  
ATOM   1248  N   GLU B 742     -12.566  42.242  20.679  1.00  0.00           N  
ATOM   1249  CA  GLU B 742     -12.907  43.036  21.854  1.00  0.00           C  
ATOM   1250  C   GLU B 742     -11.692  43.287  22.749  1.00  0.00           C  
ATOM   1251  O   GLU B 742     -11.673  44.250  23.518  1.00  0.00           O  
ATOM   1252  CB  GLU B 742     -14.011  42.345  22.656  1.00  0.00           C  
ATOM   1253  N   GLN B 743     -10.671  42.439  22.633  1.00  0.00           N  
ATOM   1254  CA  GLN B 743      -9.474  42.579  23.460  1.00  0.00           C  
ATOM   1255  C   GLN B 743      -8.388  43.449  22.845  1.00  0.00           C  
ATOM   1256  O   GLN B 743      -7.389  43.741  23.498  1.00  0.00           O  
ATOM   1257  CB  GLN B 743      -8.895  41.199  23.775  1.00  0.00           C  
ATOM   1258  CG  GLN B 743      -9.871  40.309  24.521  1.00  0.00           C  
ATOM   1259  CD  GLN B 743      -9.410  38.874  24.611  1.00  0.00           C  
ATOM   1260  OE1 GLN B 743      -8.658  38.397  23.765  1.00  0.00           O  
ATOM   1261  NE2 GLN B 743      -9.885  38.163  25.629  1.00  0.00           N  
ATOM   1262  N   ILE B 786      -8.588  43.876  21.603  1.00  0.00           N  
ATOM   1263  CA  ILE B 786      -7.585  44.698  20.932  1.00  0.00           C  
ATOM   1264  C   ILE B 786      -7.191  45.950  21.712  1.00  0.00           C  
ATOM   1265  O   ILE B 786      -6.012  46.185  21.953  1.00  0.00           O  
ATOM   1266  CB  ILE B 786      -8.058  45.105  19.519  1.00  0.00           C  
ATOM   1267  CG1 ILE B 786      -8.147  43.864  18.631  1.00  0.00           C  
ATOM   1268  CG2 ILE B 786      -7.083  46.124  18.904  1.00  0.00           C  
ATOM   1269  CD1 ILE B 786      -8.745  44.134  17.262  1.00  0.00           C  
ATOM   1270  N   ARG B 787      -8.171  46.747  22.125  1.00  0.00           N  
ATOM   1271  CA  ARG B 787      -7.854  47.967  22.850  1.00  0.00           C  
ATOM   1272  C   ARG B 787      -6.947  47.712  24.051  1.00  0.00           C  
ATOM   1273  O   ARG B 787      -5.884  48.330  24.184  1.00  0.00           O  
ATOM   1274  CB  ARG B 787      -9.146  48.673  23.295  1.00  0.00           C  
ATOM   1275  CG  ARG B 787      -8.934  49.857  24.247  1.00  0.00           C  
ATOM   1276  CD  ARG B 787     -10.181  50.756  24.315  1.00  0.00           C  
ATOM   1277  NE  ARG B 787     -10.425  51.389  23.015  1.00  0.00           N  
ATOM   1278  CZ  ARG B 787     -11.298  52.368  22.788  1.00  0.00           C  
ATOM   1279  NH1 ARG B 787     -12.043  52.863  23.773  1.00  0.00           N  
ATOM   1280  NH2 ARG B 787     -11.432  52.851  21.562  1.00  0.00           N  
ATOM   1281  N   ASP B 788      -7.344  46.799  24.928  1.00  0.00           N  
ATOM   1282  CA  ASP B 788      -6.531  46.540  26.105  1.00  0.00           C  
ATOM   1283  C   ASP B 788      -5.151  45.988  25.788  1.00  0.00           C  
ATOM   1284  O   ASP B 788      -4.171  46.338  26.450  1.00  0.00           O  
ATOM   1285  CB  ASP B 788      -7.244  45.583  27.059  1.00  0.00           C  
ATOM   1286  CG  ASP B 788      -8.421  46.230  27.767  1.00  0.00           C  
ATOM   1287  OD1 ASP B 788      -8.428  47.472  27.908  1.00  0.00           O  
ATOM   1288  OD2 ASP B 788      -9.337  45.498  28.201  1.00  0.00           O  
ATOM   1289  N   GLU B 789      -5.071  45.116  24.788  1.00  0.00           N  
ATOM   1290  CA  GLU B 789      -3.783  44.528  24.447  1.00  0.00           C  
ATOM   1291  C   GLU B 789      -2.840  45.528  23.773  1.00  0.00           C  
ATOM   1292  O   GLU B 789      -1.642  45.524  24.047  1.00  0.00           O  
ATOM   1293  CB  GLU B 789      -3.991  43.271  23.596  1.00  0.00           C  
ATOM   1294  CG  GLU B 789      -4.648  42.140  24.402  1.00  0.00           C  
ATOM   1295  CD  GLU B 789      -3.861  41.786  25.658  1.00  0.00           C  
ATOM   1296  OE1 GLU B 789      -4.468  41.726  26.755  1.00  0.00           O  
ATOM   1297  OE2 GLU B 789      -2.631  41.562  25.558  1.00  0.00           O  
ATOM   1298  N   VAL B 790      -3.362  46.395  22.913  1.00  0.00           N  
ATOM   1299  CA  VAL B 790      -2.496  47.398  22.301  1.00  0.00           C  
ATOM   1300  C   VAL B 790      -2.047  48.381  23.392  1.00  0.00           C  
ATOM   1301  O   VAL B 790      -0.869  48.760  23.469  1.00  0.00           O  
ATOM   1302  CB  VAL B 790      -3.220  48.157  21.167  1.00  0.00           C  
ATOM   1303  CG1 VAL B 790      -2.344  49.303  20.657  1.00  0.00           C  
ATOM   1304  CG2 VAL B 790      -3.519  47.197  20.018  1.00  0.00           C  
ATOM   1305  N   ASN B 791      -2.969  48.774  24.268  1.00  0.00           N  
ATOM   1306  CA  ASN B 791      -2.593  49.689  25.344  1.00  0.00           C  
ATOM   1307  C   ASN B 791      -1.499  49.087  26.217  1.00  0.00           C  
ATOM   1308  O   ASN B 791      -0.585  49.788  26.652  1.00  0.00           O  
ATOM   1309  CB  ASN B 791      -3.804  50.040  26.213  1.00  0.00           C  
ATOM   1310  CG  ASN B 791      -4.738  51.037  25.544  1.00  0.00           C  
ATOM   1311  OD1 ASN B 791      -4.377  51.693  24.563  1.00  0.00           O  
ATOM   1312  ND2 ASN B 791      -5.940  51.169  26.086  1.00  0.00           N  
ATOM   1313  N   GLY B 792      -1.604  47.787  26.474  1.00  0.00           N  
ATOM   1314  CA  GLY B 792      -0.616  47.095  27.274  1.00  0.00           C  
ATOM   1315  C   GLY B 792       0.750  47.151  26.607  1.00  0.00           C  
ATOM   1316  O   GLY B 792       1.758  47.332  27.281  1.00  0.00           O  
ATOM   1317  N   CYS B 793       0.785  46.992  25.284  1.00  0.00           N  
ATOM   1318  CA  CYS B 793       2.051  47.041  24.560  1.00  0.00           C  
ATOM   1319  C   CYS B 793       2.669  48.433  24.645  1.00  0.00           C  
ATOM   1320  O   CYS B 793       3.882  48.571  24.825  1.00  0.00           O  
ATOM   1321  CB  CYS B 793       1.857  46.661  23.087  1.00  0.00           C  
ATOM   1322  SG  CYS B 793       1.554  44.894  22.805  1.00  0.00           S  
ATOM   1323  N   ILE B 794       1.836  49.458  24.514  1.00  0.00           N  
ATOM   1324  CA  ILE B 794       2.314  50.834  24.578  1.00  0.00           C  
ATOM   1325  C   ILE B 794       2.857  51.125  25.961  1.00  0.00           C  
ATOM   1326  O   ILE B 794       3.932  51.714  26.099  1.00  0.00           O  
ATOM   1327  CB  ILE B 794       1.186  51.834  24.239  1.00  0.00           C  
ATOM   1328  CG1 ILE B 794       0.790  51.653  22.769  1.00  0.00           C  
ATOM   1329  CG2 ILE B 794       1.628  53.276  24.517  1.00  0.00           C  
ATOM   1330  CD1 ILE B 794      -0.422  52.470  22.341  1.00  0.00           C  
ATOM   1331  N   ARG B 795       2.132  50.705  26.990  1.00  0.00           N  
ATOM   1332  CA  ARG B 795       2.611  50.956  28.343  1.00  0.00           C  
ATOM   1333  C   ARG B 795       3.931  50.245  28.588  1.00  0.00           C  
ATOM   1334  O   ARG B 795       4.816  50.781  29.257  1.00  0.00           O  
ATOM   1335  CB  ARG B 795       1.564  50.544  29.380  1.00  0.00           C  
ATOM   1336  CG  ARG B 795       0.342  51.455  29.363  1.00  0.00           C  
ATOM   1337  CD  ARG B 795      -0.477  51.291  30.633  1.00  0.00           C  
ATOM   1338  NE  ARG B 795      -0.654  49.883  30.974  1.00  0.00           N  
ATOM   1339  CZ  ARG B 795      -1.586  49.089  30.455  1.00  0.00           C  
ATOM   1340  NH1 ARG B 795      -2.449  49.558  29.564  1.00  0.00           N  
ATOM   1341  NH2 ARG B 795      -1.644  47.820  30.829  1.00  0.00           N  
ATOM   1342  N   LEU B 796       4.081  49.053  28.019  1.00  0.00           N  
ATOM   1343  CA  LEU B 796       5.303  48.286  28.191  1.00  0.00           C  
ATOM   1344  C   LEU B 796       6.494  49.017  27.568  1.00  0.00           C  
ATOM   1345  O   LEU B 796       7.600  49.011  28.114  1.00  0.00           O  
ATOM   1346  CB  LEU B 796       5.127  46.887  27.570  1.00  0.00           C  
ATOM   1347  CG  LEU B 796       6.307  45.924  27.659  1.00  0.00           C  
ATOM   1348  CD1 LEU B 796       6.725  45.755  29.129  1.00  0.00           C  
ATOM   1349  CD2 LEU B 796       5.912  44.578  27.066  1.00  0.00           C  
ATOM   1350  N   VAL B 797       6.266  49.660  26.430  1.00  0.00           N  
ATOM   1351  CA  VAL B 797       7.336  50.394  25.768  1.00  0.00           C  
ATOM   1352  C   VAL B 797       7.849  51.537  26.644  1.00  0.00           C  
ATOM   1353  O   VAL B 797       9.054  51.669  26.859  1.00  0.00           O  
ATOM   1354  CB  VAL B 797       6.869  50.966  24.408  1.00  0.00           C  
ATOM   1355  CG1 VAL B 797       7.908  51.956  23.870  1.00  0.00           C  
ATOM   1356  CG2 VAL B 797       6.678  49.835  23.416  1.00  0.00           C  
ATOM   1357  N   TYR B 798       6.943  52.360  27.158  1.00  0.00           N  
ATOM   1358  CA  TYR B 798       7.369  53.481  27.997  1.00  0.00           C  
ATOM   1359  C   TYR B 798       7.935  53.014  29.320  1.00  0.00           C  
ATOM   1360  O   TYR B 798       8.853  53.634  29.854  1.00  0.00           O  
ATOM   1361  CB  TYR B 798       6.213  54.450  28.213  1.00  0.00           C  
ATOM   1362  CG  TYR B 798       5.921  55.244  26.961  1.00  0.00           C  
ATOM   1363  CD1 TYR B 798       6.712  56.330  26.614  1.00  0.00           C  
ATOM   1364  CD2 TYR B 798       4.893  54.871  26.095  1.00  0.00           C  
ATOM   1365  CE1 TYR B 798       6.494  57.038  25.430  1.00  0.00           C  
ATOM   1366  CE2 TYR B 798       4.665  55.570  24.902  1.00  0.00           C  
ATOM   1367  CZ  TYR B 798       5.472  56.653  24.577  1.00  0.00           C  
ATOM   1368  OH  TYR B 798       5.270  57.351  23.404  1.00  0.00           O  
ATOM   1369  N   ASP B 799       7.401  51.909  29.829  1.00  0.00           N  
ATOM   1370  CA  ASP B 799       7.879  51.318  31.080  1.00  0.00           C  
ATOM   1371  C   ASP B 799       9.364  50.977  30.884  1.00  0.00           C  
ATOM   1372  O   ASP B 799      10.243  51.439  31.630  1.00  0.00           O  
ATOM   1373  CB  ASP B 799       7.068  50.041  31.371  1.00  0.00           C  
ATOM   1374  CG  ASP B 799       7.468  49.342  32.668  1.00  0.00           C  
ATOM   1375  OD1 ASP B 799       8.500  49.703  33.267  1.00  0.00           O  
ATOM   1376  OD2 ASP B 799       6.740  48.403  33.079  1.00  0.00           O  
ATOM   1377  N   MET B 800       9.647  50.164  29.874  1.00  0.00           N  
ATOM   1378  CA  MET B 800      11.021  49.773  29.618  1.00  0.00           C  
ATOM   1379  C   MET B 800      11.939  50.920  29.206  1.00  0.00           C  
ATOM   1380  O   MET B 800      13.075  51.007  29.671  1.00  0.00           O  
ATOM   1381  CB  MET B 800      11.064  48.656  28.570  1.00  0.00           C  
ATOM   1382  CG  MET B 800      10.538  47.352  29.122  1.00  0.00           C  
ATOM   1383  SD  MET B 800      10.944  45.953  28.097  1.00  0.00           S  
ATOM   1384  CE  MET B 800       9.435  45.439  27.630  1.00  0.00           C  
ATOM   1385  N   TYR B 801      11.458  51.813  28.350  1.00  0.00           N  
ATOM   1386  CA  TYR B 801      12.303  52.917  27.914  1.00  0.00           C  
ATOM   1387  C   TYR B 801      12.663  53.860  29.063  1.00  0.00           C  
ATOM   1388  O   TYR B 801      13.742  54.446  29.064  1.00  0.00           O  
ATOM   1389  CB  TYR B 801      11.629  53.703  26.784  1.00  0.00           C  
ATOM   1390  CG  TYR B 801      11.703  53.027  25.420  1.00  0.00           C  
ATOM   1391  CD1 TYR B 801      11.999  51.670  25.299  1.00  0.00           C  
ATOM   1392  CD2 TYR B 801      11.444  53.746  24.260  1.00  0.00           C  
ATOM   1393  CE1 TYR B 801      12.028  51.041  24.043  1.00  0.00           C  
ATOM   1394  CE2 TYR B 801      11.470  53.128  23.000  1.00  0.00           C  
ATOM   1395  CZ  TYR B 801      11.761  51.783  22.907  1.00  0.00           C  
ATOM   1396  OH  TYR B 801      11.772  51.184  21.668  1.00  0.00           O  
ATOM   1397  N   SER B 802      11.774  53.984  30.046  1.00  0.00           N  
ATOM   1398  CA  SER B 802      12.022  54.876  31.179  1.00  0.00           C  
ATOM   1399  C   SER B 802      13.294  54.516  31.930  1.00  0.00           C  
ATOM   1400  O   SER B 802      13.955  55.381  32.507  1.00  0.00           O  
ATOM   1401  CB  SER B 802      10.829  54.856  32.141  1.00  0.00           C  
ATOM   1402  OG  SER B 802      10.791  53.668  32.908  1.00  0.00           O  
ATOM   1403  N   THR B 803      13.641  53.236  31.910  1.00  0.00           N  
ATOM   1404  CA  THR B 803      14.832  52.753  32.590  1.00  0.00           C  
ATOM   1405  C   THR B 803      16.109  53.377  32.021  1.00  0.00           C  
ATOM   1406  O   THR B 803      17.072  53.615  32.749  1.00  0.00           O  
ATOM   1407  CB  THR B 803      14.907  51.205  32.502  1.00  0.00           C  
ATOM   1408  OG1 THR B 803      13.862  50.631  33.303  1.00  0.00           O  
ATOM   1409  CG2 THR B 803      16.257  50.693  32.994  1.00  0.00           C  
ATOM   1410  N   PHE B 804      16.102  53.671  30.727  1.00  0.00           N  
ATOM   1411  CA  PHE B 804      17.272  54.229  30.056  1.00  0.00           C  
ATOM   1412  C   PHE B 804      17.345  55.749  30.031  1.00  0.00           C  
ATOM   1413  O   PHE B 804      18.337  56.316  29.572  1.00  0.00           O  
ATOM   1414  CB  PHE B 804      17.331  53.673  28.632  1.00  0.00           C  
ATOM   1415  CG  PHE B 804      17.306  52.179  28.586  1.00  0.00           C  
ATOM   1416  CD1 PHE B 804      18.460  51.443  28.841  1.00  0.00           C  
ATOM   1417  CD2 PHE B 804      16.113  51.496  28.358  1.00  0.00           C  
ATOM   1418  CE1 PHE B 804      18.431  50.048  28.877  1.00  0.00           C  
ATOM   1419  CE2 PHE B 804      16.068  50.099  28.390  1.00  0.00           C  
ATOM   1420  CZ  PHE B 804      17.235  49.372  28.654  1.00  0.00           C  
ATOM   1421  N   GLY B 808      16.295  56.405  30.521  1.00  0.00           N  
ATOM   1422  CA  GLY B 808      16.276  57.854  30.547  1.00  0.00           C  
ATOM   1423  C   GLY B 808      16.253  58.526  29.186  1.00  0.00           C  
ATOM   1424  O   GLY B 808      16.831  59.605  29.017  1.00  0.00           O  
ATOM   1425  N   PHE B1143      15.593  57.905  28.211  1.00  0.00           N  
ATOM   1426  CA  PHE B1143      15.501  58.488  26.875  1.00  0.00           C  
ATOM   1427  C   PHE B1143      14.703  59.779  26.901  1.00  0.00           C  
ATOM   1428  O   PHE B1143      13.513  59.784  27.245  1.00  0.00           O  
ATOM   1429  CB  PHE B1143      14.819  57.539  25.891  1.00  0.00           C  
ATOM   1430  CG  PHE B1143      15.596  56.294  25.610  1.00  0.00           C  
ATOM   1431  CD1 PHE B1143      16.966  56.346  25.379  1.00  0.00           C  
ATOM   1432  CD2 PHE B1143      14.952  55.063  25.541  1.00  0.00           C  
ATOM   1433  CE1 PHE B1143      17.686  55.191  25.086  1.00  0.00           C  
ATOM   1434  CE2 PHE B1143      15.664  53.904  25.249  1.00  0.00           C  
ATOM   1435  CZ  PHE B1143      17.029  53.969  25.021  1.00  0.00           C  
ATOM   1436  N   GLU B1153      15.369  60.857  26.514  1.00  0.00           N  
ATOM   1437  CA  GLU B1153      14.779  62.187  26.468  1.00  0.00           C  
ATOM   1438  C   GLU B1153      13.979  62.403  25.185  1.00  0.00           C  
ATOM   1439  O   GLU B1153      13.068  63.232  25.153  1.00  0.00           O  
ATOM   1440  CB  GLU B1153      15.888  63.232  26.529  1.00  0.00           C  
ATOM   1441  CG  GLU B1153      16.853  63.149  25.341  1.00  0.00           C  
ATOM   1442  CD  GLU B1153      18.241  62.687  25.734  1.00  0.00           C  
ATOM   1443  OE1 GLU B1153      19.060  63.549  26.127  1.00  0.00           O  
ATOM   1444  OE2 GLU B1153      18.513  61.462  25.659  1.00  0.00           O  
ATOM   1445  N   LYS B1154      14.310  61.660  24.131  1.00  0.00           N  
ATOM   1446  CA  LYS B1154      13.632  61.833  22.854  1.00  0.00           C  
ATOM   1447  C   LYS B1154      13.083  60.533  22.273  1.00  0.00           C  
ATOM   1448  O   LYS B1154      13.849  59.670  21.835  1.00  0.00           O  
ATOM   1449  CB  LYS B1154      14.598  62.480  21.860  1.00  0.00           C  
ATOM   1450  CG  LYS B1154      13.979  62.887  20.542  1.00  0.00           C  
ATOM   1451  CD  LYS B1154      14.984  63.645  19.682  1.00  0.00           C  
ATOM   1452  CE  LYS B1154      14.401  64.028  18.340  1.00  0.00           C  
ATOM   1453  NZ  LYS B1154      15.388  64.771  17.496  1.00  0.00           N  
ATOM   1454  N   ILE B1155      11.758  60.408  22.283  1.00  0.00           N  
ATOM   1455  CA  ILE B1155      11.059  59.245  21.743  1.00  0.00           C  
ATOM   1456  C   ILE B1155       9.966  59.802  20.831  1.00  0.00           C  
ATOM   1457  O   ILE B1155       8.998  60.423  21.299  1.00  0.00           O  
ATOM   1458  CB  ILE B1155      10.395  58.404  22.852  1.00  0.00           C  
ATOM   1459  CG1 ILE B1155      11.431  57.994  23.904  1.00  0.00           C  
ATOM   1460  CG2 ILE B1155       9.736  57.166  22.241  1.00  0.00           C  
ATOM   1461  CD1 ILE B1155      10.829  57.338  25.121  1.00  0.00           C  
ATOM   1462  N   VAL B1156      10.131  59.593  19.531  1.00  0.00           N  
ATOM   1463  CA  VAL B1156       9.184  60.098  18.541  1.00  0.00           C  
ATOM   1464  C   VAL B1156       8.331  58.980  17.961  1.00  0.00           C  
ATOM   1465  O   VAL B1156       8.848  57.976  17.479  1.00  0.00           O  
ATOM   1466  CB  VAL B1156       9.946  60.844  17.433  1.00  0.00           C  
ATOM   1467  CG1 VAL B1156       9.009  61.259  16.325  1.00  0.00           C  
ATOM   1468  CG2 VAL B1156      10.639  62.072  18.049  1.00  0.00           C  
ATOM   1469  N   VAL B1157       7.015  59.160  17.998  1.00  0.00           N  
ATOM   1470  CA  VAL B1157       6.101  58.121  17.529  1.00  0.00           C  
ATOM   1471  C   VAL B1157       5.456  58.409  16.180  1.00  0.00           C  
ATOM   1472  O   VAL B1157       5.047  59.536  15.894  1.00  0.00           O  
ATOM   1473  CB  VAL B1157       4.985  57.890  18.573  1.00  0.00           C  
ATOM   1474  CG1 VAL B1157       4.095  56.732  18.152  1.00  0.00           C  
ATOM   1475  CG2 VAL B1157       5.615  57.634  19.947  1.00  0.00           C  
ATOM   1476  N   LYS B1158       5.362  57.372  15.354  1.00  0.00           N  
ATOM   1477  CA  LYS B1158       4.768  57.508  14.029  1.00  0.00           C  
ATOM   1478  C   LYS B1158       3.764  56.396  13.798  1.00  0.00           C  
ATOM   1479  O   LYS B1158       3.896  55.303  14.348  1.00  0.00           O  
ATOM   1480  CB  LYS B1158       5.866  57.437  12.961  1.00  0.00           C  
ATOM   1481  CG  LYS B1158       7.006  58.418  13.221  1.00  0.00           C  
ATOM   1482  CD  LYS B1158       8.150  58.252  12.250  1.00  0.00           C  
ATOM   1483  CE  LYS B1158       9.283  59.206  12.637  1.00  0.00           C  
ATOM   1484  NZ  LYS B1158      10.457  59.005  11.756  1.00  0.00           N  
ATOM   1485  N   LEU B1159       2.730  56.694  13.018  1.00  0.00           N  
ATOM   1486  CA  LEU B1159       1.740  55.692  12.682  1.00  0.00           C  
ATOM   1487  C   LEU B1159       1.857  55.492  11.176  1.00  0.00           C  
ATOM   1488  O   LEU B1159       1.528  56.386  10.396  1.00  0.00           O  
ATOM   1489  CB  LEU B1159       0.335  56.158  13.065  1.00  0.00           C  
ATOM   1490  CG  LEU B1159      -0.775  55.183  12.665  1.00  0.00           C  
ATOM   1491  CD1 LEU B1159      -0.432  53.764  13.109  1.00  0.00           C  
ATOM   1492  CD2 LEU B1159      -2.088  55.648  13.289  1.00  0.00           C  
ATOM   1493  N   SER B1160       2.342  54.315  10.785  1.00  0.00           N  
ATOM   1494  CA  SER B1160       2.557  53.986   9.380  1.00  0.00           C  
ATOM   1495  C   SER B1160       1.366  53.229   8.819  1.00  0.00           C  
ATOM   1496  O   SER B1160       1.027  52.146   9.287  1.00  0.00           O  
ATOM   1497  CB  SER B1160       3.847  53.181   9.252  1.00  0.00           C  
ATOM   1498  OG  SER B1160       4.933  53.975   9.697  1.00  0.00           O  
ATOM   1499  N   THR B1161       0.760  53.813   7.786  1.00  0.00           N  
ATOM   1500  CA  THR B1161      -0.442  53.266   7.174  1.00  0.00           C  
ATOM   1501  C   THR B1161      -0.240  52.366   5.962  1.00  0.00           C  
ATOM   1502  O   THR B1161       0.890  52.144   5.521  1.00  0.00           O  
ATOM   1503  CB  THR B1161      -1.412  54.401   6.812  1.00  0.00           C  
ATOM   1504  OG1 THR B1161      -0.767  55.319   5.918  1.00  0.00           O  
ATOM   1505  CG2 THR B1161      -1.828  55.148   8.073  1.00  0.00           C  
ATOM   1506  N   ARG B1162      -1.354  51.868   5.425  1.00  0.00           N  
ATOM   1507  CA  ARG B1162      -1.335  50.918   4.309  1.00  0.00           C  
ATOM   1508  C   ARG B1162      -0.333  51.176   3.185  1.00  0.00           C  
ATOM   1509  O   ARG B1162      -0.332  52.240   2.565  1.00  0.00           O  
ATOM   1510  CB  ARG B1162      -2.749  50.763   3.726  1.00  0.00           C  
ATOM   1511  CG  ARG B1162      -3.251  51.949   2.943  1.00  0.00           C  
ATOM   1512  CD  ARG B1162      -4.745  51.850   2.747  1.00  0.00           C  
ATOM   1513  NE  ARG B1162      -5.467  52.145   3.978  1.00  0.00           N  
ATOM   1514  CZ  ARG B1162      -6.781  51.998   4.119  1.00  0.00           C  
ATOM   1515  NH1 ARG B1162      -7.508  51.552   3.106  1.00  0.00           N  
ATOM   1516  NH2 ARG B1162      -7.368  52.317   5.264  1.00  0.00           N  
ATOM   1517  N   PRO B1163       0.546  50.190   2.918  1.00  0.00           N  
ATOM   1518  CA  PRO B1163       1.550  50.321   1.858  1.00  0.00           C  
ATOM   1519  C   PRO B1163       0.953  49.929   0.508  1.00  0.00           C  
ATOM   1520  O   PRO B1163      -0.121  49.337   0.448  1.00  0.00           O  
ATOM   1521  CB  PRO B1163       2.659  49.372   2.312  1.00  0.00           C  
ATOM   1522  CG  PRO B1163       1.886  48.263   2.961  1.00  0.00           C  
ATOM   1523  CD  PRO B1163       0.825  49.014   3.766  1.00  0.00           C  
ATOM   1524  N   GLU B1189       1.665  50.255  -0.565  1.00  0.00           N  
ATOM   1525  CA  GLU B1189       1.216  49.960  -1.921  1.00  0.00           C  
ATOM   1526  C   GLU B1189       0.983  48.463  -2.140  1.00  0.00           C  
ATOM   1527  O   GLU B1189       0.028  48.071  -2.808  1.00  0.00           O  
ATOM   1528  CB  GLU B1189       2.252  50.493  -2.917  1.00  0.00           C  
ATOM   1529  CG  GLU B1189       1.710  50.757  -4.308  1.00  0.00           C  
ATOM   1530  CD  GLU B1189       2.721  51.456  -5.225  1.00  0.00           C  
ATOM   1531  OE1 GLU B1189       2.343  51.807  -6.369  1.00  0.00           O  
ATOM   1532  OE2 GLU B1189       3.888  51.656  -4.812  1.00  0.00           O  
ATOM   1533  N   LYS B1330       1.861  47.630  -1.589  1.00  0.00           N  
ATOM   1534  CA  LYS B1330       1.721  46.178  -1.720  1.00  0.00           C  
ATOM   1535  C   LYS B1330       1.238  45.639  -0.379  1.00  0.00           C  
ATOM   1536  O   LYS B1330       1.971  45.674   0.603  1.00  0.00           O  
ATOM   1537  CB  LYS B1330       3.063  45.535  -2.063  1.00  0.00           C  
ATOM   1538  CG  LYS B1330       3.724  46.082  -3.317  1.00  0.00           C  
ATOM   1539  CD  LYS B1330       5.134  45.528  -3.460  1.00  0.00           C  
ATOM   1540  CE  LYS B1330       5.134  44.115  -4.036  1.00  0.00           C  
ATOM   1541  NZ  LYS B1330       5.124  44.120  -5.531  1.00  0.00           N  
ATOM   1542  N   ARG B1334       0.018  45.121  -0.335  1.00  0.00           N  
ATOM   1543  CA  ARG B1334      -0.508  44.633   0.932  1.00  0.00           C  
ATOM   1544  C   ARG B1334      -1.559  43.544   0.795  1.00  0.00           C  
ATOM   1545  O   ARG B1334      -2.110  43.322  -0.285  1.00  0.00           O  
ATOM   1546  CB  ARG B1334      -1.118  45.808   1.702  1.00  0.00           C  
ATOM   1547  CG  ARG B1334      -2.313  46.442   0.989  1.00  0.00           C  
ATOM   1548  CD  ARG B1334      -2.818  47.665   1.741  1.00  0.00           C  
ATOM   1549  NE  ARG B1334      -4.022  48.251   1.151  1.00  0.00           N  
ATOM   1550  CZ  ARG B1334      -4.033  49.085   0.115  1.00  0.00           C  
ATOM   1551  NH1 ARG B1334      -2.901  49.449  -0.472  1.00  0.00           N  
ATOM   1552  NH2 ARG B1334      -5.186  49.580  -0.317  1.00  0.00           N  
ATOM   1553  N   ILE B1335      -1.829  42.868   1.909  1.00  0.00           N  
ATOM   1554  CA  ILE B1335      -2.854  41.838   1.950  1.00  0.00           C  
ATOM   1555  C   ILE B1335      -3.947  42.361   2.875  1.00  0.00           C  
ATOM   1556  O   ILE B1335      -3.695  43.224   3.720  1.00  0.00           O  
ATOM   1557  CB  ILE B1335      -2.309  40.489   2.487  1.00  0.00           C  
ATOM   1558  CG1 ILE B1335      -1.768  40.655   3.908  1.00  0.00           C  
ATOM   1559  CG2 ILE B1335      -1.211  39.973   1.555  1.00  0.00           C  
ATOM   1560  CD1 ILE B1335      -1.389  39.337   4.569  1.00  0.00           C  
ATOM   1561  N   GLY B1336      -5.160  41.846   2.715  1.00  0.00           N  
ATOM   1562  CA  GLY B1336      -6.260  42.308   3.539  1.00  0.00           C  
ATOM   1563  C   GLY B1336      -7.071  43.343   2.782  1.00  0.00           C  
ATOM   1564  O   GLY B1336      -6.534  44.064   1.941  1.00  0.00           O  
ATOM   1565  N   SER B1384      -8.363  43.423   3.081  1.00  0.00           N  
ATOM   1566  CA  SER B1384      -9.248  44.366   2.406  1.00  0.00           C  
ATOM   1567  C   SER B1384      -9.121  45.781   2.951  1.00  0.00           C  
ATOM   1568  O   SER B1384      -8.605  45.997   4.049  1.00  0.00           O  
ATOM   1569  CB  SER B1384     -10.700  43.909   2.547  1.00  0.00           C  
ATOM   1570  OG  SER B1384     -11.089  43.909   3.907  1.00  0.00           O  
ATOM   1571  N   ASP B1385      -9.608  46.747   2.180  1.00  0.00           N  
ATOM   1572  CA  ASP B1385      -9.553  48.136   2.602  1.00  0.00           C  
ATOM   1573  C   ASP B1385     -10.337  48.339   3.892  1.00  0.00           C  
ATOM   1574  O   ASP B1385      -9.975  49.172   4.717  1.00  0.00           O  
ATOM   1575  CB  ASP B1385     -10.103  49.055   1.508  1.00  0.00           C  
ATOM   1576  CG  ASP B1385      -9.127  49.247   0.362  1.00  0.00           C  
ATOM   1577  OD1 ASP B1385      -7.960  48.812   0.489  1.00  0.00           O  
ATOM   1578  OD2 ASP B1385      -9.521  49.842  -0.664  1.00  0.00           O  
ATOM   1579  N   GLU B1386     -11.403  47.562   4.061  1.00  0.00           N  
ATOM   1580  CA  GLU B1386     -12.246  47.643   5.246  1.00  0.00           C  
ATOM   1581  C   GLU B1386     -11.428  47.257   6.484  1.00  0.00           C  
ATOM   1582  O   GLU B1386     -11.488  47.927   7.517  1.00  0.00           O  
ATOM   1583  CB  GLU B1386     -13.443  46.700   5.073  1.00  0.00           C  
ATOM   1584  CG  GLU B1386     -14.621  46.945   6.000  1.00  0.00           C  
ATOM   1585  CD  GLU B1386     -14.431  46.348   7.376  1.00  0.00           C  
ATOM   1586  OE1 GLU B1386     -13.740  45.306   7.485  1.00  0.00           O  
ATOM   1587  OE2 GLU B1386     -14.987  46.908   8.352  1.00  0.00           O  
ATOM   1588  N   MET B1387     -10.671  46.171   6.371  1.00  0.00           N  
ATOM   1589  CA  MET B1387      -9.833  45.707   7.474  1.00  0.00           C  
ATOM   1590  C   MET B1387      -8.762  46.739   7.795  1.00  0.00           C  
ATOM   1591  O   MET B1387      -8.435  46.966   8.961  1.00  0.00           O  
ATOM   1592  CB  MET B1387      -9.169  44.382   7.106  1.00  0.00           C  
ATOM   1593  CG  MET B1387     -10.127  43.206   7.064  1.00  0.00           C  
ATOM   1594  SD  MET B1387      -9.497  41.907   5.977  1.00  0.00           S  
ATOM   1595  CE  MET B1387      -8.351  41.104   7.033  1.00  0.00           C  
ATOM   1596  N   TRP B1388      -8.197  47.352   6.760  1.00  0.00           N  
ATOM   1597  CA  TRP B1388      -7.177  48.360   6.983  1.00  0.00           C  
ATOM   1598  C   TRP B1388      -7.782  49.598   7.640  1.00  0.00           C  
ATOM   1599  O   TRP B1388      -7.154  50.215   8.502  1.00  0.00           O  
ATOM   1600  CB  TRP B1388      -6.479  48.728   5.673  1.00  0.00           C  
ATOM   1601  CG  TRP B1388      -5.383  47.774   5.315  1.00  0.00           C  
ATOM   1602  CD1 TRP B1388      -5.486  46.641   4.553  1.00  0.00           C  
ATOM   1603  CD2 TRP B1388      -4.015  47.852   5.737  1.00  0.00           C  
ATOM   1604  NE1 TRP B1388      -4.262  46.016   4.472  1.00  0.00           N  
ATOM   1605  CE2 TRP B1388      -3.344  46.735   5.190  1.00  0.00           C  
ATOM   1606  CE3 TRP B1388      -3.295  48.758   6.527  1.00  0.00           C  
ATOM   1607  CZ2 TRP B1388      -1.976  46.501   5.402  1.00  0.00           C  
ATOM   1608  CZ3 TRP B1388      -1.933  48.526   6.737  1.00  0.00           C  
ATOM   1609  CH2 TRP B1388      -1.292  47.401   6.171  1.00  0.00           C  
ATOM   1610  N   ASP B1389      -9.005  49.958   7.245  1.00  0.00           N  
ATOM   1611  CA  ASP B1389      -9.665  51.120   7.838  1.00  0.00           C  
ATOM   1612  C   ASP B1389      -9.766  50.908   9.343  1.00  0.00           C  
ATOM   1613  O   ASP B1389      -9.417  51.776  10.139  1.00  0.00           O  
ATOM   1614  CB  ASP B1389     -11.096  51.294   7.302  1.00  0.00           C  
ATOM   1615  CG  ASP B1389     -11.154  51.921   5.918  1.00  0.00           C  
ATOM   1616  OD1 ASP B1389     -10.129  52.430   5.417  1.00  0.00           O  
ATOM   1617  OD2 ASP B1389     -12.262  51.916   5.332  1.00  0.00           O  
ATOM   1618  N   ARG B1390     -10.255  49.734   9.715  1.00  0.00           N  
ATOM   1619  CA  ARG B1390     -10.453  49.387  11.111  1.00  0.00           C  
ATOM   1620  C   ARG B1390      -9.149  49.326  11.902  1.00  0.00           C  
ATOM   1621  O   ARG B1390      -9.061  49.881  12.995  1.00  0.00           O  
ATOM   1622  CB  ARG B1390     -11.179  48.050  11.198  1.00  0.00           C  
ATOM   1623  CG  ARG B1390     -11.627  47.674  12.592  1.00  0.00           C  
ATOM   1624  CD  ARG B1390     -12.189  46.269  12.600  1.00  0.00           C  
ATOM   1625  NE  ARG B1390     -13.235  46.101  11.599  1.00  0.00           N  
ATOM   1626  CZ  ARG B1390     -13.313  45.059  10.776  1.00  0.00           C  
ATOM   1627  NH1 ARG B1390     -12.401  44.092  10.829  1.00  0.00           N  
ATOM   1628  NH2 ARG B1390     -14.320  44.972   9.911  1.00  0.00           N  
ATOM   1629  N   ALA B1391      -8.138  48.664  11.341  1.00  0.00           N  
ATOM   1630  CA  ALA B1391      -6.852  48.523  12.020  1.00  0.00           C  
ATOM   1631  C   ALA B1391      -6.149  49.860  12.198  1.00  0.00           C  
ATOM   1632  O   ALA B1391      -5.589  50.144  13.260  1.00  0.00           O  
ATOM   1633  CB  ALA B1391      -5.949  47.559  11.238  1.00  0.00           C  
ATOM   1634  N   GLU B1392      -6.158  50.678  11.150  1.00  0.00           N  
ATOM   1635  CA  GLU B1392      -5.521  51.979  11.230  1.00  0.00           C  
ATOM   1636  C   GLU B1392      -6.223  52.824  12.271  1.00  0.00           C  
ATOM   1637  O   GLU B1392      -5.574  53.549  13.017  1.00  0.00           O  
ATOM   1638  CB  GLU B1392      -5.548  52.677   9.873  1.00  0.00           C  
ATOM   1639  CG  GLU B1392      -4.554  52.088   8.893  1.00  0.00           C  
ATOM   1640  CD  GLU B1392      -4.665  52.682   7.502  1.00  0.00           C  
ATOM   1641  OE1 GLU B1392      -5.369  53.707   7.334  1.00  0.00           O  
ATOM   1642  OE2 GLU B1392      -4.045  52.126   6.571  1.00  0.00           O  
ATOM   1643  N   ALA B1393      -7.550  52.731  12.315  1.00  0.00           N  
ATOM   1644  CA  ALA B1393      -8.329  53.478  13.292  1.00  0.00           C  
ATOM   1645  C   ALA B1393      -8.017  52.993  14.707  1.00  0.00           C  
ATOM   1646  O   ALA B1393      -7.875  53.802  15.616  1.00  0.00           O  
ATOM   1647  CB  ALA B1393      -9.833  53.329  13.012  1.00  0.00           C  
ATOM   1648  N   ASP B1394      -7.913  51.680  14.899  1.00  0.00           N  
ATOM   1649  CA  ASP B1394      -7.619  51.156  16.232  1.00  0.00           C  
ATOM   1650  C   ASP B1394      -6.291  51.679  16.770  1.00  0.00           C  
ATOM   1651  O   ASP B1394      -6.177  52.007  17.951  1.00  0.00           O  
ATOM   1652  CB  ASP B1394      -7.579  49.624  16.246  1.00  0.00           C  
ATOM   1653  CG  ASP B1394      -8.948  48.991  16.061  1.00  0.00           C  
ATOM   1654  OD1 ASP B1394      -9.965  49.655  16.372  1.00  0.00           O  
ATOM   1655  OD2 ASP B1394      -9.004  47.819  15.619  1.00  0.00           O  
ATOM   1656  N   LEU B1395      -5.275  51.755  15.917  1.00  0.00           N  
ATOM   1657  CA  LEU B1395      -3.984  52.231  16.394  1.00  0.00           C  
ATOM   1658  C   LEU B1395      -3.961  53.732  16.656  1.00  0.00           C  
ATOM   1659  O   LEU B1395      -3.284  54.191  17.572  1.00  0.00           O  
ATOM   1660  CB  LEU B1395      -2.878  51.850  15.404  1.00  0.00           C  
ATOM   1661  CG  LEU B1395      -2.698  50.345  15.210  1.00  0.00           C  
ATOM   1662  CD1 LEU B1395      -1.497  50.115  14.304  1.00  0.00           C  
ATOM   1663  CD2 LEU B1395      -2.472  49.661  16.560  1.00  0.00           C  
ATOM   1664  N   ALA B1396      -4.684  54.501  15.849  1.00  0.00           N  
ATOM   1665  CA  ALA B1396      -4.726  55.945  16.047  1.00  0.00           C  
ATOM   1666  C   ALA B1396      -5.423  56.236  17.373  1.00  0.00           C  
ATOM   1667  O   ALA B1396      -4.983  57.093  18.137  1.00  0.00           O  
ATOM   1668  CB  ALA B1396      -5.478  56.619  14.893  1.00  0.00           C  
ATOM   1669  N   VAL B1397      -6.508  55.512  17.634  1.00  0.00           N  
ATOM   1670  CA  VAL B1397      -7.257  55.676  18.879  1.00  0.00           C  
ATOM   1671  C   VAL B1397      -6.373  55.318  20.074  1.00  0.00           C  
ATOM   1672  O   VAL B1397      -6.403  56.003  21.099  1.00  0.00           O  
ATOM   1673  CB  VAL B1397      -8.538  54.794  18.895  1.00  0.00           C  
ATOM   1674  CG1 VAL B1397      -9.107  54.704  20.310  1.00  0.00           C  
ATOM   1675  CG2 VAL B1397      -9.586  55.392  17.977  1.00  0.00           C  
ATOM   1676  N   ALA B1398      -5.580  54.253  19.939  1.00  0.00           N  
ATOM   1677  CA  ALA B1398      -4.691  53.834  21.019  1.00  0.00           C  
ATOM   1678  C   ALA B1398      -3.661  54.913  21.316  1.00  0.00           C  
ATOM   1679  O   ALA B1398      -3.367  55.208  22.474  1.00  0.00           O  
ATOM   1680  CB  ALA B1398      -3.978  52.516  20.652  1.00  0.00           C  
ATOM   1681  N   LEU B1400      -3.102  55.505  20.269  1.00  0.00           N  
ATOM   1682  CA  LEU B1400      -2.104  56.537  20.482  1.00  0.00           C  
ATOM   1683  C   LEU B1400      -2.696  57.749  21.192  1.00  0.00           C  
ATOM   1684  O   LEU B1400      -2.092  58.283  22.114  1.00  0.00           O  
ATOM   1685  CB  LEU B1400      -1.479  56.960  19.154  1.00  0.00           C  
ATOM   1686  CG  LEU B1400      -0.590  55.872  18.546  1.00  0.00           C  
ATOM   1687  CD1 LEU B1400      -0.111  56.334  17.170  1.00  0.00           C  
ATOM   1688  CD2 LEU B1400       0.599  55.587  19.466  1.00  0.00           C  
ATOM   1689  N   GLU B1401      -3.876  58.178  20.770  1.00  0.00           N  
ATOM   1690  CA  GLU B1401      -4.490  59.335  21.407  1.00  0.00           C  
ATOM   1691  C   GLU B1401      -4.944  59.030  22.829  1.00  0.00           C  
ATOM   1692  O   GLU B1401      -4.793  59.872  23.715  1.00  0.00           O  
ATOM   1693  CB  GLU B1401      -5.639  59.867  20.541  1.00  0.00           C  
ATOM   1694  CG  GLU B1401      -5.117  60.369  19.189  1.00  0.00           C  
ATOM   1695  CD  GLU B1401      -6.166  61.019  18.309  1.00  0.00           C  
ATOM   1696  OE1 GLU B1401      -7.333  60.565  18.320  1.00  0.00           O  
ATOM   1697  OE2 GLU B1401      -5.809  61.975  17.576  1.00  0.00           O  
ATOM   1698  N   GLU B1415      -5.464  57.829  23.068  1.00  0.00           N  
ATOM   1699  CA  GLU B1415      -5.909  57.469  24.420  1.00  0.00           C  
ATOM   1700  C   GLU B1415      -4.729  57.411  25.385  1.00  0.00           C  
ATOM   1701  O   GLU B1415      -4.901  57.543  26.600  1.00  0.00           O  
ATOM   1702  CB  GLU B1415      -6.642  56.124  24.420  1.00  0.00           C  
ATOM   1703  CG  GLU B1415      -7.895  56.111  23.550  1.00  0.00           C  
ATOM   1704  CD  GLU B1415      -8.814  54.940  23.853  1.00  0.00           C  
ATOM   1705  OE1 GLU B1415      -8.303  53.848  24.210  1.00  0.00           O  
ATOM   1706  OE2 GLU B1415     -10.051  55.114  23.726  1.00  0.00           O  
ATOM   1707  N   ASN B1416      -3.527  57.215  24.845  1.00  0.00           N  
ATOM   1708  CA  ASN B1416      -2.327  57.167  25.666  1.00  0.00           C  
ATOM   1709  C   ASN B1416      -1.605  58.504  25.700  1.00  0.00           C  
ATOM   1710  O   ASN B1416      -0.482  58.610  26.190  1.00  0.00           O  
ATOM   1711  CB  ASN B1416      -1.396  56.056  25.182  1.00  0.00           C  
ATOM   1712  CG  ASN B1416      -1.843  54.695  25.664  1.00  0.00           C  
ATOM   1713  OD1 ASN B1416      -1.499  54.275  26.771  1.00  0.00           O  
ATOM   1714  ND2 ASN B1416      -2.637  54.014  24.857  1.00  0.00           N  
ATOM   1715  N   ASN B1418      -2.266  59.524  25.162  1.00  0.00           N  
ATOM   1716  CA  ASN B1418      -1.728  60.879  25.169  1.00  0.00           C  
ATOM   1717  C   ASN B1418      -0.409  61.017  24.415  1.00  0.00           C  
ATOM   1718  O   ASN B1418       0.468  61.791  24.799  1.00  0.00           O  
ATOM   1719  CB  ASN B1418      -1.566  61.327  26.628  1.00  0.00           C  
ATOM   1720  CG  ASN B1418      -1.388  62.816  26.768  1.00  0.00           C  
ATOM   1721  OD1 ASN B1418      -1.982  63.599  26.027  1.00  0.00           O  
ATOM   1722  ND2 ASN B1418      -0.584  63.220  27.742  1.00  0.00           N  
ATOM   1723  N   ILE B1419      -0.277  60.272  23.323  1.00  0.00           N  
ATOM   1724  CA  ILE B1419       0.946  60.306  22.533  1.00  0.00           C  
ATOM   1725  C   ILE B1419       0.799  61.119  21.260  1.00  0.00           C  
ATOM   1726  O   ILE B1419      -0.079  60.848  20.442  1.00  0.00           O  
ATOM   1727  CB  ILE B1419       1.368  58.886  22.117  1.00  0.00           C  
ATOM   1728  CG1 ILE B1419       1.689  58.054  23.351  1.00  0.00           C  
ATOM   1729  CG2 ILE B1419       2.572  58.953  21.176  1.00  0.00           C  
ATOM   1730  CD1 ILE B1419       1.757  56.559  23.064  1.00  0.00           C  
ATOM   1731  N   PRO B1421       1.648  62.140  21.082  1.00  0.00           N  
ATOM   1732  CA  PRO B1421       1.523  62.915  19.850  1.00  0.00           C  
ATOM   1733  C   PRO B1421       2.195  62.038  18.797  1.00  0.00           C  
ATOM   1734  O   PRO B1421       3.188  61.360  19.086  1.00  0.00           O  
ATOM   1735  CB  PRO B1421       2.312  64.187  20.165  1.00  0.00           C  
ATOM   1736  CG  PRO B1421       3.405  63.686  21.051  1.00  0.00           C  
ATOM   1737  CD  PRO B1421       2.681  62.707  21.968  1.00  0.00           C  
ATOM   1738  N   PHE B1422       1.654  62.001  17.593  1.00  0.00           N  
ATOM   1739  CA  PHE B1422       2.271  61.168  16.570  1.00  0.00           C  
ATOM   1740  C   PHE B1422       2.032  61.785  15.217  1.00  0.00           C  
ATOM   1741  O   PHE B1422       1.160  62.632  15.062  1.00  0.00           O  
ATOM   1742  CB  PHE B1422       1.665  59.762  16.607  1.00  0.00           C  
ATOM   1743  CG  PHE B1422       0.233  59.712  16.157  1.00  0.00           C  
ATOM   1744  CD1 PHE B1422      -0.085  59.497  14.821  1.00  0.00           C  
ATOM   1745  CD2 PHE B1422      -0.800  59.905  17.068  1.00  0.00           C  
ATOM   1746  CE1 PHE B1422      -1.415  59.474  14.397  1.00  0.00           C  
ATOM   1747  CE2 PHE B1422      -2.131  59.886  16.659  1.00  0.00           C  
ATOM   1748  CZ  PHE B1422      -2.441  59.670  15.317  1.00  0.00           C  
ATOM   1749  N   GLU B1423       2.817  61.380  14.231  1.00  0.00           N  
ATOM   1750  CA  GLU B1423       2.601  61.900  12.896  1.00  0.00           C  
ATOM   1751  C   GLU B1423       2.426  60.698  11.992  1.00  0.00           C  
ATOM   1752  O   GLU B1423       3.003  59.639  12.237  1.00  0.00           O  
ATOM   1753  CB  GLU B1423       3.782  62.762  12.452  1.00  0.00           C  
ATOM   1754  CG  GLU B1423       5.066  62.004  12.188  1.00  0.00           C  
ATOM   1755  CD  GLU B1423       6.284  62.912  12.191  1.00  0.00           C  
ATOM   1756  OE1 GLU B1423       6.137  64.092  11.783  1.00  0.00           O  
ATOM   1757  OE2 GLU B1423       7.385  62.450  12.587  1.00  0.00           O  
ATOM   1758  N   TYR B1424       1.602  60.858  10.968  1.00  0.00           N  
ATOM   1759  CA  TYR B1424       1.367  59.776  10.030  1.00  0.00           C  
ATOM   1760  C   TYR B1424       2.545  59.630   9.093  1.00  0.00           C  
ATOM   1761  O   TYR B1424       3.200  60.617   8.740  1.00  0.00           O  
ATOM   1762  CB  TYR B1424       0.116  60.037   9.188  1.00  0.00           C  
ATOM   1763  CG  TYR B1424      -1.177  59.732   9.888  1.00  0.00           C  
ATOM   1764  CD1 TYR B1424      -1.856  60.716  10.596  1.00  0.00           C  
ATOM   1765  CD2 TYR B1424      -1.712  58.444   9.867  1.00  0.00           C  
ATOM   1766  CE1 TYR B1424      -3.033  60.435  11.263  1.00  0.00           C  
ATOM   1767  CE2 TYR B1424      -2.892  58.150  10.539  1.00  0.00           C  
ATOM   1768  CZ  TYR B1424      -3.548  59.155  11.234  1.00  0.00           C  
ATOM   1769  OH  TYR B1424      -4.716  58.881  11.902  1.00  0.00           O  
ATOM   1770  N   GLN B1425       2.798  58.390   8.690  1.00  0.00           N  
ATOM   1771  CA  GLN B1425       3.858  58.055   7.749  1.00  0.00           C  
ATOM   1772  C   GLN B1425       3.098  57.224   6.717  1.00  0.00           C  
ATOM   1773  O   GLN B1425       2.970  56.004   6.840  1.00  0.00           O  
ATOM   1774  CB  GLN B1425       4.932  57.223   8.447  1.00  0.00           C  
ATOM   1775  CG  GLN B1425       6.309  57.270   7.800  1.00  0.00           C  
ATOM   1776  CD  GLN B1425       7.419  56.963   8.796  1.00  0.00           C  
ATOM   1777  OE1 GLN B1425       7.405  55.924   9.462  1.00  0.00           O  
ATOM   1778  NE2 GLN B1425       8.385  57.872   8.907  1.00  0.00           N  
ATOM   1779  N   LEU B1426       2.557  57.910   5.718  1.00  0.00           N  
ATOM   1780  CA  LEU B1426       1.765  57.267   4.679  1.00  0.00           C  
ATOM   1781  C   LEU B1426       2.499  56.210   3.870  1.00  0.00           C  
ATOM   1782  O   LEU B1426       3.641  56.407   3.450  1.00  0.00           O  
ATOM   1783  CB  LEU B1426       1.196  58.329   3.729  1.00  0.00           C  
ATOM   1784  CG  LEU B1426      -0.108  59.041   4.112  1.00  0.00           C  
ATOM   1785  CD1 LEU B1426      -0.259  59.160   5.612  1.00  0.00           C  
ATOM   1786  CD2 LEU B1426      -0.125  60.423   3.454  1.00  0.00           C  
ATOM   1787  N   GLY B1427       1.817  55.087   3.671  1.00  0.00           N  
ATOM   1788  CA  GLY B1427       2.354  53.989   2.887  1.00  0.00           C  
ATOM   1789  C   GLY B1427       3.521  53.210   3.460  1.00  0.00           C  
ATOM   1790  O   GLY B1427       4.100  52.403   2.749  1.00  0.00           O  
ATOM   1791  N   GLU B1437       3.858  53.418   4.732  1.00  0.00           N  
ATOM   1792  CA  GLU B1437       4.991  52.716   5.339  1.00  0.00           C  
ATOM   1793  C   GLU B1437       4.636  51.534   6.251  1.00  0.00           C  
ATOM   1794  O   GLU B1437       5.515  50.944   6.889  1.00  0.00           O  
ATOM   1795  CB  GLU B1437       5.866  53.712   6.106  1.00  0.00           C  
ATOM   1796  CG  GLU B1437       6.677  54.644   5.220  1.00  0.00           C  
ATOM   1797  CD  GLU B1437       7.643  53.887   4.326  1.00  0.00           C  
ATOM   1798  OE1 GLU B1437       8.397  53.028   4.843  1.00  0.00           O  
ATOM   1799  OE2 GLU B1437       7.654  54.145   3.101  1.00  0.00           O  
ATOM   1800  N   GLY B1438       3.359  51.183   6.313  1.00  0.00           N  
ATOM   1801  CA  GLY B1438       2.944  50.067   7.146  1.00  0.00           C  
ATOM   1802  C   GLY B1438       3.456  48.745   6.600  1.00  0.00           C  
ATOM   1803  O   GLY B1438       3.943  48.679   5.474  1.00  0.00           O  
ATOM   1804  N   ALA B1443       3.358  47.686   7.395  1.00  0.00           N  
ATOM   1805  CA  ALA B1443       3.809  46.370   6.952  1.00  0.00           C  
ATOM   1806  C   ALA B1443       2.797  45.840   5.936  1.00  0.00           C  
ATOM   1807  O   ALA B1443       1.658  46.295   5.908  1.00  0.00           O  
ATOM   1808  CB  ALA B1443       3.895  45.426   8.147  1.00  0.00           C  
ATOM   1809  N   PHE B1444       3.189  44.875   5.107  1.00  0.00           N  
ATOM   1810  CA  PHE B1444       2.238  44.354   4.136  1.00  0.00           C  
ATOM   1811  C   PHE B1444       1.039  43.686   4.810  1.00  0.00           C  
ATOM   1812  O   PHE B1444      -0.026  43.572   4.210  1.00  0.00           O  
ATOM   1813  CB  PHE B1444       2.936  43.388   3.149  1.00  0.00           C  
ATOM   1814  CG  PHE B1444       3.252  42.022   3.711  1.00  0.00           C  
ATOM   1815  CD1 PHE B1444       2.295  41.007   3.708  1.00  0.00           C  
ATOM   1816  CD2 PHE B1444       4.525  41.736   4.190  1.00  0.00           C  
ATOM   1817  CE1 PHE B1444       2.608  39.725   4.173  1.00  0.00           C  
ATOM   1818  CE2 PHE B1444       4.855  40.456   4.656  1.00  0.00           C  
ATOM   1819  CZ  PHE B1444       3.898  39.452   4.648  1.00  0.00           C  
ATOM   1820  N   TYR B1448       1.198  43.285   6.071  1.00  0.00           N  
ATOM   1821  CA  TYR B1448       0.115  42.624   6.800  1.00  0.00           C  
ATOM   1822  C   TYR B1448      -0.615  43.500   7.828  1.00  0.00           C  
ATOM   1823  O   TYR B1448      -1.545  43.032   8.492  1.00  0.00           O  
ATOM   1824  CB  TYR B1448       0.642  41.363   7.498  1.00  0.00           C  
ATOM   1825  CG  TYR B1448       1.879  41.611   8.329  1.00  0.00           C  
ATOM   1826  CD1 TYR B1448       3.150  41.348   7.820  1.00  0.00           C  
ATOM   1827  CD2 TYR B1448       1.781  42.174   9.605  1.00  0.00           C  
ATOM   1828  CE1 TYR B1448       4.302  41.642   8.560  1.00  0.00           C  
ATOM   1829  CE2 TYR B1448       2.930  42.475  10.352  1.00  0.00           C  
ATOM   1830  CZ  TYR B1448       4.182  42.210   9.823  1.00  0.00           C  
ATOM   1831  OH  TYR B1448       5.316  42.546  10.532  1.00  0.00           O  
ATOM   1832  N   GLY B1456      -0.217  44.761   7.964  1.00  0.00           N  
ATOM   1833  CA  GLY B1456      -0.908  45.614   8.921  1.00  0.00           C  
ATOM   1834  C   GLY B1456      -0.235  46.942   9.220  1.00  0.00           C  
ATOM   1835  O   GLY B1456       0.962  47.108   8.993  1.00  0.00           O  
ATOM   1836  N   PRO B1457      -0.993  47.921   9.732  1.00  0.00           N  
ATOM   1837  CA  PRO B1457      -0.399  49.221  10.049  1.00  0.00           C  
ATOM   1838  C   PRO B1457       0.495  49.076  11.271  1.00  0.00           C  
ATOM   1839  O   PRO B1457       0.362  48.121  12.043  1.00  0.00           O  
ATOM   1840  CB  PRO B1457      -1.612  50.104  10.306  1.00  0.00           C  
ATOM   1841  CG  PRO B1457      -2.601  49.137  10.900  1.00  0.00           C  
ATOM   1842  CD  PRO B1457      -2.433  47.889  10.055  1.00  0.00           C  
ATOM   1843  N   LYS B1458       1.389  50.032  11.467  1.00  0.00           N  
ATOM   1844  CA  LYS B1458       2.283  49.918  12.597  1.00  0.00           C  
ATOM   1845  C   LYS B1458       2.625  51.208  13.297  1.00  0.00           C  
ATOM   1846  O   LYS B1458       2.791  52.265  12.680  1.00  0.00           O  
ATOM   1847  CB  LYS B1458       3.579  49.256  12.158  1.00  0.00           C  
ATOM   1848  CG  LYS B1458       4.291  50.038  11.126  1.00  0.00           C  
ATOM   1849  CD  LYS B1458       5.707  49.525  10.870  1.00  0.00           C  
ATOM   1850  CE  LYS B1458       6.345  50.488   9.907  1.00  0.00           C  
ATOM   1851  NZ  LYS B1458       7.738  50.123   9.565  1.00  0.00           N  
ATOM   1852  N   ILE B1459       2.722  51.099  14.612  1.00  0.00           N  
ATOM   1853  CA  ILE B1459       3.125  52.212  15.438  1.00  0.00           C  
ATOM   1854  C   ILE B1459       4.629  52.028  15.513  1.00  0.00           C  
ATOM   1855  O   ILE B1459       5.110  50.920  15.748  1.00  0.00           O  
ATOM   1856  CB  ILE B1459       2.536  52.096  16.849  1.00  0.00           C  
ATOM   1857  CG1 ILE B1459       1.028  52.335  16.785  1.00  0.00           C  
ATOM   1858  CG2 ILE B1459       3.204  53.106  17.773  1.00  0.00           C  
ATOM   1859  CD1 ILE B1459       0.302  52.038  18.086  1.00  0.00           C  
ATOM   1860  N   GLU B1460       5.362  53.103  15.273  1.00  0.00           N  
ATOM   1861  CA  GLU B1460       6.818  53.065  15.314  1.00  0.00           C  
ATOM   1862  C   GLU B1460       7.323  53.963  16.430  1.00  0.00           C  
ATOM   1863  O   GLU B1460       6.950  55.127  16.479  1.00  0.00           O  
ATOM   1864  CB  GLU B1460       7.415  53.603  14.006  1.00  0.00           C  
ATOM   1865  CG  GLU B1460       7.076  52.843  12.740  1.00  0.00           C  
ATOM   1866  CD  GLU B1460       7.733  53.457  11.494  1.00  0.00           C  
ATOM   1867  OE1 GLU B1460       8.753  54.187  11.623  1.00  0.00           O  
ATOM   1868  OE2 GLU B1460       7.240  53.193  10.372  1.00  0.00           O  
ATOM   1869  N   PHE B1461       8.160  53.426  17.313  1.00  0.00           N  
ATOM   1870  CA  PHE B1461       8.762  54.220  18.377  1.00  0.00           C  
ATOM   1871  C   PHE B1461      10.178  54.477  17.880  1.00  0.00           C  
ATOM   1872  O   PHE B1461      11.000  53.574  17.800  1.00  0.00           O  
ATOM   1873  CB  PHE B1461       8.753  53.460  19.710  1.00  0.00           C  
ATOM   1874  CG  PHE B1461       7.370  53.293  20.289  1.00  0.00           C  
ATOM   1875  CD1 PHE B1461       6.586  52.196  19.950  1.00  0.00           C  
ATOM   1876  CD2 PHE B1461       6.818  54.281  21.106  1.00  0.00           C  
ATOM   1877  CE1 PHE B1461       5.260  52.083  20.413  1.00  0.00           C  
ATOM   1878  CE2 PHE B1461       5.505  54.179  21.567  1.00  0.00           C  
ATOM   1879  CZ  PHE B1461       4.723  53.081  21.222  1.00  0.00           C  
ATOM   1880  N   THR B1462      10.429  55.728  17.521  1.00  0.00           N  
ATOM   1881  CA  THR B1462      11.701  56.158  16.962  1.00  0.00           C  
ATOM   1882  C   THR B1462      12.666  56.696  18.005  1.00  0.00           C  
ATOM   1883  O   THR B1462      12.290  57.523  18.836  1.00  0.00           O  
ATOM   1884  CB  THR B1462      11.454  57.277  15.930  1.00  0.00           C  
ATOM   1885  OG1 THR B1462      10.305  56.939  15.139  1.00  0.00           O  
ATOM   1886  CG2 THR B1462      12.664  57.453  15.020  1.00  0.00           C  
ATOM   1887  N   LEU B1463      13.904  56.214  17.963  1.00  0.00           N  
ATOM   1888  CA  LEU B1463      14.955  56.692  18.856  1.00  0.00           C  
ATOM   1889  C   LEU B1463      16.030  57.295  17.944  1.00  0.00           C  
ATOM   1890  O   LEU B1463      16.070  57.006  16.748  1.00  0.00           O  
ATOM   1891  CB  LEU B1463      15.530  55.555  19.710  1.00  0.00           C  
ATOM   1892  CG  LEU B1463      14.529  54.899  20.667  1.00  0.00           C  
ATOM   1893  CD1 LEU B1463      15.248  53.802  21.441  1.00  0.00           C  
ATOM   1894  CD2 LEU B1463      13.937  55.943  21.636  1.00  0.00           C  
ATOM   1895  N   TYR B1464      16.889  58.135  18.507  1.00  0.00           N  
ATOM   1896  CA  TYR B1464      17.897  58.823  17.713  1.00  0.00           C  
ATOM   1897  C   TYR B1464      19.340  58.588  18.114  1.00  0.00           C  
ATOM   1898  O   TYR B1464      19.642  58.420  19.296  1.00  0.00           O  
ATOM   1899  CB  TYR B1464      17.581  60.321  17.733  1.00  0.00           C  
ATOM   1900  CG  TYR B1464      16.216  60.606  17.156  1.00  0.00           C  
ATOM   1901  CD1 TYR B1464      15.053  60.261  17.850  1.00  0.00           C  
ATOM   1902  CD2 TYR B1464      16.087  61.114  15.869  1.00  0.00           C  
ATOM   1903  CE1 TYR B1464      13.798  60.407  17.269  1.00  0.00           C  
ATOM   1904  CE2 TYR B1464      14.839  61.265  15.278  1.00  0.00           C  
ATOM   1905  CZ  TYR B1464      13.702  60.905  15.980  1.00  0.00           C  
ATOM   1906  OH  TYR B1464      12.466  61.016  15.377  1.00  0.00           O  
ATOM   1907  N   ASP B1465      20.228  58.568  17.121  1.00  0.00           N  
ATOM   1908  CA  ASP B1465      21.644  58.364  17.395  1.00  0.00           C  
ATOM   1909  C   ASP B1465      22.339  59.709  17.594  1.00  0.00           C  
ATOM   1910  O   ASP B1465      21.675  60.738  17.695  1.00  0.00           O  
ATOM   1911  CB  ASP B1465      22.322  57.545  16.280  1.00  0.00           C  
ATOM   1912  CG  ASP B1465      22.267  58.214  14.910  1.00  0.00           C  
ATOM   1913  OD1 ASP B1465      22.140  59.454  14.823  1.00  0.00           O  
ATOM   1914  OD2 ASP B1465      22.379  57.481  13.901  1.00  0.00           O  
ATOM   1915  N   CYS B1475      23.667  59.709  17.650  1.00  0.00           N  
ATOM   1916  CA  CYS B1475      24.399  60.951  17.884  1.00  0.00           C  
ATOM   1917  C   CYS B1475      24.291  62.001  16.775  1.00  0.00           C  
ATOM   1918  O   CYS B1475      24.473  63.200  17.025  1.00  0.00           O  
ATOM   1919  CB  CYS B1475      25.872  60.636  18.191  1.00  0.00           C  
ATOM   1920  SG  CYS B1475      26.753  59.679  16.938  1.00  0.00           S  
ATOM   1921  N   LEU B1689      23.996  61.573  15.554  1.00  0.00           N  
ATOM   1922  CA  LEU B1689      23.865  62.529  14.463  1.00  0.00           C  
ATOM   1923  C   LEU B1689      22.399  62.900  14.272  1.00  0.00           C  
ATOM   1924  O   LEU B1689      22.031  63.553  13.295  1.00  0.00           O  
ATOM   1925  CB  LEU B1689      24.438  61.948  13.170  1.00  0.00           C  
ATOM   1926  CG  LEU B1689      25.949  61.712  13.183  1.00  0.00           C  
ATOM   1927  CD1 LEU B1689      26.379  61.143  11.843  1.00  0.00           C  
ATOM   1928  CD2 LEU B1689      26.679  63.022  13.468  1.00  0.00           C  
ATOM   1929  N   ASP B1690      21.577  62.479  15.228  1.00  0.00           N  
ATOM   1930  CA  ASP B1690      20.140  62.738  15.231  1.00  0.00           C  
ATOM   1931  C   ASP B1690      19.408  62.035  14.091  1.00  0.00           C  
ATOM   1932  O   ASP B1690      18.378  62.519  13.609  1.00  0.00           O  
ATOM   1933  CB  ASP B1690      19.863  64.248  15.201  1.00  0.00           C  
ATOM   1934  CG  ASP B1690      18.576  64.621  15.918  1.00  0.00           C  
ATOM   1935  OD1 ASP B1690      18.187  63.900  16.868  1.00  0.00           O  
ATOM   1936  OD2 ASP B1690      17.955  65.651  15.558  1.00  0.00           O  
ATOM   1937  N   ARG B1692      19.945  60.895  13.659  1.00  0.00           N  
ATOM   1938  CA  ARG B1692      19.317  60.098  12.611  1.00  0.00           C  
ATOM   1939  C   ARG B1692      18.257  59.256  13.312  1.00  0.00           C  
ATOM   1940  O   ARG B1692      18.489  58.749  14.414  1.00  0.00           O  
ATOM   1941  CB  ARG B1692      20.347  59.195  11.920  1.00  0.00           C  
ATOM   1942  CG  ARG B1692      21.308  59.951  11.002  1.00  0.00           C  
ATOM   1943  CD  ARG B1692      22.423  59.057  10.468  1.00  0.00           C  
ATOM   1944  NE  ARG B1692      23.291  58.581  11.541  1.00  0.00           N  
ATOM   1945  CZ  ARG B1692      24.548  58.178  11.370  1.00  0.00           C  
ATOM   1946  NH1 ARG B1692      25.098  58.195  10.161  1.00  0.00           N  
ATOM   1947  NH2 ARG B1692      25.263  57.772  12.412  1.00  0.00           N  
ATOM   1948  N   ALA B1693      17.095  59.115  12.684  1.00  0.00           N  
ATOM   1949  CA  ALA B1693      15.990  58.353  13.261  1.00  0.00           C  
ATOM   1950  C   ALA B1693      16.094  56.857  12.995  1.00  0.00           C  
ATOM   1951  O   ALA B1693      16.379  56.434  11.873  1.00  0.00           O  
ATOM   1952  CB  ALA B1693      14.665  58.883  12.722  1.00  0.00           C  
ATOM   1953  N   TRP B1700      15.839  56.065  14.034  1.00  0.00           N  
ATOM   1954  CA  TRP B1700      15.900  54.611  13.936  1.00  0.00           C  
ATOM   1955  C   TRP B1700      14.655  53.998  14.572  1.00  0.00           C  
ATOM   1956  O   TRP B1700      14.334  54.279  15.719  1.00  0.00           O  
ATOM   1957  CB  TRP B1700      17.149  54.081  14.656  1.00  0.00           C  
ATOM   1958  CG  TRP B1700      18.424  54.471  13.974  1.00  0.00           C  
ATOM   1959  CD1 TRP B1700      19.269  55.485  14.319  1.00  0.00           C  
ATOM   1960  CD2 TRP B1700      18.968  53.874  12.791  1.00  0.00           C  
ATOM   1961  NE1 TRP B1700      20.309  55.561  13.421  1.00  0.00           N  
ATOM   1962  CE2 TRP B1700      20.149  54.585  12.473  1.00  0.00           C  
ATOM   1963  CE3 TRP B1700      18.573  52.811  11.970  1.00  0.00           C  
ATOM   1964  CZ2 TRP B1700      20.941  54.263  11.365  1.00  0.00           C  
ATOM   1965  CZ3 TRP B1700      19.362  52.489  10.866  1.00  0.00           C  
ATOM   1966  CH2 TRP B1700      20.533  53.217  10.578  1.00  0.00           C  
ATOM   1967  N   GLN B1701      13.946  53.173  13.816  1.00  0.00           N  
ATOM   1968  CA  GLN B1701      12.754  52.541  14.354  1.00  0.00           C  
ATOM   1969  C   GLN B1701      13.173  51.452  15.325  1.00  0.00           C  
ATOM   1970  O   GLN B1701      13.914  50.539  14.962  1.00  0.00           O  
ATOM   1971  CB  GLN B1701      11.926  51.931  13.220  1.00  0.00           C  
ATOM   1972  CG  GLN B1701      10.675  51.185  13.690  1.00  0.00           C  
ATOM   1973  CD  GLN B1701      10.001  50.426  12.549  1.00  0.00           C  
ATOM   1974  OE1 GLN B1701       9.573  51.022  11.557  1.00  0.00           O  
ATOM   1975  NE2 GLN B1701       9.912  49.108  12.683  1.00  0.00           N  
ATOM   1976  N   CYS B1702      12.718  51.553  16.570  1.00  0.00           N  
ATOM   1977  CA  CYS B1702      13.051  50.542  17.554  1.00  0.00           C  
ATOM   1978  C   CYS B1702      11.778  49.807  17.943  1.00  0.00           C  
ATOM   1979  O   CYS B1702      11.394  48.851  17.275  1.00  0.00           O  
ATOM   1980  CB  CYS B1702      13.748  51.190  18.751  1.00  0.00           C  
ATOM   1981  SG  CYS B1702      15.378  51.843  18.271  1.00  0.00           S  
ATOM   1982  N   GLY B1703      11.108  50.246  18.997  1.00  0.00           N  
ATOM   1983  CA  GLY B1703       9.877  49.574  19.368  1.00  0.00           C  
ATOM   1984  C   GLY B1703       8.831  49.698  18.264  1.00  0.00           C  
ATOM   1985  O   GLY B1703       8.822  50.660  17.506  1.00  0.00           O  
ATOM   1986  N   THR B1704       7.934  48.726  18.180  1.00  0.00           N  
ATOM   1987  CA  THR B1704       6.889  48.759  17.169  1.00  0.00           C  
ATOM   1988  C   THR B1704       5.708  47.893  17.582  1.00  0.00           C  
ATOM   1989  O   THR B1704       5.879  46.890  18.274  1.00  0.00           O  
ATOM   1990  CB  THR B1704       7.441  48.283  15.792  1.00  0.00           C  
ATOM   1991  OG1 THR B1704       6.410  48.379  14.788  1.00  0.00           O  
ATOM   1992  CG2 THR B1704       7.931  46.831  15.880  1.00  0.00           C  
ATOM   1993  N   VAL B1705       4.505  48.327  17.214  1.00  0.00           N  
ATOM   1994  CA  VAL B1705       3.289  47.562  17.497  1.00  0.00           C  
ATOM   1995  C   VAL B1705       2.541  47.515  16.174  1.00  0.00           C  
ATOM   1996  O   VAL B1705       2.308  48.558  15.556  1.00  0.00           O  
ATOM   1997  CB  VAL B1705       2.406  48.244  18.564  1.00  0.00           C  
ATOM   1998  CG1 VAL B1705       1.155  47.392  18.830  1.00  0.00           C  
ATOM   1999  CG2 VAL B1705       3.196  48.421  19.840  1.00  0.00           C  
ATOM   2000  N   GLN B1706       2.154  46.316  15.744  1.00  0.00           N  
ATOM   2001  CA  GLN B1706       1.463  46.149  14.472  1.00  0.00           C  
ATOM   2002  C   GLN B1706       0.177  45.351  14.674  1.00  0.00           C  
ATOM   2003  O   GLN B1706       0.158  44.385  15.432  1.00  0.00           O  
ATOM   2004  CB  GLN B1706       2.382  45.417  13.494  1.00  0.00           C  
ATOM   2005  CG  GLN B1706       3.660  46.177  13.196  1.00  0.00           C  
ATOM   2006  CD  GLN B1706       4.823  45.264  12.868  1.00  0.00           C  
ATOM   2007  OE1 GLN B1706       4.631  44.118  12.485  1.00  0.00           O  
ATOM   2008  NE2 GLN B1706       6.034  45.778  12.999  1.00  0.00           N  
ATOM   2009  N   LEU B1707      -0.884  45.750  13.978  1.00  0.00           N  
ATOM   2010  CA  LEU B1707      -2.193  45.102  14.101  1.00  0.00           C  
ATOM   2011  C   LEU B1707      -2.519  44.319  12.834  1.00  0.00           C  
ATOM   2012  O   LEU B1707      -2.715  44.886  11.753  1.00  0.00           O  
ATOM   2013  CB  LEU B1707      -3.254  46.170  14.399  1.00  0.00           C  
ATOM   2014  CG  LEU B1707      -4.667  45.694  14.743  1.00  0.00           C  
ATOM   2015  CD1 LEU B1707      -4.638  44.627  15.849  1.00  0.00           C  
ATOM   2016  CD2 LEU B1707      -5.484  46.905  15.178  1.00  0.00           C  
ATOM   2017  N   ASP B1708      -2.610  43.006  13.009  1.00  0.00           N  
ATOM   2018  CA  ASP B1708      -2.772  42.043  11.927  1.00  0.00           C  
ATOM   2019  C   ASP B1708      -4.063  41.228  11.918  1.00  0.00           C  
ATOM   2020  O   ASP B1708      -4.284  40.388  12.789  1.00  0.00           O  
ATOM   2021  CB  ASP B1708      -1.548  41.118  12.032  1.00  0.00           C  
ATOM   2022  CG  ASP B1708      -1.407  40.119  10.898  1.00  0.00           C  
ATOM   2023  OD1 ASP B1708      -2.297  39.980  10.031  1.00  0.00           O  
ATOM   2024  OD2 ASP B1708      -0.340  39.447  10.901  1.00  0.00           O  
ATOM   2025  N   PHE B1709      -4.899  41.461  10.909  1.00  0.00           N  
ATOM   2026  CA  PHE B1709      -6.147  40.722  10.771  1.00  0.00           C  
ATOM   2027  C   PHE B1709      -6.043  39.735   9.606  1.00  0.00           C  
ATOM   2028  O   PHE B1709      -7.046  39.128   9.226  1.00  0.00           O  
ATOM   2029  CB  PHE B1709      -7.333  41.657  10.471  1.00  0.00           C  
ATOM   2030  CG  PHE B1709      -7.592  42.701  11.520  1.00  0.00           C  
ATOM   2031  CD1 PHE B1709      -7.479  42.402  12.873  1.00  0.00           C  
ATOM   2032  CD2 PHE B1709      -8.035  43.970  11.148  1.00  0.00           C  
ATOM   2033  CE1 PHE B1709      -7.801  43.356  13.841  1.00  0.00           C  
ATOM   2034  CE2 PHE B1709      -8.360  44.931  12.112  1.00  0.00           C  
ATOM   2035  CZ  PHE B1709      -8.247  44.622  13.452  1.00  0.00           C  
ATOM   2036  N   SER B1710      -4.855  39.573   9.030  1.00  0.00           N  
ATOM   2037  CA  SER B1710      -4.691  38.679   7.880  1.00  0.00           C  
ATOM   2038  C   SER B1710      -3.868  37.405   8.060  1.00  0.00           C  
ATOM   2039  O   SER B1710      -4.293  36.337   7.640  1.00  0.00           O  
ATOM   2040  CB  SER B1710      -4.108  39.455   6.694  1.00  0.00           C  
ATOM   2041  OG  SER B1710      -5.025  40.426   6.232  1.00  0.00           O  
ATOM   2042  N   LEU B1725      -2.696  37.500   8.677  1.00  0.00           N  
ATOM   2043  CA  LEU B1725      -1.857  36.315   8.825  1.00  0.00           C  
ATOM   2044  C   LEU B1725      -2.491  35.124   9.529  1.00  0.00           C  
ATOM   2045  O   LEU B1725      -2.367  33.988   9.063  1.00  0.00           O  
ATOM   2046  CB  LEU B1725      -0.528  36.673   9.505  1.00  0.00           C  
ATOM   2047  CG  LEU B1725       0.414  37.471   8.601  1.00  0.00           C  
ATOM   2048  CD1 LEU B1725       1.683  37.877   9.350  1.00  0.00           C  
ATOM   2049  CD2 LEU B1725       0.768  36.622   7.382  1.00  0.00           C  
ATOM   2050  N   PRO B1726      -3.183  35.352  10.659  1.00  0.00           N  
ATOM   2051  CA  PRO B1726      -3.775  34.180  11.305  1.00  0.00           C  
ATOM   2052  C   PRO B1726      -4.717  33.405  10.389  1.00  0.00           C  
ATOM   2053  O   PRO B1726      -4.707  32.174  10.383  1.00  0.00           O  
ATOM   2054  CB  PRO B1726      -4.466  34.760  12.547  1.00  0.00           C  
ATOM   2055  CG  PRO B1726      -4.606  36.243  12.247  1.00  0.00           C  
ATOM   2056  CD  PRO B1726      -3.387  36.578  11.450  1.00  0.00           C  
ATOM   2057  N   SER B1727      -5.513  34.115   9.600  1.00  0.00           N  
ATOM   2058  CA  SER B1727      -6.426  33.425   8.701  1.00  0.00           C  
ATOM   2059  C   SER B1727      -5.659  32.631   7.635  1.00  0.00           C  
ATOM   2060  O   SER B1727      -5.983  31.470   7.353  1.00  0.00           O  
ATOM   2061  CB  SER B1727      -7.368  34.428   8.032  1.00  0.00           C  
ATOM   2062  OG  SER B1727      -8.307  33.741   7.233  1.00  0.00           O  
ATOM   2063  N   ARG B1728      -4.635  33.246   7.051  1.00  0.00           N  
ATOM   2064  CA  ARG B1728      -3.849  32.572   6.023  1.00  0.00           C  
ATOM   2065  C   ARG B1728      -3.163  31.317   6.531  1.00  0.00           C  
ATOM   2066  O   ARG B1728      -2.914  30.382   5.765  1.00  0.00           O  
ATOM   2067  CB  ARG B1728      -2.808  33.526   5.444  1.00  0.00           C  
ATOM   2068  CG  ARG B1728      -3.349  34.392   4.318  1.00  0.00           C  
ATOM   2069  CD  ARG B1728      -2.519  35.639   4.140  1.00  0.00           C  
ATOM   2070  NE  ARG B1728      -3.021  36.429   3.021  1.00  0.00           N  
ATOM   2071  CZ  ARG B1728      -2.583  36.322   1.773  1.00  0.00           C  
ATOM   2072  NH1 ARG B1728      -1.622  35.455   1.475  1.00  0.00           N  
ATOM   2073  NH2 ARG B1728      -3.110  37.088   0.829  1.00  0.00           N  
ATOM   2074  N   LEU B1729      -2.850  31.297   7.824  1.00  0.00           N  
ATOM   2075  CA  LEU B1729      -2.184  30.144   8.405  1.00  0.00           C  
ATOM   2076  C   LEU B1729      -3.136  29.228   9.170  1.00  0.00           C  
ATOM   2077  O   LEU B1729      -2.704  28.401   9.970  1.00  0.00           O  
ATOM   2078  CB  LEU B1729      -1.027  30.606   9.307  1.00  0.00           C  
ATOM   2079  CG  LEU B1729       0.130  31.290   8.574  1.00  0.00           C  
ATOM   2080  CD1 LEU B1729       1.198  31.727   9.574  1.00  0.00           C  
ATOM   2081  CD2 LEU B1729       0.731  30.328   7.556  1.00  0.00           C  
ATOM   2082  N   SER B1752      -4.435  29.393   8.922  1.00  0.00           N  
ATOM   2083  CA  SER B1752      -5.471  28.568   9.541  1.00  0.00           C  
ATOM   2084  C   SER B1752      -5.542  28.553  11.060  1.00  0.00           C  
ATOM   2085  O   SER B1752      -5.793  27.509  11.665  1.00  0.00           O  
ATOM   2086  CB  SER B1752      -5.354  27.128   9.038  1.00  0.00           C  
ATOM   2087  OG  SER B1752      -5.511  27.085   7.623  1.00  0.00           O  
ATOM   2088  N   ALA B1753      -5.322  29.707  11.676  1.00  0.00           N  
ATOM   2089  CA  ALA B1753      -5.406  29.813  13.123  1.00  0.00           C  
ATOM   2090  C   ALA B1753      -6.863  30.026  13.507  1.00  0.00           C  
ATOM   2091  O   ALA B1753      -7.582  30.769  12.840  1.00  0.00           O  
ATOM   2092  CB  ALA B1753      -4.576  30.985  13.615  1.00  0.00           C  
ATOM   2093  N   SER B1757      -7.296  29.374  14.580  1.00  0.00           N  
ATOM   2094  CA  SER B1757      -8.664  29.539  15.053  1.00  0.00           C  
ATOM   2095  C   SER B1757      -8.811  29.134  16.511  1.00  0.00           C  
ATOM   2096  O   SER B1757      -7.901  28.556  17.112  1.00  0.00           O  
ATOM   2097  CB  SER B1757      -9.632  28.709  14.203  1.00  0.00           C  
ATOM   2098  OG  SER B1757      -9.488  27.324  14.470  1.00  0.00           O  
ATOM   2099  N   TYR B1758      -9.968  29.460  17.074  1.00  0.00           N  
ATOM   2100  CA  TYR B1758     -10.293  29.110  18.448  1.00  0.00           C  
ATOM   2101  C   TYR B1758     -11.806  28.975  18.561  1.00  0.00           C  
ATOM   2102  O   TYR B1758     -12.544  29.524  17.746  1.00  0.00           O  
ATOM   2103  CB  TYR B1758      -9.802  30.178  19.436  1.00  0.00           C  
ATOM   2104  CG  TYR B1758     -10.467  31.530  19.300  1.00  0.00           C  
ATOM   2105  CD1 TYR B1758     -10.064  32.435  18.317  1.00  0.00           C  
ATOM   2106  CD2 TYR B1758     -11.504  31.909  20.158  1.00  0.00           C  
ATOM   2107  CE1 TYR B1758     -10.676  33.689  18.195  1.00  0.00           C  
ATOM   2108  CE2 TYR B1758     -12.118  33.148  20.041  1.00  0.00           C  
ATOM   2109  CZ  TYR B1758     -11.703  34.035  19.062  1.00  0.00           C  
ATOM   2110  OH  TYR B1758     -12.317  35.264  18.957  1.00  0.00           O  
ATOM   2111  N   VAL B1759     -12.258  28.238  19.569  1.00  0.00           N  
ATOM   2112  CA  VAL B1759     -13.685  28.046  19.787  1.00  0.00           C  
ATOM   2113  C   VAL B1759     -14.200  29.223  20.604  1.00  0.00           C  
ATOM   2114  O   VAL B1759     -13.740  29.465  21.726  1.00  0.00           O  
ATOM   2115  CB  VAL B1759     -13.952  26.719  20.538  1.00  0.00           C  
ATOM   2116  CG1 VAL B1759     -15.443  26.537  20.778  1.00  0.00           C  
ATOM   2117  CG2 VAL B1759     -13.410  25.552  19.721  1.00  0.00           C  
ATOM   2118  N   GLY B1760     -15.139  29.965  20.027  1.00  0.00           N  
ATOM   2119  CA  GLY B1760     -15.689  31.119  20.709  1.00  0.00           C  
ATOM   2120  C   GLY B1760     -16.598  30.743  21.860  1.00  0.00           C  
ATOM   2121  O   GLY B1760     -16.924  29.572  22.057  1.00  0.00           O  
ATOM   2122  N   GLU B1764     -16.999  31.744  22.631  1.00  0.00           N  
ATOM   2123  CA  GLU B1764     -17.881  31.523  23.766  1.00  0.00           C  
ATOM   2124  C   GLU B1764     -19.239  31.031  23.266  1.00  0.00           C  
ATOM   2125  O   GLU B1764     -20.050  30.518  24.040  1.00  0.00           O  
ATOM   2126  CB  GLU B1764     -18.039  32.827  24.553  1.00  0.00           C  
ATOM   2127  CG  GLU B1764     -18.789  32.685  25.867  1.00  0.00           C  
ATOM   2128  CD  GLU B1764     -18.728  33.947  26.707  1.00  0.00           C  
ATOM   2129  OE1 GLU B1764     -17.603  34.414  26.997  1.00  0.00           O  
ATOM   2130  OE2 GLU B1764     -19.799  34.477  27.082  1.00  0.00           O  
ATOM   2131  N   ASP B1765     -19.479  31.189  21.966  1.00  0.00           N  
ATOM   2132  CA  ASP B1765     -20.733  30.760  21.352  1.00  0.00           C  
ATOM   2133  C   ASP B1765     -20.595  29.372  20.736  1.00  0.00           C  
ATOM   2134  O   ASP B1765     -21.522  28.869  20.103  1.00  0.00           O  
ATOM   2135  CB  ASP B1765     -21.170  31.764  20.279  1.00  0.00           C  
ATOM   2136  CG  ASP B1765     -20.232  31.796  19.081  1.00  0.00           C  
ATOM   2137  OD1 ASP B1765     -19.139  31.187  19.147  1.00  0.00           O  
ATOM   2138  OD2 ASP B1765     -20.591  32.441  18.071  1.00  0.00           O  
ATOM   2139  N   ASN B1767     -19.425  28.768  20.919  1.00  0.00           N  
ATOM   2140  CA  ASN B1767     -19.131  27.434  20.404  1.00  0.00           C  
ATOM   2141  C   ASN B1767     -18.841  27.449  18.902  1.00  0.00           C  
ATOM   2142  O   ASN B1767     -18.745  26.395  18.271  1.00  0.00           O  
ATOM   2143  CB  ASN B1767     -20.292  26.477  20.702  1.00  0.00           C  
ATOM   2144  CG  ASN B1767     -19.823  25.068  21.016  1.00  0.00           C  
ATOM   2145  OD1 ASN B1767     -20.622  24.128  21.060  1.00  0.00           O  
ATOM   2146  ND2 ASN B1767     -18.525  24.914  21.248  1.00  0.00           N  
ATOM   2147  N   GLU B1768     -18.695  28.641  18.333  1.00  0.00           N  
ATOM   2148  CA  GLU B1768     -18.402  28.769  16.910  1.00  0.00           C  
ATOM   2149  C   GLU B1768     -16.910  29.025  16.674  1.00  0.00           C  
ATOM   2150  O   GLU B1768     -16.239  29.650  17.494  1.00  0.00           O  
ATOM   2151  CB  GLU B1768     -19.218  29.910  16.300  1.00  0.00           C  
ATOM   2152  CG  GLU B1768     -20.727  29.781  16.494  1.00  0.00           C  
ATOM   2153  CD  GLU B1768     -21.256  28.408  16.102  1.00  0.00           C  
ATOM   2154  OE1 GLU B1768     -20.925  27.935  14.992  1.00  0.00           O  
ATOM   2155  OE2 GLU B1768     -22.009  27.804  16.902  1.00  0.00           O  
ATOM   2156  N   ARG B1770     -16.404  28.542  15.544  1.00  0.00           N  
ATOM   2157  CA  ARG B1770     -14.998  28.708  15.190  1.00  0.00           C  
ATOM   2158  C   ARG B1770     -14.708  30.155  14.786  1.00  0.00           C  
ATOM   2159  O   ARG B1770     -15.374  30.720  13.918  1.00  0.00           O  
ATOM   2160  CB  ARG B1770     -14.644  27.753  14.051  1.00  0.00           C  
ATOM   2161  CG  ARG B1770     -13.185  27.755  13.633  1.00  0.00           C  
ATOM   2162  CD  ARG B1770     -12.956  26.690  12.562  1.00  0.00           C  
ATOM   2163  NE  ARG B1770     -11.575  26.623  12.090  1.00  0.00           N  
ATOM   2164  CZ  ARG B1770     -10.959  27.595  11.423  1.00  0.00           C  
ATOM   2165  NH1 ARG B1770     -11.600  28.725  11.144  1.00  0.00           N  
ATOM   2166  NH2 ARG B1770      -9.700  27.434  11.029  1.00  0.00           N  
ATOM   2167  N   LYS B1771     -13.702  30.747  15.424  1.00  0.00           N  
ATOM   2168  CA  LYS B1771     -13.319  32.127  15.164  1.00  0.00           C  
ATOM   2169  C   LYS B1771     -11.827  32.232  14.874  1.00  0.00           C  
ATOM   2170  O   LYS B1771     -11.052  31.379  15.298  1.00  0.00           O  
ATOM   2171  CB  LYS B1771     -13.639  32.985  16.384  1.00  0.00           C  
ATOM   2172  CG  LYS B1771     -15.097  32.952  16.809  1.00  0.00           C  
ATOM   2173  CD  LYS B1771     -15.967  33.661  15.792  1.00  0.00           C  
ATOM   2174  CE  LYS B1771     -17.379  33.887  16.329  1.00  0.00           C  
ATOM   2175  NZ  LYS B1771     -18.100  32.610  16.598  1.00  0.00           N  
ATOM   2176  N   VAL B1772     -11.438  33.278  14.154  1.00  0.00           N  
ATOM   2177  CA  VAL B1772     -10.033  33.511  13.828  1.00  0.00           C  
ATOM   2178  C   VAL B1772      -9.526  34.586  14.780  1.00  0.00           C  
ATOM   2179  O   VAL B1772     -10.154  35.632  14.942  1.00  0.00           O  
ATOM   2180  CB  VAL B1772      -9.861  33.999  12.372  1.00  0.00           C  
ATOM   2181  CG1 VAL B1772      -8.381  34.199  12.060  1.00  0.00           C  
ATOM   2182  CG2 VAL B1772     -10.480  32.992  11.417  1.00  0.00           C  
ATOM   2183  N   PRO B1773      -8.387  34.338  15.444  1.00  0.00           N  
ATOM   2184  CA  PRO B1773      -7.871  35.342  16.370  1.00  0.00           C  
ATOM   2185  C   PRO B1773      -7.202  36.515  15.676  1.00  0.00           C  
ATOM   2186  O   PRO B1773      -6.708  36.393  14.551  1.00  0.00           O  
ATOM   2187  CB  PRO B1773      -6.871  34.551  17.204  1.00  0.00           C  
ATOM   2188  CG  PRO B1773      -6.268  33.638  16.177  1.00  0.00           C  
ATOM   2189  CD  PRO B1773      -7.493  33.166  15.380  1.00  0.00           C  
ATOM   2190  N   VAL B1774      -7.206  37.657  16.351  1.00  0.00           N  
ATOM   2191  CA  VAL B1774      -6.533  38.847  15.853  1.00  0.00           C  
ATOM   2192  C   VAL B1774      -5.110  38.648  16.350  1.00  0.00           C  
ATOM   2193  O   VAL B1774      -4.904  38.005  17.382  1.00  0.00           O  
ATOM   2194  CB  VAL B1774      -7.101  40.120  16.508  1.00  0.00           C  
ATOM   2195  CG1 VAL B1774      -6.225  41.322  16.182  1.00  0.00           C  
ATOM   2196  CG2 VAL B1774      -8.527  40.334  16.045  1.00  0.00           C  
ATOM   2197  N   MET B1775      -4.125  39.165  15.624  1.00  0.00           N  
ATOM   2198  CA  MET B1775      -2.749  39.036  16.078  1.00  0.00           C  
ATOM   2199  C   MET B1775      -2.096  40.402  16.161  1.00  0.00           C  
ATOM   2200  O   MET B1775      -2.157  41.203  15.225  1.00  0.00           O  
ATOM   2201  CB  MET B1775      -1.928  38.123  15.152  1.00  0.00           C  
ATOM   2202  CG  MET B1775      -0.572  37.692  15.769  1.00  0.00           C  
ATOM   2203  SD  MET B1775       0.320  36.341  14.932  1.00  0.00           S  
ATOM   2204  CE  MET B1775      -0.983  35.686  13.953  1.00  0.00           C  
ATOM   2205  N   ILE B1776      -1.509  40.691  17.311  1.00  0.00           N  
ATOM   2206  CA  ILE B1776      -0.799  41.944  17.494  1.00  0.00           C  
ATOM   2207  C   ILE B1776       0.673  41.577  17.499  1.00  0.00           C  
ATOM   2208  O   ILE B1776       1.074  40.656  18.203  1.00  0.00           O  
ATOM   2209  CB  ILE B1776      -1.160  42.602  18.838  1.00  0.00           C  
ATOM   2210  CG1 ILE B1776      -2.622  43.053  18.804  1.00  0.00           C  
ATOM   2211  CG2 ILE B1776      -0.249  43.810  19.097  1.00  0.00           C  
ATOM   2212  CD1 ILE B1776      -3.169  43.374  20.172  1.00  0.00           C  
ATOM   2213  N   HIS B1777       1.467  42.263  16.681  1.00  0.00           N  
ATOM   2214  CA  HIS B1777       2.908  42.014  16.629  1.00  0.00           C  
ATOM   2215  C   HIS B1777       3.555  43.144  17.413  1.00  0.00           C  
ATOM   2216  O   HIS B1777       3.134  44.296  17.297  1.00  0.00           O  
ATOM   2217  CB  HIS B1777       3.475  42.145  15.208  1.00  0.00           C  
ATOM   2218  CG  HIS B1777       2.796  41.308  14.170  1.00  0.00           C  
ATOM   2219  ND1 HIS B1777       3.494  40.480  13.318  1.00  0.00           N  
ATOM   2220  CD2 HIS B1777       1.501  41.217  13.796  1.00  0.00           C  
ATOM   2221  CE1 HIS B1777       2.658  39.909  12.469  1.00  0.00           C  
ATOM   2222  NE2 HIS B1777       1.443  40.342  12.737  1.00  0.00           N  
ATOM   2223  N   ARG B1778       4.570  42.844  18.220  1.00  0.00           N  
ATOM   2224  CA  ARG B1778       5.258  43.932  18.889  1.00  0.00           C  
ATOM   2225  C   ARG B1778       6.663  43.540  19.310  1.00  0.00           C  
ATOM   2226  O   ARG B1778       6.937  42.384  19.639  1.00  0.00           O  
ATOM   2227  CB  ARG B1778       4.463  44.467  20.101  1.00  0.00           C  
ATOM   2228  CG  ARG B1778       5.032  44.104  21.468  1.00  0.00           C  
ATOM   2229  CD  ARG B1778       4.737  42.678  21.860  1.00  0.00           C  
ATOM   2230  NE  ARG B1778       5.287  42.388  23.194  1.00  0.00           N  
ATOM   2231  CZ  ARG B1778       6.574  42.151  23.455  1.00  0.00           C  
ATOM   2232  NH1 ARG B1778       7.483  42.159  22.485  1.00  0.00           N  
ATOM   2233  NH2 ARG B1778       6.957  41.877  24.700  1.00  0.00           N  
ATOM   2234  N   ALA B1779       7.553  44.519  19.219  1.00  0.00           N  
ATOM   2235  CA  ALA B1779       8.933  44.372  19.649  1.00  0.00           C  
ATOM   2236  C   ALA B1779       9.112  45.631  20.494  1.00  0.00           C  
ATOM   2237  O   ALA B1779       8.721  46.727  20.076  1.00  0.00           O  
ATOM   2238  CB  ALA B1779       9.877  44.371  18.447  1.00  0.00           C  
ATOM   2239  N   ILE B1780       9.665  45.483  21.695  1.00  0.00           N  
ATOM   2240  CA  ILE B1780       9.832  46.646  22.562  1.00  0.00           C  
ATOM   2241  C   ILE B1780      11.149  47.366  22.307  1.00  0.00           C  
ATOM   2242  O   ILE B1780      11.161  48.572  22.068  1.00  0.00           O  
ATOM   2243  CB  ILE B1780       9.726  46.249  24.041  1.00  0.00           C  
ATOM   2244  CG1 ILE B1780       8.417  45.480  24.276  1.00  0.00           C  
ATOM   2245  CG2 ILE B1780       9.740  47.502  24.916  1.00  0.00           C  
ATOM   2246  CD1 ILE B1780       7.159  46.313  23.994  1.00  0.00           C  
ATOM   2247  N   LEU B1781      12.254  46.634  22.355  1.00  0.00           N  
ATOM   2248  CA  LEU B1781      13.556  47.238  22.089  1.00  0.00           C  
ATOM   2249  C   LEU B1781      13.762  47.342  20.566  1.00  0.00           C  
ATOM   2250  O   LEU B1781      14.483  48.221  20.091  1.00  0.00           O  
ATOM   2251  CB  LEU B1781      14.673  46.385  22.701  1.00  0.00           C  
ATOM   2252  CG  LEU B1781      14.585  46.029  24.190  1.00  0.00           C  
ATOM   2253  CD1 LEU B1781      15.888  45.360  24.602  1.00  0.00           C  
ATOM   2254  CD2 LEU B1781      14.351  47.276  25.026  1.00  0.00           C  
ATOM   2255  N   GLY B1782      13.107  46.459  19.815  1.00  0.00           N  
ATOM   2256  CA  GLY B1782      13.244  46.430  18.361  1.00  0.00           C  
ATOM   2257  C   GLY B1782      14.124  45.234  18.060  1.00  0.00           C  
ATOM   2258  O   GLY B1782      13.645  44.121  17.837  1.00  0.00           O  
ATOM   2259  N   SER B1783      15.426  45.468  18.010  1.00  0.00           N  
ATOM   2260  CA  SER B1783      16.365  44.371  17.860  1.00  0.00           C  
ATOM   2261  C   SER B1783      17.436  44.694  18.897  1.00  0.00           C  
ATOM   2262  O   SER B1783      17.659  45.864  19.225  1.00  0.00           O  
ATOM   2263  CB  SER B1783      16.968  44.298  16.455  1.00  0.00           C  
ATOM   2264  OG  SER B1783      17.825  45.391  16.193  1.00  0.00           O  
ATOM   2265  N   MET B1784      18.072  43.664  19.435  1.00  0.00           N  
ATOM   2266  CA  MET B1784      19.108  43.867  20.436  1.00  0.00           C  
ATOM   2267  C   MET B1784      20.256  44.654  19.843  1.00  0.00           C  
ATOM   2268  O   MET B1784      20.822  45.530  20.489  1.00  0.00           O  
ATOM   2269  CB  MET B1784      19.649  42.527  20.933  1.00  0.00           C  
ATOM   2270  CG  MET B1784      18.621  41.637  21.583  1.00  0.00           C  
ATOM   2271  SD  MET B1784      17.878  42.399  23.046  1.00  0.00           S  
ATOM   2272  CE  MET B1784      16.292  41.939  22.789  1.00  0.00           C  
ATOM   2273  N   GLU B1785      20.608  44.318  18.607  1.00  0.00           N  
ATOM   2274  CA  GLU B1785      21.703  44.989  17.916  1.00  0.00           C  
ATOM   2275  C   GLU B1785      21.464  46.497  17.805  1.00  0.00           C  
ATOM   2276  O   GLU B1785      22.288  47.309  18.236  1.00  0.00           O  
ATOM   2277  CB  GLU B1785      21.876  44.397  16.508  1.00  0.00           C  
ATOM   2278  CG  GLU B1785      22.514  42.999  16.472  1.00  0.00           C  
ATOM   2279  CD  GLU B1785      21.649  41.879  17.053  1.00  0.00           C  
ATOM   2280  OE1 GLU B1785      22.221  40.813  17.351  1.00  0.00           O  
ATOM   2281  OE2 GLU B1785      20.423  42.030  17.189  1.00  0.00           O  
ATOM   2282  N   ARG B1786      20.325  46.871  17.235  1.00  0.00           N  
ATOM   2283  CA  ARG B1786      20.017  48.287  17.060  1.00  0.00           C  
ATOM   2284  C   ARG B1786      19.875  48.977  18.410  1.00  0.00           C  
ATOM   2285  O   ARG B1786      20.357  50.085  18.591  1.00  0.00           O  
ATOM   2286  CB  ARG B1786      18.729  48.450  16.251  1.00  0.00           C  
ATOM   2287  CG  ARG B1786      18.347  49.912  15.991  1.00  0.00           C  
ATOM   2288  CD  ARG B1786      17.186  50.017  15.009  1.00  0.00           C  
ATOM   2289  NE  ARG B1786      17.604  49.628  13.667  1.00  0.00           N  
ATOM   2290  CZ  ARG B1786      16.803  49.594  12.614  1.00  0.00           C  
ATOM   2291  NH1 ARG B1786      15.518  49.930  12.729  1.00  0.00           N  
ATOM   2292  NH2 ARG B1786      17.283  49.204  11.443  1.00  0.00           N  
ATOM   2293  N   PHE B1787      19.237  48.318  19.370  1.00  0.00           N  
ATOM   2294  CA  PHE B1787      19.058  48.955  20.664  1.00  0.00           C  
ATOM   2295  C   PHE B1787      20.396  49.211  21.351  1.00  0.00           C  
ATOM   2296  O   PHE B1787      20.608  50.278  21.946  1.00  0.00           O  
ATOM   2297  CB  PHE B1787      18.161  48.110  21.570  1.00  0.00           C  
ATOM   2298  CG  PHE B1787      17.552  48.890  22.705  1.00  0.00           C  
ATOM   2299  CD1 PHE B1787      16.505  49.785  22.475  1.00  0.00           C  
ATOM   2300  CD2 PHE B1787      18.030  48.740  23.995  1.00  0.00           C  
ATOM   2301  CE1 PHE B1787      15.941  50.523  23.528  1.00  0.00           C  
ATOM   2302  CE2 PHE B1787      17.479  49.470  25.053  1.00  0.00           C  
ATOM   2303  CZ  PHE B1787      16.433  50.361  24.814  1.00  0.00           C  
ATOM   2304  N   ILE B1788      21.308  48.246  21.256  1.00  0.00           N  
ATOM   2305  CA  ILE B1788      22.622  48.401  21.882  1.00  0.00           C  
ATOM   2306  C   ILE B1788      23.385  49.532  21.184  1.00  0.00           C  
ATOM   2307  O   ILE B1788      24.143  50.276  21.823  1.00  0.00           O  
ATOM   2308  CB  ILE B1788      23.417  47.061  21.837  1.00  0.00           C  
ATOM   2309  CG1 ILE B1788      22.799  46.077  22.840  1.00  0.00           C  
ATOM   2310  CG2 ILE B1788      24.915  47.306  22.161  1.00  0.00           C  
ATOM   2311  CD1 ILE B1788      23.383  44.679  22.777  1.00  0.00           C  
ATOM   2312  N   GLY B1789      23.158  49.669  19.878  1.00  0.00           N  
ATOM   2313  CA  GLY B1789      23.797  50.730  19.117  1.00  0.00           C  
ATOM   2314  C   GLY B1789      23.329  52.071  19.653  1.00  0.00           C  
ATOM   2315  O   GLY B1789      24.120  52.986  19.846  1.00  0.00           O  
ATOM   2316  N   ILE B1790      22.028  52.185  19.903  1.00  0.00           N  
ATOM   2317  CA  ILE B1790      21.460  53.419  20.433  1.00  0.00           C  
ATOM   2318  C   ILE B1790      21.981  53.709  21.844  1.00  0.00           C  
ATOM   2319  O   ILE B1790      22.348  54.847  22.151  1.00  0.00           O  
ATOM   2320  CB  ILE B1790      19.910  53.346  20.465  1.00  0.00           C  
ATOM   2321  CG1 ILE B1790      19.358  53.375  19.042  1.00  0.00           C  
ATOM   2322  CG2 ILE B1790      19.339  54.496  21.291  1.00  0.00           C  
ATOM   2323  CD1 ILE B1790      19.545  54.721  18.306  1.00  0.00           C  
ATOM   2324  N   LEU B1791      22.021  52.689  22.699  1.00  0.00           N  
ATOM   2325  CA  LEU B1791      22.497  52.885  24.068  1.00  0.00           C  
ATOM   2326  C   LEU B1791      23.975  53.256  24.093  1.00  0.00           C  
ATOM   2327  O   LEU B1791      24.401  54.088  24.893  1.00  0.00           O  
ATOM   2328  CB  LEU B1791      22.298  51.619  24.907  1.00  0.00           C  
ATOM   2329  CG  LEU B1791      20.878  51.089  25.114  1.00  0.00           C  
ATOM   2330  CD1 LEU B1791      20.940  49.841  25.995  1.00  0.00           C  
ATOM   2331  CD2 LEU B1791      20.001  52.156  25.753  1.00  0.00           C  
ATOM   2332  N   THR B1792      24.758  52.645  23.216  1.00  0.00           N  
ATOM   2333  CA  THR B1792      26.187  52.930  23.200  1.00  0.00           C  
ATOM   2334  C   THR B1792      26.471  54.403  22.903  1.00  0.00           C  
ATOM   2335  O   THR B1792      27.356  55.008  23.514  1.00  0.00           O  
ATOM   2336  CB  THR B1792      26.921  52.031  22.190  1.00  0.00           C  
ATOM   2337  OG1 THR B1792      26.707  50.653  22.544  1.00  0.00           O  
ATOM   2338  CG2 THR B1792      28.425  52.314  22.225  1.00  0.00           C  
ATOM   2339  N   GLU B1793      25.717  54.987  21.979  1.00  0.00           N  
ATOM   2340  CA  GLU B1793      25.915  56.391  21.640  1.00  0.00           C  
ATOM   2341  C   GLU B1793      25.283  57.296  22.695  1.00  0.00           C  
ATOM   2342  O   GLU B1793      25.811  58.365  23.007  1.00  0.00           O  
ATOM   2343  CB  GLU B1793      25.339  56.693  20.249  1.00  0.00           C  
ATOM   2344  CG  GLU B1793      25.848  55.727  19.174  1.00  0.00           C  
ATOM   2345  CD  GLU B1793      25.894  56.317  17.771  1.00  0.00           C  
ATOM   2346  OE1 GLU B1793      25.194  57.316  17.505  1.00  0.00           O  
ATOM   2347  OE2 GLU B1793      26.633  55.768  16.919  1.00  0.00           O  
ATOM   2348  N   GLU B1794      24.158  56.861  23.254  1.00  0.00           N  
ATOM   2349  CA  GLU B1794      23.470  57.640  24.281  1.00  0.00           C  
ATOM   2350  C   GLU B1794      24.359  57.810  25.521  1.00  0.00           C  
ATOM   2351  O   GLU B1794      24.475  58.911  26.069  1.00  0.00           O  
ATOM   2352  CB  GLU B1794      22.161  56.943  24.682  1.00  0.00           C  
ATOM   2353  CG  GLU B1794      21.436  57.583  25.881  1.00  0.00           C  
ATOM   2354  CD  GLU B1794      20.683  58.852  25.520  1.00  0.00           C  
ATOM   2355  OE1 GLU B1794      21.030  59.490  24.499  1.00  0.00           O  
ATOM   2356  OE2 GLU B1794      19.742  59.228  26.268  1.00  0.00           O  
ATOM   2357  N   PHE B1795      24.987  56.719  25.949  1.00  0.00           N  
ATOM   2358  CA  PHE B1795      25.847  56.736  27.133  1.00  0.00           C  
ATOM   2359  C   PHE B1795      27.320  56.962  26.812  1.00  0.00           C  
ATOM   2360  O   PHE B1795      28.140  57.076  27.726  1.00  0.00           O  
ATOM   2361  CB  PHE B1795      25.717  55.414  27.904  1.00  0.00           C  
ATOM   2362  CG  PHE B1795      24.337  55.153  28.445  1.00  0.00           C  
ATOM   2363  CD1 PHE B1795      23.669  53.980  28.122  1.00  0.00           C  
ATOM   2364  CD2 PHE B1795      23.711  56.076  29.278  1.00  0.00           C  
ATOM   2365  CE1 PHE B1795      22.379  53.727  28.613  1.00  0.00           C  
ATOM   2366  CE2 PHE B1795      22.421  55.835  29.778  1.00  0.00           C  
ATOM   2367  CZ  PHE B1795      21.758  54.661  29.446  1.00  0.00           C  
ATOM   2368  N   ALA B1796      27.657  57.008  25.525  1.00  0.00           N  
ATOM   2369  CA  ALA B1796      29.041  57.197  25.091  1.00  0.00           C  
ATOM   2370  C   ALA B1796      29.975  56.147  25.708  1.00  0.00           C  
ATOM   2371  O   ALA B1796      31.147  56.424  25.992  1.00  0.00           O  
ATOM   2372  CB  ALA B1796      29.518  58.606  25.452  1.00  0.00           C  
ATOM   2373  N   GLY B1797      29.457  54.940  25.916  1.00  0.00           N  
ATOM   2374  CA  GLY B1797      30.270  53.880  26.494  1.00  0.00           C  
ATOM   2375  C   GLY B1797      30.181  53.748  28.007  1.00  0.00           C  
ATOM   2376  O   GLY B1797      30.608  52.734  28.563  1.00  0.00           O  
ATOM   2377  N   PHE B1798      29.639  54.760  28.683  1.00  0.00           N  
ATOM   2378  CA  PHE B1798      29.498  54.707  30.132  1.00  0.00           C  
ATOM   2379  C   PHE B1798      28.168  54.044  30.458  1.00  0.00           C  
ATOM   2380  O   PHE B1798      27.238  54.694  30.904  1.00  0.00           O  
ATOM   2381  CB  PHE B1798      29.523  56.115  30.746  1.00  0.00           C  
ATOM   2382  CG  PHE B1798      30.873  56.785  30.694  1.00  0.00           C  
ATOM   2383  CD1 PHE B1798      31.385  57.258  29.493  1.00  0.00           C  
ATOM   2384  CD2 PHE B1798      31.628  56.939  31.854  1.00  0.00           C  
ATOM   2385  CE1 PHE B1798      32.633  57.881  29.440  1.00  0.00           C  
ATOM   2386  CE2 PHE B1798      32.881  57.559  31.818  1.00  0.00           C  
ATOM   2387  CZ  PHE B1798      33.384  58.033  30.605  1.00  0.00           C  
ATOM   2388  N   PHE B1799      28.082  52.741  30.227  1.00  0.00           N  
ATOM   2389  CA  PHE B1799      26.846  52.018  30.500  1.00  0.00           C  
ATOM   2390  C   PHE B1799      26.496  52.017  31.982  1.00  0.00           C  
ATOM   2391  O   PHE B1799      27.373  51.903  32.838  1.00  0.00           O  
ATOM   2392  CB  PHE B1799      26.979  50.571  30.028  1.00  0.00           C  
ATOM   2393  CG  PHE B1799      27.100  50.431  28.545  1.00  0.00           C  
ATOM   2394  CD1 PHE B1799      25.983  50.575  27.727  1.00  0.00           C  
ATOM   2395  CD2 PHE B1799      28.332  50.177  27.960  1.00  0.00           C  
ATOM   2396  CE1 PHE B1799      26.103  50.466  26.339  1.00  0.00           C  
ATOM   2397  CE2 PHE B1799      28.460  50.066  26.575  1.00  0.00           C  
ATOM   2398  CZ  PHE B1799      27.340  50.211  25.769  1.00  0.00           C  
ATOM   2399  N   PRO B1800      25.205  52.172  32.300  1.00  0.00           N  
ATOM   2400  CA  PRO B1800      24.780  52.169  33.704  1.00  0.00           C  
ATOM   2401  C   PRO B1800      25.335  50.886  34.322  1.00  0.00           C  
ATOM   2402  O   PRO B1800      25.478  49.864  33.638  1.00  0.00           O  
ATOM   2403  CB  PRO B1800      23.261  52.154  33.598  1.00  0.00           C  
ATOM   2404  CG  PRO B1800      23.010  52.952  32.352  1.00  0.00           C  
ATOM   2405  CD  PRO B1800      24.069  52.432  31.397  1.00  0.00           C  
ATOM   2406  N   THR B1801      25.632  50.924  35.613  1.00  0.00           N  
ATOM   2407  CA  THR B1801      26.214  49.772  36.275  1.00  0.00           C  
ATOM   2408  C   THR B1801      25.547  48.420  36.023  1.00  0.00           C  
ATOM   2409  O   THR B1801      26.236  47.427  35.818  1.00  0.00           O  
ATOM   2410  CB  THR B1801      26.311  50.014  37.782  1.00  0.00           C  
ATOM   2411  OG1 THR B1801      27.060  51.217  38.000  1.00  0.00           O  
ATOM   2412  CG2 THR B1801      27.031  48.861  38.458  1.00  0.00           C  
ATOM   2413  N   TRP B1802      24.219  48.373  36.031  1.00  0.00           N  
ATOM   2414  CA  TRP B1802      23.549  47.101  35.812  1.00  0.00           C  
ATOM   2415  C   TRP B1802      23.846  46.505  34.438  1.00  0.00           C  
ATOM   2416  O   TRP B1802      23.707  45.294  34.254  1.00  0.00           O  
ATOM   2417  CB  TRP B1802      22.038  47.232  36.000  1.00  0.00           C  
ATOM   2418  CG  TRP B1802      21.324  48.023  34.949  1.00  0.00           C  
ATOM   2419  CD1 TRP B1802      21.205  49.376  34.875  1.00  0.00           C  
ATOM   2420  CD2 TRP B1802      20.573  47.495  33.845  1.00  0.00           C  
ATOM   2421  NE1 TRP B1802      20.421  49.730  33.800  1.00  0.00           N  
ATOM   2422  CE2 TRP B1802      20.020  48.590  33.152  1.00  0.00           C  
ATOM   2423  CE3 TRP B1802      20.316  46.195  33.383  1.00  0.00           C  
ATOM   2424  CZ2 TRP B1802      19.220  48.434  32.016  1.00  0.00           C  
ATOM   2425  CZ3 TRP B1802      19.517  46.039  32.248  1.00  0.00           C  
ATOM   2426  CH2 TRP B1802      18.980  47.151  31.581  1.00  0.00           C  
ATOM   2427  N   LEU B1803      24.260  47.347  33.491  1.00  0.00           N  
ATOM   2428  CA  LEU B1803      24.584  46.904  32.128  1.00  0.00           C  
ATOM   2429  C   LEU B1803      26.066  46.774  31.812  1.00  0.00           C  
ATOM   2430  O   LEU B1803      26.428  46.185  30.798  1.00  0.00           O  
ATOM   2431  CB  LEU B1803      24.008  47.867  31.095  1.00  0.00           C  
ATOM   2432  CG  LEU B1803      22.574  47.709  30.625  1.00  0.00           C  
ATOM   2433  CD1 LEU B1803      22.273  48.821  29.624  1.00  0.00           C  
ATOM   2434  CD2 LEU B1803      22.385  46.332  29.985  1.00  0.00           C  
ATOM   2435  N   ALA B1804      26.928  47.326  32.658  1.00  0.00           N  
ATOM   2436  CA  ALA B1804      28.367  47.286  32.395  1.00  0.00           C  
ATOM   2437  C   ALA B1804      28.934  45.873  32.330  1.00  0.00           C  
ATOM   2438  O   ALA B1804      28.710  45.068  33.236  1.00  0.00           O  
ATOM   2439  CB  ALA B1804      29.114  48.096  33.455  1.00  0.00           C  
ATOM   2440  N   PRO B1805      29.692  45.560  31.260  1.00  0.00           N  
ATOM   2441  CA  PRO B1805      30.291  44.225  31.099  1.00  0.00           C  
ATOM   2442  C   PRO B1805      30.988  43.783  32.384  1.00  0.00           C  
ATOM   2443  O   PRO B1805      30.785  42.670  32.870  1.00  0.00           O  
ATOM   2444  CB  PRO B1805      31.268  44.418  29.942  1.00  0.00           C  
ATOM   2445  CG  PRO B1805      30.575  45.428  29.087  1.00  0.00           C  
ATOM   2446  CD  PRO B1805      29.971  46.415  30.089  1.00  0.00           C  
ATOM   2447  N   VAL B1806      31.811  44.675  32.919  1.00  0.00           N  
ATOM   2448  CA  VAL B1806      32.529  44.430  34.165  1.00  0.00           C  
ATOM   2449  C   VAL B1806      32.136  45.590  35.076  1.00  0.00           C  
ATOM   2450  O   VAL B1806      32.374  46.750  34.758  1.00  0.00           O  
ATOM   2451  CB  VAL B1806      34.059  44.424  33.943  1.00  0.00           C  
ATOM   2452  CG1 VAL B1806      34.773  44.247  35.282  1.00  0.00           C  
ATOM   2453  CG2 VAL B1806      34.447  43.287  32.988  1.00  0.00           C  
ATOM   2454  N   GLN B1807      31.525  45.275  36.207  1.00  0.00           N  
ATOM   2455  CA  GLN B1807      31.066  46.307  37.120  1.00  0.00           C  
ATOM   2456  C   GLN B1807      32.118  46.799  38.102  1.00  0.00           C  
ATOM   2457  O   GLN B1807      32.117  47.971  38.477  1.00  0.00           O  
ATOM   2458  CB  GLN B1807      29.837  45.794  37.861  1.00  0.00           C  
ATOM   2459  CG  GLN B1807      28.680  45.477  36.906  1.00  0.00           C  
ATOM   2460  CD  GLN B1807      27.588  44.639  37.548  1.00  0.00           C  
ATOM   2461  OE1 GLN B1807      27.871  43.715  38.296  1.00  0.00           O  
ATOM   2462  NE2 GLN B1807      26.332  44.954  37.241  1.00  0.00           N  
ATOM   2463  N   VAL B1808      33.007  45.904  38.515  1.00  0.00           N  
ATOM   2464  CA  VAL B1808      34.050  46.258  39.472  1.00  0.00           C  
ATOM   2465  C   VAL B1808      35.386  45.591  39.156  1.00  0.00           C  
ATOM   2466  O   VAL B1808      35.433  44.433  38.749  1.00  0.00           O  
ATOM   2467  CB  VAL B1808      33.669  45.815  40.918  1.00  0.00           C  
ATOM   2468  CG1 VAL B1808      34.786  46.202  41.898  1.00  0.00           C  
ATOM   2469  CG2 VAL B1808      32.356  46.439  41.346  1.00  0.00           C  
ATOM   2470  N   VAL B1809      36.480  46.324  39.326  1.00  0.00           N  
ATOM   2471  CA  VAL B1809      37.797  45.720  39.156  1.00  0.00           C  
ATOM   2472  C   VAL B1809      38.523  46.015  40.464  1.00  0.00           C  
ATOM   2473  O   VAL B1809      38.504  47.150  40.941  1.00  0.00           O  
ATOM   2474  CB  VAL B1809      38.609  46.305  37.970  1.00  0.00           C  
ATOM   2475  CG1 VAL B1809      40.027  45.727  37.985  1.00  0.00           C  
ATOM   2476  CG2 VAL B1809      37.953  45.933  36.644  1.00  0.00           C  
ATOM   2477  N   ILE B1810      39.113  44.984  41.062  1.00  0.00           N  
ATOM   2478  CA  ILE B1810      39.839  45.137  42.324  1.00  0.00           C  
ATOM   2479  C   ILE B1810      41.318  44.963  42.037  1.00  0.00           C  
ATOM   2480  O   ILE B1810      41.725  43.974  41.434  1.00  0.00           O  
ATOM   2481  CB  ILE B1810      39.390  44.092  43.370  1.00  0.00           C  
ATOM   2482  CG1 ILE B1810      37.883  44.205  43.599  1.00  0.00           C  
ATOM   2483  CG2 ILE B1810      40.103  44.335  44.696  1.00  0.00           C  
ATOM   2484  CD1 ILE B1810      37.329  43.179  44.598  1.00  0.00           C  
ATOM   2485  N   MET B1811      42.122  45.932  42.473  1.00  0.00           N  
ATOM   2486  CA  MET B1811      43.556  45.918  42.221  1.00  0.00           C  
ATOM   2487  C   MET B1811      44.392  45.974  43.496  1.00  0.00           C  
ATOM   2488  O   MET B1811      44.015  46.621  44.475  1.00  0.00           O  
ATOM   2489  CB  MET B1811      43.939  47.120  41.349  1.00  0.00           C  
ATOM   2490  CG  MET B1811      43.266  47.177  39.990  1.00  0.00           C  
ATOM   2491  SD  MET B1811      43.165  48.880  39.398  1.00  0.00           S  
ATOM   2492  CE  MET B1811      41.675  49.379  40.203  1.00  0.00           C  
ATOM   2493  N   ASN B1812      45.524  45.281  43.475  1.00  0.00           N  
ATOM   2494  CA  ASN B1812      46.446  45.295  44.604  1.00  0.00           C  
ATOM   2495  C   ASN B1812      47.551  46.278  44.236  1.00  0.00           C  
ATOM   2496  O   ASN B1812      47.770  46.544  43.058  1.00  0.00           O  
ATOM   2497  CB  ASN B1812      47.038  43.898  44.834  1.00  0.00           C  
ATOM   2498  CG  ASN B1812      47.831  43.390  43.638  1.00  0.00           C  
ATOM   2499  OD1 ASN B1812      47.452  43.601  42.488  1.00  0.00           O  
ATOM   2500  ND2 ASN B1812      48.932  42.696  43.910  1.00  0.00           N  
ATOM   2501  N   ILE B1813      48.226  46.840  45.235  1.00  0.00           N  
ATOM   2502  CA  ILE B1813      49.318  47.771  44.973  1.00  0.00           C  
ATOM   2503  C   ILE B1813      50.573  46.936  44.726  1.00  0.00           C  
ATOM   2504  O   ILE B1813      51.331  47.182  43.782  1.00  0.00           O  
ATOM   2505  CB  ILE B1813      49.582  48.705  46.181  1.00  0.00           C  
ATOM   2506  CG1 ILE B1813      48.317  49.486  46.546  1.00  0.00           C  
ATOM   2507  CG2 ILE B1813      50.701  49.678  45.841  1.00  0.00           C  
ATOM   2508  CD1 ILE B1813      48.002  50.636  45.615  1.00  0.00           C  
ATOM   2509  N   THR B1814      50.786  45.950  45.592  1.00  0.00           N  
ATOM   2510  CA  THR B1814      51.929  45.052  45.487  1.00  0.00           C  
ATOM   2511  C   THR B1814      51.437  43.634  45.764  1.00  0.00           C  
ATOM   2512  O   THR B1814      50.287  43.435  46.151  1.00  0.00           O  
ATOM   2513  CB  THR B1814      53.037  45.398  46.515  1.00  0.00           C  
ATOM   2514  OG1 THR B1814      52.637  44.963  47.819  1.00  0.00           O  
ATOM   2515  CG2 THR B1814      53.281  46.903  46.556  1.00  0.00           C  
ATOM   2516  N   ASP B1815      52.312  42.654  45.574  1.00  0.00           N  
ATOM   2517  CA  ASP B1815      51.957  41.255  45.804  1.00  0.00           C  
ATOM   2518  C   ASP B1815      51.500  41.033  47.247  1.00  0.00           C  
ATOM   2519  O   ASP B1815      50.825  40.050  47.559  1.00  0.00           O  
ATOM   2520  CB  ASP B1815      53.160  40.365  45.476  1.00  0.00           C  
ATOM   2521  CG  ASP B1815      53.589  40.488  44.022  1.00  0.00           C  
ATOM   2522  OD1 ASP B1815      53.485  41.605  43.467  1.00  0.00           O  
ATOM   2523  OD2 ASP B1815      54.035  39.478  43.431  1.00  0.00           O  
ATOM   2524  N   SER B1816      51.862  41.962  48.122  1.00  0.00           N  
ATOM   2525  CA  SER B1816      51.495  41.876  49.530  1.00  0.00           C  
ATOM   2526  C   SER B1816      49.982  41.826  49.755  1.00  0.00           C  
ATOM   2527  O   SER B1816      49.518  41.206  50.709  1.00  0.00           O  
ATOM   2528  CB  SER B1816      52.082  43.067  50.295  1.00  0.00           C  
ATOM   2529  OG  SER B1816      53.487  43.141  50.123  1.00  0.00           O  
ATOM   2530  N   GLN B1817      49.214  42.477  48.883  1.00  0.00           N  
ATOM   2531  CA  GLN B1817      47.758  42.494  49.035  1.00  0.00           C  
ATOM   2532  C   GLN B1817      47.016  41.511  48.129  1.00  0.00           C  
ATOM   2533  O   GLN B1817      45.790  41.485  48.122  1.00  0.00           O  
ATOM   2534  CB  GLN B1817      47.197  43.899  48.775  1.00  0.00           C  
ATOM   2535  CG  GLN B1817      47.830  45.028  49.568  1.00  0.00           C  
ATOM   2536  CD  GLN B1817      49.111  45.527  48.940  1.00  0.00           C  
ATOM   2537  OE1 GLN B1817      49.184  45.724  47.727  1.00  0.00           O  
ATOM   2538  NE2 GLN B1817      50.128  45.750  49.765  1.00  0.00           N  
ATOM   2539  N   SER B1818      47.754  40.706  47.370  1.00  0.00           N  
ATOM   2540  CA  SER B1818      47.134  39.742  46.461  1.00  0.00           C  
ATOM   2541  C   SER B1818      46.088  38.825  47.099  1.00  0.00           C  
ATOM   2542  O   SER B1818      45.026  38.600  46.522  1.00  0.00           O  
ATOM   2543  CB  SER B1818      48.212  38.895  45.784  1.00  0.00           C  
ATOM   2544  OG  SER B1818      48.934  39.674  44.850  1.00  0.00           O  
ATOM   2545  N   GLU B1819      46.388  38.296  48.281  1.00  0.00           N  
ATOM   2546  CA  GLU B1819      45.458  37.408  48.973  1.00  0.00           C  
ATOM   2547  C   GLU B1819      44.171  38.137  49.332  1.00  0.00           C  
ATOM   2548  O   GLU B1819      43.068  37.607  49.167  1.00  0.00           O  
ATOM   2549  CB  GLU B1819      46.104  36.865  50.250  1.00  0.00           C  
ATOM   2550  CG  GLU B1819      45.236  35.893  51.026  1.00  0.00           C  
ATOM   2551  CD  GLU B1819      45.868  35.475  52.345  1.00  0.00           C  
ATOM   2552  OE1 GLU B1819      45.913  36.313  53.278  1.00  0.00           O  
ATOM   2553  OE2 GLU B1819      46.326  34.313  52.446  1.00  0.00           O  
ATOM   2554  N   TYR B1820      44.322  39.359  49.830  1.00  0.00           N  
ATOM   2555  CA  TYR B1820      43.184  40.169  50.218  1.00  0.00           C  
ATOM   2556  C   TYR B1820      42.307  40.435  49.002  1.00  0.00           C  
ATOM   2557  O   TYR B1820      41.087  40.291  49.062  1.00  0.00           O  
ATOM   2558  CB  TYR B1820      43.675  41.488  50.810  1.00  0.00           C  
ATOM   2559  CG  TYR B1820      42.580  42.368  51.358  1.00  0.00           C  
ATOM   2560  CD1 TYR B1820      41.784  41.944  52.419  1.00  0.00           C  
ATOM   2561  CD2 TYR B1820      42.359  43.639  50.833  1.00  0.00           C  
ATOM   2562  CE1 TYR B1820      40.797  42.769  52.948  1.00  0.00           C  
ATOM   2563  CE2 TYR B1820      41.375  44.470  51.352  1.00  0.00           C  
ATOM   2564  CZ  TYR B1820      40.599  44.033  52.408  1.00  0.00           C  
ATOM   2565  OH  TYR B1820      39.632  44.860  52.928  1.00  0.00           O  
ATOM   2566  N   VAL B1821      42.941  40.824  47.902  1.00  0.00           N  
ATOM   2567  CA  VAL B1821      42.226  41.111  46.663  1.00  0.00           C  
ATOM   2568  C   VAL B1821      41.455  39.892  46.152  1.00  0.00           C  
ATOM   2569  O   VAL B1821      40.324  40.020  45.692  1.00  0.00           O  
ATOM   2570  CB  VAL B1821      43.201  41.612  45.573  1.00  0.00           C  
ATOM   2571  CG1 VAL B1821      42.507  41.666  44.216  1.00  0.00           C  
ATOM   2572  CG2 VAL B1821      43.698  43.002  45.947  1.00  0.00           C  
ATOM   2573  N   ASN B1822      42.064  38.714  46.232  1.00  0.00           N  
ATOM   2574  CA  ASN B1822      41.389  37.497  45.785  1.00  0.00           C  
ATOM   2575  C   ASN B1822      40.179  37.209  46.673  1.00  0.00           C  
ATOM   2576  O   ASN B1822      39.127  36.786  46.190  1.00  0.00           O  
ATOM   2577  CB  ASN B1822      42.358  36.309  45.817  1.00  0.00           C  
ATOM   2578  CG  ASN B1822      43.294  36.286  44.621  1.00  0.00           C  
ATOM   2579  OD1 ASN B1822      44.397  35.738  44.691  1.00  0.00           O  
ATOM   2580  ND2 ASN B1822      42.855  36.871  43.511  1.00  0.00           N  
ATOM   2581  N   GLU B1830      40.326  37.438  47.974  1.00  0.00           N  
ATOM   2582  CA  GLU B1830      39.232  37.199  48.911  1.00  0.00           C  
ATOM   2583  C   GLU B1830      38.064  38.134  48.623  1.00  0.00           C  
ATOM   2584  O   GLU B1830      36.906  37.717  48.611  1.00  0.00           O  
ATOM   2585  CB  GLU B1830      39.699  37.415  50.351  1.00  0.00           C  
ATOM   2586  CG  GLU B1830      40.922  36.616  50.729  1.00  0.00           C  
ATOM   2587  CD  GLU B1830      41.208  36.670  52.221  1.00  0.00           C  
ATOM   2588  OE1 GLU B1830      41.266  37.791  52.786  1.00  0.00           O  
ATOM   2589  OE2 GLU B1830      41.377  35.587  52.823  1.00  0.00           O  
ATOM   2590  N   LEU B1831      38.373  39.406  48.401  1.00  0.00           N  
ATOM   2591  CA  LEU B1831      37.339  40.383  48.106  1.00  0.00           C  
ATOM   2592  C   LEU B1831      36.666  40.072  46.774  1.00  0.00           C  
ATOM   2593  O   LEU B1831      35.457  40.222  46.636  1.00  0.00           O  
ATOM   2594  CB  LEU B1831      37.923  41.797  48.050  1.00  0.00           C  
ATOM   2595  CG  LEU B1831      38.387  42.422  49.366  1.00  0.00           C  
ATOM   2596  CD1 LEU B1831      38.682  43.895  49.123  1.00  0.00           C  
ATOM   2597  CD2 LEU B1831      37.311  42.272  50.432  1.00  0.00           C  
ATOM   2598  N   THR B1832      37.450  39.640  45.794  1.00  0.00           N  
ATOM   2599  CA  THR B1832      36.885  39.332  44.489  1.00  0.00           C  
ATOM   2600  C   THR B1832      35.881  38.187  44.599  1.00  0.00           C  
ATOM   2601  O   THR B1832      34.796  38.242  44.012  1.00  0.00           O  
ATOM   2602  CB  THR B1832      37.985  38.977  43.468  1.00  0.00           C  
ATOM   2603  OG1 THR B1832      38.777  37.888  43.957  1.00  0.00           O  
ATOM   2604  CG2 THR B1832      38.889  40.171  43.240  1.00  0.00           C  
ATOM   2605  N   GLN B1833      36.225  37.160  45.369  1.00  0.00           N  
ATOM   2606  CA  GLN B1833      35.317  36.030  45.533  1.00  0.00           C  
ATOM   2607  C   GLN B1833      34.083  36.467  46.313  1.00  0.00           C  
ATOM   2608  O   GLN B1833      32.970  36.017  46.036  1.00  0.00           O  
ATOM   2609  CB  GLN B1833      36.018  34.877  46.258  1.00  0.00           C  
ATOM   2610  CG  GLN B1833      35.212  33.587  46.291  1.00  0.00           C  
ATOM   2611  CD  GLN B1833      34.925  33.035  44.897  1.00  0.00           C  
ATOM   2612  OE1 GLN B1833      35.842  32.818  44.096  1.00  0.00           O  
ATOM   2613  NE2 GLN B1833      33.648  32.807  44.602  1.00  0.00           N  
ATOM   2614  N   LYS B1834      34.281  37.357  47.283  1.00  0.00           N  
ATOM   2615  CA  LYS B1834      33.178  37.851  48.091  1.00  0.00           C  
ATOM   2616  C   LYS B1834      32.175  38.630  47.241  1.00  0.00           C  
ATOM   2617  O   LYS B1834      30.972  38.425  47.355  1.00  0.00           O  
ATOM   2618  CB  LYS B1834      33.699  38.743  49.219  1.00  0.00           C  
ATOM   2619  CG  LYS B1834      32.617  39.158  50.205  1.00  0.00           C  
ATOM   2620  CD  LYS B1834      33.180  39.933  51.392  1.00  0.00           C  
ATOM   2621  CE  LYS B1834      32.082  40.248  52.399  1.00  0.00           C  
ATOM   2622  NZ  LYS B1834      32.611  40.868  53.658  1.00  0.00           N  
ATOM   2623  N   LEU B1835      32.665  39.534  46.393  1.00  0.00           N  
ATOM   2624  CA  LEU B1835      31.766  40.308  45.543  1.00  0.00           C  
ATOM   2625  C   LEU B1835      31.099  39.427  44.488  1.00  0.00           C  
ATOM   2626  O   LEU B1835      29.935  39.626  44.148  1.00  0.00           O  
ATOM   2627  CB  LEU B1835      32.522  41.452  44.852  1.00  0.00           C  
ATOM   2628  CG  LEU B1835      32.504  42.791  45.593  1.00  0.00           C  
ATOM   2629  CD1 LEU B1835      33.230  42.656  46.922  1.00  0.00           C  
ATOM   2630  CD2 LEU B1835      33.161  43.859  44.729  1.00  0.00           C  
ATOM   2631  N   SER B1836      31.846  38.456  43.978  1.00  0.00           N  
ATOM   2632  CA  SER B1836      31.327  37.540  42.969  1.00  0.00           C  
ATOM   2633  C   SER B1836      30.173  36.720  43.546  1.00  0.00           C  
ATOM   2634  O   SER B1836      29.158  36.509  42.879  1.00  0.00           O  
ATOM   2635  CB  SER B1836      32.441  36.615  42.479  1.00  0.00           C  
ATOM   2636  OG  SER B1836      31.971  35.741  41.464  1.00  0.00           O  
ATOM   2637  N   ASN B1837      30.330  36.258  44.786  1.00  0.00           N  
ATOM   2638  CA  ASN B1837      29.284  35.484  45.440  1.00  0.00           C  
ATOM   2639  C   ASN B1837      28.083  36.376  45.734  1.00  0.00           C  
ATOM   2640  O   ASN B1837      26.974  35.890  45.941  1.00  0.00           O  
ATOM   2641  CB  ASN B1837      29.811  34.850  46.737  1.00  0.00           C  
ATOM   2642  CG  ASN B1837      30.824  33.750  46.476  1.00  0.00           C  
ATOM   2643  OD1 ASN B1837      30.791  33.102  45.431  1.00  0.00           O  
ATOM   2644  ND2 ASN B1837      31.722  33.519  47.434  1.00  0.00           N  
ATOM   2645  N   ALA B1838      28.303  37.689  45.739  1.00  0.00           N  
ATOM   2646  CA  ALA B1838      27.225  38.639  45.994  1.00  0.00           C  
ATOM   2647  C   ALA B1838      26.520  38.993  44.686  1.00  0.00           C  
ATOM   2648  O   ALA B1838      25.653  39.869  44.656  1.00  0.00           O  
ATOM   2649  CB  ALA B1838      27.772  39.897  46.646  1.00  0.00           C  
ATOM   2650  N   GLY B1839      26.918  38.327  43.607  1.00  0.00           N  
ATOM   2651  CA  GLY B1839      26.297  38.565  42.312  1.00  0.00           C  
ATOM   2652  C   GLY B1839      26.805  39.741  41.499  1.00  0.00           C  
ATOM   2653  O   GLY B1839      26.144  40.189  40.563  1.00  0.00           O  
ATOM   2654  N   ILE B1840      27.983  40.246  41.843  1.00  0.00           N  
ATOM   2655  CA  ILE B1840      28.561  41.375  41.123  1.00  0.00           C  
ATOM   2656  C   ILE B1840      29.559  40.878  40.078  1.00  0.00           C  
ATOM   2657  O   ILE B1840      30.297  39.935  40.334  1.00  0.00           O  
ATOM   2658  CB  ILE B1840      29.273  42.319  42.120  1.00  0.00           C  
ATOM   2659  CG1 ILE B1840      28.249  42.871  43.121  1.00  0.00           C  
ATOM   2660  CG2 ILE B1840      29.971  43.443  41.377  1.00  0.00           C  
ATOM   2661  CD1 ILE B1840      28.870  43.448  44.389  1.00  0.00           C  
ATOM   2662  N   ARG B1841      29.560  41.483  38.889  1.00  0.00           N  
ATOM   2663  CA  ARG B1841      30.515  41.085  37.857  1.00  0.00           C  
ATOM   2664  C   ARG B1841      31.811  41.790  38.222  1.00  0.00           C  
ATOM   2665  O   ARG B1841      31.994  42.975  37.938  1.00  0.00           O  
ATOM   2666  CB  ARG B1841      30.047  41.516  36.460  1.00  0.00           C  
ATOM   2667  CG  ARG B1841      28.883  40.674  35.927  1.00  0.00           C  
ATOM   2668  CD  ARG B1841      28.617  40.948  34.448  1.00  0.00           C  
ATOM   2669  NE  ARG B1841      28.058  42.273  34.190  1.00  0.00           N  
ATOM   2670  CZ  ARG B1841      26.806  42.635  34.459  1.00  0.00           C  
ATOM   2671  NH1 ARG B1841      25.963  41.772  35.007  1.00  0.00           N  
ATOM   2672  NH2 ARG B1841      26.386  43.856  34.157  1.00  0.00           N  
ATOM   2673  N   VAL B1842      32.709  41.044  38.852  1.00  0.00           N  
ATOM   2674  CA  VAL B1842      33.965  41.598  39.325  1.00  0.00           C  
ATOM   2675  C   VAL B1842      35.179  40.821  38.833  1.00  0.00           C  
ATOM   2676  O   VAL B1842      35.108  39.609  38.580  1.00  0.00           O  
ATOM   2677  CB  VAL B1842      33.954  41.621  40.875  1.00  0.00           C  
ATOM   2678  CG1 VAL B1842      33.790  40.202  41.406  1.00  0.00           C  
ATOM   2679  CG2 VAL B1842      35.228  42.256  41.408  1.00  0.00           C  
ATOM   2680  N   LYS B1843      36.292  41.530  38.683  1.00  0.00           N  
ATOM   2681  CA  LYS B1843      37.533  40.922  38.243  1.00  0.00           C  
ATOM   2682  C   LYS B1843      38.700  41.455  39.062  1.00  0.00           C  
ATOM   2683  O   LYS B1843      38.719  42.621  39.460  1.00  0.00           O  
ATOM   2684  CB  LYS B1843      37.780  41.199  36.756  1.00  0.00           C  
ATOM   2685  CG  LYS B1843      37.795  42.675  36.393  1.00  0.00           C  
ATOM   2686  CD  LYS B1843      37.895  42.892  34.884  1.00  0.00           C  
ATOM   2687  CE  LYS B1843      39.202  42.354  34.314  1.00  0.00           C  
ATOM   2688  NZ  LYS B1843      39.243  42.501  32.820  1.00  0.00           N  
ATOM   2689  N   ALA B1844      39.664  40.585  39.315  1.00  0.00           N  
ATOM   2690  CA  ALA B1844      40.852  40.953  40.063  1.00  0.00           C  
ATOM   2691  C   ALA B1844      41.952  41.266  39.059  1.00  0.00           C  
ATOM   2692  O   ALA B1844      42.101  40.568  38.055  1.00  0.00           O  
ATOM   2693  CB  ALA B1844      41.281  39.804  40.962  1.00  0.00           C  
ATOM   2694  N   ASP B1845      42.712  42.326  39.315  1.00  0.00           N  
ATOM   2695  CA  ASP B1845      43.812  42.682  38.434  1.00  0.00           C  
ATOM   2696  C   ASP B1845      45.063  42.604  39.287  1.00  0.00           C  
ATOM   2697  O   ASP B1845      45.426  43.563  39.977  1.00  0.00           O  
ATOM   2698  CB  ASP B1845      43.658  44.099  37.871  1.00  0.00           C  
ATOM   2699  CG  ASP B1845      44.760  44.446  36.877  1.00  0.00           C  
ATOM   2700  OD1 ASP B1845      45.779  43.724  36.842  1.00  0.00           O  
ATOM   2701  OD2 ASP B1845      44.624  45.439  36.134  1.00  0.00           O  
ATOM   2702  N   LEU B1847      45.710  41.445  39.242  1.00  0.00           N  
ATOM   2703  CA  LEU B1847      46.910  41.200  40.028  1.00  0.00           C  
ATOM   2704  C   LEU B1847      48.171  41.220  39.182  1.00  0.00           C  
ATOM   2705  O   LEU B1847      49.203  40.685  39.586  1.00  0.00           O  
ATOM   2706  CB  LEU B1847      46.787  39.845  40.733  1.00  0.00           C  
ATOM   2707  CG  LEU B1847      45.569  39.695  41.646  1.00  0.00           C  
ATOM   2708  CD1 LEU B1847      45.455  38.263  42.165  1.00  0.00           C  
ATOM   2709  CD2 LEU B1847      45.699  40.683  42.798  1.00  0.00           C  
ATOM   2710  N   ARG B1848      48.093  41.844  38.013  1.00  0.00           N  
ATOM   2711  CA  ARG B1848      49.235  41.917  37.110  1.00  0.00           C  
ATOM   2712  C   ARG B1848      50.422  42.667  37.692  1.00  0.00           C  
ATOM   2713  O   ARG B1848      50.276  43.499  38.593  1.00  0.00           O  
ATOM   2714  CB  ARG B1848      48.842  42.600  35.805  1.00  0.00           C  
ATOM   2715  CG  ARG B1848      47.898  41.816  34.918  1.00  0.00           C  
ATOM   2716  CD  ARG B1848      47.548  42.645  33.695  1.00  0.00           C  
ATOM   2717  NE  ARG B1848      46.794  43.839  34.071  1.00  0.00           N  
ATOM   2718  CZ  ARG B1848      46.604  44.891  33.281  1.00  0.00           C  
ATOM   2719  NH1 ARG B1848      47.114  44.912  32.056  1.00  0.00           N  
ATOM   2720  NH2 ARG B1848      45.905  45.930  33.724  1.00  0.00           N  
ATOM   2721  N   ASN B1849      51.598  42.373  37.154  1.00  0.00           N  
ATOM   2722  CA  ASN B1849      52.817  43.039  37.585  1.00  0.00           C  
ATOM   2723  C   ASN B1849      52.938  44.363  36.832  1.00  0.00           C  
ATOM   2724  O   ASN B1849      53.786  44.527  35.952  1.00  0.00           O  
ATOM   2725  CB  ASN B1849      54.034  42.158  37.297  1.00  0.00           C  
ATOM   2726  CG  ASN B1849      55.318  42.779  37.793  1.00  0.00           C  
ATOM   2727  OD1 ASN B1849      55.409  43.184  38.951  1.00  0.00           O  
ATOM   2728  ND2 ASN B1849      56.320  42.858  36.921  1.00  0.00           N  
ATOM   2729  N   GLU B1869      52.054  45.294  37.174  1.00  0.00           N  
ATOM   2730  CA  GLU B1869      52.033  46.614  36.564  1.00  0.00           C  
ATOM   2731  C   GLU B1869      51.808  47.640  37.675  1.00  0.00           C  
ATOM   2732  O   GLU B1869      51.277  47.308  38.739  1.00  0.00           O  
ATOM   2733  CB  GLU B1869      50.893  46.717  35.543  1.00  0.00           C  
ATOM   2734  CG  GLU B1869      50.950  45.738  34.368  1.00  0.00           C  
ATOM   2735  CD  GLU B1869      52.092  46.015  33.406  1.00  0.00           C  
ATOM   2736  OE1 GLU B1869      52.472  47.196  33.253  1.00  0.00           O  
ATOM   2737  OE2 GLU B1869      52.602  45.055  32.787  1.00  0.00           O  
ATOM   2738  N   LYS B1870      52.208  48.882  37.434  1.00  0.00           N  
ATOM   2739  CA  LYS B1870      52.015  49.930  38.425  1.00  0.00           C  
ATOM   2740  C   LYS B1870      50.520  50.154  38.608  1.00  0.00           C  
ATOM   2741  O   LYS B1870      49.753  50.063  37.644  1.00  0.00           O  
ATOM   2742  CB  LYS B1870      52.672  51.228  37.965  1.00  0.00           C  
ATOM   2743  CG  LYS B1870      54.180  51.148  37.851  1.00  0.00           C  
ATOM   2744  CD  LYS B1870      54.770  52.470  37.401  1.00  0.00           C  
ATOM   2745  CE  LYS B1870      56.275  52.342  37.200  1.00  0.00           C  
ATOM   2746  NZ  LYS B1870      56.861  53.619  36.702  1.00  0.00           N  
ATOM   2747  N   ILE B1871      50.112  50.447  39.839  1.00  0.00           N  
ATOM   2748  CA  ILE B1871      48.705  50.674  40.127  1.00  0.00           C  
ATOM   2749  C   ILE B1871      48.122  51.784  39.251  1.00  0.00           C  
ATOM   2750  O   ILE B1871      46.974  51.694  38.816  1.00  0.00           O  
ATOM   2751  CB  ILE B1871      48.481  51.008  41.630  1.00  0.00           C  
ATOM   2752  CG1 ILE B1871      46.982  51.120  41.928  1.00  0.00           C  
ATOM   2753  CG2 ILE B1871      49.200  52.300  42.004  1.00  0.00           C  
ATOM   2754  CD1 ILE B1871      46.201  49.842  41.644  1.00  0.00           C  
ATOM   2755  N   GLY B1872      48.914  52.822  38.989  1.00  0.00           N  
ATOM   2756  CA  GLY B1872      48.439  53.921  38.162  1.00  0.00           C  
ATOM   2757  C   GLY B1872      48.161  53.496  36.730  1.00  0.00           C  
ATOM   2758  O   GLY B1872      47.356  54.108  36.030  1.00  0.00           O  
ATOM   2759  N   PHE B1873      48.859  52.453  36.294  1.00  0.00           N  
ATOM   2760  CA  PHE B1873      48.713  51.899  34.953  1.00  0.00           C  
ATOM   2761  C   PHE B1873      47.415  51.098  34.913  1.00  0.00           C  
ATOM   2762  O   PHE B1873      46.632  51.205  33.969  1.00  0.00           O  
ATOM   2763  CB  PHE B1873      49.893  50.970  34.651  1.00  0.00           C  
ATOM   2764  CG  PHE B1873      49.809  50.281  33.316  1.00  0.00           C  
ATOM   2765  CD1 PHE B1873      50.318  50.889  32.171  1.00  0.00           C  
ATOM   2766  CD2 PHE B1873      49.251  49.010  33.210  1.00  0.00           C  
ATOM   2767  CE1 PHE B1873      50.275  50.236  30.935  1.00  0.00           C  
ATOM   2768  CE2 PHE B1873      49.203  48.347  31.981  1.00  0.00           C  
ATOM   2769  CZ  PHE B1873      49.718  48.961  30.841  1.00  0.00           C  
ATOM   2770  N   LYS B1874      47.198  50.294  35.946  1.00  0.00           N  
ATOM   2771  CA  LYS B1874      45.983  49.480  36.023  1.00  0.00           C  
ATOM   2772  C   LYS B1874      44.739  50.356  36.070  1.00  0.00           C  
ATOM   2773  O   LYS B1874      43.761  50.105  35.364  1.00  0.00           O  
ATOM   2774  CB  LYS B1874      46.005  48.601  37.269  1.00  0.00           C  
ATOM   2775  CG  LYS B1874      47.170  47.627  37.328  1.00  0.00           C  
ATOM   2776  CD  LYS B1874      47.081  46.798  38.593  1.00  0.00           C  
ATOM   2777  CE  LYS B1874      48.261  45.853  38.729  1.00  0.00           C  
ATOM   2778  NZ  LYS B1874      48.102  45.033  39.968  1.00  0.00           N  
ATOM   2779  N   ILE B1875      44.767  51.381  36.917  1.00  0.00           N  
ATOM   2780  CA  ILE B1875      43.620  52.276  37.035  1.00  0.00           C  
ATOM   2781  C   ILE B1875      43.279  52.920  35.690  1.00  0.00           C  
ATOM   2782  O   ILE B1875      42.114  52.974  35.303  1.00  0.00           O  
ATOM   2783  CB  ILE B1875      43.873  53.390  38.094  1.00  0.00           C  
ATOM   2784  CG1 ILE B1875      44.012  52.759  39.479  1.00  0.00           C  
ATOM   2785  CG2 ILE B1875      42.715  54.389  38.093  1.00  0.00           C  
ATOM   2786  CD1 ILE B1875      44.402  53.743  40.591  1.00  0.00           C  
ATOM   2787  N   ARG B1876      44.285  53.399  34.966  1.00  0.00           N  
ATOM   2788  CA  ARG B1876      44.005  54.030  33.685  1.00  0.00           C  
ATOM   2789  C   ARG B1876      43.368  53.043  32.708  1.00  0.00           C  
ATOM   2790  O   ARG B1876      42.425  53.384  32.000  1.00  0.00           O  
ATOM   2791  CB  ARG B1876      45.286  54.611  33.069  1.00  0.00           C  
ATOM   2792  CG  ARG B1876      45.059  55.365  31.757  1.00  0.00           C  
ATOM   2793  CD  ARG B1876      44.014  56.465  31.923  1.00  0.00           C  
ATOM   2794  NE  ARG B1876      43.700  57.143  30.668  1.00  0.00           N  
ATOM   2795  CZ  ARG B1876      42.606  57.877  30.467  1.00  0.00           C  
ATOM   2796  NH1 ARG B1876      41.710  58.034  31.436  1.00  0.00           N  
ATOM   2797  NH2 ARG B1876      42.404  58.457  29.293  1.00  0.00           N  
ATOM   2798  N   GLU B1877      43.873  51.815  32.681  1.00  0.00           N  
ATOM   2799  CA  GLU B1877      43.332  50.818  31.765  1.00  0.00           C  
ATOM   2800  C   GLU B1877      41.841  50.584  31.991  1.00  0.00           C  
ATOM   2801  O   GLU B1877      41.038  50.630  31.053  1.00  0.00           O  
ATOM   2802  CB  GLU B1877      44.088  49.498  31.920  1.00  0.00           C  
ATOM   2803  CG  GLU B1877      43.608  48.393  31.004  1.00  0.00           C  
ATOM   2804  CD  GLU B1877      44.359  47.100  31.245  1.00  0.00           C  
ATOM   2805  OE1 GLU B1877      45.608  47.143  31.242  1.00  0.00           O  
ATOM   2806  OE2 GLU B1877      43.710  46.042  31.439  1.00  0.00           O  
ATOM   2807  N   HIS B1878      41.463  50.352  33.238  1.00  0.00           N  
ATOM   2808  CA  HIS B1878      40.069  50.094  33.534  1.00  0.00           C  
ATOM   2809  C   HIS B1878      39.201  51.328  33.397  1.00  0.00           C  
ATOM   2810  O   HIS B1878      38.027  51.229  33.049  1.00  0.00           O  
ATOM   2811  CB  HIS B1878      39.966  49.457  34.918  1.00  0.00           C  
ATOM   2812  CG  HIS B1878      40.739  48.180  35.019  1.00  0.00           C  
ATOM   2813  ND1 HIS B1878      41.836  48.029  35.832  1.00  0.00           N  
ATOM   2814  CD2 HIS B1878      40.629  47.023  34.318  1.00  0.00           C  
ATOM   2815  CE1 HIS B1878      42.380  46.842  35.625  1.00  0.00           C  
ATOM   2816  NE2 HIS B1878      41.667  46.215  34.708  1.00  0.00           N  
ATOM   2817  N   THR B1879      39.781  52.501  33.636  1.00  0.00           N  
ATOM   2818  CA  THR B1879      39.022  53.738  33.497  1.00  0.00           C  
ATOM   2819  C   THR B1879      38.657  53.919  32.029  1.00  0.00           C  
ATOM   2820  O   THR B1879      37.519  54.261  31.701  1.00  0.00           O  
ATOM   2821  CB  THR B1879      39.848  54.953  33.989  1.00  0.00           C  
ATOM   2822  OG1 THR B1879      40.025  54.854  35.407  1.00  0.00           O  
ATOM   2823  CG2 THR B1879      39.140  56.261  33.663  1.00  0.00           C  
ATOM   2824  N   LEU B1880      39.624  53.675  31.149  1.00  0.00           N  
ATOM   2825  CA  LEU B1880      39.397  53.788  29.715  1.00  0.00           C  
ATOM   2826  C   LEU B1880      38.389  52.758  29.237  1.00  0.00           C  
ATOM   2827  O   LEU B1880      37.719  52.978  28.236  1.00  0.00           O  
ATOM   2828  CB  LEU B1880      40.706  53.617  28.939  1.00  0.00           C  
ATOM   2829  CG  LEU B1880      41.526  54.896  28.769  1.00  0.00           C  
ATOM   2830  CD1 LEU B1880      42.904  54.565  28.196  1.00  0.00           C  
ATOM   2831  CD2 LEU B1880      40.769  55.844  27.849  1.00  0.00           C  
ATOM   2832  N   ARG B1881      38.293  51.633  29.943  1.00  0.00           N  
ATOM   2833  CA  ARG B1881      37.333  50.594  29.576  1.00  0.00           C  
ATOM   2834  C   ARG B1881      35.959  50.906  30.154  1.00  0.00           C  
ATOM   2835  O   ARG B1881      35.001  50.151  29.958  1.00  0.00           O  
ATOM   2836  CB  ARG B1881      37.795  49.225  30.073  1.00  0.00           C  
ATOM   2837  CG  ARG B1881      38.716  48.486  29.124  1.00  0.00           C  
ATOM   2838  CD  ARG B1881      38.058  48.232  27.767  1.00  0.00           C  
ATOM   2839  NE  ARG B1881      38.901  47.396  26.916  1.00  0.00           N  
ATOM   2840  CZ  ARG B1881      38.857  46.067  26.890  1.00  0.00           C  
ATOM   2841  NH1 ARG B1881      38.004  45.408  27.663  1.00  0.00           N  
ATOM   2842  NH2 ARG B1881      39.672  45.396  26.091  1.00  0.00           N  
ATOM   2843  N   ARG B1882      35.874  52.016  30.879  1.00  0.00           N  
ATOM   2844  CA  ARG B1882      34.626  52.478  31.488  1.00  0.00           C  
ATOM   2845  C   ARG B1882      34.043  51.531  32.536  1.00  0.00           C  
ATOM   2846  O   ARG B1882      32.826  51.352  32.626  1.00  0.00           O  
ATOM   2847  CB  ARG B1882      33.581  52.761  30.400  1.00  0.00           C  
ATOM   2848  CG  ARG B1882      34.101  53.595  29.224  1.00  0.00           C  
ATOM   2849  CD  ARG B1882      34.913  54.792  29.690  1.00  0.00           C  
ATOM   2850  NE  ARG B1882      35.218  55.709  28.593  1.00  0.00           N  
ATOM   2851  CZ  ARG B1882      36.090  56.709  28.679  1.00  0.00           C  
ATOM   2852  NH1 ARG B1882      36.746  56.920  29.809  1.00  0.00           N  
ATOM   2853  NH2 ARG B1882      36.297  57.509  27.640  1.00  0.00           N  
ATOM   2854  N   VAL B1883      34.915  50.920  33.328  1.00  0.00           N  
ATOM   2855  CA  VAL B1883      34.473  50.038  34.408  1.00  0.00           C  
ATOM   2856  C   VAL B1883      33.929  50.993  35.477  1.00  0.00           C  
ATOM   2857  O   VAL B1883      34.630  51.904  35.907  1.00  0.00           O  
ATOM   2858  CB  VAL B1883      35.662  49.232  34.985  1.00  0.00           C  
ATOM   2859  CG1 VAL B1883      35.213  48.421  36.195  1.00  0.00           C  
ATOM   2860  CG2 VAL B1883      36.244  48.318  33.909  1.00  0.00           C  
ATOM   2861  N   PRO B1884      32.665  50.812  35.905  1.00  0.00           N  
ATOM   2862  CA  PRO B1884      32.060  51.689  36.917  1.00  0.00           C  
ATOM   2863  C   PRO B1884      32.885  51.977  38.177  1.00  0.00           C  
ATOM   2864  O   PRO B1884      33.118  53.139  38.531  1.00  0.00           O  
ATOM   2865  CB  PRO B1884      30.750  50.977  37.261  1.00  0.00           C  
ATOM   2866  CG  PRO B1884      30.395  50.281  35.989  1.00  0.00           C  
ATOM   2867  CD  PRO B1884      31.723  49.758  35.487  1.00  0.00           C  
ATOM   2868  N   TYR B1885      33.320  50.919  38.851  1.00  0.00           N  
ATOM   2869  CA  TYR B1885      34.062  51.081  40.098  1.00  0.00           C  
ATOM   2870  C   TYR B1885      35.377  50.348  40.133  1.00  0.00           C  
ATOM   2871  O   TYR B1885      35.496  49.220  39.665  1.00  0.00           O  
ATOM   2872  CB  TYR B1885      33.216  50.596  41.273  1.00  0.00           C  
ATOM   2873  CG  TYR B1885      31.920  51.333  41.423  1.00  0.00           C  
ATOM   2874  CD1 TYR B1885      31.875  52.562  42.074  1.00  0.00           C  
ATOM   2875  CD2 TYR B1885      30.744  50.834  40.863  1.00  0.00           C  
ATOM   2876  CE1 TYR B1885      30.702  53.280  42.164  1.00  0.00           C  
ATOM   2877  CE2 TYR B1885      29.564  51.544  40.944  1.00  0.00           C  
ATOM   2878  CZ  TYR B1885      29.548  52.769  41.595  1.00  0.00           C  
ATOM   2879  OH  TYR B1885      28.387  53.487  41.676  1.00  0.00           O  
ATOM   2880  N   MET B1886      36.365  50.996  40.729  1.00  0.00           N  
ATOM   2881  CA  MET B1886      37.680  50.408  40.853  1.00  0.00           C  
ATOM   2882  C   MET B1886      38.039  50.445  42.319  1.00  0.00           C  
ATOM   2883  O   MET B1886      37.986  51.502  42.950  1.00  0.00           O  
ATOM   2884  CB  MET B1886      38.682  51.199  40.017  1.00  0.00           C  
ATOM   2885  CG  MET B1886      38.503  50.946  38.527  1.00  0.00           C  
ATOM   2886  SD  MET B1886      39.206  52.227  37.538  1.00  0.00           S  
ATOM   2887  CE  MET B1886      37.808  53.355  37.481  1.00  0.00           C  
ATOM   2888  N   LEU B1887      38.358  49.276  42.865  1.00  0.00           N  
ATOM   2889  CA  LEU B1887      38.723  49.172  44.262  1.00  0.00           C  
ATOM   2890  C   LEU B1887      40.224  48.947  44.337  1.00  0.00           C  
ATOM   2891  O   LEU B1887      40.756  48.025  43.718  1.00  0.00           O  
ATOM   2892  CB  LEU B1887      37.974  48.014  44.934  1.00  0.00           C  
ATOM   2893  CG  LEU B1887      36.445  47.976  44.803  1.00  0.00           C  
ATOM   2894  CD1 LEU B1887      35.879  46.922  45.759  1.00  0.00           C  
ATOM   2895  CD2 LEU B1887      35.844  49.321  45.096  1.00  0.00           C  
ATOM   2896  N   VAL B1888      40.905  49.808  45.086  1.00  0.00           N  
ATOM   2897  CA  VAL B1888      42.351  49.710  45.236  1.00  0.00           C  
ATOM   2898  C   VAL B1888      42.680  49.247  46.648  1.00  0.00           C  
ATOM   2899  O   VAL B1888      42.162  49.794  47.623  1.00  0.00           O  
ATOM   2900  CB  VAL B1888      43.035  51.073  44.984  1.00  0.00           C  
ATOM   2901  CG1 VAL B1888      44.543  50.939  45.153  1.00  0.00           C  
ATOM   2902  CG2 VAL B1888      42.704  51.569  43.582  1.00  0.00           C  
ATOM   2903  N   CYS B1889      43.549  48.249  46.751  1.00  0.00           N  
ATOM   2904  CA  CYS B1889      43.923  47.703  48.047  1.00  0.00           C  
ATOM   2905  C   CYS B1889      45.403  47.849  48.377  1.00  0.00           C  
ATOM   2906  O   CYS B1889      46.256  47.204  47.771  1.00  0.00           O  
ATOM   2907  CB  CYS B1889      43.537  46.223  48.117  1.00  0.00           C  
ATOM   2908  SG  CYS B1889      41.759  45.936  47.954  1.00  0.00           S  
ATOM   2909  N   GLY B1890      45.693  48.725  49.331  1.00  0.00           N  
ATOM   2910  CA  GLY B1890      47.056  48.917  49.787  1.00  0.00           C  
ATOM   2911  C   GLY B1890      47.120  48.289  51.169  1.00  0.00           C  
ATOM   2912  O   GLY B1890      46.153  47.687  51.605  1.00  0.00           O  
ATOM   2913  N   ASP B1891      48.253  48.403  51.858  1.00  0.00           N  
ATOM   2914  CA  ASP B1891      48.377  47.791  53.188  1.00  0.00           C  
ATOM   2915  C   ASP B1891      47.332  48.305  54.159  1.00  0.00           C  
ATOM   2916  O   ASP B1891      46.760  47.512  54.929  1.00  0.00           O  
ATOM   2917  CB  ASP B1891      49.770  48.020  53.762  1.00  0.00           C  
ATOM   2918  CG  ASP B1891      50.853  47.267  53.008  1.00  0.00           C  
ATOM   2919  OD1 ASP B1891      50.578  46.126  52.546  1.00  0.00           O  
ATOM   2920  OD2 ASP B1891      51.977  47.800  52.894  1.00  0.00           O  
ATOM   2921  N   LYS B1892      47.063  49.612  54.133  1.00  0.00           N  
ATOM   2922  CA  LYS B1892      46.076  50.158  55.068  1.00  0.00           C  
ATOM   2923  C   LYS B1892      44.682  49.548  54.853  1.00  0.00           C  
ATOM   2924  O   LYS B1892      43.909  49.406  55.805  1.00  0.00           O  
ATOM   2925  CB  LYS B1892      46.038  51.692  54.992  1.00  0.00           C  
ATOM   2926  CG  LYS B1892      45.454  52.322  53.718  1.00  0.00           C  
ATOM   2927  CD  LYS B1892      45.592  53.844  53.773  1.00  0.00           C  
ATOM   2928  CE  LYS B1892      44.924  54.503  52.597  1.00  0.00           C  
ATOM   2929  NZ  LYS B1892      45.118  55.958  52.603  1.00  0.00           N  
ATOM   2930  N   GLU B1893      44.356  49.198  53.612  1.00  0.00           N  
ATOM   2931  CA  GLU B1893      43.053  48.609  53.317  1.00  0.00           C  
ATOM   2932  C   GLU B1893      42.991  47.201  53.922  1.00  0.00           C  
ATOM   2933  O   GLU B1893      41.999  46.798  54.537  1.00  0.00           O  
ATOM   2934  CB  GLU B1893      42.842  48.535  51.803  1.00  0.00           C  
ATOM   2935  CG  GLU B1893      42.325  49.816  51.177  1.00  0.00           C  
ATOM   2936  CD  GLU B1893      43.344  50.932  51.255  1.00  0.00           C  
ATOM   2937  OE1 GLU B1893      44.509  50.672  50.851  1.00  0.00           O  
ATOM   2938  OE2 GLU B1893      42.952  52.039  51.695  1.00  0.00           O  
ATOM   2939  N   VAL B1894      44.063  46.449  53.724  1.00  0.00           N  
ATOM   2940  CA  VAL B1894      44.118  45.085  54.248  1.00  0.00           C  
ATOM   2941  C   VAL B1894      43.994  45.053  55.776  1.00  0.00           C  
ATOM   2942  O   VAL B1894      43.190  44.306  56.338  1.00  0.00           O  
ATOM   2943  CB  VAL B1894      45.449  44.394  53.861  1.00  0.00           C  
ATOM   2944  CG1 VAL B1894      45.499  42.955  54.413  1.00  0.00           C  
ATOM   2945  CG2 VAL B1894      45.593  44.369  52.356  1.00  0.00           C  
ATOM   2946  N   GLU B1895      44.795  45.877  56.452  1.00  0.00           N  
ATOM   2947  CA  GLU B1895      44.759  45.916  57.918  1.00  0.00           C  
ATOM   2948  C   GLU B1895      43.421  46.407  58.431  1.00  0.00           C  
ATOM   2949  O   GLU B1895      42.954  46.004  59.497  1.00  0.00           O  
ATOM   2950  CB  GLU B1895      45.884  46.817  58.452  1.00  0.00           C  
ATOM   2951  CG  GLU B1895      47.273  46.392  58.038  1.00  0.00           C  
ATOM   2952  CD  GLU B1895      47.604  44.976  58.524  1.00  0.00           C  
ATOM   2953  OE1 GLU B1895      47.361  44.688  59.728  1.00  0.00           O  
ATOM   2954  OE2 GLU B1895      48.106  44.181  57.698  1.00  0.00           O  
ATOM   2955  N   SER B1896      42.801  47.263  57.643  1.00  0.00           N  
ATOM   2956  CA  SER B1896      41.529  47.887  57.981  1.00  0.00           C  
ATOM   2957  C   SER B1896      40.287  47.087  57.633  1.00  0.00           C  
ATOM   2958  O   SER B1896      39.236  47.229  58.273  1.00  0.00           O  
ATOM   2959  CB  SER B1896      41.449  49.237  57.278  1.00  0.00           C  
ATOM   2960  OG  SER B1896      40.124  49.723  57.260  1.00  0.00           O  
ATOM   2961  N   GLY B1898      40.395  46.242  56.620  1.00  0.00           N  
ATOM   2962  CA  GLY B1898      39.259  45.457  56.186  1.00  0.00           C  
ATOM   2963  C   GLY B1898      38.371  46.324  55.303  1.00  0.00           C  
ATOM   2964  O   GLY B1898      37.177  46.055  55.160  1.00  0.00           O  
ATOM   2965  N   LYS B1899      38.951  47.365  54.710  1.00  0.00           N  
ATOM   2966  CA  LYS B1899      38.215  48.292  53.847  1.00  0.00           C  
ATOM   2967  C   LYS B1899      38.796  48.293  52.439  1.00  0.00           C  
ATOM   2968  O   LYS B1899      39.689  47.512  52.131  1.00  0.00           O  
ATOM   2969  CB  LYS B1899      38.290  49.716  54.415  1.00  0.00           C  
ATOM   2970  CG  LYS B1899      37.625  49.917  55.764  1.00  0.00           C  
ATOM   2971  CD  LYS B1899      37.652  51.389  56.164  1.00  0.00           C  
ATOM   2972  CE  LYS B1899      37.234  51.596  57.619  1.00  0.00           C  
ATOM   2973  NZ  LYS B1899      35.886  51.020  57.925  1.00  0.00           N  
ATOM   2974  N   VAL B1900      38.274  49.172  51.589  1.00  0.00           N  
ATOM   2975  CA  VAL B1900      38.759  49.305  50.220  1.00  0.00           C  
ATOM   2976  C   VAL B1900      38.693  50.759  49.783  1.00  0.00           C  
ATOM   2977  O   VAL B1900      37.798  51.494  50.197  1.00  0.00           O  
ATOM   2978  CB  VAL B1900      37.928  48.467  49.208  1.00  0.00           C  
ATOM   2979  CG1 VAL B1900      38.159  46.991  49.440  1.00  0.00           C  
ATOM   2980  CG2 VAL B1900      36.446  48.801  49.335  1.00  0.00           C  
ATOM   2981  N   ALA B1901      39.648  51.163  48.952  1.00  0.00           N  
ATOM   2982  CA  ALA B1901      39.698  52.527  48.425  1.00  0.00           C  
ATOM   2983  C   ALA B1901      38.877  52.485  47.143  1.00  0.00           C  
ATOM   2984  O   ALA B1901      39.173  51.705  46.248  1.00  0.00           O  
ATOM   2985  CB  ALA B1901      41.141  52.922  48.116  1.00  0.00           C  
ATOM   2986  N   VAL B1902      37.862  53.335  47.047  1.00  0.00           N  
ATOM   2987  CA  VAL B1902      36.983  53.320  45.883  1.00  0.00           C  
ATOM   2988  C   VAL B1902      37.025  54.559  44.994  1.00  0.00           C  
ATOM   2989  O   VAL B1902      36.964  55.688  45.484  1.00  0.00           O  
ATOM   2990  CB  VAL B1902      35.516  53.120  46.338  1.00  0.00           C  
ATOM   2991  CG1 VAL B1902      34.601  52.936  45.136  1.00  0.00           C  
ATOM   2992  CG2 VAL B1902      35.420  51.933  47.278  1.00  0.00           C  
ATOM   2993  N   ARG B1903      37.135  54.349  43.686  1.00  0.00           N  
ATOM   2994  CA  ARG B1903      37.108  55.467  42.742  1.00  0.00           C  
ATOM   2995  C   ARG B1903      36.263  55.028  41.551  1.00  0.00           C  
ATOM   2996  O   ARG B1903      36.066  53.827  41.327  1.00  0.00           O  
ATOM   2997  CB  ARG B1903      38.512  55.875  42.272  1.00  0.00           C  
ATOM   2998  CG  ARG B1903      39.147  54.950  41.244  1.00  0.00           C  
ATOM   2999  CD  ARG B1903      40.588  55.378  40.930  1.00  0.00           C  
ATOM   3000  NE  ARG B1903      40.681  56.449  39.940  1.00  0.00           N  
ATOM   3001  CZ  ARG B1903      41.004  57.707  40.213  1.00  0.00           C  
ATOM   3002  NH1 ARG B1903      41.268  58.074  41.461  1.00  0.00           N  
ATOM   3003  NH2 ARG B1903      41.074  58.599  39.232  1.00  0.00           N  
ATOM   3004  N   THR B1904      35.772  55.994  40.785  1.00  0.00           N  
ATOM   3005  CA  THR B1904      34.928  55.675  39.638  1.00  0.00           C  
ATOM   3006  C   THR B1904      35.565  56.010  38.298  1.00  0.00           C  
ATOM   3007  O   THR B1904      36.581  56.695  38.227  1.00  0.00           O  
ATOM   3008  CB  THR B1904      33.583  56.412  39.720  1.00  0.00           C  
ATOM   3009  OG1 THR B1904      33.761  57.785  39.341  1.00  0.00           O  
ATOM   3010  CG2 THR B1904      33.027  56.341  41.131  1.00  0.00           C  
ATOM   3011  N   ARG B1905      34.941  55.517  37.232  1.00  0.00           N  
ATOM   3012  CA  ARG B1905      35.416  55.748  35.877  1.00  0.00           C  
ATOM   3013  C   ARG B1905      35.342  57.227  35.494  1.00  0.00           C  
ATOM   3014  O   ARG B1905      35.961  57.640  34.514  1.00  0.00           O  
ATOM   3015  CB  ARG B1905      34.585  54.921  34.892  1.00  0.00           C  
ATOM   3016  CG  ARG B1905      33.114  55.210  35.000  1.00  0.00           C  
ATOM   3017  CD  ARG B1905      32.280  54.266  34.150  1.00  0.00           C  
ATOM   3018  NE  ARG B1905      30.861  54.435  34.444  1.00  0.00           N  
ATOM   3019  CZ  ARG B1905      29.896  53.679  33.931  1.00  0.00           C  
ATOM   3020  NH1 ARG B1905      30.199  52.694  33.087  1.00  0.00           N  
ATOM   3021  NH2 ARG B1905      28.633  53.902  34.275  1.00  0.00           N  
ATOM   3022  N   ARG B1906      34.574  58.007  36.257  1.00  0.00           N  
ATOM   3023  CA  ARG B1906      34.437  59.447  36.002  1.00  0.00           C  
ATOM   3024  C   ARG B1906      35.559  60.201  36.704  1.00  0.00           C  
ATOM   3025  O   ARG B1906      35.725  61.412  36.517  1.00  0.00           O  
ATOM   3026  CB  ARG B1906      33.106  59.984  36.535  1.00  0.00           C  
ATOM   3027  CG  ARG B1906      31.865  59.452  35.861  1.00  0.00           C  
ATOM   3028  CD  ARG B1906      31.719  59.956  34.449  1.00  0.00           C  
ATOM   3029  NE  ARG B1906      30.434  59.535  33.897  1.00  0.00           N  
ATOM   3030  CZ  ARG B1906      30.017  59.816  32.670  1.00  0.00           C  
ATOM   3031  NH1 ARG B1906      30.785  60.528  31.855  1.00  0.00           N  
ATOM   3032  NH2 ARG B1906      28.835  59.378  32.258  1.00  0.00           N  
ATOM   3033  N   GLY B1907      36.317  59.490  37.530  1.00  0.00           N  
ATOM   3034  CA  GLY B1907      37.410  60.132  38.237  1.00  0.00           C  
ATOM   3035  C   GLY B1907      37.050  60.578  39.641  1.00  0.00           C  
ATOM   3036  O   GLY B1907      37.815  61.307  40.276  1.00  0.00           O  
ATOM   3037  N   LYS B1909      35.892  60.159  40.138  1.00  0.00           N  
ATOM   3038  CA  LYS B1909      35.492  60.539  41.484  1.00  0.00           C  
ATOM   3039  C   LYS B1909      36.184  59.623  42.486  1.00  0.00           C  
ATOM   3040  O   LYS B1909      36.231  58.402  42.308  1.00  0.00           O  
ATOM   3041  CB  LYS B1909      33.965  60.458  41.635  1.00  0.00           C  
ATOM   3042  CG  LYS B1909      33.423  61.109  42.906  1.00  0.00           C  
ATOM   3043  CD  LYS B1909      32.061  61.762  42.649  1.00  0.00           C  
ATOM   3044  CE  LYS B1909      31.570  62.555  43.860  1.00  0.00           C  
ATOM   3045  NZ  LYS B1909      30.371  63.403  43.547  1.00  0.00           N  
ATOM   3046  N   ASP B1910      36.741  60.230  43.527  1.00  0.00           N  
ATOM   3047  CA  ASP B1910      37.443  59.501  44.575  1.00  0.00           C  
ATOM   3048  C   ASP B1910      36.506  59.427  45.777  1.00  0.00           C  
ATOM   3049  O   ASP B1910      36.248  60.440  46.424  1.00  0.00           O  
ATOM   3050  CB  ASP B1910      38.713  60.264  44.951  1.00  0.00           C  
ATOM   3051  CG  ASP B1910      39.578  59.519  45.949  1.00  0.00           C  
ATOM   3052  OD1 ASP B1910      39.045  58.691  46.724  1.00  0.00           O  
ATOM   3053  OD2 ASP B1910      40.800  59.787  45.969  1.00  0.00           O  
ATOM   3054  N   LEU B1913      36.000  58.234  46.073  1.00  0.00           N  
ATOM   3055  CA  LEU B1913      35.074  58.057  47.185  1.00  0.00           C  
ATOM   3056  C   LEU B1913      35.766  57.703  48.504  1.00  0.00           C  
ATOM   3057  O   LEU B1913      35.115  57.555  49.535  1.00  0.00           O  
ATOM   3058  CB  LEU B1913      34.036  56.985  46.828  1.00  0.00           C  
ATOM   3059  CG  LEU B1913      33.348  57.167  45.465  1.00  0.00           C  
ATOM   3060  CD1 LEU B1913      32.334  56.058  45.249  1.00  0.00           C  
ATOM   3061  CD2 LEU B1913      32.668  58.522  45.394  1.00  0.00           C  
ATOM   3062  N   GLY B1914      37.085  57.571  48.467  1.00  0.00           N  
ATOM   3063  CA  GLY B1914      37.826  57.253  49.676  1.00  0.00           C  
ATOM   3064  C   GLY B1914      37.669  55.821  50.144  1.00  0.00           C  
ATOM   3065  O   GLY B1914      37.253  54.950  49.384  1.00  0.00           O  
ATOM   3066  N   SER B1915      38.006  55.577  51.405  1.00  0.00           N  
ATOM   3067  CA  SER B1915      37.904  54.241  51.974  1.00  0.00           C  
ATOM   3068  C   SER B1915      36.500  53.928  52.454  1.00  0.00           C  
ATOM   3069  O   SER B1915      35.864  54.732  53.137  1.00  0.00           O  
ATOM   3070  CB  SER B1915      38.893  54.089  53.130  1.00  0.00           C  
ATOM   3071  OG  SER B1915      40.220  54.215  52.652  1.00  0.00           O  
ATOM   3072  N   MET B1916      36.014  52.746  52.096  1.00  0.00           N  
ATOM   3073  CA  MET B1916      34.680  52.332  52.487  1.00  0.00           C  
ATOM   3074  C   MET B1916      34.718  50.904  52.995  1.00  0.00           C  
ATOM   3075  O   MET B1916      35.592  50.121  52.616  1.00  0.00           O  
ATOM   3076  CB  MET B1916      33.726  52.400  51.290  1.00  0.00           C  
ATOM   3077  CG  MET B1916      33.608  53.764  50.628  1.00  0.00           C  
ATOM   3078  SD  MET B1916      32.511  53.695  49.176  1.00  0.00           S  
ATOM   3079  CE  MET B1916      30.908  53.848  49.964  1.00  0.00           C  
ATOM   3080  N   ASP B1917      33.762  50.570  53.852  1.00  0.00           N  
ATOM   3081  CA  ASP B1917      33.663  49.221  54.380  1.00  0.00           C  
ATOM   3082  C   ASP B1917      33.196  48.327  53.246  1.00  0.00           C  
ATOM   3083  O   ASP B1917      32.322  48.708  52.468  1.00  0.00           O  
ATOM   3084  CB  ASP B1917      32.663  49.171  55.530  1.00  0.00           C  
ATOM   3085  CG  ASP B1917      33.251  49.680  56.825  1.00  0.00           C  
ATOM   3086  OD1 ASP B1917      34.248  49.084  57.290  1.00  0.00           O  
ATOM   3087  OD2 ASP B1917      32.727  50.672  57.377  1.00  0.00           O  
ATOM   3088  N   VAL B1918      33.781  47.141  53.158  1.00  0.00           N  
ATOM   3089  CA  VAL B1918      33.443  46.198  52.106  1.00  0.00           C  
ATOM   3090  C   VAL B1918      31.960  45.846  52.031  1.00  0.00           C  
ATOM   3091  O   VAL B1918      31.391  45.804  50.945  1.00  0.00           O  
ATOM   3092  CB  VAL B1918      34.269  44.904  52.249  1.00  0.00           C  
ATOM   3093  CG1 VAL B1918      33.841  43.888  51.200  1.00  0.00           C  
ATOM   3094  CG2 VAL B1918      35.756  45.224  52.098  1.00  0.00           C  
ATOM   3095  N   ASN B1929      31.323  45.590  53.168  1.00  0.00           N  
ATOM   3096  CA  ASN B1929      29.905  45.240  53.143  1.00  0.00           C  
ATOM   3097  C   ASN B1929      29.057  46.433  52.739  1.00  0.00           C  
ATOM   3098  O   ASN B1929      27.977  46.277  52.166  1.00  0.00           O  
ATOM   3099  CB  ASN B1929      29.446  44.718  54.504  1.00  0.00           C  
ATOM   3100  CG  ASN B1929      30.157  43.446  54.902  1.00  0.00           C  
ATOM   3101  OD1 ASN B1929      30.614  42.685  54.047  1.00  0.00           O  
ATOM   3102  ND2 ASN B1929      30.242  43.195  56.204  1.00  0.00           N  
ATOM   3103  N   GLU B1930      29.550  47.628  53.041  1.00  0.00           N  
ATOM   3104  CA  GLU B1930      28.830  48.841  52.699  1.00  0.00           C  
ATOM   3105  C   GLU B1930      28.817  48.985  51.180  1.00  0.00           C  
ATOM   3106  O   GLU B1930      27.782  49.280  50.582  1.00  0.00           O  
ATOM   3107  CB  GLU B1930      29.511  50.052  53.323  1.00  0.00           C  
ATOM   3108  CG  GLU B1930      28.711  51.330  53.207  1.00  0.00           C  
ATOM   3109  CD  GLU B1930      29.524  52.552  53.575  1.00  0.00           C  
ATOM   3110  OE1 GLU B1930      30.371  52.445  54.491  1.00  0.00           O  
ATOM   3111  OE2 GLU B1930      29.312  53.619  52.961  1.00  0.00           O  
ATOM   3112  N   VAL B1931      29.970  48.769  50.557  1.00  0.00           N  
ATOM   3113  CA  VAL B1931      30.059  48.881  49.108  1.00  0.00           C  
ATOM   3114  C   VAL B1931      29.223  47.800  48.424  1.00  0.00           C  
ATOM   3115  O   VAL B1931      28.556  48.068  47.429  1.00  0.00           O  
ATOM   3116  CB  VAL B1931      31.527  48.796  48.606  1.00  0.00           C  
ATOM   3117  CG1 VAL B1931      32.331  49.965  49.150  1.00  0.00           C  
ATOM   3118  CG2 VAL B1931      32.156  47.500  49.031  1.00  0.00           C  
ATOM   3119  N   ILE B1934      29.246  46.586  48.963  1.00  0.00           N  
ATOM   3120  CA  ILE B1934      28.470  45.497  48.376  1.00  0.00           C  
ATOM   3121  C   ILE B1934      26.981  45.832  48.373  1.00  0.00           C  
ATOM   3122  O   ILE B1934      26.295  45.647  47.366  1.00  0.00           O  
ATOM   3123  CB  ILE B1934      28.685  44.169  49.144  1.00  0.00           C  
ATOM   3124  CG1 ILE B1934      30.112  43.673  48.916  1.00  0.00           C  
ATOM   3125  CG2 ILE B1934      27.673  43.120  48.691  1.00  0.00           C  
ATOM   3126  CD1 ILE B1934      30.420  42.345  49.561  1.00  0.00           C  
ATOM   3127  N   GLU B1950      26.481  46.324  49.502  1.00  0.00           N  
ATOM   3128  CA  GLU B1950      25.071  46.669  49.599  1.00  0.00           C  
ATOM   3129  C   GLU B1950      24.695  47.833  48.692  1.00  0.00           C  
ATOM   3130  O   GLU B1950      23.610  47.844  48.113  1.00  0.00           O  
ATOM   3131  CB  GLU B1950      24.707  46.973  51.058  1.00  0.00           C  
ATOM   3132  CG  GLU B1950      24.557  45.706  51.893  1.00  0.00           C  
ATOM   3133  CD  GLU B1950      24.550  45.954  53.394  1.00  0.00           C  
ATOM   3134  OE1 GLU B1950      23.808  46.849  53.857  1.00  0.00           O  
ATOM   3135  OE2 GLU B1950      25.281  45.234  54.113  1.00  0.00           O  
ATOM   3136  N   LYS B1951      25.589  48.810  48.567  1.00  0.00           N  
ATOM   3137  CA  LYS B1951      25.330  49.958  47.707  1.00  0.00           C  
ATOM   3138  C   LYS B1951      25.323  49.518  46.241  1.00  0.00           C  
ATOM   3139  O   LYS B1951      24.497  49.984  45.448  1.00  0.00           O  
ATOM   3140  CB  LYS B1951      26.390  51.037  47.927  1.00  0.00           C  
ATOM   3141  CG  LYS B1951      26.247  51.798  49.239  1.00  0.00           C  
ATOM   3142  CD  LYS B1951      27.438  52.721  49.449  1.00  0.00           C  
ATOM   3143  CE  LYS B1951      27.275  53.603  50.671  1.00  0.00           C  
ATOM   3144  NZ  LYS B1951      26.153  54.559  50.505  1.00  0.00           N  
ATOM   3145  N   LEU B1952      26.233  48.612  45.891  1.00  0.00           N  
ATOM   3146  CA  LEU B1952      26.322  48.099  44.523  1.00  0.00           C  
ATOM   3147  C   LEU B1952      25.099  47.261  44.180  1.00  0.00           C  
ATOM   3148  O   LEU B1952      24.532  47.385  43.094  1.00  0.00           O  
ATOM   3149  CB  LEU B1952      27.576  47.242  44.347  1.00  0.00           C  
ATOM   3150  CG  LEU B1952      28.926  47.953  44.395  1.00  0.00           C  
ATOM   3151  CD1 LEU B1952      30.033  46.920  44.357  1.00  0.00           C  
ATOM   3152  CD2 LEU B1952      29.041  48.923  43.227  1.00  0.00           C  
ATOM   3153  N   GLN B1953      24.702  46.391  45.102  1.00  0.00           N  
ATOM   3154  CA  GLN B1953      23.535  45.545  44.875  1.00  0.00           C  
ATOM   3155  C   GLN B1953      22.301  46.414  44.662  1.00  0.00           C  
ATOM   3156  O   GLN B1953      21.465  46.119  43.809  1.00  0.00           O  
ATOM   3157  CB  GLN B1953      23.319  44.594  46.061  1.00  0.00           C  
ATOM   3158  CG  GLN B1953      24.416  43.551  46.223  1.00  0.00           C  
ATOM   3159  CD  GLN B1953      24.150  42.571  47.364  1.00  0.00           C  
ATOM   3160  OE1 GLN B1953      23.879  42.971  48.495  1.00  0.00           O  
ATOM   3161  NE2 GLN B1953      24.242  41.282  47.067  1.00  0.00           N  
ATOM   3162  N   GLN B1954      22.190  47.493  45.429  1.00  0.00           N  
ATOM   3163  CA  GLN B1954      21.053  48.394  45.295  1.00  0.00           C  
ATOM   3164  C   GLN B1954      21.068  49.097  43.941  1.00  0.00           C  
ATOM   3165  O   GLN B1954      20.033  49.234  43.301  1.00  0.00           O  
ATOM   3166  CB  GLN B1954      21.063  49.441  46.412  1.00  0.00           C  
ATOM   3167  CG  GLN B1954      19.966  50.487  46.295  1.00  0.00           C  
ATOM   3168  CD  GLN B1954      18.576  49.873  46.230  1.00  0.00           C  
ATOM   3169  OE1 GLN B1954      18.285  48.883  46.906  1.00  0.00           O  
ATOM   3170  NE2 GLN B1954      17.705  50.470  45.425  1.00  0.00           N  
ATOM   3171  N   GLU B1955      22.244  49.541  43.508  1.00  0.00           N  
ATOM   3172  CA  GLU B1955      22.365  50.229  42.225  1.00  0.00           C  
ATOM   3173  C   GLU B1955      22.027  49.267  41.088  1.00  0.00           C  
ATOM   3174  O   GLU B1955      21.368  49.641  40.118  1.00  0.00           O  
ATOM   3175  CB  GLU B1955      23.792  50.769  42.052  1.00  0.00           C  
ATOM   3176  CG  GLU B1955      23.966  51.736  40.889  1.00  0.00           C  
ATOM   3177  CD  GLU B1955      25.382  52.278  40.788  1.00  0.00           C  
ATOM   3178  OE1 GLU B1955      26.017  52.480  41.843  1.00  0.00           O  
ATOM   3179  OE2 GLU B1955      25.855  52.517  39.658  1.00  0.00           O  
ATOM   3180  N   ILE B1956      22.468  48.022  41.225  1.00  0.00           N  
ATOM   3181  CA  ILE B1956      22.228  47.000  40.207  1.00  0.00           C  
ATOM   3182  C   ILE B1956      20.766  46.555  40.167  1.00  0.00           C  
ATOM   3183  O   ILE B1956      20.134  46.543  39.109  1.00  0.00           O  
ATOM   3184  CB  ILE B1956      23.125  45.768  40.457  1.00  0.00           C  
ATOM   3185  CG1 ILE B1956      24.589  46.144  40.203  1.00  0.00           C  
ATOM   3186  CG2 ILE B1956      22.691  44.605  39.564  1.00  0.00           C  
ATOM   3187  CD1 ILE B1956      25.573  45.068  40.617  1.00  0.00           C  
ATOM   3188  N   ARG B1957      20.239  46.193  41.331  1.00  0.00           N  
ATOM   3189  CA  ARG B1957      18.858  45.736  41.455  1.00  0.00           C  
ATOM   3190  C   ARG B1957      17.842  46.766  40.950  1.00  0.00           C  
ATOM   3191  O   ARG B1957      16.828  46.412  40.336  1.00  0.00           O  
ATOM   3192  CB  ARG B1957      18.590  45.379  42.921  1.00  0.00           C  
ATOM   3193  CG  ARG B1957      17.185  44.899  43.234  1.00  0.00           C  
ATOM   3194  CD  ARG B1957      17.089  44.484  44.701  1.00  0.00           C  
ATOM   3195  NE  ARG B1957      17.617  45.523  45.584  1.00  0.00           N  
ATOM   3196  CZ  ARG B1957      18.601  45.331  46.459  1.00  0.00           C  
ATOM   3197  NH1 ARG B1957      19.170  44.135  46.569  1.00  0.00           N  
ATOM   3198  NH2 ARG B1957      19.013  46.336  47.226  1.00  0.00           N  
ATOM   3199  N   SER B1958      18.118  48.041  41.194  1.00  0.00           N  
ATOM   3200  CA  SER B1958      17.228  49.115  40.770  1.00  0.00           C  
ATOM   3201  C   SER B1958      17.497  49.588  39.342  1.00  0.00           C  
ATOM   3202  O   SER B1958      16.749  50.402  38.805  1.00  0.00           O  
ATOM   3203  CB  SER B1958      17.362  50.312  41.715  1.00  0.00           C  
ATOM   3204  OG  SER B1958      18.669  50.868  41.654  1.00  0.00           O  
ATOM   3205  N   ARG B1959      18.555  49.071  38.728  1.00  0.00           N  
ATOM   3206  CA  ARG B1959      18.928  49.478  37.380  1.00  0.00           C  
ATOM   3207  C   ARG B1959      19.022  51.007  37.324  1.00  0.00           C  
ATOM   3208  O   ARG B1959      18.511  51.660  36.418  1.00  0.00           O  
ATOM   3209  CB  ARG B1959      17.912  48.939  36.365  1.00  0.00           C  
ATOM   3210  CG  ARG B1959      17.907  47.420  36.292  1.00  0.00           C  
ATOM   3211  CD  ARG B1959      17.186  46.908  35.051  1.00  0.00           C  
ATOM   3212  NE  ARG B1959      17.328  45.462  34.910  1.00  0.00           N  
ATOM   3213  CZ  ARG B1959      16.530  44.557  35.469  1.00  0.00           C  
ATOM   3214  NH1 ARG B1959      15.504  44.935  36.221  1.00  0.00           N  
ATOM   3215  NH2 ARG B1959      16.769  43.264  35.284  1.00  0.00           N  
ATOM   3216  N   SER B1960      19.699  51.563  38.322  1.00  0.00           N  
ATOM   3217  CA  SER B1960      19.882  52.999  38.433  1.00  0.00           C  
ATOM   3218  C   SER B1960      20.810  53.553  37.355  1.00  0.00           C  
ATOM   3219  O   SER B1960      21.779  52.910  36.965  1.00  0.00           O  
ATOM   3220  CB  SER B1960      20.446  53.336  39.818  1.00  0.00           C  
ATOM   3221  OG  SER B1960      20.680  54.727  39.938  1.00  0.00           O  
ATOM   3222  N   LEU B1961      20.505  54.757  36.883  1.00  0.00           N  
ATOM   3223  CA  LEU B1961      21.312  55.413  35.863  1.00  0.00           C  
ATOM   3224  C   LEU B1961      22.479  56.156  36.493  1.00  0.00           C  
ATOM   3225  O   LEU B1961      23.404  56.573  35.801  1.00  0.00           O  
ATOM   3226  CB  LEU B1961      20.464  56.413  35.080  1.00  0.00           C  
ATOM   3227  CG  LEU B1961      19.515  55.864  34.020  1.00  0.00           C  
ATOM   3228  CD1 LEU B1961      18.512  56.933  33.629  1.00  0.00           C  
ATOM   3229  CD2 LEU B1961      20.324  55.411  32.810  1.00  0.00           C  
ATOM   3230  N   LYS B1962      22.431  56.323  37.808  1.00  0.00           N  
ATOM   3231  CA  LYS B1962      23.490  57.046  38.495  1.00  0.00           C  
ATOM   3232  C   LYS B1962      24.308  56.187  39.440  1.00  0.00           C  
ATOM   3233  O   LYS B1962      23.796  55.256  40.058  1.00  0.00           O  
ATOM   3234  CB  LYS B1962      22.894  58.233  39.252  1.00  0.00           C  
ATOM   3235  CG  LYS B1962      22.128  59.196  38.354  1.00  0.00           C  
ATOM   3236  CD  LYS B1962      23.007  59.718  37.220  1.00  0.00           C  
ATOM   3237  CE  LYS B1962      22.210  60.581  36.248  1.00  0.00           C  
ATOM   3238  NZ  LYS B1962      23.070  61.143  35.164  1.00  0.00           N  
ATOM   3239  N   GLN B1963      25.592  56.518  39.540  1.00  0.00           N  
ATOM   3240  CA  GLN B1963      26.523  55.805  40.405  1.00  0.00           C  
ATOM   3241  C   GLN B1963      26.561  56.433  41.791  1.00  0.00           C  
ATOM   3242  O   GLN B1963      26.096  57.560  41.982  1.00  0.00           O  
ATOM   3243  CB  GLN B1963      27.930  55.821  39.797  1.00  0.00           C  
ATOM   3244  CG  GLN B1963      28.206  54.662  38.852  1.00  0.00           C  
ATOM   3245  CD  GLN B1963      29.594  54.713  38.247  1.00  0.00           C  
ATOM   3246  OE1 GLN B1963      29.823  55.387  37.238  1.00  0.00           O  
ATOM   3247  NE2 GLN B1963      30.535  54.010  38.866  1.00  0.00           N  
ATOM   3248  N   LEU B1964      27.114  55.697  42.753  1.00  0.00           N  
ATOM   3249  CA  LEU B1964      27.232  56.165  44.130  1.00  0.00           C  
ATOM   3250  C   LEU B1964      27.569  57.651  44.209  1.00  0.00           C  
ATOM   3251  O   LEU B1964      28.666  58.073  43.834  1.00  0.00           O  
ATOM   3252  CB  LEU B1964      28.305  55.361  44.872  1.00  0.00           C  
ATOM   3253  CG  LEU B1964      27.973  53.978  45.441  1.00  0.00           C  
ATOM   3254  CD1 LEU B1964      27.325  53.084  44.393  1.00  0.00           C  
ATOM   3255  CD2 LEU B1964      29.261  53.355  45.957  1.00  0.00           C  
ATOM   3256  N   GLU B1965      26.607  58.436  44.688  1.00  0.00           N  
ATOM   3257  CA  GLU B1965      26.795  59.871  44.833  1.00  0.00           C  
ATOM   3258  C   GLU B1965      27.163  60.654  43.583  1.00  0.00           C  
ATOM   3259  O   GLU B1965      28.346  60.826  43.276  1.00  0.00           O  
ATOM   3260  N   GLU B1966      26.153  61.133  42.860  1.00  0.00           N  
ATOM   3261  CA  GLU B1966      26.368  61.929  41.650  1.00  0.00           C  
ATOM   3262  C   GLU B1966      25.035  62.405  41.072  1.00  0.00           C  
ATOM   3263  O   GLU B1966      24.829  63.604  40.848  1.00  0.00           O  
ATOM   3264  CB  GLU B1966      27.121  61.124  40.583  1.00  0.00           C  
ATOM   3265  CG  GLU B1966      26.285  60.057  39.899  1.00  0.00           C  
ATOM   3266  CD  GLU B1966      26.942  59.521  38.637  1.00  0.00           C  
ATOM   3267  OE1 GLU B1966      26.315  58.679  37.955  1.00  0.00           O  
ATOM   3268  OE2 GLU B1966      28.083  59.940  38.327  1.00  0.00           O  
HETATM 3269  N10 SSA B2001       7.261  40.717  12.709  1.00  0.00           N  
HETATM 3270  CA  SSA B2001       7.345  42.032  13.316  1.00  0.00           C  
HETATM 3271  CB  SSA B2001       7.580  41.935  14.806  1.00  0.00           C  
HETATM 3272  OG  SSA B2001       6.598  41.073  15.377  1.00  0.00           O  
HETATM 3273  C9  SSA B2001       8.584  42.668  12.749  1.00  0.00           C  
HETATM 3274  O9  SSA B2001       9.351  41.981  12.087  1.00  0.00           O  
HETATM 3275  N8  SSA B2001       8.518  43.994  12.634  1.00  0.00           N  
HETATM 3276  S1  SSA B2001       9.706  44.846  12.026  1.00  0.00           S  
HETATM 3277  O1S SSA B2001      10.027  44.312  10.676  1.00  0.00           O  
HETATM 3278  O2S SSA B2001       9.374  46.290  12.179  1.00  0.00           O  
HETATM 3279  O5' SSA B2001      10.965  44.514  12.937  1.00  0.00           O  
HETATM 3280  C5' SSA B2001      10.954  44.739  14.344  1.00  0.00           C  
HETATM 3281  C4' SSA B2001      12.168  45.546  14.749  1.00  0.00           C  
HETATM 3282  O4' SSA B2001      13.383  44.850  14.347  1.00  0.00           O  
HETATM 3283  C3' SSA B2001      12.301  46.892  14.059  1.00  0.00           C  
HETATM 3284  O3' SSA B2001      11.482  47.861  14.710  1.00  0.00           O  
HETATM 3285  C2' SSA B2001      13.787  47.204  14.218  1.00  0.00           C  
HETATM 3286  O2' SSA B2001      14.109  47.781  15.467  1.00  0.00           O  
HETATM 3287  C1' SSA B2001      14.413  45.806  14.125  1.00  0.00           C  
HETATM 3288  N9  SSA B2001      15.023  45.574  12.819  1.00  0.00           N  
HETATM 3289  C8  SSA B2001      14.400  45.296  11.616  1.00  0.00           C  
HETATM 3290  N7  SSA B2001      15.237  45.205  10.606  1.00  0.00           N  
HETATM 3291  C5  SSA B2001      16.481  45.413  11.175  1.00  0.00           C  
HETATM 3292  C6  SSA B2001      17.778  45.438  10.636  1.00  0.00           C  
HETATM 3293  N6  SSA B2001      18.034  45.229   9.337  1.00  0.00           N  
HETATM 3294  N1  SSA B2001      18.812  45.679  11.472  1.00  0.00           N  
HETATM 3295  C2  SSA B2001      18.548  45.883  12.772  1.00  0.00           C  
HETATM 3296  N3  SSA B2001      17.373  45.878  13.403  1.00  0.00           N  
HETATM 3297  C4  SSA B2001      16.366  45.633  12.542  1.00  0.00           C  
TER
END
