# Supplementary material for: Backbone Brackets and Arginine Tweezers delineate Class I and Class II aminoacyl tRNA synthetases
Source: PLoS Comput Biol. 2018 Apr 16;14(4):e1006101. doi: 10.1371/journal.pcbi.1006101 (PMC5919687; doi:10.1371/journal.pcbi.1006101)
Supplement: S12 File — All structures of Class II aaRS with residues renumbered according to the MSA. (GZ) [file pcbi.1006101.s024.tar.gz › 1g51_A_renum.pdb]

ATOM      1  N   MET A 157      51.413  48.292  21.683  1.00  0.00           N  
ATOM      2  CA  MET A 157      50.200  48.200  22.565  1.00  0.00           C  
ATOM      3  C   MET A 157      50.531  47.843  24.015  1.00  0.00           C  
ATOM      4  O   MET A 157      51.009  48.713  24.726  1.00  0.00           O  
ATOM      5  CB  MET A 157      49.208  47.249  21.930  1.00  0.00           C  
ATOM      6  CG  MET A 157      48.769  47.800  20.589  1.00  0.00           C  
ATOM      7  SD  MET A 157      47.900  46.591  19.657  1.00  0.00           S  
ATOM      8  CE  MET A 157      46.306  46.399  20.644  1.00  0.00           C  
ATOM      9  N   ARG A 158      50.322  46.607  24.468  1.00  0.00           N  
ATOM     10  CA  ARG A 158      50.623  46.248  25.867  1.00  0.00           C  
ATOM     11  C   ARG A 158      51.200  47.374  26.774  1.00  0.00           C  
ATOM     12  O   ARG A 158      52.270  47.920  26.534  1.00  0.00           O  
ATOM     13  CB  ARG A 158      51.540  45.005  25.923  1.00  0.00           C  
ATOM     14  CG  ARG A 158      50.788  43.691  26.203  1.00  0.00           C  
ATOM     15  CD  ARG A 158      50.009  43.763  27.553  1.00  0.00           C  
ATOM     16  NE  ARG A 158      48.917  42.781  27.617  1.00  0.00           N  
ATOM     17  CZ  ARG A 158      47.827  42.840  28.389  1.00  0.00           C  
ATOM     18  NH1 ARG A 158      47.571  43.819  29.232  1.00  0.00           N  
ATOM     19  NH2 ARG A 158      46.947  41.891  28.290  1.00  0.00           N  
ATOM     20  N   ARG A 159      50.462  47.731  27.815  1.00  0.00           N  
ATOM     21  CA  ARG A 159      50.916  48.728  28.765  1.00  0.00           C  
ATOM     22  C   ARG A 159      52.035  48.117  29.586  1.00  0.00           C  
ATOM     23  O   ARG A 159      52.123  46.905  29.691  1.00  0.00           O  
ATOM     24  CB  ARG A 159      49.782  49.118  29.721  1.00  0.00           C  
ATOM     25  CG  ARG A 159      49.048  47.952  30.350  1.00  0.00           C  
ATOM     26  CD  ARG A 159      48.268  48.332  31.647  1.00  0.00           C  
ATOM     27  NE  ARG A 159      47.808  47.100  32.295  1.00  0.00           N  
ATOM     28  CZ  ARG A 159      46.544  46.679  32.358  1.00  0.00           C  
ATOM     29  NH1 ARG A 159      45.572  47.411  31.832  1.00  0.00           N  
ATOM     30  NH2 ARG A 159      46.271  45.474  32.878  1.00  0.00           N  
ATOM     31  N   THR A 160      52.858  48.973  30.191  1.00  0.00           N  
ATOM     32  CA  THR A 160      53.987  48.575  31.027  1.00  0.00           C  
ATOM     33  C   THR A 160      53.600  48.589  32.517  1.00  0.00           C  
ATOM     34  O   THR A 160      54.195  47.877  33.330  1.00  0.00           O  
ATOM     35  CB  THR A 160      55.212  49.518  30.804  1.00  0.00           C  
ATOM     36  OG1 THR A 160      54.825  50.890  31.004  1.00  0.00           O  
ATOM     37  CG2 THR A 160      55.716  49.393  29.398  1.00  0.00           C  
ATOM     38  N   HIS A 161      52.614  49.408  32.879  1.00  0.00           N  
ATOM     39  CA  HIS A 161      52.158  49.492  34.264  1.00  0.00           C  
ATOM     40  C   HIS A 161      50.721  49.973  34.337  1.00  0.00           C  
ATOM     41  O   HIS A 161      50.146  50.437  33.353  1.00  0.00           O  
ATOM     42  CB  HIS A 161      52.950  50.497  35.098  1.00  0.00           C  
ATOM     43  CG  HIS A 161      54.430  50.442  34.911  1.00  0.00           C  
ATOM     44  ND1 HIS A 161      55.045  50.816  33.733  1.00  0.00           N  
ATOM     45  CD2 HIS A 161      55.425  50.143  35.782  1.00  0.00           C  
ATOM     46  CE1 HIS A 161      56.355  50.753  33.890  1.00  0.00           C  
ATOM     47  NE2 HIS A 161      56.611  50.348  35.124  1.00  0.00           N  
ATOM     48  N   TYR A 162      50.164  49.878  35.536  1.00  0.00           N  
ATOM     49  CA  TYR A 162      48.831  50.368  35.803  1.00  0.00           C  
ATOM     50  C   TYR A 162      49.030  51.854  36.162  1.00  0.00           C  
ATOM     51  O   TYR A 162      49.765  52.184  37.089  1.00  0.00           O  
ATOM     52  CB  TYR A 162      48.220  49.637  37.002  1.00  0.00           C  
ATOM     53  CG  TYR A 162      47.445  48.377  36.671  1.00  0.00           C  
ATOM     54  CD1 TYR A 162      47.730  47.174  37.305  1.00  0.00           C  
ATOM     55  CD2 TYR A 162      46.430  48.397  35.735  1.00  0.00           C  
ATOM     56  CE1 TYR A 162      47.015  46.007  37.008  1.00  0.00           C  
ATOM     57  CE2 TYR A 162      45.714  47.248  35.418  1.00  0.00           C  
ATOM     58  CZ  TYR A 162      46.008  46.047  36.056  1.00  0.00           C  
ATOM     59  OH  TYR A 162      45.308  44.899  35.723  1.00  0.00           O  
ATOM     60  N   ALA A 163      48.371  52.729  35.417  1.00  0.00           N  
ATOM     61  CA  ALA A 163      48.465  54.165  35.607  1.00  0.00           C  
ATOM     62  C   ALA A 163      48.610  54.610  37.068  1.00  0.00           C  
ATOM     63  O   ALA A 163      49.498  55.398  37.399  1.00  0.00           O  
ATOM     64  CB  ALA A 163      47.239  54.852  34.943  1.00  0.00           C  
ATOM     65  N   GLY A 164      47.744  54.100  37.929  1.00  0.00           N  
ATOM     66  CA  GLY A 164      47.766  54.476  39.317  1.00  0.00           C  
ATOM     67  C   GLY A 164      48.785  53.752  40.166  1.00  0.00           C  
ATOM     68  O   GLY A 164      48.733  53.856  41.388  1.00  0.00           O  
ATOM     69  N   SER A 165      49.708  53.040  39.524  1.00  0.00           N  
ATOM     70  CA  SER A 165      50.756  52.282  40.216  1.00  0.00           C  
ATOM     71  C   SER A 165      52.116  52.981  40.269  1.00  0.00           C  
ATOM     72  O   SER A 165      52.987  52.560  41.033  1.00  0.00           O  
ATOM     73  CB  SER A 165      50.938  50.916  39.530  1.00  0.00           C  
ATOM     74  OG  SER A 165      49.881  50.016  39.886  1.00  0.00           O  
ATOM     75  N   LEU A 166      52.285  54.027  39.452  1.00  0.00           N  
ATOM     76  CA  LEU A 166      53.534  54.760  39.340  1.00  0.00           C  
ATOM     77  C   LEU A 166      53.940  55.480  40.619  1.00  0.00           C  
ATOM     78  O   LEU A 166      53.165  56.245  41.207  1.00  0.00           O  
ATOM     79  CB  LEU A 166      53.461  55.751  38.175  1.00  0.00           C  
ATOM     80  CG  LEU A 166      53.256  55.107  36.797  1.00  0.00           C  
ATOM     81  CD1 LEU A 166      53.522  56.125  35.695  1.00  0.00           C  
ATOM     82  CD2 LEU A 166      54.216  53.945  36.647  1.00  0.00           C  
ATOM     83  N   ARG A 167      55.163  55.222  41.068  1.00  0.00           N  
ATOM     84  CA  ARG A 167      55.657  55.862  42.271  1.00  0.00           C  
ATOM     85  C   ARG A 167      56.972  56.549  41.937  1.00  0.00           C  
ATOM     86  O   ARG A 167      57.408  56.521  40.780  1.00  0.00           O  
ATOM     87  CB  ARG A 167      55.873  54.838  43.394  1.00  0.00           C  
ATOM     88  CG  ARG A 167      54.664  53.992  43.845  1.00  0.00           C  
ATOM     89  CD  ARG A 167      53.600  54.753  44.637  1.00  0.00           C  
ATOM     90  NE  ARG A 167      52.448  54.958  43.768  1.00  0.00           N  
ATOM     91  CZ  ARG A 167      51.270  54.351  43.884  1.00  0.00           C  
ATOM     92  NH1 ARG A 167      51.025  53.489  44.851  1.00  0.00           N  
ATOM     93  NH2 ARG A 167      50.349  54.569  42.967  1.00  0.00           N  
ATOM     94  N   GLU A 168      57.598  57.159  42.946  1.00  0.00           N  
ATOM     95  CA  GLU A 168      58.872  57.873  42.767  1.00  0.00           C  
ATOM     96  C   GLU A 168      59.951  57.009  42.204  1.00  0.00           C  
ATOM     97  O   GLU A 168      60.810  57.509  41.478  1.00  0.00           O  
ATOM     98  CB  GLU A 168      59.396  58.443  44.090  1.00  0.00           C  
ATOM     99  CG  GLU A 168      60.671  59.318  43.902  1.00  0.00           C  
ATOM    100  CD  GLU A 168      61.071  60.107  45.164  1.00  0.00           C  
ATOM    101  OE1 GLU A 168      60.167  60.581  45.913  1.00  0.00           O  
ATOM    102  OE2 GLU A 168      62.299  60.268  45.388  1.00  0.00           O  
ATOM    103  N   THR A 169      59.913  55.725  42.563  1.00  0.00           N  
ATOM    104  CA  THR A 169      60.896  54.761  42.081  1.00  0.00           C  
ATOM    105  C   THR A 169      60.915  54.656  40.546  1.00  0.00           C  
ATOM    106  O   THR A 169      61.916  54.225  39.954  1.00  0.00           O  
ATOM    107  CB  THR A 169      60.651  53.350  42.703  1.00  0.00           C  
ATOM    108  OG1 THR A 169      59.404  52.815  42.248  1.00  0.00           O  
ATOM    109  CG2 THR A 169      60.604  53.449  44.222  1.00  0.00           C  
ATOM    110  N   HIS A 170      59.829  55.079  39.898  1.00  0.00           N  
ATOM    111  CA  HIS A 170      59.735  54.971  38.442  1.00  0.00           C  
ATOM    112  C   HIS A 170      60.283  56.134  37.641  1.00  0.00           C  
ATOM    113  O   HIS A 170      60.275  56.074  36.401  1.00  0.00           O  
ATOM    114  CB  HIS A 170      58.279  54.724  38.008  1.00  0.00           C  
ATOM    115  CG  HIS A 170      57.727  53.411  38.461  1.00  0.00           C  
ATOM    116  ND1 HIS A 170      57.045  53.261  39.650  1.00  0.00           N  
ATOM    117  CD2 HIS A 170      57.817  52.173  37.918  1.00  0.00           C  
ATOM    118  CE1 HIS A 170      56.742  51.985  39.821  1.00  0.00           C  
ATOM    119  NE2 HIS A 170      57.201  51.304  38.786  1.00  0.00           N  
ATOM    120  N   VAL A 171      60.757  57.182  38.314  1.00  0.00           N  
ATOM    121  CA  VAL A 171      61.270  58.333  37.573  1.00  0.00           C  
ATOM    122  C   VAL A 171      62.379  57.913  36.613  1.00  0.00           C  
ATOM    123  O   VAL A 171      63.264  57.129  36.972  1.00  0.00           O  
ATOM    124  CB  VAL A 171      61.791  59.466  38.505  1.00  0.00           C  
ATOM    125  CG1 VAL A 171      60.647  60.015  39.351  1.00  0.00           C  
ATOM    126  CG2 VAL A 171      62.893  58.948  39.400  1.00  0.00           C  
ATOM    127  N   GLY A 172      62.306  58.410  35.382  1.00  0.00           N  
ATOM    128  CA  GLY A 172      63.306  58.077  34.395  1.00  0.00           C  
ATOM    129  C   GLY A 172      62.862  57.020  33.399  1.00  0.00           C  
ATOM    130  O   GLY A 172      63.375  56.937  32.272  1.00  0.00           O  
ATOM    131  N   GLU A 173      61.898  56.200  33.795  1.00  0.00           N  
ATOM    132  CA  GLU A 173      61.418  55.152  32.901  1.00  0.00           C  
ATOM    133  C   GLU A 173      60.464  55.620  31.808  1.00  0.00           C  
ATOM    134  O   GLU A 173      59.712  56.567  32.010  1.00  0.00           O  
ATOM    135  CB  GLU A 173      60.752  54.037  33.734  1.00  0.00           C  
ATOM    136  CG  GLU A 173      61.780  53.193  34.490  1.00  0.00           C  
ATOM    137  CD  GLU A 173      61.182  52.194  35.456  1.00  0.00           C  
ATOM    138  OE1 GLU A 173      60.312  51.397  35.039  1.00  0.00           O  
ATOM    139  OE2 GLU A 173      61.602  52.197  36.639  1.00  0.00           O  
ATOM    140  N   GLU A 174      60.534  54.983  30.643  1.00  0.00           N  
ATOM    141  CA  GLU A 174      59.636  55.279  29.531  1.00  0.00           C  
ATOM    142  C   GLU A 174      58.485  54.306  29.784  1.00  0.00           C  
ATOM    143  O   GLU A 174      58.719  53.100  29.977  1.00  0.00           O  
ATOM    144  CB  GLU A 174      60.265  54.917  28.193  1.00  0.00           C  
ATOM    145  CG  GLU A 174      61.258  55.897  27.687  1.00  0.00           C  
ATOM    146  CD  GLU A 174      60.632  57.258  27.460  1.00  0.00           C  
ATOM    147  OE1 GLU A 174      59.792  57.384  26.522  1.00  0.00           O  
ATOM    148  OE2 GLU A 174      60.981  58.194  28.233  1.00  0.00           O  
ATOM    149  N   VAL A 175      57.253  54.799  29.793  1.00  0.00           N  
ATOM    150  CA  VAL A 175      56.144  53.910  30.054  1.00  0.00           C  
ATOM    151  C   VAL A 175      55.058  54.027  29.028  1.00  0.00           C  
ATOM    152  O   VAL A 175      55.048  54.950  28.226  1.00  0.00           O  
ATOM    153  CB  VAL A 175      55.524  54.165  31.439  1.00  0.00           C  
ATOM    154  CG1 VAL A 175      56.568  53.994  32.530  1.00  0.00           C  
ATOM    155  CG2 VAL A 175      54.927  55.564  31.480  1.00  0.00           C  
ATOM    156  N   VAL A 176      54.157  53.053  29.060  1.00  0.00           N  
ATOM    157  CA  VAL A 176      53.004  52.981  28.179  1.00  0.00           C  
ATOM    158  C   VAL A 176      51.887  52.707  29.150  1.00  0.00           C  
ATOM    159  O   VAL A 176      51.915  51.707  29.865  1.00  0.00           O  
ATOM    160  CB  VAL A 176      53.127  51.847  27.189  1.00  0.00           C  
ATOM    161  CG1 VAL A 176      51.904  51.786  26.305  1.00  0.00           C  
ATOM    162  CG2 VAL A 176      54.360  52.076  26.352  1.00  0.00           C  
ATOM    163  N   LEU A 177      50.938  53.641  29.211  1.00  0.00           N  
ATOM    164  CA  LEU A 177      49.785  53.558  30.099  1.00  0.00           C  
ATOM    165  C   LEU A 177      48.527  53.486  29.236  1.00  0.00           C  
ATOM    166  O   LEU A 177      48.519  53.974  28.106  1.00  0.00           O  
ATOM    167  CB  LEU A 177      49.759  54.801  30.978  1.00  0.00           C  
ATOM    168  CG  LEU A 177      51.125  55.139  31.591  1.00  0.00           C  
ATOM    169  CD1 LEU A 177      51.062  56.365  32.495  1.00  0.00           C  
ATOM    170  CD2 LEU A 177      51.564  53.960  32.414  1.00  0.00           C  
ATOM    171  N   GLU A 178      47.482  52.864  29.767  1.00  0.00           N  
ATOM    172  CA  GLU A 178      46.218  52.741  29.062  1.00  0.00           C  
ATOM    173  C   GLU A 178      45.140  53.007  30.097  1.00  0.00           C  
ATOM    174  O   GLU A 178      45.172  52.448  31.195  1.00  0.00           O  
ATOM    175  CB  GLU A 178      46.066  51.335  28.489  1.00  0.00           C  
ATOM    176  CG  GLU A 178      46.727  51.198  27.122  1.00  0.00           C  
ATOM    177  CD  GLU A 178      46.934  49.739  26.667  1.00  0.00           C  
ATOM    178  OE1 GLU A 178      46.924  49.500  25.437  1.00  0.00           O  
ATOM    179  OE2 GLU A 178      47.121  48.838  27.530  1.00  0.00           O  
ATOM    180  N   GLY A 179      44.192  53.874  29.763  1.00  0.00           N  
ATOM    181  CA  GLY A 179      43.143  54.166  30.713  1.00  0.00           C  
ATOM    182  C   GLY A 179      42.135  55.178  30.233  1.00  0.00           C  
ATOM    183  O   GLY A 179      41.974  55.406  29.029  1.00  0.00           O  
ATOM    184  N   TRP A 180      41.463  55.795  31.196  1.00  0.00           N  
ATOM    185  CA  TRP A 180      40.408  56.758  30.914  1.00  0.00           C  
ATOM    186  C   TRP A 180      40.797  58.167  31.300  1.00  0.00           C  
ATOM    187  O   TRP A 180      41.496  58.366  32.290  1.00  0.00           O  
ATOM    188  CB  TRP A 180      39.143  56.348  31.680  1.00  0.00           C  
ATOM    189  CG  TRP A 180      38.457  55.123  31.158  1.00  0.00           C  
ATOM    190  CD1 TRP A 180      37.337  55.080  30.373  1.00  0.00           C  
ATOM    191  CD2 TRP A 180      38.848  53.761  31.367  1.00  0.00           C  
ATOM    192  NE1 TRP A 180      37.000  53.766  30.076  1.00  0.00           N  
ATOM    193  CE2 TRP A 180      37.910  52.940  30.678  1.00  0.00           C  
ATOM    194  CE3 TRP A 180      39.905  53.150  32.063  1.00  0.00           C  
ATOM    195  CZ2 TRP A 180      37.996  51.552  30.673  1.00  0.00           C  
ATOM    196  CZ3 TRP A 180      39.999  51.772  32.062  1.00  0.00           C  
ATOM    197  CH2 TRP A 180      39.046  50.979  31.369  1.00  0.00           C  
ATOM    198  N   VAL A 181      40.379  59.158  30.515  1.00  0.00           N  
ATOM    199  CA  VAL A 181      40.710  60.532  30.884  1.00  0.00           C  
ATOM    200  C   VAL A 181      39.784  60.940  32.032  1.00  0.00           C  
ATOM    201  O   VAL A 181      38.585  61.155  31.823  1.00  0.00           O  
ATOM    202  CB  VAL A 181      40.487  61.502  29.733  1.00  0.00           C  
ATOM    203  CG1 VAL A 181      40.824  62.908  30.217  1.00  0.00           C  
ATOM    204  CG2 VAL A 181      41.380  61.116  28.520  1.00  0.00           C  
ATOM    205  N   ASN A 182      40.334  61.015  33.242  1.00  0.00           N  
ATOM    206  CA  ASN A 182      39.557  61.386  34.402  1.00  0.00           C  
ATOM    207  C   ASN A 182      39.208  62.860  34.370  1.00  0.00           C  
ATOM    208  O   ASN A 182      38.127  63.257  34.822  1.00  0.00           O  
ATOM    209  CB  ASN A 182      40.336  61.127  35.678  1.00  0.00           C  
ATOM    210  CG  ASN A 182      39.438  61.083  36.888  1.00  0.00           C  
ATOM    211  OD1 ASN A 182      38.462  60.346  36.868  1.00  0.00           O  
ATOM    212  ND2 ASN A 182      39.750  61.852  37.942  1.00  0.00           N  
ATOM    213  N   ARG A 183      40.140  63.651  33.832  1.00  0.00           N  
ATOM    214  CA  ARG A 183      40.005  65.099  33.749  1.00  0.00           C  
ATOM    215  C   ARG A 183      41.059  65.742  32.819  1.00  0.00           C  
ATOM    216  O   ARG A 183      42.172  65.239  32.670  1.00  0.00           O  
ATOM    217  CB  ARG A 183      40.141  65.658  35.161  1.00  0.00           C  
ATOM    218  CG  ARG A 183      40.412  67.140  35.276  1.00  0.00           C  
ATOM    219  CD  ARG A 183      41.542  67.316  36.317  1.00  0.00           C  
ATOM    220  NE  ARG A 183      41.119  67.793  37.631  1.00  0.00           N  
ATOM    221  CZ  ARG A 183      41.928  67.868  38.679  1.00  0.00           C  
ATOM    222  NH1 ARG A 183      43.190  67.485  38.568  1.00  0.00           N  
ATOM    223  NH2 ARG A 183      41.492  68.367  39.826  1.00  0.00           N  
ATOM    224  N   ARG A 184      40.680  66.836  32.168  1.00  0.00           N  
ATOM    225  CA  ARG A 184      41.586  67.552  31.283  1.00  0.00           C  
ATOM    226  C   ARG A 184      41.658  68.999  31.721  1.00  0.00           C  
ATOM    227  O   ARG A 184      40.627  69.636  31.889  1.00  0.00           O  
ATOM    228  CB  ARG A 184      41.093  67.510  29.837  1.00  0.00           C  
ATOM    229  CG  ARG A 184      41.820  68.505  28.949  1.00  0.00           C  
ATOM    230  CD  ARG A 184      41.339  68.375  27.547  1.00  0.00           C  
ATOM    231  NE  ARG A 184      41.883  69.341  26.591  1.00  0.00           N  
ATOM    232  CZ  ARG A 184      41.676  70.663  26.600  1.00  0.00           C  
ATOM    233  NH1 ARG A 184      40.934  71.244  27.538  1.00  0.00           N  
ATOM    234  NH2 ARG A 184      42.170  71.405  25.614  1.00  0.00           N  
ATOM    235  N   ARG A 185      42.869  69.513  31.923  1.00  0.00           N  
ATOM    236  CA  ARG A 185      43.037  70.917  32.309  1.00  0.00           C  
ATOM    237  C   ARG A 185      44.038  71.597  31.404  1.00  0.00           C  
ATOM    238  O   ARG A 185      45.174  71.126  31.249  1.00  0.00           O  
ATOM    239  CB  ARG A 185      43.475  71.066  33.776  1.00  0.00           C  
ATOM    240  CG  ARG A 185      42.350  70.777  34.784  1.00  0.00           C  
ATOM    241  CD  ARG A 185      42.807  70.943  36.235  1.00  0.00           C  
ATOM    242  NE  ARG A 185      44.086  70.272  36.476  1.00  0.00           N  
ATOM    243  CZ  ARG A 185      44.784  70.361  37.608  1.00  0.00           C  
ATOM    244  NH1 ARG A 185      44.321  71.091  38.623  1.00  0.00           N  
ATOM    245  NH2 ARG A 185      45.965  69.747  37.714  1.00  0.00           N  
ATOM    246  N   ASP A 186      43.581  72.675  30.770  1.00  0.00           N  
ATOM    247  CA  ASP A 186      44.414  73.482  29.898  1.00  0.00           C  
ATOM    248  C   ASP A 186      44.894  74.620  30.800  1.00  0.00           C  
ATOM    249  O   ASP A 186      44.149  75.542  31.122  1.00  0.00           O  
ATOM    250  CB  ASP A 186      43.627  74.036  28.722  1.00  0.00           C  
ATOM    251  CG  ASP A 186      44.500  74.846  27.790  1.00  0.00           C  
ATOM    252  OD1 ASP A 186      44.028  75.186  26.670  1.00  0.00           O  
ATOM    253  OD2 ASP A 186      45.664  75.132  28.200  1.00  0.00           O  
ATOM    254  N   LEU A 195      46.140  74.515  31.233  1.00  0.00           N  
ATOM    255  CA  LEU A 195      46.738  75.479  32.134  1.00  0.00           C  
ATOM    256  C   LEU A 195      47.957  76.116  31.519  1.00  0.00           C  
ATOM    257  O   LEU A 195      49.056  75.591  31.662  1.00  0.00           O  
ATOM    258  CB  LEU A 195      47.130  74.774  33.435  1.00  0.00           C  
ATOM    259  CG  LEU A 195      46.070  74.735  34.546  1.00  0.00           C  
ATOM    260  CD1 LEU A 195      44.689  75.116  34.002  1.00  0.00           C  
ATOM    261  CD2 LEU A 195      46.048  73.359  35.179  1.00  0.00           C  
ATOM    262  N   GLY A 196      47.776  77.254  30.859  1.00  0.00           N  
ATOM    263  CA  GLY A 196      48.900  77.882  30.197  1.00  0.00           C  
ATOM    264  C   GLY A 196      48.989  77.172  28.876  1.00  0.00           C  
ATOM    265  O   GLY A 196      47.945  76.744  28.377  1.00  0.00           O  
ATOM    266  N   GLY A 197      50.190  77.015  28.316  1.00  0.00           N  
ATOM    267  CA  GLY A 197      50.293  76.348  27.020  1.00  0.00           C  
ATOM    268  C   GLY A 197      50.238  74.862  27.269  1.00  0.00           C  
ATOM    269  O   GLY A 197      49.960  74.063  26.367  1.00  0.00           O  
ATOM    270  N   LEU A 198      50.474  74.486  28.520  1.00  0.00           N  
ATOM    271  CA  LEU A 198      50.450  73.085  28.874  1.00  0.00           C  
ATOM    272  C   LEU A 198      49.074  72.466  28.965  1.00  0.00           C  
ATOM    273  O   LEU A 198      48.089  73.158  29.190  1.00  0.00           O  
ATOM    274  CB  LEU A 198      51.152  72.891  30.207  1.00  0.00           C  
ATOM    275  CG  LEU A 198      52.551  72.306  30.086  1.00  0.00           C  
ATOM    276  CD1 LEU A 198      53.307  72.927  28.899  1.00  0.00           C  
ATOM    277  CD2 LEU A 198      53.267  72.520  31.404  1.00  0.00           C  
ATOM    278  N   ILE A 199      49.011  71.158  28.740  1.00  0.00           N  
ATOM    279  CA  ILE A 199      47.764  70.427  28.924  1.00  0.00           C  
ATOM    280  C   ILE A 199      47.982  69.248  29.876  1.00  0.00           C  
ATOM    281  O   ILE A 199      48.804  68.384  29.617  1.00  0.00           O  
ATOM    282  CB  ILE A 199      47.181  69.940  27.643  1.00  0.00           C  
ATOM    283  CG1 ILE A 199      46.675  71.141  26.838  1.00  0.00           C  
ATOM    284  CG2 ILE A 199      46.037  69.023  27.952  1.00  0.00           C  
ATOM    285  CD1 ILE A 199      46.043  70.751  25.500  1.00  0.00           C  
ATOM    286  N   PHE A 200      47.283  69.251  31.003  1.00  0.00           N  
ATOM    287  CA  PHE A 200      47.427  68.184  31.974  1.00  0.00           C  
ATOM    288  C   PHE A 200      46.233  67.274  31.872  1.00  0.00           C  
ATOM    289  O   PHE A 200      45.094  67.730  31.827  1.00  0.00           O  
ATOM    290  CB  PHE A 200      47.506  68.735  33.397  1.00  0.00           C  
ATOM    291  CG  PHE A 200      48.723  69.570  33.669  1.00  0.00           C  
ATOM    292  CD1 PHE A 200      48.825  70.867  33.171  1.00  0.00           C  
ATOM    293  CD2 PHE A 200      49.740  69.090  34.473  1.00  0.00           C  
ATOM    294  CE1 PHE A 200      49.921  71.670  33.482  1.00  0.00           C  
ATOM    295  CE2 PHE A 200      50.839  69.880  34.796  1.00  0.00           C  
ATOM    296  CZ  PHE A 200      50.930  71.173  34.302  1.00  0.00           C  
ATOM    297  N   LEU A 201      46.495  65.981  31.847  1.00  0.00           N  
ATOM    298  CA  LEU A 201      45.430  65.006  31.743  1.00  0.00           C  
ATOM    299  C   LEU A 201      45.567  64.024  32.884  1.00  0.00           C  
ATOM    300  O   LEU A 201      46.637  63.478  33.110  1.00  0.00           O  
ATOM    301  CB  LEU A 201      45.519  64.225  30.413  1.00  0.00           C  
ATOM    302  CG  LEU A 201      45.394  64.923  29.051  1.00  0.00           C  
ATOM    303  CD1 LEU A 201      45.564  63.862  27.928  1.00  0.00           C  
ATOM    304  CD2 LEU A 201      44.028  65.640  28.921  1.00  0.00           C  
ATOM    305  N   ASP A 202      44.503  63.791  33.627  1.00  0.00           N  
ATOM    306  CA  ASP A 202      44.624  62.798  34.671  1.00  0.00           C  
ATOM    307  C   ASP A 202      44.129  61.482  34.091  1.00  0.00           C  
ATOM    308  O   ASP A 202      42.950  61.347  33.763  1.00  0.00           O  
ATOM    309  CB  ASP A 202      43.832  63.220  35.879  1.00  0.00           C  
ATOM    310  CG  ASP A 202      44.419  64.430  36.510  1.00  0.00           C  
ATOM    311  OD1 ASP A 202      45.666  64.430  36.683  1.00  0.00           O  
ATOM    312  OD2 ASP A 202      43.658  65.361  36.829  1.00  0.00           O  
ATOM    313  N   LEU A 203      45.064  60.540  33.924  1.00  0.00           N  
ATOM    314  CA  LEU A 203      44.785  59.229  33.368  1.00  0.00           C  
ATOM    315  C   LEU A 203      44.407  58.297  34.490  1.00  0.00           C  
ATOM    316  O   LEU A 203      45.126  58.212  35.501  1.00  0.00           O  
ATOM    317  CB  LEU A 203      46.023  58.693  32.690  1.00  0.00           C  
ATOM    318  CG  LEU A 203      45.945  57.769  31.464  1.00  0.00           C  
ATOM    319  CD1 LEU A 203      46.806  56.556  31.727  1.00  0.00           C  
ATOM    320  CD2 LEU A 203      44.521  57.399  31.108  1.00  0.00           C  
ATOM    321  N   ARG A 205      43.268  57.621  34.369  1.00  0.00           N  
ATOM    322  CA  ARG A 205      42.931  56.684  35.431  1.00  0.00           C  
ATOM    323  C   ARG A 205      42.648  55.291  34.923  1.00  0.00           C  
ATOM    324  O   ARG A 205      42.278  55.096  33.757  1.00  0.00           O  
ATOM    325  CB  ARG A 205      41.737  57.147  36.284  1.00  0.00           C  
ATOM    326  CG  ARG A 205      40.390  56.725  35.781  1.00  0.00           C  
ATOM    327  CD  ARG A 205      39.212  56.810  36.818  1.00  0.00           C  
ATOM    328  NE  ARG A 205      38.047  56.332  36.070  1.00  0.00           N  
ATOM    329  CZ  ARG A 205      37.339  57.060  35.204  1.00  0.00           C  
ATOM    330  NH1 ARG A 205      37.616  58.343  34.995  1.00  0.00           N  
ATOM    331  NH2 ARG A 205      36.464  56.457  34.403  1.00  0.00           N  
ATOM    332  N   ASP A 206      42.933  54.334  35.803  1.00  0.00           N  
ATOM    333  CA  ASP A 206      42.615  52.938  35.620  1.00  0.00           C  
ATOM    334  C   ASP A 206      42.343  52.433  37.022  1.00  0.00           C  
ATOM    335  O   ASP A 206      42.398  53.213  37.969  1.00  0.00           O  
ATOM    336  CB  ASP A 206      43.679  52.116  34.870  1.00  0.00           C  
ATOM    337  CG  ASP A 206      45.038  52.068  35.551  1.00  0.00           C  
ATOM    338  OD1 ASP A 206      45.184  52.309  36.778  1.00  0.00           O  
ATOM    339  OD2 ASP A 206      45.972  51.740  34.785  1.00  0.00           O  
ATOM    340  N   ARG A 207      42.041  51.156  37.194  1.00  0.00           N  
ATOM    341  CA  ARG A 207      41.674  50.689  38.536  1.00  0.00           C  
ATOM    342  C   ARG A 207      42.623  50.896  39.713  1.00  0.00           C  
ATOM    343  O   ARG A 207      42.196  50.812  40.869  1.00  0.00           O  
ATOM    344  CB  ARG A 207      41.250  49.233  38.500  1.00  0.00           C  
ATOM    345  CG  ARG A 207      42.363  48.337  38.225  1.00  0.00           C  
ATOM    346  CD  ARG A 207      41.935  46.944  38.413  1.00  0.00           C  
ATOM    347  NE  ARG A 207      43.073  46.152  38.810  1.00  0.00           N  
ATOM    348  CZ  ARG A 207      43.094  44.835  38.764  1.00  0.00           C  
ATOM    349  NH1 ARG A 207      42.034  44.169  38.338  1.00  0.00           N  
ATOM    350  NH2 ARG A 207      44.188  44.191  39.114  1.00  0.00           N  
ATOM    351  N   GLU A 208      43.900  51.168  39.448  1.00  0.00           N  
ATOM    352  CA  GLU A 208      44.852  51.371  40.541  1.00  0.00           C  
ATOM    353  C   GLU A 208      44.978  52.844  40.949  1.00  0.00           C  
ATOM    354  O   GLU A 208      45.720  53.158  41.867  1.00  0.00           O  
ATOM    355  CB  GLU A 208      46.229  50.801  40.165  1.00  0.00           C  
ATOM    356  CG  GLU A 208      46.230  49.295  39.881  1.00  0.00           C  
ATOM    357  CD  GLU A 208      45.592  48.507  41.027  1.00  0.00           C  
ATOM    358  OE1 GLU A 208      46.051  48.706  42.165  1.00  0.00           O  
ATOM    359  OE2 GLU A 208      44.647  47.697  40.803  1.00  0.00           O  
ATOM    360  N   GLY A 209      44.235  53.737  40.292  1.00  0.00           N  
ATOM    361  CA  GLY A 209      44.313  55.154  40.628  1.00  0.00           C  
ATOM    362  C   GLY A 209      44.697  56.110  39.491  1.00  0.00           C  
ATOM    363  O   GLY A 209      44.854  55.689  38.349  1.00  0.00           O  
ATOM    364  N   LEU A 210      44.851  57.390  39.821  1.00  0.00           N  
ATOM    365  CA  LEU A 210      45.202  58.442  38.848  1.00  0.00           C  
ATOM    366  C   LEU A 210      46.677  58.738  38.751  1.00  0.00           C  
ATOM    367  O   LEU A 210      47.418  58.521  39.693  1.00  0.00           O  
ATOM    368  CB  LEU A 210      44.554  59.776  39.237  1.00  0.00           C  
ATOM    369  CG  LEU A 210      43.044  59.833  39.447  1.00  0.00           C  
ATOM    370  CD1 LEU A 210      42.618  61.195  39.961  1.00  0.00           C  
ATOM    371  CD2 LEU A 210      42.375  59.530  38.112  1.00  0.00           C  
ATOM    372  N   VAL A 211      47.080  59.270  37.604  1.00  0.00           N  
ATOM    373  CA  VAL A 211      48.454  59.692  37.384  1.00  0.00           C  
ATOM    374  C   VAL A 211      48.355  60.861  36.418  1.00  0.00           C  
ATOM    375  O   VAL A 211      47.633  60.820  35.407  1.00  0.00           O  
ATOM    376  CB  VAL A 211      49.381  58.548  36.799  1.00  0.00           C  
ATOM    377  CG1 VAL A 211      49.080  58.286  35.359  1.00  0.00           C  
ATOM    378  CG2 VAL A 211      50.849  58.937  36.942  1.00  0.00           C  
ATOM    379  N   GLN A 212      49.076  61.919  36.735  1.00  0.00           N  
ATOM    380  CA  GLN A 212      49.064  63.103  35.888  1.00  0.00           C  
ATOM    381  C   GLN A 212      49.922  62.942  34.626  1.00  0.00           C  
ATOM    382  O   GLN A 212      51.068  62.527  34.690  1.00  0.00           O  
ATOM    383  CB  GLN A 212      49.555  64.300  36.690  1.00  0.00           C  
ATOM    384  CG  GLN A 212      49.809  65.538  35.876  1.00  0.00           C  
ATOM    385  CD  GLN A 212      49.940  66.716  36.782  1.00  0.00           C  
ATOM    386  OE1 GLN A 212      48.966  67.142  37.378  1.00  0.00           O  
ATOM    387  NE2 GLN A 212      51.150  67.232  36.930  1.00  0.00           N  
ATOM    388  N   LEU A 213      49.341  63.254  33.481  1.00  0.00           N  
ATOM    389  CA  LEU A 213      50.060  63.209  32.226  1.00  0.00           C  
ATOM    390  C   LEU A 213      50.232  64.696  31.845  1.00  0.00           C  
ATOM    391  O   LEU A 213      49.384  65.553  32.193  1.00  0.00           O  
ATOM    392  CB  LEU A 213      49.257  62.476  31.141  1.00  0.00           C  
ATOM    393  CG  LEU A 213      48.747  61.056  31.401  1.00  0.00           C  
ATOM    394  CD1 LEU A 213      47.960  60.590  30.191  1.00  0.00           C  
ATOM    395  CD2 LEU A 213      49.887  60.112  31.701  1.00  0.00           C  
ATOM    396  N   VAL A 214      51.332  65.012  31.158  1.00  0.00           N  
ATOM    397  CA  VAL A 214      51.597  66.389  30.766  1.00  0.00           C  
ATOM    398  C   VAL A 214      51.968  66.435  29.316  1.00  0.00           C  
ATOM    399  O   VAL A 214      52.826  65.679  28.861  1.00  0.00           O  
ATOM    400  CB  VAL A 214      52.772  67.022  31.525  1.00  0.00           C  
ATOM    401  CG1 VAL A 214      52.921  68.474  31.091  1.00  0.00           C  
ATOM    402  CG2 VAL A 214      52.544  66.930  33.022  1.00  0.00           C  
ATOM    403  N   ALA A 215      51.308  67.307  28.574  1.00  0.00           N  
ATOM    404  CA  ALA A 215      51.645  67.443  27.175  1.00  0.00           C  
ATOM    405  C   ALA A 215      52.125  68.868  26.937  1.00  0.00           C  
ATOM    406  O   ALA A 215      51.458  69.836  27.351  1.00  0.00           O  
ATOM    407  CB  ALA A 215      50.446  67.121  26.294  1.00  0.00           C  
ATOM    408  N   HIS A 216      53.303  68.984  26.317  1.00  0.00           N  
ATOM    409  CA  HIS A 216      53.891  70.289  26.007  1.00  0.00           C  
ATOM    410  C   HIS A 216      53.590  70.496  24.531  1.00  0.00           C  
ATOM    411  O   HIS A 216      53.466  69.526  23.780  1.00  0.00           O  
ATOM    412  CB  HIS A 216      55.409  70.291  26.190  1.00  0.00           C  
ATOM    413  CG  HIS A 216      55.847  70.135  27.607  1.00  0.00           C  
ATOM    414  ND1 HIS A 216      55.717  68.949  28.300  1.00  0.00           N  
ATOM    415  CD2 HIS A 216      56.428  71.012  28.462  1.00  0.00           C  
ATOM    416  CE1 HIS A 216      56.201  69.103  29.522  1.00  0.00           C  
ATOM    417  NE2 HIS A 216      56.639  70.345  29.646  1.00  0.00           N  
ATOM    418  N   PRO A 217      53.464  71.760  24.095  1.00  0.00           N  
ATOM    419  CA  PRO A 217      53.175  72.008  22.677  1.00  0.00           C  
ATOM    420  C   PRO A 217      54.189  71.413  21.702  1.00  0.00           C  
ATOM    421  O   PRO A 217      53.849  71.059  20.557  1.00  0.00           O  
ATOM    422  CB  PRO A 217      53.098  73.526  22.600  1.00  0.00           C  
ATOM    423  CG  PRO A 217      52.478  73.866  23.923  1.00  0.00           C  
ATOM    424  CD  PRO A 217      53.279  72.987  24.888  1.00  0.00           C  
ATOM    425  N   ALA A 218      55.433  71.302  22.166  1.00  0.00           N  
ATOM    426  CA  ALA A 218      56.495  70.748  21.346  1.00  0.00           C  
ATOM    427  C   ALA A 218      56.110  69.320  20.982  1.00  0.00           C  
ATOM    428  O   ALA A 218      56.078  68.967  19.802  1.00  0.00           O  
ATOM    429  CB  ALA A 218      57.816  70.771  22.096  1.00  0.00           C  
ATOM    430  N   SER A 219      55.779  68.518  22.002  1.00  0.00           N  
ATOM    431  CA  SER A 219      55.423  67.107  21.826  1.00  0.00           C  
ATOM    432  C   SER A 219      54.363  66.727  20.800  1.00  0.00           C  
ATOM    433  O   SER A 219      53.334  67.400  20.634  1.00  0.00           O  
ATOM    434  CB  SER A 219      55.019  66.470  23.146  1.00  0.00           C  
ATOM    435  OG  SER A 219      54.623  65.128  22.890  1.00  0.00           O  
ATOM    436  N   PRO A 220      54.603  65.611  20.095  1.00  0.00           N  
ATOM    437  CA  PRO A 220      53.642  65.151  19.095  1.00  0.00           C  
ATOM    438  C   PRO A 220      52.289  64.771  19.745  1.00  0.00           C  
ATOM    439  O   PRO A 220      51.266  64.657  19.057  1.00  0.00           O  
ATOM    440  CB  PRO A 220      54.351  63.963  18.441  1.00  0.00           C  
ATOM    441  CG  PRO A 220      55.195  63.436  19.527  1.00  0.00           C  
ATOM    442  CD  PRO A 220      55.745  64.688  20.190  1.00  0.00           C  
ATOM    443  N   ALA A 221      52.295  64.592  21.071  1.00  0.00           N  
ATOM    444  CA  ALA A 221      51.091  64.229  21.828  1.00  0.00           C  
ATOM    445  C   ALA A 221      50.133  65.406  22.083  1.00  0.00           C  
ATOM    446  O   ALA A 221      48.964  65.198  22.440  1.00  0.00           O  
ATOM    447  CB  ALA A 221      51.485  63.623  23.172  1.00  0.00           C  
ATOM    448  N   TYR A 222      50.616  66.633  21.893  1.00  0.00           N  
ATOM    449  CA  TYR A 222      49.799  67.797  22.177  1.00  0.00           C  
ATOM    450  C   TYR A 222      48.478  67.872  21.412  1.00  0.00           C  
ATOM    451  O   TYR A 222      47.419  68.017  22.013  1.00  0.00           O  
ATOM    452  CB  TYR A 222      50.583  69.092  21.939  1.00  0.00           C  
ATOM    453  CG  TYR A 222      49.984  70.288  22.662  1.00  0.00           C  
ATOM    454  CD1 TYR A 222      50.228  70.511  24.028  1.00  0.00           C  
ATOM    455  CD2 TYR A 222      49.156  71.181  21.995  1.00  0.00           C  
ATOM    456  CE1 TYR A 222      49.656  71.607  24.701  1.00  0.00           C  
ATOM    457  CE2 TYR A 222      48.571  72.271  22.659  1.00  0.00           C  
ATOM    458  CZ  TYR A 222      48.821  72.478  24.002  1.00  0.00           C  
ATOM    459  OH  TYR A 222      48.195  73.531  24.639  1.00  0.00           O  
ATOM    460  N   ALA A 223      48.540  67.787  20.093  1.00  0.00           N  
ATOM    461  CA  ALA A 223      47.340  67.890  19.286  1.00  0.00           C  
ATOM    462  C   ALA A 223      46.240  66.995  19.800  1.00  0.00           C  
ATOM    463  O   ALA A 223      45.064  67.381  19.815  1.00  0.00           O  
ATOM    464  CB  ALA A 223      47.639  67.543  17.849  1.00  0.00           C  
ATOM    465  N   THR A 224      46.628  65.792  20.215  1.00  0.00           N  
ATOM    466  CA  THR A 224      45.682  64.800  20.720  1.00  0.00           C  
ATOM    467  C   THR A 224      45.185  65.155  22.120  1.00  0.00           C  
ATOM    468  O   THR A 224      43.983  65.110  22.397  1.00  0.00           O  
ATOM    469  CB  THR A 224      46.336  63.388  20.688  1.00  0.00           C  
ATOM    470  OG1 THR A 224      46.514  63.003  19.321  1.00  0.00           O  
ATOM    471  CG2 THR A 224      45.463  62.347  21.358  1.00  0.00           C  
ATOM    472  N   ALA A 225      46.109  65.539  22.990  1.00  0.00           N  
ATOM    473  CA  ALA A 225      45.745  65.916  24.341  1.00  0.00           C  
ATOM    474  C   ALA A 225      44.809  67.116  24.309  1.00  0.00           C  
ATOM    475  O   ALA A 225      44.055  67.356  25.255  1.00  0.00           O  
ATOM    476  CB  ALA A 225      46.976  66.249  25.136  1.00  0.00           C  
ATOM    477  N   GLU A 226      44.865  67.872  23.220  1.00  0.00           N  
ATOM    478  CA  GLU A 226      44.040  69.051  23.059  1.00  0.00           C  
ATOM    479  C   GLU A 226      42.596  68.656  22.774  1.00  0.00           C  
ATOM    480  O   GLU A 226      41.665  69.279  23.277  1.00  0.00           O  
ATOM    481  CB  GLU A 226      44.540  69.890  21.889  1.00  0.00           C  
ATOM    482  CG  GLU A 226      44.985  71.320  22.196  1.00  0.00           C  
ATOM    483  CD  GLU A 226      45.417  72.058  20.910  1.00  0.00           C  
ATOM    484  OE1 GLU A 226      46.103  71.438  20.053  1.00  0.00           O  
ATOM    485  OE2 GLU A 226      45.077  73.255  20.748  1.00  0.00           O  
ATOM    486  N   ARG A 227      42.423  67.606  21.976  1.00  0.00           N  
ATOM    487  CA  ARG A 227      41.095  67.139  21.560  1.00  0.00           C  
ATOM    488  C   ARG A 227      40.310  66.222  22.527  1.00  0.00           C  
ATOM    489  O   ARG A 227      39.098  66.019  22.394  1.00  0.00           O  
ATOM    490  CB  ARG A 227      41.219  66.432  20.198  1.00  0.00           C  
ATOM    491  CG  ARG A 227      39.896  65.880  19.669  1.00  0.00           C  
ATOM    492  CD  ARG A 227      40.002  65.257  18.261  1.00  0.00           C  
ATOM    493  NE  ARG A 227      40.098  63.789  18.241  1.00  0.00           N  
ATOM    494  CZ  ARG A 227      41.249  63.112  18.299  1.00  0.00           C  
ATOM    495  NH1 ARG A 227      42.407  63.772  18.382  1.00  0.00           N  
ATOM    496  NH2 ARG A 227      41.251  61.782  18.257  1.00  0.00           N  
ATOM    497  N   VAL A 228      41.021  65.691  23.506  1.00  0.00           N  
ATOM    498  CA  VAL A 228      40.493  64.735  24.475  1.00  0.00           C  
ATOM    499  C   VAL A 228      39.447  65.199  25.513  1.00  0.00           C  
ATOM    500  O   VAL A 228      39.531  66.300  26.063  1.00  0.00           O  
ATOM    501  CB  VAL A 228      41.721  64.123  25.168  1.00  0.00           C  
ATOM    502  CG1 VAL A 228      41.478  63.948  26.619  1.00  0.00           C  
ATOM    503  CG2 VAL A 228      42.118  62.842  24.453  1.00  0.00           C  
ATOM    504  N   ARG A 229      38.469  64.341  25.795  1.00  0.00           N  
ATOM    505  CA  ARG A 229      37.443  64.681  26.776  1.00  0.00           C  
ATOM    506  C   ARG A 229      37.361  63.623  27.886  1.00  0.00           C  
ATOM    507  O   ARG A 229      37.948  62.536  27.783  1.00  0.00           O  
ATOM    508  CB  ARG A 229      36.086  64.762  26.101  1.00  0.00           C  
ATOM    509  CG  ARG A 229      36.085  65.580  24.856  1.00  0.00           C  
ATOM    510  CD  ARG A 229      35.276  66.815  25.087  1.00  0.00           C  
ATOM    511  NE  ARG A 229      35.364  67.749  23.975  1.00  0.00           N  
ATOM    512  CZ  ARG A 229      35.008  69.016  24.089  1.00  0.00           C  
ATOM    513  NH1 ARG A 229      34.555  69.437  25.267  1.00  0.00           N  
ATOM    514  NH2 ARG A 229      35.109  69.838  23.051  1.00  0.00           N  
ATOM    515  N   PRO A 230      36.618  63.932  28.966  1.00  0.00           N  
ATOM    516  CA  PRO A 230      36.459  62.989  30.075  1.00  0.00           C  
ATOM    517  C   PRO A 230      35.910  61.650  29.559  1.00  0.00           C  
ATOM    518  O   PRO A 230      35.178  61.619  28.567  1.00  0.00           O  
ATOM    519  CB  PRO A 230      35.494  63.717  30.993  1.00  0.00           C  
ATOM    520  CG  PRO A 230      35.893  65.186  30.782  1.00  0.00           C  
ATOM    521  CD  PRO A 230      35.989  65.227  29.285  1.00  0.00           C  
ATOM    522  N   GLU A 231      36.322  60.566  30.219  1.00  0.00           N  
ATOM    523  CA  GLU A 231      35.929  59.193  29.921  1.00  0.00           C  
ATOM    524  C   GLU A 231      36.393  58.644  28.557  1.00  0.00           C  
ATOM    525  O   GLU A 231      36.067  57.502  28.165  1.00  0.00           O  
ATOM    526  CB  GLU A 231      34.422  59.041  30.126  1.00  0.00           C  
ATOM    527  CG  GLU A 231      33.997  59.512  31.532  1.00  0.00           C  
ATOM    528  CD  GLU A 231      34.913  58.957  32.626  1.00  0.00           C  
ATOM    529  OE1 GLU A 231      35.604  59.750  33.334  1.00  0.00           O  
ATOM    530  OE2 GLU A 231      34.960  57.717  32.774  1.00  0.00           O  
ATOM    531  N   TRP A 232      37.154  59.446  27.822  1.00  0.00           N  
ATOM    532  CA  TRP A 232      37.728  58.940  26.585  1.00  0.00           C  
ATOM    533  C   TRP A 232      38.803  57.940  27.010  1.00  0.00           C  
ATOM    534  O   TRP A 232      39.473  58.155  28.015  1.00  0.00           O  
ATOM    535  CB  TRP A 232      38.383  60.066  25.822  1.00  0.00           C  
ATOM    536  CG  TRP A 232      37.417  60.879  25.072  1.00  0.00           C  
ATOM    537  CD1 TRP A 232      36.105  61.114  25.394  1.00  0.00           C  
ATOM    538  CD2 TRP A 232      37.672  61.605  23.875  1.00  0.00           C  
ATOM    539  NE1 TRP A 232      35.533  61.939  24.463  1.00  0.00           N  
ATOM    540  CE2 TRP A 232      36.473  62.259  23.519  1.00  0.00           C  
ATOM    541  CE3 TRP A 232      38.804  61.773  23.061  1.00  0.00           C  
ATOM    542  CZ2 TRP A 232      36.375  63.069  22.377  1.00  0.00           C  
ATOM    543  CZ3 TRP A 232      38.708  62.572  21.936  1.00  0.00           C  
ATOM    544  CH2 TRP A 232      37.502  63.209  21.601  1.00  0.00           C  
ATOM    545  N   VAL A 233      38.953  56.856  26.259  1.00  0.00           N  
ATOM    546  CA  VAL A 233      39.959  55.843  26.556  1.00  0.00           C  
ATOM    547  C   VAL A 233      41.179  56.171  25.667  1.00  0.00           C  
ATOM    548  O   VAL A 233      41.043  56.389  24.447  1.00  0.00           O  
ATOM    549  CB  VAL A 233      39.433  54.412  26.229  1.00  0.00           C  
ATOM    550  CG1 VAL A 233      40.490  53.370  26.567  1.00  0.00           C  
ATOM    551  CG2 VAL A 233      38.176  54.131  26.998  1.00  0.00           C  
ATOM    552  N   VAL A 234      42.362  56.203  26.275  1.00  0.00           N  
ATOM    553  CA  VAL A 234      43.584  56.529  25.544  1.00  0.00           C  
ATOM    554  C   VAL A 234      44.816  55.648  25.862  1.00  0.00           C  
ATOM    555  O   VAL A 234      44.918  55.051  26.936  1.00  0.00           O  
ATOM    556  CB  VAL A 234      44.036  58.026  25.846  1.00  0.00           C  
ATOM    557  CG1 VAL A 234      42.886  59.026  25.644  1.00  0.00           C  
ATOM    558  CG2 VAL A 234      44.514  58.140  27.284  1.00  0.00           C  
ATOM    559  N   ARG A 235      45.750  55.577  24.913  1.00  0.00           N  
ATOM    560  CA  ARG A 235      47.018  54.884  25.155  1.00  0.00           C  
ATOM    561  C   ARG A 235      47.992  56.056  25.221  1.00  0.00           C  
ATOM    562  O   ARG A 235      48.044  56.896  24.290  1.00  0.00           O  
ATOM    563  CB  ARG A 235      47.446  53.980  23.998  1.00  0.00           C  
ATOM    564  CG  ARG A 235      48.767  53.213  24.319  1.00  0.00           C  
ATOM    565  CD  ARG A 235      48.722  51.755  23.851  1.00  0.00           C  
ATOM    566  NE  ARG A 235      48.183  51.705  22.505  1.00  0.00           N  
ATOM    567  CZ  ARG A 235      47.135  50.972  22.150  1.00  0.00           C  
ATOM    568  NH1 ARG A 235      46.499  50.205  23.027  1.00  0.00           N  
ATOM    569  NH2 ARG A 235      46.697  51.043  20.909  1.00  0.00           N  
ATOM    570  N   ALA A 236      48.764  56.105  26.301  1.00  0.00           N  
ATOM    571  CA  ALA A 236      49.712  57.176  26.527  1.00  0.00           C  
ATOM    572  C   ALA A 236      51.138  56.658  26.709  1.00  0.00           C  
ATOM    573  O   ALA A 236      51.361  55.711  27.472  1.00  0.00           O  
ATOM    574  CB  ALA A 236      49.306  57.923  27.758  1.00  0.00           C  
ATOM    575  N   LYS A 237      52.098  57.291  26.029  1.00  0.00           N  
ATOM    576  CA  LYS A 237      53.512  56.913  26.125  1.00  0.00           C  
ATOM    577  C   LYS A 237      54.301  58.123  26.597  1.00  0.00           C  
ATOM    578  O   LYS A 237      54.177  59.212  26.040  1.00  0.00           O  
ATOM    579  CB  LYS A 237      54.053  56.480  24.755  1.00  0.00           C  
ATOM    580  CG  LYS A 237      53.360  55.250  24.140  1.00  0.00           C  
ATOM    581  CD  LYS A 237      53.825  55.017  22.713  1.00  0.00           C  
ATOM    582  CE  LYS A 237      52.887  54.114  21.913  1.00  0.00           C  
ATOM    583  NZ  LYS A 237      53.279  52.679  21.935  1.00  0.00           N  
ATOM    584  N   GLY A 238      55.122  57.952  27.617  1.00  0.00           N  
ATOM    585  CA  GLY A 238      55.868  59.093  28.090  1.00  0.00           C  
ATOM    586  C   GLY A 238      56.952  58.733  29.079  1.00  0.00           C  
ATOM    587  O   GLY A 238      57.115  57.584  29.465  1.00  0.00           O  
ATOM    588  N   LEU A 239      57.691  59.750  29.490  1.00  0.00           N  
ATOM    589  CA  LEU A 239      58.768  59.595  30.440  1.00  0.00           C  
ATOM    590  C   LEU A 239      58.277  59.982  31.835  1.00  0.00           C  
ATOM    591  O   LEU A 239      57.697  61.053  32.023  1.00  0.00           O  
ATOM    592  CB  LEU A 239      59.936  60.511  30.035  1.00  0.00           C  
ATOM    593  CG  LEU A 239      61.182  60.516  30.936  1.00  0.00           C  
ATOM    594  CD1 LEU A 239      62.081  59.278  30.620  1.00  0.00           C  
ATOM    595  CD2 LEU A 239      61.946  61.841  30.719  1.00  0.00           C  
ATOM    596  N   VAL A 240      58.500  59.132  32.821  1.00  0.00           N  
ATOM    597  CA  VAL A 240      58.080  59.498  34.164  1.00  0.00           C  
ATOM    598  C   VAL A 240      59.090  60.503  34.730  1.00  0.00           C  
ATOM    599  O   VAL A 240      60.302  60.290  34.648  1.00  0.00           O  
ATOM    600  CB  VAL A 240      58.001  58.266  35.100  1.00  0.00           C  
ATOM    601  CG1 VAL A 240      57.646  58.703  36.518  1.00  0.00           C  
ATOM    602  CG2 VAL A 240      56.959  57.281  34.570  1.00  0.00           C  
ATOM    603  N   ARG A 241      58.589  61.614  35.271  1.00  0.00           N  
ATOM    604  CA  ARG A 241      59.453  62.631  35.851  1.00  0.00           C  
ATOM    605  C   ARG A 241      58.918  63.022  37.220  1.00  0.00           C  
ATOM    606  O   ARG A 241      57.754  62.771  37.540  1.00  0.00           O  
ATOM    607  CB  ARG A 241      59.596  63.835  34.909  1.00  0.00           C  
ATOM    608  CG  ARG A 241      58.431  64.759  34.855  1.00  0.00           C  
ATOM    609  CD  ARG A 241      58.598  65.778  33.731  1.00  0.00           C  
ATOM    610  NE  ARG A 241      57.609  66.858  33.834  1.00  0.00           N  
ATOM    611  CZ  ARG A 241      57.167  67.589  32.808  1.00  0.00           C  
ATOM    612  NH1 ARG A 241      57.624  67.363  31.580  1.00  0.00           N  
ATOM    613  NH2 ARG A 241      56.258  68.545  33.009  1.00  0.00           N  
ATOM    614  N   LEU A 242      59.783  63.593  38.043  1.00  0.00           N  
ATOM    615  CA  LEU A 242      59.399  63.992  39.383  1.00  0.00           C  
ATOM    616  C   LEU A 242      58.576  65.289  39.337  1.00  0.00           C  
ATOM    617  O   LEU A 242      58.897  66.225  38.598  1.00  0.00           O  
ATOM    618  CB  LEU A 242      60.668  64.178  40.211  1.00  0.00           C  
ATOM    619  CG  LEU A 242      60.520  64.007  41.714  1.00  0.00           C  
ATOM    620  CD1 LEU A 242      59.647  65.119  42.250  1.00  0.00           C  
ATOM    621  CD2 LEU A 242      59.911  62.649  42.027  1.00  0.00           C  
ATOM    622  N   ARG A 243      57.491  65.338  40.100  1.00  0.00           N  
ATOM    623  CA  ARG A 243      56.677  66.552  40.112  1.00  0.00           C  
ATOM    624  C   ARG A 243      57.397  67.617  40.932  1.00  0.00           C  
ATOM    625  O   ARG A 243      57.787  67.366  42.076  1.00  0.00           O  
ATOM    626  CB  ARG A 243      55.292  66.318  40.752  1.00  0.00           C  
ATOM    627  CG  ARG A 243      54.207  65.601  39.944  1.00  0.00           C  
ATOM    628  CD  ARG A 243      52.843  65.944  40.565  1.00  0.00           C  
ATOM    629  NE  ARG A 243      51.723  65.111  40.116  1.00  0.00           N  
ATOM    630  CZ  ARG A 243      50.439  65.449  40.250  1.00  0.00           C  
ATOM    631  NH1 ARG A 243      50.102  66.606  40.802  1.00  0.00           N  
ATOM    632  NH2 ARG A 243      49.483  64.621  39.871  1.00  0.00           N  
ATOM    633  N   PRO A 244      57.598  68.818  40.357  1.00  0.00           N  
ATOM    634  CA  PRO A 244      58.286  69.834  41.164  1.00  0.00           C  
ATOM    635  C   PRO A 244      57.410  70.225  42.351  1.00  0.00           C  
ATOM    636  O   PRO A 244      57.871  70.793  43.330  1.00  0.00           O  
ATOM    637  CB  PRO A 244      58.538  70.981  40.165  1.00  0.00           C  
ATOM    638  CG  PRO A 244      57.603  70.727  39.029  1.00  0.00           C  
ATOM    639  CD  PRO A 244      57.495  69.227  38.944  1.00  0.00           C  
ATOM    640  N   GLU A 245      56.146  69.831  42.267  1.00  0.00           N  
ATOM    641  CA  GLU A 245      55.126  70.139  43.269  1.00  0.00           C  
ATOM    642  C   GLU A 245      54.363  68.848  43.604  1.00  0.00           C  
ATOM    643  O   GLU A 245      53.398  68.484  42.929  1.00  0.00           O  
ATOM    644  CB  GLU A 245      54.132  71.122  42.639  1.00  0.00           C  
ATOM    645  CG  GLU A 245      53.314  70.525  41.411  1.00  0.00           C  
ATOM    646  CD  GLU A 245      54.146  70.225  40.120  1.00  0.00           C  
ATOM    647  OE1 GLU A 245      55.358  70.523  40.102  1.00  0.00           O  
ATOM    648  OE2 GLU A 245      53.580  69.704  39.113  1.00  0.00           O  
ATOM    649  N   PRO A 246      54.785  68.137  44.649  1.00  0.00           N  
ATOM    650  CA  PRO A 246      54.096  66.897  45.013  1.00  0.00           C  
ATOM    651  C   PRO A 246      52.664  67.123  45.478  1.00  0.00           C  
ATOM    652  O   PRO A 246      52.397  68.063  46.237  1.00  0.00           O  
ATOM    653  CB  PRO A 246      54.966  66.352  46.140  1.00  0.00           C  
ATOM    654  CG  PRO A 246      56.335  66.870  45.787  1.00  0.00           C  
ATOM    655  CD  PRO A 246      56.034  68.290  45.414  1.00  0.00           C  
ATOM    656  N   ASN A 247      51.760  66.251  45.026  1.00  0.00           N  
ATOM    657  CA  ASN A 247      50.345  66.309  45.397  1.00  0.00           C  
ATOM    658  C   ASN A 247      50.133  65.215  46.443  1.00  0.00           C  
ATOM    659  O   ASN A 247      50.039  64.029  46.115  1.00  0.00           O  
ATOM    660  CB  ASN A 247      49.463  66.035  44.183  1.00  0.00           C  
ATOM    661  CG  ASN A 247      47.993  66.085  44.514  1.00  0.00           C  
ATOM    662  OD1 ASN A 247      47.607  65.855  45.644  1.00  0.00           O  
ATOM    663  ND2 ASN A 247      47.163  66.370  43.518  1.00  0.00           N  
ATOM    664  N   PRO A 248      50.052  65.606  47.723  1.00  0.00           N  
ATOM    665  CA  PRO A 248      49.861  64.679  48.845  1.00  0.00           C  
ATOM    666  C   PRO A 248      48.592  63.822  48.839  1.00  0.00           C  
ATOM    667  O   PRO A 248      48.538  62.798  49.516  1.00  0.00           O  
ATOM    668  CB  PRO A 248      49.935  65.605  50.064  1.00  0.00           C  
ATOM    669  CG  PRO A 248      49.312  66.873  49.537  1.00  0.00           C  
ATOM    670  CD  PRO A 248      49.985  67.009  48.185  1.00  0.00           C  
ATOM    671  N   ARG A 249      47.579  64.227  48.079  1.00  0.00           N  
ATOM    672  CA  ARG A 249      46.322  63.472  48.033  1.00  0.00           C  
ATOM    673  C   ARG A 249      46.278  62.282  47.063  1.00  0.00           C  
ATOM    674  O   ARG A 249      45.274  61.556  47.016  1.00  0.00           O  
ATOM    675  CB  ARG A 249      45.152  64.432  47.732  1.00  0.00           C  
ATOM    676  CG  ARG A 249      44.865  65.445  48.836  1.00  0.00           C  
ATOM    677  CD  ARG A 249      43.833  66.495  48.404  1.00  0.00           C  
ATOM    678  NE  ARG A 249      44.325  67.361  47.324  1.00  0.00           N  
ATOM    679  CZ  ARG A 249      45.323  68.244  47.443  1.00  0.00           C  
ATOM    680  NH1 ARG A 249      45.957  68.407  48.604  1.00  0.00           N  
ATOM    681  NH2 ARG A 249      45.709  68.955  46.389  1.00  0.00           N  
ATOM    682  N   LEU A 250      47.358  62.070  46.313  1.00  0.00           N  
ATOM    683  CA  LEU A 250      47.401  60.980  45.342  1.00  0.00           C  
ATOM    684  C   LEU A 250      48.591  60.073  45.544  1.00  0.00           C  
ATOM    685  O   LEU A 250      49.681  60.536  45.818  1.00  0.00           O  
ATOM    686  CB  LEU A 250      47.429  61.546  43.923  1.00  0.00           C  
ATOM    687  CG  LEU A 250      46.277  62.483  43.577  1.00  0.00           C  
ATOM    688  CD1 LEU A 250      46.519  63.017  42.181  1.00  0.00           C  
ATOM    689  CD2 LEU A 250      44.934  61.773  43.678  1.00  0.00           C  
ATOM    690  N   ALA A 251      48.374  58.772  45.379  1.00  0.00           N  
ATOM    691  CA  ALA A 251      49.425  57.784  45.548  1.00  0.00           C  
ATOM    692  C   ALA A 251      50.511  57.982  44.506  1.00  0.00           C  
ATOM    693  O   ALA A 251      51.661  57.602  44.716  1.00  0.00           O  
ATOM    694  CB  ALA A 251      48.847  56.402  45.456  1.00  0.00           C  
ATOM    695  N   THR A 252      50.161  58.590  43.382  1.00  0.00           N  
ATOM    696  CA  THR A 252      51.145  58.850  42.330  1.00  0.00           C  
ATOM    697  C   THR A 252      51.625  60.305  42.433  1.00  0.00           C  
ATOM    698  O   THR A 252      52.358  60.800  41.575  1.00  0.00           O  
ATOM    699  CB  THR A 252      50.511  58.663  40.931  1.00  0.00           C  
ATOM    700  OG1 THR A 252      49.448  59.612  40.751  1.00  0.00           O  
ATOM    701  CG2 THR A 252      49.959  57.243  40.768  1.00  0.00           C  
ATOM    702  N   GLY A 253      51.190  60.962  43.504  1.00  0.00           N  
ATOM    703  CA  GLY A 253      51.457  62.369  43.757  1.00  0.00           C  
ATOM    704  C   GLY A 253      52.820  62.986  43.551  1.00  0.00           C  
ATOM    705  O   GLY A 253      52.904  64.181  43.243  1.00  0.00           O  
ATOM    706  N   ARG A 254      53.870  62.190  43.745  1.00  0.00           N  
ATOM    707  CA  ARG A 254      55.242  62.643  43.578  1.00  0.00           C  
ATOM    708  C   ARG A 254      55.626  62.707  42.114  1.00  0.00           C  
ATOM    709  O   ARG A 254      56.546  63.432  41.752  1.00  0.00           O  
ATOM    710  CB  ARG A 254      56.214  61.688  44.271  1.00  0.00           C  
ATOM    711  CG  ARG A 254      56.032  61.543  45.761  1.00  0.00           C  
ATOM    712  CD  ARG A 254      56.540  62.764  46.494  1.00  0.00           C  
ATOM    713  NE  ARG A 254      56.597  62.570  47.949  1.00  0.00           N  
ATOM    714  CZ  ARG A 254      57.282  61.598  48.551  1.00  0.00           C  
ATOM    715  NH1 ARG A 254      57.976  60.718  47.821  1.00  0.00           N  
ATOM    716  NH2 ARG A 254      57.281  61.512  49.884  1.00  0.00           N  
ATOM    717  N   VAL A 255      54.922  61.970  41.261  1.00  0.00           N  
ATOM    718  CA  VAL A 255      55.301  61.934  39.855  1.00  0.00           C  
ATOM    719  C   VAL A 255      54.296  62.362  38.792  1.00  0.00           C  
ATOM    720  O   VAL A 255      53.172  62.745  39.080  1.00  0.00           O  
ATOM    721  CB  VAL A 255      55.840  60.521  39.498  1.00  0.00           C  
ATOM    722  CG1 VAL A 255      56.960  60.150  40.484  1.00  0.00           C  
ATOM    723  CG2 VAL A 255      54.712  59.470  39.561  1.00  0.00           C  
ATOM    724  N   GLU A 256      54.738  62.330  37.546  1.00  0.00           N  
ATOM    725  CA  GLU A 256      53.893  62.705  36.427  1.00  0.00           C  
ATOM    726  C   GLU A 256      54.561  62.130  35.189  1.00  0.00           C  
ATOM    727  O   GLU A 256      55.722  61.735  35.236  1.00  0.00           O  
ATOM    728  CB  GLU A 256      53.762  64.229  36.313  1.00  0.00           C  
ATOM    729  CG  GLU A 256      54.990  64.972  35.782  1.00  0.00           C  
ATOM    730  CD  GLU A 256      54.844  66.486  35.906  1.00  0.00           C  
ATOM    731  OE1 GLU A 256      54.675  66.978  37.029  1.00  0.00           O  
ATOM    732  OE2 GLU A 256      54.884  67.199  34.892  1.00  0.00           O  
ATOM    733  N   VAL A 257      53.839  62.068  34.085  1.00  0.00           N  
ATOM    734  CA  VAL A 257      54.398  61.505  32.884  1.00  0.00           C  
ATOM    735  C   VAL A 257      54.460  62.556  31.794  1.00  0.00           C  
ATOM    736  O   VAL A 257      53.438  63.116  31.430  1.00  0.00           O  
ATOM    737  CB  VAL A 257      53.520  60.331  32.378  1.00  0.00           C  
ATOM    738  CG1 VAL A 257      54.046  59.786  31.066  1.00  0.00           C  
ATOM    739  CG2 VAL A 257      53.467  59.244  33.410  1.00  0.00           C  
ATOM    740  N   GLU A 258      55.652  62.826  31.267  1.00  0.00           N  
ATOM    741  CA  GLU A 258      55.797  63.799  30.204  1.00  0.00           C  
ATOM    742  C   GLU A 258      55.443  63.027  28.953  1.00  0.00           C  
ATOM    743  O   GLU A 258      56.076  62.035  28.641  1.00  0.00           O  
ATOM    744  CB  GLU A 258      57.236  64.305  30.129  1.00  0.00           C  
ATOM    745  CG  GLU A 258      57.421  65.552  29.263  1.00  0.00           C  
ATOM    746  CD  GLU A 258      58.889  65.850  28.990  1.00  0.00           C  
ATOM    747  OE1 GLU A 258      59.755  65.489  29.826  1.00  0.00           O  
ATOM    748  OE2 GLU A 258      59.183  66.448  27.936  1.00  0.00           O  
ATOM    749  N   LEU A 259      54.445  63.484  28.215  1.00  0.00           N  
ATOM    750  CA  LEU A 259      54.009  62.731  27.049  1.00  0.00           C  
ATOM    751  C   LEU A 259      54.785  62.886  25.752  1.00  0.00           C  
ATOM    752  O   LEU A 259      55.052  63.996  25.290  1.00  0.00           O  
ATOM    753  CB  LEU A 259      52.531  63.028  26.769  1.00  0.00           C  
ATOM    754  CG  LEU A 259      51.515  62.661  27.854  1.00  0.00           C  
ATOM    755  CD1 LEU A 259      50.122  63.111  27.361  1.00  0.00           C  
ATOM    756  CD2 LEU A 259      51.550  61.149  28.162  1.00  0.00           C  
ATOM    757  N   SER A 261      55.128  61.747  25.164  1.00  0.00           N  
ATOM    758  CA  SER A 261      55.808  61.707  23.880  1.00  0.00           C  
ATOM    759  C   SER A 261      54.806  61.253  22.821  1.00  0.00           C  
ATOM    760  O   SER A 261      54.984  61.520  21.634  1.00  0.00           O  
ATOM    761  CB  SER A 261      57.012  60.753  23.914  1.00  0.00           C  
ATOM    762  OG  SER A 261      56.763  59.547  24.634  1.00  0.00           O  
ATOM    763  N   ALA A 262      53.740  60.580  23.261  1.00  0.00           N  
ATOM    764  CA  ALA A 262      52.690  60.091  22.356  1.00  0.00           C  
ATOM    765  C   ALA A 262      51.365  59.914  23.121  1.00  0.00           C  
ATOM    766  O   ALA A 262      51.355  59.766  24.353  1.00  0.00           O  
ATOM    767  CB  ALA A 262      53.118  58.773  21.720  1.00  0.00           C  
ATOM    768  N   LEU A 263      50.261  59.965  22.371  1.00  0.00           N  
ATOM    769  CA  LEU A 263      48.909  59.809  22.916  1.00  0.00           C  
ATOM    770  C   LEU A 263      47.933  59.422  21.810  1.00  0.00           C  
ATOM    771  O   LEU A 263      47.778  60.112  20.806  1.00  0.00           O  
ATOM    772  CB  LEU A 263      48.433  61.110  23.585  1.00  0.00           C  
ATOM    773  CG  LEU A 263      47.111  60.978  24.371  1.00  0.00           C  
ATOM    774  CD1 LEU A 263      47.345  60.058  25.605  1.00  0.00           C  
ATOM    775  CD2 LEU A 263      46.599  62.374  24.778  1.00  0.00           C  
ATOM    776  N   GLU A 264      47.266  58.299  21.997  1.00  0.00           N  
ATOM    777  CA  GLU A 264      46.293  57.856  21.002  1.00  0.00           C  
ATOM    778  C   GLU A 264      44.946  57.657  21.655  1.00  0.00           C  
ATOM    779  O   GLU A 264      44.865  57.126  22.773  1.00  0.00           O  
ATOM    780  CB  GLU A 264      46.745  56.541  20.365  1.00  0.00           C  
ATOM    781  CG  GLU A 264      45.811  56.059  19.268  1.00  0.00           C  
ATOM    782  CD  GLU A 264      46.196  54.693  18.744  1.00  0.00           C  
ATOM    783  OE1 GLU A 264      47.397  54.374  18.884  1.00  0.00           O  
ATOM    784  OE2 GLU A 264      45.317  53.955  18.193  1.00  0.00           O  
ATOM    785  N   VAL A 266      43.900  58.097  20.970  1.00  0.00           N  
ATOM    786  CA  VAL A 266      42.544  57.909  21.478  1.00  0.00           C  
ATOM    787  C   VAL A 266      42.061  56.556  20.952  1.00  0.00           C  
ATOM    788  O   VAL A 266      42.076  56.317  19.739  1.00  0.00           O  
ATOM    789  CB  VAL A 266      41.577  59.001  20.984  1.00  0.00           C  
ATOM    790  CG1 VAL A 266      40.163  58.626  21.361  1.00  0.00           C  
ATOM    791  CG2 VAL A 266      41.913  60.333  21.625  1.00  0.00           C  
ATOM    792  N   LEU A 267      41.644  55.683  21.873  1.00  0.00           N  
ATOM    793  CA  LEU A 267      41.160  54.348  21.544  1.00  0.00           C  
ATOM    794  C   LEU A 267      39.654  54.309  21.475  1.00  0.00           C  
ATOM    795  O   LEU A 267      39.073  53.448  20.818  1.00  0.00           O  
ATOM    796  CB  LEU A 267      41.636  53.360  22.614  1.00  0.00           C  
ATOM    797  CG  LEU A 267      43.163  53.276  22.744  1.00  0.00           C  
ATOM    798  CD1 LEU A 267      43.496  52.172  23.712  1.00  0.00           C  
ATOM    799  CD2 LEU A 267      43.815  53.026  21.332  1.00  0.00           C  
ATOM    800  N   ALA A 268      39.010  55.234  22.168  1.00  0.00           N  
ATOM    801  CA  ALA A 268      37.557  55.272  22.165  1.00  0.00           C  
ATOM    802  C   ALA A 268      37.111  56.611  22.723  1.00  0.00           C  
ATOM    803  O   ALA A 268      37.708  57.141  23.637  1.00  0.00           O  
ATOM    804  CB  ALA A 268      37.003  54.130  22.996  1.00  0.00           C  
ATOM    805  N   GLU A 269      36.067  57.166  22.148  1.00  0.00           N  
ATOM    806  CA  GLU A 269      35.555  58.420  22.629  1.00  0.00           C  
ATOM    807  C   GLU A 269      34.408  58.045  23.533  1.00  0.00           C  
ATOM    808  O   GLU A 269      33.983  56.888  23.564  1.00  0.00           O  
ATOM    809  CB  GLU A 269      35.065  59.259  21.466  1.00  0.00           C  
ATOM    810  CG  GLU A 269      36.175  59.588  20.529  1.00  0.00           C  
ATOM    811  CD  GLU A 269      35.800  60.681  19.558  1.00  0.00           C  
ATOM    812  OE1 GLU A 269      34.599  61.061  19.468  1.00  0.00           O  
ATOM    813  OE2 GLU A 269      36.725  61.154  18.870  1.00  0.00           O  
ATOM    814  N   ALA A 270      33.894  59.007  24.282  1.00  0.00           N  
ATOM    815  CA  ALA A 270      32.792  58.686  25.167  1.00  0.00           C  
ATOM    816  C   ALA A 270      31.801  59.828  25.211  1.00  0.00           C  
ATOM    817  O   ALA A 270      32.214  60.991  25.262  1.00  0.00           O  
ATOM    818  CB  ALA A 270      33.341  58.421  26.588  1.00  0.00           C  
ATOM    819  N   LYS A 271      30.509  59.519  25.172  1.00  0.00           N  
ATOM    820  CA  LYS A 271      29.502  60.574  25.329  1.00  0.00           C  
ATOM    821  C   LYS A 271      29.661  61.132  26.752  1.00  0.00           C  
ATOM    822  O   LYS A 271      30.331  60.530  27.593  1.00  0.00           O  
ATOM    823  CB  LYS A 271      28.099  59.985  25.243  1.00  0.00           C  
ATOM    824  CG  LYS A 271      27.563  59.844  23.869  1.00  0.00           C  
ATOM    825  CD  LYS A 271      26.530  58.730  23.820  1.00  0.00           C  
ATOM    826  CE  LYS A 271      25.550  58.746  24.996  1.00  0.00           C  
ATOM    827  NZ  LYS A 271      24.433  57.785  24.689  1.00  0.00           N  
ATOM    828  N   THR A 272      29.011  62.252  27.034  1.00  0.00           N  
ATOM    829  CA  THR A 272      29.097  62.844  28.351  1.00  0.00           C  
ATOM    830  C   THR A 272      28.307  62.000  29.332  1.00  0.00           C  
ATOM    831  O   THR A 272      27.127  61.737  29.141  1.00  0.00           O  
ATOM    832  CB  THR A 272      28.572  64.271  28.332  1.00  0.00           C  
ATOM    833  OG1 THR A 272      29.086  64.939  27.176  1.00  0.00           O  
ATOM    834  CG2 THR A 272      29.043  65.020  29.599  1.00  0.00           C  
ATOM    835  N   PRO A 273      28.951  61.558  30.404  1.00  0.00           N  
ATOM    836  CA  PRO A 273      28.257  60.729  31.390  1.00  0.00           C  
ATOM    837  C   PRO A 273      27.122  61.419  32.136  1.00  0.00           C  
ATOM    838  O   PRO A 273      27.187  62.600  32.402  1.00  0.00           O  
ATOM    839  CB  PRO A 273      29.393  60.271  32.295  1.00  0.00           C  
ATOM    840  CG  PRO A 273      30.370  61.409  32.231  1.00  0.00           C  
ATOM    841  CD  PRO A 273      30.360  61.773  30.771  1.00  0.00           C  
ATOM    842  N   PRO A 274      26.059  60.684  32.481  1.00  0.00           N  
ATOM    843  CA  PRO A 274      24.946  61.308  33.198  1.00  0.00           C  
ATOM    844  C   PRO A 274      25.262  61.743  34.604  1.00  0.00           C  
ATOM    845  O   PRO A 274      24.416  62.363  35.250  1.00  0.00           O  
ATOM    846  CB  PRO A 274      23.857  60.242  33.169  1.00  0.00           C  
ATOM    847  CG  PRO A 274      24.620  58.985  33.092  1.00  0.00           C  
ATOM    848  CD  PRO A 274      25.701  59.316  32.082  1.00  0.00           C  
ATOM    849  N   PHE A 275      26.439  61.389  35.116  1.00  0.00           N  
ATOM    850  CA  PHE A 275      26.856  61.832  36.458  1.00  0.00           C  
ATOM    851  C   PHE A 275      28.362  61.695  36.516  1.00  0.00           C  
ATOM    852  O   PHE A 275      28.935  60.910  35.775  1.00  0.00           O  
ATOM    853  CB  PHE A 275      26.166  61.039  37.594  1.00  0.00           C  
ATOM    854  CG  PHE A 275      26.187  59.548  37.416  1.00  0.00           C  
ATOM    855  CD1 PHE A 275      27.370  58.836  37.539  1.00  0.00           C  
ATOM    856  CD2 PHE A 275      25.027  58.866  37.080  1.00  0.00           C  
ATOM    857  CE1 PHE A 275      27.393  57.469  37.316  1.00  0.00           C  
ATOM    858  CE2 PHE A 275      25.043  57.504  36.855  1.00  0.00           C  
ATOM    859  CZ  PHE A 275      26.221  56.801  36.969  1.00  0.00           C  
ATOM    860  N   PRO A 276      29.031  62.479  37.363  1.00  0.00           N  
ATOM    861  CA  PRO A 276      30.494  62.367  37.429  1.00  0.00           C  
ATOM    862  C   PRO A 276      31.004  61.099  38.120  1.00  0.00           C  
ATOM    863  O   PRO A 276      30.361  60.563  39.004  1.00  0.00           O  
ATOM    864  CB  PRO A 276      30.911  63.647  38.176  1.00  0.00           C  
ATOM    865  CG  PRO A 276      29.775  63.910  39.078  1.00  0.00           C  
ATOM    866  CD  PRO A 276      28.541  63.563  38.231  1.00  0.00           C  
ATOM    867  N   VAL A 277      32.169  60.629  37.703  1.00  0.00           N  
ATOM    868  CA  VAL A 277      32.772  59.476  38.329  1.00  0.00           C  
ATOM    869  C   VAL A 277      34.222  59.792  38.721  1.00  0.00           C  
ATOM    870  O   VAL A 277      34.937  58.929  39.231  1.00  0.00           O  
ATOM    871  CB  VAL A 277      32.738  58.259  37.364  1.00  0.00           C  
ATOM    872  CG1 VAL A 277      31.294  57.947  36.982  1.00  0.00           C  
ATOM    873  CG2 VAL A 277      33.571  58.537  36.097  1.00  0.00           C  
ATOM    874  N   ASP A 278      34.627  61.044  38.530  1.00  0.00           N  
ATOM    875  CA  ASP A 278      36.000  61.467  38.774  1.00  0.00           C  
ATOM    876  C   ASP A 278      36.400  61.892  40.152  1.00  0.00           C  
ATOM    877  O   ASP A 278      37.544  61.704  40.546  1.00  0.00           O  
ATOM    878  CB  ASP A 278      36.340  62.624  37.829  1.00  0.00           C  
ATOM    879  CG  ASP A 278      35.482  63.848  38.097  1.00  0.00           C  
ATOM    880  OD1 ASP A 278      36.034  64.952  38.339  1.00  0.00           O  
ATOM    881  OD2 ASP A 278      34.241  63.704  38.090  1.00  0.00           O  
ATOM    882  N   ALA A 279      35.477  62.471  40.896  1.00  0.00           N  
ATOM    883  CA  ALA A 279      35.840  62.981  42.204  1.00  0.00           C  
ATOM    884  C   ALA A 279      36.491  61.944  43.103  1.00  0.00           C  
ATOM    885  O   ALA A 279      37.610  62.140  43.576  1.00  0.00           O  
ATOM    886  CB  ALA A 279      34.624  63.605  42.872  1.00  0.00           C  
ATOM    887  N   GLY A 281      35.800  60.844  43.342  1.00  0.00           N  
ATOM    888  CA  GLY A 281      36.349  59.845  44.246  1.00  0.00           C  
ATOM    889  C   GLY A 281      37.802  59.482  43.974  1.00  0.00           C  
ATOM    890  O   GLY A 281      38.556  59.238  44.897  1.00  0.00           O  
ATOM    891  N   TRP A 282      38.219  59.456  42.714  1.00  0.00           N  
ATOM    892  CA  TRP A 282      39.588  59.081  42.458  1.00  0.00           C  
ATOM    893  C   TRP A 282      40.617  60.122  42.933  1.00  0.00           C  
ATOM    894  O   TRP A 282      41.818  59.831  43.031  1.00  0.00           O  
ATOM    895  CB  TRP A 282      39.757  58.772  40.973  1.00  0.00           C  
ATOM    896  CG  TRP A 282      39.006  57.552  40.574  1.00  0.00           C  
ATOM    897  CD1 TRP A 282      37.806  57.502  39.937  1.00  0.00           C  
ATOM    898  CD2 TRP A 282      39.387  56.192  40.817  1.00  0.00           C  
ATOM    899  NE1 TRP A 282      37.404  56.201  39.759  1.00  0.00           N  
ATOM    900  CE2 TRP A 282      38.352  55.369  40.290  1.00  0.00           C  
ATOM    901  CE3 TRP A 282      40.507  55.580  41.430  1.00  0.00           C  
ATOM    902  CZ2 TRP A 282      38.395  53.957  40.349  1.00  0.00           C  
ATOM    903  CZ3 TRP A 282      40.554  54.156  41.494  1.00  0.00           C  
ATOM    904  CH2 TRP A 282      39.500  53.371  40.954  1.00  0.00           C  
ATOM    905  N   ARG A 283      40.146  61.334  43.219  1.00  0.00           N  
ATOM    906  CA  ARG A 283      41.017  62.400  43.705  1.00  0.00           C  
ATOM    907  C   ARG A 283      40.868  62.489  45.214  1.00  0.00           C  
ATOM    908  O   ARG A 283      41.373  63.401  45.836  1.00  0.00           O  
ATOM    909  CB  ARG A 283      40.628  63.744  43.106  1.00  0.00           C  
ATOM    910  CG  ARG A 283      40.994  63.951  41.667  1.00  0.00           C  
ATOM    911  CD  ARG A 283      40.857  65.440  41.287  1.00  0.00           C  
ATOM    912  NE  ARG A 283      39.476  65.886  41.402  1.00  0.00           N  
ATOM    913  CZ  ARG A 283      38.580  65.737  40.433  1.00  0.00           C  
ATOM    914  NH1 ARG A 283      37.329  66.155  40.612  1.00  0.00           N  
ATOM    915  NH2 ARG A 283      38.950  65.179  39.278  1.00  0.00           N  
ATOM    916  N   GLY A 291      40.152  61.542  45.796  1.00  0.00           N  
ATOM    917  CA  GLY A 291      39.951  61.581  47.228  1.00  0.00           C  
ATOM    918  C   GLY A 291      38.870  62.580  47.585  1.00  0.00           C  
ATOM    919  O   GLY A 291      38.473  62.677  48.739  1.00  0.00           O  
ATOM    920  N   GLU A 292      38.364  63.332  46.624  1.00  0.00           N  
ATOM    921  CA  GLU A 292      37.324  64.278  46.984  1.00  0.00           C  
ATOM    922  C   GLU A 292      36.005  63.577  47.181  1.00  0.00           C  
ATOM    923  O   GLU A 292      35.781  62.460  46.733  1.00  0.00           O  
ATOM    924  CB  GLU A 292      37.174  65.339  45.907  1.00  0.00           C  
ATOM    925  CG  GLU A 292      38.492  65.877  45.445  1.00  0.00           C  
ATOM    926  CD  GLU A 292      38.356  66.705  44.204  1.00  0.00           C  
ATOM    927  OE1 GLU A 292      37.264  66.686  43.586  1.00  0.00           O  
ATOM    928  OE2 GLU A 292      39.345  67.372  43.839  1.00  0.00           O  
ATOM    929  N   GLU A 293      35.123  64.276  47.861  1.00  0.00           N  
ATOM    930  CA  GLU A 293      33.797  63.787  48.178  1.00  0.00           C  
ATOM    931  C   GLU A 293      32.899  63.815  46.938  1.00  0.00           C  
ATOM    932  O   GLU A 293      32.981  64.727  46.086  1.00  0.00           O  
ATOM    933  CB  GLU A 293      33.213  64.675  49.270  1.00  0.00           C  
ATOM    934  CG  GLU A 293      31.939  64.182  49.863  1.00  0.00           C  
ATOM    935  CD  GLU A 293      31.565  64.994  51.073  1.00  0.00           C  
ATOM    936  OE1 GLU A 293      31.300  66.222  50.915  1.00  0.00           O  
ATOM    937  OE2 GLU A 293      31.556  64.395  52.176  1.00  0.00           O  
ATOM    938  N   GLU A 296      32.037  62.804  46.859  1.00  0.00           N  
ATOM    939  CA  GLU A 296      31.100  62.674  45.765  1.00  0.00           C  
ATOM    940  C   GLU A 296      29.663  62.963  46.202  1.00  0.00           C  
ATOM    941  O   GLU A 296      29.202  62.484  47.239  1.00  0.00           O  
ATOM    942  CB  GLU A 296      31.217  61.258  45.151  1.00  0.00           C  
ATOM    943  CG  GLU A 296      32.460  61.083  44.273  1.00  0.00           C  
ATOM    944  CD  GLU A 296      32.642  59.686  43.670  1.00  0.00           C  
ATOM    945  OE1 GLU A 296      33.363  59.569  42.665  1.00  0.00           O  
ATOM    946  OE2 GLU A 296      32.093  58.708  44.199  1.00  0.00           O  
ATOM    947  N   LYS A 297      28.963  63.777  45.420  1.00  0.00           N  
ATOM    948  CA  LYS A 297      27.566  64.058  45.718  1.00  0.00           C  
ATOM    949  C   LYS A 297      26.846  62.776  45.291  1.00  0.00           C  
ATOM    950  O   LYS A 297      27.146  62.217  44.233  1.00  0.00           O  
ATOM    951  CB  LYS A 297      27.068  65.266  44.896  1.00  0.00           C  
ATOM    952  CG  LYS A 297      27.838  66.593  45.135  1.00  0.00           C  
ATOM    953  CD  LYS A 297      27.265  67.797  44.320  1.00  0.00           C  
ATOM    954  CE  LYS A 297      25.895  68.303  44.841  1.00  0.00           C  
ATOM    955  NZ  LYS A 297      24.748  67.350  44.637  1.00  0.00           N  
ATOM    956  N   GLU A 298      25.924  62.288  46.111  1.00  0.00           N  
ATOM    957  CA  GLU A 298      25.195  61.065  45.765  1.00  0.00           C  
ATOM    958  C   GLU A 298      24.215  61.390  44.631  1.00  0.00           C  
ATOM    959  O   GLU A 298      23.513  62.410  44.701  1.00  0.00           O  
ATOM    960  CB  GLU A 298      24.377  60.563  46.970  1.00  0.00           C  
ATOM    961  CG  GLU A 298      24.967  60.836  48.375  1.00  0.00           C  
ATOM    962  CD  GLU A 298      24.285  59.995  49.500  1.00  0.00           C  
ATOM    963  OE1 GLU A 298      23.026  59.976  49.567  1.00  0.00           O  
ATOM    964  OE2 GLU A 298      25.015  59.363  50.317  1.00  0.00           O  
ATOM    965  N   ALA A 303      24.163  60.545  43.596  1.00  0.00           N  
ATOM    966  CA  ALA A 303      23.235  60.774  42.495  1.00  0.00           C  
ATOM    967  C   ALA A 303      22.048  59.870  42.776  1.00  0.00           C  
ATOM    968  O   ALA A 303      22.136  58.982  43.611  1.00  0.00           O  
ATOM    969  CB  ALA A 303      23.870  60.405  41.183  1.00  0.00           C  
ATOM    970  N   SER A 305      20.936  60.084  42.096  1.00  0.00           N  
ATOM    971  CA  SER A 305      19.799  59.223  42.335  1.00  0.00           C  
ATOM    972  C   SER A 305      20.149  57.754  42.029  1.00  0.00           C  
ATOM    973  O   SER A 305      20.701  57.428  40.969  1.00  0.00           O  
ATOM    974  CB  SER A 305      18.582  59.656  41.501  1.00  0.00           C  
ATOM    975  OG  SER A 305      18.363  58.826  40.364  1.00  0.00           O  
ATOM    976  N   GLU A 306      19.831  56.875  42.971  1.00  0.00           N  
ATOM    977  CA  GLU A 306      20.060  55.455  42.806  1.00  0.00           C  
ATOM    978  C   GLU A 306      19.520  54.889  41.499  1.00  0.00           C  
ATOM    979  O   GLU A 306      20.187  54.099  40.826  1.00  0.00           O  
ATOM    980  CB  GLU A 306      19.412  54.698  43.945  1.00  0.00           C  
ATOM    981  CG  GLU A 306      20.412  53.985  44.809  1.00  0.00           C  
ATOM    982  CD  GLU A 306      19.930  52.623  45.228  1.00  0.00           C  
ATOM    983  OE1 GLU A 306      20.716  51.885  45.884  1.00  0.00           O  
ATOM    984  OE2 GLU A 306      18.758  52.298  44.894  1.00  0.00           O  
ATOM    985  N   GLU A 307      18.297  55.271  41.150  1.00  0.00           N  
ATOM    986  CA  GLU A 307      17.701  54.782  39.921  1.00  0.00           C  
ATOM    987  C   GLU A 307      18.613  55.136  38.755  1.00  0.00           C  
ATOM    988  O   GLU A 307      18.791  54.330  37.827  1.00  0.00           O  
ATOM    989  CB  GLU A 307      16.309  55.384  39.693  1.00  0.00           C  
ATOM    990  CG  GLU A 307      15.465  54.574  38.660  1.00  0.00           C  
ATOM    991  CD  GLU A 307      15.124  53.115  39.103  1.00  0.00           C  
ATOM    992  OE1 GLU A 307      15.330  52.749  40.293  1.00  0.00           O  
ATOM    993  OE2 GLU A 307      14.631  52.337  38.256  1.00  0.00           O  
ATOM    994  N   LEU A 308      19.177  56.346  38.794  1.00  0.00           N  
ATOM    995  CA  LEU A 308      20.086  56.787  37.740  1.00  0.00           C  
ATOM    996  C   LEU A 308      21.399  55.946  37.768  1.00  0.00           C  
ATOM    997  O   LEU A 308      21.931  55.560  36.720  1.00  0.00           O  
ATOM    998  CB  LEU A 308      20.441  58.259  37.941  1.00  0.00           C  
ATOM    999  CG  LEU A 308      20.387  59.214  36.729  1.00  0.00           C  
ATOM   1000  CD1 LEU A 308      21.451  60.310  36.906  1.00  0.00           C  
ATOM   1001  CD2 LEU A 308      20.606  58.492  35.412  1.00  0.00           C  
ATOM   1002  N   ARG A 309      21.920  55.689  38.965  1.00  0.00           N  
ATOM   1003  CA  ARG A 309      23.152  54.943  39.130  1.00  0.00           C  
ATOM   1004  C   ARG A 309      22.897  53.555  38.604  1.00  0.00           C  
ATOM   1005  O   ARG A 309      23.712  52.970  37.910  1.00  0.00           O  
ATOM   1006  CB  ARG A 309      23.549  54.882  40.607  1.00  0.00           C  
ATOM   1007  CG  ARG A 309      24.094  56.160  41.170  1.00  0.00           C  
ATOM   1008  CD  ARG A 309      24.322  56.018  42.683  1.00  0.00           C  
ATOM   1009  NE  ARG A 309      25.292  54.977  42.972  1.00  0.00           N  
ATOM   1010  CZ  ARG A 309      25.262  54.173  44.041  1.00  0.00           C  
ATOM   1011  NH1 ARG A 309      24.296  54.304  44.958  1.00  0.00           N  
ATOM   1012  NH2 ARG A 309      26.158  53.180  44.160  1.00  0.00           N  
ATOM   1013  N   LEU A 310      21.728  53.033  38.905  1.00  0.00           N  
ATOM   1014  CA  LEU A 310      21.389  51.707  38.443  1.00  0.00           C  
ATOM   1015  C   LEU A 310      21.248  51.642  36.932  1.00  0.00           C  
ATOM   1016  O   LEU A 310      21.826  50.745  36.306  1.00  0.00           O  
ATOM   1017  CB  LEU A 310      20.120  51.241  39.142  1.00  0.00           C  
ATOM   1018  CG  LEU A 310      20.323  50.198  40.253  1.00  0.00           C  
ATOM   1019  CD1 LEU A 310      21.744  50.260  40.830  1.00  0.00           C  
ATOM   1020  CD2 LEU A 310      19.251  50.388  41.333  1.00  0.00           C  
ATOM   1021  N   LYS A 311      20.509  52.581  36.340  1.00  0.00           N  
ATOM   1022  CA  LYS A 311      20.337  52.596  34.886  1.00  0.00           C  
ATOM   1023  C   LYS A 311      21.686  52.618  34.156  1.00  0.00           C  
ATOM   1024  O   LYS A 311      21.825  52.022  33.105  1.00  0.00           O  
ATOM   1025  CB  LYS A 311      19.491  53.805  34.474  1.00  0.00           C  
ATOM   1026  CG  LYS A 311      19.074  53.841  33.026  1.00  0.00           C  
ATOM   1027  CD  LYS A 311      18.363  55.159  32.746  1.00  0.00           C  
ATOM   1028  CE  LYS A 311      17.614  55.128  31.412  1.00  0.00           C  
ATOM   1029  NZ  LYS A 311      17.039  56.483  31.058  1.00  0.00           N  
ATOM   1030  N   TYR A 312      22.676  53.311  34.706  1.00  0.00           N  
ATOM   1031  CA  TYR A 312      24.000  53.338  34.071  1.00  0.00           C  
ATOM   1032  C   TYR A 312      24.981  52.712  35.072  1.00  0.00           C  
ATOM   1033  O   TYR A 312      26.007  53.296  35.401  1.00  0.00           O  
ATOM   1034  CB  TYR A 312      24.437  54.781  33.753  1.00  0.00           C  
ATOM   1035  CG  TYR A 312      23.497  55.534  32.844  1.00  0.00           C  
ATOM   1036  CD1 TYR A 312      22.484  56.347  33.370  1.00  0.00           C  
ATOM   1037  CD2 TYR A 312      23.591  55.397  31.452  1.00  0.00           C  
ATOM   1038  CE1 TYR A 312      21.583  57.005  32.538  1.00  0.00           C  
ATOM   1039  CE2 TYR A 312      22.697  56.045  30.603  1.00  0.00           C  
ATOM   1040  CZ  TYR A 312      21.689  56.851  31.147  1.00  0.00           C  
ATOM   1041  OH  TYR A 312      20.798  57.488  30.301  1.00  0.00           O  
ATOM   1042  N   ARG A 313      24.641  51.529  35.570  1.00  0.00           N  
ATOM   1043  CA  ARG A 313      25.490  50.856  36.544  1.00  0.00           C  
ATOM   1044  C   ARG A 313      26.951  50.708  36.103  1.00  0.00           C  
ATOM   1045  O   ARG A 313      27.851  50.860  36.927  1.00  0.00           O  
ATOM   1046  CB  ARG A 313      24.907  49.507  36.871  1.00  0.00           C  
ATOM   1047  CG  ARG A 313      25.519  48.882  38.074  1.00  0.00           C  
ATOM   1048  CD  ARG A 313      25.547  49.814  39.284  1.00  0.00           C  
ATOM   1049  NE  ARG A 313      25.694  49.001  40.485  1.00  0.00           N  
ATOM   1050  CZ  ARG A 313      25.384  49.391  41.711  1.00  0.00           C  
ATOM   1051  NH1 ARG A 313      24.923  50.618  41.936  1.00  0.00           N  
ATOM   1052  NH2 ARG A 313      25.428  48.510  42.694  1.00  0.00           N  
ATOM   1053  N   TYR A 314      27.177  50.469  34.807  1.00  0.00           N  
ATOM   1054  CA  TYR A 314      28.524  50.296  34.284  1.00  0.00           C  
ATOM   1055  C   TYR A 314      29.379  51.533  34.420  1.00  0.00           C  
ATOM   1056  O   TYR A 314      30.589  51.431  34.415  1.00  0.00           O  
ATOM   1057  CB  TYR A 314      28.465  49.812  32.831  1.00  0.00           C  
ATOM   1058  CG  TYR A 314      27.614  50.681  31.921  1.00  0.00           C  
ATOM   1059  CD1 TYR A 314      28.135  51.843  31.322  1.00  0.00           C  
ATOM   1060  CD2 TYR A 314      26.284  50.341  31.657  1.00  0.00           C  
ATOM   1061  CE1 TYR A 314      27.356  52.633  30.481  1.00  0.00           C  
ATOM   1062  CE2 TYR A 314      25.488  51.134  30.812  1.00  0.00           C  
ATOM   1063  CZ  TYR A 314      26.032  52.272  30.230  1.00  0.00           C  
ATOM   1064  OH  TYR A 314      25.243  53.035  29.397  1.00  0.00           O  
ATOM   1065  N   LEU A 315      28.755  52.694  34.531  1.00  0.00           N  
ATOM   1066  CA  LEU A 315      29.489  53.948  34.743  1.00  0.00           C  
ATOM   1067  C   LEU A 315      29.592  54.147  36.243  1.00  0.00           C  
ATOM   1068  O   LEU A 315      30.609  54.636  36.726  1.00  0.00           O  
ATOM   1069  CB  LEU A 315      28.755  55.135  34.137  1.00  0.00           C  
ATOM   1070  CG  LEU A 315      28.621  55.159  32.608  1.00  0.00           C  
ATOM   1071  CD1 LEU A 315      28.058  56.495  32.193  1.00  0.00           C  
ATOM   1072  CD2 LEU A 315      29.992  54.890  31.933  1.00  0.00           C  
ATOM   1073  N   ASP A 316      28.556  53.752  36.991  1.00  0.00           N  
ATOM   1074  CA  ASP A 316      28.578  53.888  38.454  1.00  0.00           C  
ATOM   1075  C   ASP A 316      29.740  53.044  38.971  1.00  0.00           C  
ATOM   1076  O   ASP A 316      30.450  53.427  39.886  1.00  0.00           O  
ATOM   1077  CB  ASP A 316      27.236  53.392  39.065  1.00  0.00           C  
ATOM   1078  CG  ASP A 316      27.116  53.685  40.567  1.00  0.00           C  
ATOM   1079  OD1 ASP A 316      27.267  54.860  40.984  1.00  0.00           O  
ATOM   1080  OD2 ASP A 316      26.879  52.758  41.358  1.00  0.00           O  
ATOM   1081  N   LEU A 317      29.952  51.886  38.361  1.00  0.00           N  
ATOM   1082  CA  LEU A 317      31.016  51.017  38.829  1.00  0.00           C  
ATOM   1083  C   LEU A 317      32.413  51.523  38.480  1.00  0.00           C  
ATOM   1084  O   LEU A 317      33.402  50.839  38.780  1.00  0.00           O  
ATOM   1085  CB  LEU A 317      30.802  49.600  38.311  1.00  0.00           C  
ATOM   1086  CG  LEU A 317      29.594  48.847  38.865  1.00  0.00           C  
ATOM   1087  CD1 LEU A 317      29.628  47.443  38.272  1.00  0.00           C  
ATOM   1088  CD2 LEU A 317      29.616  48.745  40.420  1.00  0.00           C  
ATOM   1089  N   ARG A 318      32.488  52.710  37.856  1.00  0.00           N  
ATOM   1090  CA  ARG A 318      33.759  53.355  37.534  1.00  0.00           C  
ATOM   1091  C   ARG A 318      34.234  54.160  38.757  1.00  0.00           C  
ATOM   1092  O   ARG A 318      35.427  54.498  38.883  1.00  0.00           O  
ATOM   1093  CB  ARG A 318      33.594  54.300  36.348  1.00  0.00           C  
ATOM   1094  CG  ARG A 318      33.510  53.596  34.995  1.00  0.00           C  
ATOM   1095  CD  ARG A 318      33.503  54.560  33.809  1.00  0.00           C  
ATOM   1096  NE  ARG A 318      33.489  53.850  32.530  1.00  0.00           N  
ATOM   1097  CZ  ARG A 318      33.391  54.448  31.351  1.00  0.00           C  
ATOM   1098  NH1 ARG A 318      33.294  55.775  31.285  1.00  0.00           N  
ATOM   1099  NH2 ARG A 318      33.402  53.723  30.230  1.00  0.00           N  
ATOM   1100  N   ARG A 319      33.318  54.478  39.667  1.00  0.00           N  
ATOM   1101  CA  ARG A 319      33.688  55.242  40.865  1.00  0.00           C  
ATOM   1102  C   ARG A 319      34.586  54.423  41.768  1.00  0.00           C  
ATOM   1103  O   ARG A 319      34.401  53.212  41.881  1.00  0.00           O  
ATOM   1104  CB  ARG A 319      32.416  55.683  41.628  1.00  0.00           C  
ATOM   1105  CG  ARG A 319      31.586  56.684  40.801  1.00  0.00           C  
ATOM   1106  CD  ARG A 319      30.502  57.405  41.614  1.00  0.00           C  
ATOM   1107  NE  ARG A 319      29.546  56.446  42.113  1.00  0.00           N  
ATOM   1108  CZ  ARG A 319      29.331  56.226  43.398  1.00  0.00           C  
ATOM   1109  NH1 ARG A 319      30.008  56.909  44.321  1.00  0.00           N  
ATOM   1110  NH2 ARG A 319      28.442  55.306  43.761  1.00  0.00           N  
ATOM   1111  N   ARG A 320      35.538  55.070  42.431  1.00  0.00           N  
ATOM   1112  CA  ARG A 320      36.454  54.351  43.317  1.00  0.00           C  
ATOM   1113  C   ARG A 320      35.798  53.592  44.461  1.00  0.00           C  
ATOM   1114  O   ARG A 320      36.189  52.478  44.778  1.00  0.00           O  
ATOM   1115  CB  ARG A 320      37.506  55.289  43.894  1.00  0.00           C  
ATOM   1116  CG  ARG A 320      38.580  54.526  44.597  1.00  0.00           C  
ATOM   1117  CD  ARG A 320      39.711  55.403  45.038  1.00  0.00           C  
ATOM   1118  NE  ARG A 320      39.317  56.200  46.190  1.00  0.00           N  
ATOM   1119  CZ  ARG A 320      40.163  56.917  46.941  1.00  0.00           C  
ATOM   1120  NH1 ARG A 320      41.475  56.927  46.664  1.00  0.00           N  
ATOM   1121  NH2 ARG A 320      39.690  57.663  47.946  1.00  0.00           N  
ATOM   1122  N   ARG A 321      34.823  54.198  45.109  1.00  0.00           N  
ATOM   1123  CA  ARG A 321      34.123  53.528  46.204  1.00  0.00           C  
ATOM   1124  C   ARG A 321      33.477  52.223  45.713  1.00  0.00           C  
ATOM   1125  O   ARG A 321      33.544  51.190  46.380  1.00  0.00           O  
ATOM   1126  CB  ARG A 321      33.047  54.468  46.753  1.00  0.00           C  
ATOM   1127  CG  ARG A 321      32.270  53.952  47.962  1.00  0.00           C  
ATOM   1128  CD  ARG A 321      31.038  54.857  48.260  1.00  0.00           C  
ATOM   1129  NE  ARG A 321      29.796  54.076  48.262  1.00  0.00           N  
ATOM   1130  CZ  ARG A 321      28.827  54.139  47.338  1.00  0.00           C  
ATOM   1131  NH1 ARG A 321      28.895  54.963  46.286  1.00  0.00           N  
ATOM   1132  NH2 ARG A 321      27.782  53.335  47.463  1.00  0.00           N  
ATOM   1133  N   MET A 322      32.858  52.264  44.542  1.00  0.00           N  
ATOM   1134  CA  MET A 322      32.177  51.074  44.040  1.00  0.00           C  
ATOM   1135  C   MET A 322      33.154  49.949  43.728  1.00  0.00           C  
ATOM   1136  O   MET A 322      32.856  48.778  43.934  1.00  0.00           O  
ATOM   1137  CB  MET A 322      31.348  51.435  42.810  1.00  0.00           C  
ATOM   1138  CG  MET A 322      30.157  52.334  43.101  1.00  0.00           C  
ATOM   1139  SD  MET A 322      29.137  51.660  44.424  1.00  0.00           S  
ATOM   1140  CE  MET A 322      28.616  50.056  43.724  1.00  0.00           C  
ATOM   1141  N   GLN A 323      34.343  50.319  43.274  1.00  0.00           N  
ATOM   1142  CA  GLN A 323      35.369  49.348  42.939  1.00  0.00           C  
ATOM   1143  C   GLN A 323      35.978  48.792  44.204  1.00  0.00           C  
ATOM   1144  O   GLN A 323      36.295  47.585  44.281  1.00  0.00           O  
ATOM   1145  CB  GLN A 323      36.423  49.994  42.028  1.00  0.00           C  
ATOM   1146  CG  GLN A 323      35.820  50.619  40.765  1.00  0.00           C  
ATOM   1147  CD  GLN A 323      36.732  50.495  39.553  1.00  0.00           C  
ATOM   1148  OE1 GLN A 323      37.953  50.393  39.686  1.00  0.00           O  
ATOM   1149  NE2 GLN A 323      36.149  50.539  38.365  1.00  0.00           N  
ATOM   1150  N   GLU A 324      36.113  49.648  45.209  1.00  0.00           N  
ATOM   1151  CA  GLU A 324      36.660  49.194  46.462  1.00  0.00           C  
ATOM   1152  C   GLU A 324      35.711  48.169  47.008  1.00  0.00           C  
ATOM   1153  O   GLU A 324      36.149  47.138  47.508  1.00  0.00           O  
ATOM   1154  CB  GLU A 324      36.848  50.365  47.436  1.00  0.00           C  
ATOM   1155  CG  GLU A 324      37.900  51.368  46.956  1.00  0.00           C  
ATOM   1156  CD  GLU A 324      38.148  52.544  47.917  1.00  0.00           C  
ATOM   1157  OE1 GLU A 324      37.175  53.114  48.506  1.00  0.00           O  
ATOM   1158  OE2 GLU A 324      39.344  52.902  48.064  1.00  0.00           O  
ATOM   1159  N   ASN A 325      34.409  48.422  46.882  1.00  0.00           N  
ATOM   1160  CA  ASN A 325      33.406  47.482  47.397  1.00  0.00           C  
ATOM   1161  C   ASN A 325      33.508  46.122  46.702  1.00  0.00           C  
ATOM   1162  O   ASN A 325      33.567  45.089  47.375  1.00  0.00           O  
ATOM   1163  CB  ASN A 325      31.988  48.044  47.211  1.00  0.00           C  
ATOM   1164  CG  ASN A 325      31.711  49.217  48.121  1.00  0.00           C  
ATOM   1165  OD1 ASN A 325      32.428  49.428  49.113  1.00  0.00           O  
ATOM   1166  ND2 ASN A 325      30.660  49.975  47.819  1.00  0.00           N  
ATOM   1167  N   LEU A 332      33.529  46.117  45.363  1.00  0.00           N  
ATOM   1168  CA  LEU A 332      33.613  44.864  44.619  1.00  0.00           C  
ATOM   1169  C   LEU A 332      34.920  44.113  44.894  1.00  0.00           C  
ATOM   1170  O   LEU A 332      34.908  42.887  45.037  1.00  0.00           O  
ATOM   1171  CB  LEU A 332      33.494  45.116  43.113  1.00  0.00           C  
ATOM   1172  CG  LEU A 332      32.126  45.598  42.637  1.00  0.00           C  
ATOM   1173  CD1 LEU A 332      32.171  45.755  41.099  1.00  0.00           C  
ATOM   1174  CD2 LEU A 332      31.038  44.612  43.057  1.00  0.00           C  
ATOM   1175  N   ARG A 333      36.035  44.850  44.974  1.00  0.00           N  
ATOM   1176  CA  ARG A 333      37.337  44.234  45.252  1.00  0.00           C  
ATOM   1177  C   ARG A 333      37.373  43.684  46.685  1.00  0.00           C  
ATOM   1178  O   ARG A 333      37.986  42.626  46.963  1.00  0.00           O  
ATOM   1179  CB  ARG A 333      38.460  45.248  44.971  1.00  0.00           C  
ATOM   1180  CG  ARG A 333      38.468  45.570  43.484  1.00  0.00           C  
ATOM   1181  CD  ARG A 333      39.531  46.518  43.049  1.00  0.00           C  
ATOM   1182  NE  ARG A 333      40.805  45.839  42.960  1.00  0.00           N  
ATOM   1183  CZ  ARG A 333      41.891  46.402  42.458  1.00  0.00           C  
ATOM   1184  NH1 ARG A 333      41.841  47.653  42.003  1.00  0.00           N  
ATOM   1185  NH2 ARG A 333      43.020  45.704  42.400  1.00  0.00           N  
ATOM   1186  N   LEU A 334      36.694  44.368  47.601  1.00  0.00           N  
ATOM   1187  CA  LEU A 334      36.629  43.812  48.949  1.00  0.00           C  
ATOM   1188  C   LEU A 334      35.780  42.517  48.900  1.00  0.00           C  
ATOM   1189  O   LEU A 334      36.083  41.538  49.594  1.00  0.00           O  
ATOM   1190  CB  LEU A 334      36.001  44.798  49.940  1.00  0.00           C  
ATOM   1191  CG  LEU A 334      36.121  44.379  51.419  1.00  0.00           C  
ATOM   1192  CD1 LEU A 334      37.517  44.710  51.918  1.00  0.00           C  
ATOM   1193  CD2 LEU A 334      35.102  45.109  52.254  1.00  0.00           C  
ATOM   1194  N   ARG A 335      34.738  42.490  48.072  1.00  0.00           N  
ATOM   1195  CA  ARG A 335      33.900  41.302  48.010  1.00  0.00           C  
ATOM   1196  C   ARG A 335      34.774  40.151  47.537  1.00  0.00           C  
ATOM   1197  O   ARG A 335      34.718  39.026  48.050  1.00  0.00           O  
ATOM   1198  CB  ARG A 335      32.749  41.508  47.034  1.00  0.00           C  
ATOM   1199  CG  ARG A 335      31.837  40.311  46.927  1.00  0.00           C  
ATOM   1200  CD  ARG A 335      30.444  40.693  46.494  1.00  0.00           C  
ATOM   1201  NE  ARG A 335      29.580  39.528  46.484  1.00  0.00           N  
ATOM   1202  CZ  ARG A 335      28.264  39.549  46.728  1.00  0.00           C  
ATOM   1203  NH1 ARG A 335      27.637  40.686  47.004  1.00  0.00           N  
ATOM   1204  NH2 ARG A 335      27.571  38.420  46.715  1.00  0.00           N  
ATOM   1205  N   HIS A 336      35.613  40.456  46.568  1.00  0.00           N  
ATOM   1206  CA  HIS A 336      36.513  39.471  46.032  1.00  0.00           C  
ATOM   1207  C   HIS A 336      37.440  38.937  47.123  1.00  0.00           C  
ATOM   1208  O   HIS A 336      37.579  37.730  47.295  1.00  0.00           O  
ATOM   1209  CB  HIS A 336      37.344  40.115  44.915  1.00  0.00           C  
ATOM   1210  CG  HIS A 336      38.534  39.306  44.507  1.00  0.00           C  
ATOM   1211  ND1 HIS A 336      38.530  38.471  43.407  1.00  0.00           N  
ATOM   1212  CD2 HIS A 336      39.757  39.183  45.070  1.00  0.00           C  
ATOM   1213  CE1 HIS A 336      39.701  37.869  43.312  1.00  0.00           C  
ATOM   1214  NE2 HIS A 336      40.464  38.283  44.310  1.00  0.00           N  
ATOM   1215  N   ARG A 337      38.090  39.853  47.833  1.00  0.00           N  
ATOM   1216  CA  ARG A 337      39.034  39.512  48.880  1.00  0.00           C  
ATOM   1217  C   ARG A 337      38.371  38.655  49.951  1.00  0.00           C  
ATOM   1218  O   ARG A 337      38.912  37.646  50.360  1.00  0.00           O  
ATOM   1219  CB  ARG A 337      39.602  40.807  49.470  1.00  0.00           C  
ATOM   1220  CG  ARG A 337      40.649  40.603  50.563  1.00  0.00           C  
ATOM   1221  CD  ARG A 337      41.862  39.777  50.082  1.00  0.00           C  
ATOM   1222  NE  ARG A 337      42.390  40.298  48.814  1.00  0.00           N  
ATOM   1223  CZ  ARG A 337      42.710  39.541  47.756  1.00  0.00           C  
ATOM   1224  NH1 ARG A 337      42.568  38.212  47.802  1.00  0.00           N  
ATOM   1225  NH2 ARG A 337      43.136  40.128  46.631  1.00  0.00           N  
ATOM   1226  N   VAL A 338      37.184  39.041  50.390  1.00  0.00           N  
ATOM   1227  CA  VAL A 338      36.456  38.276  51.405  1.00  0.00           C  
ATOM   1228  C   VAL A 338      36.180  36.838  50.983  1.00  0.00           C  
ATOM   1229  O   VAL A 338      36.318  35.919  51.784  1.00  0.00           O  
ATOM   1230  CB  VAL A 338      35.089  38.976  51.742  1.00  0.00           C  
ATOM   1231  CG1 VAL A 338      34.122  37.979  52.400  1.00  0.00           C  
ATOM   1232  CG2 VAL A 338      35.346  40.207  52.661  1.00  0.00           C  
ATOM   1233  N   ILE A 339      35.781  36.636  49.723  1.00  0.00           N  
ATOM   1234  CA  ILE A 339      35.452  35.305  49.237  1.00  0.00           C  
ATOM   1235  C   ILE A 339      36.726  34.485  49.070  1.00  0.00           C  
ATOM   1236  O   ILE A 339      36.752  33.300  49.398  1.00  0.00           O  
ATOM   1237  CB  ILE A 339      34.646  35.385  47.917  1.00  0.00           C  
ATOM   1238  CG1 ILE A 339      33.290  36.051  48.161  1.00  0.00           C  
ATOM   1239  CG2 ILE A 339      34.434  34.010  47.336  1.00  0.00           C  
ATOM   1240  CD1 ILE A 339      32.527  36.265  46.852  1.00  0.00           C  
ATOM   1241  N   LYS A 340      37.801  35.096  48.588  1.00  0.00           N  
ATOM   1242  CA  LYS A 340      39.030  34.339  48.447  1.00  0.00           C  
ATOM   1243  C   LYS A 340      39.493  33.905  49.848  1.00  0.00           C  
ATOM   1244  O   LYS A 340      39.965  32.770  50.043  1.00  0.00           O  
ATOM   1245  CB  LYS A 340      40.110  35.189  47.759  1.00  0.00           C  
ATOM   1246  CG  LYS A 340      41.479  34.498  47.574  1.00  0.00           C  
ATOM   1247  CD  LYS A 340      41.330  33.131  46.908  1.00  0.00           C  
ATOM   1248  CE  LYS A 340      42.682  32.611  46.416  1.00  0.00           C  
ATOM   1249  NZ  LYS A 340      43.705  32.448  47.500  1.00  0.00           N  
ATOM   1250  N   ALA A 341      39.312  34.782  50.840  1.00  0.00           N  
ATOM   1251  CA  ALA A 341      39.761  34.468  52.196  1.00  0.00           C  
ATOM   1252  C   ALA A 341      38.947  33.334  52.752  1.00  0.00           C  
ATOM   1253  O   ALA A 341      39.489  32.494  53.457  1.00  0.00           O  
ATOM   1254  CB  ALA A 341      39.675  35.693  53.101  1.00  0.00           C  
ATOM   1255  N   ILE A 342      37.651  33.306  52.435  1.00  0.00           N  
ATOM   1256  CA  ILE A 342      36.777  32.215  52.876  1.00  0.00           C  
ATOM   1257  C   ILE A 342      37.265  30.903  52.221  1.00  0.00           C  
ATOM   1258  O   ILE A 342      37.397  29.863  52.874  1.00  0.00           O  
ATOM   1259  CB  ILE A 342      35.314  32.491  52.457  1.00  0.00           C  
ATOM   1260  CG1 ILE A 342      34.784  33.654  53.275  1.00  0.00           C  
ATOM   1261  CG2 ILE A 342      34.465  31.267  52.603  1.00  0.00           C  
ATOM   1262  CD1 ILE A 342      33.410  34.084  52.868  1.00  0.00           C  
ATOM   1263  N   TRP A 343      37.558  30.960  50.933  1.00  0.00           N  
ATOM   1264  CA  TRP A 343      38.018  29.755  50.261  1.00  0.00           C  
ATOM   1265  C   TRP A 343      39.315  29.273  50.894  1.00  0.00           C  
ATOM   1266  O   TRP A 343      39.470  28.069  51.143  1.00  0.00           O  
ATOM   1267  CB  TRP A 343      38.257  30.029  48.758  1.00  0.00           C  
ATOM   1268  CG  TRP A 343      37.085  29.787  47.826  1.00  0.00           C  
ATOM   1269  CD1 TRP A 343      36.071  30.682  47.479  1.00  0.00           C  
ATOM   1270  CD2 TRP A 343      36.808  28.574  47.111  1.00  0.00           C  
ATOM   1271  NE1 TRP A 343      35.190  30.077  46.587  1.00  0.00           N  
ATOM   1272  CE2 TRP A 343      35.617  28.790  46.348  1.00  0.00           C  
ATOM   1273  CE3 TRP A 343      37.447  27.321  47.037  1.00  0.00           C  
ATOM   1274  CZ2 TRP A 343      35.059  27.788  45.525  1.00  0.00           C  
ATOM   1275  CZ3 TRP A 343      36.881  26.316  46.210  1.00  0.00           C  
ATOM   1276  CH2 TRP A 343      35.701  26.563  45.471  1.00  0.00           C  
ATOM   1277  N   ASP A 344      40.258  30.201  51.133  1.00  0.00           N  
ATOM   1278  CA  ASP A 344      41.555  29.830  51.715  1.00  0.00           C  
ATOM   1279  C   ASP A 344      41.374  29.181  53.078  1.00  0.00           C  
ATOM   1280  O   ASP A 344      41.969  28.162  53.396  1.00  0.00           O  
ATOM   1281  CB  ASP A 344      42.452  31.045  51.880  1.00  0.00           C  
ATOM   1282  CG  ASP A 344      42.955  31.633  50.549  1.00  0.00           C  
ATOM   1283  OD1 ASP A 344      43.031  30.964  49.477  1.00  0.00           O  
ATOM   1284  OD2 ASP A 344      43.328  32.810  50.604  1.00  0.00           O  
ATOM   1285  N   PHE A 345      40.536  29.781  53.901  1.00  0.00           N  
ATOM   1286  CA  PHE A 345      40.314  29.240  55.228  1.00  0.00           C  
ATOM   1287  C   PHE A 345      39.595  27.877  55.228  1.00  0.00           C  
ATOM   1288  O   PHE A 345      40.068  26.920  55.872  1.00  0.00           O  
ATOM   1289  CB  PHE A 345      39.510  30.241  56.059  1.00  0.00           C  
ATOM   1290  CG  PHE A 345      39.328  29.820  57.486  1.00  0.00           C  
ATOM   1291  CD1 PHE A 345      40.233  30.241  58.475  1.00  0.00           C  
ATOM   1292  CD2 PHE A 345      38.282  28.953  57.847  1.00  0.00           C  
ATOM   1293  CE1 PHE A 345      40.104  29.803  59.804  1.00  0.00           C  
ATOM   1294  CE2 PHE A 345      38.146  28.516  59.158  1.00  0.00           C  
ATOM   1295  CZ  PHE A 345      39.066  28.943  60.146  1.00  0.00           C  
ATOM   1296  N   LEU A 347      38.482  27.752  54.500  1.00  0.00           N  
ATOM   1297  CA  LEU A 347      37.734  26.485  54.559  1.00  0.00           C  
ATOM   1298  C   LEU A 347      38.466  25.362  53.867  1.00  0.00           C  
ATOM   1299  O   LEU A 347      38.320  24.183  54.232  1.00  0.00           O  
ATOM   1300  CB  LEU A 347      36.321  26.646  53.976  1.00  0.00           C  
ATOM   1301  CG  LEU A 347      35.451  27.586  54.824  1.00  0.00           C  
ATOM   1302  CD1 LEU A 347      34.164  27.891  54.079  1.00  0.00           C  
ATOM   1303  CD2 LEU A 347      35.186  26.983  56.231  1.00  0.00           C  
ATOM   1304  N   ASP A 348      39.236  25.719  52.841  1.00  0.00           N  
ATOM   1305  CA  ASP A 348      39.998  24.734  52.122  1.00  0.00           C  
ATOM   1306  C   ASP A 348      41.002  24.152  53.101  1.00  0.00           C  
ATOM   1307  O   ASP A 348      41.145  22.953  53.206  1.00  0.00           O  
ATOM   1308  CB  ASP A 348      40.704  25.370  50.925  1.00  0.00           C  
ATOM   1309  CG  ASP A 348      41.721  24.423  50.272  1.00  0.00           C  
ATOM   1310  OD1 ASP A 348      42.944  24.549  50.523  1.00  0.00           O  
ATOM   1311  OD2 ASP A 348      41.299  23.534  49.517  1.00  0.00           O  
ATOM   1312  N   ARG A 349      41.670  25.012  53.844  1.00  0.00           N  
ATOM   1313  CA  ARG A 349      42.650  24.583  54.823  1.00  0.00           C  
ATOM   1314  C   ARG A 349      41.966  23.797  55.954  1.00  0.00           C  
ATOM   1315  O   ARG A 349      42.546  22.863  56.496  1.00  0.00           O  
ATOM   1316  CB  ARG A 349      43.399  25.823  55.321  1.00  0.00           C  
ATOM   1317  CG  ARG A 349      44.588  25.608  56.245  1.00  0.00           C  
ATOM   1318  CD  ARG A 349      45.350  26.946  56.371  1.00  0.00           C  
ATOM   1319  NE  ARG A 349      44.492  28.099  56.714  1.00  0.00           N  
ATOM   1320  CZ  ARG A 349      44.405  29.242  56.009  1.00  0.00           C  
ATOM   1321  NH1 ARG A 349      45.114  29.430  54.885  1.00  0.00           N  
ATOM   1322  NH2 ARG A 349      43.613  30.225  56.446  1.00  0.00           N  
ATOM   1323  N   GLU A 352      40.736  24.147  56.314  1.00  0.00           N  
ATOM   1324  CA  GLU A 352      40.034  23.392  57.351  1.00  0.00           C  
ATOM   1325  C   GLU A 352      39.413  22.103  56.832  1.00  0.00           C  
ATOM   1326  O   GLU A 352      38.654  21.461  57.535  1.00  0.00           O  
ATOM   1327  CB  GLU A 352      38.922  24.213  57.983  1.00  0.00           C  
ATOM   1328  CG  GLU A 352      39.434  25.396  58.755  1.00  0.00           C  
ATOM   1329  CD  GLU A 352      40.213  25.020  60.019  1.00  0.00           C  
ATOM   1330  OE1 GLU A 352      39.735  24.171  60.824  1.00  0.00           O  
ATOM   1331  OE2 GLU A 352      41.302  25.598  60.215  1.00  0.00           O  
ATOM   1332  N   GLY A 361      39.702  21.750  55.587  1.00  0.00           N  
ATOM   1333  CA  GLY A 361      39.171  20.527  55.029  1.00  0.00           C  
ATOM   1334  C   GLY A 361      37.763  20.556  54.445  1.00  0.00           C  
ATOM   1335  O   GLY A 361      37.180  19.508  54.221  1.00  0.00           O  
ATOM   1336  N   PHE A 362      37.193  21.726  54.181  1.00  0.00           N  
ATOM   1337  CA  PHE A 362      35.850  21.726  53.618  1.00  0.00           C  
ATOM   1338  C   PHE A 362      35.838  21.457  52.114  1.00  0.00           C  
ATOM   1339  O   PHE A 362      36.725  21.886  51.383  1.00  0.00           O  
ATOM   1340  CB  PHE A 362      35.174  23.061  53.868  1.00  0.00           C  
ATOM   1341  CG  PHE A 362      34.604  23.197  55.228  1.00  0.00           C  
ATOM   1342  CD1 PHE A 362      35.434  23.182  56.352  1.00  0.00           C  
ATOM   1343  CD2 PHE A 362      33.244  23.353  55.402  1.00  0.00           C  
ATOM   1344  CE1 PHE A 362      34.920  23.323  57.614  1.00  0.00           C  
ATOM   1345  CE2 PHE A 362      32.732  23.491  56.669  1.00  0.00           C  
ATOM   1346  CZ  PHE A 362      33.577  23.477  57.782  1.00  0.00           C  
ATOM   1347  N   VAL A 363      34.819  20.749  51.645  1.00  0.00           N  
ATOM   1348  CA  VAL A 363      34.720  20.496  50.221  1.00  0.00           C  
ATOM   1349  C   VAL A 363      33.706  21.466  49.670  1.00  0.00           C  
ATOM   1350  O   VAL A 363      32.576  21.507  50.178  1.00  0.00           O  
ATOM   1351  CB  VAL A 363      34.180  19.093  49.908  1.00  0.00           C  
ATOM   1352  CG1 VAL A 363      34.277  18.813  48.396  1.00  0.00           C  
ATOM   1353  CG2 VAL A 363      34.954  18.056  50.711  1.00  0.00           C  
ATOM   1354  N   GLN A 364      34.100  22.248  48.656  1.00  0.00           N  
ATOM   1355  CA  GLN A 364      33.164  23.175  48.015  1.00  0.00           C  
ATOM   1356  C   GLN A 364      32.300  22.345  47.067  1.00  0.00           C  
ATOM   1357  O   GLN A 364      32.831  21.635  46.227  1.00  0.00           O  
ATOM   1358  CB  GLN A 364      33.895  24.238  47.194  1.00  0.00           C  
ATOM   1359  CG  GLN A 364      32.980  25.338  46.633  1.00  0.00           C  
ATOM   1360  CD  GLN A 364      32.617  25.161  45.153  1.00  0.00           C  
ATOM   1361  OE1 GLN A 364      32.773  24.075  44.565  1.00  0.00           O  
ATOM   1362  NE2 GLN A 364      32.115  26.231  44.545  1.00  0.00           N  
ATOM   1363  N   VAL A 365      30.977  22.408  47.206  1.00  0.00           N  
ATOM   1364  CA  VAL A 365      30.123  21.656  46.303  1.00  0.00           C  
ATOM   1365  C   VAL A 365      29.016  22.560  45.705  1.00  0.00           C  
ATOM   1366  O   VAL A 365      28.299  23.253  46.436  1.00  0.00           O  
ATOM   1367  CB  VAL A 365      29.465  20.427  47.029  1.00  0.00           C  
ATOM   1368  CG1 VAL A 365      28.618  19.622  46.000  1.00  0.00           C  
ATOM   1369  CG2 VAL A 365      30.547  19.519  47.643  1.00  0.00           C  
ATOM   1370  N   GLU A 366      28.888  22.547  44.377  1.00  0.00           N  
ATOM   1371  CA  GLU A 366      27.881  23.348  43.715  1.00  0.00           C  
ATOM   1372  C   GLU A 366      26.576  22.549  43.633  1.00  0.00           C  
ATOM   1373  O   GLU A 366      26.526  21.393  43.148  1.00  0.00           O  
ATOM   1374  CB  GLU A 366      28.371  23.787  42.342  1.00  0.00           C  
ATOM   1375  CG  GLU A 366      29.666  24.562  42.434  1.00  0.00           C  
ATOM   1376  CD  GLU A 366      30.622  24.124  41.347  1.00  0.00           C  
ATOM   1377  OE1 GLU A 366      30.440  24.609  40.206  1.00  0.00           O  
ATOM   1378  OE2 GLU A 366      31.520  23.273  41.604  1.00  0.00           O  
ATOM   1379  N   THR A 368      25.518  23.151  44.164  1.00  0.00           N  
ATOM   1380  CA  THR A 368      24.213  22.506  44.212  1.00  0.00           C  
ATOM   1381  C   THR A 368      23.289  23.026  43.109  1.00  0.00           C  
ATOM   1382  O   THR A 368      23.519  24.088  42.544  1.00  0.00           O  
ATOM   1383  CB  THR A 368      23.599  22.683  45.623  1.00  0.00           C  
ATOM   1384  OG1 THR A 368      23.517  24.072  45.956  1.00  0.00           O  
ATOM   1385  CG2 THR A 368      24.480  22.005  46.645  1.00  0.00           C  
ATOM   1386  N   PRO A 370      22.204  22.296  42.807  1.00  0.00           N  
ATOM   1387  CA  PRO A 370      21.296  22.728  41.726  1.00  0.00           C  
ATOM   1388  C   PRO A 370      20.525  24.046  41.888  1.00  0.00           C  
ATOM   1389  O   PRO A 370      20.207  24.475  43.019  1.00  0.00           O  
ATOM   1390  CB  PRO A 370      20.325  21.536  41.583  1.00  0.00           C  
ATOM   1391  CG  PRO A 370      20.866  20.442  42.501  1.00  0.00           C  
ATOM   1392  CD  PRO A 370      21.581  21.211  43.598  1.00  0.00           C  
ATOM   1393  N   PHE A 371      20.221  24.654  40.745  1.00  0.00           N  
ATOM   1394  CA  PHE A 371      19.459  25.879  40.674  1.00  0.00           C  
ATOM   1395  C   PHE A 371      18.053  25.572  40.160  1.00  0.00           C  
ATOM   1396  O   PHE A 371      17.102  26.251  40.539  1.00  0.00           O  
ATOM   1397  CB  PHE A 371      20.120  26.870  39.715  1.00  0.00           C  
ATOM   1398  CG  PHE A 371      21.130  27.775  40.358  1.00  0.00           C  
ATOM   1399  CD1 PHE A 371      22.030  27.293  41.284  1.00  0.00           C  
ATOM   1400  CD2 PHE A 371      21.196  29.107  40.006  1.00  0.00           C  
ATOM   1401  CE1 PHE A 371      22.996  28.124  41.864  1.00  0.00           C  
ATOM   1402  CE2 PHE A 371      22.156  29.951  40.571  1.00  0.00           C  
ATOM   1403  CZ  PHE A 371      23.061  29.441  41.511  1.00  0.00           C  
ATOM   1404  N   LEU A 372      17.949  24.595  39.248  1.00  0.00           N  
ATOM   1405  CA  LEU A 372      16.679  24.157  38.664  1.00  0.00           C  
ATOM   1406  C   LEU A 372      16.278  22.952  39.518  1.00  0.00           C  
ATOM   1407  O   LEU A 372      16.508  21.793  39.167  1.00  0.00           O  
ATOM   1408  CB  LEU A 372      16.867  23.732  37.208  1.00  0.00           C  
ATOM   1409  CG  LEU A 372      17.261  24.764  36.136  1.00  0.00           C  
ATOM   1410  CD1 LEU A 372      17.253  24.084  34.797  1.00  0.00           C  
ATOM   1411  CD2 LEU A 372      16.268  25.962  36.109  1.00  0.00           C  
ATOM   1412  N   THR A 373      15.659  23.228  40.648  1.00  0.00           N  
ATOM   1413  CA  THR A 373      15.342  22.154  41.545  1.00  0.00           C  
ATOM   1414  C   THR A 373      13.899  22.107  42.126  1.00  0.00           C  
ATOM   1415  O   THR A 373      12.912  22.558  41.522  1.00  0.00           O  
ATOM   1416  CB  THR A 373      16.361  22.194  42.699  1.00  0.00           C  
ATOM   1417  OG1 THR A 373      16.194  21.044  43.553  1.00  0.00           O  
ATOM   1418  CG2 THR A 373      16.171  23.478  43.495  1.00  0.00           C  
ATOM   1419  N   LYS A 374      13.823  21.502  43.302  1.00  0.00           N  
ATOM   1420  CA  LYS A 374      12.605  21.325  44.036  1.00  0.00           C  
ATOM   1421  C   LYS A 374      12.567  22.418  45.071  1.00  0.00           C  
ATOM   1422  O   LYS A 374      13.624  22.872  45.548  1.00  0.00           O  
ATOM   1423  CB  LYS A 374      12.619  19.982  44.766  1.00  0.00           C  
ATOM   1424  CG  LYS A 374      11.243  19.470  45.216  1.00  0.00           C  
ATOM   1425  CD  LYS A 374      10.320  19.322  44.008  1.00  0.00           C  
ATOM   1426  CE  LYS A 374       9.226  18.268  44.219  1.00  0.00           C  
ATOM   1427  NZ  LYS A 374       8.243  18.685  45.237  1.00  0.00           N  
ATOM   1428  N   SER A 375      11.356  22.820  45.438  1.00  0.00           N  
ATOM   1429  CA  SER A 375      11.142  23.870  46.441  1.00  0.00           C  
ATOM   1430  C   SER A 375      11.815  23.645  47.811  1.00  0.00           C  
ATOM   1431  O   SER A 375      11.723  22.556  48.375  1.00  0.00           O  
ATOM   1432  CB  SER A 375       9.624  24.026  46.641  1.00  0.00           C  
ATOM   1433  OG  SER A 375       9.309  25.109  47.499  1.00  0.00           O  
ATOM   1434  N   THR A 376      12.473  24.679  48.340  1.00  0.00           N  
ATOM   1435  CA  THR A 376      13.129  24.620  49.664  1.00  0.00           C  
ATOM   1436  C   THR A 376      12.409  25.621  50.577  1.00  0.00           C  
ATOM   1437  O   THR A 376      12.311  26.795  50.229  1.00  0.00           O  
ATOM   1438  CB  THR A 376      14.593  25.108  49.611  1.00  0.00           C  
ATOM   1439  OG1 THR A 376      15.268  24.482  48.512  1.00  0.00           O  
ATOM   1440  CG2 THR A 376      15.303  24.805  50.958  1.00  0.00           C  
ATOM   1441  N   PRO A 377      11.933  25.183  51.765  1.00  0.00           N  
ATOM   1442  CA  PRO A 377      11.229  26.105  52.673  1.00  0.00           C  
ATOM   1443  C   PRO A 377      12.128  26.987  53.558  1.00  0.00           C  
ATOM   1444  O   PRO A 377      12.707  26.524  54.557  1.00  0.00           O  
ATOM   1445  CB  PRO A 377      10.339  25.156  53.495  1.00  0.00           C  
ATOM   1446  CG  PRO A 377      11.228  23.961  53.673  1.00  0.00           C  
ATOM   1447  CD  PRO A 377      11.855  23.789  52.267  1.00  0.00           C  
ATOM   1448  N   GLU A 479      12.229  28.263  53.183  1.00  0.00           N  
ATOM   1449  CA  GLU A 479      13.020  29.218  53.946  1.00  0.00           C  
ATOM   1450  C   GLU A 479      12.115  30.350  54.405  1.00  0.00           C  
ATOM   1451  O   GLU A 479      12.576  31.376  54.907  1.00  0.00           O  
ATOM   1452  CB  GLU A 479      14.191  29.741  53.102  1.00  0.00           C  
ATOM   1453  CG  GLU A 479      15.335  28.731  52.938  1.00  0.00           C  
ATOM   1454  CD  GLU A 479      15.978  28.337  54.277  1.00  0.00           C  
ATOM   1455  OE1 GLU A 479      16.714  27.323  54.332  1.00  0.00           O  
ATOM   1456  OE2 GLU A 479      15.754  29.043  55.280  1.00  0.00           O  
ATOM   1457  N   GLY A 488      10.812  30.148  54.226  1.00  0.00           N  
ATOM   1458  CA  GLY A 488       9.837  31.134  54.656  1.00  0.00           C  
ATOM   1459  C   GLY A 488       9.339  32.052  53.564  1.00  0.00           C  
ATOM   1460  O   GLY A 488       8.416  32.835  53.808  1.00  0.00           O  
ATOM   1461  N   ALA A 495       9.912  31.958  52.367  1.00  0.00           N  
ATOM   1462  CA  ALA A 495       9.515  32.832  51.276  1.00  0.00           C  
ATOM   1463  C   ALA A 495       8.772  32.108  50.157  1.00  0.00           C  
ATOM   1464  O   ALA A 495       8.509  30.921  50.247  1.00  0.00           O  
ATOM   1465  CB  ALA A 495      10.760  33.529  50.721  1.00  0.00           C  
ATOM   1466  N   ARG A 496       8.434  32.841  49.104  1.00  0.00           N  
ATOM   1467  CA  ARG A 496       7.731  32.299  47.928  1.00  0.00           C  
ATOM   1468  C   ARG A 496       8.784  31.846  46.882  1.00  0.00           C  
ATOM   1469  O   ARG A 496       9.878  32.415  46.830  1.00  0.00           O  
ATOM   1470  CB  ARG A 496       6.830  33.407  47.373  1.00  0.00           C  
ATOM   1471  CG  ARG A 496       5.689  32.958  46.510  1.00  0.00           C  
ATOM   1472  CD  ARG A 496       5.061  34.168  45.786  1.00  0.00           C  
ATOM   1473  NE  ARG A 496       4.530  35.227  46.670  1.00  0.00           N  
ATOM   1474  CZ  ARG A 496       3.538  35.061  47.545  1.00  0.00           C  
ATOM   1475  NH1 ARG A 496       2.953  33.869  47.684  1.00  0.00           N  
ATOM   1476  NH2 ARG A 496       3.106  36.092  48.265  1.00  0.00           N  
ATOM   1477  N   ASP A 497       8.490  30.837  46.064  1.00  0.00           N  
ATOM   1478  CA  ASP A 497       9.501  30.390  45.091  1.00  0.00           C  
ATOM   1479  C   ASP A 497       9.376  31.070  43.769  1.00  0.00           C  
ATOM   1480  O   ASP A 497       8.267  31.354  43.334  1.00  0.00           O  
ATOM   1481  CB  ASP A 497       9.403  28.909  44.723  1.00  0.00           C  
ATOM   1482  CG  ASP A 497       9.723  27.994  45.848  1.00  0.00           C  
ATOM   1483  OD1 ASP A 497      10.688  28.276  46.613  1.00  0.00           O  
ATOM   1484  OD2 ASP A 497       8.997  26.974  45.939  1.00  0.00           O  
ATOM   1485  N   PHE A 498      10.513  31.322  43.124  1.00  0.00           N  
ATOM   1486  CA  PHE A 498      10.495  31.845  41.770  1.00  0.00           C  
ATOM   1487  C   PHE A 498      10.379  30.549  40.947  1.00  0.00           C  
ATOM   1488  O   PHE A 498      11.064  29.570  41.241  1.00  0.00           O  
ATOM   1489  CB  PHE A 498      11.798  32.540  41.419  1.00  0.00           C  
ATOM   1490  CG  PHE A 498      11.847  33.983  41.826  1.00  0.00           C  
ATOM   1491  CD1 PHE A 498      12.638  34.391  42.907  1.00  0.00           C  
ATOM   1492  CD2 PHE A 498      11.126  34.940  41.111  1.00  0.00           C  
ATOM   1493  CE1 PHE A 498      12.710  35.714  43.262  1.00  0.00           C  
ATOM   1494  CE2 PHE A 498      11.199  36.281  41.468  1.00  0.00           C  
ATOM   1495  CZ  PHE A 498      11.990  36.669  42.543  1.00  0.00           C  
ATOM   1496  N   LEU A 499       9.534  30.528  39.921  1.00  0.00           N  
ATOM   1497  CA  LEU A 499       9.377  29.316  39.134  1.00  0.00           C  
ATOM   1498  C   LEU A 499       9.994  29.468  37.748  1.00  0.00           C  
ATOM   1499  O   LEU A 499      10.167  30.587  37.235  1.00  0.00           O  
ATOM   1500  CB  LEU A 499       7.888  28.980  39.006  1.00  0.00           C  
ATOM   1501  CG  LEU A 499       7.043  28.828  40.278  1.00  0.00           C  
ATOM   1502  CD1 LEU A 499       5.612  28.499  39.901  1.00  0.00           C  
ATOM   1503  CD2 LEU A 499       7.589  27.745  41.159  1.00  0.00           C  
ATOM   1504  N   VAL A 500      10.310  28.324  37.150  1.00  0.00           N  
ATOM   1505  CA  VAL A 500      10.935  28.253  35.833  1.00  0.00           C  
ATOM   1506  C   VAL A 500      10.164  27.215  35.023  1.00  0.00           C  
ATOM   1507  O   VAL A 500      10.238  26.027  35.309  1.00  0.00           O  
ATOM   1508  CB  VAL A 500      12.450  27.849  35.970  1.00  0.00           C  
ATOM   1509  CG1 VAL A 500      13.123  27.833  34.626  1.00  0.00           C  
ATOM   1510  CG2 VAL A 500      13.162  28.851  36.882  1.00  0.00           C  
ATOM   1511  N   PRO A 501       9.391  27.655  34.009  1.00  0.00           N  
ATOM   1512  CA  PRO A 501       8.649  26.650  33.242  1.00  0.00           C  
ATOM   1513  C   PRO A 501       9.500  25.613  32.506  1.00  0.00           C  
ATOM   1514  O   PRO A 501      10.535  25.941  31.888  1.00  0.00           O  
ATOM   1515  CB  PRO A 501       7.796  27.491  32.288  1.00  0.00           C  
ATOM   1516  CG  PRO A 501       8.512  28.801  32.224  1.00  0.00           C  
ATOM   1517  CD  PRO A 501       9.003  29.019  33.605  1.00  0.00           C  
ATOM   1518  N   TYR A 502       9.029  24.368  32.585  1.00  0.00           N  
ATOM   1519  CA  TYR A 502       9.665  23.222  31.952  1.00  0.00           C  
ATOM   1520  C   TYR A 502       8.946  23.004  30.628  1.00  0.00           C  
ATOM   1521  O   TYR A 502       7.832  22.513  30.577  1.00  0.00           O  
ATOM   1522  CB  TYR A 502       9.526  21.995  32.847  1.00  0.00           C  
ATOM   1523  CG  TYR A 502      10.014  20.698  32.234  1.00  0.00           C  
ATOM   1524  CD1 TYR A 502      11.357  20.528  31.873  1.00  0.00           C  
ATOM   1525  CD2 TYR A 502       9.138  19.612  32.069  1.00  0.00           C  
ATOM   1526  CE1 TYR A 502      11.820  19.318  31.372  1.00  0.00           C  
ATOM   1527  CE2 TYR A 502       9.587  18.389  31.572  1.00  0.00           C  
ATOM   1528  CZ  TYR A 502      10.927  18.246  31.225  1.00  0.00           C  
ATOM   1529  OH  TYR A 502      11.366  17.033  30.739  1.00  0.00           O  
ATOM   1530  N   ARG A 503       9.608  23.367  29.555  1.00  0.00           N  
ATOM   1531  CA  ARG A 503       9.046  23.282  28.216  1.00  0.00           C  
ATOM   1532  C   ARG A 503       8.407  21.971  27.707  1.00  0.00           C  
ATOM   1533  O   ARG A 503       7.363  22.008  27.071  1.00  0.00           O  
ATOM   1534  CB  ARG A 503      10.141  23.722  27.243  1.00  0.00           C  
ATOM   1535  CG  ARG A 503       9.732  23.926  25.827  1.00  0.00           C  
ATOM   1536  CD  ARG A 503      10.778  24.798  25.149  1.00  0.00           C  
ATOM   1537  NE  ARG A 503      12.115  24.270  25.366  1.00  0.00           N  
ATOM   1538  CZ  ARG A 503      12.629  23.238  24.697  1.00  0.00           C  
ATOM   1539  NH1 ARG A 503      11.910  22.627  23.754  1.00  0.00           N  
ATOM   1540  NH2 ARG A 503      13.858  22.797  24.980  1.00  0.00           N  
ATOM   1541  N   HIS A 550       8.997  20.817  27.983  1.00  0.00           N  
ATOM   1542  CA  HIS A 550       8.434  19.586  27.448  1.00  0.00           C  
ATOM   1543  C   HIS A 550       7.151  19.084  28.078  1.00  0.00           C  
ATOM   1544  O   HIS A 550       6.547  18.120  27.598  1.00  0.00           O  
ATOM   1545  CB  HIS A 550       9.476  18.476  27.471  1.00  0.00           C  
ATOM   1546  CG  HIS A 550      10.738  18.835  26.761  1.00  0.00           C  
ATOM   1547  ND1 HIS A 550      11.801  19.447  27.398  1.00  0.00           N  
ATOM   1548  CD2 HIS A 550      11.095  18.705  25.462  1.00  0.00           C  
ATOM   1549  CE1 HIS A 550      12.761  19.674  26.519  1.00  0.00           C  
ATOM   1550  NE2 HIS A 550      12.358  19.235  25.337  1.00  0.00           N  
ATOM   1551  N   GLU A 650       6.739  19.703  29.171  1.00  0.00           N  
ATOM   1552  CA  GLU A 650       5.477  19.312  29.769  1.00  0.00           C  
ATOM   1553  C   GLU A 650       4.867  20.500  30.486  1.00  0.00           C  
ATOM   1554  O   GLU A 650       5.071  20.708  31.693  1.00  0.00           O  
ATOM   1555  CB  GLU A 650       5.646  18.161  30.738  1.00  0.00           C  
ATOM   1556  CG  GLU A 650       4.323  17.466  31.023  1.00  0.00           C  
ATOM   1557  CD  GLU A 650       4.493  16.213  31.852  1.00  0.00           C  
ATOM   1558  OE1 GLU A 650       5.524  15.500  31.660  1.00  0.00           O  
ATOM   1559  OE2 GLU A 650       3.585  15.949  32.682  1.00  0.00           O  
ATOM   1560  N   PRO A 651       4.119  21.312  29.734  1.00  0.00           N  
ATOM   1561  CA  PRO A 651       3.469  22.491  30.307  1.00  0.00           C  
ATOM   1562  C   PRO A 651       2.721  22.109  31.580  1.00  0.00           C  
ATOM   1563  O   PRO A 651       2.002  21.102  31.613  1.00  0.00           O  
ATOM   1564  CB  PRO A 651       2.563  22.958  29.175  1.00  0.00           C  
ATOM   1565  CG  PRO A 651       3.371  22.560  27.933  1.00  0.00           C  
ATOM   1566  CD  PRO A 651       3.838  21.182  28.290  1.00  0.00           C  
ATOM   1567  N   GLY A 652       2.907  22.914  32.624  1.00  0.00           N  
ATOM   1568  CA  GLY A 652       2.288  22.630  33.896  1.00  0.00           C  
ATOM   1569  C   GLY A 652       3.352  22.220  34.887  1.00  0.00           C  
ATOM   1570  O   GLY A 652       3.134  22.321  36.100  1.00  0.00           O  
ATOM   1571  N   LEU A 653       4.492  21.736  34.373  1.00  0.00           N  
ATOM   1572  CA  LEU A 653       5.614  21.337  35.237  1.00  0.00           C  
ATOM   1573  C   LEU A 653       6.570  22.517  35.376  1.00  0.00           C  
ATOM   1574  O   LEU A 653       6.842  23.218  34.407  1.00  0.00           O  
ATOM   1575  CB  LEU A 653       6.328  20.121  34.652  1.00  0.00           C  
ATOM   1576  CG  LEU A 653       5.455  18.870  34.627  1.00  0.00           C  
ATOM   1577  CD1 LEU A 653       6.342  17.691  34.206  1.00  0.00           C  
ATOM   1578  CD2 LEU A 653       4.798  18.637  36.010  1.00  0.00           C  
ATOM   1579  N   PHE A 654       7.070  22.730  36.582  1.00  0.00           N  
ATOM   1580  CA  PHE A 654       7.995  23.818  36.854  1.00  0.00           C  
ATOM   1581  C   PHE A 654       9.176  23.404  37.695  1.00  0.00           C  
ATOM   1582  O   PHE A 654       9.107  22.430  38.439  1.00  0.00           O  
ATOM   1583  CB  PHE A 654       7.273  24.937  37.611  1.00  0.00           C  
ATOM   1584  CG  PHE A 654       6.134  25.574  36.838  1.00  0.00           C  
ATOM   1585  CD1 PHE A 654       6.344  26.731  36.079  1.00  0.00           C  
ATOM   1586  CD2 PHE A 654       4.852  25.014  36.864  1.00  0.00           C  
ATOM   1587  CE1 PHE A 654       5.301  27.315  35.368  1.00  0.00           C  
ATOM   1588  CE2 PHE A 654       3.810  25.609  36.141  1.00  0.00           C  
ATOM   1589  CZ  PHE A 654       4.041  26.752  35.400  1.00  0.00           C  
ATOM   1590  N   TYR A 655      10.271  24.145  37.562  1.00  0.00           N  
ATOM   1591  CA  TYR A 655      11.430  23.924  38.412  1.00  0.00           C  
ATOM   1592  C   TYR A 655      11.244  25.089  39.338  1.00  0.00           C  
ATOM   1593  O   TYR A 655      10.570  26.061  39.000  1.00  0.00           O  
ATOM   1594  CB  TYR A 655      12.754  24.166  37.705  1.00  0.00           C  
ATOM   1595  CG  TYR A 655      13.111  23.215  36.612  1.00  0.00           C  
ATOM   1596  CD1 TYR A 655      13.423  21.891  36.893  1.00  0.00           C  
ATOM   1597  CD2 TYR A 655      13.214  23.658  35.292  1.00  0.00           C  
ATOM   1598  CE1 TYR A 655      13.842  21.017  35.862  1.00  0.00           C  
ATOM   1599  CE2 TYR A 655      13.635  22.811  34.275  1.00  0.00           C  
ATOM   1600  CZ  TYR A 655      13.949  21.496  34.559  1.00  0.00           C  
ATOM   1601  OH  TYR A 655      14.394  20.668  33.545  1.00  0.00           O  
ATOM   1602  N   ALA A 656      11.862  25.015  40.494  1.00  0.00           N  
ATOM   1603  CA  ALA A 656      11.807  26.108  41.437  1.00  0.00           C  
ATOM   1604  C   ALA A 656      13.263  26.576  41.626  1.00  0.00           C  
ATOM   1605  O   ALA A 656      14.166  25.748  41.700  1.00  0.00           O  
ATOM   1606  CB  ALA A 656      11.255  25.609  42.737  1.00  0.00           C  
ATOM   1607  N   LEU A 657      13.516  27.880  41.651  1.00  0.00           N  
ATOM   1608  CA  LEU A 657      14.879  28.310  41.922  1.00  0.00           C  
ATOM   1609  C   LEU A 657      14.986  28.041  43.417  1.00  0.00           C  
ATOM   1610  O   LEU A 657      13.982  28.114  44.143  1.00  0.00           O  
ATOM   1611  CB  LEU A 657      15.095  29.791  41.626  1.00  0.00           C  
ATOM   1612  CG  LEU A 657      15.034  30.166  40.140  1.00  0.00           C  
ATOM   1613  CD1 LEU A 657      15.249  31.660  39.989  1.00  0.00           C  
ATOM   1614  CD2 LEU A 657      16.081  29.366  39.354  1.00  0.00           C  
ATOM   1615  N   PRO A 658      16.199  27.717  43.903  1.00  0.00           N  
ATOM   1616  CA  PRO A 658      16.339  27.434  45.329  1.00  0.00           C  
ATOM   1617  C   PRO A 658      16.310  28.611  46.277  1.00  0.00           C  
ATOM   1618  O   PRO A 658      16.961  29.637  46.049  1.00  0.00           O  
ATOM   1619  CB  PRO A 658      17.682  26.719  45.396  1.00  0.00           C  
ATOM   1620  CG  PRO A 658      18.469  27.436  44.388  1.00  0.00           C  
ATOM   1621  CD  PRO A 658      17.498  27.574  43.217  1.00  0.00           C  
ATOM   1622  N   GLN A 659      15.575  28.450  47.372  1.00  0.00           N  
ATOM   1623  CA  GLN A 659      15.548  29.484  48.408  1.00  0.00           C  
ATOM   1624  C   GLN A 659      16.853  29.383  49.220  1.00  0.00           C  
ATOM   1625  O   GLN A 659      17.302  30.354  49.842  1.00  0.00           O  
ATOM   1626  CB  GLN A 659      14.304  29.326  49.283  1.00  0.00           C  
ATOM   1627  CG  GLN A 659      13.073  29.887  48.569  1.00  0.00           C  
ATOM   1628  CD  GLN A 659      11.882  29.977  49.481  1.00  0.00           C  
ATOM   1629  OE1 GLN A 659      11.969  30.535  50.595  1.00  0.00           O  
ATOM   1630  NE2 GLN A 659      10.754  29.418  49.036  1.00  0.00           N  
ATOM   1631  N   SER A 660      17.460  28.210  49.167  1.00  0.00           N  
ATOM   1632  CA  SER A 660      18.727  27.944  49.818  1.00  0.00           C  
ATOM   1633  C   SER A 660      19.157  26.528  49.405  1.00  0.00           C  
ATOM   1634  O   SER A 660      18.392  25.791  48.776  1.00  0.00           O  
ATOM   1635  CB  SER A 660      18.569  27.987  51.328  1.00  0.00           C  
ATOM   1636  OG  SER A 660      18.121  26.713  51.801  1.00  0.00           O  
ATOM   1637  N   PRO A 661      20.401  26.135  49.719  1.00  0.00           N  
ATOM   1638  CA  PRO A 661      20.848  24.763  49.350  1.00  0.00           C  
ATOM   1639  C   PRO A 661      20.536  23.749  50.475  1.00  0.00           C  
ATOM   1640  O   PRO A 661      20.908  22.575  50.386  1.00  0.00           O  
ATOM   1641  CB  PRO A 661      22.360  24.913  49.161  1.00  0.00           C  
ATOM   1642  CG  PRO A 661      22.542  26.448  48.909  1.00  0.00           C  
ATOM   1643  CD  PRO A 661      21.542  27.054  49.872  1.00  0.00           C  
ATOM   1644  N   GLN A 662      19.839  24.206  51.518  1.00  0.00           N  
ATOM   1645  CA  GLN A 662      19.524  23.376  52.704  1.00  0.00           C  
ATOM   1646  C   GLN A 662      19.448  21.852  52.564  1.00  0.00           C  
ATOM   1647  O   GLN A 662      20.285  21.141  53.114  1.00  0.00           O  
ATOM   1648  CB  GLN A 662      18.217  23.843  53.355  1.00  0.00           C  
ATOM   1649  CG  GLN A 662      17.993  23.311  54.784  1.00  0.00           C  
ATOM   1650  CD  GLN A 662      19.164  23.618  55.719  1.00  0.00           C  
ATOM   1651  OE1 GLN A 662      19.632  24.763  55.791  1.00  0.00           O  
ATOM   1652  NE2 GLN A 662      19.634  22.596  56.450  1.00  0.00           N  
ATOM   1653  N   LEU A 663      18.424  21.352  51.872  1.00  0.00           N  
ATOM   1654  CA  LEU A 663      18.260  19.913  51.706  1.00  0.00           C  
ATOM   1655  C   LEU A 663      19.443  19.266  50.981  1.00  0.00           C  
ATOM   1656  O   LEU A 663      19.779  18.133  51.288  1.00  0.00           O  
ATOM   1657  CB  LEU A 663      16.972  19.615  50.962  1.00  0.00           C  
ATOM   1658  CG  LEU A 663      15.781  20.107  51.774  1.00  0.00           C  
ATOM   1659  CD1 LEU A 663      14.487  19.820  51.032  1.00  0.00           C  
ATOM   1660  CD2 LEU A 663      15.776  19.396  53.148  1.00  0.00           C  
ATOM   1661  N   PHE A 664      20.071  19.970  50.032  1.00  0.00           N  
ATOM   1662  CA  PHE A 664      21.224  19.411  49.334  1.00  0.00           C  
ATOM   1663  C   PHE A 664      22.458  19.310  50.258  1.00  0.00           C  
ATOM   1664  O   PHE A 664      23.161  18.262  50.274  1.00  0.00           O  
ATOM   1665  CB  PHE A 664      21.572  20.238  48.084  1.00  0.00           C  
ATOM   1666  CG  PHE A 664      20.534  20.151  46.987  1.00  0.00           C  
ATOM   1667  CD1 PHE A 664      19.682  21.223  46.726  1.00  0.00           C  
ATOM   1668  CD2 PHE A 664      20.366  18.972  46.261  1.00  0.00           C  
ATOM   1669  CE1 PHE A 664      18.676  21.119  45.760  1.00  0.00           C  
ATOM   1670  CE2 PHE A 664      19.363  18.852  45.293  1.00  0.00           C  
ATOM   1671  CZ  PHE A 664      18.515  19.922  45.038  1.00  0.00           C  
ATOM   1672  N   LYS A 665      22.738  20.352  51.046  1.00  0.00           N  
ATOM   1673  CA  LYS A 665      23.911  20.243  51.920  1.00  0.00           C  
ATOM   1674  C   LYS A 665      23.750  19.139  52.979  1.00  0.00           C  
ATOM   1675  O   LYS A 665      24.734  18.521  53.386  1.00  0.00           O  
ATOM   1676  CB  LYS A 665      24.267  21.592  52.566  1.00  0.00           C  
ATOM   1677  CG  LYS A 665      23.302  22.117  53.617  1.00  0.00           C  
ATOM   1678  CD  LYS A 665      23.727  23.529  54.028  1.00  0.00           C  
ATOM   1679  CE  LYS A 665      22.966  24.062  55.236  1.00  0.00           C  
ATOM   1680  NZ  LYS A 665      23.543  25.341  55.708  1.00  0.00           N  
ATOM   1681  N   GLN A 666      22.521  18.870  53.411  1.00  0.00           N  
ATOM   1682  CA  GLN A 666      22.282  17.800  54.377  1.00  0.00           C  
ATOM   1683  C   GLN A 666      22.511  16.443  53.704  1.00  0.00           C  
ATOM   1684  O   GLN A 666      23.058  15.493  54.317  1.00  0.00           O  
ATOM   1685  CB  GLN A 666      20.856  17.900  54.904  1.00  0.00           C  
ATOM   1686  CG  GLN A 666      20.701  19.127  55.786  1.00  0.00           C  
ATOM   1687  CD  GLN A 666      19.398  19.172  56.524  1.00  0.00           C  
ATOM   1688  OE1 GLN A 666      18.548  20.037  56.264  1.00  0.00           O  
ATOM   1689  NE2 GLN A 666      19.228  18.252  57.463  1.00  0.00           N  
ATOM   1690  N   MET A 667      22.098  16.357  52.433  1.00  0.00           N  
ATOM   1691  CA  MET A 667      22.262  15.132  51.661  1.00  0.00           C  
ATOM   1692  C   MET A 667      23.732  14.915  51.387  1.00  0.00           C  
ATOM   1693  O   MET A 667      24.182  13.769  51.238  1.00  0.00           O  
ATOM   1694  CB  MET A 667      21.456  15.179  50.353  1.00  0.00           C  
ATOM   1695  CG  MET A 667      19.969  14.965  50.631  1.00  0.00           C  
ATOM   1696  SD  MET A 667      18.999  14.635  49.180  1.00  0.00           S  
ATOM   1697  CE  MET A 667      18.925  16.240  48.301  1.00  0.00           C  
ATOM   1698  N   LEU A 668      24.488  16.007  51.338  1.00  0.00           N  
ATOM   1699  CA  LEU A 668      25.908  15.879  51.130  1.00  0.00           C  
ATOM   1700  C   LEU A 668      26.528  15.281  52.430  1.00  0.00           C  
ATOM   1701  O   LEU A 668      27.571  14.598  52.400  1.00  0.00           O  
ATOM   1702  CB  LEU A 668      26.465  17.256  50.796  1.00  0.00           C  
ATOM   1703  CG  LEU A 668      26.953  17.606  49.383  1.00  0.00           C  
ATOM   1704  CD1 LEU A 668      26.503  16.612  48.345  1.00  0.00           C  
ATOM   1705  CD2 LEU A 668      26.500  19.010  49.044  1.00  0.00           C  
ATOM   1706  N   MET A 669      25.877  15.527  53.571  1.00  0.00           N  
ATOM   1707  CA  MET A 669      26.366  15.006  54.854  1.00  0.00           C  
ATOM   1708  C   MET A 669      26.012  13.515  54.942  1.00  0.00           C  
ATOM   1709  O   MET A 669      26.832  12.693  55.381  1.00  0.00           O  
ATOM   1710  CB  MET A 669      25.758  15.794  56.019  1.00  0.00           C  
ATOM   1711  CG  MET A 669      26.146  17.273  56.007  1.00  0.00           C  
ATOM   1712  SD  MET A 669      27.932  17.592  56.291  1.00  0.00           S  
ATOM   1713  CE  MET A 669      28.637  17.791  54.621  1.00  0.00           C  
ATOM   1714  N   VAL A 670      24.804  13.167  54.502  1.00  0.00           N  
ATOM   1715  CA  VAL A 670      24.356  11.776  54.454  1.00  0.00           C  
ATOM   1716  C   VAL A 670      25.298  10.978  53.470  1.00  0.00           C  
ATOM   1717  O   VAL A 670      25.491   9.738  53.598  1.00  0.00           O  
ATOM   1718  CB  VAL A 670      22.881  11.722  53.915  1.00  0.00           C  
ATOM   1719  CG1 VAL A 670      22.449  10.285  53.617  1.00  0.00           C  
ATOM   1720  CG2 VAL A 670      21.940  12.343  54.918  1.00  0.00           C  
ATOM   1721  N   ALA A 671      25.860  11.697  52.490  1.00  0.00           N  
ATOM   1722  CA  ALA A 671      26.736  11.094  51.480  1.00  0.00           C  
ATOM   1723  C   ALA A 671      28.165  10.899  51.956  1.00  0.00           C  
ATOM   1724  O   ALA A 671      29.007  10.381  51.211  1.00  0.00           O  
ATOM   1725  CB  ALA A 671      26.737  11.927  50.187  1.00  0.00           C  
ATOM   1726  N   GLY A 685      28.459  11.351  53.159  1.00  0.00           N  
ATOM   1727  CA  GLY A 685      29.783  11.117  53.671  1.00  0.00           C  
ATOM   1728  C   GLY A 685      30.844  12.139  53.348  1.00  0.00           C  
ATOM   1729  O   GLY A 685      32.039  11.867  53.529  1.00  0.00           O  
ATOM   1730  N   LEU A 686      30.445  13.298  52.845  1.00  0.00           N  
ATOM   1731  CA  LEU A 686      31.433  14.332  52.575  1.00  0.00           C  
ATOM   1732  C   LEU A 686      31.263  14.988  53.923  1.00  0.00           C  
ATOM   1733  O   LEU A 686      30.252  15.618  54.194  1.00  0.00           O  
ATOM   1734  CB  LEU A 686      30.970  15.240  51.425  1.00  0.00           C  
ATOM   1735  CG  LEU A 686      31.016  14.611  50.020  1.00  0.00           C  
ATOM   1736  CD1 LEU A 686      30.201  15.438  49.070  1.00  0.00           C  
ATOM   1737  CD2 LEU A 686      32.455  14.518  49.524  1.00  0.00           C  
ATOM   1738  N   ASP A 687      32.214  14.809  54.804  1.00  0.00           N  
ATOM   1739  CA  ASP A 687      32.148  15.320  56.170  1.00  0.00           C  
ATOM   1740  C   ASP A 687      31.835  16.824  56.392  1.00  0.00           C  
ATOM   1741  O   ASP A 687      31.114  17.207  57.317  1.00  0.00           O  
ATOM   1742  CB  ASP A 687      33.471  14.919  56.796  1.00  0.00           C  
ATOM   1743  CG  ASP A 687      33.617  15.396  58.160  1.00  0.00           C  
ATOM   1744  OD1 ASP A 687      34.569  16.171  58.373  1.00  0.00           O  
ATOM   1745  OD2 ASP A 687      32.789  15.002  59.014  1.00  0.00           O  
ATOM   1746  N   ARG A 688      32.370  17.684  55.539  1.00  0.00           N  
ATOM   1747  CA  ARG A 688      32.144  19.117  55.668  1.00  0.00           C  
ATOM   1748  C   ARG A 688      32.085  19.736  54.273  1.00  0.00           C  
ATOM   1749  O   ARG A 688      32.912  19.446  53.394  1.00  0.00           O  
ATOM   1750  CB  ARG A 688      33.246  19.730  56.530  1.00  0.00           C  
ATOM   1751  CG  ARG A 688      34.611  19.101  56.287  1.00  0.00           C  
ATOM   1752  CD  ARG A 688      35.645  19.479  57.337  1.00  0.00           C  
ATOM   1753  NE  ARG A 688      35.238  19.080  58.677  1.00  0.00           N  
ATOM   1754  CZ  ARG A 688      35.709  19.612  59.798  1.00  0.00           C  
ATOM   1755  NH1 ARG A 688      36.631  20.582  59.755  1.00  0.00           N  
ATOM   1756  NH2 ARG A 688      35.219  19.202  60.963  1.00  0.00           N  
ATOM   1757  N   TYR A 689      31.087  20.598  54.089  1.00  0.00           N  
ATOM   1758  CA  TYR A 689      30.779  21.264  52.819  1.00  0.00           C  
ATOM   1759  C   TYR A 689      30.613  22.796  52.913  1.00  0.00           C  
ATOM   1760  O   TYR A 689      30.210  23.298  53.953  1.00  0.00           O  
ATOM   1761  CB  TYR A 689      29.432  20.699  52.333  1.00  0.00           C  
ATOM   1762  CG  TYR A 689      28.504  21.749  51.704  1.00  0.00           C  
ATOM   1763  CD1 TYR A 689      28.388  21.868  50.316  1.00  0.00           C  
ATOM   1764  CD2 TYR A 689      27.769  22.635  52.491  1.00  0.00           C  
ATOM   1765  CE1 TYR A 689      27.557  22.846  49.725  1.00  0.00           C  
ATOM   1766  CE2 TYR A 689      26.935  23.614  51.911  1.00  0.00           C  
ATOM   1767  CZ  TYR A 689      26.833  23.706  50.529  1.00  0.00           C  
ATOM   1768  OH  TYR A 689      25.966  24.609  49.942  1.00  0.00           O  
ATOM   1769  N   PHE A 690      30.891  23.518  51.817  1.00  0.00           N  
ATOM   1770  CA  PHE A 690      30.616  24.966  51.732  1.00  0.00           C  
ATOM   1771  C   PHE A 690      30.349  25.365  50.276  1.00  0.00           C  
ATOM   1772  O   PHE A 690      30.622  24.604  49.327  1.00  0.00           O  
ATOM   1773  CB  PHE A 690      31.721  25.845  52.307  1.00  0.00           C  
ATOM   1774  CG  PHE A 690      32.828  26.168  51.334  1.00  0.00           C  
ATOM   1775  CD1 PHE A 690      32.889  27.426  50.727  1.00  0.00           C  
ATOM   1776  CD2 PHE A 690      33.840  25.241  51.085  1.00  0.00           C  
ATOM   1777  CE1 PHE A 690      33.973  27.766  49.872  1.00  0.00           C  
ATOM   1778  CE2 PHE A 690      34.901  25.553  50.264  1.00  0.00           C  
ATOM   1779  CZ  PHE A 690      34.977  26.832  49.646  1.00  0.00           C  
ATOM   1780  N   GLN A 691      29.809  26.565  50.107  1.00  0.00           N  
ATOM   1781  CA  GLN A 691      29.461  27.052  48.797  1.00  0.00           C  
ATOM   1782  C   GLN A 691      29.106  28.498  48.927  1.00  0.00           C  
ATOM   1783  O   GLN A 691      28.546  28.896  49.928  1.00  0.00           O  
ATOM   1784  CB  GLN A 691      28.233  26.293  48.277  1.00  0.00           C  
ATOM   1785  CG  GLN A 691      27.824  26.616  46.830  1.00  0.00           C  
ATOM   1786  CD  GLN A 691      26.541  25.878  46.352  1.00  0.00           C  
ATOM   1787  OE1 GLN A 691      26.215  25.931  45.180  1.00  0.00           O  
ATOM   1788  NE2 GLN A 691      25.817  25.222  47.265  1.00  0.00           N  
ATOM   1789  N   ILE A 692      29.480  29.306  47.947  1.00  0.00           N  
ATOM   1790  CA  ILE A 692      29.058  30.701  47.938  1.00  0.00           C  
ATOM   1791  C   ILE A 692      27.790  30.466  47.079  1.00  0.00           C  
ATOM   1792  O   ILE A 692      27.836  30.434  45.865  1.00  0.00           O  
ATOM   1793  CB  ILE A 692      30.063  31.585  47.225  1.00  0.00           C  
ATOM   1794  CG1 ILE A 692      31.480  31.326  47.790  1.00  0.00           C  
ATOM   1795  CG2 ILE A 692      29.672  33.040  47.383  1.00  0.00           C  
ATOM   1796  CD1 ILE A 692      31.679  31.549  49.314  1.00  0.00           C  
ATOM   1797  N   ALA A 693      26.679  30.230  47.760  1.00  0.00           N  
ATOM   1798  CA  ALA A 693      25.416  29.899  47.134  1.00  0.00           C  
ATOM   1799  C   ALA A 693      24.493  31.077  46.799  1.00  0.00           C  
ATOM   1800  O   ALA A 693      24.311  31.979  47.609  1.00  0.00           O  
ATOM   1801  CB  ALA A 693      24.690  28.921  48.044  1.00  0.00           C  
ATOM   1802  N   ARG A 695      23.914  31.080  45.604  1.00  0.00           N  
ATOM   1803  CA  ARG A 695      23.002  32.153  45.260  1.00  0.00           C  
ATOM   1804  C   ARG A 695      21.625  31.634  45.669  1.00  0.00           C  
ATOM   1805  O   ARG A 695      21.255  30.518  45.331  1.00  0.00           O  
ATOM   1806  CB  ARG A 695      23.035  32.446  43.753  1.00  0.00           C  
ATOM   1807  CG  ARG A 695      22.349  33.753  43.384  1.00  0.00           C  
ATOM   1808  CD  ARG A 695      23.121  34.928  43.916  1.00  0.00           C  
ATOM   1809  NE  ARG A 695      24.421  35.002  43.256  1.00  0.00           N  
ATOM   1810  CZ  ARG A 695      24.657  35.644  42.109  1.00  0.00           C  
ATOM   1811  NH1 ARG A 695      23.676  36.299  41.481  1.00  0.00           N  
ATOM   1812  NH2 ARG A 695      25.871  35.597  41.569  1.00  0.00           N  
ATOM   1813  N   CYS A 696      20.887  32.429  46.417  1.00  0.00           N  
ATOM   1814  CA  CYS A 696      19.560  32.037  46.889  1.00  0.00           C  
ATOM   1815  C   CYS A 696      18.497  32.944  46.263  1.00  0.00           C  
ATOM   1816  O   CYS A 696      18.747  34.134  46.001  1.00  0.00           O  
ATOM   1817  CB  CYS A 696      19.517  32.143  48.411  1.00  0.00           C  
ATOM   1818  SG  CYS A 696      20.750  31.093  49.146  1.00  0.00           S  
ATOM   1819  N   PHE A 697      17.316  32.391  46.029  1.00  0.00           N  
ATOM   1820  CA  PHE A 697      16.256  33.151  45.396  1.00  0.00           C  
ATOM   1821  C   PHE A 697      15.000  33.084  46.213  1.00  0.00           C  
ATOM   1822  O   PHE A 697      14.522  32.002  46.557  1.00  0.00           O  
ATOM   1823  CB  PHE A 697      15.971  32.615  43.988  1.00  0.00           C  
ATOM   1824  CG  PHE A 697      17.170  32.574  43.110  1.00  0.00           C  
ATOM   1825  CD1 PHE A 697      18.176  31.639  43.328  1.00  0.00           C  
ATOM   1826  CD2 PHE A 697      17.323  33.497  42.091  1.00  0.00           C  
ATOM   1827  CE1 PHE A 697      19.322  31.627  42.549  1.00  0.00           C  
ATOM   1828  CE2 PHE A 697      18.478  33.488  41.297  1.00  0.00           C  
ATOM   1829  CZ  PHE A 697      19.470  32.551  41.537  1.00  0.00           C  
ATOM   1830  N   ARG A 698      14.458  34.252  46.514  1.00  0.00           N  
ATOM   1831  CA  ARG A 698      13.251  34.330  47.312  1.00  0.00           C  
ATOM   1832  C   ARG A 698      12.396  35.447  46.771  1.00  0.00           C  
ATOM   1833  O   ARG A 698      12.806  36.614  46.735  1.00  0.00           O  
ATOM   1834  CB  ARG A 698      13.612  34.585  48.781  1.00  0.00           C  
ATOM   1835  CG  ARG A 698      14.590  33.570  49.273  1.00  0.00           C  
ATOM   1836  CD  ARG A 698      14.917  33.682  50.750  1.00  0.00           C  
ATOM   1837  NE  ARG A 698      15.853  32.635  51.139  1.00  0.00           N  
ATOM   1838  CZ  ARG A 698      16.299  32.462  52.369  1.00  0.00           C  
ATOM   1839  NH1 ARG A 698      15.894  33.274  53.333  1.00  0.00           N  
ATOM   1840  NH2 ARG A 698      17.135  31.465  52.639  1.00  0.00           N  
ATOM   1841  N   ASP A 699      11.214  35.065  46.318  1.00  0.00           N  
ATOM   1842  CA  ASP A 699      10.264  36.019  45.805  1.00  0.00           C  
ATOM   1843  C   ASP A 699       9.495  36.592  46.989  1.00  0.00           C  
ATOM   1844  O   ASP A 699       8.374  36.172  47.237  1.00  0.00           O  
ATOM   1845  CB  ASP A 699       9.289  35.328  44.873  1.00  0.00           C  
ATOM   1846  CG  ASP A 699       8.390  36.308  44.182  1.00  0.00           C  
ATOM   1847  OD1 ASP A 699       7.589  35.891  43.319  1.00  0.00           O  
ATOM   1848  OD2 ASP A 699       8.501  37.519  44.499  1.00  0.00           O  
ATOM   1849  N   GLU A 700      10.099  37.531  47.720  1.00  0.00           N  
ATOM   1850  CA  GLU A 700       9.482  38.150  48.902  1.00  0.00           C  
ATOM   1851  C   GLU A 700       9.592  39.677  48.861  1.00  0.00           C  
ATOM   1852  O   GLU A 700      10.212  40.249  47.938  1.00  0.00           O  
ATOM   1853  CB  GLU A 700      10.159  37.639  50.171  1.00  0.00           C  
ATOM   1854  CG  GLU A 700      11.639  37.986  50.224  1.00  0.00           C  
ATOM   1855  CD  GLU A 700      12.397  37.255  51.332  1.00  0.00           C  
ATOM   1856  OE1 GLU A 700      13.645  37.394  51.377  1.00  0.00           O  
ATOM   1857  OE2 GLU A 700      11.749  36.550  52.148  1.00  0.00           O  
ATOM   1858  N   ASP A 703       8.984  40.337  49.856  1.00  0.00           N  
ATOM   1859  CA  ASP A 703       9.031  41.796  49.939  1.00  0.00           C  
ATOM   1860  C   ASP A 703      10.469  42.259  50.027  1.00  0.00           C  
ATOM   1861  O   ASP A 703      11.222  41.774  50.866  1.00  0.00           O  
ATOM   1862  CB  ASP A 703       8.280  42.298  51.162  1.00  0.00           C  
ATOM   1863  CG  ASP A 703       6.787  42.470  50.910  1.00  0.00           C  
ATOM   1864  OD1 ASP A 703       6.373  42.579  49.724  1.00  0.00           O  
ATOM   1865  OD2 ASP A 703       6.036  42.517  51.914  1.00  0.00           O  
ATOM   1866  N   LEU A 713      10.833  43.217  49.176  1.00  0.00           N  
ATOM   1867  CA  LEU A 713      12.201  43.732  49.114  1.00  0.00           C  
ATOM   1868  C   LEU A 713      12.448  45.053  49.835  1.00  0.00           C  
ATOM   1869  O   LEU A 713      11.596  45.934  49.838  1.00  0.00           O  
ATOM   1870  CB  LEU A 713      12.638  43.883  47.647  1.00  0.00           C  
ATOM   1871  CG  LEU A 713      12.537  42.667  46.715  1.00  0.00           C  
ATOM   1872  CD1 LEU A 713      13.078  43.045  45.338  1.00  0.00           C  
ATOM   1873  CD2 LEU A 713      13.315  41.499  47.291  1.00  0.00           C  
ATOM   1874  N   ARG A 714      13.639  45.165  50.425  1.00  0.00           N  
ATOM   1875  CA  ARG A 714      14.100  46.355  51.146  1.00  0.00           C  
ATOM   1876  C   ARG A 714      15.633  46.416  51.103  1.00  0.00           C  
ATOM   1877  O   ARG A 714      16.281  45.499  50.606  1.00  0.00           O  
ATOM   1878  CB  ARG A 714      13.631  46.334  52.602  1.00  0.00           C  
ATOM   1879  CG  ARG A 714      13.040  45.020  53.043  1.00  0.00           C  
ATOM   1880  CD  ARG A 714      13.079  44.897  54.558  1.00  0.00           C  
ATOM   1881  NE  ARG A 714      12.301  43.751  55.025  1.00  0.00           N  
ATOM   1882  CZ  ARG A 714      10.991  43.606  54.826  1.00  0.00           C  
ATOM   1883  NH1 ARG A 714      10.303  44.538  54.164  1.00  0.00           N  
ATOM   1884  NH2 ARG A 714      10.369  42.528  55.289  1.00  0.00           N  
ATOM   1885  N   ALA A 715      16.204  47.490  51.639  1.00  0.00           N  
ATOM   1886  CA  ALA A 715      17.656  47.716  51.635  1.00  0.00           C  
ATOM   1887  C   ALA A 715      18.551  46.557  52.105  1.00  0.00           C  
ATOM   1888  O   ALA A 715      19.768  46.592  51.907  1.00  0.00           O  
ATOM   1889  CB  ALA A 715      17.984  49.015  52.448  1.00  0.00           C  
ATOM   1890  N   ASP A 716      17.961  45.545  52.734  1.00  0.00           N  
ATOM   1891  CA  ASP A 716      18.732  44.386  53.212  1.00  0.00           C  
ATOM   1892  C   ASP A 716      18.197  43.121  52.544  1.00  0.00           C  
ATOM   1893  O   ASP A 716      18.465  41.998  52.984  1.00  0.00           O  
ATOM   1894  CB  ASP A 716      18.630  44.258  54.740  1.00  0.00           C  
ATOM   1895  CG  ASP A 716      17.232  43.818  55.210  1.00  0.00           C  
ATOM   1896  OD1 ASP A 716      16.215  44.162  54.547  1.00  0.00           O  
ATOM   1897  OD2 ASP A 716      17.156  43.136  56.263  1.00  0.00           O  
ATOM   1898  N   ARG A 718      17.452  43.340  51.461  1.00  0.00           N  
ATOM   1899  CA  ARG A 718      16.828  42.273  50.693  1.00  0.00           C  
ATOM   1900  C   ARG A 718      16.817  42.438  49.167  1.00  0.00           C  
ATOM   1901  O   ARG A 718      16.296  43.422  48.622  1.00  0.00           O  
ATOM   1902  CB  ARG A 718      15.376  42.099  51.124  1.00  0.00           C  
ATOM   1903  CG  ARG A 718      15.162  41.377  52.421  1.00  0.00           C  
ATOM   1904  CD  ARG A 718      13.699  41.020  52.467  1.00  0.00           C  
ATOM   1905  NE  ARG A 718      13.313  40.222  53.620  1.00  0.00           N  
ATOM   1906  CZ  ARG A 718      12.067  39.807  53.827  1.00  0.00           C  
ATOM   1907  NH1 ARG A 718      11.108  40.118  52.951  1.00  0.00           N  
ATOM   1908  NH2 ARG A 718      11.774  39.102  54.913  1.00  0.00           N  
ATOM   1909  N   GLN A 723      17.367  41.433  48.493  1.00  0.00           N  
ATOM   1910  CA  GLN A 723      17.374  41.390  47.039  1.00  0.00           C  
ATOM   1911  C   GLN A 723      16.661  40.084  46.705  1.00  0.00           C  
ATOM   1912  O   GLN A 723      16.698  39.126  47.499  1.00  0.00           O  
ATOM   1913  CB  GLN A 723      18.811  41.383  46.511  1.00  0.00           C  
ATOM   1914  CG  GLN A 723      19.461  42.744  46.451  1.00  0.00           C  
ATOM   1915  CD  GLN A 723      18.998  43.549  45.268  1.00  0.00           C  
ATOM   1916  OE1 GLN A 723      19.111  43.101  44.126  1.00  0.00           O  
ATOM   1917  NE2 GLN A 723      18.489  44.748  45.515  1.00  0.00           N  
ATOM   1918  N   PRO A 724      15.980  40.018  45.552  1.00  0.00           N  
ATOM   1919  CA  PRO A 724      15.305  38.746  45.258  1.00  0.00           C  
ATOM   1920  C   PRO A 724      16.294  37.627  44.926  1.00  0.00           C  
ATOM   1921  O   PRO A 724      15.978  36.431  44.998  1.00  0.00           O  
ATOM   1922  CB  PRO A 724      14.403  39.095  44.085  1.00  0.00           C  
ATOM   1923  CG  PRO A 724      15.112  40.228  43.419  1.00  0.00           C  
ATOM   1924  CD  PRO A 724      15.679  41.038  44.534  1.00  0.00           C  
ATOM   1925  N   ASP A 725      17.519  38.022  44.624  1.00  0.00           N  
ATOM   1926  CA  ASP A 725      18.536  37.064  44.215  1.00  0.00           C  
ATOM   1927  C   ASP A 725      19.723  37.477  45.052  1.00  0.00           C  
ATOM   1928  O   ASP A 725      20.281  38.553  44.840  1.00  0.00           O  
ATOM   1929  CB  ASP A 725      18.709  37.259  42.685  1.00  0.00           C  
ATOM   1930  CG  ASP A 725      20.071  36.890  42.154  1.00  0.00           C  
ATOM   1931  OD1 ASP A 725      21.051  36.757  42.904  1.00  0.00           O  
ATOM   1932  OD2 ASP A 725      20.172  36.757  40.921  1.00  0.00           O  
ATOM   1933  N   PHE A 726      20.076  36.654  46.038  1.00  0.00           N  
ATOM   1934  CA  PHE A 726      21.190  36.981  46.921  1.00  0.00           C  
ATOM   1935  C   PHE A 726      22.179  35.848  47.197  1.00  0.00           C  
ATOM   1936  O   PHE A 726      21.958  34.686  46.822  1.00  0.00           O  
ATOM   1937  CB  PHE A 726      20.670  37.549  48.236  1.00  0.00           C  
ATOM   1938  CG  PHE A 726      19.948  36.553  49.083  1.00  0.00           C  
ATOM   1939  CD1 PHE A 726      18.640  36.176  48.777  1.00  0.00           C  
ATOM   1940  CD2 PHE A 726      20.583  35.969  50.182  1.00  0.00           C  
ATOM   1941  CE1 PHE A 726      17.965  35.221  49.560  1.00  0.00           C  
ATOM   1942  CE2 PHE A 726      19.920  35.017  50.964  1.00  0.00           C  
ATOM   1943  CZ  PHE A 726      18.603  34.639  50.652  1.00  0.00           C  
ATOM   1944  N   THR A 728      23.265  36.199  47.880  1.00  0.00           N  
ATOM   1945  CA  THR A 728      24.349  35.276  48.156  1.00  0.00           C  
ATOM   1946  C   THR A 728      24.570  34.901  49.595  1.00  0.00           C  
ATOM   1947  O   THR A 728      24.559  35.742  50.502  1.00  0.00           O  
ATOM   1948  CB  THR A 728      25.685  35.866  47.635  1.00  0.00           C  
ATOM   1949  OG1 THR A 728      25.507  36.271  46.281  1.00  0.00           O  
ATOM   1950  CG2 THR A 728      26.815  34.852  47.686  1.00  0.00           C  
ATOM   1951  N   GLN A 730      24.768  33.617  49.830  1.00  0.00           N  
ATOM   1952  CA  GLN A 730      25.097  33.253  51.186  1.00  0.00           C  
ATOM   1953  C   GLN A 730      26.332  32.401  51.230  1.00  0.00           C  
ATOM   1954  O   GLN A 730      26.708  31.790  50.227  1.00  0.00           O  
ATOM   1955  CB  GLN A 730      23.903  32.626  51.936  1.00  0.00           C  
ATOM   1956  CG  GLN A 730      23.330  31.402  51.410  1.00  0.00           C  
ATOM   1957  CD  GLN A 730      22.021  30.988  52.150  1.00  0.00           C  
ATOM   1958  OE1 GLN A 730      21.719  29.796  52.238  1.00  0.00           O  
ATOM   1959  NE2 GLN A 730      21.264  31.953  52.655  1.00  0.00           N  
ATOM   1960  N   LEU A 731      27.063  32.491  52.335  1.00  0.00           N  
ATOM   1961  CA  LEU A 731      28.214  31.608  52.488  1.00  0.00           C  
ATOM   1962  C   LEU A 731      27.517  30.464  53.188  1.00  0.00           C  
ATOM   1963  O   LEU A 731      27.219  30.552  54.367  1.00  0.00           O  
ATOM   1964  CB  LEU A 731      29.334  32.186  53.364  1.00  0.00           C  
ATOM   1965  CG  LEU A 731      30.195  31.063  54.004  1.00  0.00           C  
ATOM   1966  CD1 LEU A 731      30.718  30.102  52.977  1.00  0.00           C  
ATOM   1967  CD2 LEU A 731      31.360  31.669  54.768  1.00  0.00           C  
ATOM   1968  N   ASP A 732      27.197  29.421  52.444  1.00  0.00           N  
ATOM   1969  CA  ASP A 732      26.493  28.272  52.983  1.00  0.00           C  
ATOM   1970  C   ASP A 732      27.482  27.199  53.483  1.00  0.00           C  
ATOM   1971  O   ASP A 732      28.466  26.904  52.800  1.00  0.00           O  
ATOM   1972  CB  ASP A 732      25.595  27.697  51.897  1.00  0.00           C  
ATOM   1973  CG  ASP A 732      24.643  26.659  52.428  1.00  0.00           C  
ATOM   1974  OD1 ASP A 732      24.458  25.657  51.717  1.00  0.00           O  
ATOM   1975  OD2 ASP A 732      24.079  26.846  53.548  1.00  0.00           O  
ATOM   1976  N   LEU A 733      27.207  26.581  54.630  1.00  0.00           N  
ATOM   1977  CA  LEU A 733      28.152  25.620  55.185  1.00  0.00           C  
ATOM   1978  C   LEU A 733      27.490  24.554  56.052  1.00  0.00           C  
ATOM   1979  O   LEU A 733      26.479  24.808  56.715  1.00  0.00           O  
ATOM   1980  CB  LEU A 733      29.192  26.454  55.943  1.00  0.00           C  
ATOM   1981  CG  LEU A 733      30.112  26.228  57.140  1.00  0.00           C  
ATOM   1982  CD1 LEU A 733      30.815  27.575  57.451  1.00  0.00           C  
ATOM   1983  CD2 LEU A 733      29.338  25.772  58.360  1.00  0.00           C  
ATOM   1984  N   GLU A 734      28.043  23.345  56.016  1.00  0.00           N  
ATOM   1985  CA  GLU A 734      27.521  22.215  56.806  1.00  0.00           C  
ATOM   1986  C   GLU A 734      28.683  21.347  57.264  1.00  0.00           C  
ATOM   1987  O   GLU A 734      29.680  21.221  56.544  1.00  0.00           O  
ATOM   1988  CB  GLU A 734      26.563  21.342  55.977  1.00  0.00           C  
ATOM   1989  CG  GLU A 734      25.556  20.513  56.771  1.00  0.00           C  
ATOM   1990  CD  GLU A 734      24.476  21.372  57.414  1.00  0.00           C  
ATOM   1991  OE1 GLU A 734      24.282  22.536  56.986  1.00  0.00           O  
ATOM   1992  OE2 GLU A 734      23.799  20.892  58.346  1.00  0.00           O  
ATOM   1993  N   MET A 735      28.547  20.768  58.464  1.00  0.00           N  
ATOM   1994  CA  MET A 735      29.563  19.891  59.040  1.00  0.00           C  
ATOM   1995  C   MET A 735      28.903  18.664  59.649  1.00  0.00           C  
ATOM   1996  O   MET A 735      27.734  18.708  60.056  1.00  0.00           O  
ATOM   1997  CB  MET A 735      30.350  20.623  60.124  1.00  0.00           C  
ATOM   1998  CG  MET A 735      31.077  21.822  59.644  1.00  0.00           C  
ATOM   1999  SD  MET A 735      31.520  22.909  61.006  1.00  0.00           S  
ATOM   2000  CE  MET A 735      33.151  22.117  61.497  1.00  0.00           C  
ATOM   2001  N   SER A 736      29.657  17.572  59.711  1.00  0.00           N  
ATOM   2002  CA  SER A 736      29.181  16.299  60.297  1.00  0.00           C  
ATOM   2003  C   SER A 736      29.815  16.013  61.649  1.00  0.00           C  
ATOM   2004  O   SER A 736      30.942  16.456  61.952  1.00  0.00           O  
ATOM   2005  CB  SER A 736      29.521  15.126  59.398  1.00  0.00           C  
ATOM   2006  OG  SER A 736      28.867  15.264  58.181  1.00  0.00           O  
ATOM   2007  N   PHE A 737      29.075  15.273  62.462  1.00  0.00           N  
ATOM   2008  CA  PHE A 737      29.575  14.903  63.773  1.00  0.00           C  
ATOM   2009  C   PHE A 737      29.964  16.081  64.622  1.00  0.00           C  
ATOM   2010  O   PHE A 737      31.002  16.045  65.278  1.00  0.00           O  
ATOM   2011  CB  PHE A 737      30.780  13.997  63.584  1.00  0.00           C  
ATOM   2012  CG  PHE A 737      30.451  12.741  62.876  1.00  0.00           C  
ATOM   2013  CD1 PHE A 737      30.910  12.518  61.585  1.00  0.00           C  
ATOM   2014  CD2 PHE A 737      29.658  11.777  63.494  1.00  0.00           C  
ATOM   2015  CE1 PHE A 737      30.575  11.331  60.914  1.00  0.00           C  
ATOM   2016  CE2 PHE A 737      29.321  10.596  62.835  1.00  0.00           C  
ATOM   2017  CZ  PHE A 737      29.781  10.373  61.541  1.00  0.00           C  
ATOM   2018  N   VAL A 738      29.141  17.118  64.619  1.00  0.00           N  
ATOM   2019  CA  VAL A 738      29.427  18.330  65.376  1.00  0.00           C  
ATOM   2020  C   VAL A 738      28.306  18.663  66.346  1.00  0.00           C  
ATOM   2021  O   VAL A 738      27.186  18.140  66.256  1.00  0.00           O  
ATOM   2022  CB  VAL A 738      29.544  19.584  64.449  1.00  0.00           C  
ATOM   2023  CG1 VAL A 738      30.772  19.518  63.594  1.00  0.00           C  
ATOM   2024  CG2 VAL A 738      28.332  19.668  63.547  1.00  0.00           C  
ATOM   2025  N   GLU A 789      28.605  19.568  67.266  1.00  0.00           N  
ATOM   2026  CA  GLU A 789      27.599  20.016  68.207  1.00  0.00           C  
ATOM   2027  C   GLU A 789      27.640  21.516  68.043  1.00  0.00           C  
ATOM   2028  O   GLU A 789      28.576  22.028  67.441  1.00  0.00           O  
ATOM   2029  CB  GLU A 789      27.959  19.630  69.641  1.00  0.00           C  
ATOM   2030  CG  GLU A 789      28.128  18.142  69.830  1.00  0.00           C  
ATOM   2031  CD  GLU A 789      27.676  17.672  71.197  1.00  0.00           C  
ATOM   2032  OE1 GLU A 789      26.442  17.510  71.387  1.00  0.00           O  
ATOM   2033  OE2 GLU A 789      28.545  17.475  72.082  1.00  0.00           O  
ATOM   2034  N   VAL A 790      26.630  22.204  68.559  1.00  0.00           N  
ATOM   2035  CA  VAL A 790      26.573  23.641  68.480  1.00  0.00           C  
ATOM   2036  C   VAL A 790      27.944  24.316  68.595  1.00  0.00           C  
ATOM   2037  O   VAL A 790      28.338  25.095  67.726  1.00  0.00           O  
ATOM   2038  CB  VAL A 790      25.646  24.206  69.562  1.00  0.00           C  
ATOM   2039  CG1 VAL A 790      25.728  25.718  69.549  1.00  0.00           C  
ATOM   2040  CG2 VAL A 790      24.183  23.752  69.302  1.00  0.00           C  
ATOM   2041  N   GLU A 791      28.678  23.996  69.647  1.00  0.00           N  
ATOM   2042  CA  GLU A 791      29.983  24.607  69.881  1.00  0.00           C  
ATOM   2043  C   GLU A 791      30.951  24.498  68.736  1.00  0.00           C  
ATOM   2044  O   GLU A 791      31.703  25.441  68.486  1.00  0.00           O  
ATOM   2045  CB  GLU A 791      30.670  24.001  71.106  1.00  0.00           C  
ATOM   2046  CG  GLU A 791      30.057  24.388  72.447  1.00  0.00           C  
ATOM   2047  CD  GLU A 791      29.933  25.862  72.606  1.00  0.00           C  
ATOM   2048  OE1 GLU A 791      30.918  26.561  72.229  1.00  0.00           O  
ATOM   2049  OE2 GLU A 791      28.857  26.313  73.095  1.00  0.00           O  
ATOM   2050  N   ASP A 792      30.956  23.343  68.068  1.00  0.00           N  
ATOM   2051  CA  ASP A 792      31.889  23.109  66.977  1.00  0.00           C  
ATOM   2052  C   ASP A 792      31.623  24.064  65.814  1.00  0.00           C  
ATOM   2053  O   ASP A 792      32.549  24.602  65.222  1.00  0.00           O  
ATOM   2054  CB  ASP A 792      31.805  21.653  66.490  1.00  0.00           C  
ATOM   2055  CG  ASP A 792      32.235  20.645  67.550  1.00  0.00           C  
ATOM   2056  OD1 ASP A 792      33.426  20.681  67.981  1.00  0.00           O  
ATOM   2057  OD2 ASP A 792      31.374  19.805  67.930  1.00  0.00           O  
ATOM   2058  N   VAL A 793      30.348  24.261  65.504  1.00  0.00           N  
ATOM   2059  CA  VAL A 793      29.944  25.149  64.433  1.00  0.00           C  
ATOM   2060  C   VAL A 793      30.333  26.594  64.769  1.00  0.00           C  
ATOM   2061  O   VAL A 793      31.059  27.248  64.007  1.00  0.00           O  
ATOM   2062  CB  VAL A 793      28.437  25.035  64.231  1.00  0.00           C  
ATOM   2063  CG1 VAL A 793      27.947  26.078  63.267  1.00  0.00           C  
ATOM   2064  CG2 VAL A 793      28.106  23.634  63.759  1.00  0.00           C  
ATOM   2065  N   LEU A 794      29.878  27.085  65.921  1.00  0.00           N  
ATOM   2066  CA  LEU A 794      30.181  28.457  66.327  1.00  0.00           C  
ATOM   2067  C   LEU A 794      31.688  28.659  66.434  1.00  0.00           C  
ATOM   2068  O   LEU A 794      32.200  29.667  66.011  1.00  0.00           O  
ATOM   2069  CB  LEU A 794      29.523  28.780  67.669  1.00  0.00           C  
ATOM   2070  CG  LEU A 794      28.065  28.396  67.861  1.00  0.00           C  
ATOM   2071  CD1 LEU A 794      27.674  28.773  69.273  1.00  0.00           C  
ATOM   2072  CD2 LEU A 794      27.184  29.097  66.859  1.00  0.00           C  
ATOM   2073  N   GLU A 795      32.409  27.706  67.002  1.00  0.00           N  
ATOM   2074  CA  GLU A 795      33.849  27.883  67.079  1.00  0.00           C  
ATOM   2075  C   GLU A 795      34.420  27.985  65.660  1.00  0.00           C  
ATOM   2076  O   GLU A 795      35.287  28.846  65.393  1.00  0.00           O  
ATOM   2077  CB  GLU A 795      34.504  26.713  67.791  1.00  0.00           C  
ATOM   2078  CG  GLU A 795      35.942  26.971  68.175  1.00  0.00           C  
ATOM   2079  CD  GLU A 795      36.991  26.392  67.204  1.00  0.00           C  
ATOM   2080  OE1 GLU A 795      38.185  26.422  67.605  1.00  0.00           O  
ATOM   2081  OE2 GLU A 795      36.664  25.917  66.069  1.00  0.00           O  
ATOM   2082  N   LEU A 796      33.963  27.113  64.745  1.00  0.00           N  
ATOM   2083  CA  LEU A 796      34.489  27.169  63.378  1.00  0.00           C  
ATOM   2084  C   LEU A 796      34.195  28.547  62.729  1.00  0.00           C  
ATOM   2085  O   LEU A 796      35.071  29.178  62.131  1.00  0.00           O  
ATOM   2086  CB  LEU A 796      33.916  26.020  62.529  1.00  0.00           C  
ATOM   2087  CG  LEU A 796      34.400  25.832  61.066  1.00  0.00           C  
ATOM   2088  CD1 LEU A 796      33.754  26.878  60.153  1.00  0.00           C  
ATOM   2089  CD2 LEU A 796      35.941  25.921  61.006  1.00  0.00           C  
ATOM   2090  N   ASN A 797      32.973  29.025  62.901  1.00  0.00           N  
ATOM   2091  CA  ASN A 797      32.577  30.287  62.324  1.00  0.00           C  
ATOM   2092  C   ASN A 797      33.349  31.499  62.797  1.00  0.00           C  
ATOM   2093  O   ASN A 797      33.642  32.401  62.000  1.00  0.00           O  
ATOM   2094  CB  ASN A 797      31.066  30.468  62.512  1.00  0.00           C  
ATOM   2095  CG  ASN A 797      30.265  29.758  61.419  1.00  0.00           C  
ATOM   2096  OD1 ASN A 797      30.036  30.320  60.351  1.00  0.00           O  
ATOM   2097  ND2 ASN A 797      29.871  28.509  61.667  1.00  0.00           N  
ATOM   2098  N   GLU A 798      33.692  31.537  64.082  1.00  0.00           N  
ATOM   2099  CA  GLU A 798      34.434  32.658  64.645  1.00  0.00           C  
ATOM   2100  C   GLU A 798      35.862  32.702  64.113  1.00  0.00           C  
ATOM   2101  O   GLU A 798      36.373  33.750  63.765  1.00  0.00           O  
ATOM   2102  CB  GLU A 798      34.453  32.562  66.169  1.00  0.00           C  
ATOM   2103  CG  GLU A 798      33.070  32.656  66.788  1.00  0.00           C  
ATOM   2104  CD  GLU A 798      33.063  32.427  68.285  1.00  0.00           C  
ATOM   2105  OE1 GLU A 798      34.023  31.859  68.846  1.00  0.00           O  
ATOM   2106  OE2 GLU A 798      32.069  32.811  68.908  1.00  0.00           O  
ATOM   2107  N   ARG A 799      36.518  31.567  64.032  1.00  0.00           N  
ATOM   2108  CA  ARG A 799      37.865  31.601  63.519  1.00  0.00           C  
ATOM   2109  C   ARG A 799      37.799  32.038  62.048  1.00  0.00           C  
ATOM   2110  O   ARG A 799      38.650  32.807  61.574  1.00  0.00           O  
ATOM   2111  CB  ARG A 799      38.511  30.216  63.677  1.00  0.00           C  
ATOM   2112  CG  ARG A 799      38.624  29.768  65.162  1.00  0.00           C  
ATOM   2113  CD  ARG A 799      39.105  28.324  65.311  1.00  0.00           C  
ATOM   2114  NE  ARG A 799      40.175  28.028  64.356  1.00  0.00           N  
ATOM   2115  CZ  ARG A 799      40.130  27.038  63.460  1.00  0.00           C  
ATOM   2116  NH1 ARG A 799      39.058  26.238  63.393  1.00  0.00           N  
ATOM   2117  NH2 ARG A 799      41.161  26.847  62.633  1.00  0.00           N  
ATOM   2118  N   LEU A 800      36.767  31.568  61.341  1.00  0.00           N  
ATOM   2119  CA  LEU A 800      36.597  31.916  59.940  1.00  0.00           C  
ATOM   2120  C   LEU A 800      36.350  33.420  59.782  1.00  0.00           C  
ATOM   2121  O   LEU A 800      36.996  34.076  58.968  1.00  0.00           O  
ATOM   2122  CB  LEU A 800      35.432  31.123  59.320  1.00  0.00           C  
ATOM   2123  CG  LEU A 800      34.992  31.574  57.925  1.00  0.00           C  
ATOM   2124  CD1 LEU A 800      36.172  31.397  56.991  1.00  0.00           C  
ATOM   2125  CD2 LEU A 800      33.786  30.748  57.421  1.00  0.00           C  
ATOM   2126  N   MET A 801      35.426  33.958  60.575  1.00  0.00           N  
ATOM   2127  CA  MET A 801      35.077  35.384  60.514  1.00  0.00           C  
ATOM   2128  C   MET A 801      36.280  36.265  60.857  1.00  0.00           C  
ATOM   2129  O   MET A 801      36.506  37.296  60.219  1.00  0.00           O  
ATOM   2130  CB  MET A 801      33.918  35.673  61.467  1.00  0.00           C  
ATOM   2131  CG  MET A 801      33.358  37.053  61.371  1.00  0.00           C  
ATOM   2132  SD  MET A 801      32.755  37.302  59.705  1.00  0.00           S  
ATOM   2133  CE  MET A 801      30.974  36.752  59.882  1.00  0.00           C  
ATOM   2134  N   ALA A 802      37.050  35.860  61.866  1.00  0.00           N  
ATOM   2135  CA  ALA A 802      38.238  36.612  62.253  1.00  0.00           C  
ATOM   2136  C   ALA A 802      39.284  36.494  61.141  1.00  0.00           C  
ATOM   2137  O   ALA A 802      40.038  37.417  60.911  1.00  0.00           O  
ATOM   2138  CB  ALA A 802      38.801  36.090  63.556  1.00  0.00           C  
ATOM   2139  N   HIS A 803      39.344  35.360  60.446  1.00  0.00           N  
ATOM   2140  CA  HIS A 803      40.308  35.253  59.354  1.00  0.00           C  
ATOM   2141  C   HIS A 803      39.912  36.233  58.256  1.00  0.00           C  
ATOM   2142  O   HIS A 803      40.760  36.903  57.665  1.00  0.00           O  
ATOM   2143  CB  HIS A 803      40.327  33.861  58.759  1.00  0.00           C  
ATOM   2144  CG  HIS A 803      41.185  33.754  57.530  1.00  0.00           C  
ATOM   2145  ND1 HIS A 803      42.563  33.682  57.586  1.00  0.00           N  
ATOM   2146  CD2 HIS A 803      40.860  33.746  56.211  1.00  0.00           C  
ATOM   2147  CE1 HIS A 803      43.049  33.632  56.358  1.00  0.00           C  
ATOM   2148  NE2 HIS A 803      42.037  33.668  55.506  1.00  0.00           N  
ATOM   2149  N   VAL A 807      38.610  36.304  57.981  1.00  0.00           N  
ATOM   2150  CA  VAL A 807      38.089  37.212  56.970  1.00  0.00           C  
ATOM   2151  C   VAL A 807      38.348  38.699  57.313  1.00  0.00           C  
ATOM   2152  O   VAL A 807      38.754  39.478  56.441  1.00  0.00           O  
ATOM   2153  CB  VAL A 807      36.579  36.972  56.772  1.00  0.00           C  
ATOM   2154  CG1 VAL A 807      35.958  38.042  55.895  1.00  0.00           C  
ATOM   2155  CG2 VAL A 807      36.400  35.678  56.139  1.00  0.00           C  
ATOM   2156  N   PHE A 808      38.124  39.091  58.569  1.00  0.00           N  
ATOM   2157  CA  PHE A 808      38.327  40.478  58.944  1.00  0.00           C  
ATOM   2158  C   PHE A 808      39.808  40.838  58.950  1.00  0.00           C  
ATOM   2159  O   PHE A 808      40.190  41.956  58.599  1.00  0.00           O  
ATOM   2160  CB  PHE A 808      37.676  40.774  60.302  1.00  0.00           C  
ATOM   2161  CG  PHE A 808      36.238  41.210  60.196  1.00  0.00           C  
ATOM   2162  CD1 PHE A 808      35.265  40.348  59.676  1.00  0.00           C  
ATOM   2163  CD2 PHE A 808      35.860  42.505  60.562  1.00  0.00           C  
ATOM   2164  CE1 PHE A 808      33.928  40.772  59.516  1.00  0.00           C  
ATOM   2165  CE2 PHE A 808      34.528  42.952  60.412  1.00  0.00           C  
ATOM   2166  CZ  PHE A 808      33.564  42.080  59.886  1.00  0.00           C  
ATOM   2167  N   ARG A 809      40.650  39.883  59.326  1.00  0.00           N  
ATOM   2168  CA  ARG A 809      42.082  40.143  59.343  1.00  0.00           C  
ATOM   2169  C   ARG A 809      42.499  40.348  57.888  1.00  0.00           C  
ATOM   2170  O   ARG A 809      43.086  41.360  57.533  1.00  0.00           O  
ATOM   2171  CB  ARG A 809      42.818  38.964  59.979  1.00  0.00           C  
ATOM   2172  CG  ARG A 809      44.330  39.103  60.122  1.00  0.00           C  
ATOM   2173  CD  ARG A 809      44.881  37.880  60.848  1.00  0.00           C  
ATOM   2174  NE  ARG A 809      44.076  37.619  62.052  1.00  0.00           N  
ATOM   2175  CZ  ARG A 809      43.320  36.533  62.278  1.00  0.00           C  
ATOM   2176  NH1 ARG A 809      42.628  36.440  63.414  1.00  0.00           N  
ATOM   2177  NH2 ARG A 809      43.259  35.536  61.393  1.00  0.00           N  
ATOM   2178  N   GLU A 810      42.140  39.415  57.029  1.00  0.00           N  
ATOM   2179  CA  GLU A 810      42.494  39.511  55.633  1.00  0.00           C  
ATOM   2180  C   GLU A 810      41.904  40.669  54.791  1.00  0.00           C  
ATOM   2181  O   GLU A 810      42.614  41.315  54.004  1.00  0.00           O  
ATOM   2182  CB  GLU A 810      42.151  38.183  54.966  1.00  0.00           C  
ATOM   2183  CG  GLU A 810      43.042  37.028  55.390  1.00  0.00           C  
ATOM   2184  CD  GLU A 810      44.475  37.194  54.866  1.00  0.00           C  
ATOM   2185  OE1 GLU A 810      45.377  37.474  55.698  1.00  0.00           O  
ATOM   2186  OE2 GLU A 810      44.685  37.045  53.626  1.00  0.00           O  
ATOM   2187  N   ALA A 811      40.615  40.938  54.939  1.00  0.00           N  
ATOM   2188  CA  ALA A 811      39.997  41.952  54.118  1.00  0.00           C  
ATOM   2189  C   ALA A 811      40.073  43.367  54.661  1.00  0.00           C  
ATOM   2190  O   ALA A 811      40.172  44.323  53.899  1.00  0.00           O  
ATOM   2191  CB  ALA A 811      38.542  41.567  53.865  1.00  0.00           C  
ATOM   2192  N   LEU A 812      40.027  43.507  55.983  1.00  0.00           N  
ATOM   2193  CA  LEU A 812      40.037  44.815  56.601  1.00  0.00           C  
ATOM   2194  C   LEU A 812      41.247  45.051  57.474  1.00  0.00           C  
ATOM   2195  O   LEU A 812      41.481  46.165  57.904  1.00  0.00           O  
ATOM   2196  CB  LEU A 812      38.775  44.977  57.441  1.00  0.00           C  
ATOM   2197  CG  LEU A 812      37.453  45.048  56.680  1.00  0.00           C  
ATOM   2198  CD1 LEU A 812      36.285  45.016  57.665  1.00  0.00           C  
ATOM   2199  CD2 LEU A 812      37.408  46.333  55.853  1.00  0.00           C  
ATOM   2200  N   GLY A 813      42.014  44.004  57.753  1.00  0.00           N  
ATOM   2201  CA  GLY A 813      43.176  44.172  58.607  1.00  0.00           C  
ATOM   2202  C   GLY A 813      42.699  44.520  59.998  1.00  0.00           C  
ATOM   2203  O   GLY A 813      43.369  45.233  60.741  1.00  0.00           O  
ATOM   2204  N   VAL A 814      41.526  44.019  60.349  1.00  0.00           N  
ATOM   2205  CA  VAL A 814      40.944  44.277  61.664  1.00  0.00           C  
ATOM   2206  C   VAL A 814      41.014  42.985  62.475  1.00  0.00           C  
ATOM   2207  O   VAL A 814      40.759  41.914  61.937  1.00  0.00           O  
ATOM   2208  CB  VAL A 814      39.464  44.707  61.519  1.00  0.00           C  
ATOM   2209  CG1 VAL A 814      38.747  44.553  62.845  1.00  0.00           C  
ATOM   2210  CG2 VAL A 814      39.385  46.160  60.966  1.00  0.00           C  
ATOM   2211  N   GLU A 815      41.357  43.069  63.755  1.00  0.00           N  
ATOM   2212  CA  GLU A 815      41.441  41.871  64.584  1.00  0.00           C  
ATOM   2213  C   GLU A 815      40.201  41.704  65.425  1.00  0.00           C  
ATOM   2214  O   GLU A 815      39.888  42.550  66.264  1.00  0.00           O  
ATOM   2215  CB  GLU A 815      42.660  41.926  65.500  1.00  0.00           C  
ATOM   2216  CG  GLU A 815      43.972  41.914  64.724  1.00  0.00           C  
ATOM   2217  CD  GLU A 815      44.340  40.536  64.184  1.00  0.00           C  
ATOM   2218  OE1 GLU A 815      44.908  40.471  63.071  1.00  0.00           O  
ATOM   2219  OE2 GLU A 815      44.081  39.523  64.877  1.00  0.00           O  
ATOM   2220  N   LEU A 903      39.470  40.623  65.199  1.00  0.00           N  
ATOM   2221  CA  LEU A 903      38.279  40.412  65.997  1.00  0.00           C  
ATOM   2222  C   LEU A 903      38.637  39.648  67.272  1.00  0.00           C  
ATOM   2223  O   LEU A 903      39.270  38.583  67.231  1.00  0.00           O  
ATOM   2224  CB  LEU A 903      37.214  39.639  65.207  1.00  0.00           C  
ATOM   2225  CG  LEU A 903      36.479  40.322  64.038  1.00  0.00           C  
ATOM   2226  CD1 LEU A 903      35.541  39.296  63.423  1.00  0.00           C  
ATOM   2227  CD2 LEU A 903      35.692  41.563  64.509  1.00  0.00           C  
ATOM   2228  N   PRO A 904      38.250  40.196  68.430  1.00  0.00           N  
ATOM   2229  CA  PRO A 904      38.559  39.502  69.679  1.00  0.00           C  
ATOM   2230  C   PRO A 904      37.642  38.280  69.772  1.00  0.00           C  
ATOM   2231  O   PRO A 904      36.433  38.386  69.528  1.00  0.00           O  
ATOM   2232  CB  PRO A 904      38.268  40.565  70.742  1.00  0.00           C  
ATOM   2233  CG  PRO A 904      37.119  41.300  70.152  1.00  0.00           C  
ATOM   2234  CD  PRO A 904      37.484  41.432  68.680  1.00  0.00           C  
ATOM   2235  N   LEU A 905      38.223  37.127  70.097  1.00  0.00           N  
ATOM   2236  CA  LEU A 905      37.452  35.890  70.210  1.00  0.00           C  
ATOM   2237  C   LEU A 905      37.414  35.322  71.647  1.00  0.00           C  
ATOM   2238  O   LEU A 905      38.352  35.506  72.432  1.00  0.00           O  
ATOM   2239  CB  LEU A 905      38.022  34.834  69.246  1.00  0.00           C  
ATOM   2240  CG  LEU A 905      37.891  35.024  67.728  1.00  0.00           C  
ATOM   2241  CD1 LEU A 905      38.377  33.758  67.035  1.00  0.00           C  
ATOM   2242  CD2 LEU A 905      36.424  35.328  67.343  1.00  0.00           C  
ATOM   2243  N   PRO A 906      36.344  34.588  71.996  1.00  0.00           N  
ATOM   2244  CA  PRO A 906      35.190  34.248  71.169  1.00  0.00           C  
ATOM   2245  C   PRO A 906      34.202  35.379  71.218  1.00  0.00           C  
ATOM   2246  O   PRO A 906      34.368  36.293  71.996  1.00  0.00           O  
ATOM   2247  CB  PRO A 906      34.652  33.013  71.849  1.00  0.00           C  
ATOM   2248  CG  PRO A 906      34.809  33.392  73.304  1.00  0.00           C  
ATOM   2249  CD  PRO A 906      36.179  34.043  73.356  1.00  0.00           C  
ATOM   2250  N   PHE A 907      33.177  35.304  70.375  1.00  0.00           N  
ATOM   2251  CA  PHE A 907      32.126  36.309  70.295  1.00  0.00           C  
ATOM   2252  C   PHE A 907      31.207  36.235  71.498  1.00  0.00           C  
ATOM   2253  O   PHE A 907      30.994  35.172  72.064  1.00  0.00           O  
ATOM   2254  CB  PHE A 907      31.244  36.068  69.068  1.00  0.00           C  
ATOM   2255  CG  PHE A 907      31.914  36.327  67.748  1.00  0.00           C  
ATOM   2256  CD1 PHE A 907      33.198  36.861  67.680  1.00  0.00           C  
ATOM   2257  CD2 PHE A 907      31.235  36.042  66.560  1.00  0.00           C  
ATOM   2258  CE1 PHE A 907      33.803  37.107  66.442  1.00  0.00           C  
ATOM   2259  CE2 PHE A 907      31.821  36.285  65.319  1.00  0.00           C  
ATOM   2260  CZ  PHE A 907      33.111  36.820  65.256  1.00  0.00           C  
ATOM   2261  N   PRO A 908      30.648  37.376  71.912  1.00  0.00           N  
ATOM   2262  CA  PRO A 908      29.744  37.300  73.056  1.00  0.00           C  
ATOM   2263  C   PRO A 908      28.535  36.433  72.677  1.00  0.00           C  
ATOM   2264  O   PRO A 908      28.249  36.231  71.496  1.00  0.00           O  
ATOM   2265  CB  PRO A 908      29.375  38.768  73.310  1.00  0.00           C  
ATOM   2266  CG  PRO A 908      29.750  39.481  72.041  1.00  0.00           C  
ATOM   2267  CD  PRO A 908      30.983  38.776  71.599  1.00  0.00           C  
ATOM   2268  N   ARG A 909      27.832  35.928  73.683  1.00  0.00           N  
ATOM   2269  CA  ARG A 909      26.680  35.067  73.473  1.00  0.00           C  
ATOM   2270  C   ARG A 909      25.480  35.532  74.289  1.00  0.00           C  
ATOM   2271  O   ARG A 909      25.631  35.938  75.426  1.00  0.00           O  
ATOM   2272  CB  ARG A 909      27.039  33.660  73.912  1.00  0.00           C  
ATOM   2273  CG  ARG A 909      26.961  32.619  72.851  1.00  0.00           C  
ATOM   2274  CD  ARG A 909      28.334  32.084  72.571  1.00  0.00           C  
ATOM   2275  NE  ARG A 909      28.436  30.659  72.865  1.00  0.00           N  
ATOM   2276  CZ  ARG A 909      29.433  29.887  72.443  1.00  0.00           C  
ATOM   2277  NH1 ARG A 909      30.409  30.398  71.706  1.00  0.00           N  
ATOM   2278  NH2 ARG A 909      29.451  28.601  72.759  1.00  0.00           N  
ATOM   2279  N   LEU A 910      24.288  35.482  73.708  1.00  0.00           N  
ATOM   2280  CA  LEU A 910      23.077  35.858  74.438  1.00  0.00           C  
ATOM   2281  C   LEU A 910      21.950  34.896  74.077  1.00  0.00           C  
ATOM   2282  O   LEU A 910      21.742  34.579  72.910  1.00  0.00           O  
ATOM   2283  CB  LEU A 910      22.624  37.293  74.124  1.00  0.00           C  
ATOM   2284  CG  LEU A 910      23.511  38.497  74.486  1.00  0.00           C  
ATOM   2285  CD1 LEU A 910      22.621  39.749  74.560  1.00  0.00           C  
ATOM   2286  CD2 LEU A 910      24.241  38.274  75.817  1.00  0.00           C  
ATOM   2287  N   SER A 911      21.250  34.408  75.091  1.00  0.00           N  
ATOM   2288  CA  SER A 911      20.138  33.506  74.872  1.00  0.00           C  
ATOM   2289  C   SER A 911      19.103  34.354  74.163  1.00  0.00           C  
ATOM   2290  O   SER A 911      19.139  35.569  74.243  1.00  0.00           O  
ATOM   2291  CB  SER A 911      19.546  33.069  76.209  1.00  0.00           C  
ATOM   2292  OG  SER A 911      18.586  34.034  76.661  1.00  0.00           O  
ATOM   2293  N   TYR A 912      18.169  33.719  73.486  1.00  0.00           N  
ATOM   2294  CA  TYR A 912      17.124  34.461  72.818  1.00  0.00           C  
ATOM   2295  C   TYR A 912      16.288  35.242  73.838  1.00  0.00           C  
ATOM   2296  O   TYR A 912      15.705  36.274  73.505  1.00  0.00           O  
ATOM   2297  CB  TYR A 912      16.216  33.503  72.069  1.00  0.00           C  
ATOM   2298  CG  TYR A 912      14.942  34.119  71.542  1.00  0.00           C  
ATOM   2299  CD1 TYR A 912      14.921  34.800  70.321  1.00  0.00           C  
ATOM   2300  CD2 TYR A 912      13.741  33.963  72.230  1.00  0.00           C  
ATOM   2301  CE1 TYR A 912      13.729  35.298  69.794  1.00  0.00           C  
ATOM   2302  CE2 TYR A 912      12.544  34.451  71.718  1.00  0.00           C  
ATOM   2303  CZ  TYR A 912      12.535  35.110  70.500  1.00  0.00           C  
ATOM   2304  OH  TYR A 912      11.324  35.516  69.954  1.00  0.00           O  
ATOM   2305  N   GLU A 913      16.211  34.758  75.074  1.00  0.00           N  
ATOM   2306  CA  GLU A 913      15.407  35.451  76.073  1.00  0.00           C  
ATOM   2307  C   GLU A 913      16.015  36.763  76.561  1.00  0.00           C  
ATOM   2308  O   GLU A 913      15.355  37.798  76.538  1.00  0.00           O  
ATOM   2309  CB  GLU A 913      15.141  34.531  77.254  1.00  0.00           C  
ATOM   2310  CG  GLU A 913      13.734  33.974  77.271  1.00  0.00           C  
ATOM   2311  CD  GLU A 913      13.439  33.160  78.537  1.00  0.00           C  
ATOM   2312  OE1 GLU A 913      12.251  32.770  78.730  1.00  0.00           O  
ATOM   2313  OE2 GLU A 913      14.396  32.916  79.329  1.00  0.00           O  
ATOM   2314  N   GLU A 914      17.271  36.713  77.000  1.00  0.00           N  
ATOM   2315  CA  GLU A 914      17.972  37.896  77.489  1.00  0.00           C  
ATOM   2316  C   GLU A 914      18.254  38.925  76.396  1.00  0.00           C  
ATOM   2317  O   GLU A 914      18.429  40.116  76.674  1.00  0.00           O  
ATOM   2318  CB  GLU A 914      19.275  37.491  78.171  1.00  0.00           C  
ATOM   2319  CG  GLU A 914      19.887  36.261  77.586  1.00  0.00           C  
ATOM   2320  CD  GLU A 914      21.103  35.837  78.357  1.00  0.00           C  
ATOM   2321  OE1 GLU A 914      21.697  34.777  78.023  1.00  0.00           O  
ATOM   2322  OE2 GLU A 914      21.457  36.594  79.301  1.00  0.00           O  
ATOM   2323  N   ALA A 915      18.318  38.467  75.155  1.00  0.00           N  
ATOM   2324  CA  ALA A 915      18.524  39.379  74.051  1.00  0.00           C  
ATOM   2325  C   ALA A 915      17.179  40.108  73.859  1.00  0.00           C  
ATOM   2326  O   ALA A 915      17.132  41.310  73.571  1.00  0.00           O  
ATOM   2327  CB  ALA A 915      18.912  38.598  72.799  1.00  0.00           C  
ATOM   2328  N   MET A 916      16.086  39.369  74.034  1.00  0.00           N  
ATOM   2329  CA  MET A 916      14.744  39.923  73.911  1.00  0.00           C  
ATOM   2330  C   MET A 916      14.411  40.747  75.152  1.00  0.00           C  
ATOM   2331  O   MET A 916      13.570  41.658  75.107  1.00  0.00           O  
ATOM   2332  CB  MET A 916      13.722  38.802  73.783  1.00  0.00           C  
ATOM   2333  CG  MET A 916      13.705  38.144  72.440  1.00  0.00           C  
ATOM   2334  SD  MET A 916      13.376  39.377  71.177  1.00  0.00           S  
ATOM   2335  CE  MET A 916      11.586  39.096  70.820  1.00  0.00           C  
ATOM   2336  N   GLU A 917      15.062  40.403  76.265  1.00  0.00           N  
ATOM   2337  CA  GLU A 917      14.851  41.090  77.536  1.00  0.00           C  
ATOM   2338  C   GLU A 917      15.626  42.394  77.564  1.00  0.00           C  
ATOM   2339  O   GLU A 917      15.058  43.488  77.706  1.00  0.00           O  
ATOM   2340  CB  GLU A 917      15.326  40.222  78.717  1.00  0.00           C  
ATOM   2341  CG  GLU A 917      14.244  39.379  79.412  1.00  0.00           C  
ATOM   2342  CD  GLU A 917      12.980  40.180  79.725  1.00  0.00           C  
ATOM   2343  OE1 GLU A 917      12.182  40.425  78.780  1.00  0.00           O  
ATOM   2344  OE2 GLU A 917      12.793  40.571  80.908  1.00  0.00           O  
ATOM   2345  N   ARG A 918      16.936  42.255  77.421  1.00  0.00           N  
ATOM   2346  CA  ARG A 918      17.833  43.379  77.456  1.00  0.00           C  
ATOM   2347  C   ARG A 918      17.857  44.295  76.230  1.00  0.00           C  
ATOM   2348  O   ARG A 918      18.524  45.324  76.292  1.00  0.00           O  
ATOM   2349  CB  ARG A 918      19.233  42.867  77.786  1.00  0.00           C  
ATOM   2350  CG  ARG A 918      19.237  42.086  79.082  1.00  0.00           C  
ATOM   2351  CD  ARG A 918      20.408  41.124  79.212  1.00  0.00           C  
ATOM   2352  NE  ARG A 918      21.711  41.737  78.940  1.00  0.00           N  
ATOM   2353  CZ  ARG A 918      22.881  41.113  79.121  1.00  0.00           C  
ATOM   2354  NH1 ARG A 918      22.916  39.852  79.585  1.00  0.00           N  
ATOM   2355  NH2 ARG A 918      24.023  41.745  78.828  1.00  0.00           N  
ATOM   2356  N   TYR A 919      17.151  43.961  75.136  1.00  0.00           N  
ATOM   2357  CA  TYR A 919      17.138  44.841  73.939  1.00  0.00           C  
ATOM   2358  C   TYR A 919      15.870  44.773  73.052  1.00  0.00           C  
ATOM   2359  O   TYR A 919      15.788  45.444  72.030  1.00  0.00           O  
ATOM   2360  CB  TYR A 919      18.360  44.597  73.038  1.00  0.00           C  
ATOM   2361  CG  TYR A 919      19.718  44.549  73.722  1.00  0.00           C  
ATOM   2362  CD1 TYR A 919      20.266  43.345  74.129  1.00  0.00           C  
ATOM   2363  CD2 TYR A 919      20.451  45.710  73.969  1.00  0.00           C  
ATOM   2364  CE1 TYR A 919      21.509  43.283  74.767  1.00  0.00           C  
ATOM   2365  CE2 TYR A 919      21.712  45.664  74.616  1.00  0.00           C  
ATOM   2366  CZ  TYR A 919      22.232  44.450  75.012  1.00  0.00           C  
ATOM   2367  OH  TYR A 919      23.465  44.372  75.662  1.00  0.00           O  
ATOM   2368  N   GLY A 920      14.881  43.973  73.430  1.00  0.00           N  
ATOM   2369  CA  GLY A 920      13.661  43.888  72.645  1.00  0.00           C  
ATOM   2370  C   GLY A 920      13.871  43.476  71.199  1.00  0.00           C  
ATOM   2371  O   GLY A 920      13.124  43.891  70.301  1.00  0.00           O  
ATOM   2372  N   SER A 921      14.877  42.639  70.959  1.00  0.00           N  
ATOM   2373  CA  SER A 921      15.190  42.196  69.608  1.00  0.00           C  
ATOM   2374  C   SER A 921      16.155  41.020  69.646  1.00  0.00           C  
ATOM   2375  O   SER A 921      16.970  40.903  70.564  1.00  0.00           O  
ATOM   2376  CB  SER A 921      15.819  43.361  68.828  1.00  0.00           C  
ATOM   2377  OG  SER A 921      16.399  42.926  67.617  1.00  0.00           O  
ATOM   2378  N   ASP A 922      16.067  40.150  68.645  1.00  0.00           N  
ATOM   2379  CA  ASP A 922      16.959  38.977  68.568  1.00  0.00           C  
ATOM   2380  C   ASP A 922      18.226  39.257  67.727  1.00  0.00           C  
ATOM   2381  O   ASP A 922      19.000  38.348  67.415  1.00  0.00           O  
ATOM   2382  CB  ASP A 922      16.198  37.752  68.031  1.00  0.00           C  
ATOM   2383  CG  ASP A 922      15.408  38.051  66.763  1.00  0.00           C  
ATOM   2384  OD1 ASP A 922      14.489  37.260  66.450  1.00  0.00           O  
ATOM   2385  OD2 ASP A 922      15.701  39.061  66.077  1.00  0.00           O  
ATOM   2386  N   LYS A 923      18.413  40.519  67.352  1.00  0.00           N  
ATOM   2387  CA  LYS A 923      19.593  40.947  66.616  1.00  0.00           C  
ATOM   2388  C   LYS A 923      19.988  42.254  67.299  1.00  0.00           C  
ATOM   2389  O   LYS A 923      19.831  43.351  66.763  1.00  0.00           O  
ATOM   2390  CB  LYS A 923      19.309  41.148  65.112  1.00  0.00           C  
ATOM   2391  CG  LYS A 923      17.937  41.661  64.781  1.00  0.00           C  
ATOM   2392  CD  LYS A 923      17.837  42.022  63.315  1.00  0.00           C  
ATOM   2393  CE  LYS A 923      16.599  42.883  63.050  1.00  0.00           C  
ATOM   2394  NZ  LYS A 923      16.418  43.264  61.627  1.00  0.00           N  
ATOM   2395  N   PRO A 924      20.472  42.139  68.533  1.00  0.00           N  
ATOM   2396  CA  PRO A 924      20.906  43.272  69.349  1.00  0.00           C  
ATOM   2397  C   PRO A 924      22.035  44.058  68.700  1.00  0.00           C  
ATOM   2398  O   PRO A 924      22.930  43.487  68.079  1.00  0.00           O  
ATOM   2399  CB  PRO A 924      21.384  42.613  70.631  1.00  0.00           C  
ATOM   2400  CG  PRO A 924      20.556  41.373  70.702  1.00  0.00           C  
ATOM   2401  CD  PRO A 924      20.579  40.882  69.289  1.00  0.00           C  
ATOM   2402  N   ASP A 925      21.964  45.376  68.843  1.00  0.00           N  
ATOM   2403  CA  ASP A 925      22.994  46.278  68.353  1.00  0.00           C  
ATOM   2404  C   ASP A 925      23.833  46.593  69.597  1.00  0.00           C  
ATOM   2405  O   ASP A 925      23.439  47.429  70.406  1.00  0.00           O  
ATOM   2406  CB  ASP A 925      22.376  47.574  67.835  1.00  0.00           C  
ATOM   2407  CG  ASP A 925      23.375  48.430  67.080  1.00  0.00           C  
ATOM   2408  OD1 ASP A 925      24.572  48.450  67.475  1.00  0.00           O  
ATOM   2409  OD2 ASP A 925      22.952  49.086  66.098  1.00  0.00           O  
ATOM   2410  N   LEU A 926      24.979  45.929  69.743  1.00  0.00           N  
ATOM   2411  CA  LEU A 926      25.840  46.131  70.902  1.00  0.00           C  
ATOM   2412  C   LEU A 926      26.900  47.219  70.783  1.00  0.00           C  
ATOM   2413  O   LEU A 926      27.917  47.175  71.486  1.00  0.00           O  
ATOM   2414  CB  LEU A 926      26.533  44.826  71.263  1.00  0.00           C  
ATOM   2415  CG  LEU A 926      25.627  43.602  71.441  1.00  0.00           C  
ATOM   2416  CD1 LEU A 926      26.488  42.446  71.920  1.00  0.00           C  
ATOM   2417  CD2 LEU A 926      24.483  43.885  72.411  1.00  0.00           C  
ATOM   2418  N   ARG A 927      26.686  48.178  69.886  1.00  0.00           N  
ATOM   2419  CA  ARG A 927      27.635  49.287  69.714  1.00  0.00           C  
ATOM   2420  C   ARG A 927      27.344  50.333  70.790  1.00  0.00           C  
ATOM   2421  O   ARG A 927      27.980  51.392  70.842  1.00  0.00           O  
ATOM   2422  CB  ARG A 927      27.490  49.934  68.326  1.00  0.00           C  
ATOM   2423  CG  ARG A 927      28.161  49.182  67.198  1.00  0.00           C  
ATOM   2424  CD  ARG A 927      27.152  49.017  66.133  1.00  0.00           C  
ATOM   2425  NE  ARG A 927      27.269  49.996  65.073  1.00  0.00           N  
ATOM   2426  CZ  ARG A 927      26.237  50.490  64.395  1.00  0.00           C  
ATOM   2427  NH1 ARG A 927      24.993  50.119  64.671  1.00  0.00           N  
ATOM   2428  NH2 ARG A 927      26.450  51.332  63.396  1.00  0.00           N  
ATOM   2429  N   PHE A 928      26.363  50.017  71.633  1.00  0.00           N  
ATOM   2430  CA  PHE A 928      25.973  50.890  72.720  1.00  0.00           C  
ATOM   2431  C   PHE A 928      25.116  50.244  73.815  1.00  0.00           C  
ATOM   2432  O   PHE A 928      24.329  49.317  73.560  1.00  0.00           O  
ATOM   2433  CB  PHE A 928      25.241  52.104  72.164  1.00  0.00           C  
ATOM   2434  CG  PHE A 928      23.925  51.798  71.525  1.00  0.00           C  
ATOM   2435  CD1 PHE A 928      23.860  51.158  70.308  1.00  0.00           C  
ATOM   2436  CD2 PHE A 928      22.749  52.265  72.085  1.00  0.00           C  
ATOM   2437  CE1 PHE A 928      22.626  51.001  69.643  1.00  0.00           C  
ATOM   2438  CE2 PHE A 928      21.519  52.111  71.428  1.00  0.00           C  
ATOM   2439  CZ  PHE A 928      21.463  51.483  70.208  1.00  0.00           C  
ATOM   2440  N   GLY A 929      25.278  50.744  75.041  1.00  0.00           N  
ATOM   2441  CA  GLY A 929      24.487  50.249  76.153  1.00  0.00           C  
ATOM   2442  C   GLY A 929      22.992  50.544  76.009  1.00  0.00           C  
ATOM   2443  O   GLY A 929      22.350  50.126  75.034  1.00  0.00           O  
ATOM   2444  N   LEU A 930      22.448  51.280  76.982  1.00  0.00           N  
ATOM   2445  CA  LEU A 930      21.027  51.637  77.034  1.00  0.00           C  
ATOM   2446  C   LEU A 930      20.203  50.370  77.233  1.00  0.00           C  
ATOM   2447  O   LEU A 930      19.047  50.305  76.795  1.00  0.00           O  
ATOM   2448  CB  LEU A 930      20.569  52.342  75.745  1.00  0.00           C  
ATOM   2449  CG  LEU A 930      21.340  53.545  75.173  1.00  0.00           C  
ATOM   2450  CD1 LEU A 930      20.331  54.504  74.530  1.00  0.00           C  
ATOM   2451  CD2 LEU A 930      22.131  54.267  76.253  1.00  0.00           C  
ATOM   2452  N   GLU A 931      20.794  49.369  77.897  1.00  0.00           N  
ATOM   2453  CA  GLU A 931      20.111  48.089  78.125  1.00  0.00           C  
ATOM   2454  C   GLU A 931      18.728  48.280  78.739  1.00  0.00           C  
ATOM   2455  O   GLU A 931      18.502  49.199  79.539  1.00  0.00           O  
ATOM   2456  CB  GLU A 931      20.929  47.156  79.035  1.00  0.00           C  
ATOM   2457  CG  GLU A 931      22.330  46.857  78.524  1.00  0.00           C  
ATOM   2458  CD  GLU A 931      22.998  45.664  79.209  1.00  0.00           C  
ATOM   2459  OE1 GLU A 931      24.224  45.505  79.018  1.00  0.00           O  
ATOM   2460  OE2 GLU A 931      22.312  44.887  79.921  1.00  0.00           O  
ATOM   2461  N   LEU A 932      17.799  47.415  78.344  1.00  0.00           N  
ATOM   2462  CA  LEU A 932      16.452  47.470  78.878  1.00  0.00           C  
ATOM   2463  C   LEU A 932      16.444  46.821  80.265  1.00  0.00           C  
ATOM   2464  O   LEU A 932      17.173  45.850  80.513  1.00  0.00           O  
ATOM   2465  CB  LEU A 932      15.475  46.729  77.969  1.00  0.00           C  
ATOM   2466  CG  LEU A 932      15.458  47.161  76.513  1.00  0.00           C  
ATOM   2467  CD1 LEU A 932      14.027  47.007  75.982  1.00  0.00           C  
ATOM   2468  CD2 LEU A 932      15.950  48.607  76.389  1.00  0.00           C  
ATOM   2469  N   LYS A 933      15.628  47.372  81.167  1.00  0.00           N  
ATOM   2470  CA  LYS A 933      15.500  46.861  82.533  1.00  0.00           C  
ATOM   2471  C   LYS A 933      14.029  46.709  82.894  1.00  0.00           C  
ATOM   2472  O   LYS A 933      13.201  47.566  82.560  1.00  0.00           O  
ATOM   2473  CB  LYS A 933      16.160  47.818  83.538  1.00  0.00           C  
ATOM   2474  CG  LYS A 933      17.625  48.124  83.275  1.00  0.00           C  
ATOM   2475  CD  LYS A 933      18.531  46.947  83.581  1.00  0.00           C  
ATOM   2476  CE  LYS A 933      19.970  47.227  83.135  1.00  0.00           C  
ATOM   2477  NZ  LYS A 933      20.556  48.465  83.746  1.00  0.00           N  
ATOM   2478  N   GLU A 934      13.699  45.608  83.562  1.00  0.00           N  
ATOM   2479  CA  GLU A 934      12.324  45.404  83.978  1.00  0.00           C  
ATOM   2480  C   GLU A 934      12.195  46.122  85.307  1.00  0.00           C  
ATOM   2481  O   GLU A 934      12.977  45.878  86.241  1.00  0.00           O  
ATOM   2482  CB  GLU A 934      11.981  43.923  84.157  1.00  0.00           C  
ATOM   2483  CG  GLU A 934      10.498  43.649  84.511  1.00  0.00           C  
ATOM   2484  CD  GLU A 934       9.488  44.429  83.651  1.00  0.00           C  
ATOM   2485  OE1 GLU A 934       9.062  45.538  84.058  1.00  0.00           O  
ATOM   2486  OE2 GLU A 934       9.125  43.930  82.569  1.00  0.00           O  
ATOM   2487  N   VAL A 935      11.237  47.046  85.366  1.00  0.00           N  
ATOM   2488  CA  VAL A 935      10.974  47.801  86.585  1.00  0.00           C  
ATOM   2489  C   VAL A 935       9.486  47.733  86.916  1.00  0.00           C  
ATOM   2490  O   VAL A 935       8.973  48.555  87.675  1.00  0.00           O  
ATOM   2491  CB  VAL A 935      11.395  49.314  86.496  1.00  0.00           C  
ATOM   2492  CG1 VAL A 935      12.911  49.454  86.604  1.00  0.00           C  
ATOM   2493  CG2 VAL A 935      10.874  49.939  85.209  1.00  0.00           C  
ATOM   2494  N   GLY A 936       8.797  46.752  86.333  1.00  0.00           N  
ATOM   2495  CA  GLY A 936       7.379  46.573  86.610  1.00  0.00           C  
ATOM   2496  C   GLY A 936       7.097  46.318  88.085  1.00  0.00           C  
ATOM   2497  O   GLY A 936       6.096  46.837  88.610  1.00  0.00           O  
ATOM   2498  N   PRO A 937       7.939  45.511  88.782  1.00  0.00           N  
ATOM   2499  CA  PRO A 937       7.692  45.264  90.206  1.00  0.00           C  
ATOM   2500  C   PRO A 937       7.609  46.620  90.931  1.00  0.00           C  
ATOM   2501  O   PRO A 937       6.648  46.879  91.667  1.00  0.00           O  
ATOM   2502  CB  PRO A 937       8.906  44.433  90.634  1.00  0.00           C  
ATOM   2503  CG  PRO A 937       9.983  44.861  89.661  1.00  0.00           C  
ATOM   2504  CD  PRO A 937       9.208  44.882  88.368  1.00  0.00           C  
ATOM   2505  N   LEU A 938       8.601  47.486  90.684  1.00  0.00           N  
ATOM   2506  CA  LEU A 938       8.680  48.824  91.294  1.00  0.00           C  
ATOM   2507  C   LEU A 938       7.411  49.683  91.180  1.00  0.00           C  
ATOM   2508  O   LEU A 938       7.246  50.648  91.939  1.00  0.00           O  
ATOM   2509  CB  LEU A 938       9.839  49.647  90.698  1.00  0.00           C  
ATOM   2510  CG  LEU A 938      11.320  49.309  90.870  1.00  0.00           C  
ATOM   2511  CD1 LEU A 938      12.129  50.573  90.584  1.00  0.00           C  
ATOM   2512  CD2 LEU A 938      11.606  48.823  92.280  1.00  0.00           C  
ATOM   2513  N   PHE A 939       6.540  49.352  90.226  1.00  0.00           N  
ATOM   2514  CA  PHE A 939       5.299  50.098  90.008  1.00  0.00           C  
ATOM   2515  C   PHE A 939       4.072  49.184  90.113  1.00  0.00           C  
ATOM   2516  O   PHE A 939       3.172  49.237  89.267  1.00  0.00           O  
ATOM   2517  CB  PHE A 939       5.300  50.758  88.610  1.00  0.00           C  
ATOM   2518  CG  PHE A 939       6.408  51.781  88.384  1.00  0.00           C  
ATOM   2519  CD1 PHE A 939       7.754  51.410  88.403  1.00  0.00           C  
ATOM   2520  CD2 PHE A 939       6.097  53.115  88.102  1.00  0.00           C  
ATOM   2521  CE1 PHE A 939       8.777  52.354  88.140  1.00  0.00           C  
ATOM   2522  CE2 PHE A 939       7.110  54.061  87.838  1.00  0.00           C  
ATOM   2523  CZ  PHE A 939       8.450  53.673  87.858  1.00  0.00           C  
ATOM   2524  N   ARG A 940       4.044  48.341  91.144  1.00  0.00           N  
ATOM   2525  CA  ARG A 940       2.922  47.426  91.353  1.00  0.00           C  
ATOM   2526  C   ARG A 940       1.807  48.147  92.119  1.00  0.00           C  
ATOM   2527  O   ARG A 940       0.657  47.717  92.115  1.00  0.00           O  
ATOM   2528  CB  ARG A 940       3.370  46.177  92.114  1.00  0.00           C  
ATOM   2529  CG  ARG A 940       2.300  45.116  92.104  1.00  0.00           C  
ATOM   2530  CD  ARG A 940       2.811  43.768  92.516  1.00  0.00           C  
ATOM   2531  NE  ARG A 940       1.757  42.768  92.372  1.00  0.00           N  
ATOM   2532  CZ  ARG A 940       1.904  41.480  92.667  1.00  0.00           C  
ATOM   2533  NH1 ARG A 940       3.069  41.035  93.126  1.00  0.00           N  
ATOM   2534  NH2 ARG A 940       0.890  40.636  92.505  1.00  0.00           N  
ATOM   2535  N   GLN A 941       2.162  49.256  92.761  1.00  0.00           N  
ATOM   2536  CA  GLN A 941       1.214  50.061  93.526  1.00  0.00           C  
ATOM   2537  C   GLN A 941       1.566  51.536  93.330  1.00  0.00           C  
ATOM   2538  O   GLN A 941       1.816  52.251  94.310  1.00  0.00           O  
ATOM   2539  CB  GLN A 941       1.298  49.716  95.021  1.00  0.00           C  
ATOM   2540  CG  GLN A 941       0.883  48.296  95.388  1.00  0.00           C  
ATOM   2541  CD  GLN A 941      -0.508  47.955  94.887  1.00  0.00           C  
ATOM   2542  OE1 GLN A 941      -1.431  48.764  94.980  1.00  0.00           O  
ATOM   2543  NE2 GLN A 941      -0.667  46.749  94.362  1.00  0.00           N  
ATOM   2544  N   SER A 942       1.590  51.992  92.072  1.00  0.00           N  
ATOM   2545  CA  SER A 942       1.946  53.388  91.785  1.00  0.00           C  
ATOM   2546  C   SER A 942       0.848  54.289  91.231  1.00  0.00           C  
ATOM   2547  O   SER A 942      -0.054  53.845  90.512  1.00  0.00           O  
ATOM   2548  CB  SER A 942       3.187  53.459  90.869  1.00  0.00           C  
ATOM   2549  OG  SER A 942       3.814  54.737  90.926  1.00  0.00           O  
ATOM   2550  N   GLY A 943       0.949  55.567  91.595  1.00  0.00           N  
ATOM   2551  CA  GLY A 943      -0.015  56.566  91.179  1.00  0.00           C  
ATOM   2552  C   GLY A 943      -0.521  56.414  89.768  1.00  0.00           C  
ATOM   2553  O   GLY A 943      -1.741  56.452  89.597  1.00  0.00           O  
ATOM   2554  N   PHE A 944       0.329  56.274  88.742  1.00  0.00           N  
ATOM   2555  CA  PHE A 944      -0.335  56.098  87.471  1.00  0.00           C  
ATOM   2556  C   PHE A 944      -0.629  54.701  86.956  1.00  0.00           C  
ATOM   2557  O   PHE A 944       0.213  53.806  86.982  1.00  0.00           O  
ATOM   2558  CB  PHE A 944       0.172  56.984  86.328  1.00  0.00           C  
ATOM   2559  CG  PHE A 944      -0.962  57.394  85.388  1.00  0.00           C  
ATOM   2560  CD1 PHE A 944      -2.082  58.071  85.895  1.00  0.00           C  
ATOM   2561  CD2 PHE A 944      -0.990  56.988  84.051  1.00  0.00           C  
ATOM   2562  CE1 PHE A 944      -3.218  58.326  85.091  1.00  0.00           C  
ATOM   2563  CE2 PHE A 944      -2.127  57.239  83.233  1.00  0.00           C  
ATOM   2564  CZ  PHE A 944      -3.240  57.906  83.758  1.00  0.00           C  
ATOM   2565  N   ARG A 945      -1.879  54.550  86.511  1.00  0.00           N  
ATOM   2566  CA  ARG A 945      -2.444  53.307  85.992  1.00  0.00           C  
ATOM   2567  C   ARG A 945      -1.690  52.517  84.913  1.00  0.00           C  
ATOM   2568  O   ARG A 945      -1.773  51.280  84.885  1.00  0.00           O  
ATOM   2569  CB  ARG A 945      -3.880  53.546  85.479  1.00  0.00           C  
ATOM   2570  CG  ARG A 945      -4.518  52.324  84.787  1.00  0.00           C  
ATOM   2571  CD  ARG A 945      -5.862  52.659  84.165  1.00  0.00           C  
ATOM   2572  NE  ARG A 945      -6.510  51.512  83.517  1.00  0.00           N  
ATOM   2573  CZ  ARG A 945      -6.127  50.961  82.365  1.00  0.00           C  
ATOM   2574  NH1 ARG A 945      -5.082  51.433  81.700  1.00  0.00           N  
ATOM   2575  NH2 ARG A 945      -6.808  49.941  81.861  1.00  0.00           N  
ATOM   2576  N   VAL A 946      -0.986  53.211  84.016  1.00  0.00           N  
ATOM   2577  CA  VAL A 946      -0.253  52.537  82.939  1.00  0.00           C  
ATOM   2578  C   VAL A 946       0.881  51.629  83.437  1.00  0.00           C  
ATOM   2579  O   VAL A 946       1.052  50.510  82.940  1.00  0.00           O  
ATOM   2580  CB  VAL A 946       0.310  53.556  81.927  1.00  0.00           C  
ATOM   2581  CG1 VAL A 946       0.904  52.828  80.726  1.00  0.00           C  
ATOM   2582  CG2 VAL A 946      -0.795  54.505  81.493  1.00  0.00           C  
ATOM   2583  N   PHE A 947       1.635  52.114  84.422  1.00  0.00           N  
ATOM   2584  CA  PHE A 947       2.742  51.374  85.016  1.00  0.00           C  
ATOM   2585  C   PHE A 947       2.215  50.493  86.148  1.00  0.00           C  
ATOM   2586  O   PHE A 947       2.964  49.734  86.762  1.00  0.00           O  
ATOM   2587  CB  PHE A 947       3.781  52.360  85.573  1.00  0.00           C  
ATOM   2588  CG  PHE A 947       4.587  53.091  84.507  1.00  0.00           C  
ATOM   2589  CD1 PHE A 947       4.121  53.200  83.190  1.00  0.00           C  
ATOM   2590  CD2 PHE A 947       5.818  53.676  84.827  1.00  0.00           C  
ATOM   2591  CE1 PHE A 947       4.869  53.881  82.206  1.00  0.00           C  
ATOM   2592  CE2 PHE A 947       6.567  54.355  83.859  1.00  0.00           C  
ATOM   2593  CZ  PHE A 947       6.088  54.455  82.543  1.00  0.00           C  
ATOM   2594  N   GLN A 948       0.915  50.605  86.408  1.00  0.00           N  
ATOM   2595  CA  GLN A 948       0.233  49.860  87.475  1.00  0.00           C  
ATOM   2596  C   GLN A 948      -0.491  48.610  86.950  1.00  0.00           C  
ATOM   2597  O   GLN A 948      -0.390  47.513  87.517  1.00  0.00           O  
ATOM   2598  CB  GLN A 948      -0.792  50.783  88.160  1.00  0.00           C  
ATOM   2599  CG  GLN A 948      -1.798  50.085  89.079  1.00  0.00           C  
ATOM   2600  CD  GLN A 948      -1.214  49.715  90.422  1.00  0.00           C  
ATOM   2601  OE1 GLN A 948      -1.843  49.007  91.204  1.00  0.00           O  
ATOM   2602  NE2 GLN A 948      -0.010  50.201  90.704  1.00  0.00           N  
ATOM   2603  N   GLU A 949      -1.235  48.812  85.868  1.00  0.00           N  
ATOM   2604  CA  GLU A 949      -2.018  47.771  85.221  1.00  0.00           C  
ATOM   2605  C   GLU A 949      -1.184  46.891  84.290  1.00  0.00           C  
ATOM   2606  O   GLU A 949      -1.491  45.709  84.092  1.00  0.00           O  
ATOM   2607  CB  GLU A 949      -3.156  48.430  84.425  1.00  0.00           C  
ATOM   2608  CG  GLU A 949      -3.865  47.518  83.429  1.00  0.00           C  
ATOM   2609  CD  GLU A 949      -4.701  46.423  84.092  1.00  0.00           C  
ATOM   2610  OE1 GLU A 949      -5.205  45.545  83.359  1.00  0.00           O  
ATOM   2611  OE2 GLU A 949      -4.860  46.439  85.335  1.00  0.00           O  
ATOM   2612  N   ALA A 950      -0.130  47.477  83.727  1.00  0.00           N  
ATOM   2613  CA  ALA A 950       0.746  46.778  82.786  1.00  0.00           C  
ATOM   2614  C   ALA A 950       1.522  45.587  83.351  1.00  0.00           C  
ATOM   2615  O   ALA A 950       2.066  45.653  84.464  1.00  0.00           O  
ATOM   2616  CB  ALA A 950       1.729  47.779  82.162  1.00  0.00           C  
ATOM   2617  N   GLU A 951       1.562  44.508  82.557  1.00  0.00           N  
ATOM   2618  CA  GLU A 951       2.294  43.275  82.889  1.00  0.00           C  
ATOM   2619  C   GLU A 951       3.733  43.667  83.233  1.00  0.00           C  
ATOM   2620  O   GLU A 951       4.206  43.468  84.367  1.00  0.00           O  
ATOM   2621  CB  GLU A 951       2.322  42.312  81.691  1.00  0.00           C  
ATOM   2622  CG  GLU A 951       0.984  41.733  81.304  1.00  0.00           C  
ATOM   2623  CD  GLU A 951       1.048  40.945  80.012  1.00  0.00           C  
ATOM   2624  OE1 GLU A 951       1.885  40.014  79.917  1.00  0.00           O  
ATOM   2625  OE2 GLU A 951       0.254  41.261  79.097  1.00  0.00           O  
ATOM   2626  N   SER A 957       4.421  44.232  82.237  1.00  0.00           N  
ATOM   2627  CA  SER A 957       5.790  44.669  82.422  1.00  0.00           C  
ATOM   2628  C   SER A 957       6.021  46.091  81.947  1.00  0.00           C  
ATOM   2629  O   SER A 957       5.418  46.566  80.974  1.00  0.00           O  
ATOM   2630  CB  SER A 957       6.759  43.712  81.710  1.00  0.00           C  
ATOM   2631  OG  SER A 957       7.007  44.090  80.372  1.00  0.00           O  
ATOM   2632  N   VAL A 958       6.878  46.779  82.684  1.00  0.00           N  
ATOM   2633  CA  VAL A 958       7.250  48.127  82.326  1.00  0.00           C  
ATOM   2634  C   VAL A 958       8.758  48.108  82.175  1.00  0.00           C  
ATOM   2635  O   VAL A 958       9.489  47.805  83.121  1.00  0.00           O  
ATOM   2636  CB  VAL A 958       6.775  49.169  83.374  1.00  0.00           C  
ATOM   2637  CG1 VAL A 958       5.264  49.086  83.519  1.00  0.00           C  
ATOM   2638  CG2 VAL A 958       7.446  48.936  84.704  1.00  0.00           C  
ATOM   2639  N   LYS A 959       9.222  48.361  80.955  1.00  0.00           N  
ATOM   2640  CA  LYS A 959      10.648  48.380  80.721  1.00  0.00           C  
ATOM   2641  C   LYS A 959      11.159  49.803  80.563  1.00  0.00           C  
ATOM   2642  O   LYS A 959      10.502  50.686  79.984  1.00  0.00           O  
ATOM   2643  CB  LYS A 959      11.016  47.467  79.551  1.00  0.00           C  
ATOM   2644  CG  LYS A 959      11.113  45.998  80.000  1.00  0.00           C  
ATOM   2645  CD  LYS A 959      11.404  45.037  78.855  1.00  0.00           C  
ATOM   2646  CE  LYS A 959      11.767  43.652  79.369  1.00  0.00           C  
ATOM   2647  NZ  LYS A 959      12.954  43.696  80.279  1.00  0.00           N  
ATOM   2648  N   ALA A 960      12.327  50.018  81.153  1.00  0.00           N  
ATOM   2649  CA  ALA A 960      12.952  51.323  81.154  1.00  0.00           C  
ATOM   2650  C   ALA A 960      14.456  51.247  80.901  1.00  0.00           C  
ATOM   2651  O   ALA A 960      15.123  50.278  81.293  1.00  0.00           O  
ATOM   2652  CB  ALA A 960      12.674  52.022  82.493  1.00  0.00           C  
ATOM   2653  N   LEU A 961      14.974  52.278  80.230  1.00  0.00           N  
ATOM   2654  CA  LEU A 961      16.396  52.377  79.942  1.00  0.00           C  
ATOM   2655  C   LEU A 961      16.870  53.810  80.212  1.00  0.00           C  
ATOM   2656  O   LEU A 961      16.059  54.731  80.350  1.00  0.00           O  
ATOM   2657  CB  LEU A 961      16.710  51.954  78.495  1.00  0.00           C  
ATOM   2658  CG  LEU A 961      16.523  52.929  77.326  1.00  0.00           C  
ATOM   2659  CD1 LEU A 961      17.214  52.350  76.093  1.00  0.00           C  
ATOM   2660  CD2 LEU A 961      15.043  53.177  77.057  1.00  0.00           C  
ATOM   2661  N   ALA A 962      18.182  53.995  80.296  1.00  0.00           N  
ATOM   2662  CA  ALA A 962      18.731  55.317  80.585  1.00  0.00           C  
ATOM   2663  C   ALA A 962      19.612  55.959  79.484  1.00  0.00           C  
ATOM   2664  O   ALA A 962      20.679  55.434  79.111  1.00  0.00           O  
ATOM   2665  CB  ALA A 962      19.509  55.267  81.906  1.00  0.00           C  
ATOM   2666  N   LEU A 963      19.146  57.113  78.991  1.00  0.00           N  
ATOM   2667  CA  LEU A 963      19.847  57.895  77.967  1.00  0.00           C  
ATOM   2668  C   LEU A 963      20.899  58.748  78.691  1.00  0.00           C  
ATOM   2669  O   LEU A 963      20.637  59.291  79.760  1.00  0.00           O  
ATOM   2670  CB  LEU A 963      18.870  58.814  77.213  1.00  0.00           C  
ATOM   2671  CG  LEU A 963      17.588  58.193  76.647  1.00  0.00           C  
ATOM   2672  CD1 LEU A 963      16.828  59.242  75.880  1.00  0.00           C  
ATOM   2673  CD2 LEU A 963      17.911  57.014  75.725  1.00  0.00           C  
ATOM   2674  N   PRO A 964      22.098  58.886  78.105  1.00  0.00           N  
ATOM   2675  CA  PRO A 964      23.181  59.672  78.712  1.00  0.00           C  
ATOM   2676  C   PRO A 964      23.070  61.159  78.397  1.00  0.00           C  
ATOM   2677  O   PRO A 964      23.810  61.974  78.935  1.00  0.00           O  
ATOM   2678  CB  PRO A 964      24.422  59.075  78.067  1.00  0.00           C  
ATOM   2679  CG  PRO A 964      23.949  58.910  76.640  1.00  0.00           C  
ATOM   2680  CD  PRO A 964      22.521  58.344  76.798  1.00  0.00           C  
ATOM   2681  N   LYS A 973      22.157  61.486  77.491  1.00  0.00           N  
ATOM   2682  CA  LYS A 973      21.910  62.863  77.078  1.00  0.00           C  
ATOM   2683  C   LYS A 973      20.397  63.102  77.047  1.00  0.00           C  
ATOM   2684  O   LYS A 973      19.584  62.155  77.078  1.00  0.00           O  
ATOM   2685  CB  LYS A 973      22.471  63.126  75.670  1.00  0.00           C  
ATOM   2686  CG  LYS A 973      23.975  62.945  75.481  1.00  0.00           C  
ATOM   2687  CD  LYS A 973      24.372  63.254  74.019  1.00  0.00           C  
ATOM   2688  CE  LYS A 973      24.033  64.704  73.634  1.00  0.00           C  
ATOM   2689  NZ  LYS A 973      24.363  65.081  72.231  1.00  0.00           N  
ATOM   2690  N   ALA A 974      20.029  64.374  76.956  1.00  0.00           N  
ATOM   2691  CA  ALA A 974      18.624  64.766  76.932  1.00  0.00           C  
ATOM   2692  C   ALA A 974      18.009  64.696  75.545  1.00  0.00           C  
ATOM   2693  O   ALA A 974      18.697  64.827  74.528  1.00  0.00           O  
ATOM   2694  CB  ALA A 974      18.459  66.185  77.494  1.00  0.00           C  
ATOM   2695  N   LEU A 975      16.698  64.507  75.516  1.00  0.00           N  
ATOM   2696  CA  LEU A 975      15.970  64.434  74.258  1.00  0.00           C  
ATOM   2697  C   LEU A 975      15.130  65.701  74.048  1.00  0.00           C  
ATOM   2698  O   LEU A 975      14.437  66.159  74.976  1.00  0.00           O  
ATOM   2699  CB  LEU A 975      15.036  63.207  74.270  1.00  0.00           C  
ATOM   2700  CG  LEU A 975      15.583  61.766  74.381  1.00  0.00           C  
ATOM   2701  CD1 LEU A 975      14.439  60.834  74.788  1.00  0.00           C  
ATOM   2702  CD2 LEU A 975      16.218  61.299  73.049  1.00  0.00           C  
ATOM   2703  N   SER A 976      15.183  66.267  72.841  1.00  0.00           N  
ATOM   2704  CA  SER A 976      14.393  67.463  72.541  1.00  0.00           C  
ATOM   2705  C   SER A 976      12.939  67.001  72.570  1.00  0.00           C  
ATOM   2706  O   SER A 976      12.682  65.792  72.608  1.00  0.00           O  
ATOM   2707  CB  SER A 976      14.724  68.006  71.154  1.00  0.00           C  
ATOM   2708  OG  SER A 976      14.178  67.184  70.141  1.00  0.00           O  
ATOM   2709  N   ARG A 977      11.981  67.926  72.545  1.00  0.00           N  
ATOM   2710  CA  ARG A 977      10.597  67.476  72.586  1.00  0.00           C  
ATOM   2711  C   ARG A 977       9.982  67.049  71.263  1.00  0.00           C  
ATOM   2712  O   ARG A 977       8.827  66.626  71.215  1.00  0.00           O  
ATOM   2713  CB  ARG A 977       9.681  68.487  73.277  1.00  0.00           C  
ATOM   2714  CG  ARG A 977       8.529  67.768  74.015  1.00  0.00           C  
ATOM   2715  CD  ARG A 977       9.070  66.536  74.783  1.00  0.00           C  
ATOM   2716  NE  ARG A 977       8.087  65.881  75.646  1.00  0.00           N  
ATOM   2717  CZ  ARG A 977       7.721  66.329  76.845  1.00  0.00           C  
ATOM   2718  NH1 ARG A 977       8.260  67.442  77.326  1.00  0.00           N  
ATOM   2719  NH2 ARG A 977       6.827  65.657  77.570  1.00  0.00           N  
ATOM   2720  N   LYS A 978      10.763  67.158  70.196  1.00  0.00           N  
ATOM   2721  CA  LYS A 978      10.321  66.747  68.877  1.00  0.00           C  
ATOM   2722  C   LYS A 978      10.829  65.318  68.755  1.00  0.00           C  
ATOM   2723  O   LYS A 978      10.198  64.466  68.113  1.00  0.00           O  
ATOM   2724  CB  LYS A 978      10.932  67.655  67.807  1.00  0.00           C  
ATOM   2725  CG  LYS A 978      10.033  67.884  66.606  1.00  0.00           C  
ATOM   2726  CD  LYS A 978      10.654  68.864  65.612  1.00  0.00           C  
ATOM   2727  CE  LYS A 978      10.815  70.276  66.191  1.00  0.00           C  
ATOM   2728  NZ  LYS A 978      11.404  71.240  65.202  1.00  0.00           N  
ATOM   2729  N   GLU A 979      11.972  65.085  69.407  1.00  0.00           N  
ATOM   2730  CA  GLU A 979      12.632  63.780  69.471  1.00  0.00           C  
ATOM   2731  C   GLU A 979      11.781  62.871  70.345  1.00  0.00           C  
ATOM   2732  O   GLU A 979      11.443  61.748  69.954  1.00  0.00           O  
ATOM   2733  CB  GLU A 979      14.024  63.914  70.085  1.00  0.00           C  
ATOM   2734  CG  GLU A 979      15.024  64.638  69.218  1.00  0.00           C  
ATOM   2735  CD  GLU A 979      16.427  64.530  69.773  1.00  0.00           C  
ATOM   2736  OE1 GLU A 979      16.619  64.856  70.968  1.00  0.00           O  
ATOM   2737  OE2 GLU A 979      17.336  64.116  69.021  1.00  0.00           O  
ATOM   2738  N   VAL A 980      11.450  63.369  71.534  1.00  0.00           N  
ATOM   2739  CA  VAL A 980      10.615  62.627  72.465  1.00  0.00           C  
ATOM   2740  C   VAL A 980       9.331  62.239  71.730  1.00  0.00           C  
ATOM   2741  O   VAL A 980       8.843  61.139  71.899  1.00  0.00           O  
ATOM   2742  CB  VAL A 980      10.275  63.486  73.707  1.00  0.00           C  
ATOM   2743  CG1 VAL A 980       9.391  62.693  74.662  1.00  0.00           C  
ATOM   2744  CG2 VAL A 980      11.556  63.931  74.406  1.00  0.00           C  
ATOM   2745  N   ALA A 981       8.808  63.143  70.899  1.00  0.00           N  
ATOM   2746  CA  ALA A 981       7.584  62.903  70.126  1.00  0.00           C  
ATOM   2747  C   ALA A 981       7.779  61.783  69.111  1.00  0.00           C  
ATOM   2748  O   ALA A 981       6.863  60.991  68.850  1.00  0.00           O  
ATOM   2749  CB  ALA A 981       7.167  64.183  69.403  1.00  0.00           C  
ATOM   2750  N   GLU A 982       8.980  61.751  68.538  1.00  0.00           N  
ATOM   2751  CA  GLU A 982       9.379  60.753  67.556  1.00  0.00           C  
ATOM   2752  C   GLU A 982       9.471  59.388  68.225  1.00  0.00           C  
ATOM   2753  O   GLU A 982       8.769  58.444  67.850  1.00  0.00           O  
ATOM   2754  CB  GLU A 982      10.736  61.130  66.974  1.00  0.00           C  
ATOM   2755  CG  GLU A 982      11.328  60.090  66.049  1.00  0.00           C  
ATOM   2756  CD  GLU A 982      12.461  60.648  65.229  1.00  0.00           C  
ATOM   2757  OE1 GLU A 982      12.233  61.673  64.562  1.00  0.00           O  
ATOM   2758  OE2 GLU A 982      13.569  60.069  65.245  1.00  0.00           O  
ATOM   2759  N   LEU A 983      10.348  59.285  69.216  1.00  0.00           N  
ATOM   2760  CA  LEU A 983      10.511  58.033  69.922  1.00  0.00           C  
ATOM   2761  C   LEU A 983       9.141  57.519  70.319  1.00  0.00           C  
ATOM   2762  O   LEU A 983       8.897  56.312  70.292  1.00  0.00           O  
ATOM   2763  CB  LEU A 983      11.378  58.214  71.167  1.00  0.00           C  
ATOM   2764  CG  LEU A 983      12.853  58.543  70.945  1.00  0.00           C  
ATOM   2765  CD1 LEU A 983      13.582  58.427  72.285  1.00  0.00           C  
ATOM   2766  CD2 LEU A 983      13.459  57.599  69.908  1.00  0.00           C  
ATOM   2767  N   GLU A 984       8.248  58.439  70.687  1.00  0.00           N  
ATOM   2768  CA  GLU A 984       6.880  58.090  71.091  1.00  0.00           C  
ATOM   2769  C   GLU A 984       6.151  57.458  69.914  1.00  0.00           C  
ATOM   2770  O   GLU A 984       5.414  56.488  70.083  1.00  0.00           O  
ATOM   2771  CB  GLU A 984       6.107  59.336  71.556  1.00  0.00           C  
ATOM   2772  CG  GLU A 984       6.526  59.866  72.931  1.00  0.00           C  
ATOM   2773  CD  GLU A 984       5.801  61.159  73.342  1.00  0.00           C  
ATOM   2774  OE1 GLU A 984       5.845  62.152  72.565  1.00  0.00           O  
ATOM   2775  OE2 GLU A 984       5.205  61.175  74.451  1.00  0.00           O  
ATOM   2776  N   GLU A 985       6.363  58.024  68.728  1.00  0.00           N  
ATOM   2777  CA  GLU A 985       5.752  57.524  67.511  1.00  0.00           C  
ATOM   2778  C   GLU A 985       6.288  56.130  67.235  1.00  0.00           C  
ATOM   2779  O   GLU A 985       5.546  55.255  66.798  1.00  0.00           O  
ATOM   2780  CB  GLU A 985       6.102  58.444  66.361  1.00  0.00           C  
ATOM   2781  CG  GLU A 985       5.519  58.024  65.051  1.00  0.00           C  
ATOM   2782  CD  GLU A 985       5.956  58.944  63.942  1.00  0.00           C  
ATOM   2783  OE1 GLU A 985       5.978  60.171  64.189  1.00  0.00           O  
ATOM   2784  OE2 GLU A 985       6.270  58.448  62.836  1.00  0.00           O  
ATOM   2785  N   VAL A 986       7.582  55.940  67.495  1.00  0.00           N  
ATOM   2786  CA  VAL A 986       8.256  54.651  67.292  1.00  0.00           C  
ATOM   2787  C   VAL A 986       7.609  53.579  68.162  1.00  0.00           C  
ATOM   2788  O   VAL A 986       7.241  52.512  67.676  1.00  0.00           O  
ATOM   2789  CB  VAL A 986       9.783  54.736  67.639  1.00  0.00           C  
ATOM   2790  CG1 VAL A 986      10.353  53.339  67.972  1.00  0.00           C  
ATOM   2791  CG2 VAL A 986      10.543  55.341  66.454  1.00  0.00           C  
ATOM   2792  N   ALA A 987       7.474  53.880  69.448  1.00  0.00           N  
ATOM   2793  CA  ALA A 987       6.866  52.967  70.413  1.00  0.00           C  
ATOM   2794  C   ALA A 987       5.435  52.543  70.043  1.00  0.00           C  
ATOM   2795  O   ALA A 987       4.985  51.451  70.386  1.00  0.00           O  
ATOM   2796  CB  ALA A 987       6.871  53.610  71.806  1.00  0.00           C  
ATOM   2797  N   LYS A 988       4.715  53.411  69.348  1.00  0.00           N  
ATOM   2798  CA  LYS A 988       3.346  53.106  68.969  1.00  0.00           C  
ATOM   2799  C   LYS A 988       3.251  52.346  67.638  1.00  0.00           C  
ATOM   2800  O   LYS A 988       2.197  51.812  67.278  1.00  0.00           O  
ATOM   2801  CB  LYS A 988       2.528  54.399  68.926  1.00  0.00           C  
ATOM   2802  CG  LYS A 988       2.107  54.906  70.316  1.00  0.00           C  
ATOM   2803  CD  LYS A 988       2.079  56.428  70.371  1.00  0.00           C  
ATOM   2804  CE  LYS A 988       1.401  57.024  69.152  1.00  0.00           C  
ATOM   2805  NZ  LYS A 988       1.573  58.492  69.118  1.00  0.00           N  
ATOM   2806  N   ARG A 989       4.358  52.297  66.908  1.00  0.00           N  
ATOM   2807  CA  ARG A 989       4.383  51.586  65.638  1.00  0.00           C  
ATOM   2808  C   ARG A 989       4.653  50.133  66.009  1.00  0.00           C  
ATOM   2809  O   ARG A 989       4.543  49.235  65.175  1.00  0.00           O  
ATOM   2810  CB  ARG A 989       5.538  52.065  64.747  1.00  0.00           C  
ATOM   2811  CG  ARG A 989       5.808  53.564  64.764  1.00  0.00           C  
ATOM   2812  CD  ARG A 989       4.778  54.345  63.978  1.00  0.00           C  
ATOM   2813  NE  ARG A 989       4.963  54.208  62.534  1.00  0.00           N  
ATOM   2814  CZ  ARG A 989       6.014  54.675  61.862  1.00  0.00           C  
ATOM   2815  NH1 ARG A 989       6.990  55.318  62.503  1.00  0.00           N  
ATOM   2816  NH2 ARG A 989       6.088  54.504  60.545  1.00  0.00           N  
ATOM   2817  N   HIS A 990       5.032  49.928  67.270  1.00  0.00           N  
ATOM   2818  CA  HIS A 990       5.348  48.600  67.798  1.00  0.00           C  
ATOM   2819  C   HIS A 990       4.328  48.047  68.800  1.00  0.00           C  
ATOM   2820  O   HIS A 990       4.692  47.273  69.705  1.00  0.00           O  
ATOM   2821  CB  HIS A 990       6.740  48.586  68.456  1.00  0.00           C  
ATOM   2822  CG  HIS A 990       7.869  48.712  67.485  1.00  0.00           C  
ATOM   2823  ND1 HIS A 990       8.177  47.731  66.566  1.00  0.00           N  
ATOM   2824  CD2 HIS A 990       8.754  49.714  67.273  1.00  0.00           C  
ATOM   2825  CE1 HIS A 990       9.202  48.123  65.830  1.00  0.00           C  
ATOM   2826  NE2 HIS A 990       9.572  49.323  66.239  1.00  0.00           N  
ATOM   2827  N   LYS A 991       3.066  48.454  68.642  1.00  0.00           N  
ATOM   2828  CA  LYS A 991       1.962  47.987  69.488  1.00  0.00           C  
ATOM   2829  C   LYS A 991       1.893  48.472  70.948  1.00  0.00           C  
ATOM   2830  O   LYS A 991       1.014  48.023  71.693  1.00  0.00           O  
ATOM   2831  CB  LYS A 991       1.909  46.444  69.497  1.00  0.00           C  
ATOM   2832  CG  LYS A 991       1.577  45.762  68.166  1.00  0.00           C  
ATOM   2833  CD  LYS A 991       1.520  44.225  68.342  1.00  0.00           C  
ATOM   2834  CE  LYS A 991       1.144  43.504  67.033  1.00  0.00           C  
ATOM   2835  NZ  LYS A 991       1.092  42.005  67.135  1.00  0.00           N  
ATOM   2836  N   ALA A 992       2.798  49.354  71.377  1.00  0.00           N  
ATOM   2837  CA  ALA A 992       2.755  49.858  72.758  1.00  0.00           C  
ATOM   2838  C   ALA A 992       1.902  51.130  72.831  1.00  0.00           C  
ATOM   2839  O   ALA A 992       1.890  51.934  71.892  1.00  0.00           O  
ATOM   2840  CB  ALA A 992       4.169  50.129  73.282  1.00  0.00           C  
ATOM   2841  N   GLN A 993       1.180  51.305  73.937  1.00  0.00           N  
ATOM   2842  CA  GLN A 993       0.319  52.486  74.130  1.00  0.00           C  
ATOM   2843  C   GLN A 993       1.042  53.828  73.919  1.00  0.00           C  
ATOM   2844  O   GLN A 993       0.551  54.733  73.235  1.00  0.00           O  
ATOM   2845  CB  GLN A 993      -0.250  52.485  75.553  1.00  0.00           C  
ATOM   2846  CG  GLN A 993      -1.208  51.355  75.834  1.00  0.00           C  
ATOM   2847  CD  GLN A 993      -2.420  51.373  74.905  1.00  0.00           C  
ATOM   2848  OE1 GLN A 993      -3.134  52.383  74.802  1.00  0.00           O  
ATOM   2849  NE2 GLN A 993      -2.661  50.252  74.229  1.00  0.00           N  
ATOM   2850  N   GLY A 994       2.206  53.949  74.545  1.00  0.00           N  
ATOM   2851  CA  GLY A 994       2.986  55.154  74.432  1.00  0.00           C  
ATOM   2852  C   GLY A 994       4.324  55.004  75.122  1.00  0.00           C  
ATOM   2853  O   GLY A 994       4.705  53.920  75.568  1.00  0.00           O  
ATOM   2854  N   LEU A 995       5.034  56.119  75.221  1.00  0.00           N  
ATOM   2855  CA  LEU A 995       6.359  56.163  75.839  1.00  0.00           C  
ATOM   2856  C   LEU A 995       6.321  57.159  77.003  1.00  0.00           C  
ATOM   2857  O   LEU A 995       5.501  58.090  77.009  1.00  0.00           O  
ATOM   2858  CB  LEU A 995       7.394  56.636  74.790  1.00  0.00           C  
ATOM   2859  CG  LEU A 995       8.887  56.283  74.816  1.00  0.00           C  
ATOM   2860  CD1 LEU A 995       9.603  57.305  73.969  1.00  0.00           C  
ATOM   2861  CD2 LEU A 995       9.465  56.273  76.216  1.00  0.00           C  
ATOM   2862  N   ALA A 996       7.208  56.962  77.975  1.00  0.00           N  
ATOM   2863  CA  ALA A 996       7.280  57.839  79.132  1.00  0.00           C  
ATOM   2864  C   ALA A 996       8.743  58.199  79.356  1.00  0.00           C  
ATOM   2865  O   ALA A 996       9.639  57.521  78.869  1.00  0.00           O  
ATOM   2866  CB  ALA A 996       6.719  57.134  80.352  1.00  0.00           C  
ATOM   2867  N   TRP A 997       8.978  59.279  80.085  1.00  0.00           N  
ATOM   2868  CA  TRP A 997      10.338  59.709  80.380  1.00  0.00           C  
ATOM   2869  C   TRP A 997      10.392  60.685  81.569  1.00  0.00           C  
ATOM   2870  O   TRP A 997       9.363  61.219  82.015  1.00  0.00           O  
ATOM   2871  CB  TRP A 997      10.982  60.379  79.150  1.00  0.00           C  
ATOM   2872  CG  TRP A 997      10.295  61.662  78.782  1.00  0.00           C  
ATOM   2873  CD1 TRP A 997       9.195  61.801  77.987  1.00  0.00           C  
ATOM   2874  CD2 TRP A 997      10.574  62.974  79.316  1.00  0.00           C  
ATOM   2875  NE1 TRP A 997       8.763  63.113  77.996  1.00  0.00           N  
ATOM   2876  CE2 TRP A 997       9.589  63.853  78.803  1.00  0.00           C  
ATOM   2877  CE3 TRP A 997      11.554  63.488  80.183  1.00  0.00           C  
ATOM   2878  CZ2 TRP A 997       9.555  65.222  79.128  1.00  0.00           C  
ATOM   2879  CZ3 TRP A 997      11.516  64.854  80.509  1.00  0.00           C  
ATOM   2880  CH2 TRP A 997      10.522  65.699  79.980  1.00  0.00           C  
ATOM   2881  N   ALA A 998      11.605  60.913  82.064  1.00  0.00           N  
ATOM   2882  CA  ALA A 998      11.853  61.830  83.166  1.00  0.00           C  
ATOM   2883  C   ALA A 998      13.351  62.102  83.219  1.00  0.00           C  
ATOM   2884  O   ALA A 998      14.166  61.293  82.759  1.00  0.00           O  
ATOM   2885  CB  ALA A 998      11.374  61.239  84.497  1.00  0.00           C  
ATOM   2886  N   ARG A 999      13.708  63.253  83.772  1.00  0.00           N  
ATOM   2887  CA  ARG A 999      15.110  63.640  83.888  1.00  0.00           C  
ATOM   2888  C   ARG A 999      15.655  63.111  85.199  1.00  0.00           C  
ATOM   2889  O   ARG A 999      14.971  63.115  86.211  1.00  0.00           O  
ATOM   2890  CB  ARG A 999      15.259  65.164  83.938  1.00  0.00           C  
ATOM   2891  CG  ARG A 999      15.267  65.867  82.628  1.00  0.00           C  
ATOM   2892  CD  ARG A 999      15.536  67.343  82.842  1.00  0.00           C  
ATOM   2893  NE  ARG A 999      14.322  68.149  82.951  1.00  0.00           N  
ATOM   2894  CZ  ARG A 999      13.305  68.075  82.095  1.00  0.00           C  
ATOM   2895  NH1 ARG A 999      13.358  67.220  81.083  1.00  0.00           N  
ATOM   2896  NH2 ARG A 999      12.254  68.876  82.220  1.00  0.00           N  
ATOM   2897  N   VAL A1000      16.897  62.673  85.189  1.00  0.00           N  
ATOM   2898  CA  VAL A1000      17.482  62.207  86.416  1.00  0.00           C  
ATOM   2899  C   VAL A1000      18.374  63.325  86.919  1.00  0.00           C  
ATOM   2900  O   VAL A1000      19.491  63.519  86.415  1.00  0.00           O  
ATOM   2901  CB  VAL A1000      18.312  60.933  86.217  1.00  0.00           C  
ATOM   2902  CG1 VAL A1000      18.963  60.529  87.540  1.00  0.00           C  
ATOM   2903  CG2 VAL A1000      17.407  59.814  85.704  1.00  0.00           C  
ATOM   2904  N   GLU A1001      17.850  64.076  87.892  1.00  0.00           N  
ATOM   2905  CA  GLU A1001      18.567  65.192  88.520  1.00  0.00           C  
ATOM   2906  C   GLU A1001      19.633  64.712  89.524  1.00  0.00           C  
ATOM   2907  O   GLU A1001      19.853  63.505  89.711  1.00  0.00           O  
ATOM   2908  CB  GLU A1001      17.605  66.138  89.255  1.00  0.00           C  
ATOM   2909  CG  GLU A1001      16.857  67.133  88.376  1.00  0.00           C  
ATOM   2910  CD  GLU A1001      17.774  68.102  87.621  1.00  0.00           C  
ATOM   2911  OE1 GLU A1001      18.955  68.297  88.026  1.00  0.00           O  
ATOM   2912  OE2 GLU A1001      17.283  68.676  86.621  1.00  0.00           O  
ATOM   2913  N   GLU A1002      20.273  65.678  90.176  1.00  0.00           N  
ATOM   2914  CA  GLU A1002      21.325  65.411  91.154  1.00  0.00           C  
ATOM   2915  C   GLU A1002      20.861  65.031  92.570  1.00  0.00           C  
ATOM   2916  O   GLU A1002      21.643  65.080  93.529  1.00  0.00           O  
ATOM   2917  CB  GLU A1002      22.256  66.626  91.238  1.00  0.00           C  
ATOM   2918  CG  GLU A1002      23.590  66.434  90.530  1.00  0.00           C  
ATOM   2919  CD  GLU A1002      24.642  65.757  91.415  1.00  0.00           C  
ATOM   2920  OE1 GLU A1002      24.301  64.801  92.158  1.00  0.00           O  
ATOM   2921  OE2 GLU A1002      25.818  66.183  91.351  1.00  0.00           O  
ATOM   2922  N   GLY A1003      19.592  64.644  92.679  1.00  0.00           N  
ATOM   2923  CA  GLY A1003      19.005  64.247  93.945  1.00  0.00           C  
ATOM   2924  C   GLY A1003      17.515  64.029  93.755  1.00  0.00           C  
ATOM   2925  O   GLY A1003      16.786  63.842  94.730  1.00  0.00           O  
ATOM   2926  N   GLY A1004      17.063  64.050  92.499  1.00  0.00           N  
ATOM   2927  CA  GLY A1004      15.652  63.847  92.207  1.00  0.00           C  
ATOM   2928  C   GLY A1004      15.312  63.577  90.749  1.00  0.00           C  
ATOM   2929  O   GLY A1004      16.090  62.966  90.016  1.00  0.00           O  
ATOM   2930  N   PHE A1005      14.127  64.018  90.336  1.00  0.00           N  
ATOM   2931  CA  PHE A1005      13.661  63.851  88.964  1.00  0.00           C  
ATOM   2932  C   PHE A1005      12.971  65.154  88.529  1.00  0.00           C  
ATOM   2933  O   PHE A1005      12.682  66.017  89.366  1.00  0.00           O  
ATOM   2934  CB  PHE A1005      12.720  62.648  88.861  1.00  0.00           C  
ATOM   2935  CG  PHE A1005      13.427  61.316  88.968  1.00  0.00           C  
ATOM   2936  CD1 PHE A1005      13.588  60.688  90.200  1.00  0.00           C  
ATOM   2937  CD2 PHE A1005      13.952  60.695  87.830  1.00  0.00           C  
ATOM   2938  CE1 PHE A1005      14.259  59.466  90.299  1.00  0.00           C  
ATOM   2939  CE2 PHE A1005      14.626  59.473  87.919  1.00  0.00           C  
ATOM   2940  CZ  PHE A1005      14.777  58.859  89.159  1.00  0.00           C  
ATOM   2941  N   SER A1006      12.690  65.303  87.234  1.00  0.00           N  
ATOM   2942  CA  SER A1006      12.109  66.558  86.752  1.00  0.00           C  
ATOM   2943  C   SER A1006      10.833  66.587  85.909  1.00  0.00           C  
ATOM   2944  O   SER A1006       9.785  67.064  86.367  1.00  0.00           O  
ATOM   2945  CB  SER A1006      13.190  67.351  85.980  1.00  0.00           C  
ATOM   2946  OG  SER A1006      14.408  67.485  86.705  1.00  0.00           O  
ATOM   2947  N   GLY A1007      10.934  66.124  84.668  1.00  0.00           N  
ATOM   2948  CA  GLY A1007       9.781  66.170  83.790  1.00  0.00           C  
ATOM   2949  C   GLY A1007       9.131  64.837  83.525  1.00  0.00           C  
ATOM   2950  O   GLY A1007       9.568  63.807  84.035  1.00  0.00           O  
ATOM   2951  N   GLY A1008       8.083  64.878  82.706  1.00  0.00           N  
ATOM   2952  CA  GLY A1008       7.331  63.688  82.362  1.00  0.00           C  
ATOM   2953  C   GLY A1008       6.677  63.070  83.587  1.00  0.00           C  
ATOM   2954  O   GLY A1008       5.846  63.699  84.247  1.00  0.00           O  
ATOM   2955  N   VAL A1009       7.074  61.841  83.907  1.00  0.00           N  
ATOM   2956  CA  VAL A1009       6.510  61.093  85.033  1.00  0.00           C  
ATOM   2957  C   VAL A1009       7.434  61.073  86.272  1.00  0.00           C  
ATOM   2958  O   VAL A1009       7.424  60.114  87.055  1.00  0.00           O  
ATOM   2959  CB  VAL A1009       6.218  59.619  84.591  1.00  0.00           C  
ATOM   2960  CG1 VAL A1009       7.533  58.858  84.417  1.00  0.00           C  
ATOM   2961  CG2 VAL A1009       5.306  58.918  85.596  1.00  0.00           C  
ATOM   2962  N   ALA A1010       8.221  62.137  86.446  1.00  0.00           N  
ATOM   2963  CA  ALA A1010       9.155  62.253  87.576  1.00  0.00           C  
ATOM   2964  C   ALA A1010       8.487  62.164  88.950  1.00  0.00           C  
ATOM   2965  O   ALA A1010       9.092  61.696  89.919  1.00  0.00           O  
ATOM   2966  CB  ALA A1010       9.952  63.552  87.468  1.00  0.00           C  
ATOM   2967  N   LYS A1011       7.242  62.626  89.019  1.00  0.00           N  
ATOM   2968  CA  LYS A1011       6.442  62.598  90.241  1.00  0.00           C  
ATOM   2969  C   LYS A1011       6.287  61.167  90.782  1.00  0.00           C  
ATOM   2970  O   LYS A1011       6.453  60.928  91.983  1.00  0.00           O  
ATOM   2971  CB  LYS A1011       5.063  63.183  89.920  1.00  0.00           C  
ATOM   2972  CG  LYS A1011       4.039  63.126  91.039  1.00  0.00           C  
ATOM   2973  CD  LYS A1011       2.678  63.659  90.566  1.00  0.00           C  
ATOM   2974  CE  LYS A1011       2.773  65.087  90.026  1.00  0.00           C  
ATOM   2975  NZ  LYS A1011       1.424  65.685  89.769  1.00  0.00           N  
ATOM   2976  N   PHE A1012       5.977  60.228  89.884  1.00  0.00           N  
ATOM   2977  CA  PHE A1012       5.777  58.822  90.238  1.00  0.00           C  
ATOM   2978  C   PHE A1012       7.066  58.035  90.437  1.00  0.00           C  
ATOM   2979  O   PHE A1012       7.037  56.888  90.890  1.00  0.00           O  
ATOM   2980  CB  PHE A1012       4.921  58.156  89.165  1.00  0.00           C  
ATOM   2981  CG  PHE A1012       3.585  58.806  88.985  1.00  0.00           C  
ATOM   2982  CD1 PHE A1012       2.993  58.880  87.727  1.00  0.00           C  
ATOM   2983  CD2 PHE A1012       2.915  59.349  90.076  1.00  0.00           C  
ATOM   2984  CE1 PHE A1012       1.752  59.488  87.551  1.00  0.00           C  
ATOM   2985  CE2 PHE A1012       1.681  59.954  89.913  1.00  0.00           C  
ATOM   2986  CZ  PHE A1012       1.093  60.025  88.643  1.00  0.00           C  
ATOM   2987  N   LEU A1014       8.194  58.650  90.098  1.00  0.00           N  
ATOM   2988  CA  LEU A1014       9.488  57.993  90.250  1.00  0.00           C  
ATOM   2989  C   LEU A1014      10.092  58.290  91.617  1.00  0.00           C  
ATOM   2990  O   LEU A1014      10.799  57.456  92.187  1.00  0.00           O  
ATOM   2991  CB  LEU A1014      10.486  58.446  89.166  1.00  0.00           C  
ATOM   2992  CG  LEU A1014      10.138  58.407  87.672  1.00  0.00           C  
ATOM   2993  CD1 LEU A1014      11.391  58.758  86.887  1.00  0.00           C  
ATOM   2994  CD2 LEU A1014       9.614  57.036  87.258  1.00  0.00           C  
ATOM   2995  N   GLU A1025       9.818  59.493  92.129  1.00  0.00           N  
ATOM   2996  CA  GLU A1025      10.317  59.936  93.438  1.00  0.00           C  
ATOM   2997  C   GLU A1025      10.002  58.923  94.555  1.00  0.00           C  
ATOM   2998  O   GLU A1025      10.849  58.646  95.410  1.00  0.00           O  
ATOM   2999  CB  GLU A1025       9.732  61.316  93.773  1.00  0.00           C  
ATOM   3000  CG  GLU A1025      10.351  62.441  92.965  1.00  0.00           C  
ATOM   3001  CD  GLU A1025      11.841  62.600  93.244  1.00  0.00           C  
ATOM   3002  OE1 GLU A1025      12.379  61.859  94.099  1.00  0.00           O  
ATOM   3003  OE2 GLU A1025      12.474  63.471  92.609  1.00  0.00           O  
ATOM   3004  N   PRO A1026       8.773  58.372  94.569  1.00  0.00           N  
ATOM   3005  CA  PRO A1026       8.393  57.390  95.591  1.00  0.00           C  
ATOM   3006  C   PRO A1026       9.127  56.046  95.480  1.00  0.00           C  
ATOM   3007  O   PRO A1026       8.780  55.102  96.190  1.00  0.00           O  
ATOM   3008  CB  PRO A1026       6.888  57.219  95.356  1.00  0.00           C  
ATOM   3009  CG  PRO A1026       6.465  58.560  94.865  1.00  0.00           C  
ATOM   3010  CD  PRO A1026       7.571  58.907  93.896  1.00  0.00           C  
ATOM   3011  N   VAL A1032      10.117  55.957  94.591  1.00  0.00           N  
ATOM   3012  CA  VAL A1032      10.886  54.720  94.391  1.00  0.00           C  
ATOM   3013  C   VAL A1032      12.302  55.036  93.912  1.00  0.00           C  
ATOM   3014  O   VAL A1032      13.058  54.139  93.548  1.00  0.00           O  
ATOM   3015  CB  VAL A1032      10.197  53.809  93.331  1.00  0.00           C  
ATOM   3016  CG1 VAL A1032       8.958  53.147  93.919  1.00  0.00           C  
ATOM   3017  CG2 VAL A1032       9.803  54.634  92.117  1.00  0.00           C  
ATOM   3018  N   ARG A1033      12.645  56.320  93.939  1.00  0.00           N  
ATOM   3019  CA  ARG A1033      13.937  56.826  93.476  1.00  0.00           C  
ATOM   3020  C   ARG A1033      15.171  55.951  93.698  1.00  0.00           C  
ATOM   3021  O   ARG A1033      15.901  55.675  92.739  1.00  0.00           O  
ATOM   3022  CB  ARG A1033      14.198  58.239  94.054  1.00  0.00           C  
ATOM   3023  CG  ARG A1033      15.488  58.929  93.559  1.00  0.00           C  
ATOM   3024  CD  ARG A1033      15.515  60.431  93.880  1.00  0.00           C  
ATOM   3025  NE  ARG A1033      15.748  60.697  95.299  1.00  0.00           N  
ATOM   3026  CZ  ARG A1033      16.952  60.791  95.865  1.00  0.00           C  
ATOM   3027  NH1 ARG A1033      18.047  60.652  95.123  1.00  0.00           N  
ATOM   3028  NH2 ARG A1033      17.062  61.005  97.179  1.00  0.00           N  
ATOM   3029  N   GLU A1035      15.415  55.502  94.928  1.00  0.00           N  
ATOM   3030  CA  GLU A1035      16.618  54.708  95.182  1.00  0.00           C  
ATOM   3031  C   GLU A1035      16.547  53.239  94.763  1.00  0.00           C  
ATOM   3032  O   GLU A1035      17.562  52.538  94.775  1.00  0.00           O  
ATOM   3033  CB  GLU A1035      17.016  54.809  96.658  1.00  0.00           C  
ATOM   3034  CG  GLU A1035      18.518  55.001  96.868  1.00  0.00           C  
ATOM   3035  CD  GLU A1035      18.904  55.180  98.338  1.00  0.00           C  
ATOM   3036  OE1 GLU A1035      18.341  56.077  99.012  1.00  0.00           O  
ATOM   3037  OE2 GLU A1035      19.784  54.428  98.815  1.00  0.00           O  
ATOM   3038  N   ALA A1036      15.359  52.764  94.405  1.00  0.00           N  
ATOM   3039  CA  ALA A1036      15.215  51.381  93.950  1.00  0.00           C  
ATOM   3040  C   ALA A1036      15.299  51.400  92.419  1.00  0.00           C  
ATOM   3041  O   ALA A1036      15.884  50.496  91.803  1.00  0.00           O  
ATOM   3042  CB  ALA A1036      13.864  50.812  94.403  1.00  0.00           C  
ATOM   3043  N   LEU A1037      14.717  52.453  91.830  1.00  0.00           N  
ATOM   3044  CA  LEU A1037      14.689  52.685  90.382  1.00  0.00           C  
ATOM   3045  C   LEU A1037      16.046  53.108  89.831  1.00  0.00           C  
ATOM   3046  O   LEU A1037      16.440  52.668  88.753  1.00  0.00           O  
ATOM   3047  CB  LEU A1037      13.638  53.744  90.041  1.00  0.00           C  
ATOM   3048  CG  LEU A1037      13.349  54.041  88.573  1.00  0.00           C  
ATOM   3049  CD1 LEU A1037      12.880  52.774  87.869  1.00  0.00           C  
ATOM   3050  CD2 LEU A1037      12.289  55.116  88.486  1.00  0.00           C  
ATOM   3051  N   LEU A1038      16.753  53.959  90.574  1.00  0.00           N  
ATOM   3052  CA  LEU A1038      18.083  54.434  90.185  1.00  0.00           C  
ATOM   3053  C   LEU A1038      19.114  53.330  90.410  1.00  0.00           C  
ATOM   3054  O   LEU A1038      20.239  53.406  89.904  1.00  0.00           O  
ATOM   3055  CB  LEU A1038      18.451  55.678  91.003  1.00  0.00           C  
ATOM   3056  CG  LEU A1038      17.678  56.969  90.709  1.00  0.00           C  
ATOM   3057  CD1 LEU A1038      18.099  58.053  91.692  1.00  0.00           C  
ATOM   3058  CD2 LEU A1038      17.950  57.421  89.275  1.00  0.00           C  
ATOM   3059  N   GLN A1039      18.730  52.314  91.186  1.00  0.00           N  
ATOM   3060  CA  GLN A1039      19.613  51.177  91.445  1.00  0.00           C  
ATOM   3061  C   GLN A1039      19.459  50.249  90.231  1.00  0.00           C  
ATOM   3062  O   GLN A1039      20.448  49.853  89.605  1.00  0.00           O  
ATOM   3063  CB  GLN A1039      19.211  50.451  92.744  1.00  0.00           C  
ATOM   3064  CG  GLN A1039      20.259  49.443  93.293  1.00  0.00           C  
ATOM   3065  CD  GLN A1039      21.617  50.087  93.633  1.00  0.00           C  
ATOM   3066  OE1 GLN A1039      21.694  51.067  94.390  1.00  0.00           O  
ATOM   3067  NE2 GLN A1039      22.693  49.526  93.077  1.00  0.00           N  
ATOM   3068  N   ALA A1052      18.207  49.947  89.885  1.00  0.00           N  
ATOM   3069  CA  ALA A1052      17.884  49.083  88.755  1.00  0.00           C  
ATOM   3070  C   ALA A1052      18.404  49.602  87.410  1.00  0.00           C  
ATOM   3071  O   ALA A1052      18.859  48.811  86.574  1.00  0.00           O  
ATOM   3072  CB  ALA A1052      16.371  48.882  88.678  1.00  0.00           C  
ATOM   3073  N   THR A1053      18.338  50.921  87.207  1.00  0.00           N  
ATOM   3074  CA  THR A1053      18.774  51.533  85.952  1.00  0.00           C  
ATOM   3075  C   THR A1053      20.229  51.967  85.938  1.00  0.00           C  
ATOM   3076  O   THR A1053      20.858  51.984  84.880  1.00  0.00           O  
ATOM   3077  CB  THR A1053      17.917  52.768  85.581  1.00  0.00           C  
ATOM   3078  OG1 THR A1053      18.209  53.846  86.477  1.00  0.00           O  
ATOM   3079  CG2 THR A1053      16.433  52.430  85.650  1.00  0.00           C  
ATOM   3080  N   GLU A1054      20.769  52.309  87.101  1.00  0.00           N  
ATOM   3081  CA  GLU A1054      22.157  52.768  87.200  1.00  0.00           C  
ATOM   3082  C   GLU A1054      22.253  54.185  86.636  1.00  0.00           C  
ATOM   3083  O   GLU A1054      23.345  54.713  86.411  1.00  0.00           O  
ATOM   3084  CB  GLU A1054      23.100  51.815  86.455  1.00  0.00           C  
ATOM   3085  CG  GLU A1054      22.996  50.376  86.938  1.00  0.00           C  
ATOM   3086  CD  GLU A1054      23.867  49.418  86.144  1.00  0.00           C  
ATOM   3087  OE1 GLU A1054      25.114  49.546  86.209  1.00  0.00           O  
ATOM   3088  OE2 GLU A1054      23.296  48.539  85.456  1.00  0.00           O  
ATOM   3089  N   ALA A1055      21.085  54.796  86.439  1.00  0.00           N  
ATOM   3090  CA  ALA A1055      20.971  56.143  85.889  1.00  0.00           C  
ATOM   3091  C   ALA A1055      21.680  57.182  86.760  1.00  0.00           C  
ATOM   3092  O   ALA A1055      21.530  57.187  87.979  1.00  0.00           O  
ATOM   3093  CB  ALA A1055      19.493  56.511  85.728  1.00  0.00           C  
ATOM   3094  N   ARG A1056      22.449  58.058  86.114  1.00  0.00           N  
ATOM   3095  CA  ARG A1056      23.196  59.124  86.789  1.00  0.00           C  
ATOM   3096  C   ARG A1056      22.483  60.477  86.665  1.00  0.00           C  
ATOM   3097  O   ARG A1056      21.360  60.553  86.158  1.00  0.00           O  
ATOM   3098  CB  ARG A1056      24.609  59.269  86.179  1.00  0.00           C  
ATOM   3099  CG  ARG A1056      25.601  58.133  86.438  1.00  0.00           C  
ATOM   3100  CD  ARG A1056      27.019  58.503  85.938  1.00  0.00           C  
ATOM   3101  NE  ARG A1056      28.006  57.442  86.174  1.00  0.00           N  
ATOM   3102  CZ  ARG A1056      28.110  56.321  85.456  1.00  0.00           C  
ATOM   3103  NH1 ARG A1056      27.294  56.094  84.434  1.00  0.00           N  
ATOM   3104  NH2 ARG A1056      29.024  55.411  85.768  1.00  0.00           N  
ATOM   3105  N   PRO A1057      23.119  61.566  87.144  1.00  0.00           N  
ATOM   3106  CA  PRO A1057      22.466  62.878  87.030  1.00  0.00           C  
ATOM   3107  C   PRO A1057      22.855  63.391  85.648  1.00  0.00           C  
ATOM   3108  O   PRO A1057      24.037  63.398  85.311  1.00  0.00           O  
ATOM   3109  CB  PRO A1057      23.140  63.709  88.128  1.00  0.00           C  
ATOM   3110  CG  PRO A1057      23.905  62.691  88.984  1.00  0.00           C  
ATOM   3111  CD  PRO A1057      24.322  61.657  87.992  1.00  0.00           C  
ATOM   3112  N   GLY A1058      21.880  63.811  84.852  1.00  0.00           N  
ATOM   3113  CA  GLY A1058      22.191  64.292  83.515  1.00  0.00           C  
ATOM   3114  C   GLY A1058      21.677  63.331  82.461  1.00  0.00           C  
ATOM   3115  O   GLY A1058      21.832  63.564  81.257  1.00  0.00           O  
ATOM   3116  N   ASP A1059      21.076  62.238  82.935  1.00  0.00           N  
ATOM   3117  CA  ASP A1059      20.484  61.204  82.083  1.00  0.00           C  
ATOM   3118  C   ASP A1059      19.000  61.494  82.026  1.00  0.00           C  
ATOM   3119  O   ASP A1059      18.505  62.387  82.704  1.00  0.00           O  
ATOM   3120  CB  ASP A1059      20.641  59.793  82.689  1.00  0.00           C  
ATOM   3121  CG  ASP A1059      22.100  59.348  82.852  1.00  0.00           C  
ATOM   3122  OD1 ASP A1059      22.308  58.185  83.273  1.00  0.00           O  
ATOM   3123  OD2 ASP A1059      23.031  60.139  82.574  1.00  0.00           O  
ATOM   3124  N   THR A1061      18.296  60.736  81.206  1.00  0.00           N  
ATOM   3125  CA  THR A1061      16.861  60.860  81.117  1.00  0.00           C  
ATOM   3126  C   THR A1061      16.413  59.410  80.965  1.00  0.00           C  
ATOM   3127  O   THR A1061      16.984  58.648  80.177  1.00  0.00           O  
ATOM   3128  CB  THR A1061      16.415  61.781  79.936  1.00  0.00           C  
ATOM   3129  OG1 THR A1061      15.058  62.200  80.148  1.00  0.00           O  
ATOM   3130  CG2 THR A1061      16.511  61.060  78.598  1.00  0.00           C  
ATOM   3131  N   LEU A1105      15.437  59.004  81.770  1.00  0.00           N  
ATOM   3132  CA  LEU A1105      14.940  57.636  81.701  1.00  0.00           C  
ATOM   3133  C   LEU A1105      13.785  57.550  80.694  1.00  0.00           C  
ATOM   3134  O   LEU A1105      12.970  58.471  80.610  1.00  0.00           O  
ATOM   3135  CB  LEU A1105      14.471  57.151  83.096  1.00  0.00           C  
ATOM   3136  CG  LEU A1105      15.343  57.158  84.368  1.00  0.00           C  
ATOM   3137  CD1 LEU A1105      14.726  56.203  85.383  1.00  0.00           C  
ATOM   3138  CD2 LEU A1105      16.761  56.717  84.077  1.00  0.00           C  
ATOM   3139  N   LEU A1106      13.735  56.466  79.913  1.00  0.00           N  
ATOM   3140  CA  LEU A1106      12.659  56.259  78.939  1.00  0.00           C  
ATOM   3141  C   LEU A1106      11.914  55.013  79.360  1.00  0.00           C  
ATOM   3142  O   LEU A1106      12.536  54.021  79.729  1.00  0.00           O  
ATOM   3143  CB  LEU A1106      13.227  56.102  77.522  1.00  0.00           C  
ATOM   3144  CG  LEU A1106      13.588  57.397  76.763  1.00  0.00           C  
ATOM   3145  CD1 LEU A1106      14.474  58.272  77.607  1.00  0.00           C  
ATOM   3146  CD2 LEU A1106      14.292  57.069  75.454  1.00  0.00           C  
ATOM   3147  N   PHE A1107      10.583  55.071  79.325  1.00  0.00           N  
ATOM   3148  CA  PHE A1107       9.751  53.943  79.755  1.00  0.00           C  
ATOM   3149  C   PHE A1107       8.648  53.584  78.763  1.00  0.00           C  
ATOM   3150  O   PHE A1107       8.117  54.447  78.045  1.00  0.00           O  
ATOM   3151  CB  PHE A1107       9.053  54.229  81.110  1.00  0.00           C  
ATOM   3152  CG  PHE A1107       9.935  54.885  82.168  1.00  0.00           C  
ATOM   3153  CD1 PHE A1107      10.219  56.256  82.118  1.00  0.00           C  
ATOM   3154  CD2 PHE A1107      10.457  54.126  83.229  1.00  0.00           C  
ATOM   3155  CE1 PHE A1107      11.010  56.860  83.103  1.00  0.00           C  
ATOM   3156  CE2 PHE A1107      11.253  54.720  84.223  1.00  0.00           C  
ATOM   3157  CZ  PHE A1107      11.530  56.092  84.159  1.00  0.00           C  
ATOM   3158  N   VAL A1109       8.327  52.289  78.740  1.00  0.00           N  
ATOM   3159  CA  VAL A1109       7.232  51.728  77.936  1.00  0.00           C  
ATOM   3160  C   VAL A1109       6.684  50.548  78.724  1.00  0.00           C  
ATOM   3161  O   VAL A1109       7.417  49.645  79.153  1.00  0.00           O  
ATOM   3162  CB  VAL A1109       7.632  51.232  76.499  1.00  0.00           C  
ATOM   3163  CG1 VAL A1109       8.557  50.058  76.581  1.00  0.00           C  
ATOM   3164  CG2 VAL A1109       6.369  50.816  75.718  1.00  0.00           C  
ATOM   3165  N   ALA A1110       5.380  50.598  78.944  1.00  0.00           N  
ATOM   3166  CA  ALA A1110       4.700  49.556  79.681  1.00  0.00           C  
ATOM   3167  C   ALA A1110       3.773  48.817  78.751  1.00  0.00           C  
ATOM   3168  O   ALA A1110       3.572  49.204  77.595  1.00  0.00           O  
ATOM   3169  CB  ALA A1110       3.913  50.155  80.828  1.00  0.00           C  
ATOM   3170  N   GLY A1112       3.199  47.749  79.274  1.00  0.00           N  
ATOM   3171  CA  GLY A1112       2.279  46.973  78.482  1.00  0.00           C  
ATOM   3172  C   GLY A1112       2.618  45.540  78.710  1.00  0.00           C  
ATOM   3173  O   GLY A1112       3.317  45.206  79.667  1.00  0.00           O  
ATOM   3174  N   PRO A1113       2.117  44.665  77.845  1.00  0.00           N  
ATOM   3175  CA  PRO A1113       2.404  43.243  77.991  1.00  0.00           C  
ATOM   3176  C   PRO A1113       3.895  42.967  78.241  1.00  0.00           C  
ATOM   3177  O   PRO A1113       4.635  43.778  78.798  1.00  0.00           O  
ATOM   3178  CB  PRO A1113       1.900  42.673  76.675  1.00  0.00           C  
ATOM   3179  CG  PRO A1113       0.681  43.515  76.397  1.00  0.00           C  
ATOM   3180  CD  PRO A1113       1.138  44.916  76.768  1.00  0.00           C  
ATOM   3181  N   ARG A1114       4.308  41.792  77.809  1.00  0.00           N  
ATOM   3182  CA  ARG A1114       5.668  41.277  77.945  1.00  0.00           C  
ATOM   3183  C   ARG A1114       6.523  41.654  76.727  1.00  0.00           C  
ATOM   3184  O   ARG A1114       7.389  42.538  76.775  1.00  0.00           O  
ATOM   3185  CB  ARG A1114       5.538  39.747  78.005  1.00  0.00           C  
ATOM   3186  CG  ARG A1114       4.194  39.215  77.353  1.00  0.00           C  
ATOM   3187  CD  ARG A1114       3.942  39.781  75.935  1.00  0.00           C  
ATOM   3188  NE  ARG A1114       2.529  39.990  75.615  1.00  0.00           N  
ATOM   3189  CZ  ARG A1114       2.091  40.782  74.634  1.00  0.00           C  
ATOM   3190  NH1 ARG A1114       2.961  41.439  73.879  1.00  0.00           N  
ATOM   3191  NH2 ARG A1114       0.785  40.943  74.424  1.00  0.00           N  
ATOM   3192  N   LYS A1115       6.260  40.922  75.645  1.00  0.00           N  
ATOM   3193  CA  LYS A1115       6.910  41.072  74.361  1.00  0.00           C  
ATOM   3194  C   LYS A1115       6.857  42.511  73.881  1.00  0.00           C  
ATOM   3195  O   LYS A1115       7.896  43.094  73.572  1.00  0.00           O  
ATOM   3196  CB  LYS A1115       6.223  40.144  73.337  1.00  0.00           C  
ATOM   3197  CG  LYS A1115       6.255  40.611  71.862  1.00  0.00           C  
ATOM   3198  CD  LYS A1115       5.078  41.538  71.474  1.00  0.00           C  
ATOM   3199  CE  LYS A1115       5.355  42.303  70.166  1.00  0.00           C  
ATOM   3200  NZ  LYS A1115       4.350  43.360  69.829  1.00  0.00           N  
ATOM   3201  N   VAL A1116       5.653  43.083  73.832  1.00  0.00           N  
ATOM   3202  CA  VAL A1116       5.478  44.459  73.367  1.00  0.00           C  
ATOM   3203  C   VAL A1116       6.282  45.505  74.135  1.00  0.00           C  
ATOM   3204  O   VAL A1116       6.784  46.449  73.535  1.00  0.00           O  
ATOM   3205  CB  VAL A1116       4.002  44.884  73.370  1.00  0.00           C  
ATOM   3206  CG1 VAL A1116       3.226  44.127  72.319  1.00  0.00           C  
ATOM   3207  CG2 VAL A1116       3.422  44.630  74.718  1.00  0.00           C  
ATOM   3208  N   ALA A1117       6.401  45.349  75.454  1.00  0.00           N  
ATOM   3209  CA  ALA A1117       7.172  46.304  76.257  1.00  0.00           C  
ATOM   3210  C   ALA A1117       8.627  46.207  75.838  1.00  0.00           C  
ATOM   3211  O   ALA A1117       9.307  47.224  75.697  1.00  0.00           O  
ATOM   3212  CB  ALA A1117       7.053  45.987  77.737  1.00  0.00           C  
ATOM   3213  N   ALA A1118       9.108  44.982  75.644  1.00  0.00           N  
ATOM   3214  CA  ALA A1118      10.491  44.788  75.225  1.00  0.00           C  
ATOM   3215  C   ALA A1118      10.745  45.155  73.757  1.00  0.00           C  
ATOM   3216  O   ALA A1118      11.722  45.852  73.476  1.00  0.00           O  
ATOM   3217  CB  ALA A1118      10.936  43.349  75.492  1.00  0.00           C  
ATOM   3218  N   THR A1124       9.900  44.714  72.821  1.00  0.00           N  
ATOM   3219  CA  THR A1124      10.154  45.076  71.440  1.00  0.00           C  
ATOM   3220  C   THR A1124      10.054  46.579  71.212  1.00  0.00           C  
ATOM   3221  O   THR A1124      10.975  47.187  70.675  1.00  0.00           O  
ATOM   3222  CB  THR A1124       9.241  44.320  70.452  1.00  0.00           C  
ATOM   3223  OG1 THR A1124       8.901  45.173  69.343  1.00  0.00           O  
ATOM   3224  CG2 THR A1124       8.012  43.859  71.135  1.00  0.00           C  
ATOM   3225  N   ALA A1125       8.953  47.188  71.638  1.00  0.00           N  
ATOM   3226  CA  ALA A1125       8.761  48.629  71.473  1.00  0.00           C  
ATOM   3227  C   ALA A1125       9.898  49.464  72.056  1.00  0.00           C  
ATOM   3228  O   ALA A1125      10.451  50.304  71.358  1.00  0.00           O  
ATOM   3229  CB  ALA A1125       7.446  49.044  72.095  1.00  0.00           C  
ATOM   3230  N   LEU A1126      10.239  49.252  73.327  1.00  0.00           N  
ATOM   3231  CA  LEU A1126      11.325  50.024  73.951  1.00  0.00           C  
ATOM   3232  C   LEU A1126      12.653  49.550  73.360  1.00  0.00           C  
ATOM   3233  O   LEU A1126      13.703  50.160  73.578  1.00  0.00           O  
ATOM   3234  CB  LEU A1126      11.316  49.844  75.476  1.00  0.00           C  
ATOM   3235  CG  LEU A1126      11.989  50.802  76.493  1.00  0.00           C  
ATOM   3236  CD1 LEU A1126      13.421  50.372  76.722  1.00  0.00           C  
ATOM   3237  CD2 LEU A1126      11.914  52.269  76.046  1.00  0.00           C  
ATOM   3238  N   GLY A1127      12.599  48.453  72.607  1.00  0.00           N  
ATOM   3239  CA  GLY A1127      13.794  47.947  71.946  1.00  0.00           C  
ATOM   3240  C   GLY A1127      14.025  48.764  70.674  1.00  0.00           C  
ATOM   3241  O   GLY A1127      15.149  49.171  70.366  1.00  0.00           O  
ATOM   3242  N   ALA A1128      12.956  49.008  69.925  1.00  0.00           N  
ATOM   3243  CA  ALA A1128      13.064  49.816  68.725  1.00  0.00           C  
ATOM   3244  C   ALA A1128      13.415  51.272  69.095  1.00  0.00           C  
ATOM   3245  O   ALA A1128      14.320  51.866  68.490  1.00  0.00           O  
ATOM   3246  CB  ALA A1128      11.758  49.761  67.939  1.00  0.00           C  
ATOM   3247  N   VAL A1129      12.720  51.849  70.079  1.00  0.00           N  
ATOM   3248  CA  VAL A1129      13.034  53.214  70.472  1.00  0.00           C  
ATOM   3249  C   VAL A1129      14.501  53.301  70.939  1.00  0.00           C  
ATOM   3250  O   VAL A1129      15.130  54.371  70.837  1.00  0.00           O  
ATOM   3251  CB  VAL A1129      12.049  53.775  71.559  1.00  0.00           C  
ATOM   3252  CG1 VAL A1129      10.603  53.602  71.090  1.00  0.00           C  
ATOM   3253  CG2 VAL A1129      12.284  53.121  72.892  1.00  0.00           C  
ATOM   3254  N   ARG A1130      15.059  52.187  71.418  1.00  0.00           N  
ATOM   3255  CA  ARG A1130      16.456  52.184  71.839  1.00  0.00           C  
ATOM   3256  C   ARG A1130      17.394  52.398  70.634  1.00  0.00           C  
ATOM   3257  O   ARG A1130      18.480  52.996  70.754  1.00  0.00           O  
ATOM   3258  CB  ARG A1130      16.800  50.863  72.512  1.00  0.00           C  
ATOM   3259  CG  ARG A1130      18.286  50.633  72.584  1.00  0.00           C  
ATOM   3260  CD  ARG A1130      18.658  49.615  73.599  1.00  0.00           C  
ATOM   3261  NE  ARG A1130      20.093  49.370  73.567  1.00  0.00           N  
ATOM   3262  CZ  ARG A1130      20.730  48.771  72.558  1.00  0.00           C  
ATOM   3263  NH1 ARG A1130      22.051  48.594  72.628  1.00  0.00           N  
ATOM   3264  NH2 ARG A1130      20.044  48.348  71.485  1.00  0.00           N  
ATOM   3265  N   LEU A1131      16.987  51.888  69.475  1.00  0.00           N  
ATOM   3266  CA  LEU A1131      17.787  52.055  68.260  1.00  0.00           C  
ATOM   3267  C   LEU A1131      17.666  53.514  67.783  1.00  0.00           C  
ATOM   3268  O   LEU A1131      18.674  54.191  67.558  1.00  0.00           O  
ATOM   3269  CB  LEU A1131      17.304  51.098  67.147  1.00  0.00           C  
ATOM   3270  CG  LEU A1131      17.872  49.675  67.012  1.00  0.00           C  
ATOM   3271  CD1 LEU A1131      19.033  49.441  67.964  1.00  0.00           C  
ATOM   3272  CD2 LEU A1131      16.770  48.691  67.277  1.00  0.00           C  
ATOM   3273  N   ARG A1132      16.431  53.986  67.628  1.00  0.00           N  
ATOM   3274  CA  ARG A1132      16.196  55.361  67.218  1.00  0.00           C  
ATOM   3275  C   ARG A1132      16.932  56.362  68.109  1.00  0.00           C  
ATOM   3276  O   ARG A1132      17.588  57.277  67.615  1.00  0.00           O  
ATOM   3277  CB  ARG A1132      14.711  55.674  67.263  1.00  0.00           C  
ATOM   3278  CG  ARG A1132      14.042  55.368  65.985  1.00  0.00           C  
ATOM   3279  CD  ARG A1132      13.882  56.633  65.172  1.00  0.00           C  
ATOM   3280  NE  ARG A1132      13.834  56.380  63.730  1.00  0.00           N  
ATOM   3281  CZ  ARG A1132      13.199  55.364  63.142  1.00  0.00           C  
ATOM   3282  NH1 ARG A1132      12.531  54.463  63.858  1.00  0.00           N  
ATOM   3283  NH2 ARG A1132      13.239  55.242  61.821  1.00  0.00           N  
ATOM   3284  N   ALA A1133      16.813  56.200  69.422  1.00  0.00           N  
ATOM   3285  CA  ALA A1133      17.492  57.103  70.341  1.00  0.00           C  
ATOM   3286  C   ALA A1133      19.005  57.166  70.049  1.00  0.00           C  
ATOM   3287  O   ALA A1133      19.574  58.252  69.925  1.00  0.00           O  
ATOM   3288  CB  ALA A1133      17.237  56.679  71.803  1.00  0.00           C  
ATOM   3289  N   ALA A1134      19.655  56.012  69.924  1.00  0.00           N  
ATOM   3290  CA  ALA A1134      21.085  55.975  69.636  1.00  0.00           C  
ATOM   3291  C   ALA A1134      21.425  56.824  68.408  1.00  0.00           C  
ATOM   3292  O   ALA A1134      22.508  57.412  68.322  1.00  0.00           O  
ATOM   3293  CB  ALA A1134      21.516  54.547  69.414  1.00  0.00           C  
ATOM   3294  N   ASP A1135      20.497  56.873  67.458  1.00  0.00           N  
ATOM   3295  CA  ASP A1135      20.686  57.663  66.248  1.00  0.00           C  
ATOM   3296  C   ASP A1135      20.521  59.134  66.581  1.00  0.00           C  
ATOM   3297  O   ASP A1135      21.446  59.924  66.396  1.00  0.00           O  
ATOM   3298  CB  ASP A1135      19.663  57.274  65.179  1.00  0.00           C  
ATOM   3299  CG  ASP A1135      20.100  56.069  64.371  1.00  0.00           C  
ATOM   3300  OD1 ASP A1135      19.214  55.291  63.944  1.00  0.00           O  
ATOM   3301  OD2 ASP A1135      21.328  55.910  64.157  1.00  0.00           O  
ATOM   3302  N   LEU A1136      19.347  59.507  67.075  1.00  0.00           N  
ATOM   3303  CA  LEU A1136      19.121  60.911  67.411  1.00  0.00           C  
ATOM   3304  C   LEU A1136      20.228  61.450  68.302  1.00  0.00           C  
ATOM   3305  O   LEU A1136      20.824  62.466  68.002  1.00  0.00           O  
ATOM   3306  CB  LEU A1136      17.764  61.118  68.110  1.00  0.00           C  
ATOM   3307  CG  LEU A1136      16.505  60.619  67.407  1.00  0.00           C  
ATOM   3308  CD1 LEU A1136      15.319  61.393  67.921  1.00  0.00           C  
ATOM   3309  CD2 LEU A1136      16.627  60.804  65.922  1.00  0.00           C  
ATOM   3310  N   LEU A1137      20.515  60.764  69.393  1.00  0.00           N  
ATOM   3311  CA  LEU A1137      21.556  61.227  70.297  1.00  0.00           C  
ATOM   3312  C   LEU A1137      22.918  60.944  69.696  1.00  0.00           C  
ATOM   3313  O   LEU A1137      23.958  61.061  70.357  1.00  0.00           O  
ATOM   3314  CB  LEU A1137      21.392  60.566  71.671  1.00  0.00           C  
ATOM   3315  CG  LEU A1137      19.934  60.661  72.156  1.00  0.00           C  
ATOM   3316  CD1 LEU A1137      19.835  60.154  73.580  1.00  0.00           C  
ATOM   3317  CD2 LEU A1137      19.437  62.093  72.048  1.00  0.00           C  
ATOM   3318  N   GLY A1138      22.884  60.594  68.415  1.00  0.00           N  
ATOM   3319  CA  GLY A1138      24.096  60.286  67.684  1.00  0.00           C  
ATOM   3320  C   GLY A1138      25.144  59.744  68.606  1.00  0.00           C  
ATOM   3321  O   GLY A1138      26.165  60.374  68.860  1.00  0.00           O  
ATOM   3322  N   LEU A1139      24.875  58.562  69.121  1.00  0.00           N  
ATOM   3323  CA  LEU A1139      25.801  57.968  70.037  1.00  0.00           C  
ATOM   3324  C   LEU A1139      26.888  57.238  69.280  1.00  0.00           C  
ATOM   3325  O   LEU A1139      26.654  56.634  68.232  1.00  0.00           O  
ATOM   3326  CB  LEU A1139      25.044  57.047  71.016  1.00  0.00           C  
ATOM   3327  CG  LEU A1139      23.976  57.803  71.844  1.00  0.00           C  
ATOM   3328  CD1 LEU A1139      22.980  56.828  72.466  1.00  0.00           C  
ATOM   3329  CD2 LEU A1139      24.664  58.670  72.900  1.00  0.00           C  
ATOM   3330  N   LYS A1140      28.098  57.351  69.812  1.00  0.00           N  
ATOM   3331  CA  LYS A1140      29.253  56.697  69.240  1.00  0.00           C  
ATOM   3332  C   LYS A1140      28.936  55.221  68.891  1.00  0.00           C  
ATOM   3333  O   LYS A1140      28.692  54.361  69.755  1.00  0.00           O  
ATOM   3334  CB  LYS A1140      30.438  56.780  70.218  1.00  0.00           C  
ATOM   3335  CG  LYS A1140      31.709  56.135  69.676  1.00  0.00           C  
ATOM   3336  CD  LYS A1140      32.897  56.235  70.627  1.00  0.00           C  
ATOM   3337  CE  LYS A1140      34.069  55.457  70.051  1.00  0.00           C  
ATOM   3338  NZ  LYS A1140      34.121  55.610  68.560  1.00  0.00           N  
ATOM   3339  N   ARG A1141      28.936  54.953  67.597  1.00  0.00           N  
ATOM   3340  CA  ARG A1141      28.679  53.627  67.097  1.00  0.00           C  
ATOM   3341  C   ARG A1141      29.789  53.359  66.093  1.00  0.00           C  
ATOM   3342  O   ARG A1141      29.670  53.686  64.901  1.00  0.00           O  
ATOM   3343  CB  ARG A1141      27.304  53.595  66.436  1.00  0.00           C  
ATOM   3344  CG  ARG A1141      26.214  53.983  67.398  1.00  0.00           C  
ATOM   3345  CD  ARG A1141      24.984  54.458  66.669  1.00  0.00           C  
ATOM   3346  NE  ARG A1141      24.027  53.388  66.392  1.00  0.00           N  
ATOM   3347  CZ  ARG A1141      22.779  53.612  65.977  1.00  0.00           C  
ATOM   3348  NH1 ARG A1141      22.367  54.860  65.795  1.00  0.00           N  
ATOM   3349  NH2 ARG A1141      21.936  52.604  65.766  1.00  0.00           N  
ATOM   3350  N   GLU A1142      30.882  52.791  66.591  1.00  0.00           N  
ATOM   3351  CA  GLU A1142      32.031  52.506  65.748  1.00  0.00           C  
ATOM   3352  C   GLU A1142      32.422  51.051  65.870  1.00  0.00           C  
ATOM   3353  O   GLU A1142      32.076  50.376  66.846  1.00  0.00           O  
ATOM   3354  CB  GLU A1142      33.206  53.401  66.162  1.00  0.00           C  
ATOM   3355  CG  GLU A1142      34.585  53.019  65.587  1.00  0.00           C  
ATOM   3356  CD  GLU A1142      34.759  53.340  64.093  1.00  0.00           C  
ATOM   3357  OE1 GLU A1142      35.925  53.356  63.602  1.00  0.00           O  
ATOM   3358  OE2 GLU A1142      33.733  53.570  63.412  1.00  0.00           O  
ATOM   3359  N   GLY A1143      33.137  50.585  64.851  1.00  0.00           N  
ATOM   3360  CA  GLY A1143      33.624  49.222  64.794  1.00  0.00           C  
ATOM   3361  C   GLY A1143      32.562  48.166  64.595  1.00  0.00           C  
ATOM   3362  O   GLY A1143      31.401  48.444  64.270  1.00  0.00           O  
ATOM   3363  N   PHE A1153      32.970  46.928  64.825  1.00  0.00           N  
ATOM   3364  CA  PHE A1153      32.079  45.812  64.640  1.00  0.00           C  
ATOM   3365  C   PHE A1153      31.834  45.070  65.931  1.00  0.00           C  
ATOM   3366  O   PHE A1153      32.765  44.759  66.686  1.00  0.00           O  
ATOM   3367  CB  PHE A1153      32.670  44.873  63.590  1.00  0.00           C  
ATOM   3368  CG  PHE A1153      33.094  45.579  62.332  1.00  0.00           C  
ATOM   3369  CD1 PHE A1153      34.434  45.795  62.059  1.00  0.00           C  
ATOM   3370  CD2 PHE A1153      32.147  46.029  61.416  1.00  0.00           C  
ATOM   3371  CE1 PHE A1153      34.827  46.440  60.891  1.00  0.00           C  
ATOM   3372  CE2 PHE A1153      32.542  46.680  60.242  1.00  0.00           C  
ATOM   3373  CZ  PHE A1153      33.887  46.878  59.989  1.00  0.00           C  
ATOM   3374  N   ARG A1154      30.567  44.785  66.181  1.00  0.00           N  
ATOM   3375  CA  ARG A1154      30.201  44.047  67.378  1.00  0.00           C  
ATOM   3376  C   ARG A1154      29.344  42.825  67.039  1.00  0.00           C  
ATOM   3377  O   ARG A1154      28.151  42.938  66.764  1.00  0.00           O  
ATOM   3378  CB  ARG A1154      29.482  44.991  68.342  1.00  0.00           C  
ATOM   3379  CG  ARG A1154      30.363  46.168  68.688  1.00  0.00           C  
ATOM   3380  CD  ARG A1154      31.248  45.837  69.849  1.00  0.00           C  
ATOM   3381  NE  ARG A1154      30.369  45.619  70.990  1.00  0.00           N  
ATOM   3382  CZ  ARG A1154      30.711  45.742  72.269  1.00  0.00           C  
ATOM   3383  NH1 ARG A1154      31.955  46.088  72.614  1.00  0.00           N  
ATOM   3384  NH2 ARG A1154      29.785  45.534  73.201  1.00  0.00           N  
ATOM   3385  N   PHE A1155      29.988  41.665  67.040  1.00  0.00           N  
ATOM   3386  CA  PHE A1155      29.328  40.406  66.739  1.00  0.00           C  
ATOM   3387  C   PHE A1155      28.793  39.733  67.986  1.00  0.00           C  
ATOM   3388  O   PHE A1155      29.337  39.888  69.083  1.00  0.00           O  
ATOM   3389  CB  PHE A1155      30.309  39.397  66.142  1.00  0.00           C  
ATOM   3390  CG  PHE A1155      30.742  39.683  64.721  1.00  0.00           C  
ATOM   3391  CD1 PHE A1155      31.939  40.344  64.460  1.00  0.00           C  
ATOM   3392  CD2 PHE A1155      30.020  39.175  63.646  1.00  0.00           C  
ATOM   3393  CE1 PHE A1155      32.418  40.478  63.143  1.00  0.00           C  
ATOM   3394  CE2 PHE A1155      30.491  39.308  62.332  1.00  0.00           C  
ATOM   3395  CZ  PHE A1155      31.696  39.959  62.083  1.00  0.00           C  
ATOM   3396  N   LEU A1156      27.735  38.962  67.821  1.00  0.00           N  
ATOM   3397  CA  LEU A1156      27.229  38.170  68.931  1.00  0.00           C  
ATOM   3398  C   LEU A1156      26.386  37.002  68.432  1.00  0.00           C  
ATOM   3399  O   LEU A1156      25.701  37.101  67.412  1.00  0.00           O  
ATOM   3400  CB  LEU A1156      26.381  38.994  69.901  1.00  0.00           C  
ATOM   3401  CG  LEU A1156      25.016  39.446  69.380  1.00  0.00           C  
ATOM   3402  CD1 LEU A1156      23.991  39.359  70.473  1.00  0.00           C  
ATOM   3403  CD2 LEU A1156      25.135  40.872  68.837  1.00  0.00           C  
ATOM   3404  N   TRP A1157      26.443  35.896  69.170  1.00  0.00           N  
ATOM   3405  CA  TRP A1157      25.652  34.730  68.868  1.00  0.00           C  
ATOM   3406  C   TRP A1157      24.367  34.835  69.660  1.00  0.00           C  
ATOM   3407  O   TRP A1157      24.437  35.082  70.842  1.00  0.00           O  
ATOM   3408  CB  TRP A1157      26.382  33.495  69.351  1.00  0.00           C  
ATOM   3409  CG  TRP A1157      27.589  33.155  68.571  1.00  0.00           C  
ATOM   3410  CD1 TRP A1157      28.887  33.167  69.007  1.00  0.00           C  
ATOM   3411  CD2 TRP A1157      27.628  32.739  67.198  1.00  0.00           C  
ATOM   3412  NE1 TRP A1157      29.737  32.786  67.989  1.00  0.00           N  
ATOM   3413  CE2 TRP A1157      28.993  32.521  66.866  1.00  0.00           C  
ATOM   3414  CE3 TRP A1157      26.648  32.530  66.218  1.00  0.00           C  
ATOM   3415  CZ2 TRP A1157      29.397  32.106  65.591  1.00  0.00           C  
ATOM   3416  CZ3 TRP A1157      27.057  32.105  64.938  1.00  0.00           C  
ATOM   3417  CH2 TRP A1157      28.419  31.901  64.647  1.00  0.00           C  
ATOM   3418  N   VAL A1158      23.205  34.701  69.022  1.00  0.00           N  
ATOM   3419  CA  VAL A1158      21.928  34.677  69.739  1.00  0.00           C  
ATOM   3420  C   VAL A1158      21.563  33.182  69.635  1.00  0.00           C  
ATOM   3421  O   VAL A1158      21.304  32.647  68.544  1.00  0.00           O  
ATOM   3422  CB  VAL A1158      20.820  35.518  69.067  1.00  0.00           C  
ATOM   3423  CG1 VAL A1158      19.463  35.190  69.698  1.00  0.00           C  
ATOM   3424  CG2 VAL A1158      21.092  37.011  69.259  1.00  0.00           C  
ATOM   3425  N   VAL A1159      21.585  32.514  70.780  1.00  0.00           N  
ATOM   3426  CA  VAL A1159      21.317  31.097  70.866  1.00  0.00           C  
ATOM   3427  C   VAL A1159      20.009  30.761  71.585  1.00  0.00           C  
ATOM   3428  O   VAL A1159      19.252  31.635  71.992  1.00  0.00           O  
ATOM   3429  CB  VAL A1159      22.481  30.394  71.598  1.00  0.00           C  
ATOM   3430  CG1 VAL A1159      23.799  30.791  70.960  1.00  0.00           C  
ATOM   3431  CG2 VAL A1159      22.481  30.780  73.066  1.00  0.00           C  
ATOM   3432  N   ASP A1160      19.744  29.468  71.724  1.00  0.00           N  
ATOM   3433  CA  ASP A1160      18.552  29.006  72.410  1.00  0.00           C  
ATOM   3434  C   ASP A1160      17.236  29.557  71.884  1.00  0.00           C  
ATOM   3435  O   ASP A1160      16.296  29.792  72.649  1.00  0.00           O  
ATOM   3436  CB  ASP A1160      18.710  29.283  73.900  1.00  0.00           C  
ATOM   3437  CG  ASP A1160      19.874  28.522  74.488  1.00  0.00           C  
ATOM   3438  OD1 ASP A1160      20.522  29.009  75.438  1.00  0.00           O  
ATOM   3439  OD2 ASP A1160      20.147  27.423  73.974  1.00  0.00           O  
ATOM   3440  N   PHE A1161      17.168  29.755  70.571  1.00  0.00           N  
ATOM   3441  CA  PHE A1161      15.935  30.229  69.958  1.00  0.00           C  
ATOM   3442  C   PHE A1161      14.871  29.172  70.239  1.00  0.00           C  
ATOM   3443  O   PHE A1161      15.179  28.035  70.620  1.00  0.00           O  
ATOM   3444  CB  PHE A1161      16.062  30.331  68.442  1.00  0.00           C  
ATOM   3445  CG  PHE A1161      16.588  31.638  67.944  1.00  0.00           C  
ATOM   3446  CD1 PHE A1161      17.950  31.902  67.939  1.00  0.00           C  
ATOM   3447  CD2 PHE A1161      15.725  32.563  67.360  1.00  0.00           C  
ATOM   3448  CE1 PHE A1161      18.449  33.054  67.351  1.00  0.00           C  
ATOM   3449  CE2 PHE A1161      16.215  33.727  66.766  1.00  0.00           C  
ATOM   3450  CZ  PHE A1161      17.583  33.971  66.760  1.00  0.00           C  
ATOM   3451  N   PRO A1162      13.595  29.536  70.064  1.00  0.00           N  
ATOM   3452  CA  PRO A1162      12.527  28.558  70.302  1.00  0.00           C  
ATOM   3453  C   PRO A1162      12.339  27.796  68.991  1.00  0.00           C  
ATOM   3454  O   PRO A1162      12.513  28.370  67.918  1.00  0.00           O  
ATOM   3455  CB  PRO A1162      11.334  29.439  70.641  1.00  0.00           C  
ATOM   3456  CG  PRO A1162      11.569  30.633  69.765  1.00  0.00           C  
ATOM   3457  CD  PRO A1162      13.047  30.898  69.909  1.00  0.00           C  
ATOM   3458  N   LEU A1163      12.003  26.514  69.072  1.00  0.00           N  
ATOM   3459  CA  LEU A1163      11.799  25.708  67.873  1.00  0.00           C  
ATOM   3460  C   LEU A1163      10.732  26.268  66.913  1.00  0.00           C  
ATOM   3461  O   LEU A1163      10.949  26.369  65.695  1.00  0.00           O  
ATOM   3462  CB  LEU A1163      11.416  24.282  68.267  1.00  0.00           C  
ATOM   3463  CG  LEU A1163      11.367  23.240  67.137  1.00  0.00           C  
ATOM   3464  CD1 LEU A1163      12.779  22.827  66.749  1.00  0.00           C  
ATOM   3465  CD2 LEU A1163      10.586  22.026  67.604  1.00  0.00           C  
ATOM   3466  N   LEU A1189       9.574  26.625  67.454  1.00  0.00           N  
ATOM   3467  CA  LEU A1189       8.507  27.155  66.611  1.00  0.00           C  
ATOM   3468  C   LEU A1189       8.273  28.656  66.743  1.00  0.00           C  
ATOM   3469  O   LEU A1189       9.058  29.380  67.357  1.00  0.00           O  
ATOM   3470  CB  LEU A1189       7.197  26.405  66.901  1.00  0.00           C  
ATOM   3471  CG  LEU A1189       7.178  24.880  66.716  1.00  0.00           C  
ATOM   3472  CD1 LEU A1189       5.817  24.341  67.122  1.00  0.00           C  
ATOM   3473  CD2 LEU A1189       7.479  24.518  65.276  1.00  0.00           C  
ATOM   3474  N   GLU A1190       7.182  29.103  66.131  1.00  0.00           N  
ATOM   3475  CA  GLU A1190       6.748  30.494  66.143  1.00  0.00           C  
ATOM   3476  C   GLU A1190       5.289  30.408  65.723  1.00  0.00           C  
ATOM   3477  O   GLU A1190       4.939  29.627  64.828  1.00  0.00           O  
ATOM   3478  CB  GLU A1190       7.530  31.331  65.137  1.00  0.00           C  
ATOM   3479  CG  GLU A1190       6.884  32.663  64.860  1.00  0.00           C  
ATOM   3480  CD  GLU A1190       7.553  33.383  63.723  1.00  0.00           C  
ATOM   3481  OE1 GLU A1190       8.648  33.927  63.957  1.00  0.00           O  
ATOM   3482  OE2 GLU A1190       7.001  33.394  62.596  1.00  0.00           O  
ATOM   3483  N   TRP A1321       4.439  31.197  66.373  1.00  0.00           N  
ATOM   3484  CA  TRP A1321       3.021  31.171  66.063  1.00  0.00           C  
ATOM   3485  C   TRP A1321       2.655  32.009  64.854  1.00  0.00           C  
ATOM   3486  O   TRP A1321       3.042  33.170  64.753  1.00  0.00           O  
ATOM   3487  CB  TRP A1321       2.203  31.614  67.293  1.00  0.00           C  
ATOM   3488  CG  TRP A1321       0.708  31.678  67.047  1.00  0.00           C  
ATOM   3489  CD1 TRP A1321      -0.020  32.779  66.673  1.00  0.00           C  
ATOM   3490  CD2 TRP A1321      -0.221  30.581  67.079  1.00  0.00           C  
ATOM   3491  NE1 TRP A1321      -1.340  32.436  66.466  1.00  0.00           N  
ATOM   3492  CE2 TRP A1321      -1.493  31.095  66.705  1.00  0.00           C  
ATOM   3493  CE3 TRP A1321      -0.104  29.213  67.383  1.00  0.00           C  
ATOM   3494  CZ2 TRP A1321      -2.636  30.291  66.624  1.00  0.00           C  
ATOM   3495  CZ3 TRP A1321      -1.243  28.412  67.303  1.00  0.00           C  
ATOM   3496  CH2 TRP A1321      -2.494  28.958  66.924  1.00  0.00           C  
ATOM   3497  N   ASP A1322       1.927  31.392  63.928  1.00  0.00           N  
ATOM   3498  CA  ASP A1322       1.459  32.073  62.729  1.00  0.00           C  
ATOM   3499  C   ASP A1322       0.042  32.533  63.097  1.00  0.00           C  
ATOM   3500  O   ASP A1322      -0.840  31.701  63.360  1.00  0.00           O  
ATOM   3501  CB  ASP A1322       1.424  31.104  61.539  1.00  0.00           C  
ATOM   3502  CG  ASP A1322       1.171  31.809  60.206  1.00  0.00           C  
ATOM   3503  OD1 ASP A1322       0.109  32.450  60.058  1.00  0.00           O  
ATOM   3504  OD2 ASP A1322       2.036  31.718  59.304  1.00  0.00           O  
ATOM   3505  N   GLU A1385      -0.163  33.852  63.141  1.00  0.00           N  
ATOM   3506  CA  GLU A1385      -1.460  34.422  63.497  1.00  0.00           C  
ATOM   3507  C   GLU A1385      -2.481  34.412  62.362  1.00  0.00           C  
ATOM   3508  O   GLU A1385      -3.662  34.157  62.598  1.00  0.00           O  
ATOM   3509  CB  GLU A1385      -1.286  35.854  64.013  1.00  0.00           C  
ATOM   3510  CG  GLU A1385      -2.599  36.508  64.433  1.00  0.00           C  
ATOM   3511  CD  GLU A1385      -2.414  37.855  65.134  1.00  0.00           C  
ATOM   3512  OE1 GLU A1385      -3.438  38.489  65.491  1.00  0.00           O  
ATOM   3513  OE2 GLU A1385      -1.250  38.274  65.333  1.00  0.00           O  
ATOM   3514  N   GLU A1386      -2.024  34.691  61.140  1.00  0.00           N  
ATOM   3515  CA  GLU A1386      -2.887  34.715  59.949  1.00  0.00           C  
ATOM   3516  C   GLU A1386      -3.323  33.306  59.504  1.00  0.00           C  
ATOM   3517  O   GLU A1386      -4.100  33.153  58.557  1.00  0.00           O  
ATOM   3518  CB  GLU A1386      -2.176  35.434  58.787  1.00  0.00           C  
ATOM   3519  CG  GLU A1386      -0.689  35.091  58.607  1.00  0.00           C  
ATOM   3520  CD  GLU A1386       0.231  35.782  59.625  1.00  0.00           C  
ATOM   3521  OE1 GLU A1386       1.465  35.698  59.460  1.00  0.00           O  
ATOM   3522  OE2 GLU A1386      -0.267  36.407  60.589  1.00  0.00           O  
ATOM   3523  N   GLU A1387      -2.786  32.293  60.185  1.00  0.00           N  
ATOM   3524  CA  GLU A1387      -3.105  30.873  59.981  1.00  0.00           C  
ATOM   3525  C   GLU A1387      -2.905  30.323  61.397  1.00  0.00           C  
ATOM   3526  O   GLU A1387      -1.778  30.069  61.821  1.00  0.00           O  
ATOM   3527  CB  GLU A1387      -2.134  30.168  59.016  1.00  0.00           C  
ATOM   3528  CG  GLU A1387      -2.436  30.328  57.532  1.00  0.00           C  
ATOM   3529  CD  GLU A1387      -1.952  31.657  56.975  1.00  0.00           C  
ATOM   3530  OE1 GLU A1387      -0.750  31.968  57.137  1.00  0.00           O  
ATOM   3531  OE2 GLU A1387      -2.769  32.386  56.369  1.00  0.00           O  
ATOM   3532  N   GLU A1388      -4.001  30.174  62.128  1.00  0.00           N  
ATOM   3533  CA  GLU A1388      -3.977  29.703  63.512  1.00  0.00           C  
ATOM   3534  C   GLU A1388      -3.225  28.392  63.783  1.00  0.00           C  
ATOM   3535  O   GLU A1388      -3.821  27.434  64.308  1.00  0.00           O  
ATOM   3536  CB  GLU A1388      -5.423  29.517  64.009  1.00  0.00           C  
ATOM   3537  CG  GLU A1388      -6.381  30.668  63.700  1.00  0.00           C  
ATOM   3538  CD  GLU A1388      -6.009  31.944  64.432  1.00  0.00           C  
ATOM   3539  OE1 GLU A1388      -5.969  31.918  65.685  1.00  0.00           O  
ATOM   3540  OE2 GLU A1388      -5.758  32.964  63.754  1.00  0.00           O  
ATOM   3541  N   ALA A1389      -1.930  28.357  63.454  1.00  0.00           N  
ATOM   3542  CA  ALA A1389      -1.087  27.168  63.661  1.00  0.00           C  
ATOM   3543  C   ALA A1389       0.388  27.543  63.844  1.00  0.00           C  
ATOM   3544  O   ALA A1389       0.766  28.705  63.662  1.00  0.00           O  
ATOM   3545  CB  ALA A1389      -1.233  26.211  62.476  1.00  0.00           C  
ATOM   3546  N   TRP A1390       1.215  26.561  64.206  1.00  0.00           N  
ATOM   3547  CA  TRP A1390       2.647  26.811  64.382  1.00  0.00           C  
ATOM   3548  C   TRP A1390       3.429  26.623  63.093  1.00  0.00           C  
ATOM   3549  O   TRP A1390       3.082  25.789  62.252  1.00  0.00           O  
ATOM   3550  CB  TRP A1390       3.274  25.868  65.410  1.00  0.00           C  
ATOM   3551  CG  TRP A1390       2.751  26.007  66.781  1.00  0.00           C  
ATOM   3552  CD1 TRP A1390       1.721  25.312  67.337  1.00  0.00           C  
ATOM   3553  CD2 TRP A1390       3.224  26.907  67.792  1.00  0.00           C  
ATOM   3554  NE1 TRP A1390       1.521  25.719  68.637  1.00  0.00           N  
ATOM   3555  CE2 TRP A1390       2.429  26.699  68.941  1.00  0.00           C  
ATOM   3556  CE3 TRP A1390       4.242  27.873  67.838  1.00  0.00           C  
ATOM   3557  CZ2 TRP A1390       2.618  27.421  70.129  1.00  0.00           C  
ATOM   3558  CZ3 TRP A1390       4.432  28.596  69.020  1.00  0.00           C  
ATOM   3559  CH2 TRP A1390       3.618  28.362  70.148  1.00  0.00           C  
ATOM   3560  N   THR A1391       4.482  27.418  62.942  1.00  0.00           N  
ATOM   3561  CA  THR A1391       5.374  27.291  61.804  1.00  0.00           C  
ATOM   3562  C   THR A1391       6.751  27.286  62.428  1.00  0.00           C  
ATOM   3563  O   THR A1391       6.906  27.484  63.645  1.00  0.00           O  
ATOM   3564  CB  THR A1391       5.271  28.453  60.793  1.00  0.00           C  
ATOM   3565  OG1 THR A1391       3.914  28.592  60.372  1.00  0.00           O  
ATOM   3566  CG2 THR A1391       6.106  28.162  59.546  1.00  0.00           C  
ATOM   3567  N   TYR A1392       7.749  27.032  61.595  1.00  0.00           N  
ATOM   3568  CA  TYR A1392       9.135  26.974  62.030  1.00  0.00           C  
ATOM   3569  C   TYR A1392       9.716  28.349  62.377  1.00  0.00           C  
ATOM   3570  O   TYR A1392       9.330  29.359  61.789  1.00  0.00           O  
ATOM   3571  CB  TYR A1392       9.969  26.318  60.912  1.00  0.00           C  
ATOM   3572  CG  TYR A1392       9.592  26.762  59.497  1.00  0.00           C  
ATOM   3573  CD1 TYR A1392       8.701  26.014  58.715  1.00  0.00           C  
ATOM   3574  CD2 TYR A1392      10.114  27.946  58.950  1.00  0.00           C  
ATOM   3575  CE1 TYR A1392       8.342  26.431  57.429  1.00  0.00           C  
ATOM   3576  CE2 TYR A1392       9.755  28.371  57.666  1.00  0.00           C  
ATOM   3577  CZ  TYR A1392       8.875  27.611  56.916  1.00  0.00           C  
ATOM   3578  OH  TYR A1392       8.543  28.039  55.656  1.00  0.00           O  
ATOM   3579  N   MET A1393      10.630  28.391  63.341  1.00  0.00           N  
ATOM   3580  CA  MET A1393      11.267  29.655  63.679  1.00  0.00           C  
ATOM   3581  C   MET A1393      12.334  29.893  62.594  1.00  0.00           C  
ATOM   3582  O   MET A1393      12.409  30.975  62.022  1.00  0.00           O  
ATOM   3583  CB  MET A1393      11.898  29.576  65.073  1.00  0.00           C  
ATOM   3584  CG  MET A1393      12.667  30.834  65.505  1.00  0.00           C  
ATOM   3585  SD  MET A1393      11.661  32.340  65.730  1.00  0.00           S  
ATOM   3586  CE  MET A1393      11.772  32.639  67.493  1.00  0.00           C  
ATOM   3587  N   HIS A1418      13.141  28.873  62.300  1.00  0.00           N  
ATOM   3588  CA  HIS A1418      14.179  28.967  61.259  1.00  0.00           C  
ATOM   3589  C   HIS A1418      13.672  28.225  60.020  1.00  0.00           C  
ATOM   3590  O   HIS A1418      13.251  28.854  59.050  1.00  0.00           O  
ATOM   3591  CB  HIS A1418      15.481  28.326  61.759  1.00  0.00           C  
ATOM   3592  CG  HIS A1418      16.683  28.674  60.933  1.00  0.00           C  
ATOM   3593  ND1 HIS A1418      17.467  27.721  60.315  1.00  0.00           N  
ATOM   3594  CD2 HIS A1418      17.250  29.872  60.647  1.00  0.00           C  
ATOM   3595  CE1 HIS A1418      18.466  28.317  59.687  1.00  0.00           C  
ATOM   3596  NE2 HIS A1418      18.358  29.622  59.873  1.00  0.00           N  
ATOM   3597  N   HIS A1420      13.738  26.889  60.075  1.00  0.00           N  
ATOM   3598  CA  HIS A1420      13.250  25.990  59.020  1.00  0.00           C  
ATOM   3599  C   HIS A1420      12.862  24.624  59.647  1.00  0.00           C  
ATOM   3600  O   HIS A1420      13.283  24.272  60.757  1.00  0.00           O  
ATOM   3601  CB  HIS A1420      14.269  25.838  57.862  1.00  0.00           C  
ATOM   3602  CG  HIS A1420      15.606  25.291  58.265  1.00  0.00           C  
ATOM   3603  ND1 HIS A1420      16.793  25.847  57.833  1.00  0.00           N  
ATOM   3604  CD2 HIS A1420      15.946  24.220  59.021  1.00  0.00           C  
ATOM   3605  CE1 HIS A1420      17.804  25.143  58.310  1.00  0.00           C  
ATOM   3606  NE2 HIS A1420      17.317  24.152  59.033  1.00  0.00           N  
ATOM   3607  N   PRO A1421      12.050  23.844  58.939  1.00  0.00           N  
ATOM   3608  CA  PRO A1421      11.592  22.538  59.431  1.00  0.00           C  
ATOM   3609  C   PRO A1421      12.620  21.494  59.858  1.00  0.00           C  
ATOM   3610  O   PRO A1421      12.319  20.624  60.658  1.00  0.00           O  
ATOM   3611  CB  PRO A1421      10.734  22.005  58.280  1.00  0.00           C  
ATOM   3612  CG  PRO A1421      10.401  23.236  57.444  1.00  0.00           C  
ATOM   3613  CD  PRO A1421      11.655  24.048  57.533  1.00  0.00           C  
ATOM   3614  N   PHE A1422      13.839  21.593  59.346  1.00  0.00           N  
ATOM   3615  CA  PHE A1422      14.849  20.583  59.646  1.00  0.00           C  
ATOM   3616  C   PHE A1422      15.711  20.883  60.857  1.00  0.00           C  
ATOM   3617  O   PHE A1422      16.659  20.141  61.182  1.00  0.00           O  
ATOM   3618  CB  PHE A1422      15.670  20.343  58.373  1.00  0.00           C  
ATOM   3619  CG  PHE A1422      14.841  20.441  57.132  1.00  0.00           C  
ATOM   3620  CD1 PHE A1422      14.820  21.623  56.383  1.00  0.00           C  
ATOM   3621  CD2 PHE A1422      13.961  19.417  56.796  1.00  0.00           C  
ATOM   3622  CE1 PHE A1422      13.918  21.795  55.314  1.00  0.00           C  
ATOM   3623  CE2 PHE A1422      13.054  19.565  55.740  1.00  0.00           C  
ATOM   3624  CZ  PHE A1422      13.028  20.767  54.990  1.00  0.00           C  
ATOM   3625  N   THR A1423      15.340  21.957  61.547  1.00  0.00           N  
ATOM   3626  CA  THR A1423      16.036  22.389  62.755  1.00  0.00           C  
ATOM   3627  C   THR A1423      15.700  21.433  63.897  1.00  0.00           C  
ATOM   3628  O   THR A1423      14.529  21.135  64.153  1.00  0.00           O  
ATOM   3629  CB  THR A1423      15.622  23.831  63.132  1.00  0.00           C  
ATOM   3630  OG1 THR A1423      15.999  24.730  62.068  1.00  0.00           O  
ATOM   3631  CG2 THR A1423      16.273  24.252  64.458  1.00  0.00           C  
ATOM   3632  N   SER A1424      16.736  20.964  64.579  1.00  0.00           N  
ATOM   3633  CA  SER A1424      16.597  20.023  65.675  1.00  0.00           C  
ATOM   3634  C   SER A1424      16.162  20.628  66.999  1.00  0.00           C  
ATOM   3635  O   SER A1424      16.674  21.662  67.430  1.00  0.00           O  
ATOM   3636  CB  SER A1424      17.917  19.302  65.881  1.00  0.00           C  
ATOM   3637  OG  SER A1424      17.970  18.685  67.139  1.00  0.00           O  
ATOM   3638  N   PRO A1425      15.196  19.984  67.665  1.00  0.00           N  
ATOM   3639  CA  PRO A1425      14.719  20.481  68.954  1.00  0.00           C  
ATOM   3640  C   PRO A1425      15.812  20.139  69.940  1.00  0.00           C  
ATOM   3641  O   PRO A1425      16.582  19.214  69.710  1.00  0.00           O  
ATOM   3642  CB  PRO A1425      13.474  19.645  69.233  1.00  0.00           C  
ATOM   3643  CG  PRO A1425      13.046  19.161  67.886  1.00  0.00           C  
ATOM   3644  CD  PRO A1425      14.368  18.858  67.205  1.00  0.00           C  
ATOM   3645  N   HIS A1426      15.885  20.893  71.028  1.00  0.00           N  
ATOM   3646  CA  HIS A1426      16.865  20.645  72.067  1.00  0.00           C  
ATOM   3647  C   HIS A1426      16.626  19.203  72.503  1.00  0.00           C  
ATOM   3648  O   HIS A1426      15.477  18.814  72.749  1.00  0.00           O  
ATOM   3649  CB  HIS A1426      16.615  21.597  73.225  1.00  0.00           C  
ATOM   3650  CG  HIS A1426      17.798  21.782  74.115  1.00  0.00           C  
ATOM   3651  ND1 HIS A1426      18.534  20.725  74.607  1.00  0.00           N  
ATOM   3652  CD2 HIS A1426      18.369  22.904  74.611  1.00  0.00           C  
ATOM   3653  CE1 HIS A1426      19.508  21.186  75.367  1.00  0.00           C  
ATOM   3654  NE2 HIS A1426      19.431  22.506  75.387  1.00  0.00           N  
ATOM   3655  N   PRO A1427      17.696  18.388  72.603  1.00  0.00           N  
ATOM   3656  CA  PRO A1427      17.560  16.980  73.001  1.00  0.00           C  
ATOM   3657  C   PRO A1427      16.600  16.677  74.164  1.00  0.00           C  
ATOM   3658  O   PRO A1427      16.156  15.537  74.317  1.00  0.00           O  
ATOM   3659  CB  PRO A1427      19.002  16.563  73.299  1.00  0.00           C  
ATOM   3660  CG  PRO A1427      19.683  17.842  73.652  1.00  0.00           C  
ATOM   3661  CD  PRO A1427      19.110  18.799  72.630  1.00  0.00           C  
ATOM   3662  N   GLU A1428      16.270  17.674  74.983  1.00  0.00           N  
ATOM   3663  CA  GLU A1428      15.367  17.433  76.107  1.00  0.00           C  
ATOM   3664  C   GLU A1428      13.919  17.837  75.905  1.00  0.00           C  
ATOM   3665  O   GLU A1428      13.025  17.031  76.166  1.00  0.00           O  
ATOM   3666  CB  GLU A1428      15.897  18.086  77.368  1.00  0.00           C  
ATOM   3667  CG  GLU A1428      16.887  17.193  78.074  1.00  0.00           C  
ATOM   3668  CD  GLU A1428      18.261  17.204  77.421  1.00  0.00           C  
ATOM   3669  OE1 GLU A1428      18.338  17.159  76.176  1.00  0.00           O  
ATOM   3670  OE2 GLU A1428      19.272  17.251  78.159  1.00  0.00           O  
ATOM   3671  N   ASP A1429      13.684  19.069  75.447  1.00  0.00           N  
ATOM   3672  CA  ASP A1429      12.328  19.573  75.198  1.00  0.00           C  
ATOM   3673  C   ASP A1429      11.472  18.640  74.354  1.00  0.00           C  
ATOM   3674  O   ASP A1429      10.378  19.011  73.913  1.00  0.00           O  
ATOM   3675  CB  ASP A1429      12.376  20.931  74.503  1.00  0.00           C  
ATOM   3676  CG  ASP A1429      13.155  21.947  75.285  1.00  0.00           C  
ATOM   3677  OD1 ASP A1429      12.992  23.148  74.997  1.00  0.00           O  
ATOM   3678  OD2 ASP A1429      13.940  21.546  76.180  1.00  0.00           O  
ATOM   3679  N   LEU A1430      11.982  17.433  74.130  1.00  0.00           N  
ATOM   3680  CA  LEU A1430      11.297  16.424  73.338  1.00  0.00           C  
ATOM   3681  C   LEU A1430       9.896  16.120  73.853  1.00  0.00           C  
ATOM   3682  O   LEU A1430       8.934  16.137  73.077  1.00  0.00           O  
ATOM   3683  CB  LEU A1430      12.156  15.151  73.281  1.00  0.00           C  
ATOM   3684  CG  LEU A1430      13.375  15.323  72.359  1.00  0.00           C  
ATOM   3685  CD1 LEU A1430      14.317  14.139  72.475  1.00  0.00           C  
ATOM   3686  CD2 LEU A1430      12.883  15.492  70.921  1.00  0.00           C  
ATOM   3687  N   PRO A1431       9.760  15.838  75.169  1.00  0.00           N  
ATOM   3688  CA  PRO A1431       8.448  15.535  75.761  1.00  0.00           C  
ATOM   3689  C   PRO A1431       7.464  16.696  75.563  1.00  0.00           C  
ATOM   3690  O   PRO A1431       6.299  16.508  75.191  1.00  0.00           O  
ATOM   3691  CB  PRO A1431       8.785  15.324  77.236  1.00  0.00           C  
ATOM   3692  CG  PRO A1431      10.175  14.759  77.184  1.00  0.00           C  
ATOM   3693  CD  PRO A1431      10.832  15.647  76.166  1.00  0.00           C  
ATOM   3694  N   LEU A1432       7.969  17.900  75.800  1.00  0.00           N  
ATOM   3695  CA  LEU A1432       7.195  19.127  75.694  1.00  0.00           C  
ATOM   3696  C   LEU A1432       6.756  19.421  74.255  1.00  0.00           C  
ATOM   3697  O   LEU A1432       6.035  20.393  74.008  1.00  0.00           O  
ATOM   3698  CB  LEU A1432       8.037  20.295  76.219  1.00  0.00           C  
ATOM   3699  CG  LEU A1432       8.853  20.141  77.517  1.00  0.00           C  
ATOM   3700  CD1 LEU A1432       9.712  18.873  77.510  1.00  0.00           C  
ATOM   3701  CD2 LEU A1432       9.742  21.369  77.675  1.00  0.00           C  
ATOM   3702  N   LEU A1433       7.184  18.577  73.317  1.00  0.00           N  
ATOM   3703  CA  LEU A1433       6.873  18.751  71.897  1.00  0.00           C  
ATOM   3704  C   LEU A1433       5.397  18.603  71.499  1.00  0.00           C  
ATOM   3705  O   LEU A1433       5.057  18.637  70.314  1.00  0.00           O  
ATOM   3706  CB  LEU A1433       7.752  17.796  71.074  1.00  0.00           C  
ATOM   3707  CG  LEU A1433       7.878  17.904  69.545  1.00  0.00           C  
ATOM   3708  CD1 LEU A1433       7.981  19.353  69.085  1.00  0.00           C  
ATOM   3709  CD2 LEU A1433       9.121  17.123  69.122  1.00  0.00           C  
ATOM   3710  N   GLU A1434       4.529  18.436  72.490  1.00  0.00           N  
ATOM   3711  CA  GLU A1434       3.091  18.321  72.248  1.00  0.00           C  
ATOM   3712  C   GLU A1434       2.368  18.936  73.436  1.00  0.00           C  
ATOM   3713  O   GLU A1434       1.311  19.559  73.303  1.00  0.00           O  
ATOM   3714  CB  GLU A1434       2.671  16.860  72.074  1.00  0.00           C  
ATOM   3715  CG  GLU A1434       2.071  16.590  70.699  1.00  0.00           C  
ATOM   3716  CD  GLU A1434       0.814  17.423  70.423  1.00  0.00           C  
ATOM   3717  OE1 GLU A1434      -0.303  16.939  70.737  1.00  0.00           O  
ATOM   3718  OE2 GLU A1434       0.951  18.563  69.906  1.00  0.00           O  
ATOM   3719  N   LYS A1435       2.967  18.754  74.603  1.00  0.00           N  
ATOM   3720  CA  LYS A1435       2.435  19.303  75.829  1.00  0.00           C  
ATOM   3721  C   LYS A1435       2.343  20.804  75.581  1.00  0.00           C  
ATOM   3722  O   LYS A1435       1.258  21.403  75.610  1.00  0.00           O  
ATOM   3723  CB  LYS A1435       3.414  19.015  76.965  1.00  0.00           C  
ATOM   3724  CG  LYS A1435       3.956  17.597  76.921  1.00  0.00           C  
ATOM   3725  CD  LYS A1435       5.112  17.371  77.895  1.00  0.00           C  
ATOM   3726  CE  LYS A1435       4.665  17.334  79.356  1.00  0.00           C  
ATOM   3727  NZ  LYS A1435       5.810  17.001  80.256  1.00  0.00           N  
ATOM   3728  N   ASP A1436       3.501  21.400  75.310  1.00  0.00           N  
ATOM   3729  CA  ASP A1436       3.582  22.834  75.067  1.00  0.00           C  
ATOM   3730  C   ASP A1436       4.528  23.100  73.891  1.00  0.00           C  
ATOM   3731  O   ASP A1436       5.751  23.183  74.055  1.00  0.00           O  
ATOM   3732  CB  ASP A1436       4.059  23.546  76.351  1.00  0.00           C  
ATOM   3733  CG  ASP A1436       3.605  25.000  76.425  1.00  0.00           C  
ATOM   3734  OD1 ASP A1436       3.795  25.629  77.491  1.00  0.00           O  
ATOM   3735  OD2 ASP A1436       3.064  25.511  75.413  1.00  0.00           O  
ATOM   3736  N   PRO A1437       3.959  23.219  72.681  1.00  0.00           N  
ATOM   3737  CA  PRO A1437       4.667  23.472  71.426  1.00  0.00           C  
ATOM   3738  C   PRO A1437       5.630  24.666  71.448  1.00  0.00           C  
ATOM   3739  O   PRO A1437       6.744  24.583  70.910  1.00  0.00           O  
ATOM   3740  CB  PRO A1437       3.528  23.690  70.427  1.00  0.00           C  
ATOM   3741  CG  PRO A1437       2.473  22.807  70.940  1.00  0.00           C  
ATOM   3742  CD  PRO A1437       2.514  23.079  72.431  1.00  0.00           C  
ATOM   3743  N   GLY A1438       5.196  25.769  72.061  1.00  0.00           N  
ATOM   3744  CA  GLY A1438       6.017  26.970  72.114  1.00  0.00           C  
ATOM   3745  C   GLY A1438       7.116  27.073  73.165  1.00  0.00           C  
ATOM   3746  O   GLY A1438       7.898  28.031  73.150  1.00  0.00           O  
ATOM   3747  N   ARG A1443       7.197  26.106  74.071  1.00  0.00           N  
ATOM   3748  CA  ARG A1443       8.225  26.146  75.100  1.00  0.00           C  
ATOM   3749  C   ARG A1443       9.391  25.267  74.745  1.00  0.00           C  
ATOM   3750  O   ARG A1443      10.248  24.996  75.591  1.00  0.00           O  
ATOM   3751  CB  ARG A1443       7.678  25.689  76.440  1.00  0.00           C  
ATOM   3752  CG  ARG A1443       7.212  24.242  76.462  1.00  0.00           C  
ATOM   3753  CD  ARG A1443       7.278  23.707  77.882  1.00  0.00           C  
ATOM   3754  NE  ARG A1443       7.126  24.777  78.870  1.00  0.00           N  
ATOM   3755  CZ  ARG A1443       7.462  24.664  80.152  1.00  0.00           C  
ATOM   3756  NH1 ARG A1443       7.976  23.523  80.606  1.00  0.00           N  
ATOM   3757  NH2 ARG A1443       7.280  25.690  80.979  1.00  0.00           N  
ATOM   3758  N   VAL A1444       9.409  24.822  73.490  1.00  0.00           N  
ATOM   3759  CA  VAL A1444      10.453  23.949  72.968  1.00  0.00           C  
ATOM   3760  C   VAL A1444      11.650  24.739  72.442  1.00  0.00           C  
ATOM   3761  O   VAL A1444      11.504  25.608  71.576  1.00  0.00           O  
ATOM   3762  CB  VAL A1444       9.903  23.065  71.833  1.00  0.00           C  
ATOM   3763  CG1 VAL A1444      10.881  21.944  71.540  1.00  0.00           C  
ATOM   3764  CG2 VAL A1444       8.533  22.512  72.216  1.00  0.00           C  
ATOM   3765  N   ARG A1448      12.828  24.429  72.983  1.00  0.00           N  
ATOM   3766  CA  ARG A1448      14.092  25.062  72.586  1.00  0.00           C  
ATOM   3767  C   ARG A1448      14.707  24.396  71.344  1.00  0.00           C  
ATOM   3768  O   ARG A1448      14.670  23.168  71.199  1.00  0.00           O  
ATOM   3769  CB  ARG A1448      15.130  24.938  73.711  1.00  0.00           C  
ATOM   3770  CG  ARG A1448      14.731  25.524  75.043  1.00  0.00           C  
ATOM   3771  CD  ARG A1448      14.486  27.014  74.930  1.00  0.00           C  
ATOM   3772  NE  ARG A1448      14.350  27.642  76.242  1.00  0.00           N  
ATOM   3773  CZ  ARG A1448      14.127  28.941  76.433  1.00  0.00           C  
ATOM   3774  NH1 ARG A1448      14.008  29.764  75.391  1.00  0.00           N  
ATOM   3775  NH2 ARG A1448      14.034  29.421  77.667  1.00  0.00           N  
ATOM   3776  N   ALA A1456      15.300  25.193  70.464  1.00  0.00           N  
ATOM   3777  CA  ALA A1456      15.940  24.622  69.283  1.00  0.00           C  
ATOM   3778  C   ALA A1456      17.461  24.754  69.414  1.00  0.00           C  
ATOM   3779  O   ALA A1456      17.958  25.606  70.161  1.00  0.00           O  
ATOM   3780  CB  ALA A1456      15.451  25.340  68.025  1.00  0.00           C  
ATOM   3781  N   LEU A1457      18.197  23.878  68.731  1.00  0.00           N  
ATOM   3782  CA  LEU A1457      19.661  23.962  68.715  1.00  0.00           C  
ATOM   3783  C   LEU A1457      19.991  24.949  67.550  1.00  0.00           C  
ATOM   3784  O   LEU A1457      20.811  24.676  66.682  1.00  0.00           O  
ATOM   3785  CB  LEU A1457      20.280  22.586  68.440  1.00  0.00           C  
ATOM   3786  CG  LEU A1457      19.978  21.521  69.500  1.00  0.00           C  
ATOM   3787  CD1 LEU A1457      20.663  20.197  69.169  1.00  0.00           C  
ATOM   3788  CD2 LEU A1457      20.460  22.038  70.845  1.00  0.00           C  
ATOM   3789  N   ALA A1458      19.296  26.082  67.533  1.00  0.00           N  
ATOM   3790  CA  ALA A1458      19.475  27.098  66.513  1.00  0.00           C  
ATOM   3791  C   ALA A1458      20.390  28.202  67.027  1.00  0.00           C  
ATOM   3792  O   ALA A1458      20.741  28.243  68.205  1.00  0.00           O  
ATOM   3793  CB  ALA A1458      18.122  27.685  66.110  1.00  0.00           C  
ATOM   3794  N   TYR A1459      20.788  29.094  66.134  1.00  0.00           N  
ATOM   3795  CA  TYR A1459      21.673  30.192  66.497  1.00  0.00           C  
ATOM   3796  C   TYR A1459      21.732  31.169  65.332  1.00  0.00           C  
ATOM   3797  O   TYR A1459      21.661  30.766  64.175  1.00  0.00           O  
ATOM   3798  CB  TYR A1459      23.080  29.677  66.850  1.00  0.00           C  
ATOM   3799  CG  TYR A1459      23.550  28.499  66.011  1.00  0.00           C  
ATOM   3800  CD1 TYR A1459      24.100  28.690  64.729  1.00  0.00           C  
ATOM   3801  CD2 TYR A1459      23.398  27.176  66.471  1.00  0.00           C  
ATOM   3802  CE1 TYR A1459      24.476  27.591  63.929  1.00  0.00           C  
ATOM   3803  CE2 TYR A1459      23.775  26.083  65.678  1.00  0.00           C  
ATOM   3804  CZ  TYR A1459      24.304  26.295  64.422  1.00  0.00           C  
ATOM   3805  OH  TYR A1459      24.662  25.224  63.648  1.00  0.00           O  
ATOM   3806  N   ASP A1460      21.787  32.455  65.656  1.00  0.00           N  
ATOM   3807  CA  ASP A1460      21.878  33.492  64.658  1.00  0.00           C  
ATOM   3808  C   ASP A1460      23.218  34.186  64.881  1.00  0.00           C  
ATOM   3809  O   ASP A1460      23.736  34.195  66.015  1.00  0.00           O  
ATOM   3810  CB  ASP A1460      20.725  34.483  64.804  1.00  0.00           C  
ATOM   3811  CG  ASP A1460      19.496  34.063  64.010  1.00  0.00           C  
ATOM   3812  OD1 ASP A1460      19.437  32.890  63.584  1.00  0.00           O  
ATOM   3813  OD2 ASP A1460      18.580  34.898  63.809  1.00  0.00           O  
ATOM   3814  N   LEU A1461      23.833  34.688  63.809  1.00  0.00           N  
ATOM   3815  CA  LEU A1461      25.074  35.421  63.990  1.00  0.00           C  
ATOM   3816  C   LEU A1461      24.649  36.847  63.707  1.00  0.00           C  
ATOM   3817  O   LEU A1461      23.977  37.118  62.701  1.00  0.00           O  
ATOM   3818  CB  LEU A1461      26.163  34.963  63.023  1.00  0.00           C  
ATOM   3819  CG  LEU A1461      27.510  35.720  63.035  1.00  0.00           C  
ATOM   3820  CD1 LEU A1461      28.245  35.665  64.403  1.00  0.00           C  
ATOM   3821  CD2 LEU A1461      28.364  35.119  61.971  1.00  0.00           C  
ATOM   3822  N   VAL A1462      24.947  37.764  64.626  1.00  0.00           N  
ATOM   3823  CA  VAL A1462      24.545  39.134  64.358  1.00  0.00           C  
ATOM   3824  C   VAL A1462      25.726  40.094  64.458  1.00  0.00           C  
ATOM   3825  O   VAL A1462      26.685  39.856  65.190  1.00  0.00           O  
ATOM   3826  CB  VAL A1462      23.247  39.578  65.231  1.00  0.00           C  
ATOM   3827  CG1 VAL A1462      22.787  38.445  66.144  1.00  0.00           C  
ATOM   3828  CG2 VAL A1462      23.494  40.901  66.002  1.00  0.00           C  
ATOM   3829  N   LEU A1463      25.671  41.134  63.630  1.00  0.00           N  
ATOM   3830  CA  LEU A1463      26.707  42.157  63.575  1.00  0.00           C  
ATOM   3831  C   LEU A1463      26.033  43.533  63.532  1.00  0.00           C  
ATOM   3832  O   LEU A1463      25.206  43.825  62.643  1.00  0.00           O  
ATOM   3833  CB  LEU A1463      27.620  41.952  62.360  1.00  0.00           C  
ATOM   3834  CG  LEU A1463      28.719  43.016  62.137  1.00  0.00           C  
ATOM   3835  CD1 LEU A1463      29.615  43.147  63.361  1.00  0.00           C  
ATOM   3836  CD2 LEU A1463      29.552  42.625  60.908  1.00  0.00           C  
ATOM   3837  N   ASN A1464      26.364  44.339  64.550  1.00  0.00           N  
ATOM   3838  CA  ASN A1464      25.829  45.663  64.717  1.00  0.00           C  
ATOM   3839  C   ASN A1464      24.323  45.735  64.486  1.00  0.00           C  
ATOM   3840  O   ASN A1464      23.847  46.598  63.734  1.00  0.00           O  
ATOM   3841  CB  ASN A1464      26.574  46.608  63.818  1.00  0.00           C  
ATOM   3842  CG  ASN A1464      28.050  46.594  64.098  1.00  0.00           C  
ATOM   3843  OD1 ASN A1464      28.504  45.980  65.078  1.00  0.00           O  
ATOM   3844  ND2 ASN A1464      28.821  47.268  63.258  1.00  0.00           N  
ATOM   3845  N   GLY A1693      23.574  44.840  65.149  1.00  0.00           N  
ATOM   3846  CA  GLY A1693      22.130  44.852  65.006  1.00  0.00           C  
ATOM   3847  C   GLY A1693      21.564  44.327  63.691  1.00  0.00           C  
ATOM   3848  O   GLY A1693      20.419  44.633  63.319  1.00  0.00           O  
ATOM   3849  N   VAL A1700      22.364  43.563  62.947  1.00  0.00           N  
ATOM   3850  CA  VAL A1700      21.874  42.972  61.702  1.00  0.00           C  
ATOM   3851  C   VAL A1700      22.188  41.492  61.790  1.00  0.00           C  
ATOM   3852  O   VAL A1700      23.268  41.102  62.259  1.00  0.00           O  
ATOM   3853  CB  VAL A1700      22.604  43.494  60.490  1.00  0.00           C  
ATOM   3854  CG1 VAL A1700      22.013  42.885  59.240  1.00  0.00           C  
ATOM   3855  CG2 VAL A1700      22.549  45.019  60.476  1.00  0.00           C  
ATOM   3856  N   GLU A1701      21.226  40.669  61.381  1.00  0.00           N  
ATOM   3857  CA  GLU A1701      21.412  39.216  61.381  1.00  0.00           C  
ATOM   3858  C   GLU A1701      22.248  38.884  60.133  1.00  0.00           C  
ATOM   3859  O   GLU A1701      21.757  38.972  59.016  1.00  0.00           O  
ATOM   3860  CB  GLU A1701      20.046  38.523  61.293  1.00  0.00           C  
ATOM   3861  CG  GLU A1701      20.050  36.983  61.180  1.00  0.00           C  
ATOM   3862  CD  GLU A1701      18.771  36.464  60.526  1.00  0.00           C  
ATOM   3863  OE1 GLU A1701      18.775  35.388  59.873  1.00  0.00           O  
ATOM   3864  OE2 GLU A1701      17.743  37.140  60.658  1.00  0.00           O  
ATOM   3865  N   VAL A1702      23.504  38.520  60.316  1.00  0.00           N  
ATOM   3866  CA  VAL A1702      24.357  38.229  59.173  1.00  0.00           C  
ATOM   3867  C   VAL A1702      24.528  36.750  58.932  1.00  0.00           C  
ATOM   3868  O   VAL A1702      25.273  36.333  58.048  1.00  0.00           O  
ATOM   3869  CB  VAL A1702      25.746  38.836  59.342  1.00  0.00           C  
ATOM   3870  CG1 VAL A1702      25.633  40.368  59.388  1.00  0.00           C  
ATOM   3871  CG2 VAL A1702      26.413  38.283  60.585  1.00  0.00           C  
ATOM   3872  N   GLY A1703      23.840  35.945  59.728  1.00  0.00           N  
ATOM   3873  CA  GLY A1703      23.937  34.511  59.535  1.00  0.00           C  
ATOM   3874  C   GLY A1703      22.988  33.730  60.401  1.00  0.00           C  
ATOM   3875  O   GLY A1703      22.599  34.208  61.469  1.00  0.00           O  
ATOM   3876  N   GLY A1704      22.623  32.536  59.956  1.00  0.00           N  
ATOM   3877  CA  GLY A1704      21.728  31.708  60.740  1.00  0.00           C  
ATOM   3878  C   GLY A1704      21.893  30.231  60.414  1.00  0.00           C  
ATOM   3879  O   GLY A1704      22.040  29.849  59.256  1.00  0.00           O  
ATOM   3880  N   GLY A1705      21.865  29.403  61.450  1.00  0.00           N  
ATOM   3881  CA  GLY A1705      21.990  27.969  61.265  1.00  0.00           C  
ATOM   3882  C   GLY A1705      21.464  27.134  62.429  1.00  0.00           C  
ATOM   3883  O   GLY A1705      20.775  27.640  63.310  1.00  0.00           O  
ATOM   3884  N   SER A1706      21.780  25.849  62.452  1.00  0.00           N  
ATOM   3885  CA  SER A1706      21.301  24.998  63.543  1.00  0.00           C  
ATOM   3886  C   SER A1706      21.740  23.592  63.338  1.00  0.00           C  
ATOM   3887  O   SER A1706      22.115  23.213  62.227  1.00  0.00           O  
ATOM   3888  CB  SER A1706      19.763  24.997  63.616  1.00  0.00           C  
ATOM   3889  OG  SER A1706      19.183  24.424  62.447  1.00  0.00           O  
ATOM   3890  N   ILE A1707      21.723  22.818  64.414  1.00  0.00           N  
ATOM   3891  CA  ILE A1707      22.056  21.398  64.335  1.00  0.00           C  
ATOM   3892  C   ILE A1707      20.797  20.796  63.761  1.00  0.00           C  
ATOM   3893  O   ILE A1707      19.709  21.220  64.130  1.00  0.00           O  
ATOM   3894  CB  ILE A1707      22.288  20.848  65.689  1.00  0.00           C  
ATOM   3895  CG1 ILE A1707      23.423  21.651  66.340  1.00  0.00           C  
ATOM   3896  CG2 ILE A1707      22.572  19.341  65.602  1.00  0.00           C  
ATOM   3897  CD1 ILE A1707      24.788  21.520  65.640  1.00  0.00           C  
ATOM   3898  N   ARG A1708      20.924  19.842  62.842  1.00  0.00           N  
ATOM   3899  CA  ARG A1708      19.731  19.273  62.207  1.00  0.00           C  
ATOM   3900  C   ARG A1708      19.205  18.009  62.867  1.00  0.00           C  
ATOM   3901  O   ARG A1708      19.873  17.372  63.698  1.00  0.00           O  
ATOM   3902  CB  ARG A1708      20.016  18.927  60.734  1.00  0.00           C  
ATOM   3903  CG  ARG A1708      21.034  19.791  60.056  1.00  0.00           C  
ATOM   3904  CD  ARG A1708      20.563  21.191  59.891  1.00  0.00           C  
ATOM   3905  NE  ARG A1708      21.596  21.999  59.250  1.00  0.00           N  
ATOM   3906  CZ  ARG A1708      21.568  23.325  59.172  1.00  0.00           C  
ATOM   3907  NH1 ARG A1708      20.550  23.985  59.714  1.00  0.00           N  
ATOM   3908  NH2 ARG A1708      22.537  23.987  58.536  1.00  0.00           N  
ATOM   3909  N   ILE A1709      17.995  17.644  62.474  1.00  0.00           N  
ATOM   3910  CA  ILE A1709      17.410  16.418  62.967  1.00  0.00           C  
ATOM   3911  C   ILE A1709      18.013  15.388  62.014  1.00  0.00           C  
ATOM   3912  O   ILE A1709      18.008  15.612  60.797  1.00  0.00           O  
ATOM   3913  CB  ILE A1709      15.866  16.424  62.819  1.00  0.00           C  
ATOM   3914  CG1 ILE A1709      15.251  17.521  63.690  1.00  0.00           C  
ATOM   3915  CG2 ILE A1709      15.282  15.119  63.304  1.00  0.00           C  
ATOM   3916  CD1 ILE A1709      13.815  17.861  63.286  1.00  0.00           C  
ATOM   3917  N   HIS A1710      18.590  14.305  62.533  1.00  0.00           N  
ATOM   3918  CA  HIS A1710      19.109  13.300  61.622  1.00  0.00           C  
ATOM   3919  C   HIS A1710      18.346  11.985  61.753  1.00  0.00           C  
ATOM   3920  O   HIS A1710      18.523  11.082  60.949  1.00  0.00           O  
ATOM   3921  CB  HIS A1710      20.625  13.092  61.786  1.00  0.00           C  
ATOM   3922  CG  HIS A1710      21.046  12.594  63.125  1.00  0.00           C  
ATOM   3923  ND1 HIS A1710      21.070  13.399  64.243  1.00  0.00           N  
ATOM   3924  CD2 HIS A1710      21.550  11.398  63.510  1.00  0.00           C  
ATOM   3925  CE1 HIS A1710      21.582  12.724  65.258  1.00  0.00           C  
ATOM   3926  NE2 HIS A1710      21.883  11.508  64.841  1.00  0.00           N  
ATOM   3927  N   ASP A1711      17.479  11.904  62.757  1.00  0.00           N  
ATOM   3928  CA  ASP A1711      16.637  10.728  62.993  1.00  0.00           C  
ATOM   3929  C   ASP A1711      15.419  10.908  62.101  1.00  0.00           C  
ATOM   3930  O   ASP A1711      14.715  11.897  62.201  1.00  0.00           O  
ATOM   3931  CB  ASP A1711      16.230  10.712  64.452  1.00  0.00           C  
ATOM   3932  CG  ASP A1711      15.370   9.518  64.818  1.00  0.00           C  
ATOM   3933  OD1 ASP A1711      14.223   9.408  64.308  1.00  0.00           O  
ATOM   3934  OD2 ASP A1711      15.857   8.696  65.637  1.00  0.00           O  
ATOM   3935  N   PRO A1712      15.153   9.958  61.206  1.00  0.00           N  
ATOM   3936  CA  PRO A1712      13.978  10.162  60.340  1.00  0.00           C  
ATOM   3937  C   PRO A1712      12.619  10.246  61.069  1.00  0.00           C  
ATOM   3938  O   PRO A1712      11.697  10.934  60.624  1.00  0.00           O  
ATOM   3939  CB  PRO A1712      14.071   8.985  59.366  1.00  0.00           C  
ATOM   3940  CG  PRO A1712      14.817   7.917  60.180  1.00  0.00           C  
ATOM   3941  CD  PRO A1712      15.867   8.705  60.886  1.00  0.00           C  
ATOM   3942  N   ARG A1713      12.496   9.543  62.183  1.00  0.00           N  
ATOM   3943  CA  ARG A1713      11.241   9.529  62.922  1.00  0.00           C  
ATOM   3944  C   ARG A1713      10.887  10.943  63.432  1.00  0.00           C  
ATOM   3945  O   ARG A1713       9.773  11.469  63.233  1.00  0.00           O  
ATOM   3946  CB  ARG A1713      11.408   8.602  64.137  1.00  0.00           C  
ATOM   3947  CG  ARG A1713      12.105   7.273  63.838  1.00  0.00           C  
ATOM   3948  CD  ARG A1713      11.091   6.156  63.601  1.00  0.00           C  
ATOM   3949  NE  ARG A1713      10.222   5.971  64.767  1.00  0.00           N  
ATOM   3950  CZ  ARG A1713       9.110   5.239  64.770  1.00  0.00           C  
ATOM   3951  NH1 ARG A1713       8.722   4.604  63.661  1.00  0.00           N  
ATOM   3952  NH2 ARG A1713       8.367   5.165  65.875  1.00  0.00           N  
ATOM   3953  N   LEU A1714      11.853  11.530  64.124  1.00  0.00           N  
ATOM   3954  CA  LEU A1714      11.686  12.845  64.667  1.00  0.00           C  
ATOM   3955  C   LEU A1714      11.315  13.837  63.583  1.00  0.00           C  
ATOM   3956  O   LEU A1714      10.418  14.655  63.776  1.00  0.00           O  
ATOM   3957  CB  LEU A1714      12.961  13.289  65.359  1.00  0.00           C  
ATOM   3958  CG  LEU A1714      12.738  14.002  66.689  1.00  0.00           C  
ATOM   3959  CD1 LEU A1714      13.977  14.832  67.027  1.00  0.00           C  
ATOM   3960  CD2 LEU A1714      11.491  14.878  66.614  1.00  0.00           C  
ATOM   3961  N   GLN A1715      11.995  13.765  62.441  1.00  0.00           N  
ATOM   3962  CA  GLN A1715      11.732  14.678  61.338  1.00  0.00           C  
ATOM   3963  C   GLN A1715      10.275  14.623  60.841  1.00  0.00           C  
ATOM   3964  O   GLN A1715       9.685  15.654  60.483  1.00  0.00           O  
ATOM   3965  CB  GLN A1715      12.686  14.387  60.183  1.00  0.00           C  
ATOM   3966  CG  GLN A1715      12.472  15.300  58.966  1.00  0.00           C  
ATOM   3967  CD  GLN A1715      12.921  16.740  59.208  1.00  0.00           C  
ATOM   3968  OE1 GLN A1715      13.971  17.163  58.721  1.00  0.00           O  
ATOM   3969  NE2 GLN A1715      12.125  17.494  59.974  1.00  0.00           N  
ATOM   3970  N   ALA A1716       9.694  13.428  60.806  1.00  0.00           N  
ATOM   3971  CA  ALA A1716       8.312  13.287  60.352  1.00  0.00           C  
ATOM   3972  C   ALA A1716       7.370  13.723  61.471  1.00  0.00           C  
ATOM   3973  O   ALA A1716       6.262  14.182  61.200  1.00  0.00           O  
ATOM   3974  CB  ALA A1716       8.012  11.834  59.931  1.00  0.00           C  
ATOM   3975  N   ARG A1717       7.820  13.579  62.718  1.00  0.00           N  
ATOM   3976  CA  ARG A1717       7.044  13.973  63.892  1.00  0.00           C  
ATOM   3977  C   ARG A1717       6.879  15.498  63.891  1.00  0.00           C  
ATOM   3978  O   ARG A1717       5.754  16.029  63.963  1.00  0.00           O  
ATOM   3979  CB  ARG A1717       7.779  13.521  65.146  1.00  0.00           C  
ATOM   3980  CG  ARG A1717       7.211  14.052  66.425  1.00  0.00           C  
ATOM   3981  CD  ARG A1717       8.022  13.528  67.564  1.00  0.00           C  
ATOM   3982  NE  ARG A1717       7.426  13.927  68.825  1.00  0.00           N  
ATOM   3983  CZ  ARG A1717       7.933  13.640  70.021  1.00  0.00           C  
ATOM   3984  NH1 ARG A1717       9.066  12.945  70.128  1.00  0.00           N  
ATOM   3985  NH2 ARG A1717       7.290  14.038  71.118  1.00  0.00           N  
ATOM   3986  N   VAL A1718       8.024  16.181  63.806  1.00  0.00           N  
ATOM   3987  CA  VAL A1718       8.089  17.636  63.748  1.00  0.00           C  
ATOM   3988  C   VAL A1718       7.378  18.115  62.473  1.00  0.00           C  
ATOM   3989  O   VAL A1718       6.798  19.205  62.456  1.00  0.00           O  
ATOM   3990  CB  VAL A1718       9.583  18.119  63.813  1.00  0.00           C  
ATOM   3991  CG1 VAL A1718       9.687  19.599  63.490  1.00  0.00           C  
ATOM   3992  CG2 VAL A1718      10.146  17.859  65.209  1.00  0.00           C  
ATOM   3993  N   PHE A1719       7.404  17.302  61.418  1.00  0.00           N  
ATOM   3994  CA  PHE A1719       6.723  17.654  60.172  1.00  0.00           C  
ATOM   3995  C   PHE A1719       5.188  17.689  60.429  1.00  0.00           C  
ATOM   3996  O   PHE A1719       4.487  18.628  60.000  1.00  0.00           O  
ATOM   3997  CB  PHE A1719       7.094  16.640  59.085  1.00  0.00           C  
ATOM   3998  CG  PHE A1719       8.209  17.091  58.187  1.00  0.00           C  
ATOM   3999  CD1 PHE A1719       8.876  16.176  57.372  1.00  0.00           C  
ATOM   4000  CD2 PHE A1719       8.540  18.439  58.080  1.00  0.00           C  
ATOM   4001  CE1 PHE A1719       9.855  16.600  56.454  1.00  0.00           C  
ATOM   4002  CE2 PHE A1719       9.517  18.870  57.162  1.00  0.00           C  
ATOM   4003  CZ  PHE A1719      10.170  17.949  56.352  1.00  0.00           C  
ATOM   4004  N   ARG A1720       4.676  16.684  61.142  1.00  0.00           N  
ATOM   4005  CA  ARG A1720       3.253  16.628  61.473  1.00  0.00           C  
ATOM   4006  C   ARG A1720       2.862  17.879  62.287  1.00  0.00           C  
ATOM   4007  O   ARG A1720       1.863  18.555  61.985  1.00  0.00           O  
ATOM   4008  CB  ARG A1720       2.952  15.357  62.289  1.00  0.00           C  
ATOM   4009  CG  ARG A1720       3.062  14.044  61.502  1.00  0.00           C  
ATOM   4010  CD  ARG A1720       2.507  12.847  62.288  1.00  0.00           C  
ATOM   4011  NE  ARG A1720       3.278  12.509  63.488  1.00  0.00           N  
ATOM   4012  CZ  ARG A1720       4.339  11.705  63.497  1.00  0.00           C  
ATOM   4013  NH1 ARG A1720       4.763  11.152  62.370  1.00  0.00           N  
ATOM   4014  NH2 ARG A1720       4.971  11.444  64.636  1.00  0.00           N  
ATOM   4015  N   LEU A1721       3.663  18.166  63.318  1.00  0.00           N  
ATOM   4016  CA  LEU A1721       3.487  19.315  64.209  1.00  0.00           C  
ATOM   4017  C   LEU A1721       3.361  20.617  63.423  1.00  0.00           C  
ATOM   4018  O   LEU A1721       2.565  21.482  63.764  1.00  0.00           O  
ATOM   4019  CB  LEU A1721       4.701  19.418  65.116  1.00  0.00           C  
ATOM   4020  CG  LEU A1721       4.551  20.014  66.501  1.00  0.00           C  
ATOM   4021  CD1 LEU A1721       4.194  18.895  67.468  1.00  0.00           C  
ATOM   4022  CD2 LEU A1721       5.865  20.668  66.902  1.00  0.00           C  
ATOM   4023  N   LEU A1722       4.179  20.755  62.384  1.00  0.00           N  
ATOM   4024  CA  LEU A1722       4.167  21.940  61.532  1.00  0.00           C  
ATOM   4025  C   LEU A1722       2.945  21.944  60.613  1.00  0.00           C  
ATOM   4026  O   LEU A1722       2.867  22.747  59.677  1.00  0.00           O  
ATOM   4027  CB  LEU A1722       5.456  22.012  60.695  1.00  0.00           C  
ATOM   4028  CG  LEU A1722       6.640  22.854  61.195  1.00  0.00           C  
ATOM   4029  CD1 LEU A1722       6.489  23.213  62.658  1.00  0.00           C  
ATOM   4030  CD2 LEU A1722       7.918  22.073  60.964  1.00  0.00           C  
ATOM   4031  N   GLY A1723       2.002  21.038  60.874  1.00  0.00           N  
ATOM   4032  CA  GLY A1723       0.793  20.971  60.066  1.00  0.00           C  
ATOM   4033  C   GLY A1723       0.810  20.148  58.788  1.00  0.00           C  
ATOM   4034  O   GLY A1723      -0.233  20.024  58.135  1.00  0.00           O  
ATOM   4035  N   ILE A1724       1.959  19.586  58.410  1.00  0.00           N  
ATOM   4036  CA  ILE A1724       2.011  18.797  57.183  1.00  0.00           C  
ATOM   4037  C   ILE A1724       1.705  17.321  57.408  1.00  0.00           C  
ATOM   4038  O   ILE A1724       2.251  16.670  58.313  1.00  0.00           O  
ATOM   4039  CB  ILE A1724       3.355  18.945  56.437  1.00  0.00           C  
ATOM   4040  CG1 ILE A1724       3.350  18.045  55.203  1.00  0.00           C  
ATOM   4041  CG2 ILE A1724       4.504  18.581  57.340  1.00  0.00           C  
ATOM   4042  CD1 ILE A1724       4.612  18.118  54.405  1.00  0.00           C  
ATOM   4043  N   GLY A1725       0.810  16.816  56.561  1.00  0.00           N  
ATOM   4044  CA  GLY A1725       0.385  15.431  56.632  1.00  0.00           C  
ATOM   4045  C   GLY A1725       1.237  14.471  55.832  1.00  0.00           C  
ATOM   4046  O   GLY A1725       1.857  14.855  54.840  1.00  0.00           O  
ATOM   4047  N   GLU A1726       1.256  13.218  56.274  1.00  0.00           N  
ATOM   4048  CA  GLU A1726       2.033  12.162  55.633  1.00  0.00           C  
ATOM   4049  C   GLU A1726       2.190  12.379  54.133  1.00  0.00           C  
ATOM   4050  O   GLU A1726       3.298  12.346  53.602  1.00  0.00           O  
ATOM   4051  CB  GLU A1726       1.357  10.804  55.858  1.00  0.00           C  
ATOM   4052  CG  GLU A1726       1.022  10.464  57.315  1.00  0.00           C  
ATOM   4053  CD  GLU A1726       2.239  10.084  58.160  1.00  0.00           C  
ATOM   4054  OE1 GLU A1726       2.926  10.990  58.684  1.00  0.00           O  
ATOM   4055  OE2 GLU A1726       2.510   8.869  58.300  1.00  0.00           O  
ATOM   4056  N   GLU A1727       1.071  12.618  53.463  1.00  0.00           N  
ATOM   4057  CA  GLU A1727       1.056  12.805  52.013  1.00  0.00           C  
ATOM   4058  C   GLU A1727       1.740  14.043  51.426  1.00  0.00           C  
ATOM   4059  O   GLU A1727       2.236  14.009  50.288  1.00  0.00           O  
ATOM   4060  CB  GLU A1727      -0.396  12.729  51.505  1.00  0.00           C  
ATOM   4061  CG  GLU A1727      -1.448  13.498  52.339  1.00  0.00           C  
ATOM   4062  CD  GLU A1727      -1.367  15.014  52.177  1.00  0.00           C  
ATOM   4063  OE1 GLU A1727      -1.250  15.489  51.019  1.00  0.00           O  
ATOM   4064  OE2 GLU A1727      -1.434  15.725  53.210  1.00  0.00           O  
ATOM   4065  N   GLU A1728       1.753  15.138  52.180  1.00  0.00           N  
ATOM   4066  CA  GLU A1728       2.394  16.363  51.708  1.00  0.00           C  
ATOM   4067  C   GLU A1728       3.900  16.144  51.916  1.00  0.00           C  
ATOM   4068  O   GLU A1728       4.727  16.563  51.090  1.00  0.00           O  
ATOM   4069  CB  GLU A1728       1.876  17.573  52.508  1.00  0.00           C  
ATOM   4070  CG  GLU A1728       2.147  18.944  51.863  1.00  0.00           C  
ATOM   4071  CD  GLU A1728       1.722  20.146  52.734  1.00  0.00           C  
ATOM   4072  OE1 GLU A1728       1.991  21.295  52.315  1.00  0.00           O  
ATOM   4073  OE2 GLU A1728       1.125  19.950  53.825  1.00  0.00           O  
ATOM   4074  N   GLN A1729       4.232  15.454  53.014  1.00  0.00           N  
ATOM   4075  CA  GLN A1729       5.616  15.119  53.357  1.00  0.00           C  
ATOM   4076  C   GLN A1729       6.265  14.324  52.226  1.00  0.00           C  
ATOM   4077  O   GLN A1729       7.456  14.468  51.959  1.00  0.00           O  
ATOM   4078  CB  GLN A1729       5.660  14.289  54.647  1.00  0.00           C  
ATOM   4079  CG  GLN A1729       5.450  15.093  55.906  1.00  0.00           C  
ATOM   4080  CD  GLN A1729       5.263  14.241  57.149  1.00  0.00           C  
ATOM   4081  OE1 GLN A1729       6.104  13.408  57.491  1.00  0.00           O  
ATOM   4082  NE2 GLN A1729       4.154  14.460  57.842  1.00  0.00           N  
ATOM   4083  N   ARG A1747       5.467  13.492  51.564  1.00  0.00           N  
ATOM   4084  CA  ARG A1747       5.943  12.673  50.464  1.00  0.00           C  
ATOM   4085  C   ARG A1747       6.161  13.448  49.177  1.00  0.00           C  
ATOM   4086  O   ARG A1747       7.069  13.121  48.412  1.00  0.00           O  
ATOM   4087  CB  ARG A1747       4.964  11.529  50.191  1.00  0.00           C  
ATOM   4088  CG  ARG A1747       5.448  10.563  49.111  1.00  0.00           C  
ATOM   4089  CD  ARG A1747       4.463   9.413  48.840  1.00  0.00           C  
ATOM   4090  NE  ARG A1747       5.148   8.173  48.448  1.00  0.00           N  
ATOM   4091  CZ  ARG A1747       6.125   8.092  47.538  1.00  0.00           C  
ATOM   4092  NH1 ARG A1747       6.550   9.182  46.903  1.00  0.00           N  
ATOM   4093  NH2 ARG A1747       6.690   6.917  47.269  1.00  0.00           N  
ATOM   4094  N   GLU A1751       5.324  14.452  48.921  1.00  0.00           N  
ATOM   4095  CA  GLU A1751       5.452  15.257  47.698  1.00  0.00           C  
ATOM   4096  C   GLU A1751       6.552  16.301  47.864  1.00  0.00           C  
ATOM   4097  O   GLU A1751       7.351  16.528  46.950  1.00  0.00           O  
ATOM   4098  CB  GLU A1751       4.123  15.966  47.370  1.00  0.00           C  
ATOM   4099  CG  GLU A1751       4.266  17.245  46.519  1.00  0.00           C  
ATOM   4100  CD  GLU A1751       4.892  17.005  45.132  1.00  0.00           C  
ATOM   4101  OE1 GLU A1751       5.202  17.995  44.418  1.00  0.00           O  
ATOM   4102  OE2 GLU A1751       5.068  15.826  44.746  1.00  0.00           O  
ATOM   4103  N   LYS A1752       6.588  16.916  49.046  1.00  0.00           N  
ATOM   4104  CA  LYS A1752       7.559  17.957  49.350  1.00  0.00           C  
ATOM   4105  C   LYS A1752       8.920  17.485  49.867  1.00  0.00           C  
ATOM   4106  O   LYS A1752       9.952  18.024  49.462  1.00  0.00           O  
ATOM   4107  CB  LYS A1752       6.961  18.941  50.372  1.00  0.00           C  
ATOM   4108  CG  LYS A1752       5.736  19.729  49.870  1.00  0.00           C  
ATOM   4109  CD  LYS A1752       5.504  21.026  50.668  1.00  0.00           C  
ATOM   4110  CE  LYS A1752       4.472  21.930  49.965  1.00  0.00           C  
ATOM   4111  NZ  LYS A1752       4.408  23.352  50.481  1.00  0.00           N  
ATOM   4112  N   PHE A1753       8.933  16.483  50.746  1.00  0.00           N  
ATOM   4113  CA  PHE A1753      10.198  16.009  51.328  1.00  0.00           C  
ATOM   4114  C   PHE A1753      10.393  14.489  51.366  1.00  0.00           C  
ATOM   4115  O   PHE A1753      11.208  13.973  52.123  1.00  0.00           O  
ATOM   4116  CB  PHE A1753      10.311  16.552  52.760  1.00  0.00           C  
ATOM   4117  CG  PHE A1753       9.885  17.990  52.893  1.00  0.00           C  
ATOM   4118  CD1 PHE A1753      10.601  19.005  52.259  1.00  0.00           C  
ATOM   4119  CD2 PHE A1753       8.761  18.328  53.636  1.00  0.00           C  
ATOM   4120  CE1 PHE A1753      10.206  20.328  52.367  1.00  0.00           C  
ATOM   4121  CE2 PHE A1753       8.356  19.653  53.751  1.00  0.00           C  
ATOM   4122  CZ  PHE A1753       9.078  20.655  53.117  1.00  0.00           C  
ATOM   4123  N   GLY A1757       9.641  13.775  50.553  1.00  0.00           N  
ATOM   4124  CA  GLY A1757       9.765  12.335  50.540  1.00  0.00           C  
ATOM   4125  C   GLY A1757      11.177  11.857  50.340  1.00  0.00           C  
ATOM   4126  O   GLY A1757      11.677  11.051  51.130  1.00  0.00           O  
ATOM   4127  N   PHE A1758      11.813  12.366  49.285  1.00  0.00           N  
ATOM   4128  CA  PHE A1758      13.184  11.994  48.941  1.00  0.00           C  
ATOM   4129  C   PHE A1758      14.121  12.221  50.117  1.00  0.00           C  
ATOM   4130  O   PHE A1758      14.998  11.390  50.389  1.00  0.00           O  
ATOM   4131  CB  PHE A1758      13.676  12.773  47.717  1.00  0.00           C  
ATOM   4132  CG  PHE A1758      13.907  14.232  47.971  1.00  0.00           C  
ATOM   4133  CD1 PHE A1758      15.136  14.685  48.438  1.00  0.00           C  
ATOM   4134  CD2 PHE A1758      12.897  15.157  47.740  1.00  0.00           C  
ATOM   4135  CE1 PHE A1758      15.353  16.045  48.670  1.00  0.00           C  
ATOM   4136  CE2 PHE A1758      13.099  16.519  47.966  1.00  0.00           C  
ATOM   4137  CZ  PHE A1758      14.334  16.965  48.435  1.00  0.00           C  
ATOM   4138  N   PHE A1759      13.914  13.333  50.825  1.00  0.00           N  
ATOM   4139  CA  PHE A1759      14.759  13.684  51.957  1.00  0.00           C  
ATOM   4140  C   PHE A1759      14.490  12.816  53.200  1.00  0.00           C  
ATOM   4141  O   PHE A1759      15.438  12.432  53.911  1.00  0.00           O  
ATOM   4142  CB  PHE A1759      14.603  15.166  52.310  1.00  0.00           C  
ATOM   4143  CG  PHE A1759      15.497  15.606  53.440  1.00  0.00           C  
ATOM   4144  CD1 PHE A1759      16.890  15.626  53.278  1.00  0.00           C  
ATOM   4145  CD2 PHE A1759      14.968  15.858  54.700  1.00  0.00           C  
ATOM   4146  CE1 PHE A1759      17.730  15.870  54.351  1.00  0.00           C  
ATOM   4147  CE2 PHE A1759      15.798  16.103  55.779  1.00  0.00           C  
ATOM   4148  CZ  PHE A1759      17.184  16.104  55.610  1.00  0.00           C  
ATOM   4149  N   LEU A1760      13.223  12.518  53.496  1.00  0.00           N  
ATOM   4150  CA  LEU A1760      12.953  11.658  54.653  1.00  0.00           C  
ATOM   4151  C   LEU A1760      13.565  10.268  54.403  1.00  0.00           C  
ATOM   4152  O   LEU A1760      14.037   9.603  55.336  1.00  0.00           O  
ATOM   4153  CB  LEU A1760      11.462  11.497  54.907  1.00  0.00           C  
ATOM   4154  CG  LEU A1760      10.808  12.687  55.588  1.00  0.00           C  
ATOM   4155  CD1 LEU A1760       9.306  12.535  55.533  1.00  0.00           C  
ATOM   4156  CD2 LEU A1760      11.307  12.792  57.023  1.00  0.00           C  
ATOM   4157  N   GLU A1761      13.551   9.839  53.138  1.00  0.00           N  
ATOM   4158  CA  GLU A1761      14.125   8.558  52.762  1.00  0.00           C  
ATOM   4159  C   GLU A1761      15.632   8.624  52.963  1.00  0.00           C  
ATOM   4160  O   GLU A1761      16.226   7.695  53.489  1.00  0.00           O  
ATOM   4161  CB  GLU A1761      13.831   8.234  51.302  1.00  0.00           C  
ATOM   4162  CG  GLU A1761      12.864   7.090  51.094  1.00  0.00           C  
ATOM   4163  CD  GLU A1761      13.542   5.738  50.914  1.00  0.00           C  
ATOM   4164  OE1 GLU A1761      14.197   5.502  49.864  1.00  0.00           O  
ATOM   4165  OE2 GLU A1761      13.399   4.904  51.838  1.00  0.00           O  
ATOM   4166  N   ALA A1765      16.257   9.708  52.526  1.00  0.00           N  
ATOM   4167  CA  ALA A1765      17.686   9.856  52.707  1.00  0.00           C  
ATOM   4168  C   ALA A1765      18.060   9.649  54.191  1.00  0.00           C  
ATOM   4169  O   ALA A1765      19.079   9.019  54.506  1.00  0.00           O  
ATOM   4170  CB  ALA A1765      18.142  11.239  52.246  1.00  0.00           C  
ATOM   4171  N   LEU A1767      17.243  10.180  55.108  1.00  0.00           N  
ATOM   4172  CA  LEU A1767      17.546  10.042  56.541  1.00  0.00           C  
ATOM   4173  C   LEU A1767      17.529   8.606  57.044  1.00  0.00           C  
ATOM   4174  O   LEU A1767      18.017   8.333  58.130  1.00  0.00           O  
ATOM   4175  CB  LEU A1767      16.571  10.862  57.400  1.00  0.00           C  
ATOM   4176  CG  LEU A1767      16.644  12.387  57.251  1.00  0.00           C  
ATOM   4177  CD1 LEU A1767      15.521  13.051  58.066  1.00  0.00           C  
ATOM   4178  CD2 LEU A1767      18.027  12.877  57.702  1.00  0.00           C  
ATOM   4179  N   GLU A1768      16.953   7.695  56.270  1.00  0.00           N  
ATOM   4180  CA  GLU A1768      16.871   6.301  56.673  1.00  0.00           C  
ATOM   4181  C   GLU A1768      18.048   5.425  56.256  1.00  0.00           C  
ATOM   4182  O   GLU A1768      18.113   4.234  56.602  1.00  0.00           O  
ATOM   4183  CB  GLU A1768      15.600   5.673  56.130  1.00  0.00           C  
ATOM   4184  CG  GLU A1768      14.384   6.123  56.873  1.00  0.00           C  
ATOM   4185  CD  GLU A1768      13.105   5.539  56.326  1.00  0.00           C  
ATOM   4186  OE1 GLU A1768      12.835   5.688  55.106  1.00  0.00           O  
ATOM   4187  OE2 GLU A1768      12.356   4.936  57.129  1.00  0.00           O  
ATOM   4188  N   TYR A1770      18.973   5.996  55.505  1.00  0.00           N  
ATOM   4189  CA  TYR A1770      20.105   5.225  55.057  1.00  0.00           C  
ATOM   4190  C   TYR A1770      21.361   5.524  55.820  1.00  0.00           C  
ATOM   4191  O   TYR A1770      22.460   5.390  55.306  1.00  0.00           O  
ATOM   4192  CB  TYR A1770      20.332   5.427  53.575  1.00  0.00           C  
ATOM   4193  CG  TYR A1770      19.266   4.791  52.745  1.00  0.00           C  
ATOM   4194  CD1 TYR A1770      18.190   5.537  52.275  1.00  0.00           C  
ATOM   4195  CD2 TYR A1770      19.345   3.440  52.396  1.00  0.00           C  
ATOM   4196  CE1 TYR A1770      17.212   4.962  51.468  1.00  0.00           C  
ATOM   4197  CE2 TYR A1770      18.377   2.844  51.585  1.00  0.00           C  
ATOM   4198  CZ  TYR A1770      17.308   3.616  51.122  1.00  0.00           C  
ATOM   4199  OH  TYR A1770      16.351   3.056  50.310  1.00  0.00           O  
ATOM   4200  N   GLY A1771      21.198   5.944  57.064  1.00  0.00           N  
ATOM   4201  CA  GLY A1771      22.366   6.231  57.877  1.00  0.00           C  
ATOM   4202  C   GLY A1771      22.917   7.646  57.795  1.00  0.00           C  
ATOM   4203  O   GLY A1771      24.052   7.841  57.305  1.00  0.00           O  
ATOM   4204  N   ALA A1772      22.105   8.613  58.248  1.00  0.00           N  
ATOM   4205  CA  ALA A1772      22.483  10.022  58.309  1.00  0.00           C  
ATOM   4206  C   ALA A1772      23.300  10.251  59.586  1.00  0.00           C  
ATOM   4207  O   ALA A1772      22.901   9.839  60.661  1.00  0.00           O  
ATOM   4208  CB  ALA A1772      21.227  10.888  58.362  1.00  0.00           C  
ATOM   4209  N   PRO A1773      24.442  10.933  59.495  1.00  0.00           N  
ATOM   4210  CA  PRO A1773      25.224  11.160  60.709  1.00  0.00           C  
ATOM   4211  C   PRO A1773      24.753  12.434  61.373  1.00  0.00           C  
ATOM   4212  O   PRO A1773      24.065  13.245  60.748  1.00  0.00           O  
ATOM   4213  CB  PRO A1773      26.596  11.414  60.165  1.00  0.00           C  
ATOM   4214  CG  PRO A1773      26.230  12.363  59.016  1.00  0.00           C  
ATOM   4215  CD  PRO A1773      25.069  11.608  58.344  1.00  0.00           C  
ATOM   4216  N   PRO A1774      25.100  12.639  62.650  1.00  0.00           N  
ATOM   4217  CA  PRO A1774      24.634  13.910  63.204  1.00  0.00           C  
ATOM   4218  C   PRO A1774      25.345  15.054  62.425  1.00  0.00           C  
ATOM   4219  O   PRO A1774      26.526  14.940  62.069  1.00  0.00           O  
ATOM   4220  CB  PRO A1774      25.068  13.825  64.678  1.00  0.00           C  
ATOM   4221  CG  PRO A1774      26.106  12.758  64.723  1.00  0.00           C  
ATOM   4222  CD  PRO A1774      25.596  11.752  63.715  1.00  0.00           C  
ATOM   4223  N   HIS A1775      24.621  16.140  62.154  1.00  0.00           N  
ATOM   4224  CA  HIS A1775      25.185  17.272  61.414  1.00  0.00           C  
ATOM   4225  C   HIS A1775      24.463  18.593  61.686  1.00  0.00           C  
ATOM   4226  O   HIS A1775      23.331  18.624  62.215  1.00  0.00           O  
ATOM   4227  CB  HIS A1775      25.167  16.989  59.903  1.00  0.00           C  
ATOM   4228  CG  HIS A1775      23.806  16.710  59.358  1.00  0.00           C  
ATOM   4229  ND1 HIS A1775      23.127  15.546  59.621  1.00  0.00           N  
ATOM   4230  CD2 HIS A1775      22.984  17.456  58.586  1.00  0.00           C  
ATOM   4231  CE1 HIS A1775      21.944  15.583  59.032  1.00  0.00           C  
ATOM   4232  NE2 HIS A1775      21.830  16.734  58.399  1.00  0.00           N  
ATOM   4233  N   GLY A1776      25.143  19.681  61.333  1.00  0.00           N  
ATOM   4234  CA  GLY A1776      24.605  21.023  61.492  1.00  0.00           C  
ATOM   4235  C   GLY A1776      25.437  22.016  60.693  1.00  0.00           C  
ATOM   4236  O   GLY A1776      26.491  21.691  60.165  1.00  0.00           O  
ATOM   4237  N   GLY A1777      24.977  23.243  60.587  1.00  0.00           N  
ATOM   4238  CA  GLY A1777      25.743  24.207  59.839  1.00  0.00           C  
ATOM   4239  C   GLY A1777      25.209  25.610  60.003  1.00  0.00           C  
ATOM   4240  O   GLY A1777      24.593  25.937  61.023  1.00  0.00           O  
ATOM   4241  N   ILE A1778      25.431  26.446  58.998  1.00  0.00           N  
ATOM   4242  CA  ILE A1778      24.965  27.811  59.075  1.00  0.00           C  
ATOM   4243  C   ILE A1778      25.055  28.379  57.679  1.00  0.00           C  
ATOM   4244  O   ILE A1778      25.628  27.750  56.790  1.00  0.00           O  
ATOM   4245  CB  ILE A1778      25.908  28.625  59.995  1.00  0.00           C  
ATOM   4246  CG1 ILE A1778      25.239  29.928  60.440  1.00  0.00           C  
ATOM   4247  CG2 ILE A1778      27.249  28.930  59.256  1.00  0.00           C  
ATOM   4248  CD1 ILE A1778      26.125  30.732  61.358  1.00  0.00           C  
ATOM   4249  N   ALA A1779      24.472  29.553  57.487  1.00  0.00           N  
ATOM   4250  CA  ALA A1779      24.601  30.243  56.218  1.00  0.00           C  
ATOM   4251  C   ALA A1779      24.722  31.729  56.519  1.00  0.00           C  
ATOM   4252  O   ALA A1779      23.872  32.257  57.192  1.00  0.00           O  
ATOM   4253  CB  ALA A1779      23.390  29.992  55.323  1.00  0.00           C  
ATOM   4254  N   TRP A1782      25.769  32.402  56.051  1.00  0.00           N  
ATOM   4255  CA  TRP A1782      25.847  33.844  56.255  1.00  0.00           C  
ATOM   4256  C   TRP A1782      25.155  34.550  55.081  1.00  0.00           C  
ATOM   4257  O   TRP A1782      25.098  34.012  53.976  1.00  0.00           O  
ATOM   4258  CB  TRP A1782      27.269  34.384  56.204  1.00  0.00           C  
ATOM   4259  CG  TRP A1782      28.271  33.808  57.131  1.00  0.00           C  
ATOM   4260  CD1 TRP A1782      28.069  32.889  58.127  1.00  0.00           C  
ATOM   4261  CD2 TRP A1782      29.677  34.091  57.115  1.00  0.00           C  
ATOM   4262  NE1 TRP A1782      29.272  32.577  58.722  1.00  0.00           N  
ATOM   4263  CE2 TRP A1782      30.272  33.304  58.123  1.00  0.00           C  
ATOM   4264  CE3 TRP A1782      30.489  34.936  56.338  1.00  0.00           C  
ATOM   4265  CZ2 TRP A1782      31.645  33.334  58.379  1.00  0.00           C  
ATOM   4266  CZ3 TRP A1782      31.850  34.960  56.586  1.00  0.00           C  
ATOM   4267  CH2 TRP A1782      32.416  34.162  57.603  1.00  0.00           C  
ATOM   4268  N   GLY A1783      24.657  35.763  55.322  1.00  0.00           N  
ATOM   4269  CA  GLY A1783      24.102  36.550  54.241  1.00  0.00           C  
ATOM   4270  C   GLY A1783      25.348  37.342  53.844  1.00  0.00           C  
ATOM   4271  O   GLY A1783      25.692  38.301  54.522  1.00  0.00           O  
ATOM   4272  N   LEU A1784      26.034  36.948  52.771  1.00  0.00           N  
ATOM   4273  CA  LEU A1784      27.282  37.599  52.372  1.00  0.00           C  
ATOM   4274  C   LEU A1784      27.149  39.083  51.937  1.00  0.00           C  
ATOM   4275  O   LEU A1784      28.035  39.928  52.208  1.00  0.00           O  
ATOM   4276  CB  LEU A1784      27.971  36.757  51.282  1.00  0.00           C  
ATOM   4277  CG  LEU A1784      29.432  37.109  50.958  1.00  0.00           C  
ATOM   4278  CD1 LEU A1784      30.354  36.707  52.116  1.00  0.00           C  
ATOM   4279  CD2 LEU A1784      29.837  36.405  49.669  1.00  0.00           C  
ATOM   4280  N   ASP A1785      26.042  39.397  51.277  1.00  0.00           N  
ATOM   4281  CA  ASP A1785      25.799  40.749  50.833  1.00  0.00           C  
ATOM   4282  C   ASP A1785      25.667  41.631  52.076  1.00  0.00           C  
ATOM   4283  O   ASP A1785      26.237  42.734  52.127  1.00  0.00           O  
ATOM   4284  CB  ASP A1785      24.512  40.800  49.990  1.00  0.00           C  
ATOM   4285  CG  ASP A1785      24.458  39.707  48.933  1.00  0.00           C  
ATOM   4286  OD1 ASP A1785      25.267  39.695  47.990  1.00  0.00           O  
ATOM   4287  OD2 ASP A1785      23.590  38.836  49.055  1.00  0.00           O  
ATOM   4288  N   ARG A1786      24.935  41.153  53.087  1.00  0.00           N  
ATOM   4289  CA  ARG A1786      24.765  41.910  54.332  1.00  0.00           C  
ATOM   4290  C   ARG A1786      26.076  42.135  55.061  1.00  0.00           C  
ATOM   4291  O   ARG A1786      26.368  43.257  55.507  1.00  0.00           O  
ATOM   4292  CB  ARG A1786      23.803  41.207  55.284  1.00  0.00           C  
ATOM   4293  CG  ARG A1786      22.374  41.384  54.861  1.00  0.00           C  
ATOM   4294  CD  ARG A1786      21.375  40.680  55.744  1.00  0.00           C  
ATOM   4295  NE  ARG A1786      20.056  40.771  55.130  1.00  0.00           N  
ATOM   4296  CZ  ARG A1786      18.946  40.238  55.630  1.00  0.00           C  
ATOM   4297  NH1 ARG A1786      18.994  39.567  56.781  1.00  0.00           N  
ATOM   4298  NH2 ARG A1786      17.795  40.363  54.970  1.00  0.00           N  
ATOM   4299  N   LEU A1787      26.853  41.072  55.186  1.00  0.00           N  
ATOM   4300  CA  LEU A1787      28.108  41.162  55.860  1.00  0.00           C  
ATOM   4301  C   LEU A1787      29.003  42.181  55.144  1.00  0.00           C  
ATOM   4302  O   LEU A1787      29.695  42.975  55.807  1.00  0.00           O  
ATOM   4303  CB  LEU A1787      28.774  39.784  55.922  1.00  0.00           C  
ATOM   4304  CG  LEU A1787      30.171  39.841  56.544  1.00  0.00           C  
ATOM   4305  CD1 LEU A1787      30.021  40.079  58.046  1.00  0.00           C  
ATOM   4306  CD2 LEU A1787      30.951  38.577  56.271  1.00  0.00           C  
ATOM   4307  N   LEU A1788      28.991  42.191  53.803  1.00  0.00           N  
ATOM   4308  CA  LEU A1788      29.853  43.130  53.074  1.00  0.00           C  
ATOM   4309  C   LEU A1788      29.330  44.545  53.120  1.00  0.00           C  
ATOM   4310  O   LEU A1788      30.109  45.516  53.109  1.00  0.00           O  
ATOM   4311  CB  LEU A1788      30.072  42.700  51.622  1.00  0.00           C  
ATOM   4312  CG  LEU A1788      30.950  41.456  51.452  1.00  0.00           C  
ATOM   4313  CD1 LEU A1788      30.628  40.805  50.145  1.00  0.00           C  
ATOM   4314  CD2 LEU A1788      32.386  41.819  51.479  1.00  0.00           C  
ATOM   4315  N   ALA A1789      28.014  44.691  53.181  1.00  0.00           N  
ATOM   4316  CA  ALA A1789      27.477  46.041  53.274  1.00  0.00           C  
ATOM   4317  C   ALA A1789      28.072  46.644  54.574  1.00  0.00           C  
ATOM   4318  O   ALA A1789      28.666  47.728  54.563  1.00  0.00           O  
ATOM   4319  CB  ALA A1789      25.964  45.973  53.331  1.00  0.00           C  
ATOM   4320  N   LEU A1790      27.917  45.921  55.684  1.00  0.00           N  
ATOM   4321  CA  LEU A1790      28.452  46.346  56.968  1.00  0.00           C  
ATOM   4322  C   LEU A1790      29.979  46.552  56.937  1.00  0.00           C  
ATOM   4323  O   LEU A1790      30.487  47.532  57.468  1.00  0.00           O  
ATOM   4324  CB  LEU A1790      28.119  45.320  58.049  1.00  0.00           C  
ATOM   4325  CG  LEU A1790      26.643  45.257  58.403  1.00  0.00           C  
ATOM   4326  CD1 LEU A1790      26.319  43.923  59.027  1.00  0.00           C  
ATOM   4327  CD2 LEU A1790      26.307  46.467  59.324  1.00  0.00           C  
ATOM   4328  N   MET A1791      30.715  45.619  56.345  1.00  0.00           N  
ATOM   4329  CA  MET A1791      32.158  45.762  56.295  1.00  0.00           C  
ATOM   4330  C   MET A1791      32.631  47.007  55.553  1.00  0.00           C  
ATOM   4331  O   MET A1791      33.770  47.423  55.744  1.00  0.00           O  
ATOM   4332  CB  MET A1791      32.806  44.526  55.643  1.00  0.00           C  
ATOM   4333  CG  MET A1791      32.751  43.291  56.495  1.00  0.00           C  
ATOM   4334  SD  MET A1791      33.457  41.843  55.710  1.00  0.00           S  
ATOM   4335  CE  MET A1791      35.213  42.196  55.664  1.00  0.00           C  
ATOM   4336  N   THR A1792      31.778  47.564  54.690  1.00  0.00           N  
ATOM   4337  CA  THR A1792      32.101  48.744  53.885  1.00  0.00           C  
ATOM   4338  C   THR A1792      31.273  49.964  54.368  1.00  0.00           C  
ATOM   4339  O   THR A1792      31.282  51.030  53.746  1.00  0.00           O  
ATOM   4340  CB  THR A1792      31.717  48.528  52.418  1.00  0.00           C  
ATOM   4341  OG1 THR A1792      30.315  48.254  52.361  1.00  0.00           O  
ATOM   4342  CG2 THR A1792      32.450  47.365  51.798  1.00  0.00           C  
ATOM   4343  N   GLY A1793      30.546  49.799  55.466  1.00  0.00           N  
ATOM   4344  CA  GLY A1793      29.743  50.889  55.966  1.00  0.00           C  
ATOM   4345  C   GLY A1793      28.785  51.364  54.911  1.00  0.00           C  
ATOM   4346  O   GLY A1793      28.576  52.571  54.819  1.00  0.00           O  
ATOM   4347  N   SER A1794      28.216  50.453  54.111  1.00  0.00           N  
ATOM   4348  CA  SER A1794      27.262  50.848  53.067  1.00  0.00           C  
ATOM   4349  C   SER A1794      25.852  50.913  53.581  1.00  0.00           C  
ATOM   4350  O   SER A1794      25.431  50.097  54.374  1.00  0.00           O  
ATOM   4351  CB  SER A1794      27.273  49.865  51.902  1.00  0.00           C  
ATOM   4352  OG  SER A1794      28.528  49.837  51.254  1.00  0.00           O  
ATOM   4353  N   PRO A1795      25.071  51.860  53.076  1.00  0.00           N  
ATOM   4354  CA  PRO A1795      23.668  52.058  53.479  1.00  0.00           C  
ATOM   4355  C   PRO A1795      22.667  50.973  53.008  1.00  0.00           C  
ATOM   4356  O   PRO A1795      21.495  50.966  53.421  1.00  0.00           O  
ATOM   4357  CB  PRO A1795      23.357  53.443  52.928  1.00  0.00           C  
ATOM   4358  CG  PRO A1795      24.125  53.454  51.648  1.00  0.00           C  
ATOM   4359  CD  PRO A1795      25.477  52.856  52.073  1.00  0.00           C  
ATOM   4360  N   SER A1796      23.120  50.075  52.134  1.00  0.00           N  
ATOM   4361  CA  SER A1796      22.282  48.969  51.680  1.00  0.00           C  
ATOM   4362  C   SER A1796      23.172  47.975  50.998  1.00  0.00           C  
ATOM   4363  O   SER A1796      24.309  48.293  50.609  1.00  0.00           O  
ATOM   4364  CB  SER A1796      21.214  49.425  50.708  1.00  0.00           C  
ATOM   4365  OG  SER A1796      21.702  49.348  49.397  1.00  0.00           O  
ATOM   4366  N   ILE A1797      22.659  46.765  50.840  1.00  0.00           N  
ATOM   4367  CA  ILE A1797      23.446  45.747  50.199  1.00  0.00           C  
ATOM   4368  C   ILE A1797      23.613  46.011  48.693  1.00  0.00           C  
ATOM   4369  O   ILE A1797      24.476  45.416  48.040  1.00  0.00           O  
ATOM   4370  CB  ILE A1797      22.843  44.368  50.436  1.00  0.00           C  
ATOM   4371  CG1 ILE A1797      21.391  44.327  49.928  1.00  0.00           C  
ATOM   4372  CG2 ILE A1797      22.947  44.022  51.918  1.00  0.00           C  
ATOM   4373  CD1 ILE A1797      20.868  42.920  49.828  1.00  0.00           C  
ATOM   4374  N   ARG A1798      22.835  46.921  48.132  1.00  0.00           N  
ATOM   4375  CA  ARG A1798      22.964  47.180  46.708  1.00  0.00           C  
ATOM   4376  C   ARG A1798      24.339  47.723  46.392  1.00  0.00           C  
ATOM   4377  O   ARG A1798      24.850  47.571  45.281  1.00  0.00           O  
ATOM   4378  CB  ARG A1798      21.855  48.145  46.245  1.00  0.00           C  
ATOM   4379  CG  ARG A1798      20.451  47.502  46.372  1.00  0.00           C  
ATOM   4380  CD  ARG A1798      19.363  48.243  45.613  1.00  0.00           C  
ATOM   4381  NE  ARG A1798      19.122  49.533  46.250  1.00  0.00           N  
ATOM   4382  CZ  ARG A1798      18.474  49.690  47.406  1.00  0.00           C  
ATOM   4383  NH1 ARG A1798      18.330  50.910  47.921  1.00  0.00           N  
ATOM   4384  NH2 ARG A1798      17.939  48.638  48.028  1.00  0.00           N  
ATOM   4385  N   GLU A1799      24.972  48.335  47.388  1.00  0.00           N  
ATOM   4386  CA  GLU A1799      26.289  48.929  47.158  1.00  0.00           C  
ATOM   4387  C   GLU A1799      27.453  47.916  47.076  1.00  0.00           C  
ATOM   4388  O   GLU A1799      28.586  48.319  46.732  1.00  0.00           O  
ATOM   4389  CB  GLU A1799      26.567  49.976  48.253  1.00  0.00           C  
ATOM   4390  CG  GLU A1799      25.450  51.045  48.417  1.00  0.00           C  
ATOM   4391  CD  GLU A1799      25.296  51.945  47.198  1.00  0.00           C  
ATOM   4392  OE1 GLU A1799      26.266  52.076  46.442  1.00  0.00           O  
ATOM   4393  OE2 GLU A1799      24.218  52.544  46.985  1.00  0.00           O  
ATOM   4394  N   VAL A1800      27.191  46.626  47.386  1.00  0.00           N  
ATOM   4395  CA  VAL A1800      28.233  45.606  47.349  1.00  0.00           C  
ATOM   4396  C   VAL A1800      27.884  44.471  46.419  1.00  0.00           C  
ATOM   4397  O   VAL A1800      28.407  43.350  46.566  1.00  0.00           O  
ATOM   4398  CB  VAL A1800      28.534  44.986  48.751  1.00  0.00           C  
ATOM   4399  CG1 VAL A1800      29.136  46.032  49.676  1.00  0.00           C  
ATOM   4400  CG2 VAL A1800      27.288  44.436  49.335  1.00  0.00           C  
ATOM   4401  N   ILE A1801      26.967  44.755  45.492  1.00  0.00           N  
ATOM   4402  CA  ILE A1801      26.534  43.809  44.463  1.00  0.00           C  
ATOM   4403  C   ILE A1801      26.792  44.521  43.132  1.00  0.00           C  
ATOM   4404  O   ILE A1801      26.391  45.654  42.962  1.00  0.00           O  
ATOM   4405  CB  ILE A1801      25.057  43.500  44.577  1.00  0.00           C  
ATOM   4406  CG1 ILE A1801      24.815  42.680  45.854  1.00  0.00           C  
ATOM   4407  CG2 ILE A1801      24.584  42.762  43.308  1.00  0.00           C  
ATOM   4408  CD1 ILE A1801      23.299  42.487  46.225  1.00  0.00           C  
ATOM   4409  N   ALA A1802      27.480  43.881  42.195  1.00  0.00           N  
ATOM   4410  CA  ALA A1802      27.768  44.550  40.928  1.00  0.00           C  
ATOM   4411  C   ALA A1802      26.502  45.084  40.220  1.00  0.00           C  
ATOM   4412  O   ALA A1802      26.422  46.273  39.916  1.00  0.00           O  
ATOM   4413  CB  ALA A1802      28.525  43.595  40.013  1.00  0.00           C  
ATOM   4414  N   PHE A1803      25.523  44.218  39.963  1.00  0.00           N  
ATOM   4415  CA  PHE A1803      24.323  44.657  39.274  1.00  0.00           C  
ATOM   4416  C   PHE A1803      23.080  44.251  40.023  1.00  0.00           C  
ATOM   4417  O   PHE A1803      22.392  43.305  39.633  1.00  0.00           O  
ATOM   4418  CB  PHE A1803      24.258  44.070  37.862  1.00  0.00           C  
ATOM   4419  CG  PHE A1803      25.441  44.400  37.040  1.00  0.00           C  
ATOM   4420  CD1 PHE A1803      26.529  43.530  36.995  1.00  0.00           C  
ATOM   4421  CD2 PHE A1803      25.514  45.628  36.380  1.00  0.00           C  
ATOM   4422  CE1 PHE A1803      27.682  43.888  36.302  1.00  0.00           C  
ATOM   4423  CE2 PHE A1803      26.662  45.996  35.683  1.00  0.00           C  
ATOM   4424  CZ  PHE A1803      27.754  45.116  35.645  1.00  0.00           C  
ATOM   4425  N   PRO A1804      22.725  45.006  41.072  1.00  0.00           N  
ATOM   4426  CA  PRO A1804      21.530  44.622  41.824  1.00  0.00           C  
ATOM   4427  C   PRO A1804      20.222  45.111  41.237  1.00  0.00           C  
ATOM   4428  O   PRO A1804      20.233  45.868  40.277  1.00  0.00           O  
ATOM   4429  CB  PRO A1804      21.812  45.201  43.205  1.00  0.00           C  
ATOM   4430  CG  PRO A1804      22.516  46.539  42.875  1.00  0.00           C  
ATOM   4431  CD  PRO A1804      23.391  46.194  41.651  1.00  0.00           C  
ATOM   4432  N   LYS A1805      19.106  44.670  41.822  1.00  0.00           N  
ATOM   4433  CA  LYS A1805      17.753  45.102  41.399  1.00  0.00           C  
ATOM   4434  C   LYS A1805      17.320  46.271  42.300  1.00  0.00           C  
ATOM   4435  O   LYS A1805      17.870  46.457  43.403  1.00  0.00           O  
ATOM   4436  CB  LYS A1805      16.698  43.968  41.580  1.00  0.00           C  
ATOM   4437  CG  LYS A1805      16.949  42.673  40.807  1.00  0.00           C  
ATOM   4438  CD  LYS A1805      16.925  42.901  39.313  1.00  0.00           C  
ATOM   4439  CE  LYS A1805      17.118  41.588  38.544  1.00  0.00           C  
ATOM   4440  NZ  LYS A1805      18.454  40.998  38.799  1.00  0.00           N  
ATOM   4441  N   ASN A1806      16.338  47.052  41.850  1.00  0.00           N  
ATOM   4442  CA  ASN A1806      15.837  48.144  42.695  1.00  0.00           C  
ATOM   4443  C   ASN A1806      14.745  47.571  43.621  1.00  0.00           C  
ATOM   4444  O   ASN A1806      14.524  46.347  43.645  1.00  0.00           O  
ATOM   4445  CB  ASN A1806      15.287  49.331  41.876  1.00  0.00           C  
ATOM   4446  CG  ASN A1806      14.129  48.968  40.983  1.00  0.00           C  
ATOM   4447  OD1 ASN A1806      13.282  48.146  41.331  1.00  0.00           O  
ATOM   4448  ND2 ASN A1806      14.069  49.602  39.819  1.00  0.00           N  
ATOM   4449  N   LYS A1807      14.055  48.426  44.384  1.00  0.00           N  
ATOM   4450  CA  LYS A1807      13.046  47.907  45.306  1.00  0.00           C  
ATOM   4451  C   LYS A1807      11.918  47.120  44.629  1.00  0.00           C  
ATOM   4452  O   LYS A1807      11.392  46.176  45.206  1.00  0.00           O  
ATOM   4453  CB  LYS A1807      12.460  49.032  46.145  1.00  0.00           C  
ATOM   4454  CG  LYS A1807      11.604  48.540  47.312  1.00  0.00           C  
ATOM   4455  CD  LYS A1807      12.403  48.415  48.625  1.00  0.00           C  
ATOM   4456  CE  LYS A1807      12.140  49.595  49.610  1.00  0.00           C  
ATOM   4457  NZ  LYS A1807      10.797  49.588  50.313  1.00  0.00           N  
ATOM   4458  N   GLU A1808      11.547  47.480  43.411  1.00  0.00           N  
ATOM   4459  CA  GLU A1808      10.489  46.738  42.726  1.00  0.00           C  
ATOM   4460  C   GLU A1808      10.976  45.377  42.177  1.00  0.00           C  
ATOM   4461  O   GLU A1808      10.191  44.624  41.587  1.00  0.00           O  
ATOM   4462  CB  GLU A1808       9.935  47.526  41.536  1.00  0.00           C  
ATOM   4463  CG  GLU A1808       9.342  48.886  41.811  1.00  0.00           C  
ATOM   4464  CD  GLU A1808       8.859  49.525  40.500  1.00  0.00           C  
ATOM   4465  OE1 GLU A1808       7.667  49.332  40.130  1.00  0.00           O  
ATOM   4466  OE2 GLU A1808       9.684  50.194  39.816  1.00  0.00           O  
ATOM   4467  N   GLY A1809      12.269  45.093  42.344  1.00  0.00           N  
ATOM   4468  CA  GLY A1809      12.835  43.858  41.859  1.00  0.00           C  
ATOM   4469  C   GLY A1809      13.218  43.992  40.420  1.00  0.00           C  
ATOM   4470  O   GLY A1809      13.564  43.006  39.769  1.00  0.00           O  
ATOM   4471  N   LYS A1810      13.182  45.222  39.925  1.00  0.00           N  
ATOM   4472  CA  LYS A1810      13.496  45.484  38.527  1.00  0.00           C  
ATOM   4473  C   LYS A1810      14.913  45.926  38.257  1.00  0.00           C  
ATOM   4474  O   LYS A1810      15.608  46.435  39.131  1.00  0.00           O  
ATOM   4475  CB  LYS A1810      12.516  46.513  37.977  1.00  0.00           C  
ATOM   4476  CG  LYS A1810      11.093  46.013  37.848  1.00  0.00           C  
ATOM   4477  CD  LYS A1810      10.148  47.197  37.615  1.00  0.00           C  
ATOM   4478  CE  LYS A1810       8.705  46.780  37.296  1.00  0.00           C  
ATOM   4479  NZ  LYS A1810       7.855  47.994  37.126  1.00  0.00           N  
ATOM   4480  N   ASP A1811      15.311  45.732  37.003  1.00  0.00           N  
ATOM   4481  CA  ASP A1811      16.634  46.075  36.546  1.00  0.00           C  
ATOM   4482  C   ASP A1811      16.554  47.215  35.574  1.00  0.00           C  
ATOM   4483  O   ASP A1811      16.262  47.004  34.406  1.00  0.00           O  
ATOM   4484  CB  ASP A1811      17.270  44.873  35.860  1.00  0.00           C  
ATOM   4485  CG  ASP A1811      18.728  45.085  35.582  1.00  0.00           C  
ATOM   4486  OD1 ASP A1811      19.424  44.095  35.380  1.00  0.00           O  
ATOM   4487  OD2 ASP A1811      19.210  46.228  35.547  1.00  0.00           O  
ATOM   4488  N   PRO A1812      16.843  48.442  36.040  1.00  0.00           N  
ATOM   4489  CA  PRO A1812      16.827  49.676  35.249  1.00  0.00           C  
ATOM   4490  C   PRO A1812      17.858  49.627  34.127  1.00  0.00           C  
ATOM   4491  O   PRO A1812      17.655  50.207  33.049  1.00  0.00           O  
ATOM   4492  CB  PRO A1812      17.171  50.749  36.289  1.00  0.00           C  
ATOM   4493  CG  PRO A1812      16.659  50.202  37.535  1.00  0.00           C  
ATOM   4494  CD  PRO A1812      17.067  48.756  37.462  1.00  0.00           C  
ATOM   4495  N   LEU A1813      18.965  48.933  34.387  1.00  0.00           N  
ATOM   4496  CA  LEU A1813      20.056  48.816  33.419  1.00  0.00           C  
ATOM   4497  C   LEU A1813      19.664  48.028  32.199  1.00  0.00           C  
ATOM   4498  O   LEU A1813      19.900  48.453  31.096  1.00  0.00           O  
ATOM   4499  CB  LEU A1813      21.274  48.143  34.059  1.00  0.00           C  
ATOM   4500  CG  LEU A1813      22.366  47.622  33.107  1.00  0.00           C  
ATOM   4501  CD1 LEU A1813      22.843  48.663  32.130  1.00  0.00           C  
ATOM   4502  CD2 LEU A1813      23.497  47.133  33.958  1.00  0.00           C  
ATOM   4503  N   THR A1814      19.057  46.873  32.382  1.00  0.00           N  
ATOM   4504  CA  THR A1814      18.710  46.083  31.211  1.00  0.00           C  
ATOM   4505  C   THR A1814      17.264  46.153  30.801  1.00  0.00           C  
ATOM   4506  O   THR A1814      16.937  45.866  29.662  1.00  0.00           O  
ATOM   4507  CB  THR A1814      19.009  44.602  31.397  1.00  0.00           C  
ATOM   4508  OG1 THR A1814      18.217  44.134  32.485  1.00  0.00           O  
ATOM   4509  CG2 THR A1814      20.498  44.361  31.689  1.00  0.00           C  
ATOM   4510  N   GLY A1815      16.390  46.522  31.725  1.00  0.00           N  
ATOM   4511  CA  GLY A1815      14.971  46.562  31.397  1.00  0.00           C  
ATOM   4512  C   GLY A1815      14.202  45.343  31.888  1.00  0.00           C  
ATOM   4513  O   GLY A1815      12.985  45.279  31.756  1.00  0.00           O  
ATOM   4514  N   ALA A1816      14.918  44.366  32.446  1.00  0.00           N  
ATOM   4515  CA  ALA A1816      14.287  43.165  32.967  1.00  0.00           C  
ATOM   4516  C   ALA A1816      13.653  43.505  34.314  1.00  0.00           C  
ATOM   4517  O   ALA A1816      14.161  44.356  35.061  1.00  0.00           O  
ATOM   4518  CB  ALA A1816      15.312  42.035  33.125  1.00  0.00           C  
ATOM   4519  N   PRO A1817      12.521  42.855  34.643  1.00  0.00           N  
ATOM   4520  CA  PRO A1817      11.872  41.853  33.787  1.00  0.00           C  
ATOM   4521  C   PRO A1817      11.145  42.552  32.642  1.00  0.00           C  
ATOM   4522  O   PRO A1817      10.687  43.681  32.774  1.00  0.00           O  
ATOM   4523  CB  PRO A1817      10.928  41.149  34.755  1.00  0.00           C  
ATOM   4524  CG  PRO A1817      10.539  42.250  35.717  1.00  0.00           C  
ATOM   4525  CD  PRO A1817      11.853  42.952  35.958  1.00  0.00           C  
ATOM   4526  N   SER A1818      11.065  41.886  31.504  1.00  0.00           N  
ATOM   4527  CA  SER A1818      10.410  42.465  30.357  1.00  0.00           C  
ATOM   4528  C   SER A1818       9.540  41.435  29.647  1.00  0.00           C  
ATOM   4529  O   SER A1818       9.642  40.247  29.914  1.00  0.00           O  
ATOM   4530  CB  SER A1818      11.480  43.046  29.415  1.00  0.00           C  
ATOM   4531  OG  SER A1818      12.314  42.039  28.847  1.00  0.00           O  
ATOM   4532  N   PRO A1819       8.641  41.887  28.762  1.00  0.00           N  
ATOM   4533  CA  PRO A1819       7.755  40.984  28.021  1.00  0.00           C  
ATOM   4534  C   PRO A1819       8.468  40.129  26.987  1.00  0.00           C  
ATOM   4535  O   PRO A1819       9.543  40.478  26.511  1.00  0.00           O  
ATOM   4536  CB  PRO A1819       6.739  41.948  27.386  1.00  0.00           C  
ATOM   4537  CG  PRO A1819       7.494  43.230  27.268  1.00  0.00           C  
ATOM   4538  CD  PRO A1819       8.198  43.283  28.596  1.00  0.00           C  
ATOM   4539  N   VAL A1820       7.853  39.002  26.654  1.00  0.00           N  
ATOM   4540  CA  VAL A1820       8.397  38.087  25.679  1.00  0.00           C  
ATOM   4541  C   VAL A1820       7.317  37.824  24.642  1.00  0.00           C  
ATOM   4542  O   VAL A1820       6.109  37.833  24.962  1.00  0.00           O  
ATOM   4543  CB  VAL A1820       8.800  36.719  26.316  1.00  0.00           C  
ATOM   4544  CG1 VAL A1820       9.861  36.922  27.389  1.00  0.00           C  
ATOM   4545  CG2 VAL A1820       7.578  36.025  26.899  1.00  0.00           C  
ATOM   4546  N   PRO A1821       7.728  37.604  23.383  1.00  0.00           N  
ATOM   4547  CA  PRO A1821       6.759  37.320  22.324  1.00  0.00           C  
ATOM   4548  C   PRO A1821       5.815  36.174  22.678  1.00  0.00           C  
ATOM   4549  O   PRO A1821       6.198  35.242  23.386  1.00  0.00           O  
ATOM   4550  CB  PRO A1821       7.647  37.014  21.122  1.00  0.00           C  
ATOM   4551  CG  PRO A1821       8.795  37.968  21.331  1.00  0.00           C  
ATOM   4552  CD  PRO A1821       9.077  37.814  22.821  1.00  0.00           C  
ATOM   4553  N   GLU A1822       4.580  36.263  22.187  1.00  0.00           N  
ATOM   4554  CA  GLU A1822       3.566  35.246  22.433  1.00  0.00           C  
ATOM   4555  C   GLU A1822       4.001  33.872  21.974  1.00  0.00           C  
ATOM   4556  O   GLU A1822       3.734  32.879  22.659  1.00  0.00           O  
ATOM   4557  CB  GLU A1822       2.265  35.627  21.738  1.00  0.00           C  
ATOM   4558  CG  GLU A1822       1.114  36.002  22.661  1.00  0.00           C  
ATOM   4559  CD  GLU A1822      -0.189  36.199  21.880  1.00  0.00           C  
ATOM   4560  OE1 GLU A1822      -0.236  37.113  21.004  1.00  0.00           O  
ATOM   4561  OE2 GLU A1822      -1.157  35.432  22.133  1.00  0.00           O  
ATOM   4562  N   GLU A1830       4.654  33.831  20.812  1.00  0.00           N  
ATOM   4563  CA  GLU A1830       5.158  32.593  20.236  1.00  0.00           C  
ATOM   4564  C   GLU A1830       6.029  31.898  21.262  1.00  0.00           C  
ATOM   4565  O   GLU A1830       5.857  30.708  21.520  1.00  0.00           O  
ATOM   4566  CB  GLU A1830       5.952  32.904  18.960  1.00  0.00           C  
ATOM   4567  CG  GLU A1830       5.130  33.611  17.870  1.00  0.00           C  
ATOM   4568  CD  GLU A1830       5.863  33.717  16.519  1.00  0.00           C  
ATOM   4569  OE1 GLU A1830       6.544  32.736  16.120  1.00  0.00           O  
ATOM   4570  OE2 GLU A1830       5.744  34.777  15.854  1.00  0.00           O  
ATOM   4571  N   GLN A1831       6.943  32.659  21.862  1.00  0.00           N  
ATOM   4572  CA  GLN A1831       7.857  32.142  22.880  1.00  0.00           C  
ATOM   4573  C   GLN A1831       7.142  31.598  24.109  1.00  0.00           C  
ATOM   4574  O   GLN A1831       7.439  30.474  24.531  1.00  0.00           O  
ATOM   4575  CB  GLN A1831       8.847  33.251  23.265  1.00  0.00           C  
ATOM   4576  CG  GLN A1831      10.184  32.762  23.836  1.00  0.00           C  
ATOM   4577  CD  GLN A1831      11.075  33.902  24.336  1.00  0.00           C  
ATOM   4578  OE1 GLN A1831      11.117  34.980  23.738  1.00  0.00           O  
ATOM   4579  NE2 GLN A1831      11.798  33.660  25.418  1.00  0.00           N  
ATOM   4580  N   LEU A1832       6.209  32.362  24.686  1.00  0.00           N  
ATOM   4581  CA  LEU A1832       5.510  31.851  25.862  1.00  0.00           C  
ATOM   4582  C   LEU A1832       4.672  30.675  25.468  1.00  0.00           C  
ATOM   4583  O   LEU A1832       4.562  29.725  26.214  1.00  0.00           O  
ATOM   4584  CB  LEU A1832       4.662  32.932  26.520  1.00  0.00           C  
ATOM   4585  CG  LEU A1832       4.916  33.139  28.012  1.00  0.00           C  
ATOM   4586  CD1 LEU A1832       3.732  33.894  28.587  1.00  0.00           C  
ATOM   4587  CD2 LEU A1832       5.079  31.829  28.728  1.00  0.00           C  
ATOM   4588  N   ARG A1833       4.115  30.742  24.263  1.00  0.00           N  
ATOM   4589  CA  ARG A1833       3.240  29.705  23.737  1.00  0.00           C  
ATOM   4590  C   ARG A1833       3.987  28.384  23.664  1.00  0.00           C  
ATOM   4591  O   ARG A1833       3.456  27.322  24.010  1.00  0.00           O  
ATOM   4592  CB  ARG A1833       2.739  30.139  22.354  1.00  0.00           C  
ATOM   4593  CG  ARG A1833       1.623  29.266  21.819  1.00  0.00           C  
ATOM   4594  CD  ARG A1833       0.515  29.120  22.842  1.00  0.00           C  
ATOM   4595  NE  ARG A1833      -0.523  28.249  22.324  1.00  0.00           N  
ATOM   4596  CZ  ARG A1833      -1.783  28.619  22.141  1.00  0.00           C  
ATOM   4597  NH1 ARG A1833      -2.166  29.856  22.449  1.00  0.00           N  
ATOM   4598  NH2 ARG A1833      -2.649  27.757  21.622  1.00  0.00           N  
ATOM   4599  N   GLU A1834       5.233  28.463  23.229  1.00  0.00           N  
ATOM   4600  CA  GLU A1834       6.060  27.282  23.096  1.00  0.00           C  
ATOM   4601  C   GLU A1834       6.289  26.577  24.426  1.00  0.00           C  
ATOM   4602  O   GLU A1834       6.614  25.399  24.435  1.00  0.00           O  
ATOM   4603  CB  GLU A1834       7.365  27.734  22.439  1.00  0.00           C  
ATOM   4604  CG  GLU A1834       8.457  26.690  22.375  1.00  0.00           C  
ATOM   4605  CD  GLU A1834       9.713  27.209  21.689  1.00  0.00           C  
ATOM   4606  OE1 GLU A1834      10.336  28.146  22.235  1.00  0.00           O  
ATOM   4607  OE2 GLU A1834      10.075  26.686  20.611  1.00  0.00           O  
ATOM   4608  N   LEU A1835       6.101  27.297  25.537  1.00  0.00           N  
ATOM   4609  CA  LEU A1835       6.238  26.730  26.874  1.00  0.00           C  
ATOM   4610  C   LEU A1835       4.906  26.292  27.397  1.00  0.00           C  
ATOM   4611  O   LEU A1835       4.829  25.829  28.529  1.00  0.00           O  
ATOM   4612  CB  LEU A1835       6.858  27.735  27.822  1.00  0.00           C  
ATOM   4613  CG  LEU A1835       8.292  28.110  27.465  1.00  0.00           C  
ATOM   4614  CD1 LEU A1835       8.738  29.300  28.316  1.00  0.00           C  
ATOM   4615  CD2 LEU A1835       9.205  26.907  27.656  1.00  0.00           C  
ATOM   4616  N   GLY A1836       3.868  26.421  26.558  1.00  0.00           N  
ATOM   4617  CA  GLY A1836       2.508  26.026  26.934  1.00  0.00           C  
ATOM   4618  C   GLY A1836       1.935  26.891  28.031  1.00  0.00           C  
ATOM   4619  O   GLY A1836       1.201  26.400  28.879  1.00  0.00           O  
ATOM   4620  N   LEU A1837       2.282  28.174  28.006  1.00  0.00           N  
ATOM   4621  CA  LEU A1837       1.818  29.135  29.006  1.00  0.00           C  
ATOM   4622  C   LEU A1837       1.199  30.328  28.299  1.00  0.00           C  
ATOM   4623  O   LEU A1837       1.515  30.630  27.142  1.00  0.00           O  
ATOM   4624  CB  LEU A1837       2.994  29.633  29.845  1.00  0.00           C  
ATOM   4625  CG  LEU A1837       3.496  28.632  30.863  1.00  0.00           C  
ATOM   4626  CD1 LEU A1837       4.708  29.212  31.577  1.00  0.00           C  
ATOM   4627  CD2 LEU A1837       2.373  28.319  31.825  1.00  0.00           C  
ATOM   4628  N   MET A1838       0.308  30.981  29.041  1.00  0.00           N  
ATOM   4629  CA  MET A1838      -0.409  32.168  28.606  1.00  0.00           C  
ATOM   4630  C   MET A1838      -0.757  33.069  29.776  1.00  0.00           C  
ATOM   4631  O   MET A1838      -1.063  32.586  30.860  1.00  0.00           O  
ATOM   4632  CB  MET A1838      -1.649  31.779  27.788  1.00  0.00           C  
ATOM   4633  CG  MET A1838      -2.166  32.890  26.876  1.00  0.00           C  
ATOM   4634  SD  MET A1838      -3.691  32.394  26.057  1.00  0.00           S  
ATOM   4635  CE  MET A1838      -3.048  31.796  24.474  1.00  0.00           C  
ATOM   4636  N   VAL A1839      -0.690  34.373  29.542  1.00  0.00           N  
ATOM   4637  CA  VAL A1839      -0.976  35.396  30.553  1.00  0.00           C  
ATOM   4638  C   VAL A1839      -2.473  35.603  30.847  1.00  0.00           C  
ATOM   4639  O   VAL A1839      -3.231  35.897  29.932  1.00  0.00           O  
ATOM   4640  CB  VAL A1839      -0.381  36.742  30.034  1.00  0.00           C  
ATOM   4641  CG1 VAL A1839      -0.420  37.788  31.090  1.00  0.00           C  
ATOM   4642  CG2 VAL A1839       1.023  36.533  29.552  1.00  0.00           C  
ATOM   4643  N   VAL A1840      -2.894  35.415  32.102  1.00  0.00           N  
ATOM   4644  CA  VAL A1840      -4.284  35.680  32.484  1.00  0.00           C  
ATOM   4645  C   VAL A1840      -4.194  37.104  33.002  1.00  0.00           C  
ATOM   4646  O   VAL A1840      -3.892  37.380  34.170  1.00  0.00           O  
ATOM   4647  CB  VAL A1840      -4.859  34.629  33.459  1.00  0.00           C  
ATOM   4648  CG1 VAL A1840      -4.462  33.265  32.968  1.00  0.00           C  
ATOM   4649  CG2 VAL A1840      -4.393  34.845  34.875  1.00  0.00           C  
ATOM   4650  N   ARG A1841      -4.372  38.019  32.061  1.00  0.00           N  
ATOM   4651  CA  ARG A1841      -4.296  39.444  32.341  1.00  0.00           C  
ATOM   4652  C   ARG A1841      -5.687  40.048  32.557  1.00  0.00           C  
ATOM   4653  O   ARG A1841      -6.714  39.441  32.227  1.00  0.00           O  
ATOM   4654  CB  ARG A1841      -3.646  40.162  31.141  1.00  0.00           C  
ATOM   4655  CG  ARG A1841      -4.467  40.001  29.840  1.00  0.00           C  
ATOM   4656  CD  ARG A1841      -4.123  41.014  28.753  1.00  0.00           C  
ATOM   4657  NE  ARG A1841      -3.063  40.570  27.841  1.00  0.00           N  
ATOM   4658  CZ  ARG A1841      -3.109  39.451  27.112  1.00  0.00           C  
ATOM   4659  NH1 ARG A1841      -4.171  38.647  27.193  1.00  0.00           N  
ATOM   4660  NH2 ARG A1841      -2.099  39.139  26.290  1.00  0.00           N  
ATOM   4661  N   PRO A1842      -5.740  41.231  33.174  1.00  0.00           N  
ATOM   4662  CA  PRO A1842      -7.082  41.800  33.331  1.00  0.00           C  
ATOM   4663  C   PRO A1842      -7.441  42.493  31.975  1.00  0.00           C  
ATOM   4664  O   PRO A1842      -7.775  43.710  31.953  1.00  0.00           O  
ATOM   4665  CB  PRO A1842      -6.917  42.780  34.508  1.00  0.00           C  
ATOM   4666  CG  PRO A1842      -5.432  43.127  34.477  1.00  0.00           C  
ATOM   4667  CD  PRO A1842      -4.791  41.806  34.147  1.00  0.00           C  
ATOM   4668  OXT PRO A1842      -7.370  41.796  30.923  1.00  0.00           O  
HETATM 4669  P   AMO A 831      18.546  31.987  56.409  1.00  0.00           P  
HETATM 4670  O1P AMO A 831      18.515  32.530  57.805  1.00  0.00           O  
HETATM 4671  O2P AMO A 831      17.271  31.893  55.617  1.00  0.00           O  
HETATM 4672  O3P AMO A 831      19.359  30.531  56.392  1.00  0.00           O  
HETATM 4673  O5' AMO A 831      19.525  32.894  55.544  1.00  0.00           O  
HETATM 4674  C5' AMO A 831      20.898  33.106  55.909  1.00  0.00           C  
HETATM 4675  C4' AMO A 831      21.212  34.578  55.810  1.00  0.00           C  
HETATM 4676  O4' AMO A 831      20.958  35.064  54.456  1.00  0.00           O  
HETATM 4677  C1' AMO A 831      20.649  36.452  54.515  1.00  0.00           C  
HETATM 4678  N9  AMO A 831      19.447  36.706  53.715  1.00  0.00           N  
HETATM 4679  C4  AMO A 831      19.294  37.634  52.707  1.00  0.00           C  
HETATM 4680  N3  AMO A 831      20.215  38.496  52.244  1.00  0.00           N  
HETATM 4681  C2  AMO A 831      19.715  39.229  51.257  1.00  0.00           C  
HETATM 4682  N1  AMO A 831      18.485  39.209  50.717  1.00  0.00           N  
HETATM 4683  C6  AMO A 831      17.582  38.327  51.203  1.00  0.00           C  
HETATM 4684  N6  AMO A 831      16.365  38.297  50.657  1.00  0.00           N  
HETATM 4685  C5  AMO A 831      17.992  37.492  52.255  1.00  0.00           C  
HETATM 4686  N7  AMO A 831      17.333  36.505  52.968  1.00  0.00           N  
HETATM 4687  C8  AMO A 831      18.236  36.071  53.820  1.00  0.00           C  
HETATM 4688  C2' AMO A 831      20.502  36.831  56.004  1.00  0.00           C  
HETATM 4689  C3' AMO A 831      20.317  35.468  56.661  1.00  0.00           C  
HETATM 4690  O3' AMO A 831      20.747  35.414  58.023  1.00  0.00           O  
HETATM 4691  N   AMO A 831      19.360  27.164  55.172  1.00  0.00           N  
HETATM 4692  CA  AMO A 831      19.422  28.240  56.225  1.00  0.00           C  
HETATM 4693  CB  AMO A 831      20.795  28.263  56.902  1.00  0.00           C  
HETATM 4694  CG  AMO A 831      21.059  27.027  57.739  1.00  0.00           C  
HETATM 4695  OD1 AMO A 831      22.221  26.578  57.834  1.00  0.00           O  
HETATM 4696  OD2 AMO A 831      20.116  26.566  58.414  1.00  0.00           O  
HETATM 4697  C   AMO A 831      19.176  29.594  55.581  1.00  0.00           C  
HETATM 4698  O   AMO A 831      18.967  29.680  54.357  1.00  0.00           O  
HETATM 4699  O2' AMO A 831      21.654  37.491  56.503  1.00  0.00           O  
TER
END
