# Supplementary material for: Backbone Brackets and Arginine Tweezers delineate Class I and Class II aminoacyl tRNA synthetases
Source: PLoS Comput Biol. 2018 Apr 16;14(4):e1006101. doi: 10.1371/journal.pcbi.1006101 (PMC5919687; doi:10.1371/journal.pcbi.1006101)
Supplement: S12 File — All structures of Class II aaRS with residues renumbered according to the MSA. (GZ) [file pcbi.1006101.s024.tar.gz › 1g51_B_renum.pdb]

ATOM      1  N   MET B 157      32.934  12.820  72.404  1.00  0.00           N  
ATOM      2  CA  MET B 157      32.433  12.748  71.003  1.00  0.00           C  
ATOM      3  C   MET B 157      33.495  13.048  69.937  1.00  0.00           C  
ATOM      4  O   MET B 157      33.942  12.119  69.273  1.00  0.00           O  
ATOM      5  CB  MET B 157      31.249  13.695  70.833  1.00  0.00           C  
ATOM      6  CG  MET B 157      29.995  13.272  71.583  1.00  0.00           C  
ATOM      7  SD  MET B 157      28.670  14.475  71.271  1.00  0.00           S  
ATOM      8  CE  MET B 157      27.844  13.774  69.786  1.00  0.00           C  
ATOM      9  N   ARG B 158      33.908  14.313  69.761  1.00  0.00           N  
ATOM     10  CA  ARG B 158      34.904  14.644  68.731  1.00  0.00           C  
ATOM     11  C   ARG B 158      35.845  13.450  68.391  1.00  0.00           C  
ATOM     12  O   ARG B 158      36.366  12.768  69.272  1.00  0.00           O  
ATOM     13  CB  ARG B 158      35.770  15.849  69.135  1.00  0.00           C  
ATOM     14  CG  ARG B 158      35.114  17.249  69.122  1.00  0.00           C  
ATOM     15  CD  ARG B 158      34.364  17.689  67.846  1.00  0.00           C  
ATOM     16  NE  ARG B 158      35.076  17.613  66.547  1.00  0.00           N  
ATOM     17  CZ  ARG B 158      34.556  18.038  65.383  1.00  0.00           C  
ATOM     18  NH1 ARG B 158      33.357  18.573  65.335  1.00  0.00           N  
ATOM     19  NH2 ARG B 158      35.213  17.895  64.253  1.00  0.00           N  
ATOM     20  N   ARG B 159      36.026  13.192  67.102  1.00  0.00           N  
ATOM     21  CA  ARG B 159      36.926  12.143  66.668  1.00  0.00           C  
ATOM     22  C   ARG B 159      38.338  12.683  66.817  1.00  0.00           C  
ATOM     23  O   ARG B 159      38.524  13.867  67.021  1.00  0.00           O  
ATOM     24  CB  ARG B 159      36.673  11.766  65.194  1.00  0.00           C  
ATOM     25  CG  ARG B 159      36.349  12.933  64.324  1.00  0.00           C  
ATOM     26  CD  ARG B 159      36.748  12.721  62.857  1.00  0.00           C  
ATOM     27  NE  ARG B 159      36.747  14.022  62.187  1.00  0.00           N  
ATOM     28  CZ  ARG B 159      35.828  14.474  61.334  1.00  0.00           C  
ATOM     29  NH1 ARG B 159      34.767  13.738  60.964  1.00  0.00           N  
ATOM     30  NH2 ARG B 159      35.952  15.722  60.899  1.00  0.00           N  
ATOM     31  N   THR B 160      39.329  11.818  66.679  1.00  0.00           N  
ATOM     32  CA  THR B 160      40.711  12.224  66.807  1.00  0.00           C  
ATOM     33  C   THR B 160      41.366  12.250  65.448  1.00  0.00           C  
ATOM     34  O   THR B 160      42.348  12.960  65.249  1.00  0.00           O  
ATOM     35  CB  THR B 160      41.501  11.223  67.715  1.00  0.00           C  
ATOM     36  OG1 THR B 160      41.481   9.915  67.123  1.00  0.00           O  
ATOM     37  CG2 THR B 160      40.880  11.162  69.128  1.00  0.00           C  
ATOM     38  N   HIS B 161      40.836  11.452  64.515  1.00  0.00           N  
ATOM     39  CA  HIS B 161      41.368  11.378  63.151  1.00  0.00           C  
ATOM     40  C   HIS B 161      40.260  10.955  62.223  1.00  0.00           C  
ATOM     41  O   HIS B 161      39.173  10.596  62.684  1.00  0.00           O  
ATOM     42  CB  HIS B 161      42.443  10.301  63.018  1.00  0.00           C  
ATOM     43  CG  HIS B 161      43.514  10.362  64.055  1.00  0.00           C  
ATOM     44  ND1 HIS B 161      43.250  10.251  65.407  1.00  0.00           N  
ATOM     45  CD2 HIS B 161      44.862  10.470  63.936  1.00  0.00           C  
ATOM     46  CE1 HIS B 161      44.389  10.286  66.074  1.00  0.00           C  
ATOM     47  NE2 HIS B 161      45.383  10.419  65.207  1.00  0.00           N  
ATOM     48  N   TYR B 162      40.554  11.014  60.923  1.00  0.00           N  
ATOM     49  CA  TYR B 162      39.639  10.569  59.885  1.00  0.00           C  
ATOM     50  C   TYR B 162      39.989   9.100  59.819  1.00  0.00           C  
ATOM     51  O   TYR B 162      41.172   8.767  59.830  1.00  0.00           O  
ATOM     52  CB  TYR B 162      39.960  11.211  58.523  1.00  0.00           C  
ATOM     53  CG  TYR B 162      39.253  12.526  58.289  1.00  0.00           C  
ATOM     54  CD1 TYR B 162      39.968  13.695  58.169  1.00  0.00           C  
ATOM     55  CD2 TYR B 162      37.855  12.585  58.182  1.00  0.00           C  
ATOM     56  CE1 TYR B 162      39.330  14.899  57.944  1.00  0.00           C  
ATOM     57  CE2 TYR B 162      37.198  13.787  57.956  1.00  0.00           C  
ATOM     58  CZ  TYR B 162      37.947  14.941  57.838  1.00  0.00           C  
ATOM     59  OH  TYR B 162      37.345  16.146  57.624  1.00  0.00           O  
ATOM     60  N   ALA B 163      38.991   8.224  59.739  1.00  0.00           N  
ATOM     61  CA  ALA B 163      39.270   6.797  59.683  1.00  0.00           C  
ATOM     62  C   ALA B 163      40.333   6.453  58.665  1.00  0.00           C  
ATOM     63  O   ALA B 163      41.312   5.772  58.996  1.00  0.00           O  
ATOM     64  CB  ALA B 163      38.004   6.006  59.375  1.00  0.00           C  
ATOM     65  N   GLY B 164      40.161   6.946  57.436  1.00  0.00           N  
ATOM     66  CA  GLY B 164      41.084   6.629  56.343  1.00  0.00           C  
ATOM     67  C   GLY B 164      42.472   7.250  56.394  1.00  0.00           C  
ATOM     68  O   GLY B 164      43.322   6.996  55.532  1.00  0.00           O  
ATOM     69  N   SER B 165      42.700   8.060  57.416  1.00  0.00           N  
ATOM     70  CA  SER B 165      43.989   8.720  57.593  1.00  0.00           C  
ATOM     71  C   SER B 165      45.020   7.914  58.404  1.00  0.00           C  
ATOM     72  O   SER B 165      46.214   8.176  58.319  1.00  0.00           O  
ATOM     73  CB  SER B 165      43.774  10.053  58.297  1.00  0.00           C  
ATOM     74  OG  SER B 165      43.075  10.922  57.442  1.00  0.00           O  
ATOM     75  N   LEU B 166      44.557   6.952  59.198  1.00  0.00           N  
ATOM     76  CA  LEU B 166      45.456   6.159  60.027  1.00  0.00           C  
ATOM     77  C   LEU B 166      46.579   5.496  59.251  1.00  0.00           C  
ATOM     78  O   LEU B 166      46.355   4.858  58.222  1.00  0.00           O  
ATOM     79  CB  LEU B 166      44.636   5.126  60.816  1.00  0.00           C  
ATOM     80  CG  LEU B 166      44.088   5.507  62.214  1.00  0.00           C  
ATOM     81  CD1 LEU B 166      44.137   6.998  62.462  1.00  0.00           C  
ATOM     82  CD2 LEU B 166      42.676   4.981  62.392  1.00  0.00           C  
ATOM     83  N   ARG B 167      47.804   5.678  59.748  1.00  0.00           N  
ATOM     84  CA  ARG B 167      49.003   5.103  59.114  1.00  0.00           C  
ATOM     85  C   ARG B 167      49.866   4.441  60.201  1.00  0.00           C  
ATOM     86  O   ARG B 167      49.551   4.519  61.399  1.00  0.00           O  
ATOM     87  CB  ARG B 167      49.802   6.203  58.414  1.00  0.00           C  
ATOM     88  CG  ARG B 167      49.069   6.894  57.284  1.00  0.00           C  
ATOM     89  CD  ARG B 167      48.806   5.951  56.130  1.00  0.00           C  
ATOM     90  NE  ARG B 167      48.100   6.648  55.048  1.00  0.00           N  
ATOM     91  CZ  ARG B 167      46.802   6.971  55.051  1.00  0.00           C  
ATOM     92  NH1 ARG B 167      46.002   6.660  56.071  1.00  0.00           N  
ATOM     93  NH2 ARG B 167      46.306   7.670  54.042  1.00  0.00           N  
ATOM     94  N   GLU B 168      50.948   3.794  59.774  1.00  0.00           N  
ATOM     95  CA  GLU B 168      51.869   3.122  60.695  1.00  0.00           C  
ATOM     96  C   GLU B 168      52.387   4.087  61.789  1.00  0.00           C  
ATOM     97  O   GLU B 168      52.578   3.715  62.946  1.00  0.00           O  
ATOM     98  CB  GLU B 168      53.043   2.525  59.932  1.00  0.00           C  
ATOM     99  CG  GLU B 168      53.688   1.362  60.640  1.00  0.00           C  
ATOM    100  CD  GLU B 168      54.790   0.705  59.812  1.00  0.00           C  
ATOM    101  OE1 GLU B 168      54.543   0.296  58.642  1.00  0.00           O  
ATOM    102  OE2 GLU B 168      55.911   0.598  60.356  1.00  0.00           O  
ATOM    103  N   THR B 169      52.606   5.338  61.433  1.00  0.00           N  
ATOM    104  CA  THR B 169      53.053   6.288  62.426  1.00  0.00           C  
ATOM    105  C   THR B 169      52.073   6.382  63.611  1.00  0.00           C  
ATOM    106  O   THR B 169      52.429   6.886  64.680  1.00  0.00           O  
ATOM    107  CB  THR B 169      53.192   7.709  61.822  1.00  0.00           C  
ATOM    108  OG1 THR B 169      53.277   8.674  62.886  1.00  0.00           O  
ATOM    109  CG2 THR B 169      51.982   8.048  60.966  1.00  0.00           C  
ATOM    110  N   HIS B 170      50.833   5.924  63.432  1.00  0.00           N  
ATOM    111  CA  HIS B 170      49.837   6.021  64.513  1.00  0.00           C  
ATOM    112  C   HIS B 170      49.766   4.827  65.445  1.00  0.00           C  
ATOM    113  O   HIS B 170      48.942   4.823  66.361  1.00  0.00           O  
ATOM    114  CB  HIS B 170      48.435   6.215  63.944  1.00  0.00           C  
ATOM    115  CG  HIS B 170      48.269   7.474  63.166  1.00  0.00           C  
ATOM    116  ND1 HIS B 170      48.150   8.706  63.768  1.00  0.00           N  
ATOM    117  CD2 HIS B 170      48.232   7.697  61.831  1.00  0.00           C  
ATOM    118  CE1 HIS B 170      48.051   9.638  62.838  1.00  0.00           C  
ATOM    119  NE2 HIS B 170      48.100   9.052  61.655  1.00  0.00           N  
ATOM    120  N   VAL B 171      50.589   3.805  65.210  1.00  0.00           N  
ATOM    121  CA  VAL B 171      50.531   2.615  66.063  1.00  0.00           C  
ATOM    122  C   VAL B 171      50.818   2.950  67.508  1.00  0.00           C  
ATOM    123  O   VAL B 171      51.822   3.600  67.812  1.00  0.00           O  
ATOM    124  CB  VAL B 171      51.527   1.568  65.653  1.00  0.00           C  
ATOM    125  CG1 VAL B 171      51.598   0.524  66.745  1.00  0.00           C  
ATOM    126  CG2 VAL B 171      51.112   0.937  64.293  1.00  0.00           C  
ATOM    127  N   GLY B 172      49.915   2.528  68.384  1.00  0.00           N  
ATOM    128  CA  GLY B 172      50.122   2.771  69.788  1.00  0.00           C  
ATOM    129  C   GLY B 172      49.298   3.879  70.333  1.00  0.00           C  
ATOM    130  O   GLY B 172      49.364   4.118  71.513  1.00  0.00           O  
ATOM    131  N   GLU B 173      48.517   4.548  69.493  1.00  0.00           N  
ATOM    132  CA  GLU B 173      47.688   5.634  69.968  1.00  0.00           C  
ATOM    133  C   GLU B 173      46.255   5.210  70.204  1.00  0.00           C  
ATOM    134  O   GLU B 173      45.755   4.310  69.546  1.00  0.00           O  
ATOM    135  CB  GLU B 173      47.709   6.765  68.965  1.00  0.00           C  
ATOM    136  CG  GLU B 173      49.023   7.462  68.917  1.00  0.00           C  
ATOM    137  CD  GLU B 173      49.088   8.429  67.780  1.00  0.00           C  
ATOM    138  OE1 GLU B 173      50.027   8.289  66.950  1.00  0.00           O  
ATOM    139  OE2 GLU B 173      48.200   9.319  67.717  1.00  0.00           O  
ATOM    140  N   GLU B 174      45.592   5.841  71.155  1.00  0.00           N  
ATOM    141  CA  GLU B 174      44.193   5.536  71.387  1.00  0.00           C  
ATOM    142  C   GLU B 174      43.449   6.486  70.447  1.00  0.00           C  
ATOM    143  O   GLU B 174      43.799   7.668  70.363  1.00  0.00           O  
ATOM    144  CB  GLU B 174      43.826   5.825  72.828  1.00  0.00           C  
ATOM    145  CG  GLU B 174      44.621   5.012  73.831  1.00  0.00           C  
ATOM    146  CD  GLU B 174      44.233   5.349  75.245  1.00  0.00           C  
ATOM    147  OE1 GLU B 174      43.045   5.165  75.612  1.00  0.00           O  
ATOM    148  OE2 GLU B 174      45.125   5.818  75.991  1.00  0.00           O  
ATOM    149  N   VAL B 175      42.429   6.022  69.741  1.00  0.00           N  
ATOM    150  CA  VAL B 175      41.782   6.952  68.824  1.00  0.00           C  
ATOM    151  C   VAL B 175      40.263   6.946  68.892  1.00  0.00           C  
ATOM    152  O   VAL B 175      39.684   6.026  69.430  1.00  0.00           O  
ATOM    153  CB  VAL B 175      42.250   6.669  67.353  1.00  0.00           C  
ATOM    154  CG1 VAL B 175      43.775   6.735  67.267  1.00  0.00           C  
ATOM    155  CG2 VAL B 175      41.793   5.285  66.889  1.00  0.00           C  
ATOM    156  N   VAL B 176      39.615   7.998  68.401  1.00  0.00           N  
ATOM    157  CA  VAL B 176      38.146   8.001  68.351  1.00  0.00           C  
ATOM    158  C   VAL B 176      37.819   8.230  66.864  1.00  0.00           C  
ATOM    159  O   VAL B 176      38.250   9.244  66.282  1.00  0.00           O  
ATOM    160  CB  VAL B 176      37.533   9.122  69.193  1.00  0.00           C  
ATOM    161  CG1 VAL B 176      35.982   9.067  69.143  1.00  0.00           C  
ATOM    162  CG2 VAL B 176      38.027   9.005  70.609  1.00  0.00           C  
ATOM    163  N   LEU B 177      37.103   7.293  66.234  1.00  0.00           N  
ATOM    164  CA  LEU B 177      36.778   7.426  64.817  1.00  0.00           C  
ATOM    165  C   LEU B 177      35.282   7.482  64.676  1.00  0.00           C  
ATOM    166  O   LEU B 177      34.563   6.948  65.510  1.00  0.00           O  
ATOM    167  CB  LEU B 177      37.313   6.235  64.034  1.00  0.00           C  
ATOM    168  CG  LEU B 177      38.784   5.928  64.328  1.00  0.00           C  
ATOM    169  CD1 LEU B 177      39.233   4.656  63.619  1.00  0.00           C  
ATOM    170  CD2 LEU B 177      39.622   7.134  63.899  1.00  0.00           C  
ATOM    171  N   GLU B 178      34.809   8.141  63.633  1.00  0.00           N  
ATOM    172  CA  GLU B 178      33.387   8.227  63.397  1.00  0.00           C  
ATOM    173  C   GLU B 178      33.161   7.941  61.938  1.00  0.00           C  
ATOM    174  O   GLU B 178      33.926   8.398  61.095  1.00  0.00           O  
ATOM    175  CB  GLU B 178      32.884   9.604  63.766  1.00  0.00           C  
ATOM    176  CG  GLU B 178      32.588   9.719  65.263  1.00  0.00           C  
ATOM    177  CD  GLU B 178      32.472  11.167  65.739  1.00  0.00           C  
ATOM    178  OE1 GLU B 178      31.602  11.440  66.617  1.00  0.00           O  
ATOM    179  OE2 GLU B 178      33.259  12.023  65.240  1.00  0.00           O  
ATOM    180  N   GLY B 179      32.137   7.162  61.613  1.00  0.00           N  
ATOM    181  CA  GLY B 179      31.948   6.853  60.212  1.00  0.00           C  
ATOM    182  C   GLY B 179      30.887   5.827  59.910  1.00  0.00           C  
ATOM    183  O   GLY B 179      29.969   5.580  60.699  1.00  0.00           O  
ATOM    184  N   TRP B 180      31.028   5.225  58.730  1.00  0.00           N  
ATOM    185  CA  TRP B 180      30.095   4.222  58.243  1.00  0.00           C  
ATOM    186  C   TRP B 180      30.741   2.850  58.191  1.00  0.00           C  
ATOM    187  O   TRP B 180      31.934   2.697  57.901  1.00  0.00           O  
ATOM    188  CB  TRP B 180      29.589   4.600  56.836  1.00  0.00           C  
ATOM    189  CG  TRP B 180      28.743   5.851  56.797  1.00  0.00           C  
ATOM    190  CD1 TRP B 180      27.385   5.917  56.740  1.00  0.00           C  
ATOM    191  CD2 TRP B 180      29.206   7.216  56.872  1.00  0.00           C  
ATOM    192  NE1 TRP B 180      26.965   7.237  56.780  1.00  0.00           N  
ATOM    193  CE2 TRP B 180      28.061   8.051  56.862  1.00  0.00           C  
ATOM    194  CE3 TRP B 180      30.476   7.813  56.952  1.00  0.00           C  
ATOM    195  CZ2 TRP B 180      28.150   9.452  56.933  1.00  0.00           C  
ATOM    196  CZ3 TRP B 180      30.564   9.205  57.022  1.00  0.00           C  
ATOM    197  CH2 TRP B 180      29.411  10.005  57.012  1.00  0.00           C  
ATOM    198  N   VAL B 181      29.922   1.853  58.502  1.00  0.00           N  
ATOM    199  CA  VAL B 181      30.331   0.450  58.455  1.00  0.00           C  
ATOM    200  C   VAL B 181      30.304   0.074  56.983  1.00  0.00           C  
ATOM    201  O   VAL B 181      29.219  -0.137  56.406  1.00  0.00           O  
ATOM    202  CB  VAL B 181      29.321  -0.458  59.186  1.00  0.00           C  
ATOM    203  CG1 VAL B 181      29.691  -1.937  58.996  1.00  0.00           C  
ATOM    204  CG2 VAL B 181      29.258  -0.073  60.655  1.00  0.00           C  
ATOM    205  N   ASN B 182      31.479   0.007  56.364  1.00  0.00           N  
ATOM    206  CA  ASN B 182      31.555  -0.361  54.957  1.00  0.00           C  
ATOM    207  C   ASN B 182      31.217  -1.844  54.753  1.00  0.00           C  
ATOM    208  O   ASN B 182      30.604  -2.249  53.733  1.00  0.00           O  
ATOM    209  CB  ASN B 182      32.960  -0.105  54.433  1.00  0.00           C  
ATOM    210  CG  ASN B 182      33.011  -0.058  52.924  1.00  0.00           C  
ATOM    211  OD1 ASN B 182      32.317   0.759  52.305  1.00  0.00           O  
ATOM    212  ND2 ASN B 182      33.826  -0.923  52.318  1.00  0.00           N  
ATOM    213  N   ARG B 183      31.616  -2.646  55.745  1.00  0.00           N  
ATOM    214  CA  ARG B 183      31.417  -4.083  55.719  1.00  0.00           C  
ATOM    215  C   ARG B 183      31.720  -4.698  57.099  1.00  0.00           C  
ATOM    216  O   ARG B 183      32.523  -4.140  57.863  1.00  0.00           O  
ATOM    217  CB  ARG B 183      32.331  -4.695  54.669  1.00  0.00           C  
ATOM    218  CG  ARG B 183      32.223  -6.185  54.528  1.00  0.00           C  
ATOM    219  CD  ARG B 183      33.264  -6.717  53.542  1.00  0.00           C  
ATOM    220  NE  ARG B 183      34.644  -6.411  53.934  1.00  0.00           N  
ATOM    221  CZ  ARG B 183      35.722  -6.763  53.226  1.00  0.00           C  
ATOM    222  NH1 ARG B 183      35.572  -7.438  52.094  1.00  0.00           N  
ATOM    223  NH2 ARG B 183      36.946  -6.430  53.638  1.00  0.00           N  
ATOM    224  N   ARG B 184      31.063  -5.835  57.396  1.00  0.00           N  
ATOM    225  CA  ARG B 184      31.225  -6.576  58.640  1.00  0.00           C  
ATOM    226  C   ARG B 184      31.582  -8.031  58.336  1.00  0.00           C  
ATOM    227  O   ARG B 184      30.895  -8.691  57.560  1.00  0.00           O  
ATOM    228  CB  ARG B 184      29.929  -6.577  59.468  1.00  0.00           C  
ATOM    229  CG  ARG B 184      30.151  -7.074  60.912  1.00  0.00           C  
ATOM    230  CD  ARG B 184      28.892  -7.531  61.656  1.00  0.00           C  
ATOM    231  NE  ARG B 184      28.505  -8.794  61.071  1.00  0.00           N  
ATOM    232  CZ  ARG B 184      28.375  -9.945  61.717  1.00  0.00           C  
ATOM    233  NH1 ARG B 184      28.583 -10.042  63.027  1.00  0.00           N  
ATOM    234  NH2 ARG B 184      28.066 -11.021  61.006  1.00  0.00           N  
ATOM    235  N   ARG B 185      32.647  -8.543  58.935  1.00  0.00           N  
ATOM    236  CA  ARG B 185      33.006  -9.933  58.710  1.00  0.00           C  
ATOM    237  C   ARG B 185      33.135 -10.672  60.043  1.00  0.00           C  
ATOM    238  O   ARG B 185      33.937 -10.295  60.897  1.00  0.00           O  
ATOM    239  CB  ARG B 185      34.323 -10.042  57.906  1.00  0.00           C  
ATOM    240  CG  ARG B 185      34.189  -9.707  56.407  1.00  0.00           C  
ATOM    241  CD  ARG B 185      35.459 -10.033  55.620  1.00  0.00           C  
ATOM    242  NE  ARG B 185      36.462  -8.977  55.753  1.00  0.00           N  
ATOM    243  CZ  ARG B 185      37.717  -9.174  56.156  1.00  0.00           C  
ATOM    244  NH1 ARG B 185      38.127 -10.399  56.469  1.00  0.00           N  
ATOM    245  NH2 ARG B 185      38.570  -8.160  56.264  1.00  0.00           N  
ATOM    246  N   ASP B 186      32.314 -11.695  60.241  1.00  0.00           N  
ATOM    247  CA  ASP B 186      32.380 -12.514  61.448  1.00  0.00           C  
ATOM    248  C   ASP B 186      33.390 -13.599  61.076  1.00  0.00           C  
ATOM    249  O   ASP B 186      33.047 -14.501  60.322  1.00  0.00           O  
ATOM    250  CB  ASP B 186      31.015 -13.164  61.697  1.00  0.00           C  
ATOM    251  CG  ASP B 186      30.842 -13.676  63.132  1.00  0.00           C  
ATOM    252  OD1 ASP B 186      31.762 -14.338  63.672  1.00  0.00           O  
ATOM    253  OD2 ASP B 186      29.761 -13.416  63.725  1.00  0.00           O  
ATOM    254  N   LEU B 195      34.618 -13.526  61.590  1.00  0.00           N  
ATOM    255  CA  LEU B 195      35.631 -14.510  61.218  1.00  0.00           C  
ATOM    256  C   LEU B 195      36.236 -15.343  62.325  1.00  0.00           C  
ATOM    257  O   LEU B 195      37.453 -15.293  62.536  1.00  0.00           O  
ATOM    258  CB  LEU B 195      36.762 -13.844  60.445  1.00  0.00           C  
ATOM    259  CG  LEU B 195      36.248 -13.224  59.145  1.00  0.00           C  
ATOM    260  CD1 LEU B 195      37.389 -12.440  58.521  1.00  0.00           C  
ATOM    261  CD2 LEU B 195      35.690 -14.306  58.165  1.00  0.00           C  
ATOM    262  N   GLY B 196      35.425 -16.116  63.038  1.00  0.00           N  
ATOM    263  CA  GLY B 196      36.031 -16.949  64.052  1.00  0.00           C  
ATOM    264  C   GLY B 196      36.195 -16.327  65.424  1.00  0.00           C  
ATOM    265  O   GLY B 196      37.327 -16.144  65.883  1.00  0.00           O  
ATOM    266  N   GLY B 197      35.087 -16.013  66.091  1.00  0.00           N  
ATOM    267  CA  GLY B 197      35.202 -15.418  67.411  1.00  0.00           C  
ATOM    268  C   GLY B 197      35.965 -14.109  67.368  1.00  0.00           C  
ATOM    269  O   GLY B 197      36.618 -13.701  68.336  1.00  0.00           O  
ATOM    270  N   LEU B 198      35.882 -13.455  66.220  1.00  0.00           N  
ATOM    271  CA  LEU B 198      36.568 -12.195  65.988  1.00  0.00           C  
ATOM    272  C   LEU B 198      35.673 -11.430  65.060  1.00  0.00           C  
ATOM    273  O   LEU B 198      35.185 -11.996  64.099  1.00  0.00           O  
ATOM    274  CB  LEU B 198      37.885 -12.450  65.264  1.00  0.00           C  
ATOM    275  CG  LEU B 198      39.077 -11.731  65.867  1.00  0.00           C  
ATOM    276  CD1 LEU B 198      39.180 -12.146  67.347  1.00  0.00           C  
ATOM    277  CD2 LEU B 198      40.350 -12.066  65.088  1.00  0.00           C  
ATOM    278  N   ILE B 199      35.421 -10.164  65.326  1.00  0.00           N  
ATOM    279  CA  ILE B 199      34.610  -9.415  64.362  1.00  0.00           C  
ATOM    280  C   ILE B 199      35.394  -8.260  63.749  1.00  0.00           C  
ATOM    281  O   ILE B 199      35.934  -7.414  64.447  1.00  0.00           O  
ATOM    282  CB  ILE B 199      33.321  -8.896  64.980  1.00  0.00           C  
ATOM    283  CG1 ILE B 199      32.382 -10.093  65.204  1.00  0.00           C  
ATOM    284  CG2 ILE B 199      32.695  -7.850  64.065  1.00  0.00           C  
ATOM    285  CD1 ILE B 199      31.334  -9.859  66.251  1.00  0.00           C  
ATOM    286  N   PHE B 200      35.472  -8.255  62.431  1.00  0.00           N  
ATOM    287  CA  PHE B 200      36.174  -7.210  61.711  1.00  0.00           C  
ATOM    288  C   PHE B 200      35.161  -6.263  61.061  1.00  0.00           C  
ATOM    289  O   PHE B 200      34.220  -6.683  60.367  1.00  0.00           O  
ATOM    290  CB  PHE B 200      37.054  -7.814  60.625  1.00  0.00           C  
ATOM    291  CG  PHE B 200      38.209  -8.604  61.144  1.00  0.00           C  
ATOM    292  CD1 PHE B 200      39.479  -8.057  61.175  1.00  0.00           C  
ATOM    293  CD2 PHE B 200      38.040  -9.915  61.571  1.00  0.00           C  
ATOM    294  CE1 PHE B 200      40.568  -8.794  61.615  1.00  0.00           C  
ATOM    295  CE2 PHE B 200      39.129 -10.663  62.014  1.00  0.00           C  
ATOM    296  CZ  PHE B 200      40.393 -10.094  62.033  1.00  0.00           C  
ATOM    297  N   LEU B 201      35.346  -4.979  61.301  1.00  0.00           N  
ATOM    298  CA  LEU B 201      34.485  -3.983  60.718  1.00  0.00           C  
ATOM    299  C   LEU B 201      35.390  -3.061  59.948  1.00  0.00           C  
ATOM    300  O   LEU B 201      36.442  -2.655  60.458  1.00  0.00           O  
ATOM    301  CB  LEU B 201      33.794  -3.141  61.778  1.00  0.00           C  
ATOM    302  CG  LEU B 201      32.884  -3.814  62.782  1.00  0.00           C  
ATOM    303  CD1 LEU B 201      32.403  -2.755  63.762  1.00  0.00           C  
ATOM    304  CD2 LEU B 201      31.727  -4.496  62.061  1.00  0.00           C  
ATOM    305  N   ASP B 202      35.007  -2.752  58.713  1.00  0.00           N  
ATOM    306  CA  ASP B 202      35.763  -1.808  57.916  1.00  0.00           C  
ATOM    307  C   ASP B 202      35.017  -0.509  58.058  1.00  0.00           C  
ATOM    308  O   ASP B 202      33.887  -0.383  57.600  1.00  0.00           O  
ATOM    309  CB  ASP B 202      35.806  -2.272  56.483  1.00  0.00           C  
ATOM    310  CG  ASP B 202      36.471  -3.611  56.367  1.00  0.00           C  
ATOM    311  OD1 ASP B 202      35.833  -4.530  55.795  1.00  0.00           O  
ATOM    312  OD2 ASP B 202      37.624  -3.742  56.866  1.00  0.00           O  
ATOM    313  N   LEU B 203      35.637   0.423  58.761  1.00  0.00           N  
ATOM    314  CA  LEU B 203      35.060   1.736  59.014  1.00  0.00           C  
ATOM    315  C   LEU B 203      35.485   2.649  57.874  1.00  0.00           C  
ATOM    316  O   LEU B 203      36.672   2.711  57.522  1.00  0.00           O  
ATOM    317  CB  LEU B 203      35.641   2.342  60.274  1.00  0.00           C  
ATOM    318  CG  LEU B 203      34.722   3.057  61.263  1.00  0.00           C  
ATOM    319  CD1 LEU B 203      35.541   4.213  61.858  1.00  0.00           C  
ATOM    320  CD2 LEU B 203      33.392   3.504  60.682  1.00  0.00           C  
ATOM    321  N   ARG B 205      34.527   3.370  57.318  1.00  0.00           N  
ATOM    322  CA  ARG B 205      34.832   4.282  56.246  1.00  0.00           C  
ATOM    323  C   ARG B 205      34.372   5.684  56.550  1.00  0.00           C  
ATOM    324  O   ARG B 205      33.389   5.908  57.265  1.00  0.00           O  
ATOM    325  CB  ARG B 205      34.152   3.830  54.929  1.00  0.00           C  
ATOM    326  CG  ARG B 205      33.363   4.977  54.218  1.00  0.00           C  
ATOM    327  CD  ARG B 205      32.801   4.697  52.812  1.00  0.00           C  
ATOM    328  NE  ARG B 205      31.841   3.617  52.896  1.00  0.00           N  
ATOM    329  CZ  ARG B 205      30.518   3.743  53.051  1.00  0.00           C  
ATOM    330  NH1 ARG B 205      29.931   4.928  53.117  1.00  0.00           N  
ATOM    331  NH2 ARG B 205      29.801   2.631  53.232  1.00  0.00           N  
ATOM    332  N   ASP B 206      35.141   6.621  56.013  1.00  0.00           N  
ATOM    333  CA  ASP B 206      34.794   8.010  56.016  1.00  0.00           C  
ATOM    334  C   ASP B 206      35.519   8.602  54.783  1.00  0.00           C  
ATOM    335  O   ASP B 206      36.264   7.912  54.061  1.00  0.00           O  
ATOM    336  CB  ASP B 206      35.105   8.704  57.351  1.00  0.00           C  
ATOM    337  CG  ASP B 206      36.572   9.002  57.586  1.00  0.00           C  
ATOM    338  OD1 ASP B 206      37.430   8.713  56.721  1.00  0.00           O  
ATOM    339  OD2 ASP B 206      36.845   9.552  58.701  1.00  0.00           O  
ATOM    340  N   ARG B 207      35.244   9.860  54.511  1.00  0.00           N  
ATOM    341  CA  ARG B 207      35.825  10.540  53.379  1.00  0.00           C  
ATOM    342  C   ARG B 207      37.299  10.207  53.029  1.00  0.00           C  
ATOM    343  O   ARG B 207      37.678  10.266  51.875  1.00  0.00           O  
ATOM    344  CB  ARG B 207      35.691  12.047  53.663  1.00  0.00           C  
ATOM    345  CG  ARG B 207      36.796  12.840  53.101  1.00  0.00           C  
ATOM    346  CD  ARG B 207      37.241  13.941  54.001  1.00  0.00           C  
ATOM    347  NE  ARG B 207      36.366  15.065  53.856  1.00  0.00           N  
ATOM    348  CZ  ARG B 207      36.718  16.321  54.060  1.00  0.00           C  
ATOM    349  NH1 ARG B 207      37.959  16.629  54.426  1.00  0.00           N  
ATOM    350  NH2 ARG B 207      35.803  17.261  53.888  1.00  0.00           N  
ATOM    351  N   GLU B 208      38.149   9.911  54.001  1.00  0.00           N  
ATOM    352  CA  GLU B 208      39.543   9.658  53.665  1.00  0.00           C  
ATOM    353  C   GLU B 208      39.912   8.223  53.411  1.00  0.00           C  
ATOM    354  O   GLU B 208      41.080   7.966  53.171  1.00  0.00           O  
ATOM    355  CB  GLU B 208      40.484  10.220  54.740  1.00  0.00           C  
ATOM    356  CG  GLU B 208      40.316  11.709  54.999  1.00  0.00           C  
ATOM    357  CD  GLU B 208      40.550  12.538  53.754  1.00  0.00           C  
ATOM    358  OE1 GLU B 208      39.742  13.442  53.493  1.00  0.00           O  
ATOM    359  OE2 GLU B 208      41.540  12.299  53.028  1.00  0.00           O  
ATOM    360  N   GLY B 209      38.939   7.303  53.460  1.00  0.00           N  
ATOM    361  CA  GLY B 209      39.201   5.889  53.196  1.00  0.00           C  
ATOM    362  C   GLY B 209      38.742   4.932  54.296  1.00  0.00           C  
ATOM    363  O   GLY B 209      38.048   5.329  55.244  1.00  0.00           O  
ATOM    364  N   LEU B 210      39.118   3.656  54.173  1.00  0.00           N  
ATOM    365  CA  LEU B 210      38.740   2.620  55.156  1.00  0.00           C  
ATOM    366  C   LEU B 210      39.833   2.270  56.176  1.00  0.00           C  
ATOM    367  O   LEU B 210      41.012   2.403  55.894  1.00  0.00           O  
ATOM    368  CB  LEU B 210      38.411   1.290  54.454  1.00  0.00           C  
ATOM    369  CG  LEU B 210      37.426   1.138  53.304  1.00  0.00           C  
ATOM    370  CD1 LEU B 210      37.421  -0.291  52.857  1.00  0.00           C  
ATOM    371  CD2 LEU B 210      36.039   1.531  53.740  1.00  0.00           C  
ATOM    372  N   VAL B 211      39.416   1.850  57.366  1.00  0.00           N  
ATOM    373  CA  VAL B 211      40.329   1.306  58.393  1.00  0.00           C  
ATOM    374  C   VAL B 211      39.625   0.039  58.882  1.00  0.00           C  
ATOM    375  O   VAL B 211      38.387  -0.008  59.024  1.00  0.00           O  
ATOM    376  CB  VAL B 211      40.508   2.056  59.779  1.00  0.00           C  
ATOM    377  CG1 VAL B 211      41.758   2.822  59.770  1.00  0.00           C  
ATOM    378  CG2 VAL B 211      39.279   2.865  60.178  1.00  0.00           C  
ATOM    379  N   GLN B 212      40.428  -0.972  59.174  1.00  0.00           N  
ATOM    380  CA  GLN B 212      39.896  -2.198  59.690  1.00  0.00           C  
ATOM    381  C   GLN B 212      39.847  -2.057  61.190  1.00  0.00           C  
ATOM    382  O   GLN B 212      40.853  -1.738  61.796  1.00  0.00           O  
ATOM    383  CB  GLN B 212      40.812  -3.347  59.319  1.00  0.00           C  
ATOM    384  CG  GLN B 212      40.353  -4.671  59.854  1.00  0.00           C  
ATOM    385  CD  GLN B 212      41.251  -5.798  59.392  1.00  0.00           C  
ATOM    386  OE1 GLN B 212      42.141  -6.226  60.129  1.00  0.00           O  
ATOM    387  NE2 GLN B 212      41.043  -6.273  58.152  1.00  0.00           N  
ATOM    388  N   LEU B 213      38.661  -2.257  61.757  1.00  0.00           N  
ATOM    389  CA  LEU B 213      38.426  -2.249  63.202  1.00  0.00           C  
ATOM    390  C   LEU B 213      38.340  -3.741  63.574  1.00  0.00           C  
ATOM    391  O   LEU B 213      37.808  -4.551  62.804  1.00  0.00           O  
ATOM    392  CB  LEU B 213      37.078  -1.615  63.551  1.00  0.00           C  
ATOM    393  CG  LEU B 213      36.729  -0.215  63.060  1.00  0.00           C  
ATOM    394  CD1 LEU B 213      35.349   0.198  63.591  1.00  0.00           C  
ATOM    395  CD2 LEU B 213      37.838   0.737  63.500  1.00  0.00           C  
ATOM    396  N   VAL B 214      38.872  -4.097  64.741  1.00  0.00           N  
ATOM    397  CA  VAL B 214      38.826  -5.474  65.216  1.00  0.00           C  
ATOM    398  C   VAL B 214      38.233  -5.528  66.615  1.00  0.00           C  
ATOM    399  O   VAL B 214      38.667  -4.798  67.526  1.00  0.00           O  
ATOM    400  CB  VAL B 214      40.211  -6.104  65.315  1.00  0.00           C  
ATOM    401  CG1 VAL B 214      40.046  -7.592  65.553  1.00  0.00           C  
ATOM    402  CG2 VAL B 214      41.031  -5.806  64.073  1.00  0.00           C  
ATOM    403  N   ALA B 215      37.252  -6.406  66.779  1.00  0.00           N  
ATOM    404  CA  ALA B 215      36.587  -6.587  68.050  1.00  0.00           C  
ATOM    405  C   ALA B 215      36.777  -8.048  68.490  1.00  0.00           C  
ATOM    406  O   ALA B 215      36.423  -8.996  67.773  1.00  0.00           O  
ATOM    407  CB  ALA B 215      35.107  -6.250  67.911  1.00  0.00           C  
ATOM    408  N   HIS B 216      37.376  -8.198  69.670  1.00  0.00           N  
ATOM    409  CA  HIS B 216      37.612  -9.484  70.300  1.00  0.00           C  
ATOM    410  C   HIS B 216      36.502  -9.669  71.321  1.00  0.00           C  
ATOM    411  O   HIS B 216      36.009  -8.702  71.912  1.00  0.00           O  
ATOM    412  CB  HIS B 216      38.961  -9.482  71.012  1.00  0.00           C  
ATOM    413  CG  HIS B 216      40.133  -9.387  70.090  1.00  0.00           C  
ATOM    414  ND1 HIS B 216      40.789 -10.500  69.597  1.00  0.00           N  
ATOM    415  CD2 HIS B 216      40.766  -8.313  69.558  1.00  0.00           C  
ATOM    416  CE1 HIS B 216      41.774 -10.113  68.803  1.00  0.00           C  
ATOM    417  NE2 HIS B 216      41.782  -8.791  68.762  1.00  0.00           N  
ATOM    418  N   PRO B 217      36.084 -10.923  71.537  1.00  0.00           N  
ATOM    419  CA  PRO B 217      35.017 -11.219  72.505  1.00  0.00           C  
ATOM    420  C   PRO B 217      35.276 -10.692  73.928  1.00  0.00           C  
ATOM    421  O   PRO B 217      34.330 -10.490  74.700  1.00  0.00           O  
ATOM    422  CB  PRO B 217      34.883 -12.738  72.405  1.00  0.00           C  
ATOM    423  CG  PRO B 217      36.201 -13.202  71.758  1.00  0.00           C  
ATOM    424  CD  PRO B 217      36.494 -12.125  70.790  1.00  0.00           C  
ATOM    425  N   ALA B 218      36.531 -10.429  74.270  1.00  0.00           N  
ATOM    426  CA  ALA B 218      36.836  -9.877  75.606  1.00  0.00           C  
ATOM    427  C   ALA B 218      36.739  -8.341  75.659  1.00  0.00           C  
ATOM    428  O   ALA B 218      37.069  -7.733  76.691  1.00  0.00           O  
ATOM    429  CB  ALA B 218      38.265 -10.283  76.052  1.00  0.00           C  
ATOM    430  N   SER B 219      36.311  -7.713  74.559  1.00  0.00           N  
ATOM    431  CA  SER B 219      36.184  -6.246  74.484  1.00  0.00           C  
ATOM    432  C   SER B 219      34.769  -5.760  74.767  1.00  0.00           C  
ATOM    433  O   SER B 219      33.808  -6.404  74.406  1.00  0.00           O  
ATOM    434  CB  SER B 219      36.596  -5.783  73.085  1.00  0.00           C  
ATOM    435  OG  SER B 219      36.235  -4.428  72.854  1.00  0.00           O  
ATOM    436  N   PRO B 220      34.619  -4.607  75.423  1.00  0.00           N  
ATOM    437  CA  PRO B 220      33.252  -4.140  75.693  1.00  0.00           C  
ATOM    438  C   PRO B 220      32.567  -3.793  74.372  1.00  0.00           C  
ATOM    439  O   PRO B 220      31.363  -3.602  74.334  1.00  0.00           O  
ATOM    440  CB  PRO B 220      33.489  -2.882  76.537  1.00  0.00           C  
ATOM    441  CG  PRO B 220      34.845  -3.092  77.143  1.00  0.00           C  
ATOM    442  CD  PRO B 220      35.621  -3.715  76.038  1.00  0.00           C  
ATOM    443  N   ALA B 221      33.336  -3.695  73.291  1.00  0.00           N  
ATOM    444  CA  ALA B 221      32.770  -3.342  71.982  1.00  0.00           C  
ATOM    445  C   ALA B 221      32.109  -4.485  71.230  1.00  0.00           C  
ATOM    446  O   ALA B 221      31.257  -4.243  70.355  1.00  0.00           O  
ATOM    447  CB  ALA B 221      33.855  -2.725  71.086  1.00  0.00           C  
ATOM    448  N   TYR B 222      32.506  -5.716  71.561  1.00  0.00           N  
ATOM    449  CA  TYR B 222      32.008  -6.913  70.895  1.00  0.00           C  
ATOM    450  C   TYR B 222      30.500  -7.046  70.708  1.00  0.00           C  
ATOM    451  O   TYR B 222      30.051  -7.326  69.607  1.00  0.00           O  
ATOM    452  CB  TYR B 222      32.522  -8.158  71.607  1.00  0.00           C  
ATOM    453  CG  TYR B 222      32.506  -9.379  70.714  1.00  0.00           C  
ATOM    454  CD1 TYR B 222      33.567  -9.625  69.835  1.00  0.00           C  
ATOM    455  CD2 TYR B 222      31.436 -10.297  70.752  1.00  0.00           C  
ATOM    456  CE1 TYR B 222      33.583 -10.736  69.029  1.00  0.00           C  
ATOM    457  CE2 TYR B 222      31.442 -11.431  69.937  1.00  0.00           C  
ATOM    458  CZ  TYR B 222      32.528 -11.644  69.081  1.00  0.00           C  
ATOM    459  OH  TYR B 222      32.608 -12.781  68.313  1.00  0.00           O  
ATOM    460  N   ALA B 223      29.714  -6.854  71.762  1.00  0.00           N  
ATOM    461  CA  ALA B 223      28.274  -7.006  71.616  1.00  0.00           C  
ATOM    462  C   ALA B 223      27.751  -6.108  70.496  1.00  0.00           C  
ATOM    463  O   ALA B 223      26.951  -6.538  69.648  1.00  0.00           O  
ATOM    464  CB  ALA B 223      27.584  -6.675  72.928  1.00  0.00           C  
ATOM    465  N   THR B 224      28.207  -4.857  70.487  1.00  0.00           N  
ATOM    466  CA  THR B 224      27.770  -3.925  69.474  1.00  0.00           C  
ATOM    467  C   THR B 224      28.320  -4.300  68.094  1.00  0.00           C  
ATOM    468  O   THR B 224      27.590  -4.295  67.131  1.00  0.00           O  
ATOM    469  CB  THR B 224      28.120  -2.469  69.913  1.00  0.00           C  
ATOM    470  OG1 THR B 224      27.399  -2.169  71.116  1.00  0.00           O  
ATOM    471  CG2 THR B 224      27.689  -1.448  68.869  1.00  0.00           C  
ATOM    472  N   ALA B 225      29.588  -4.661  68.000  1.00  0.00           N  
ATOM    473  CA  ALA B 225      30.167  -5.017  66.723  1.00  0.00           C  
ATOM    474  C   ALA B 225      29.439  -6.217  66.167  1.00  0.00           C  
ATOM    475  O   ALA B 225      29.511  -6.518  64.969  1.00  0.00           O  
ATOM    476  CB  ALA B 225      31.642  -5.355  66.897  1.00  0.00           C  
ATOM    477  N   GLU B 226      28.744  -6.917  67.050  1.00  0.00           N  
ATOM    478  CA  GLU B 226      28.024  -8.111  66.677  1.00  0.00           C  
ATOM    479  C   GLU B 226      26.708  -7.746  66.030  1.00  0.00           C  
ATOM    480  O   GLU B 226      26.238  -8.462  65.147  1.00  0.00           O  
ATOM    481  CB  GLU B 226      27.785  -8.959  67.927  1.00  0.00           C  
ATOM    482  CG  GLU B 226      28.178 -10.415  67.808  1.00  0.00           C  
ATOM    483  CD  GLU B 226      28.054 -11.172  69.139  1.00  0.00           C  
ATOM    484  OE1 GLU B 226      28.462 -12.363  69.202  1.00  0.00           O  
ATOM    485  OE2 GLU B 226      27.545 -10.582  70.117  1.00  0.00           O  
ATOM    486  N   ARG B 227      26.134  -6.623  66.452  1.00  0.00           N  
ATOM    487  CA  ARG B 227      24.845  -6.173  65.932  1.00  0.00           C  
ATOM    488  C   ARG B 227      24.865  -5.251  64.702  1.00  0.00           C  
ATOM    489  O   ARG B 227      23.825  -5.063  64.056  1.00  0.00           O  
ATOM    490  CB  ARG B 227      24.051  -5.465  67.044  1.00  0.00           C  
ATOM    491  CG  ARG B 227      22.583  -5.245  66.665  1.00  0.00           C  
ATOM    492  CD  ARG B 227      21.736  -4.544  67.748  1.00  0.00           C  
ATOM    493  NE  ARG B 227      21.650  -3.094  67.534  1.00  0.00           N  
ATOM    494  CZ  ARG B 227      22.422  -2.190  68.140  1.00  0.00           C  
ATOM    495  NH1 ARG B 227      23.355  -2.570  69.019  1.00  0.00           N  
ATOM    496  NH2 ARG B 227      22.269  -0.899  67.858  1.00  0.00           N  
ATOM    497  N   VAL B 228      26.015  -4.690  64.343  1.00  0.00           N  
ATOM    498  CA  VAL B 228      26.006  -3.746  63.231  1.00  0.00           C  
ATOM    499  C   VAL B 228      25.834  -4.293  61.817  1.00  0.00           C  
ATOM    500  O   VAL B 228      26.129  -5.446  61.523  1.00  0.00           O  
ATOM    501  CB  VAL B 228      27.232  -2.818  63.238  1.00  0.00           C  
ATOM    502  CG1 VAL B 228      27.270  -2.045  64.526  1.00  0.00           C  
ATOM    503  CG2 VAL B 228      28.500  -3.611  63.010  1.00  0.00           C  
ATOM    504  N   ARG B 229      25.334  -3.420  60.951  1.00  0.00           N  
ATOM    505  CA  ARG B 229      25.114  -3.741  59.560  1.00  0.00           C  
ATOM    506  C   ARG B 229      25.710  -2.645  58.668  1.00  0.00           C  
ATOM    507  O   ARG B 229      26.132  -1.582  59.135  1.00  0.00           O  
ATOM    508  CB  ARG B 229      23.605  -3.919  59.300  1.00  0.00           C  
ATOM    509  CG  ARG B 229      22.923  -4.637  60.450  1.00  0.00           C  
ATOM    510  CD  ARG B 229      21.734  -5.490  60.091  1.00  0.00           C  
ATOM    511  NE  ARG B 229      22.145  -6.806  59.631  1.00  0.00           N  
ATOM    512  CZ  ARG B 229      21.702  -7.976  60.106  1.00  0.00           C  
ATOM    513  NH1 ARG B 229      20.818  -8.043  61.094  1.00  0.00           N  
ATOM    514  NH2 ARG B 229      22.120  -9.097  59.540  1.00  0.00           N  
ATOM    515  N   PRO B 230      25.785  -2.916  57.368  1.00  0.00           N  
ATOM    516  CA  PRO B 230      26.316  -2.011  56.356  1.00  0.00           C  
ATOM    517  C   PRO B 230      25.642  -0.645  56.366  1.00  0.00           C  
ATOM    518  O   PRO B 230      24.419  -0.544  56.467  1.00  0.00           O  
ATOM    519  CB  PRO B 230      26.003  -2.753  55.082  1.00  0.00           C  
ATOM    520  CG  PRO B 230      26.236  -4.182  55.478  1.00  0.00           C  
ATOM    521  CD  PRO B 230      25.495  -4.233  56.783  1.00  0.00           C  
ATOM    522  N   GLU B 231      26.449   0.401  56.230  1.00  0.00           N  
ATOM    523  CA  GLU B 231      25.961   1.782  56.193  1.00  0.00           C  
ATOM    524  C   GLU B 231      25.468   2.326  57.519  1.00  0.00           C  
ATOM    525  O   GLU B 231      24.856   3.388  57.561  1.00  0.00           O  
ATOM    526  CB  GLU B 231      24.887   1.939  55.115  1.00  0.00           C  
ATOM    527  CG  GLU B 231      25.396   1.556  53.746  1.00  0.00           C  
ATOM    528  CD  GLU B 231      26.769   2.158  53.434  1.00  0.00           C  
ATOM    529  OE1 GLU B 231      26.903   3.390  53.237  1.00  0.00           O  
ATOM    530  OE2 GLU B 231      27.748   1.392  53.390  1.00  0.00           O  
ATOM    531  N   TRP B 232      25.725   1.604  58.606  1.00  0.00           N  
ATOM    532  CA  TRP B 232      25.342   2.098  59.927  1.00  0.00           C  
ATOM    533  C   TRP B 232      26.439   3.120  60.282  1.00  0.00           C  
ATOM    534  O   TRP B 232      27.604   2.950  59.922  1.00  0.00           O  
ATOM    535  CB  TRP B 232      25.333   0.952  60.945  1.00  0.00           C  
ATOM    536  CG  TRP B 232      24.018   0.190  60.951  1.00  0.00           C  
ATOM    537  CD1 TRP B 232      23.147   0.040  59.900  1.00  0.00           C  
ATOM    538  CD2 TRP B 232      23.464  -0.562  62.037  1.00  0.00           C  
ATOM    539  NE1 TRP B 232      22.104  -0.758  60.273  1.00  0.00           N  
ATOM    540  CE2 TRP B 232      22.277  -1.141  61.578  1.00  0.00           C  
ATOM    541  CE3 TRP B 232      23.861  -0.797  63.358  1.00  0.00           C  
ATOM    542  CZ2 TRP B 232      21.476  -1.950  62.395  1.00  0.00           C  
ATOM    543  CZ3 TRP B 232      23.066  -1.592  64.170  1.00  0.00           C  
ATOM    544  CH2 TRP B 232      21.889  -2.160  63.683  1.00  0.00           C  
ATOM    545  N   VAL B 233      26.062   4.185  60.963  1.00  0.00           N  
ATOM    546  CA  VAL B 233      27.006   5.207  61.380  1.00  0.00           C  
ATOM    547  C   VAL B 233      27.397   4.908  62.819  1.00  0.00           C  
ATOM    548  O   VAL B 233      26.517   4.783  63.676  1.00  0.00           O  
ATOM    549  CB  VAL B 233      26.357   6.597  61.366  1.00  0.00           C  
ATOM    550  CG1 VAL B 233      27.352   7.616  61.860  1.00  0.00           C  
ATOM    551  CG2 VAL B 233      25.802   6.927  59.949  1.00  0.00           C  
ATOM    552  N   VAL B 234      28.697   4.816  63.096  1.00  0.00           N  
ATOM    553  CA  VAL B 234      29.144   4.503  64.453  1.00  0.00           C  
ATOM    554  C   VAL B 234      30.283   5.400  64.943  1.00  0.00           C  
ATOM    555  O   VAL B 234      30.934   6.108  64.153  1.00  0.00           O  
ATOM    556  CB  VAL B 234      29.655   3.019  64.529  1.00  0.00           C  
ATOM    557  CG1 VAL B 234      28.510   2.031  64.176  1.00  0.00           C  
ATOM    558  CG2 VAL B 234      30.826   2.844  63.554  1.00  0.00           C  
ATOM    559  N   ARG B 235      30.488   5.378  66.263  1.00  0.00           N  
ATOM    560  CA  ARG B 235      31.613   6.060  66.889  1.00  0.00           C  
ATOM    561  C   ARG B 235      32.418   4.876  67.446  1.00  0.00           C  
ATOM    562  O   ARG B 235      31.900   3.997  68.145  1.00  0.00           O  
ATOM    563  CB  ARG B 235      31.202   7.023  68.012  1.00  0.00           C  
ATOM    564  CG  ARG B 235      32.430   7.749  68.619  1.00  0.00           C  
ATOM    565  CD  ARG B 235      32.055   8.903  69.532  1.00  0.00           C  
ATOM    566  NE  ARG B 235      31.165   9.838  68.858  1.00  0.00           N  
ATOM    567  CZ  ARG B 235      29.876   9.983  69.147  1.00  0.00           C  
ATOM    568  NH1 ARG B 235      29.315   9.260  70.115  1.00  0.00           N  
ATOM    569  NH2 ARG B 235      29.142  10.846  68.446  1.00  0.00           N  
ATOM    570  N   ALA B 236      33.690   4.836  67.108  1.00  0.00           N  
ATOM    571  CA  ALA B 236      34.513   3.751  67.547  1.00  0.00           C  
ATOM    572  C   ALA B 236      35.740   4.263  68.292  1.00  0.00           C  
ATOM    573  O   ALA B 236      36.356   5.263  67.901  1.00  0.00           O  
ATOM    574  CB  ALA B 236      34.932   2.914  66.313  1.00  0.00           C  
ATOM    575  N   LYS B 237      36.100   3.594  69.377  1.00  0.00           N  
ATOM    576  CA  LYS B 237      37.301   3.983  70.098  1.00  0.00           C  
ATOM    577  C   LYS B 237      38.123   2.712  70.116  1.00  0.00           C  
ATOM    578  O   LYS B 237      37.560   1.620  70.152  1.00  0.00           O  
ATOM    579  CB  LYS B 237      36.961   4.427  71.492  1.00  0.00           C  
ATOM    580  CG  LYS B 237      35.982   5.561  71.542  1.00  0.00           C  
ATOM    581  CD  LYS B 237      35.697   5.836  73.000  1.00  0.00           C  
ATOM    582  CE  LYS B 237      34.746   6.969  73.214  1.00  0.00           C  
ATOM    583  NZ  LYS B 237      34.428   7.058  74.676  1.00  0.00           N  
ATOM    584  N   GLY B 238      39.441   2.851  70.059  1.00  0.00           N  
ATOM    585  CA  GLY B 238      40.314   1.698  70.065  1.00  0.00           C  
ATOM    586  C   GLY B 238      41.771   2.079  70.059  1.00  0.00           C  
ATOM    587  O   GLY B 238      42.103   3.251  70.010  1.00  0.00           O  
ATOM    588  N   LEU B 239      42.641   1.081  70.095  1.00  0.00           N  
ATOM    589  CA  LEU B 239      44.085   1.265  70.110  1.00  0.00           C  
ATOM    590  C   LEU B 239      44.558   0.866  68.737  1.00  0.00           C  
ATOM    591  O   LEU B 239      44.173  -0.193  68.239  1.00  0.00           O  
ATOM    592  CB  LEU B 239      44.684   0.328  71.162  1.00  0.00           C  
ATOM    593  CG  LEU B 239      46.093   0.449  71.764  1.00  0.00           C  
ATOM    594  CD1 LEU B 239      47.112  -0.109  70.829  1.00  0.00           C  
ATOM    595  CD2 LEU B 239      46.400   1.916  72.101  1.00  0.00           C  
ATOM    596  N   VAL B 240      45.385   1.692  68.113  1.00  0.00           N  
ATOM    597  CA  VAL B 240      45.881   1.377  66.783  1.00  0.00           C  
ATOM    598  C   VAL B 240      47.003   0.353  66.905  1.00  0.00           C  
ATOM    599  O   VAL B 240      47.959   0.564  67.650  1.00  0.00           O  
ATOM    600  CB  VAL B 240      46.411   2.657  66.057  1.00  0.00           C  
ATOM    601  CG1 VAL B 240      46.916   2.300  64.673  1.00  0.00           C  
ATOM    602  CG2 VAL B 240      45.308   3.748  65.997  1.00  0.00           C  
ATOM    603  N   ARG B 241      46.879  -0.754  66.179  1.00  0.00           N  
ATOM    604  CA  ARG B 241      47.883  -1.818  66.204  1.00  0.00           C  
ATOM    605  C   ARG B 241      48.389  -2.049  64.789  1.00  0.00           C  
ATOM    606  O   ARG B 241      47.720  -1.702  63.813  1.00  0.00           O  
ATOM    607  CB  ARG B 241      47.263  -3.143  66.681  1.00  0.00           C  
ATOM    608  CG  ARG B 241      46.175  -2.996  67.739  1.00  0.00           C  
ATOM    609  CD  ARG B 241      46.695  -3.206  69.168  1.00  0.00           C  
ATOM    610  NE  ARG B 241      46.756  -4.630  69.553  1.00  0.00           N  
ATOM    611  CZ  ARG B 241      47.792  -5.441  69.331  1.00  0.00           C  
ATOM    612  NH1 ARG B 241      48.884  -4.991  68.722  1.00  0.00           N  
ATOM    613  NH2 ARG B 241      47.735  -6.703  69.726  1.00  0.00           N  
ATOM    614  N   LEU B 242      49.556  -2.679  64.690  1.00  0.00           N  
ATOM    615  CA  LEU B 242      50.172  -2.992  63.411  1.00  0.00           C  
ATOM    616  C   LEU B 242      49.558  -4.280  62.914  1.00  0.00           C  
ATOM    617  O   LEU B 242      49.397  -5.227  63.668  1.00  0.00           O  
ATOM    618  CB  LEU B 242      51.680  -3.165  63.593  1.00  0.00           C  
ATOM    619  CG  LEU B 242      52.481  -3.347  62.310  1.00  0.00           C  
ATOM    620  CD1 LEU B 242      52.388  -2.085  61.474  1.00  0.00           C  
ATOM    621  CD2 LEU B 242      53.928  -3.664  62.620  1.00  0.00           C  
ATOM    622  N   ARG B 243      49.175  -4.343  61.656  1.00  0.00           N  
ATOM    623  CA  ARG B 243      48.591  -5.596  61.190  1.00  0.00           C  
ATOM    624  C   ARG B 243      49.679  -6.655  61.059  1.00  0.00           C  
ATOM    625  O   ARG B 243      50.797  -6.364  60.611  1.00  0.00           O  
ATOM    626  CB  ARG B 243      47.919  -5.441  59.822  1.00  0.00           C  
ATOM    627  CG  ARG B 243      46.633  -4.669  59.808  1.00  0.00           C  
ATOM    628  CD  ARG B 243      45.783  -5.166  58.675  1.00  0.00           C  
ATOM    629  NE  ARG B 243      44.852  -4.164  58.179  1.00  0.00           N  
ATOM    630  CZ  ARG B 243      43.889  -4.430  57.309  1.00  0.00           C  
ATOM    631  NH1 ARG B 243      43.734  -5.666  56.854  1.00  0.00           N  
ATOM    632  NH2 ARG B 243      43.097  -3.461  56.887  1.00  0.00           N  
ATOM    633  N   PRO B 244      49.379  -7.899  61.470  1.00  0.00           N  
ATOM    634  CA  PRO B 244      50.386  -8.964  61.345  1.00  0.00           C  
ATOM    635  C   PRO B 244      50.606  -9.115  59.839  1.00  0.00           C  
ATOM    636  O   PRO B 244      51.737  -9.248  59.368  1.00  0.00           O  
ATOM    637  CB  PRO B 244      49.676 -10.184  61.916  1.00  0.00           C  
ATOM    638  CG  PRO B 244      48.719  -9.591  62.915  1.00  0.00           C  
ATOM    639  CD  PRO B 244      48.182  -8.375  62.183  1.00  0.00           C  
ATOM    640  N   GLU B 245      49.502  -9.102  59.089  1.00  0.00           N  
ATOM    641  CA  GLU B 245      49.597  -9.173  57.643  1.00  0.00           C  
ATOM    642  C   GLU B 245      48.954  -7.992  56.920  1.00  0.00           C  
ATOM    643  O   GLU B 245      47.731  -7.900  56.767  1.00  0.00           O  
ATOM    644  CB  GLU B 245      49.135 -10.548  57.115  1.00  0.00           C  
ATOM    645  CG  GLU B 245      50.125 -11.642  57.599  1.00  0.00           C  
ATOM    646  CD  GLU B 245      50.034 -12.993  56.884  1.00  0.00           C  
ATOM    647  OE1 GLU B 245      50.279 -13.052  55.653  1.00  0.00           O  
ATOM    648  OE2 GLU B 245      49.737 -14.007  57.566  1.00  0.00           O  
ATOM    649  N   PRO B 246      49.810  -7.045  56.488  1.00  0.00           N  
ATOM    650  CA  PRO B 246      49.419  -5.832  55.778  1.00  0.00           C  
ATOM    651  C   PRO B 246      48.659  -6.076  54.499  1.00  0.00           C  
ATOM    652  O   PRO B 246      48.949  -7.006  53.741  1.00  0.00           O  
ATOM    653  CB  PRO B 246      50.751  -5.096  55.558  1.00  0.00           C  
ATOM    654  CG  PRO B 246      51.764  -6.193  55.559  1.00  0.00           C  
ATOM    655  CD  PRO B 246      51.273  -7.079  56.685  1.00  0.00           C  
ATOM    656  N   ASN B 247      47.644  -5.251  54.285  1.00  0.00           N  
ATOM    657  CA  ASN B 247      46.853  -5.331  53.077  1.00  0.00           C  
ATOM    658  C   ASN B 247      47.356  -4.202  52.192  1.00  0.00           C  
ATOM    659  O   ASN B 247      47.171  -3.033  52.496  1.00  0.00           O  
ATOM    660  CB  ASN B 247      45.390  -5.139  53.385  1.00  0.00           C  
ATOM    661  CG  ASN B 247      44.554  -5.147  52.147  1.00  0.00           C  
ATOM    662  OD1 ASN B 247      44.980  -4.682  51.090  1.00  0.00           O  
ATOM    663  ND2 ASN B 247      43.345  -5.658  52.267  1.00  0.00           N  
ATOM    664  N   PRO B 248      48.019  -4.547  51.084  1.00  0.00           N  
ATOM    665  CA  PRO B 248      48.603  -3.620  50.097  1.00  0.00           C  
ATOM    666  C   PRO B 248      47.632  -2.686  49.385  1.00  0.00           C  
ATOM    667  O   PRO B 248      48.013  -1.621  48.903  1.00  0.00           O  
ATOM    668  CB  PRO B 248      49.292  -4.562  49.094  1.00  0.00           C  
ATOM    669  CG  PRO B 248      49.573  -5.809  49.896  1.00  0.00           C  
ATOM    670  CD  PRO B 248      48.316  -5.952  50.735  1.00  0.00           C  
ATOM    671  N   ARG B 249      46.376  -3.094  49.322  1.00  0.00           N  
ATOM    672  CA  ARG B 249      45.357  -2.322  48.624  1.00  0.00           C  
ATOM    673  C   ARG B 249      44.734  -1.151  49.377  1.00  0.00           C  
ATOM    674  O   ARG B 249      43.972  -0.397  48.786  1.00  0.00           O  
ATOM    675  CB  ARG B 249      44.266  -3.281  48.147  1.00  0.00           C  
ATOM    676  CG  ARG B 249      44.863  -4.442  47.345  1.00  0.00           C  
ATOM    677  CD  ARG B 249      44.070  -5.744  47.471  1.00  0.00           C  
ATOM    678  NE  ARG B 249      43.991  -6.264  48.845  1.00  0.00           N  
ATOM    679  CZ  ARG B 249      44.244  -7.530  49.187  1.00  0.00           C  
ATOM    680  NH1 ARG B 249      44.606  -8.410  48.256  1.00  0.00           N  
ATOM    681  NH2 ARG B 249      44.108  -7.929  50.449  1.00  0.00           N  
ATOM    682  N   LEU B 250      45.054  -0.982  50.660  1.00  0.00           N  
ATOM    683  CA  LEU B 250      44.489   0.112  51.442  1.00  0.00           C  
ATOM    684  C   LEU B 250      45.548   1.033  51.980  1.00  0.00           C  
ATOM    685  O   LEU B 250      46.574   0.579  52.440  1.00  0.00           O  
ATOM    686  CB  LEU B 250      43.709  -0.414  52.641  1.00  0.00           C  
ATOM    687  CG  LEU B 250      42.627  -1.452  52.372  1.00  0.00           C  
ATOM    688  CD1 LEU B 250      42.033  -1.867  53.713  1.00  0.00           C  
ATOM    689  CD2 LEU B 250      41.553  -0.893  51.383  1.00  0.00           C  
ATOM    690  N   ALA B 251      45.299   2.334  51.952  1.00  0.00           N  
ATOM    691  CA  ALA B 251      46.272   3.272  52.479  1.00  0.00           C  
ATOM    692  C   ALA B 251      46.458   3.058  53.978  1.00  0.00           C  
ATOM    693  O   ALA B 251      47.489   3.433  54.535  1.00  0.00           O  
ATOM    694  CB  ALA B 251      45.844   4.692  52.197  1.00  0.00           C  
ATOM    695  N   THR B 252      45.467   2.474  54.639  1.00  0.00           N  
ATOM    696  CA  THR B 252      45.573   2.215  56.074  1.00  0.00           C  
ATOM    697  C   THR B 252      45.963   0.739  56.263  1.00  0.00           C  
ATOM    698  O   THR B 252      45.925   0.193  57.381  1.00  0.00           O  
ATOM    699  CB  THR B 252      44.223   2.417  56.792  1.00  0.00           C  
ATOM    700  OG1 THR B 252      43.339   1.366  56.416  1.00  0.00           O  
ATOM    701  CG2 THR B 252      43.588   3.744  56.438  1.00  0.00           C  
ATOM    702  N   GLY B 253      46.328   0.106  55.152  1.00  0.00           N  
ATOM    703  CA  GLY B 253      46.681  -1.302  55.138  1.00  0.00           C  
ATOM    704  C   GLY B 253      47.688  -1.848  56.141  1.00  0.00           C  
ATOM    705  O   GLY B 253      47.632  -3.041  56.449  1.00  0.00           O  
ATOM    706  N   ARG B 254      48.617  -1.038  56.640  1.00  0.00           N  
ATOM    707  CA  ARG B 254      49.570  -1.577  57.612  1.00  0.00           C  
ATOM    708  C   ARG B 254      48.990  -1.556  59.010  1.00  0.00           C  
ATOM    709  O   ARG B 254      49.619  -2.061  59.936  1.00  0.00           O  
ATOM    710  CB  ARG B 254      50.887  -0.783  57.652  1.00  0.00           C  
ATOM    711  CG  ARG B 254      51.604  -0.659  56.328  1.00  0.00           C  
ATOM    712  CD  ARG B 254      53.130  -0.606  56.507  1.00  0.00           C  
ATOM    713  NE  ARG B 254      53.717  -1.944  56.335  1.00  0.00           N  
ATOM    714  CZ  ARG B 254      53.848  -2.566  55.161  1.00  0.00           C  
ATOM    715  NH1 ARG B 254      53.449  -1.967  54.044  1.00  0.00           N  
ATOM    716  NH2 ARG B 254      54.329  -3.806  55.103  1.00  0.00           N  
ATOM    717  N   VAL B 255      47.806  -0.975  59.188  1.00  0.00           N  
ATOM    718  CA  VAL B 255      47.266  -0.919  60.531  1.00  0.00           C  
ATOM    719  C   VAL B 255      45.821  -1.317  60.676  1.00  0.00           C  
ATOM    720  O   VAL B 255      45.135  -1.572  59.694  1.00  0.00           O  
ATOM    721  CB  VAL B 255      47.482   0.480  61.159  1.00  0.00           C  
ATOM    722  CG1 VAL B 255      48.968   0.828  61.087  1.00  0.00           C  
ATOM    723  CG2 VAL B 255      46.617   1.531  60.475  1.00  0.00           C  
ATOM    724  N   GLU B 256      45.390  -1.397  61.931  1.00  0.00           N  
ATOM    725  CA  GLU B 256      44.036  -1.769  62.287  1.00  0.00           C  
ATOM    726  C   GLU B 256      43.817  -1.214  63.670  1.00  0.00           C  
ATOM    727  O   GLU B 256      44.782  -0.853  64.338  1.00  0.00           O  
ATOM    728  CB  GLU B 256      43.901  -3.286  62.291  1.00  0.00           C  
ATOM    729  CG  GLU B 256      44.603  -4.012  63.441  1.00  0.00           C  
ATOM    730  CD  GLU B 256      44.889  -5.485  63.120  1.00  0.00           C  
ATOM    731  OE1 GLU B 256      44.003  -6.196  62.605  1.00  0.00           O  
ATOM    732  OE2 GLU B 256      46.019  -5.943  63.389  1.00  0.00           O  
ATOM    733  N   VAL B 257      42.568  -1.086  64.089  1.00  0.00           N  
ATOM    734  CA  VAL B 257      42.336  -0.592  65.422  1.00  0.00           C  
ATOM    735  C   VAL B 257      41.563  -1.589  66.274  1.00  0.00           C  
ATOM    736  O   VAL B 257      40.470  -2.038  65.913  1.00  0.00           O  
ATOM    737  CB  VAL B 257      41.684   0.843  65.450  1.00  0.00           C  
ATOM    738  CG1 VAL B 257      40.954   1.117  64.195  1.00  0.00           C  
ATOM    739  CG2 VAL B 257      40.757   0.972  66.663  1.00  0.00           C  
ATOM    740  N   GLU B 258      42.185  -1.948  67.401  1.00  0.00           N  
ATOM    741  CA  GLU B 258      41.611  -2.872  68.351  1.00  0.00           C  
ATOM    742  C   GLU B 258      40.560  -2.126  69.138  1.00  0.00           C  
ATOM    743  O   GLU B 258      40.894  -1.248  69.927  1.00  0.00           O  
ATOM    744  CB  GLU B 258      42.681  -3.366  69.287  1.00  0.00           C  
ATOM    745  CG  GLU B 258      42.198  -4.542  70.089  1.00  0.00           C  
ATOM    746  CD  GLU B 258      43.215  -4.998  71.093  1.00  0.00           C  
ATOM    747  OE1 GLU B 258      44.438  -4.776  70.860  1.00  0.00           O  
ATOM    748  OE2 GLU B 258      42.776  -5.603  72.101  1.00  0.00           O  
ATOM    749  N   LEU B 259      39.294  -2.472  68.954  1.00  0.00           N  
ATOM    750  CA  LEU B 259      38.254  -1.733  69.649  1.00  0.00           C  
ATOM    751  C   LEU B 259      38.165  -1.927  71.155  1.00  0.00           C  
ATOM    752  O   LEU B 259      38.385  -3.024  71.668  1.00  0.00           O  
ATOM    753  CB  LEU B 259      36.883  -2.032  69.022  1.00  0.00           C  
ATOM    754  CG  LEU B 259      36.723  -1.774  67.521  1.00  0.00           C  
ATOM    755  CD1 LEU B 259      35.456  -2.446  67.028  1.00  0.00           C  
ATOM    756  CD2 LEU B 259      36.710  -0.282  67.247  1.00  0.00           C  
ATOM    757  N   SER B 261      37.816  -0.848  71.853  1.00  0.00           N  
ATOM    758  CA  SER B 261      37.626  -0.862  73.301  1.00  0.00           C  
ATOM    759  C   SER B 261      36.175  -0.381  73.508  1.00  0.00           C  
ATOM    760  O   SER B 261      35.550  -0.639  74.538  1.00  0.00           O  
ATOM    761  CB  SER B 261      38.638   0.075  73.988  1.00  0.00           C  
ATOM    762  OG  SER B 261      38.515   1.419  73.534  1.00  0.00           O  
ATOM    763  N   ALA B 262      35.633   0.301  72.500  1.00  0.00           N  
ATOM    764  CA  ALA B 262      34.246   0.811  72.566  1.00  0.00           C  
ATOM    765  C   ALA B 262      33.627   1.062  71.162  1.00  0.00           C  
ATOM    766  O   ALA B 262      34.341   1.382  70.208  1.00  0.00           O  
ATOM    767  CB  ALA B 262      34.203   2.097  73.391  1.00  0.00           C  
ATOM    768  N   LEU B 263      32.314   0.904  71.040  1.00  0.00           N  
ATOM    769  CA  LEU B 263      31.666   1.101  69.763  1.00  0.00           C  
ATOM    770  C   LEU B 263      30.226   1.540  69.998  1.00  0.00           C  
ATOM    771  O   LEU B 263      29.479   0.879  70.699  1.00  0.00           O  
ATOM    772  CB  LEU B 263      31.685  -0.194  68.916  1.00  0.00           C  
ATOM    773  CG  LEU B 263      31.044  -0.121  67.483  1.00  0.00           C  
ATOM    774  CD1 LEU B 263      31.881   0.779  66.561  1.00  0.00           C  
ATOM    775  CD2 LEU B 263      30.964  -1.483  66.823  1.00  0.00           C  
ATOM    776  N   GLU B 264      29.821   2.655  69.406  1.00  0.00           N  
ATOM    777  CA  GLU B 264      28.449   3.117  69.580  1.00  0.00           C  
ATOM    778  C   GLU B 264      27.767   3.317  68.223  1.00  0.00           C  
ATOM    779  O   GLU B 264      28.352   3.847  67.273  1.00  0.00           O  
ATOM    780  CB  GLU B 264      28.427   4.439  70.334  1.00  0.00           C  
ATOM    781  CG  GLU B 264      27.069   4.812  70.878  1.00  0.00           C  
ATOM    782  CD  GLU B 264      27.073   6.200  71.484  1.00  0.00           C  
ATOM    783  OE1 GLU B 264      28.161   6.647  71.928  1.00  0.00           O  
ATOM    784  OE2 GLU B 264      25.996   6.846  71.519  1.00  0.00           O  
ATOM    785  N   VAL B 266      26.520   2.887  68.145  1.00  0.00           N  
ATOM    786  CA  VAL B 266      25.760   3.018  66.924  1.00  0.00           C  
ATOM    787  C   VAL B 266      25.063   4.368  66.991  1.00  0.00           C  
ATOM    788  O   VAL B 266      24.307   4.617  67.928  1.00  0.00           O  
ATOM    789  CB  VAL B 266      24.706   1.900  66.819  1.00  0.00           C  
ATOM    790  CG1 VAL B 266      23.800   2.183  65.649  1.00  0.00           C  
ATOM    791  CG2 VAL B 266      25.400   0.498  66.690  1.00  0.00           C  
ATOM    792  N   LEU B 267      25.314   5.245  66.019  1.00  0.00           N  
ATOM    793  CA  LEU B 267      24.705   6.581  66.029  1.00  0.00           C  
ATOM    794  C   LEU B 267      23.480   6.634  65.126  1.00  0.00           C  
ATOM    795  O   LEU B 267      22.556   7.436  65.322  1.00  0.00           O  
ATOM    796  CB  LEU B 267      25.721   7.631  65.585  1.00  0.00           C  
ATOM    797  CG  LEU B 267      27.045   7.596  66.361  1.00  0.00           C  
ATOM    798  CD1 LEU B 267      27.998   8.562  65.726  1.00  0.00           C  
ATOM    799  CD2 LEU B 267      26.817   7.949  67.850  1.00  0.00           C  
ATOM    800  N   ALA B 268      23.470   5.775  64.117  1.00  0.00           N  
ATOM    801  CA  ALA B 268      22.324   5.737  63.246  1.00  0.00           C  
ATOM    802  C   ALA B 268      22.345   4.432  62.509  1.00  0.00           C  
ATOM    803  O   ALA B 268      23.387   4.037  62.008  1.00  0.00           O  
ATOM    804  CB  ALA B 268      22.388   6.886  62.258  1.00  0.00           C  
ATOM    805  N   GLU B 269      21.208   3.752  62.445  1.00  0.00           N  
ATOM    806  CA  GLU B 269      21.149   2.510  61.687  1.00  0.00           C  
ATOM    807  C   GLU B 269      20.706   2.932  60.298  1.00  0.00           C  
ATOM    808  O   GLU B 269      20.211   4.038  60.119  1.00  0.00           O  
ATOM    809  CB  GLU B 269      20.142   1.542  62.283  1.00  0.00           C  
ATOM    810  CG  GLU B 269      20.279   1.363  63.801  1.00  0.00           C  
ATOM    811  CD  GLU B 269      19.377   0.273  64.340  1.00  0.00           C  
ATOM    812  OE1 GLU B 269      18.334  -0.009  63.692  1.00  0.00           O  
ATOM    813  OE2 GLU B 269      19.705  -0.288  65.406  1.00  0.00           O  
ATOM    814  N   ALA B 270      20.868   2.058  59.314  1.00  0.00           N  
ATOM    815  CA  ALA B 270      20.501   2.390  57.961  1.00  0.00           C  
ATOM    816  C   ALA B 270      19.724   1.246  57.384  1.00  0.00           C  
ATOM    817  O   ALA B 270      19.899   0.114  57.819  1.00  0.00           O  
ATOM    818  CB  ALA B 270      21.753   2.623  57.145  1.00  0.00           C  
ATOM    819  N   LYS B 271      18.844   1.501  56.427  1.00  0.00           N  
ATOM    820  CA  LYS B 271      18.178   0.347  55.851  1.00  0.00           C  
ATOM    821  C   LYS B 271      19.079  -0.152  54.706  1.00  0.00           C  
ATOM    822  O   LYS B 271      20.095   0.454  54.384  1.00  0.00           O  
ATOM    823  CB  LYS B 271      16.723   0.632  55.425  1.00  0.00           C  
ATOM    824  CG  LYS B 271      16.479   1.576  54.319  1.00  0.00           C  
ATOM    825  CD  LYS B 271      15.021   1.945  54.387  1.00  0.00           C  
ATOM    826  CE  LYS B 271      14.609   2.915  53.300  1.00  0.00           C  
ATOM    827  NZ  LYS B 271      13.556   2.301  52.409  1.00  0.00           N  
ATOM    828  N   THR B 272      18.746  -1.286  54.133  1.00  0.00           N  
ATOM    829  CA  THR B 272      19.560  -1.842  53.083  1.00  0.00           C  
ATOM    830  C   THR B 272      19.571  -0.925  51.873  1.00  0.00           C  
ATOM    831  O   THR B 272      18.517  -0.530  51.364  1.00  0.00           O  
ATOM    832  CB  THR B 272      19.012  -3.224  52.716  1.00  0.00           C  
ATOM    833  OG1 THR B 272      19.066  -4.055  53.891  1.00  0.00           O  
ATOM    834  CG2 THR B 272      19.815  -3.847  51.564  1.00  0.00           C  
ATOM    835  N   PRO B 273      20.766  -0.588  51.381  1.00  0.00           N  
ATOM    836  CA  PRO B 273      20.898   0.301  50.220  1.00  0.00           C  
ATOM    837  C   PRO B 273      20.442  -0.384  48.952  1.00  0.00           C  
ATOM    838  O   PRO B 273      20.615  -1.582  48.813  1.00  0.00           O  
ATOM    839  CB  PRO B 273      22.399   0.588  50.166  1.00  0.00           C  
ATOM    840  CG  PRO B 273      22.881   0.263  51.548  1.00  0.00           C  
ATOM    841  CD  PRO B 273      22.079  -0.926  51.941  1.00  0.00           C  
ATOM    842  N   PRO B 274      19.864   0.370  48.006  1.00  0.00           N  
ATOM    843  CA  PRO B 274      19.386  -0.163  46.715  1.00  0.00           C  
ATOM    844  C   PRO B 274      20.536  -0.649  45.813  1.00  0.00           C  
ATOM    845  O   PRO B 274      20.314  -1.426  44.879  1.00  0.00           O  
ATOM    846  CB  PRO B 274      18.609   1.002  46.108  1.00  0.00           C  
ATOM    847  CG  PRO B 274      19.205   2.201  46.762  1.00  0.00           C  
ATOM    848  CD  PRO B 274      19.447   1.765  48.189  1.00  0.00           C  
ATOM    849  N   PHE B 275      21.752  -0.166  46.078  1.00  0.00           N  
ATOM    850  CA  PHE B 275      22.961  -0.615  45.369  1.00  0.00           C  
ATOM    851  C   PHE B 275      24.137  -0.509  46.342  1.00  0.00           C  
ATOM    852  O   PHE B 275      24.088   0.220  47.315  1.00  0.00           O  
ATOM    853  CB  PHE B 275      23.222   0.182  44.082  1.00  0.00           C  
ATOM    854  CG  PHE B 275      23.082   1.661  44.243  1.00  0.00           C  
ATOM    855  CD1 PHE B 275      24.080   2.405  44.865  1.00  0.00           C  
ATOM    856  CD2 PHE B 275      21.930   2.318  43.790  1.00  0.00           C  
ATOM    857  CE1 PHE B 275      23.943   3.784  45.037  1.00  0.00           C  
ATOM    858  CE2 PHE B 275      21.781   3.693  43.963  1.00  0.00           C  
ATOM    859  CZ  PHE B 275      22.798   4.428  44.589  1.00  0.00           C  
ATOM    860  N   PRO B 276      25.196  -1.270  46.106  1.00  0.00           N  
ATOM    861  CA  PRO B 276      26.356  -1.223  47.000  1.00  0.00           C  
ATOM    862  C   PRO B 276      27.266  -0.018  46.770  1.00  0.00           C  
ATOM    863  O   PRO B 276      27.411   0.460  45.660  1.00  0.00           O  
ATOM    864  CB  PRO B 276      27.066  -2.549  46.699  1.00  0.00           C  
ATOM    865  CG  PRO B 276      26.847  -2.704  45.230  1.00  0.00           C  
ATOM    866  CD  PRO B 276      25.398  -2.253  45.020  1.00  0.00           C  
ATOM    867  N   VAL B 277      27.913   0.449  47.822  1.00  0.00           N  
ATOM    868  CA  VAL B 277      28.773   1.600  47.702  1.00  0.00           C  
ATOM    869  C   VAL B 277      30.145   1.268  48.286  1.00  0.00           C  
ATOM    870  O   VAL B 277      31.074   2.087  48.236  1.00  0.00           O  
ATOM    871  CB  VAL B 277      28.183   2.792  48.490  1.00  0.00           C  
ATOM    872  CG1 VAL B 277      26.876   3.262  47.843  1.00  0.00           C  
ATOM    873  CG2 VAL B 277      27.932   2.373  49.936  1.00  0.00           C  
ATOM    874  N   ASP B 278      30.280   0.056  48.809  1.00  0.00           N  
ATOM    875  CA  ASP B 278      31.502  -0.359  49.488  1.00  0.00           C  
ATOM    876  C   ASP B 278      32.721  -0.818  48.676  1.00  0.00           C  
ATOM    877  O   ASP B 278      33.881  -0.717  49.122  1.00  0.00           O  
ATOM    878  CB  ASP B 278      31.155  -1.480  50.478  1.00  0.00           C  
ATOM    879  CG  ASP B 278      30.819  -2.809  49.778  1.00  0.00           C  
ATOM    880  OD1 ASP B 278      31.416  -3.838  50.127  1.00  0.00           O  
ATOM    881  OD2 ASP B 278      29.959  -2.839  48.883  1.00  0.00           O  
ATOM    882  N   ALA B 279      32.469  -1.355  47.495  1.00  0.00           N  
ATOM    883  CA  ALA B 279      33.549  -1.906  46.691  1.00  0.00           C  
ATOM    884  C   ALA B 279      34.651  -0.939  46.356  1.00  0.00           C  
ATOM    885  O   ALA B 279      35.822  -1.233  46.543  1.00  0.00           O  
ATOM    886  CB  ALA B 279      33.000  -2.524  45.408  1.00  0.00           C  
ATOM    887  N   GLY B 281      34.273   0.216  45.854  1.00  0.00           N  
ATOM    888  CA  GLY B 281      35.252   1.205  45.501  1.00  0.00           C  
ATOM    889  C   GLY B 281      36.216   1.572  46.594  1.00  0.00           C  
ATOM    890  O   GLY B 281      37.383   1.855  46.293  1.00  0.00           O  
ATOM    891  N   TRP B 282      35.753   1.579  47.845  1.00  0.00           N  
ATOM    892  CA  TRP B 282      36.620   1.942  48.955  1.00  0.00           C  
ATOM    893  C   TRP B 282      37.665   0.881  49.244  1.00  0.00           C  
ATOM    894  O   TRP B 282      38.702   1.163  49.861  1.00  0.00           O  
ATOM    895  CB  TRP B 282      35.795   2.237  50.175  1.00  0.00           C  
ATOM    896  CG  TRP B 282      35.024   3.461  49.985  1.00  0.00           C  
ATOM    897  CD1 TRP B 282      33.701   3.550  49.712  1.00  0.00           C  
ATOM    898  CD2 TRP B 282      35.520   4.808  50.049  1.00  0.00           C  
ATOM    899  NE1 TRP B 282      33.327   4.871  49.607  1.00  0.00           N  
ATOM    900  CE2 TRP B 282      34.420   5.666  49.809  1.00  0.00           C  
ATOM    901  CE3 TRP B 282      36.790   5.377  50.296  1.00  0.00           C  
ATOM    902  CZ2 TRP B 282      34.538   7.052  49.805  1.00  0.00           C  
ATOM    903  CZ3 TRP B 282      36.913   6.782  50.299  1.00  0.00           C  
ATOM    904  CH2 TRP B 282      35.789   7.597  50.054  1.00  0.00           C  
ATOM    905  N   ARG B 283      37.398  -0.348  48.799  1.00  0.00           N  
ATOM    906  CA  ARG B 283      38.358  -1.433  48.981  1.00  0.00           C  
ATOM    907  C   ARG B 283      39.241  -1.459  47.745  1.00  0.00           C  
ATOM    908  O   ARG B 283      40.066  -2.335  47.594  1.00  0.00           O  
ATOM    909  CB  ARG B 283      37.674  -2.794  49.069  1.00  0.00           C  
ATOM    910  CG  ARG B 283      37.024  -3.102  50.365  1.00  0.00           C  
ATOM    911  CD  ARG B 283      36.703  -4.583  50.396  1.00  0.00           C  
ATOM    912  NE  ARG B 283      35.674  -4.959  49.423  1.00  0.00           N  
ATOM    913  CZ  ARG B 283      34.374  -4.709  49.594  1.00  0.00           C  
ATOM    914  NH1 ARG B 283      33.482  -5.067  48.666  1.00  0.00           N  
ATOM    915  NH2 ARG B 283      33.969  -4.112  50.714  1.00  0.00           N  
ATOM    916  N   GLY B 291      39.077  -0.526  46.832  1.00  0.00           N  
ATOM    917  CA  GLY B 291      39.918  -0.584  45.650  1.00  0.00           C  
ATOM    918  C   GLY B 291      39.430  -1.620  44.637  1.00  0.00           C  
ATOM    919  O   GLY B 291      40.037  -1.874  43.586  1.00  0.00           O  
ATOM    920  N   GLU B 292      38.307  -2.236  44.943  1.00  0.00           N  
ATOM    921  CA  GLU B 292      37.774  -3.223  44.038  1.00  0.00           C  
ATOM    922  C   GLU B 292      37.054  -2.503  42.935  1.00  0.00           C  
ATOM    923  O   GLU B 292      36.942  -1.281  42.958  1.00  0.00           O  
ATOM    924  CB  GLU B 292      36.854  -4.166  44.778  1.00  0.00           C  
ATOM    925  CG  GLU B 292      37.630  -5.154  45.586  1.00  0.00           C  
ATOM    926  CD  GLU B 292      36.784  -5.793  46.639  1.00  0.00           C  
ATOM    927  OE1 GLU B 292      35.533  -5.768  46.513  1.00  0.00           O  
ATOM    928  OE2 GLU B 292      37.371  -6.330  47.599  1.00  0.00           O  
ATOM    929  N   GLU B 293      36.588  -3.248  41.948  1.00  0.00           N  
ATOM    930  CA  GLU B 293      35.869  -2.641  40.848  1.00  0.00           C  
ATOM    931  C   GLU B 293      34.390  -2.650  41.136  1.00  0.00           C  
ATOM    932  O   GLU B 293      33.890  -3.582  41.750  1.00  0.00           O  
ATOM    933  CB  GLU B 293      36.120  -3.397  39.546  1.00  0.00           C  
ATOM    934  CG  GLU B 293      35.526  -2.692  38.329  1.00  0.00           C  
ATOM    935  CD  GLU B 293      35.917  -3.357  37.028  1.00  0.00           C  
ATOM    936  OE1 GLU B 293      35.723  -2.740  35.947  1.00  0.00           O  
ATOM    937  OE2 GLU B 293      36.420  -4.506  37.097  1.00  0.00           O  
ATOM    938  N   GLU B 296      33.683  -1.625  40.680  1.00  0.00           N  
ATOM    939  CA  GLU B 296      32.247  -1.575  40.925  1.00  0.00           C  
ATOM    940  C   GLU B 296      31.428  -1.902  39.664  1.00  0.00           C  
ATOM    941  O   GLU B 296      31.815  -1.572  38.529  1.00  0.00           O  
ATOM    942  CB  GLU B 296      31.865  -0.189  41.456  1.00  0.00           C  
ATOM    943  CG  GLU B 296      32.799   0.305  42.571  1.00  0.00           C  
ATOM    944  CD  GLU B 296      32.197   1.402  43.447  1.00  0.00           C  
ATOM    945  OE1 GLU B 296      32.140   2.566  43.024  1.00  0.00           O  
ATOM    946  OE2 GLU B 296      31.784   1.080  44.565  1.00  0.00           O  
ATOM    947  N   LYS B 297      30.308  -2.584  39.857  1.00  0.00           N  
ATOM    948  CA  LYS B 297      29.423  -2.900  38.739  1.00  0.00           C  
ATOM    949  C   LYS B 297      28.536  -1.648  38.614  1.00  0.00           C  
ATOM    950  O   LYS B 297      27.777  -1.314  39.538  1.00  0.00           O  
ATOM    951  CB  LYS B 297      28.514  -4.099  39.062  1.00  0.00           C  
ATOM    952  CG  LYS B 297      29.213  -5.417  39.362  1.00  0.00           C  
ATOM    953  CD  LYS B 297      28.239  -6.421  40.005  1.00  0.00           C  
ATOM    954  CE  LYS B 297      26.979  -6.649  39.152  1.00  0.00           C  
ATOM    955  NZ  LYS B 297      26.898  -8.033  38.598  1.00  0.00           N  
ATOM    956  N   GLU B 298      28.625  -0.952  37.494  1.00  0.00           N  
ATOM    957  CA  GLU B 298      27.807   0.237  37.330  1.00  0.00           C  
ATOM    958  C   GLU B 298      26.290   0.006  37.311  1.00  0.00           C  
ATOM    959  O   GLU B 298      25.742  -0.601  36.387  1.00  0.00           O  
ATOM    960  CB  GLU B 298      28.250   1.032  36.087  1.00  0.00           C  
ATOM    961  CG  GLU B 298      29.463   1.944  36.351  1.00  0.00           C  
ATOM    962  CD  GLU B 298      29.167   3.082  37.348  1.00  0.00           C  
ATOM    963  OE1 GLU B 298      29.184   4.265  36.922  1.00  0.00           O  
ATOM    964  OE2 GLU B 298      28.917   2.792  38.549  1.00  0.00           O  
ATOM    965  N   ALA B 303      25.621   0.495  38.347  1.00  0.00           N  
ATOM    966  CA  ALA B 303      24.184   0.364  38.432  1.00  0.00           C  
ATOM    967  C   ALA B 303      23.528   1.353  37.497  1.00  0.00           C  
ATOM    968  O   ALA B 303      24.165   2.278  37.001  1.00  0.00           O  
ATOM    969  CB  ALA B 303      23.715   0.599  39.844  1.00  0.00           C  
ATOM    970  N   SER B 305      22.249   1.122  37.243  1.00  0.00           N  
ATOM    971  CA  SER B 305      21.449   1.986  36.391  1.00  0.00           C  
ATOM    972  C   SER B 305      21.629   3.455  36.806  1.00  0.00           C  
ATOM    973  O   SER B 305      21.530   3.787  38.000  1.00  0.00           O  
ATOM    974  CB  SER B 305      19.994   1.588  36.560  1.00  0.00           C  
ATOM    975  OG  SER B 305      19.163   2.518  35.919  1.00  0.00           O  
ATOM    976  N   GLU B 306      21.874   4.331  35.826  1.00  0.00           N  
ATOM    977  CA  GLU B 306      22.064   5.744  36.127  1.00  0.00           C  
ATOM    978  C   GLU B 306      20.794   6.396  36.644  1.00  0.00           C  
ATOM    979  O   GLU B 306      20.858   7.322  37.452  1.00  0.00           O  
ATOM    980  CB  GLU B 306      22.580   6.525  34.930  1.00  0.00           C  
ATOM    981  CG  GLU B 306      23.056   7.898  35.361  1.00  0.00           C  
ATOM    982  CD  GLU B 306      23.728   8.664  34.251  1.00  0.00           C  
ATOM    983  OE1 GLU B 306      24.353   9.712  34.552  1.00  0.00           O  
ATOM    984  OE2 GLU B 306      23.635   8.220  33.082  1.00  0.00           O  
ATOM    985  N   GLU B 307      19.637   5.940  36.182  1.00  0.00           N  
ATOM    986  CA  GLU B 307      18.387   6.504  36.676  1.00  0.00           C  
ATOM    987  C   GLU B 307      18.255   6.136  38.160  1.00  0.00           C  
ATOM    988  O   GLU B 307      17.706   6.909  38.949  1.00  0.00           O  
ATOM    989  CB  GLU B 307      17.206   5.946  35.887  1.00  0.00           C  
ATOM    990  CG  GLU B 307      15.858   6.512  36.290  1.00  0.00           C  
ATOM    991  CD  GLU B 307      15.697   8.005  36.021  1.00  0.00           C  
ATOM    992  OE1 GLU B 307      14.679   8.544  36.515  1.00  0.00           O  
ATOM    993  OE2 GLU B 307      16.549   8.631  35.331  1.00  0.00           O  
ATOM    994  N   LEU B 308      18.777   4.968  38.538  1.00  0.00           N  
ATOM    995  CA  LEU B 308      18.739   4.521  39.939  1.00  0.00           C  
ATOM    996  C   LEU B 308      19.791   5.302  40.755  1.00  0.00           C  
ATOM    997  O   LEU B 308      19.543   5.697  41.878  1.00  0.00           O  
ATOM    998  CB  LEU B 308      19.056   3.025  40.046  1.00  0.00           C  
ATOM    999  CG  LEU B 308      18.345   2.097  41.059  1.00  0.00           C  
ATOM   1000  CD1 LEU B 308      19.389   1.275  41.805  1.00  0.00           C  
ATOM   1001  CD2 LEU B 308      17.467   2.855  42.022  1.00  0.00           C  
ATOM   1002  N   ARG B 309      20.970   5.503  40.188  1.00  0.00           N  
ATOM   1003  CA  ARG B 309      22.020   6.232  40.889  1.00  0.00           C  
ATOM   1004  C   ARG B 309      21.513   7.641  41.181  1.00  0.00           C  
ATOM   1005  O   ARG B 309      21.712   8.169  42.280  1.00  0.00           O  
ATOM   1006  CB  ARG B 309      23.300   6.293  40.041  1.00  0.00           C  
ATOM   1007  CG  ARG B 309      23.990   4.972  39.881  1.00  0.00           C  
ATOM   1008  CD  ARG B 309      25.195   5.087  38.923  1.00  0.00           C  
ATOM   1009  NE  ARG B 309      26.096   6.154  39.357  1.00  0.00           N  
ATOM   1010  CZ  ARG B 309      26.817   6.926  38.535  1.00  0.00           C  
ATOM   1011  NH1 ARG B 309      26.770   6.749  37.212  1.00  0.00           N  
ATOM   1012  NH2 ARG B 309      27.532   7.934  39.040  1.00  0.00           N  
ATOM   1013  N   LEU B 310      20.837   8.227  40.199  1.00  0.00           N  
ATOM   1014  CA  LEU B 310      20.273   9.565  40.321  1.00  0.00           C  
ATOM   1015  C   LEU B 310      19.148   9.628  41.380  1.00  0.00           C  
ATOM   1016  O   LEU B 310      19.129  10.509  42.246  1.00  0.00           O  
ATOM   1017  CB  LEU B 310      19.776  10.023  38.945  1.00  0.00           C  
ATOM   1018  CG  LEU B 310      20.746  10.865  38.074  1.00  0.00           C  
ATOM   1019  CD1 LEU B 310      22.217  10.666  38.475  1.00  0.00           C  
ATOM   1020  CD2 LEU B 310      20.514  10.542  36.607  1.00  0.00           C  
ATOM   1021  N   LYS B 311      18.226   8.671  41.333  1.00  0.00           N  
ATOM   1022  CA  LYS B 311      17.122   8.649  42.293  1.00  0.00           C  
ATOM   1023  C   LYS B 311      17.657   8.648  43.742  1.00  0.00           C  
ATOM   1024  O   LYS B 311      17.076   9.266  44.648  1.00  0.00           O  
ATOM   1025  CB  LYS B 311      16.264   7.413  42.025  1.00  0.00           C  
ATOM   1026  CG  LYS B 311      15.030   7.283  42.886  1.00  0.00           C  
ATOM   1027  CD  LYS B 311      14.521   5.852  42.780  1.00  0.00           C  
ATOM   1028  CE  LYS B 311      13.297   5.613  43.639  1.00  0.00           C  
ATOM   1029  NZ  LYS B 311      12.105   6.219  42.986  1.00  0.00           N  
ATOM   1030  N   TYR B 312      18.768   7.953  43.964  1.00  0.00           N  
ATOM   1031  CA  TYR B 312      19.371   7.948  45.290  1.00  0.00           C  
ATOM   1032  C   TYR B 312      20.796   8.527  45.201  1.00  0.00           C  
ATOM   1033  O   TYR B 312      21.765   7.893  45.640  1.00  0.00           O  
ATOM   1034  CB  TYR B 312      19.452   6.535  45.818  1.00  0.00           C  
ATOM   1035  CG  TYR B 312      18.137   5.857  45.955  1.00  0.00           C  
ATOM   1036  CD1 TYR B 312      17.599   5.096  44.902  1.00  0.00           C  
ATOM   1037  CD2 TYR B 312      17.397   5.988  47.133  1.00  0.00           C  
ATOM   1038  CE1 TYR B 312      16.344   4.486  45.024  1.00  0.00           C  
ATOM   1039  CE2 TYR B 312      16.154   5.393  47.268  1.00  0.00           C  
ATOM   1040  CZ  TYR B 312      15.630   4.655  46.217  1.00  0.00           C  
ATOM   1041  OH  TYR B 312      14.359   4.161  46.362  1.00  0.00           O  
ATOM   1042  N   ARG B 313      20.910   9.733  44.641  1.00  0.00           N  
ATOM   1043  CA  ARG B 313      22.205  10.380  44.418  1.00  0.00           C  
ATOM   1044  C   ARG B 313      23.037  10.553  45.689  1.00  0.00           C  
ATOM   1045  O   ARG B 313      24.274  10.568  45.633  1.00  0.00           O  
ATOM   1046  CB  ARG B 313      22.015  11.740  43.719  1.00  0.00           C  
ATOM   1047  CG  ARG B 313      23.295  12.414  43.263  1.00  0.00           C  
ATOM   1048  CD  ARG B 313      24.109  11.493  42.371  1.00  0.00           C  
ATOM   1049  NE  ARG B 313      24.988  12.277  41.501  1.00  0.00           N  
ATOM   1050  CZ  ARG B 313      25.565  11.831  40.388  1.00  0.00           C  
ATOM   1051  NH1 ARG B 313      25.376  10.584  39.992  1.00  0.00           N  
ATOM   1052  NH2 ARG B 313      26.305  12.658  39.652  1.00  0.00           N  
ATOM   1053  N   TYR B 314      22.371  10.666  46.834  1.00  0.00           N  
ATOM   1054  CA  TYR B 314      23.074  10.848  48.085  1.00  0.00           C  
ATOM   1055  C   TYR B 314      23.751   9.558  48.536  1.00  0.00           C  
ATOM   1056  O   TYR B 314      24.593   9.559  49.423  1.00  0.00           O  
ATOM   1057  CB  TYR B 314      22.111  11.351  49.160  1.00  0.00           C  
ATOM   1058  CG  TYR B 314      20.847  10.523  49.284  1.00  0.00           C  
ATOM   1059  CD1 TYR B 314      20.834   9.359  50.026  1.00  0.00           C  
ATOM   1060  CD2 TYR B 314      19.670  10.913  48.660  1.00  0.00           C  
ATOM   1061  CE1 TYR B 314      19.671   8.604  50.153  1.00  0.00           C  
ATOM   1062  CE2 TYR B 314      18.508  10.160  48.767  1.00  0.00           C  
ATOM   1063  CZ  TYR B 314      18.511   9.011  49.519  1.00  0.00           C  
ATOM   1064  OH  TYR B 314      17.356   8.264  49.682  1.00  0.00           O  
ATOM   1065  N   LEU B 315      23.370   8.435  47.955  1.00  0.00           N  
ATOM   1066  CA  LEU B 315      24.018   7.174  48.313  1.00  0.00           C  
ATOM   1067  C   LEU B 315      25.074   6.960  47.249  1.00  0.00           C  
ATOM   1068  O   LEU B 315      26.122   6.407  47.507  1.00  0.00           O  
ATOM   1069  CB  LEU B 315      23.038   6.004  48.291  1.00  0.00           C  
ATOM   1070  CG  LEU B 315      21.896   6.073  49.310  1.00  0.00           C  
ATOM   1071  CD1 LEU B 315      21.029   4.814  49.212  1.00  0.00           C  
ATOM   1072  CD2 LEU B 315      22.475   6.217  50.732  1.00  0.00           C  
ATOM   1073  N   ASP B 316      24.788   7.409  46.038  1.00  0.00           N  
ATOM   1074  CA  ASP B 316      25.727   7.272  44.933  1.00  0.00           C  
ATOM   1075  C   ASP B 316      26.993   8.091  45.261  1.00  0.00           C  
ATOM   1076  O   ASP B 316      28.137   7.652  44.980  1.00  0.00           O  
ATOM   1077  CB  ASP B 316      25.106   7.786  43.607  1.00  0.00           C  
ATOM   1078  CG  ASP B 316      25.976   7.480  42.395  1.00  0.00           C  
ATOM   1079  OD1 ASP B 316      26.332   8.435  41.656  1.00  0.00           O  
ATOM   1080  OD2 ASP B 316      26.299   6.271  42.180  1.00  0.00           O  
ATOM   1081  N   LEU B 317      26.782   9.279  45.828  1.00  0.00           N  
ATOM   1082  CA  LEU B 317      27.884  10.138  46.185  1.00  0.00           C  
ATOM   1083  C   LEU B 317      28.713   9.579  47.363  1.00  0.00           C  
ATOM   1084  O   LEU B 317      29.698  10.198  47.773  1.00  0.00           O  
ATOM   1085  CB  LEU B 317      27.366  11.533  46.500  1.00  0.00           C  
ATOM   1086  CG  LEU B 317      26.791  12.272  45.281  1.00  0.00           C  
ATOM   1087  CD1 LEU B 317      26.321  13.674  45.728  1.00  0.00           C  
ATOM   1088  CD2 LEU B 317      27.853  12.396  44.142  1.00  0.00           C  
ATOM   1089  N   ARG B 318      28.302   8.433  47.912  1.00  0.00           N  
ATOM   1090  CA  ARG B 318      29.032   7.766  48.989  1.00  0.00           C  
ATOM   1091  C   ARG B 318      30.208   6.961  48.399  1.00  0.00           C  
ATOM   1092  O   ARG B 318      31.149   6.604  49.111  1.00  0.00           O  
ATOM   1093  CB  ARG B 318      28.141   6.765  49.741  1.00  0.00           C  
ATOM   1094  CG  ARG B 318      27.323   7.387  50.809  1.00  0.00           C  
ATOM   1095  CD  ARG B 318      26.530   6.370  51.621  1.00  0.00           C  
ATOM   1096  NE  ARG B 318      25.772   7.108  52.625  1.00  0.00           N  
ATOM   1097  CZ  ARG B 318      24.904   6.588  53.462  1.00  0.00           C  
ATOM   1098  NH1 ARG B 318      24.275   7.382  54.304  1.00  0.00           N  
ATOM   1099  NH2 ARG B 318      24.679   5.290  53.454  1.00  0.00           N  
ATOM   1100  N   ARG B 319      30.120   6.659  47.111  1.00  0.00           N  
ATOM   1101  CA  ARG B 319      31.129   5.882  46.426  1.00  0.00           C  
ATOM   1102  C   ARG B 319      32.383   6.706  46.242  1.00  0.00           C  
ATOM   1103  O   ARG B 319      32.309   7.878  45.907  1.00  0.00           O  
ATOM   1104  CB  ARG B 319      30.615   5.421  45.060  1.00  0.00           C  
ATOM   1105  CG  ARG B 319      29.434   4.465  45.156  1.00  0.00           C  
ATOM   1106  CD  ARG B 319      28.695   4.369  43.818  1.00  0.00           C  
ATOM   1107  NE  ARG B 319      29.620   3.924  42.826  1.00  0.00           N  
ATOM   1108  CZ  ARG B 319      29.842   4.537  41.676  1.00  0.00           C  
ATOM   1109  NH1 ARG B 319      30.739   4.030  40.816  1.00  0.00           N  
ATOM   1110  NH2 ARG B 319      29.169   5.636  41.374  1.00  0.00           N  
ATOM   1111  N   ARG B 320      33.533   6.058  46.402  1.00  0.00           N  
ATOM   1112  CA  ARG B 320      34.814   6.730  46.302  1.00  0.00           C  
ATOM   1113  C   ARG B 320      35.039   7.480  45.025  1.00  0.00           C  
ATOM   1114  O   ARG B 320      35.549   8.597  45.054  1.00  0.00           O  
ATOM   1115  CB  ARG B 320      35.933   5.726  46.476  1.00  0.00           C  
ATOM   1116  CG  ARG B 320      37.327   6.294  46.373  1.00  0.00           C  
ATOM   1117  CD  ARG B 320      38.223   5.212  46.796  1.00  0.00           C  
ATOM   1118  NE  ARG B 320      39.603   5.315  46.366  1.00  0.00           N  
ATOM   1119  CZ  ARG B 320      40.428   6.301  46.710  1.00  0.00           C  
ATOM   1120  NH1 ARG B 320      41.698   6.287  46.271  1.00  0.00           N  
ATOM   1121  NH2 ARG B 320      39.980   7.315  47.470  1.00  0.00           N  
ATOM   1122  N   ARG B 321      34.681   6.889  43.887  1.00  0.00           N  
ATOM   1123  CA  ARG B 321      34.925   7.596  42.636  1.00  0.00           C  
ATOM   1124  C   ARG B 321      34.125   8.917  42.521  1.00  0.00           C  
ATOM   1125  O   ARG B 321      34.621   9.924  41.979  1.00  0.00           O  
ATOM   1126  CB  ARG B 321      34.623   6.721  41.442  1.00  0.00           C  
ATOM   1127  CG  ARG B 321      35.257   7.260  40.174  1.00  0.00           C  
ATOM   1128  CD  ARG B 321      34.598   6.632  38.985  1.00  0.00           C  
ATOM   1129  NE  ARG B 321      33.186   7.029  38.927  1.00  0.00           N  
ATOM   1130  CZ  ARG B 321      32.196   6.198  38.613  1.00  0.00           C  
ATOM   1131  NH1 ARG B 321      30.934   6.630  38.577  1.00  0.00           N  
ATOM   1132  NH2 ARG B 321      32.480   4.922  38.334  1.00  0.00           N  
ATOM   1133  N   MET B 322      32.894   8.916  43.023  1.00  0.00           N  
ATOM   1134  CA  MET B 322      32.095  10.136  42.969  1.00  0.00           C  
ATOM   1135  C   MET B 322      32.705  11.201  43.880  1.00  0.00           C  
ATOM   1136  O   MET B 322      32.717  12.378  43.548  1.00  0.00           O  
ATOM   1137  CB  MET B 322      30.624   9.842  43.339  1.00  0.00           C  
ATOM   1138  CG  MET B 322      29.930   8.889  42.335  1.00  0.00           C  
ATOM   1139  SD  MET B 322      30.106   9.511  40.614  1.00  0.00           S  
ATOM   1140  CE  MET B 322      28.933  10.995  40.700  1.00  0.00           C  
ATOM   1141  N   GLN B 323      33.271  10.780  45.004  1.00  0.00           N  
ATOM   1142  CA  GLN B 323      33.859  11.739  45.936  1.00  0.00           C  
ATOM   1143  C   GLN B 323      35.199  12.236  45.396  1.00  0.00           C  
ATOM   1144  O   GLN B 323      35.613  13.376  45.644  1.00  0.00           O  
ATOM   1145  CB  GLN B 323      34.021  11.112  47.325  1.00  0.00           C  
ATOM   1146  CG  GLN B 323      32.686  10.739  47.942  1.00  0.00           C  
ATOM   1147  CD  GLN B 323      32.754  10.540  49.453  1.00  0.00           C  
ATOM   1148  OE1 GLN B 323      33.823  10.655  50.056  1.00  0.00           O  
ATOM   1149  NE2 GLN B 323      31.602  10.241  50.072  1.00  0.00           N  
ATOM   1150  N   GLU B 324      35.878  11.391  44.647  1.00  0.00           N  
ATOM   1151  CA  GLU B 324      37.122  11.824  44.085  1.00  0.00           C  
ATOM   1152  C   GLU B 324      36.773  12.847  43.034  1.00  0.00           C  
ATOM   1153  O   GLU B 324      37.465  13.866  42.898  1.00  0.00           O  
ATOM   1154  CB  GLU B 324      37.883  10.668  43.442  1.00  0.00           C  
ATOM   1155  CG  GLU B 324      38.390   9.634  44.429  1.00  0.00           C  
ATOM   1156  CD  GLU B 324      38.985   8.432  43.691  1.00  0.00           C  
ATOM   1157  OE1 GLU B 324      38.673   8.300  42.462  1.00  0.00           O  
ATOM   1158  OE2 GLU B 324      39.748   7.634  44.327  1.00  0.00           O  
ATOM   1159  N   ASN B 325      35.685  12.614  42.315  1.00  0.00           N  
ATOM   1160  CA  ASN B 325      35.271  13.563  41.278  1.00  0.00           C  
ATOM   1161  C   ASN B 325      34.920  14.937  41.848  1.00  0.00           C  
ATOM   1162  O   ASN B 325      35.389  15.946  41.350  1.00  0.00           O  
ATOM   1163  CB  ASN B 325      34.064  13.039  40.489  1.00  0.00           C  
ATOM   1164  CG  ASN B 325      34.406  11.834  39.637  1.00  0.00           C  
ATOM   1165  OD1 ASN B 325      35.583  11.520  39.451  1.00  0.00           O  
ATOM   1166  ND2 ASN B 325      33.384  11.162  39.101  1.00  0.00           N  
ATOM   1167  N   LEU B 332      34.112  14.963  42.904  1.00  0.00           N  
ATOM   1168  CA  LEU B 332      33.698  16.205  43.506  1.00  0.00           C  
ATOM   1169  C   LEU B 332      34.853  16.912  44.185  1.00  0.00           C  
ATOM   1170  O   LEU B 332      34.970  18.143  44.121  1.00  0.00           O  
ATOM   1171  CB  LEU B 332      32.558  15.936  44.484  1.00  0.00           C  
ATOM   1172  CG  LEU B 332      31.258  15.434  43.812  1.00  0.00           C  
ATOM   1173  CD1 LEU B 332      30.211  15.246  44.917  1.00  0.00           C  
ATOM   1174  CD2 LEU B 332      30.725  16.419  42.753  1.00  0.00           C  
ATOM   1175  N   ARG B 333      35.737  16.152  44.817  1.00  0.00           N  
ATOM   1176  CA  ARG B 333      36.855  16.801  45.507  1.00  0.00           C  
ATOM   1177  C   ARG B 333      37.864  17.327  44.504  1.00  0.00           C  
ATOM   1178  O   ARG B 333      38.596  18.275  44.798  1.00  0.00           O  
ATOM   1179  CB  ARG B 333      37.500  15.840  46.513  1.00  0.00           C  
ATOM   1180  CG  ARG B 333      36.529  15.475  47.626  1.00  0.00           C  
ATOM   1181  CD  ARG B 333      37.138  14.525  48.581  1.00  0.00           C  
ATOM   1182  NE  ARG B 333      38.016  15.253  49.475  1.00  0.00           N  
ATOM   1183  CZ  ARG B 333      38.634  14.703  50.516  1.00  0.00           C  
ATOM   1184  NH1 ARG B 333      39.425  15.452  51.279  1.00  0.00           N  
ATOM   1185  NH2 ARG B 333      38.467  13.413  50.791  1.00  0.00           N  
ATOM   1186  N   LEU B 334      37.916  16.705  43.325  1.00  0.00           N  
ATOM   1187  CA  LEU B 334      38.809  17.175  42.273  1.00  0.00           C  
ATOM   1188  C   LEU B 334      38.213  18.459  41.704  1.00  0.00           C  
ATOM   1189  O   LEU B 334      38.935  19.367  41.276  1.00  0.00           O  
ATOM   1190  CB  LEU B 334      38.929  16.146  41.133  1.00  0.00           C  
ATOM   1191  CG  LEU B 334      39.873  16.612  40.009  1.00  0.00           C  
ATOM   1192  CD1 LEU B 334      41.314  16.643  40.539  1.00  0.00           C  
ATOM   1193  CD2 LEU B 334      39.764  15.683  38.840  1.00  0.00           C  
ATOM   1194  N   ARG B 335      36.890  18.543  41.674  1.00  0.00           N  
ATOM   1195  CA  ARG B 335      36.246  19.747  41.153  1.00  0.00           C  
ATOM   1196  C   ARG B 335      36.606  20.915  42.087  1.00  0.00           C  
ATOM   1197  O   ARG B 335      36.923  22.031  41.657  1.00  0.00           O  
ATOM   1198  CB  ARG B 335      34.741  19.502  41.081  1.00  0.00           C  
ATOM   1199  CG  ARG B 335      33.938  20.712  40.716  1.00  0.00           C  
ATOM   1200  CD  ARG B 335      32.577  20.313  40.143  1.00  0.00           C  
ATOM   1201  NE  ARG B 335      31.946  21.526  39.646  1.00  0.00           N  
ATOM   1202  CZ  ARG B 335      31.151  21.586  38.585  1.00  0.00           C  
ATOM   1203  NH1 ARG B 335      30.868  20.479  37.897  1.00  0.00           N  
ATOM   1204  NH2 ARG B 335      30.678  22.769  38.194  1.00  0.00           N  
ATOM   1205  N   HIS B 336      36.588  20.638  43.381  1.00  0.00           N  
ATOM   1206  CA  HIS B 336      36.887  21.616  44.396  1.00  0.00           C  
ATOM   1207  C   HIS B 336      38.315  22.118  44.241  1.00  0.00           C  
ATOM   1208  O   HIS B 336      38.587  23.329  44.288  1.00  0.00           O  
ATOM   1209  CB  HIS B 336      36.745  20.974  45.776  1.00  0.00           C  
ATOM   1210  CG  HIS B 336      37.445  21.727  46.866  1.00  0.00           C  
ATOM   1211  ND1 HIS B 336      36.768  22.478  47.807  1.00  0.00           N  
ATOM   1212  CD2 HIS B 336      38.765  21.875  47.140  1.00  0.00           C  
ATOM   1213  CE1 HIS B 336      37.644  23.062  48.606  1.00  0.00           C  
ATOM   1214  NE2 HIS B 336      38.861  22.715  48.221  1.00  0.00           N  
ATOM   1215  N   ARG B 337      39.230  21.170  44.077  1.00  0.00           N  
ATOM   1216  CA  ARG B 337      40.639  21.492  43.950  1.00  0.00           C  
ATOM   1217  C   ARG B 337      40.900  22.353  42.715  1.00  0.00           C  
ATOM   1218  O   ARG B 337      41.685  23.319  42.788  1.00  0.00           O  
ATOM   1219  CB  ARG B 337      41.474  20.184  43.930  1.00  0.00           C  
ATOM   1220  CG  ARG B 337      42.989  20.385  43.815  1.00  0.00           C  
ATOM   1221  CD  ARG B 337      43.557  21.354  44.893  1.00  0.00           C  
ATOM   1222  NE  ARG B 337      43.354  20.802  46.236  1.00  0.00           N  
ATOM   1223  CZ  ARG B 337      42.781  21.450  47.253  1.00  0.00           C  
ATOM   1224  NH1 ARG B 337      42.347  22.705  47.110  1.00  0.00           N  
ATOM   1225  NH2 ARG B 337      42.610  20.808  48.409  1.00  0.00           N  
ATOM   1226  N   VAL B 338      40.215  22.016  41.610  1.00  0.00           N  
ATOM   1227  CA  VAL B 338      40.343  22.739  40.353  1.00  0.00           C  
ATOM   1228  C   VAL B 338      39.841  24.180  40.518  1.00  0.00           C  
ATOM   1229  O   VAL B 338      40.530  25.148  40.141  1.00  0.00           O  
ATOM   1230  CB  VAL B 338      39.551  22.042  39.230  1.00  0.00           C  
ATOM   1231  CG1 VAL B 338      39.414  22.978  38.006  1.00  0.00           C  
ATOM   1232  CG2 VAL B 338      40.272  20.773  38.807  1.00  0.00           C  
ATOM   1233  N   ILE B 339      38.667  24.337  41.125  1.00  0.00           N  
ATOM   1234  CA  ILE B 339      38.141  25.674  41.314  1.00  0.00           C  
ATOM   1235  C   ILE B 339      39.018  26.498  42.236  1.00  0.00           C  
ATOM   1236  O   ILE B 339      39.240  27.671  41.977  1.00  0.00           O  
ATOM   1237  CB  ILE B 339      36.664  25.627  41.813  1.00  0.00           C  
ATOM   1238  CG1 ILE B 339      35.785  25.011  40.701  1.00  0.00           C  
ATOM   1239  CG2 ILE B 339      36.182  27.019  42.185  1.00  0.00           C  
ATOM   1240  CD1 ILE B 339      34.343  24.743  41.062  1.00  0.00           C  
ATOM   1241  N   LYS B 340      39.529  25.903  43.307  1.00  0.00           N  
ATOM   1242  CA  LYS B 340      40.405  26.627  44.219  1.00  0.00           C  
ATOM   1243  C   LYS B 340      41.718  27.001  43.456  1.00  0.00           C  
ATOM   1244  O   LYS B 340      42.267  28.094  43.650  1.00  0.00           O  
ATOM   1245  CB  LYS B 340      40.703  25.747  45.472  1.00  0.00           C  
ATOM   1246  CG  LYS B 340      41.678  26.374  46.542  1.00  0.00           C  
ATOM   1247  CD  LYS B 340      41.343  27.840  46.901  1.00  0.00           C  
ATOM   1248  CE  LYS B 340      42.118  28.412  48.152  1.00  0.00           C  
ATOM   1249  NZ  LYS B 340      43.632  28.501  48.029  1.00  0.00           N  
ATOM   1250  N   ALA B 341      42.215  26.111  42.587  1.00  0.00           N  
ATOM   1251  CA  ALA B 341      43.430  26.408  41.824  1.00  0.00           C  
ATOM   1252  C   ALA B 341      43.179  27.587  40.854  1.00  0.00           C  
ATOM   1253  O   ALA B 341      44.061  28.439  40.655  1.00  0.00           O  
ATOM   1254  CB  ALA B 341      43.899  25.163  41.051  1.00  0.00           C  
ATOM   1255  N   ILE B 342      41.982  27.647  40.263  1.00  0.00           N  
ATOM   1256  CA  ILE B 342      41.611  28.768  39.397  1.00  0.00           C  
ATOM   1257  C   ILE B 342      41.625  30.075  40.193  1.00  0.00           C  
ATOM   1258  O   ILE B 342      42.198  31.067  39.753  1.00  0.00           O  
ATOM   1259  CB  ILE B 342      40.191  28.529  38.775  1.00  0.00           C  
ATOM   1260  CG1 ILE B 342      40.280  27.377  37.735  1.00  0.00           C  
ATOM   1261  CG2 ILE B 342      39.668  29.805  38.110  1.00  0.00           C  
ATOM   1262  CD1 ILE B 342      38.997  26.902  37.184  1.00  0.00           C  
ATOM   1263  N   TRP B 343      40.978  30.082  41.362  1.00  0.00           N  
ATOM   1264  CA  TRP B 343      40.956  31.239  42.248  1.00  0.00           C  
ATOM   1265  C   TRP B 343      42.364  31.664  42.682  1.00  0.00           C  
ATOM   1266  O   TRP B 343      42.663  32.852  42.703  1.00  0.00           O  
ATOM   1267  CB  TRP B 343      40.185  30.942  43.530  1.00  0.00           C  
ATOM   1268  CG  TRP B 343      38.713  31.252  43.475  1.00  0.00           C  
ATOM   1269  CD1 TRP B 343      37.694  30.411  43.102  1.00  0.00           C  
ATOM   1270  CD2 TRP B 343      38.087  32.493  43.847  1.00  0.00           C  
ATOM   1271  NE1 TRP B 343      36.482  31.046  43.227  1.00  0.00           N  
ATOM   1272  CE2 TRP B 343      36.692  32.325  43.679  1.00  0.00           C  
ATOM   1273  CE3 TRP B 343      38.571  33.729  44.308  1.00  0.00           C  
ATOM   1274  CZ2 TRP B 343      35.773  33.353  43.961  1.00  0.00           C  
ATOM   1275  CZ3 TRP B 343      37.664  34.735  44.584  1.00  0.00           C  
ATOM   1276  CH2 TRP B 343      36.275  34.539  44.410  1.00  0.00           C  
ATOM   1277  N   ASP B 344      43.226  30.720  43.065  1.00  0.00           N  
ATOM   1278  CA  ASP B 344      44.566  31.091  43.493  1.00  0.00           C  
ATOM   1279  C   ASP B 344      45.326  31.745  42.370  1.00  0.00           C  
ATOM   1280  O   ASP B 344      45.987  32.747  42.560  1.00  0.00           O  
ATOM   1281  CB  ASP B 344      45.382  29.880  43.966  1.00  0.00           C  
ATOM   1282  CG  ASP B 344      44.882  29.275  45.289  1.00  0.00           C  
ATOM   1283  OD1 ASP B 344      44.168  29.954  46.075  1.00  0.00           O  
ATOM   1284  OD2 ASP B 344      45.227  28.102  45.550  1.00  0.00           O  
ATOM   1285  N   PHE B 345      45.243  31.169  41.188  1.00  0.00           N  
ATOM   1286  CA  PHE B 345      45.942  31.693  40.013  1.00  0.00           C  
ATOM   1287  C   PHE B 345      45.412  33.059  39.525  1.00  0.00           C  
ATOM   1288  O   PHE B 345      46.192  34.037  39.376  1.00  0.00           O  
ATOM   1289  CB  PHE B 345      45.853  30.675  38.858  1.00  0.00           C  
ATOM   1290  CG  PHE B 345      46.604  31.093  37.613  1.00  0.00           C  
ATOM   1291  CD1 PHE B 345      47.954  30.754  37.445  1.00  0.00           C  
ATOM   1292  CD2 PHE B 345      45.992  31.901  36.652  1.00  0.00           C  
ATOM   1293  CE1 PHE B 345      48.695  31.236  36.330  1.00  0.00           C  
ATOM   1294  CE2 PHE B 345      46.713  32.370  35.551  1.00  0.00           C  
ATOM   1295  CZ  PHE B 345      48.064  32.042  35.393  1.00  0.00           C  
ATOM   1296  N   LEU B 347      44.106  33.135  39.247  1.00  0.00           N  
ATOM   1297  CA  LEU B 347      43.551  34.390  38.758  1.00  0.00           C  
ATOM   1298  C   LEU B 347      43.697  35.519  39.783  1.00  0.00           C  
ATOM   1299  O   LEU B 347      43.916  36.686  39.402  1.00  0.00           O  
ATOM   1300  CB  LEU B 347      42.093  34.188  38.335  1.00  0.00           C  
ATOM   1301  CG  LEU B 347      41.933  33.391  37.032  1.00  0.00           C  
ATOM   1302  CD1 LEU B 347      40.441  33.198  36.690  1.00  0.00           C  
ATOM   1303  CD2 LEU B 347      42.661  34.114  35.910  1.00  0.00           C  
ATOM   1304  N   ASP B 348      43.598  35.181  41.070  1.00  0.00           N  
ATOM   1305  CA  ASP B 348      43.754  36.181  42.115  1.00  0.00           C  
ATOM   1306  C   ASP B 348      45.167  36.751  42.061  1.00  0.00           C  
ATOM   1307  O   ASP B 348      45.394  37.952  42.200  1.00  0.00           O  
ATOM   1308  CB  ASP B 348      43.535  35.583  43.509  1.00  0.00           C  
ATOM   1309  CG  ASP B 348      43.856  36.583  44.613  1.00  0.00           C  
ATOM   1310  OD1 ASP B 348      44.991  36.599  45.131  1.00  0.00           O  
ATOM   1311  OD2 ASP B 348      42.974  37.385  44.956  1.00  0.00           O  
ATOM   1312  N   ARG B 349      46.123  35.863  41.883  1.00  0.00           N  
ATOM   1313  CA  ARG B 349      47.511  36.240  41.810  1.00  0.00           C  
ATOM   1314  C   ARG B 349      47.746  37.022  40.521  1.00  0.00           C  
ATOM   1315  O   ARG B 349      48.596  37.896  40.485  1.00  0.00           O  
ATOM   1316  CB  ARG B 349      48.349  34.972  41.844  1.00  0.00           C  
ATOM   1317  CG  ARG B 349      49.784  35.133  42.228  1.00  0.00           C  
ATOM   1318  CD  ARG B 349      50.455  33.743  42.235  1.00  0.00           C  
ATOM   1319  NE  ARG B 349      50.004  32.859  43.322  1.00  0.00           N  
ATOM   1320  CZ  ARG B 349      49.810  31.545  43.180  1.00  0.00           C  
ATOM   1321  NH1 ARG B 349      49.409  30.797  44.212  1.00  0.00           N  
ATOM   1322  NH2 ARG B 349      49.989  30.977  41.988  1.00  0.00           N  
ATOM   1323  N   GLU B 352      47.007  36.736  39.453  1.00  0.00           N  
ATOM   1324  CA  GLU B 352      47.201  37.503  38.221  1.00  0.00           C  
ATOM   1325  C   GLU B 352      46.423  38.834  38.235  1.00  0.00           C  
ATOM   1326  O   GLU B 352      46.377  39.572  37.246  1.00  0.00           O  
ATOM   1327  CB  GLU B 352      46.792  36.672  37.026  1.00  0.00           C  
ATOM   1328  CG  GLU B 352      47.706  35.501  36.808  1.00  0.00           C  
ATOM   1329  CD  GLU B 352      49.026  35.910  36.175  1.00  0.00           C  
ATOM   1330  OE1 GLU B 352      49.020  36.640  35.145  1.00  0.00           O  
ATOM   1331  OE2 GLU B 352      50.068  35.480  36.708  1.00  0.00           O  
ATOM   1332  N   GLY B 361      45.802  39.135  39.362  1.00  0.00           N  
ATOM   1333  CA  GLY B 361      45.066  40.385  39.452  1.00  0.00           C  
ATOM   1334  C   GLY B 361      43.624  40.396  38.961  1.00  0.00           C  
ATOM   1335  O   GLY B 361      43.069  41.463  38.765  1.00  0.00           O  
ATOM   1336  N   PHE B 362      43.005  39.238  38.754  1.00  0.00           N  
ATOM   1337  CA  PHE B 362      41.615  39.224  38.295  1.00  0.00           C  
ATOM   1338  C   PHE B 362      40.645  39.462  39.419  1.00  0.00           C  
ATOM   1339  O   PHE B 362      40.862  38.997  40.540  1.00  0.00           O  
ATOM   1340  CB  PHE B 362      41.282  37.892  37.648  1.00  0.00           C  
ATOM   1341  CG  PHE B 362      41.802  37.760  36.272  1.00  0.00           C  
ATOM   1342  CD1 PHE B 362      43.172  37.707  36.042  1.00  0.00           C  
ATOM   1343  CD2 PHE B 362      40.921  37.619  35.203  1.00  0.00           C  
ATOM   1344  CE1 PHE B 362      43.673  37.500  34.756  1.00  0.00           C  
ATOM   1345  CE2 PHE B 362      41.400  37.409  33.907  1.00  0.00           C  
ATOM   1346  CZ  PHE B 362      42.788  37.345  33.677  1.00  0.00           C  
ATOM   1347  N   VAL B 363      39.585  40.208  39.126  1.00  0.00           N  
ATOM   1348  CA  VAL B 363      38.572  40.478  40.135  1.00  0.00           C  
ATOM   1349  C   VAL B 363      37.415  39.511  39.881  1.00  0.00           C  
ATOM   1350  O   VAL B 363      36.928  39.410  38.759  1.00  0.00           O  
ATOM   1351  CB  VAL B 363      38.015  41.940  40.045  1.00  0.00           C  
ATOM   1352  CG1 VAL B 363      37.113  42.251  41.295  1.00  0.00           C  
ATOM   1353  CG2 VAL B 363      39.138  42.912  39.966  1.00  0.00           C  
ATOM   1354  N   GLN B 364      37.023  38.766  40.900  1.00  0.00           N  
ATOM   1355  CA  GLN B 364      35.866  37.891  40.762  1.00  0.00           C  
ATOM   1356  C   GLN B 364      34.630  38.777  41.009  1.00  0.00           C  
ATOM   1357  O   GLN B 364      34.549  39.498  41.999  1.00  0.00           O  
ATOM   1358  CB  GLN B 364      35.876  36.789  41.815  1.00  0.00           C  
ATOM   1359  CG  GLN B 364      34.751  35.760  41.628  1.00  0.00           C  
ATOM   1360  CD  GLN B 364      33.517  35.942  42.549  1.00  0.00           C  
ATOM   1361  OE1 GLN B 364      32.709  35.020  42.650  1.00  0.00           O  
ATOM   1362  NE2 GLN B 364      33.365  37.111  43.198  1.00  0.00           N  
ATOM   1363  N   VAL B 365      33.683  38.735  40.080  1.00  0.00           N  
ATOM   1364  CA  VAL B 365      32.452  39.499  40.208  1.00  0.00           C  
ATOM   1365  C   VAL B 365      31.303  38.557  39.925  1.00  0.00           C  
ATOM   1366  O   VAL B 365      31.337  37.782  38.959  1.00  0.00           O  
ATOM   1367  CB  VAL B 365      32.383  40.700  39.237  1.00  0.00           C  
ATOM   1368  CG1 VAL B 365      31.119  41.557  39.534  1.00  0.00           C  
ATOM   1369  CG2 VAL B 365      33.626  41.544  39.382  1.00  0.00           C  
ATOM   1370  N   GLU B 366      30.314  38.594  40.814  1.00  0.00           N  
ATOM   1371  CA  GLU B 366      29.133  37.769  40.664  1.00  0.00           C  
ATOM   1372  C   GLU B 366      28.100  38.599  39.916  1.00  0.00           C  
ATOM   1373  O   GLU B 366      27.761  39.717  40.331  1.00  0.00           O  
ATOM   1374  CB  GLU B 366      28.636  37.350  42.041  1.00  0.00           C  
ATOM   1375  CG  GLU B 366      29.653  36.520  42.773  1.00  0.00           C  
ATOM   1376  CD  GLU B 366      29.757  36.946  44.240  1.00  0.00           C  
ATOM   1377  OE1 GLU B 366      28.877  36.541  45.044  1.00  0.00           O  
ATOM   1378  OE2 GLU B 366      30.702  37.702  44.578  1.00  0.00           O  
ATOM   1379  N   THR B 368      27.636  38.044  38.806  1.00  0.00           N  
ATOM   1380  CA  THR B 368      26.670  38.679  37.921  1.00  0.00           C  
ATOM   1381  C   THR B 368      25.233  38.117  38.139  1.00  0.00           C  
ATOM   1382  O   THR B 368      25.047  37.008  38.653  1.00  0.00           O  
ATOM   1383  CB  THR B 368      27.175  38.531  36.442  1.00  0.00           C  
ATOM   1384  OG1 THR B 368      27.430  37.159  36.135  1.00  0.00           O  
ATOM   1385  CG2 THR B 368      28.495  39.270  36.287  1.00  0.00           C  
ATOM   1386  N   PRO B 370      24.203  38.886  37.747  1.00  0.00           N  
ATOM   1387  CA  PRO B 370      22.813  38.460  37.928  1.00  0.00           C  
ATOM   1388  C   PRO B 370      22.283  37.234  37.236  1.00  0.00           C  
ATOM   1389  O   PRO B 370      22.716  36.885  36.143  1.00  0.00           O  
ATOM   1390  CB  PRO B 370      22.001  39.714  37.579  1.00  0.00           C  
ATOM   1391  CG  PRO B 370      22.889  40.537  36.759  1.00  0.00           C  
ATOM   1392  CD  PRO B 370      24.288  40.261  37.234  1.00  0.00           C  
ATOM   1393  N   PHE B 371      21.318  36.589  37.892  1.00  0.00           N  
ATOM   1394  CA  PHE B 371      20.648  35.423  37.341  1.00  0.00           C  
ATOM   1395  C   PHE B 371      19.245  35.795  36.846  1.00  0.00           C  
ATOM   1396  O   PHE B 371      18.762  35.221  35.885  1.00  0.00           O  
ATOM   1397  CB  PHE B 371      20.559  34.322  38.379  1.00  0.00           C  
ATOM   1398  CG  PHE B 371      21.885  33.696  38.701  1.00  0.00           C  
ATOM   1399  CD1 PHE B 371      22.557  34.009  39.874  1.00  0.00           C  
ATOM   1400  CD2 PHE B 371      22.471  32.799  37.826  1.00  0.00           C  
ATOM   1401  CE1 PHE B 371      23.799  33.424  40.156  1.00  0.00           C  
ATOM   1402  CE2 PHE B 371      23.709  32.222  38.118  1.00  0.00           C  
ATOM   1403  CZ  PHE B 371      24.368  32.533  39.275  1.00  0.00           C  
ATOM   1404  N   LEU B 372      18.585  36.749  37.503  1.00  0.00           N  
ATOM   1405  CA  LEU B 372      17.249  37.209  37.078  1.00  0.00           C  
ATOM   1406  C   LEU B 372      17.600  38.398  36.199  1.00  0.00           C  
ATOM   1407  O   LEU B 372      17.723  39.523  36.667  1.00  0.00           O  
ATOM   1408  CB  LEU B 372      16.440  37.662  38.287  1.00  0.00           C  
ATOM   1409  CG  LEU B 372      16.136  36.526  39.238  1.00  0.00           C  
ATOM   1410  CD1 LEU B 372      15.351  37.052  40.388  1.00  0.00           C  
ATOM   1411  CD2 LEU B 372      15.351  35.453  38.505  1.00  0.00           C  
ATOM   1412  N   THR B 373      17.749  38.157  34.913  1.00  0.00           N  
ATOM   1413  CA  THR B 373      18.216  39.228  34.097  1.00  0.00           C  
ATOM   1414  C   THR B 373      17.633  39.220  32.718  1.00  0.00           C  
ATOM   1415  O   THR B 373      16.589  38.627  32.500  1.00  0.00           O  
ATOM   1416  CB  THR B 373      19.747  39.132  34.067  1.00  0.00           C  
ATOM   1417  OG1 THR B 373      20.281  40.206  33.285  1.00  0.00           O  
ATOM   1418  CG2 THR B 373      20.175  37.726  33.494  1.00  0.00           C  
ATOM   1419  N   LYS B 374      18.319  39.877  31.791  1.00  0.00           N  
ATOM   1420  CA  LYS B 374      17.871  39.991  30.405  1.00  0.00           C  
ATOM   1421  C   LYS B 374      18.521  38.881  29.565  1.00  0.00           C  
ATOM   1422  O   LYS B 374      19.628  38.407  29.854  1.00  0.00           O  
ATOM   1423  CB  LYS B 374      18.273  41.382  29.867  1.00  0.00           C  
ATOM   1424  CG  LYS B 374      17.596  41.830  28.561  1.00  0.00           C  
ATOM   1425  CD  LYS B 374      16.360  42.673  28.849  1.00  0.00           C  
ATOM   1426  CE  LYS B 374      15.832  43.357  27.593  1.00  0.00           C  
ATOM   1427  NZ  LYS B 374      15.225  42.386  26.629  1.00  0.00           N  
ATOM   1428  N   SER B 375      17.824  38.472  28.519  1.00  0.00           N  
ATOM   1429  CA  SER B 375      18.302  37.431  27.610  1.00  0.00           C  
ATOM   1430  C   SER B 375      19.708  37.710  27.010  1.00  0.00           C  
ATOM   1431  O   SER B 375      20.042  38.834  26.653  1.00  0.00           O  
ATOM   1432  CB  SER B 375      17.267  37.239  26.470  1.00  0.00           C  
ATOM   1433  OG  SER B 375      17.702  36.292  25.510  1.00  0.00           O  
ATOM   1434  N   THR B 376      20.532  36.671  26.913  1.00  0.00           N  
ATOM   1435  CA  THR B 376      21.841  36.806  26.282  1.00  0.00           C  
ATOM   1436  C   THR B 376      21.960  35.736  25.212  1.00  0.00           C  
ATOM   1437  O   THR B 376      21.868  34.546  25.525  1.00  0.00           O  
ATOM   1438  CB  THR B 376      22.969  36.615  27.248  1.00  0.00           C  
ATOM   1439  OG1 THR B 376      22.708  37.381  28.430  1.00  0.00           O  
ATOM   1440  CG2 THR B 376      24.280  37.066  26.579  1.00  0.00           C  
ATOM   1441  N   PRO B 377      22.206  36.135  23.940  1.00  0.00           N  
ATOM   1442  CA  PRO B 377      22.310  35.130  22.871  1.00  0.00           C  
ATOM   1443  C   PRO B 377      23.570  34.247  22.829  1.00  0.00           C  
ATOM   1444  O   PRO B 377      24.673  34.740  22.580  1.00  0.00           O  
ATOM   1445  CB  PRO B 377      22.128  35.970  21.592  1.00  0.00           C  
ATOM   1446  CG  PRO B 377      22.829  37.233  21.906  1.00  0.00           C  
ATOM   1447  CD  PRO B 377      22.473  37.494  23.405  1.00  0.00           C  
ATOM   1448  N   GLU B 479      23.398  32.946  23.077  1.00  0.00           N  
ATOM   1449  CA  GLU B 479      24.500  31.989  23.015  1.00  0.00           C  
ATOM   1450  C   GLU B 479      24.134  30.856  22.049  1.00  0.00           C  
ATOM   1451  O   GLU B 479      24.856  29.853  21.915  1.00  0.00           O  
ATOM   1452  CB  GLU B 479      24.830  31.404  24.385  1.00  0.00           C  
ATOM   1453  CG  GLU B 479      25.562  32.396  25.308  1.00  0.00           C  
ATOM   1454  CD  GLU B 479      26.934  32.868  24.777  1.00  0.00           C  
ATOM   1455  OE1 GLU B 479      27.471  33.837  25.354  1.00  0.00           O  
ATOM   1456  OE2 GLU B 479      27.474  32.287  23.799  1.00  0.00           O  
ATOM   1457  N   GLY B 488      22.996  31.037  21.377  1.00  0.00           N  
ATOM   1458  CA  GLY B 488      22.527  30.071  20.408  1.00  0.00           C  
ATOM   1459  C   GLY B 488      21.423  29.167  20.905  1.00  0.00           C  
ATOM   1460  O   GLY B 488      20.933  28.340  20.146  1.00  0.00           O  
ATOM   1461  N   ALA B 495      21.016  29.318  22.162  1.00  0.00           N  
ATOM   1462  CA  ALA B 495      19.964  28.472  22.733  1.00  0.00           C  
ATOM   1463  C   ALA B 495      18.656  29.220  23.087  1.00  0.00           C  
ATOM   1464  O   ALA B 495      18.508  30.404  22.766  1.00  0.00           O  
ATOM   1465  CB  ALA B 495      20.505  27.777  23.988  1.00  0.00           C  
ATOM   1466  N   ARG B 496      17.716  28.501  23.720  1.00  0.00           N  
ATOM   1467  CA  ARG B 496      16.461  29.085  24.221  1.00  0.00           C  
ATOM   1468  C   ARG B 496      16.640  29.525  25.692  1.00  0.00           C  
ATOM   1469  O   ARG B 496      17.356  28.882  26.472  1.00  0.00           O  
ATOM   1470  CB  ARG B 496      15.317  28.081  24.249  1.00  0.00           C  
ATOM   1471  CG  ARG B 496      14.692  27.785  22.936  1.00  0.00           C  
ATOM   1472  CD  ARG B 496      13.293  27.196  23.165  1.00  0.00           C  
ATOM   1473  NE  ARG B 496      12.762  26.682  21.908  1.00  0.00           N  
ATOM   1474  CZ  ARG B 496      13.118  25.517  21.382  1.00  0.00           C  
ATOM   1475  NH1 ARG B 496      13.999  24.745  22.028  1.00  0.00           N  
ATOM   1476  NH2 ARG B 496      12.625  25.148  20.202  1.00  0.00           N  
ATOM   1477  N   ASP B 497      15.964  30.604  26.077  1.00  0.00           N  
ATOM   1478  CA  ASP B 497      16.052  31.045  27.447  1.00  0.00           C  
ATOM   1479  C   ASP B 497      15.068  30.314  28.304  1.00  0.00           C  
ATOM   1480  O   ASP B 497      14.022  29.850  27.837  1.00  0.00           O  
ATOM   1481  CB  ASP B 497      15.758  32.534  27.597  1.00  0.00           C  
ATOM   1482  CG  ASP B 497      16.859  33.414  27.049  1.00  0.00           C  
ATOM   1483  OD1 ASP B 497      18.053  33.047  27.145  1.00  0.00           O  
ATOM   1484  OD2 ASP B 497      16.526  34.500  26.533  1.00  0.00           O  
ATOM   1485  N   PHE B 498      15.453  30.173  29.561  1.00  0.00           N  
ATOM   1486  CA  PHE B 498      14.600  29.589  30.585  1.00  0.00           C  
ATOM   1487  C   PHE B 498      14.028  30.905  31.128  1.00  0.00           C  
ATOM   1488  O   PHE B 498      14.767  31.895  31.263  1.00  0.00           O  
ATOM   1489  CB  PHE B 498      15.433  28.898  31.689  1.00  0.00           C  
ATOM   1490  CG  PHE B 498      15.744  27.446  31.409  1.00  0.00           C  
ATOM   1491  CD1 PHE B 498      17.032  27.056  31.004  1.00  0.00           C  
ATOM   1492  CD2 PHE B 498      14.757  26.468  31.601  1.00  0.00           C  
ATOM   1493  CE1 PHE B 498      17.345  25.724  30.801  1.00  0.00           C  
ATOM   1494  CE2 PHE B 498      15.049  25.120  31.402  1.00  0.00           C  
ATOM   1495  CZ  PHE B 498      16.360  24.738  30.999  1.00  0.00           C  
ATOM   1496  N   LEU B 499      12.736  30.923  31.440  1.00  0.00           N  
ATOM   1497  CA  LEU B 499      12.101  32.148  31.927  1.00  0.00           C  
ATOM   1498  C   LEU B 499      11.613  32.011  33.337  1.00  0.00           C  
ATOM   1499  O   LEU B 499      11.337  30.921  33.802  1.00  0.00           O  
ATOM   1500  CB  LEU B 499      10.940  32.530  31.026  1.00  0.00           C  
ATOM   1501  CG  LEU B 499      11.234  32.697  29.551  1.00  0.00           C  
ATOM   1502  CD1 LEU B 499       9.927  33.018  28.907  1.00  0.00           C  
ATOM   1503  CD2 LEU B 499      12.247  33.816  29.292  1.00  0.00           C  
ATOM   1504  N   VAL B 500      11.523  33.148  34.015  1.00  0.00           N  
ATOM   1505  CA  VAL B 500      11.083  33.221  35.403  1.00  0.00           C  
ATOM   1506  C   VAL B 500       9.978  34.302  35.383  1.00  0.00           C  
ATOM   1507  O   VAL B 500      10.205  35.463  34.976  1.00  0.00           O  
ATOM   1508  CB  VAL B 500      12.305  33.636  36.331  1.00  0.00           C  
ATOM   1509  CG1 VAL B 500      11.916  33.705  37.780  1.00  0.00           C  
ATOM   1510  CG2 VAL B 500      13.440  32.608  36.184  1.00  0.00           C  
ATOM   1511  N   PRO B 501       8.748  33.920  35.771  1.00  0.00           N  
ATOM   1512  CA  PRO B 501       7.632  34.887  35.783  1.00  0.00           C  
ATOM   1513  C   PRO B 501       7.787  35.893  36.888  1.00  0.00           C  
ATOM   1514  O   PRO B 501       8.070  35.522  38.008  1.00  0.00           O  
ATOM   1515  CB  PRO B 501       6.404  34.012  36.002  1.00  0.00           C  
ATOM   1516  CG  PRO B 501       6.826  32.714  35.383  1.00  0.00           C  
ATOM   1517  CD  PRO B 501       8.247  32.546  35.894  1.00  0.00           C  
ATOM   1518  N   TYR B 502       7.586  37.165  36.554  1.00  0.00           N  
ATOM   1519  CA  TYR B 502       7.660  38.291  37.501  1.00  0.00           C  
ATOM   1520  C   TYR B 502       6.236  38.386  38.042  1.00  0.00           C  
ATOM   1521  O   TYR B 502       5.319  38.652  37.274  1.00  0.00           O  
ATOM   1522  CB  TYR B 502       8.040  39.562  36.723  1.00  0.00           C  
ATOM   1523  CG  TYR B 502       8.078  40.828  37.558  1.00  0.00           C  
ATOM   1524  CD1 TYR B 502       8.891  40.906  38.688  1.00  0.00           C  
ATOM   1525  CD2 TYR B 502       7.275  41.939  37.234  1.00  0.00           C  
ATOM   1526  CE1 TYR B 502       8.909  42.044  39.488  1.00  0.00           C  
ATOM   1527  CE2 TYR B 502       7.279  43.090  38.019  1.00  0.00           C  
ATOM   1528  CZ  TYR B 502       8.100  43.142  39.154  1.00  0.00           C  
ATOM   1529  OH  TYR B 502       8.144  44.268  39.972  1.00  0.00           O  
ATOM   1530  N   ARG B 503       6.007  38.179  39.330  1.00  0.00           N  
ATOM   1531  CA  ARG B 503       4.610  38.201  39.705  1.00  0.00           C  
ATOM   1532  C   ARG B 503       3.803  39.483  39.787  1.00  0.00           C  
ATOM   1533  O   ARG B 503       2.591  39.435  39.563  1.00  0.00           O  
ATOM   1534  CB  ARG B 503       4.351  37.349  40.927  1.00  0.00           C  
ATOM   1535  CG  ARG B 503       4.788  37.850  42.219  1.00  0.00           C  
ATOM   1536  CD  ARG B 503       4.241  36.841  43.199  1.00  0.00           C  
ATOM   1537  NE  ARG B 503       4.899  36.897  44.495  1.00  0.00           N  
ATOM   1538  CZ  ARG B 503       4.945  37.973  45.269  1.00  0.00           C  
ATOM   1539  NH1 ARG B 503       4.370  39.093  44.865  1.00  0.00           N  
ATOM   1540  NH2 ARG B 503       5.558  37.917  46.449  1.00  0.00           N  
ATOM   1541  N   HIS B 550       4.438  40.628  40.029  1.00  0.00           N  
ATOM   1542  CA  HIS B 550       3.696  41.896  40.120  1.00  0.00           C  
ATOM   1543  C   HIS B 550       3.193  42.493  38.811  1.00  0.00           C  
ATOM   1544  O   HIS B 550       2.593  43.567  38.804  1.00  0.00           O  
ATOM   1545  CB  HIS B 550       4.526  42.928  40.890  1.00  0.00           C  
ATOM   1546  CG  HIS B 550       4.957  42.438  42.237  1.00  0.00           C  
ATOM   1547  ND1 HIS B 550       6.215  41.921  42.471  1.00  0.00           N  
ATOM   1548  CD2 HIS B 550       4.255  42.254  43.382  1.00  0.00           C  
ATOM   1549  CE1 HIS B 550       6.266  41.433  43.699  1.00  0.00           C  
ATOM   1550  NE2 HIS B 550       5.090  41.622  44.273  1.00  0.00           N  
ATOM   1551  N   GLU B 650       3.448  41.819  37.697  1.00  0.00           N  
ATOM   1552  CA  GLU B 650       2.974  42.296  36.414  1.00  0.00           C  
ATOM   1553  C   GLU B 650       2.999  41.169  35.407  1.00  0.00           C  
ATOM   1554  O   GLU B 650       3.941  41.028  34.608  1.00  0.00           O  
ATOM   1555  CB  GLU B 650       3.783  43.475  35.896  1.00  0.00           C  
ATOM   1556  CG  GLU B 650       3.282  43.899  34.515  1.00  0.00           C  
ATOM   1557  CD  GLU B 650       3.864  45.219  33.997  1.00  0.00           C  
ATOM   1558  OE1 GLU B 650       3.709  45.472  32.767  1.00  0.00           O  
ATOM   1559  OE2 GLU B 650       4.459  45.995  34.802  1.00  0.00           O  
ATOM   1560  N   PRO B 651       1.949  40.338  35.435  1.00  0.00           N  
ATOM   1561  CA  PRO B 651       1.825  39.197  34.536  1.00  0.00           C  
ATOM   1562  C   PRO B 651       2.266  39.612  33.144  1.00  0.00           C  
ATOM   1563  O   PRO B 651       1.974  40.715  32.692  1.00  0.00           O  
ATOM   1564  CB  PRO B 651       0.351  38.877  34.615  1.00  0.00           C  
ATOM   1565  CG  PRO B 651       0.075  39.099  36.088  1.00  0.00           C  
ATOM   1566  CD  PRO B 651       0.789  40.436  36.336  1.00  0.00           C  
ATOM   1567  N   GLY B 652       2.996  38.737  32.470  1.00  0.00           N  
ATOM   1568  CA  GLY B 652       3.446  39.049  31.138  1.00  0.00           C  
ATOM   1569  C   GLY B 652       4.882  39.561  31.158  1.00  0.00           C  
ATOM   1570  O   GLY B 652       5.512  39.764  30.109  1.00  0.00           O  
ATOM   1571  N   LEU B 653       5.413  39.785  32.350  1.00  0.00           N  
ATOM   1572  CA  LEU B 653       6.798  40.242  32.450  1.00  0.00           C  
ATOM   1573  C   LEU B 653       7.638  39.085  32.973  1.00  0.00           C  
ATOM   1574  O   LEU B 653       7.277  38.444  33.969  1.00  0.00           O  
ATOM   1575  CB  LEU B 653       6.895  41.427  33.404  1.00  0.00           C  
ATOM   1576  CG  LEU B 653       7.114  42.837  32.865  1.00  0.00           C  
ATOM   1577  CD1 LEU B 653       6.572  43.049  31.473  1.00  0.00           C  
ATOM   1578  CD2 LEU B 653       6.475  43.745  33.823  1.00  0.00           C  
ATOM   1579  N   PHE B 654       8.760  38.825  32.310  1.00  0.00           N  
ATOM   1580  CA  PHE B 654       9.634  37.702  32.692  1.00  0.00           C  
ATOM   1581  C   PHE B 654      11.119  38.053  32.761  1.00  0.00           C  
ATOM   1582  O   PHE B 654      11.617  38.883  31.993  1.00  0.00           O  
ATOM   1583  CB  PHE B 654       9.560  36.568  31.661  1.00  0.00           C  
ATOM   1584  CG  PHE B 654       8.204  36.018  31.453  1.00  0.00           C  
ATOM   1585  CD1 PHE B 654       7.794  34.878  32.146  1.00  0.00           C  
ATOM   1586  CD2 PHE B 654       7.323  36.641  30.568  1.00  0.00           C  
ATOM   1587  CE1 PHE B 654       6.524  34.359  31.964  1.00  0.00           C  
ATOM   1588  CE2 PHE B 654       6.042  36.129  30.380  1.00  0.00           C  
ATOM   1589  CZ  PHE B 654       5.641  34.984  31.080  1.00  0.00           C  
ATOM   1590  N   TYR B 655      11.815  37.387  33.675  1.00  0.00           N  
ATOM   1591  CA  TYR B 655      13.262  37.499  33.764  1.00  0.00           C  
ATOM   1592  C   TYR B 655      13.700  36.297  32.939  1.00  0.00           C  
ATOM   1593  O   TYR B 655      12.930  35.351  32.723  1.00  0.00           O  
ATOM   1594  CB  TYR B 655      13.799  37.238  35.166  1.00  0.00           C  
ATOM   1595  CG  TYR B 655      13.407  38.210  36.239  1.00  0.00           C  
ATOM   1596  CD1 TYR B 655      14.032  39.447  36.351  1.00  0.00           C  
ATOM   1597  CD2 TYR B 655      12.462  37.848  37.200  1.00  0.00           C  
ATOM   1598  CE1 TYR B 655      13.736  40.302  37.405  1.00  0.00           C  
ATOM   1599  CE2 TYR B 655      12.156  38.684  38.254  1.00  0.00           C  
ATOM   1600  CZ  TYR B 655      12.794  39.908  38.357  1.00  0.00           C  
ATOM   1601  OH  TYR B 655      12.490  40.715  39.430  1.00  0.00           O  
ATOM   1602  N   ALA B 656      14.935  36.334  32.465  1.00  0.00           N  
ATOM   1603  CA  ALA B 656      15.481  35.190  31.747  1.00  0.00           C  
ATOM   1604  C   ALA B 656      16.732  34.805  32.528  1.00  0.00           C  
ATOM   1605  O   ALA B 656      17.492  35.685  32.976  1.00  0.00           O  
ATOM   1606  CB  ALA B 656      15.852  35.553  30.320  1.00  0.00           C  
ATOM   1607  N   LEU B 657      16.912  33.509  32.748  1.00  0.00           N  
ATOM   1608  CA  LEU B 657      18.101  33.009  33.415  1.00  0.00           C  
ATOM   1609  C   LEU B 657      19.187  33.250  32.350  1.00  0.00           C  
ATOM   1610  O   LEU B 657      18.934  33.134  31.154  1.00  0.00           O  
ATOM   1611  CB  LEU B 657      17.907  31.550  33.705  1.00  0.00           C  
ATOM   1612  CG  LEU B 657      17.603  31.095  35.138  1.00  0.00           C  
ATOM   1613  CD1 LEU B 657      17.134  32.186  36.043  1.00  0.00           C  
ATOM   1614  CD2 LEU B 657      16.618  29.969  35.068  1.00  0.00           C  
ATOM   1615  N   PRO B 658      20.411  33.587  32.765  1.00  0.00           N  
ATOM   1616  CA  PRO B 658      21.495  33.858  31.806  1.00  0.00           C  
ATOM   1617  C   PRO B 658      22.077  32.707  30.998  1.00  0.00           C  
ATOM   1618  O   PRO B 658      22.486  31.702  31.552  1.00  0.00           O  
ATOM   1619  CB  PRO B 658      22.567  34.487  32.696  1.00  0.00           C  
ATOM   1620  CG  PRO B 658      22.486  33.598  33.942  1.00  0.00           C  
ATOM   1621  CD  PRO B 658      20.937  33.484  34.144  1.00  0.00           C  
ATOM   1622  N   GLN B 659      22.157  32.868  29.685  1.00  0.00           N  
ATOM   1623  CA  GLN B 659      22.759  31.842  28.854  1.00  0.00           C  
ATOM   1624  C   GLN B 659      24.260  31.879  29.072  1.00  0.00           C  
ATOM   1625  O   GLN B 659      24.955  30.910  28.776  1.00  0.00           O  
ATOM   1626  CB  GLN B 659      22.452  32.090  27.407  1.00  0.00           C  
ATOM   1627  CG  GLN B 659      21.156  31.464  27.030  1.00  0.00           C  
ATOM   1628  CD  GLN B 659      20.902  31.536  25.548  1.00  0.00           C  
ATOM   1629  OE1 GLN B 659      21.736  31.117  24.738  1.00  0.00           O  
ATOM   1630  NE2 GLN B 659      19.741  32.065  25.182  1.00  0.00           N  
ATOM   1631  N   SER B 660      24.733  33.024  29.574  1.00  0.00           N  
ATOM   1632  CA  SER B 660      26.129  33.279  29.923  1.00  0.00           C  
ATOM   1633  C   SER B 660      26.174  34.696  30.492  1.00  0.00           C  
ATOM   1634  O   SER B 660      25.185  35.431  30.406  1.00  0.00           O  
ATOM   1635  CB  SER B 660      27.030  33.214  28.691  1.00  0.00           C  
ATOM   1636  OG  SER B 660      27.240  34.499  28.129  1.00  0.00           O  
ATOM   1637  N   PRO B 661      27.307  35.086  31.115  1.00  0.00           N  
ATOM   1638  CA  PRO B 661      27.480  36.428  31.692  1.00  0.00           C  
ATOM   1639  C   PRO B 661      28.033  37.424  30.648  1.00  0.00           C  
ATOM   1640  O   PRO B 661      28.336  38.587  30.969  1.00  0.00           O  
ATOM   1641  CB  PRO B 661      28.488  36.204  32.827  1.00  0.00           C  
ATOM   1642  CG  PRO B 661      28.542  34.682  33.012  1.00  0.00           C  
ATOM   1643  CD  PRO B 661      28.341  34.164  31.627  1.00  0.00           C  
ATOM   1644  N   GLN B 662      28.150  36.961  29.403  1.00  0.00           N  
ATOM   1645  CA  GLN B 662      28.701  37.745  28.299  1.00  0.00           C  
ATOM   1646  C   GLN B 662      28.540  39.267  28.394  1.00  0.00           C  
ATOM   1647  O   GLN B 662      29.538  39.969  28.572  1.00  0.00           O  
ATOM   1648  CB  GLN B 662      28.144  37.262  26.956  1.00  0.00           C  
ATOM   1649  CG  GLN B 662      28.840  37.895  25.742  1.00  0.00           C  
ATOM   1650  CD  GLN B 662      30.348  37.588  25.703  1.00  0.00           C  
ATOM   1651  OE1 GLN B 662      30.783  36.504  26.093  1.00  0.00           O  
ATOM   1652  NE2 GLN B 662      31.137  38.533  25.218  1.00  0.00           N  
ATOM   1653  N   LEU B 663      27.317  39.781  28.275  1.00  0.00           N  
ATOM   1654  CA  LEU B 663      27.128  41.230  28.333  1.00  0.00           C  
ATOM   1655  C   LEU B 663      27.557  41.854  29.677  1.00  0.00           C  
ATOM   1656  O   LEU B 663      28.102  42.975  29.691  1.00  0.00           O  
ATOM   1657  CB  LEU B 663      25.682  41.601  28.000  1.00  0.00           C  
ATOM   1658  CG  LEU B 663      25.221  41.196  26.570  1.00  0.00           C  
ATOM   1659  CD1 LEU B 663      23.732  41.578  26.369  1.00  0.00           C  
ATOM   1660  CD2 LEU B 663      26.103  41.869  25.473  1.00  0.00           C  
ATOM   1661  N   PHE B 664      27.345  41.170  30.803  1.00  0.00           N  
ATOM   1662  CA  PHE B 664      27.808  41.778  32.046  1.00  0.00           C  
ATOM   1663  C   PHE B 664      29.334  41.826  32.147  1.00  0.00           C  
ATOM   1664  O   PHE B 664      29.899  42.791  32.684  1.00  0.00           O  
ATOM   1665  CB  PHE B 664      27.265  41.048  33.288  1.00  0.00           C  
ATOM   1666  CG  PHE B 664      25.776  41.183  33.461  1.00  0.00           C  
ATOM   1667  CD1 PHE B 664      24.918  40.135  33.089  1.00  0.00           C  
ATOM   1668  CD2 PHE B 664      25.225  42.386  33.910  1.00  0.00           C  
ATOM   1669  CE1 PHE B 664      23.539  40.269  33.150  1.00  0.00           C  
ATOM   1670  CE2 PHE B 664      23.835  42.535  33.973  1.00  0.00           C  
ATOM   1671  CZ  PHE B 664      22.988  41.470  33.590  1.00  0.00           C  
ATOM   1672  N   LYS B 665      30.000  40.781  31.651  1.00  0.00           N  
ATOM   1673  CA  LYS B 665      31.459  40.728  31.737  1.00  0.00           C  
ATOM   1674  C   LYS B 665      32.041  41.855  30.877  1.00  0.00           C  
ATOM   1675  O   LYS B 665      33.059  42.459  31.250  1.00  0.00           O  
ATOM   1676  CB  LYS B 665      31.994  39.339  31.316  1.00  0.00           C  
ATOM   1677  CG  LYS B 665      32.003  39.106  29.826  1.00  0.00           C  
ATOM   1678  CD  LYS B 665      32.024  37.633  29.457  1.00  0.00           C  
ATOM   1679  CE  LYS B 665      33.380  37.048  29.579  1.00  0.00           C  
ATOM   1680  NZ  LYS B 665      33.539  35.841  28.713  1.00  0.00           N  
ATOM   1681  N   GLN B 666      31.396  42.148  29.752  1.00  0.00           N  
ATOM   1682  CA  GLN B 666      31.857  43.257  28.897  1.00  0.00           C  
ATOM   1683  C   GLN B 666      31.592  44.654  29.518  1.00  0.00           C  
ATOM   1684  O   GLN B 666      32.397  45.562  29.396  1.00  0.00           O  
ATOM   1685  CB  GLN B 666      31.204  43.191  27.510  1.00  0.00           C  
ATOM   1686  CG  GLN B 666      31.606  42.006  26.716  1.00  0.00           C  
ATOM   1687  CD  GLN B 666      31.123  42.071  25.305  1.00  0.00           C  
ATOM   1688  OE1 GLN B 666      30.375  41.199  24.862  1.00  0.00           O  
ATOM   1689  NE2 GLN B 666      31.553  43.096  24.568  1.00  0.00           N  
ATOM   1690  N   MET B 667      30.450  44.813  30.181  1.00  0.00           N  
ATOM   1691  CA  MET B 667      30.122  46.073  30.814  1.00  0.00           C  
ATOM   1692  C   MET B 667      31.064  46.263  31.980  1.00  0.00           C  
ATOM   1693  O   MET B 667      31.312  47.391  32.404  1.00  0.00           O  
ATOM   1694  CB  MET B 667      28.673  46.083  31.315  1.00  0.00           C  
ATOM   1695  CG  MET B 667      27.668  46.277  30.208  1.00  0.00           C  
ATOM   1696  SD  MET B 667      25.939  46.538  30.751  1.00  0.00           S  
ATOM   1697  CE  MET B 667      25.398  44.912  31.239  1.00  0.00           C  
ATOM   1698  N   LEU B 668      31.589  45.173  32.506  1.00  0.00           N  
ATOM   1699  CA  LEU B 668      32.486  45.287  33.664  1.00  0.00           C  
ATOM   1700  C   LEU B 668      33.845  45.806  33.132  1.00  0.00           C  
ATOM   1701  O   LEU B 668      34.609  46.413  33.862  1.00  0.00           O  
ATOM   1702  CB  LEU B 668      32.600  43.915  34.369  1.00  0.00           C  
ATOM   1703  CG  LEU B 668      32.117  43.554  35.789  1.00  0.00           C  
ATOM   1704  CD1 LEU B 668      31.034  44.459  36.314  1.00  0.00           C  
ATOM   1705  CD2 LEU B 668      31.656  42.084  35.798  1.00  0.00           C  
ATOM   1706  N   MET B 669      34.125  45.577  31.852  1.00  0.00           N  
ATOM   1707  CA  MET B 669      35.352  46.080  31.230  1.00  0.00           C  
ATOM   1708  C   MET B 669      35.114  47.575  30.937  1.00  0.00           C  
ATOM   1709  O   MET B 669      36.012  48.423  31.078  1.00  0.00           O  
ATOM   1710  CB  MET B 669      35.635  45.338  29.923  1.00  0.00           C  
ATOM   1711  CG  MET B 669      35.883  43.837  30.101  1.00  0.00           C  
ATOM   1712  SD  MET B 669      37.400  43.478  31.058  1.00  0.00           S  
ATOM   1713  CE  MET B 669      36.762  43.421  32.669  1.00  0.00           C  
ATOM   1714  N   VAL B 670      33.890  47.885  30.530  1.00  0.00           N  
ATOM   1715  CA  VAL B 670      33.519  49.261  30.283  1.00  0.00           C  
ATOM   1716  C   VAL B 670      33.646  50.023  31.633  1.00  0.00           C  
ATOM   1717  O   VAL B 670      33.972  51.234  31.663  1.00  0.00           O  
ATOM   1718  CB  VAL B 670      32.062  49.338  29.743  1.00  0.00           C  
ATOM   1719  CG1 VAL B 670      31.580  50.797  29.715  1.00  0.00           C  
ATOM   1720  CG2 VAL B 670      31.986  48.679  28.361  1.00  0.00           C  
ATOM   1721  N   ALA B 671      33.407  49.324  32.743  1.00  0.00           N  
ATOM   1722  CA  ALA B 671      33.501  49.952  34.077  1.00  0.00           C  
ATOM   1723  C   ALA B 671      34.937  50.104  34.561  1.00  0.00           C  
ATOM   1724  O   ALA B 671      35.169  50.569  35.694  1.00  0.00           O  
ATOM   1725  CB  ALA B 671      32.688  49.147  35.138  1.00  0.00           C  
ATOM   1726  N   GLY B 685      35.909  49.702  33.740  1.00  0.00           N  
ATOM   1727  CA  GLY B 685      37.275  49.894  34.180  1.00  0.00           C  
ATOM   1728  C   GLY B 685      37.876  48.917  35.170  1.00  0.00           C  
ATOM   1729  O   GLY B 685      38.964  49.156  35.654  1.00  0.00           O  
ATOM   1730  N   LEU B 686      37.187  47.836  35.515  1.00  0.00           N  
ATOM   1731  CA  LEU B 686      37.838  46.848  36.388  1.00  0.00           C  
ATOM   1732  C   LEU B 686      38.824  46.388  35.349  1.00  0.00           C  
ATOM   1733  O   LEU B 686      38.782  46.868  34.169  1.00  0.00           O  
ATOM   1734  CB  LEU B 686      36.850  45.741  36.759  1.00  0.00           C  
ATOM   1735  CG  LEU B 686      35.774  46.298  37.721  1.00  0.00           C  
ATOM   1736  CD1 LEU B 686      34.774  45.226  38.130  1.00  0.00           C  
ATOM   1737  CD2 LEU B 686      36.486  46.796  38.967  1.00  0.00           C  
ATOM   1738  N   ASP B 687      39.740  45.492  35.567  1.00  0.00           N  
ATOM   1739  CA  ASP B 687      40.485  45.374  34.244  1.00  0.00           C  
ATOM   1740  C   ASP B 687      40.532  43.973  33.632  1.00  0.00           C  
ATOM   1741  O   ASP B 687      40.752  43.733  32.443  1.00  0.00           O  
ATOM   1742  CB  ASP B 687      41.877  46.012  34.464  1.00  0.00           C  
ATOM   1743  CG  ASP B 687      42.879  45.621  33.445  1.00  0.00           C  
ATOM   1744  OD1 ASP B 687      43.680  44.712  33.757  1.00  0.00           O  
ATOM   1745  OD2 ASP B 687      42.860  46.224  32.346  1.00  0.00           O  
ATOM   1746  N   ARG B 688      40.252  43.038  34.499  1.00  0.00           N  
ATOM   1747  CA  ARG B 688      40.266  41.649  34.187  1.00  0.00           C  
ATOM   1748  C   ARG B 688      39.327  41.126  35.274  1.00  0.00           C  
ATOM   1749  O   ARG B 688      39.451  41.473  36.462  1.00  0.00           O  
ATOM   1750  CB  ARG B 688      41.705  41.153  34.342  1.00  0.00           C  
ATOM   1751  CG  ARG B 688      42.464  41.973  35.360  1.00  0.00           C  
ATOM   1752  CD  ARG B 688      43.917  41.623  35.323  1.00  0.00           C  
ATOM   1753  NE  ARG B 688      44.482  41.792  33.996  1.00  0.00           N  
ATOM   1754  CZ  ARG B 688      45.586  41.185  33.580  1.00  0.00           C  
ATOM   1755  NH1 ARG B 688      46.251  40.360  34.385  1.00  0.00           N  
ATOM   1756  NH2 ARG B 688      46.022  41.413  32.347  1.00  0.00           N  
ATOM   1757  N   TYR B 689      38.371  40.328  34.830  1.00  0.00           N  
ATOM   1758  CA  TYR B 689      37.373  39.763  35.681  1.00  0.00           C  
ATOM   1759  C   TYR B 689      37.259  38.250  35.442  1.00  0.00           C  
ATOM   1760  O   TYR B 689      37.682  37.738  34.392  1.00  0.00           O  
ATOM   1761  CB  TYR B 689      36.061  40.427  35.297  1.00  0.00           C  
ATOM   1762  CG  TYR B 689      34.936  39.432  35.093  1.00  0.00           C  
ATOM   1763  CD1 TYR B 689      33.939  39.267  36.060  1.00  0.00           C  
ATOM   1764  CD2 TYR B 689      34.876  38.633  33.953  1.00  0.00           C  
ATOM   1765  CE1 TYR B 689      32.889  38.320  35.883  1.00  0.00           C  
ATOM   1766  CE2 TYR B 689      33.859  37.695  33.773  1.00  0.00           C  
ATOM   1767  CZ  TYR B 689      32.864  37.549  34.740  1.00  0.00           C  
ATOM   1768  OH  TYR B 689      31.832  36.661  34.551  1.00  0.00           O  
ATOM   1769  N   PHE B 690      36.676  37.538  36.411  1.00  0.00           N  
ATOM   1770  CA  PHE B 690      36.385  36.096  36.237  1.00  0.00           C  
ATOM   1771  C   PHE B 690      35.255  35.705  37.147  1.00  0.00           C  
ATOM   1772  O   PHE B 690      34.882  36.437  38.068  1.00  0.00           O  
ATOM   1773  CB  PHE B 690      37.569  35.160  36.501  1.00  0.00           C  
ATOM   1774  CG  PHE B 690      37.762  34.810  37.960  1.00  0.00           C  
ATOM   1775  CD1 PHE B 690      37.418  33.550  38.435  1.00  0.00           C  
ATOM   1776  CD2 PHE B 690      38.341  35.719  38.825  1.00  0.00           C  
ATOM   1777  CE1 PHE B 690      37.648  33.179  39.734  1.00  0.00           C  
ATOM   1778  CE2 PHE B 690      38.586  35.367  40.141  1.00  0.00           C  
ATOM   1779  CZ  PHE B 690      38.238  34.080  40.608  1.00  0.00           C  
ATOM   1780  N   GLN B 691      34.710  34.539  36.894  1.00  0.00           N  
ATOM   1781  CA  GLN B 691      33.612  34.091  37.693  1.00  0.00           C  
ATOM   1782  C   GLN B 691      33.411  32.634  37.403  1.00  0.00           C  
ATOM   1783  O   GLN B 691      33.637  32.186  36.263  1.00  0.00           O  
ATOM   1784  CB  GLN B 691      32.340  34.862  37.288  1.00  0.00           C  
ATOM   1785  CG  GLN B 691      31.185  34.669  38.258  1.00  0.00           C  
ATOM   1786  CD  GLN B 691      29.849  35.166  37.729  1.00  0.00           C  
ATOM   1787  OE1 GLN B 691      28.826  34.975  38.371  1.00  0.00           O  
ATOM   1788  NE2 GLN B 691      29.850  35.790  36.572  1.00  0.00           N  
ATOM   1789  N   ILE B 692      33.041  31.880  38.429  1.00  0.00           N  
ATOM   1790  CA  ILE B 692      32.696  30.486  38.204  1.00  0.00           C  
ATOM   1791  C   ILE B 692      31.189  30.727  38.032  1.00  0.00           C  
ATOM   1792  O   ILE B 692      30.443  30.804  39.020  1.00  0.00           O  
ATOM   1793  CB  ILE B 692      32.959  29.619  39.428  1.00  0.00           C  
ATOM   1794  CG1 ILE B 692      34.472  29.613  39.736  1.00  0.00           C  
ATOM   1795  CG2 ILE B 692      32.449  28.186  39.163  1.00  0.00           C  
ATOM   1796  CD1 ILE B 692      35.402  29.151  38.571  1.00  0.00           C  
ATOM   1797  N   ALA B 693      30.753  30.851  36.784  1.00  0.00           N  
ATOM   1798  CA  ALA B 693      29.370  31.220  36.488  1.00  0.00           C  
ATOM   1799  C   ALA B 693      28.399  30.120  36.122  1.00  0.00           C  
ATOM   1800  O   ALA B 693      28.680  29.348  35.233  1.00  0.00           O  
ATOM   1801  CB  ALA B 693      29.383  32.241  35.371  1.00  0.00           C  
ATOM   1802  N   ARG B 695      27.248  30.064  36.781  1.00  0.00           N  
ATOM   1803  CA  ARG B 695      26.238  29.048  36.441  1.00  0.00           C  
ATOM   1804  C   ARG B 695      25.516  29.565  35.209  1.00  0.00           C  
ATOM   1805  O   ARG B 695      25.106  30.737  35.160  1.00  0.00           O  
ATOM   1806  CB  ARG B 695      25.218  28.818  37.584  1.00  0.00           C  
ATOM   1807  CG  ARG B 695      24.386  27.526  37.365  1.00  0.00           C  
ATOM   1808  CD  ARG B 695      25.270  26.263  37.447  1.00  0.00           C  
ATOM   1809  NE  ARG B 695      25.788  26.152  38.800  1.00  0.00           N  
ATOM   1810  CZ  ARG B 695      25.192  25.464  39.769  1.00  0.00           C  
ATOM   1811  NH1 ARG B 695      24.065  24.790  39.513  1.00  0.00           N  
ATOM   1812  NH2 ARG B 695      25.665  25.528  41.014  1.00  0.00           N  
ATOM   1813  N   CYS B 696      25.365  28.696  34.219  1.00  0.00           N  
ATOM   1814  CA  CYS B 696      24.753  29.086  32.951  1.00  0.00           C  
ATOM   1815  C   CYS B 696      23.497  28.283  32.650  1.00  0.00           C  
ATOM   1816  O   CYS B 696      23.371  27.137  33.074  1.00  0.00           O  
ATOM   1817  CB  CYS B 696      25.788  28.946  31.823  1.00  0.00           C  
ATOM   1818  SG  CYS B 696      27.118  30.158  31.985  1.00  0.00           S  
ATOM   1819  N   PHE B 697      22.567  28.889  31.914  1.00  0.00           N  
ATOM   1820  CA  PHE B 697      21.308  28.215  31.645  1.00  0.00           C  
ATOM   1821  C   PHE B 697      20.929  28.244  30.211  1.00  0.00           C  
ATOM   1822  O   PHE B 697      20.750  29.319  29.630  1.00  0.00           O  
ATOM   1823  CB  PHE B 697      20.182  28.825  32.488  1.00  0.00           C  
ATOM   1824  CG  PHE B 697      20.471  28.804  33.964  1.00  0.00           C  
ATOM   1825  CD1 PHE B 697      21.305  29.770  34.541  1.00  0.00           C  
ATOM   1826  CD2 PHE B 697      19.992  27.773  34.765  1.00  0.00           C  
ATOM   1827  CE1 PHE B 697      21.658  29.714  35.881  1.00  0.00           C  
ATOM   1828  CE2 PHE B 697      20.339  27.698  36.133  1.00  0.00           C  
ATOM   1829  CZ  PHE B 697      21.169  28.669  36.682  1.00  0.00           C  
ATOM   1830  N   ARG B 698      20.812  27.048  29.645  1.00  0.00           N  
ATOM   1831  CA  ARG B 698      20.440  26.900  28.244  1.00  0.00           C  
ATOM   1832  C   ARG B 698      19.405  25.773  28.081  1.00  0.00           C  
ATOM   1833  O   ARG B 698      19.642  24.618  28.471  1.00  0.00           O  
ATOM   1834  CB  ARG B 698      21.704  26.637  27.410  1.00  0.00           C  
ATOM   1835  CG  ARG B 698      22.768  27.726  27.580  1.00  0.00           C  
ATOM   1836  CD  ARG B 698      23.961  27.592  26.632  1.00  0.00           C  
ATOM   1837  NE  ARG B 698      24.989  28.600  26.923  1.00  0.00           N  
ATOM   1838  CZ  ARG B 698      26.145  28.728  26.266  1.00  0.00           C  
ATOM   1839  NH1 ARG B 698      26.462  27.918  25.246  1.00  0.00           N  
ATOM   1840  NH2 ARG B 698      27.008  29.658  26.659  1.00  0.00           N  
ATOM   1841  N   ASP B 699      18.242  26.139  27.547  1.00  0.00           N  
ATOM   1842  CA  ASP B 699      17.156  25.195  27.302  1.00  0.00           C  
ATOM   1843  C   ASP B 699      17.392  24.717  25.882  1.00  0.00           C  
ATOM   1844  O   ASP B 699      16.933  25.332  24.947  1.00  0.00           O  
ATOM   1845  CB  ASP B 699      15.815  25.920  27.390  1.00  0.00           C  
ATOM   1846  CG  ASP B 699      14.621  24.979  27.342  1.00  0.00           C  
ATOM   1847  OD1 ASP B 699      13.495  25.450  27.629  1.00  0.00           O  
ATOM   1848  OD2 ASP B 699      14.797  23.779  27.024  1.00  0.00           O  
ATOM   1849  N   GLU B 700      18.135  23.635  25.727  1.00  0.00           N  
ATOM   1850  CA  GLU B 700      18.461  23.112  24.408  1.00  0.00           C  
ATOM   1851  C   GLU B 700      18.512  21.601  24.544  1.00  0.00           C  
ATOM   1852  O   GLU B 700      18.532  21.079  25.668  1.00  0.00           O  
ATOM   1853  CB  GLU B 700      19.828  23.658  23.940  1.00  0.00           C  
ATOM   1854  CG  GLU B 700      20.966  23.439  24.975  1.00  0.00           C  
ATOM   1855  CD  GLU B 700      22.318  24.101  24.635  1.00  0.00           C  
ATOM   1856  OE1 GLU B 700      23.274  23.938  25.429  1.00  0.00           O  
ATOM   1857  OE2 GLU B 700      22.436  24.780  23.596  1.00  0.00           O  
ATOM   1858  N   ASP B 703      18.536  20.891  23.417  1.00  0.00           N  
ATOM   1859  CA  ASP B 703      18.582  19.425  23.456  1.00  0.00           C  
ATOM   1860  C   ASP B 703      19.733  18.948  24.317  1.00  0.00           C  
ATOM   1861  O   ASP B 703      20.880  19.372  24.138  1.00  0.00           O  
ATOM   1862  CB  ASP B 703      18.721  18.866  22.048  1.00  0.00           C  
ATOM   1863  CG  ASP B 703      17.581  19.293  21.154  1.00  0.00           C  
ATOM   1864  OD1 ASP B 703      16.505  19.656  21.706  1.00  0.00           O  
ATOM   1865  OD2 ASP B 703      17.753  19.258  19.909  1.00  0.00           O  
ATOM   1866  N   LEU B 713      19.434  18.066  25.253  1.00  0.00           N  
ATOM   1867  CA  LEU B 713      20.471  17.589  26.148  1.00  0.00           C  
ATOM   1868  C   LEU B 713      21.216  16.355  25.688  1.00  0.00           C  
ATOM   1869  O   LEU B 713      20.812  15.690  24.726  1.00  0.00           O  
ATOM   1870  CB  LEU B 713      19.879  17.337  27.533  1.00  0.00           C  
ATOM   1871  CG  LEU B 713      19.340  18.600  28.210  1.00  0.00           C  
ATOM   1872  CD1 LEU B 713      18.774  18.239  29.589  1.00  0.00           C  
ATOM   1873  CD2 LEU B 713      20.472  19.642  28.309  1.00  0.00           C  
ATOM   1874  N   ARG B 714      22.312  16.069  26.398  1.00  0.00           N  
ATOM   1875  CA  ARG B 714      23.180  14.901  26.153  1.00  0.00           C  
ATOM   1876  C   ARG B 714      24.379  14.865  27.125  1.00  0.00           C  
ATOM   1877  O   ARG B 714      24.585  15.791  27.921  1.00  0.00           O  
ATOM   1878  CB  ARG B 714      23.676  14.867  24.701  1.00  0.00           C  
ATOM   1879  CG  ARG B 714      24.278  16.169  24.204  1.00  0.00           C  
ATOM   1880  CD  ARG B 714      24.910  15.975  22.846  1.00  0.00           C  
ATOM   1881  NE  ARG B 714      24.708  17.114  21.942  1.00  0.00           N  
ATOM   1882  CZ  ARG B 714      23.519  17.575  21.521  1.00  0.00           C  
ATOM   1883  NH1 ARG B 714      22.381  17.008  21.925  1.00  0.00           N  
ATOM   1884  NH2 ARG B 714      23.461  18.592  20.652  1.00  0.00           N  
ATOM   1885  N   ALA B 715      25.154  13.782  27.043  1.00  0.00           N  
ATOM   1886  CA  ALA B 715      26.317  13.516  27.904  1.00  0.00           C  
ATOM   1887  C   ALA B 715      27.285  14.658  28.189  1.00  0.00           C  
ATOM   1888  O   ALA B 715      28.043  14.591  29.169  1.00  0.00           O  
ATOM   1889  CB  ALA B 715      27.109  12.326  27.340  1.00  0.00           C  
ATOM   1890  N   ASP B 716      27.299  15.670  27.320  1.00  0.00           N  
ATOM   1891  CA  ASP B 716      28.192  16.800  27.516  1.00  0.00           C  
ATOM   1892  C   ASP B 716      27.377  18.082  27.574  1.00  0.00           C  
ATOM   1893  O   ASP B 716      27.916  19.174  27.359  1.00  0.00           O  
ATOM   1894  CB  ASP B 716      29.251  16.861  26.401  1.00  0.00           C  
ATOM   1895  CG  ASP B 716      28.656  17.202  25.026  1.00  0.00           C  
ATOM   1896  OD1 ASP B 716      27.416  17.056  24.850  1.00  0.00           O  
ATOM   1897  OD2 ASP B 716      29.434  17.611  24.116  1.00  0.00           O  
ATOM   1898  N   ARG B 718      26.082  17.915  27.888  1.00  0.00           N  
ATOM   1899  CA  ARG B 718      25.108  19.004  28.008  1.00  0.00           C  
ATOM   1900  C   ARG B 718      24.103  18.876  29.162  1.00  0.00           C  
ATOM   1901  O   ARG B 718      23.368  17.894  29.263  1.00  0.00           O  
ATOM   1902  CB  ARG B 718      24.272  19.146  26.747  1.00  0.00           C  
ATOM   1903  CG  ARG B 718      24.956  19.771  25.593  1.00  0.00           C  
ATOM   1904  CD  ARG B 718      23.921  20.189  24.594  1.00  0.00           C  
ATOM   1905  NE  ARG B 718      24.509  20.841  23.435  1.00  0.00           N  
ATOM   1906  CZ  ARG B 718      23.811  21.263  22.384  1.00  0.00           C  
ATOM   1907  NH1 ARG B 718      22.488  21.092  22.344  1.00  0.00           N  
ATOM   1908  NH2 ARG B 718      24.430  21.878  21.383  1.00  0.00           N  
ATOM   1909  N   GLN B 723      24.050  19.898  30.010  1.00  0.00           N  
ATOM   1910  CA  GLN B 723      23.094  19.925  31.111  1.00  0.00           C  
ATOM   1911  C   GLN B 723      22.297  21.203  30.905  1.00  0.00           C  
ATOM   1912  O   GLN B 723      22.791  22.156  30.305  1.00  0.00           O  
ATOM   1913  CB  GLN B 723      23.833  19.955  32.454  1.00  0.00           C  
ATOM   1914  CG  GLN B 723      24.248  18.596  32.948  1.00  0.00           C  
ATOM   1915  CD  GLN B 723      23.095  17.848  33.508  1.00  0.00           C  
ATOM   1916  OE1 GLN B 723      22.415  18.333  34.412  1.00  0.00           O  
ATOM   1917  NE2 GLN B 723      22.850  16.641  32.986  1.00  0.00           N  
ATOM   1918  N   PRO B 724      21.046  21.244  31.371  1.00  0.00           N  
ATOM   1919  CA  PRO B 724      20.328  22.501  31.149  1.00  0.00           C  
ATOM   1920  C   PRO B 724      20.915  23.654  31.973  1.00  0.00           C  
ATOM   1921  O   PRO B 724      20.724  24.823  31.655  1.00  0.00           O  
ATOM   1922  CB  PRO B 724      18.907  22.151  31.574  1.00  0.00           C  
ATOM   1923  CG  PRO B 724      19.113  21.116  32.623  1.00  0.00           C  
ATOM   1924  CD  PRO B 724      20.177  20.247  32.021  1.00  0.00           C  
ATOM   1925  N   ASP B 725      21.669  23.311  33.004  1.00  0.00           N  
ATOM   1926  CA  ASP B 725      22.243  24.285  33.914  1.00  0.00           C  
ATOM   1927  C   ASP B 725      23.642  23.742  34.160  1.00  0.00           C  
ATOM   1928  O   ASP B 725      23.816  22.667  34.714  1.00  0.00           O  
ATOM   1929  CB  ASP B 725      21.284  24.349  35.160  1.00  0.00           C  
ATOM   1930  CG  ASP B 725      21.973  24.338  36.532  1.00  0.00           C  
ATOM   1931  OD1 ASP B 725      21.244  24.086  37.515  1.00  0.00           O  
ATOM   1932  OD2 ASP B 725      23.181  24.593  36.697  1.00  0.00           O  
ATOM   1933  N   PHE B 726      24.640  24.490  33.702  1.00  0.00           N  
ATOM   1934  CA  PHE B 726      26.033  24.102  33.831  1.00  0.00           C  
ATOM   1935  C   PHE B 726      26.919  25.256  34.268  1.00  0.00           C  
ATOM   1936  O   PHE B 726      26.490  26.401  34.375  1.00  0.00           O  
ATOM   1937  CB  PHE B 726      26.541  23.565  32.505  1.00  0.00           C  
ATOM   1938  CG  PHE B 726      26.462  24.564  31.399  1.00  0.00           C  
ATOM   1939  CD1 PHE B 726      25.242  24.840  30.778  1.00  0.00           C  
ATOM   1940  CD2 PHE B 726      27.608  25.253  30.976  1.00  0.00           C  
ATOM   1941  CE1 PHE B 726      25.159  25.787  29.734  1.00  0.00           C  
ATOM   1942  CE2 PHE B 726      27.545  26.209  29.937  1.00  0.00           C  
ATOM   1943  CZ  PHE B 726      26.311  26.470  29.314  1.00  0.00           C  
ATOM   1944  N   THR B 728      28.193  24.946  34.422  1.00  0.00           N  
ATOM   1945  CA  THR B 728      29.178  25.872  34.937  1.00  0.00           C  
ATOM   1946  C   THR B 728      30.337  26.180  34.030  1.00  0.00           C  
ATOM   1947  O   THR B 728      30.990  25.275  33.504  1.00  0.00           O  
ATOM   1948  CB  THR B 728      29.757  25.298  36.242  1.00  0.00           C  
ATOM   1949  OG1 THR B 728      28.673  25.007  37.130  1.00  0.00           O  
ATOM   1950  CG2 THR B 728      30.753  26.237  36.888  1.00  0.00           C  
ATOM   1951  N   GLN B 730      30.608  27.474  33.884  1.00  0.00           N  
ATOM   1952  CA  GLN B 730      31.716  27.946  33.072  1.00  0.00           C  
ATOM   1953  C   GLN B 730      32.734  28.656  33.932  1.00  0.00           C  
ATOM   1954  O   GLN B 730      32.396  29.191  34.964  1.00  0.00           O  
ATOM   1955  CB  GLN B 730      31.253  28.987  32.067  1.00  0.00           C  
ATOM   1956  CG  GLN B 730      30.219  28.583  31.049  1.00  0.00           C  
ATOM   1957  CD  GLN B 730      29.948  29.713  30.045  1.00  0.00           C  
ATOM   1958  OE1 GLN B 730      30.170  30.915  30.329  1.00  0.00           O  
ATOM   1959  NE2 GLN B 730      29.442  29.338  28.879  1.00  0.00           N  
ATOM   1960  N   LEU B 731      33.994  28.613  33.544  1.00  0.00           N  
ATOM   1961  CA  LEU B 731      34.966  29.468  34.219  1.00  0.00           C  
ATOM   1962  C   LEU B 731      34.902  30.617  33.187  1.00  0.00           C  
ATOM   1963  O   LEU B 731      35.329  30.455  32.038  1.00  0.00           O  
ATOM   1964  CB  LEU B 731      36.371  28.875  34.263  1.00  0.00           C  
ATOM   1965  CG  LEU B 731      37.504  29.934  34.283  1.00  0.00           C  
ATOM   1966  CD1 LEU B 731      37.282  30.972  35.380  1.00  0.00           C  
ATOM   1967  CD2 LEU B 731      38.860  29.212  34.457  1.00  0.00           C  
ATOM   1968  N   ASP B 732      34.327  31.745  33.586  1.00  0.00           N  
ATOM   1969  CA  ASP B 732      34.104  32.889  32.708  1.00  0.00           C  
ATOM   1970  C   ASP B 732      35.137  33.948  32.954  1.00  0.00           C  
ATOM   1971  O   ASP B 732      35.372  34.323  34.097  1.00  0.00           O  
ATOM   1972  CB  ASP B 732      32.713  33.457  32.983  1.00  0.00           C  
ATOM   1973  CG  ASP B 732      32.280  34.438  31.943  1.00  0.00           C  
ATOM   1974  OD1 ASP B 732      31.637  35.425  32.326  1.00  0.00           O  
ATOM   1975  OD2 ASP B 732      32.576  34.218  30.734  1.00  0.00           O  
ATOM   1976  N   LEU B 733      35.703  34.507  31.902  1.00  0.00           N  
ATOM   1977  CA  LEU B 733      36.788  35.450  32.118  1.00  0.00           C  
ATOM   1978  C   LEU B 733      36.843  36.552  31.091  1.00  0.00           C  
ATOM   1979  O   LEU B 733      36.531  36.323  29.914  1.00  0.00           O  
ATOM   1980  CB  LEU B 733      38.036  34.589  32.081  1.00  0.00           C  
ATOM   1981  CG  LEU B 733      39.516  34.846  31.915  1.00  0.00           C  
ATOM   1982  CD1 LEU B 733      40.170  33.498  32.251  1.00  0.00           C  
ATOM   1983  CD2 LEU B 733      39.887  35.305  30.522  1.00  0.00           C  
ATOM   1984  N   GLU B 734      37.259  37.741  31.503  1.00  0.00           N  
ATOM   1985  CA  GLU B 734      37.343  38.864  30.563  1.00  0.00           C  
ATOM   1986  C   GLU B 734      38.537  39.749  30.919  1.00  0.00           C  
ATOM   1987  O   GLU B 734      38.882  39.907  32.096  1.00  0.00           O  
ATOM   1988  CB  GLU B 734      36.044  39.693  30.589  1.00  0.00           C  
ATOM   1989  CG  GLU B 734      35.760  40.494  29.283  1.00  0.00           C  
ATOM   1990  CD  GLU B 734      35.551  39.591  28.081  1.00  0.00           C  
ATOM   1991  OE1 GLU B 734      35.238  38.406  28.252  1.00  0.00           O  
ATOM   1992  OE2 GLU B 734      35.683  40.043  26.935  1.00  0.00           O  
ATOM   1993  N   MET B 735      39.166  40.334  29.907  1.00  0.00           N  
ATOM   1994  CA  MET B 735      40.345  41.177  30.114  1.00  0.00           C  
ATOM   1995  C   MET B 735      40.295  42.374  29.207  1.00  0.00           C  
ATOM   1996  O   MET B 735      39.723  42.300  28.113  1.00  0.00           O  
ATOM   1997  CB  MET B 735      41.628  40.403  29.789  1.00  0.00           C  
ATOM   1998  CG  MET B 735      41.819  39.097  30.523  1.00  0.00           C  
ATOM   1999  SD  MET B 735      43.237  38.203  29.831  1.00  0.00           S  
ATOM   2000  CE  MET B 735      44.644  39.114  30.606  1.00  0.00           C  
ATOM   2001  N   SER B 736      40.909  43.475  29.638  1.00  0.00           N  
ATOM   2002  CA  SER B 736      40.926  44.698  28.838  1.00  0.00           C  
ATOM   2003  C   SER B 736      42.299  44.975  28.174  1.00  0.00           C  
ATOM   2004  O   SER B 736      43.351  44.547  28.688  1.00  0.00           O  
ATOM   2005  CB  SER B 736      40.557  45.895  29.734  1.00  0.00           C  
ATOM   2006  OG  SER B 736      39.249  45.780  30.240  1.00  0.00           O  
ATOM   2007  N   PHE B 737      42.300  45.705  27.057  1.00  0.00           N  
ATOM   2008  CA  PHE B 737      43.556  46.038  26.392  1.00  0.00           C  
ATOM   2009  C   PHE B 737      44.398  44.843  26.010  1.00  0.00           C  
ATOM   2010  O   PHE B 737      45.619  44.882  26.181  1.00  0.00           O  
ATOM   2011  CB  PHE B 737      44.429  46.921  27.282  1.00  0.00           C  
ATOM   2012  CG  PHE B 737      43.761  48.173  27.708  1.00  0.00           C  
ATOM   2013  CD1 PHE B 737      43.366  48.348  29.038  1.00  0.00           C  
ATOM   2014  CD2 PHE B 737      43.447  49.145  26.772  1.00  0.00           C  
ATOM   2015  CE1 PHE B 737      42.658  49.474  29.417  1.00  0.00           C  
ATOM   2016  CE2 PHE B 737      42.739  50.276  27.147  1.00  0.00           C  
ATOM   2017  CZ  PHE B 737      42.343  50.442  28.463  1.00  0.00           C  
ATOM   2018  N   VAL B 738      43.749  43.810  25.483  1.00  0.00           N  
ATOM   2019  CA  VAL B 738      44.411  42.594  25.085  1.00  0.00           C  
ATOM   2020  C   VAL B 738      44.164  42.264  23.626  1.00  0.00           C  
ATOM   2021  O   VAL B 738      43.191  42.707  23.004  1.00  0.00           O  
ATOM   2022  CB  VAL B 738      43.858  41.383  25.868  1.00  0.00           C  
ATOM   2023  CG1 VAL B 738      44.233  41.448  27.345  1.00  0.00           C  
ATOM   2024  CG2 VAL B 738      42.341  41.357  25.692  1.00  0.00           C  
ATOM   2025  N   GLU B 789      45.056  41.456  23.083  1.00  0.00           N  
ATOM   2026  CA  GLU B 789      44.903  40.976  21.735  1.00  0.00           C  
ATOM   2027  C   GLU B 789      44.723  39.476  21.884  1.00  0.00           C  
ATOM   2028  O   GLU B 789      44.835  38.956  22.987  1.00  0.00           O  
ATOM   2029  CB  GLU B 789      46.142  41.305  20.947  1.00  0.00           C  
ATOM   2030  CG  GLU B 789      46.210  42.778  20.628  1.00  0.00           C  
ATOM   2031  CD  GLU B 789      47.306  43.068  19.651  1.00  0.00           C  
ATOM   2032  OE1 GLU B 789      48.492  43.015  20.075  1.00  0.00           O  
ATOM   2033  OE2 GLU B 789      46.976  43.323  18.458  1.00  0.00           O  
ATOM   2034  N   VAL B 790      44.415  38.773  20.811  1.00  0.00           N  
ATOM   2035  CA  VAL B 790      44.245  37.334  20.919  1.00  0.00           C  
ATOM   2036  C   VAL B 790      45.398  36.632  21.648  1.00  0.00           C  
ATOM   2037  O   VAL B 790      45.160  35.748  22.494  1.00  0.00           O  
ATOM   2038  CB  VAL B 790      44.094  36.698  19.532  1.00  0.00           C  
ATOM   2039  CG1 VAL B 790      44.261  35.201  19.629  1.00  0.00           C  
ATOM   2040  CG2 VAL B 790      42.708  37.023  18.972  1.00  0.00           C  
ATOM   2041  N   GLU B 791      46.645  36.999  21.341  1.00  0.00           N  
ATOM   2042  CA  GLU B 791      47.780  36.333  22.000  1.00  0.00           C  
ATOM   2043  C   GLU B 791      47.735  36.417  23.503  1.00  0.00           C  
ATOM   2044  O   GLU B 791      48.028  35.437  24.196  1.00  0.00           O  
ATOM   2045  CB  GLU B 791      49.123  36.902  21.566  1.00  0.00           C  
ATOM   2046  CG  GLU B 791      49.670  36.366  20.284  1.00  0.00           C  
ATOM   2047  CD  GLU B 791      49.696  34.861  20.231  1.00  0.00           C  
ATOM   2048  OE1 GLU B 791      50.273  34.197  21.137  1.00  0.00           O  
ATOM   2049  OE2 GLU B 791      49.125  34.341  19.250  1.00  0.00           O  
ATOM   2050  N   ASP B 792      47.386  37.591  24.012  1.00  0.00           N  
ATOM   2051  CA  ASP B 792      47.329  37.779  25.453  1.00  0.00           C  
ATOM   2052  C   ASP B 792      46.348  36.832  26.111  1.00  0.00           C  
ATOM   2053  O   ASP B 792      46.652  36.196  27.131  1.00  0.00           O  
ATOM   2054  CB  ASP B 792      46.929  39.211  25.780  1.00  0.00           C  
ATOM   2055  CG  ASP B 792      47.912  40.221  25.241  1.00  0.00           C  
ATOM   2056  OD1 ASP B 792      49.095  40.164  25.615  1.00  0.00           O  
ATOM   2057  OD2 ASP B 792      47.504  41.074  24.437  1.00  0.00           O  
ATOM   2058  N   VAL B 793      45.159  36.730  25.530  1.00  0.00           N  
ATOM   2059  CA  VAL B 793      44.160  35.858  26.102  1.00  0.00           C  
ATOM   2060  C   VAL B 793      44.644  34.397  26.050  1.00  0.00           C  
ATOM   2061  O   VAL B 793      44.476  33.627  27.010  1.00  0.00           O  
ATOM   2062  CB  VAL B 793      42.788  36.046  25.372  1.00  0.00           C  
ATOM   2063  CG1 VAL B 793      41.744  35.075  25.924  1.00  0.00           C  
ATOM   2064  CG2 VAL B 793      42.306  37.477  25.576  1.00  0.00           C  
ATOM   2065  N   LEU B 794      45.274  34.008  24.953  1.00  0.00           N  
ATOM   2066  CA  LEU B 794      45.697  32.616  24.871  1.00  0.00           C  
ATOM   2067  C   LEU B 794      46.818  32.264  25.860  1.00  0.00           C  
ATOM   2068  O   LEU B 794      46.797  31.192  26.458  1.00  0.00           O  
ATOM   2069  CB  LEU B 794      46.122  32.270  23.443  1.00  0.00           C  
ATOM   2070  CG  LEU B 794      45.131  32.500  22.300  1.00  0.00           C  
ATOM   2071  CD1 LEU B 794      45.686  31.790  21.052  1.00  0.00           C  
ATOM   2072  CD2 LEU B 794      43.747  31.980  22.636  1.00  0.00           C  
ATOM   2073  N   GLU B 795      47.765  33.179  26.046  1.00  0.00           N  
ATOM   2074  CA  GLU B 795      48.872  32.953  26.948  1.00  0.00           C  
ATOM   2075  C   GLU B 795      48.354  32.853  28.368  1.00  0.00           C  
ATOM   2076  O   GLU B 795      48.814  32.016  29.152  1.00  0.00           O  
ATOM   2077  CB  GLU B 795      49.902  34.101  26.841  1.00  0.00           C  
ATOM   2078  CG  GLU B 795      50.686  34.056  25.521  1.00  0.00           C  
ATOM   2079  CD  GLU B 795      51.549  35.311  25.212  1.00  0.00           C  
ATOM   2080  OE1 GLU B 795      52.230  35.282  24.137  1.00  0.00           O  
ATOM   2081  OE2 GLU B 795      51.543  36.303  26.007  1.00  0.00           O  
ATOM   2082  N   LEU B 796      47.403  33.723  28.702  1.00  0.00           N  
ATOM   2083  CA  LEU B 796      46.843  33.736  30.035  1.00  0.00           C  
ATOM   2084  C   LEU B 796      46.123  32.413  30.265  1.00  0.00           C  
ATOM   2085  O   LEU B 796      46.234  31.819  31.330  1.00  0.00           O  
ATOM   2086  CB  LEU B 796      45.869  34.931  30.201  1.00  0.00           C  
ATOM   2087  CG  LEU B 796      45.188  35.134  31.570  1.00  0.00           C  
ATOM   2088  CD1 LEU B 796      44.185  34.003  31.822  1.00  0.00           C  
ATOM   2089  CD2 LEU B 796      46.204  35.161  32.684  1.00  0.00           C  
ATOM   2090  N   ASN B 797      45.401  31.918  29.269  1.00  0.00           N  
ATOM   2091  CA  ASN B 797      44.678  30.686  29.495  1.00  0.00           C  
ATOM   2092  C   ASN B 797      45.568  29.464  29.596  1.00  0.00           C  
ATOM   2093  O   ASN B 797      45.275  28.527  30.352  1.00  0.00           O  
ATOM   2094  CB  ASN B 797      43.599  30.523  28.425  1.00  0.00           C  
ATOM   2095  CG  ASN B 797      42.351  31.309  28.769  1.00  0.00           C  
ATOM   2096  OD1 ASN B 797      41.413  30.767  29.367  1.00  0.00           O  
ATOM   2097  ND2 ASN B 797      42.340  32.598  28.437  1.00  0.00           N  
ATOM   2098  N   GLU B 798      46.677  29.488  28.871  1.00  0.00           N  
ATOM   2099  CA  GLU B 798      47.602  28.363  28.879  1.00  0.00           C  
ATOM   2100  C   GLU B 798      48.272  28.221  30.228  1.00  0.00           C  
ATOM   2101  O   GLU B 798      48.404  27.119  30.763  1.00  0.00           O  
ATOM   2102  CB  GLU B 798      48.629  28.536  27.767  1.00  0.00           C  
ATOM   2103  CG  GLU B 798      48.162  27.908  26.478  1.00  0.00           C  
ATOM   2104  CD  GLU B 798      49.076  28.247  25.332  1.00  0.00           C  
ATOM   2105  OE1 GLU B 798      50.173  28.785  25.589  1.00  0.00           O  
ATOM   2106  OE2 GLU B 798      48.724  27.984  24.174  1.00  0.00           O  
ATOM   2107  N   ARG B 799      48.689  29.333  30.793  1.00  0.00           N  
ATOM   2108  CA  ARG B 799      49.306  29.249  32.085  1.00  0.00           C  
ATOM   2109  C   ARG B 799      48.261  28.856  33.131  1.00  0.00           C  
ATOM   2110  O   ARG B 799      48.563  28.139  34.072  1.00  0.00           O  
ATOM   2111  CB  ARG B 799      49.927  30.577  32.463  1.00  0.00           C  
ATOM   2112  CG  ARG B 799      51.120  30.977  31.657  1.00  0.00           C  
ATOM   2113  CD  ARG B 799      51.833  32.130  32.386  1.00  0.00           C  
ATOM   2114  NE  ARG B 799      51.069  33.347  32.256  1.00  0.00           N  
ATOM   2115  CZ  ARG B 799      50.739  34.153  33.255  1.00  0.00           C  
ATOM   2116  NH1 ARG B 799      50.026  35.253  32.999  1.00  0.00           N  
ATOM   2117  NH2 ARG B 799      51.106  33.865  34.501  1.00  0.00           N  
ATOM   2118  N   LEU B 800      47.038  29.342  32.976  1.00  0.00           N  
ATOM   2119  CA  LEU B 800      45.951  29.018  33.910  1.00  0.00           C  
ATOM   2120  C   LEU B 800      45.732  27.501  33.919  1.00  0.00           C  
ATOM   2121  O   LEU B 800      45.730  26.854  34.983  1.00  0.00           O  
ATOM   2122  CB  LEU B 800      44.619  29.689  33.474  1.00  0.00           C  
ATOM   2123  CG  LEU B 800      43.591  30.161  34.513  1.00  0.00           C  
ATOM   2124  CD1 LEU B 800      42.209  29.977  33.927  1.00  0.00           C  
ATOM   2125  CD2 LEU B 800      43.729  29.450  35.868  1.00  0.00           C  
ATOM   2126  N   MET B 801      45.526  26.964  32.716  1.00  0.00           N  
ATOM   2127  CA  MET B 801      45.286  25.534  32.507  1.00  0.00           C  
ATOM   2128  C   MET B 801      46.460  24.657  32.987  1.00  0.00           C  
ATOM   2129  O   MET B 801      46.253  23.555  33.502  1.00  0.00           O  
ATOM   2130  CB  MET B 801      45.009  25.288  31.032  1.00  0.00           C  
ATOM   2131  CG  MET B 801      44.417  23.942  30.759  1.00  0.00           C  
ATOM   2132  SD  MET B 801      42.835  23.697  31.605  1.00  0.00           S  
ATOM   2133  CE  MET B 801      41.725  24.411  30.378  1.00  0.00           C  
ATOM   2134  N   ALA B 802      47.687  25.154  32.822  1.00  0.00           N  
ATOM   2135  CA  ALA B 802      48.875  24.414  33.271  1.00  0.00           C  
ATOM   2136  C   ALA B 802      48.804  24.327  34.784  1.00  0.00           C  
ATOM   2137  O   ALA B 802      49.005  23.274  35.354  1.00  0.00           O  
ATOM   2138  CB  ALA B 802      50.179  25.127  32.836  1.00  0.00           C  
ATOM   2139  N   HIS B 803      48.475  25.442  35.420  1.00  0.00           N  
ATOM   2140  CA  HIS B 803      48.379  25.523  36.882  1.00  0.00           C  
ATOM   2141  C   HIS B 803      47.330  24.572  37.402  1.00  0.00           C  
ATOM   2142  O   HIS B 803      47.568  23.830  38.354  1.00  0.00           O  
ATOM   2143  CB  HIS B 803      48.038  26.958  37.296  1.00  0.00           C  
ATOM   2144  CG  HIS B 803      47.851  27.145  38.772  1.00  0.00           C  
ATOM   2145  ND1 HIS B 803      48.906  27.187  39.660  1.00  0.00           N  
ATOM   2146  CD2 HIS B 803      46.730  27.300  39.517  1.00  0.00           C  
ATOM   2147  CE1 HIS B 803      48.444  27.356  40.887  1.00  0.00           C  
ATOM   2148  NE2 HIS B 803      47.127  27.427  40.827  1.00  0.00           N  
ATOM   2149  N   VAL B 807      46.165  24.576  36.763  1.00  0.00           N  
ATOM   2150  CA  VAL B 807      45.082  23.713  37.193  1.00  0.00           C  
ATOM   2151  C   VAL B 807      45.520  22.261  37.135  1.00  0.00           C  
ATOM   2152  O   VAL B 807      45.305  21.538  38.080  1.00  0.00           O  
ATOM   2153  CB  VAL B 807      43.818  23.938  36.330  1.00  0.00           C  
ATOM   2154  CG1 VAL B 807      42.780  22.845  36.568  1.00  0.00           C  
ATOM   2155  CG2 VAL B 807      43.218  25.281  36.679  1.00  0.00           C  
ATOM   2156  N   PHE B 808      46.159  21.834  36.046  1.00  0.00           N  
ATOM   2157  CA  PHE B 808      46.607  20.440  35.926  1.00  0.00           C  
ATOM   2158  C   PHE B 808      47.724  20.043  36.875  1.00  0.00           C  
ATOM   2159  O   PHE B 808      47.738  18.958  37.418  1.00  0.00           O  
ATOM   2160  CB  PHE B 808      47.016  20.147  34.488  1.00  0.00           C  
ATOM   2161  CG  PHE B 808      45.862  19.753  33.625  1.00  0.00           C  
ATOM   2162  CD1 PHE B 808      44.889  20.688  33.286  1.00  0.00           C  
ATOM   2163  CD2 PHE B 808      45.708  18.429  33.222  1.00  0.00           C  
ATOM   2164  CE1 PHE B 808      43.751  20.298  32.551  1.00  0.00           C  
ATOM   2165  CE2 PHE B 808      44.598  18.014  32.502  1.00  0.00           C  
ATOM   2166  CZ  PHE B 808      43.604  18.942  32.160  1.00  0.00           C  
ATOM   2167  N   ARG B 809      48.655  20.953  37.068  1.00  0.00           N  
ATOM   2168  CA  ARG B 809      49.778  20.766  37.964  1.00  0.00           C  
ATOM   2169  C   ARG B 809      49.196  20.593  39.353  1.00  0.00           C  
ATOM   2170  O   ARG B 809      49.476  19.611  40.005  1.00  0.00           O  
ATOM   2171  CB  ARG B 809      50.662  22.013  37.916  1.00  0.00           C  
ATOM   2172  CG  ARG B 809      52.056  21.884  38.439  1.00  0.00           C  
ATOM   2173  CD  ARG B 809      52.998  22.698  37.513  1.00  0.00           C  
ATOM   2174  NE  ARG B 809      52.484  24.051  37.322  1.00  0.00           N  
ATOM   2175  CZ  ARG B 809      52.553  24.763  36.199  1.00  0.00           C  
ATOM   2176  NH1 ARG B 809      52.028  25.981  36.196  1.00  0.00           N  
ATOM   2177  NH2 ARG B 809      53.115  24.276  35.092  1.00  0.00           N  
ATOM   2178  N   GLU B 810      48.357  21.527  39.792  1.00  0.00           N  
ATOM   2179  CA  GLU B 810      47.767  21.436  41.136  1.00  0.00           C  
ATOM   2180  C   GLU B 810      46.762  20.321  41.361  1.00  0.00           C  
ATOM   2181  O   GLU B 810      46.815  19.609  42.347  1.00  0.00           O  
ATOM   2182  CB  GLU B 810      47.084  22.752  41.522  1.00  0.00           C  
ATOM   2183  CG  GLU B 810      48.037  23.913  41.716  1.00  0.00           C  
ATOM   2184  CD  GLU B 810      49.077  23.602  42.783  1.00  0.00           C  
ATOM   2185  OE1 GLU B 810      50.300  23.644  42.480  1.00  0.00           O  
ATOM   2186  OE2 GLU B 810      48.652  23.304  43.921  1.00  0.00           O  
ATOM   2187  N   ALA B 811      45.827  20.180  40.448  1.00  0.00           N  
ATOM   2188  CA  ALA B 811      44.774  19.195  40.596  1.00  0.00           C  
ATOM   2189  C   ALA B 811      45.183  17.785  40.287  1.00  0.00           C  
ATOM   2190  O   ALA B 811      44.740  16.866  40.950  1.00  0.00           O  
ATOM   2191  CB  ALA B 811      43.561  19.586  39.706  1.00  0.00           C  
ATOM   2192  N   LEU B 812      46.014  17.601  39.275  1.00  0.00           N  
ATOM   2193  CA  LEU B 812      46.393  16.262  38.904  1.00  0.00           C  
ATOM   2194  C   LEU B 812      47.851  15.914  39.040  1.00  0.00           C  
ATOM   2195  O   LEU B 812      48.187  14.742  38.948  1.00  0.00           O  
ATOM   2196  CB  LEU B 812      45.985  15.994  37.450  1.00  0.00           C  
ATOM   2197  CG  LEU B 812      44.491  15.867  37.169  1.00  0.00           C  
ATOM   2198  CD1 LEU B 812      44.290  15.575  35.679  1.00  0.00           C  
ATOM   2199  CD2 LEU B 812      43.897  14.749  38.063  1.00  0.00           C  
ATOM   2200  N   GLY B 813      48.718  16.910  39.216  1.00  0.00           N  
ATOM   2201  CA  GLY B 813      50.143  16.637  39.315  1.00  0.00           C  
ATOM   2202  C   GLY B 813      50.664  16.303  37.927  1.00  0.00           C  
ATOM   2203  O   GLY B 813      51.600  15.527  37.758  1.00  0.00           O  
ATOM   2204  N   VAL B 814      50.021  16.881  36.924  1.00  0.00           N  
ATOM   2205  CA  VAL B 814      50.390  16.704  35.528  1.00  0.00           C  
ATOM   2206  C   VAL B 814      50.946  18.007  34.928  1.00  0.00           C  
ATOM   2207  O   VAL B 814      50.300  19.055  34.986  1.00  0.00           O  
ATOM   2208  CB  VAL B 814      49.184  16.296  34.715  1.00  0.00           C  
ATOM   2209  CG1 VAL B 814      49.456  16.513  33.209  1.00  0.00           C  
ATOM   2210  CG2 VAL B 814      48.831  14.862  35.050  1.00  0.00           C  
ATOM   2211  N   GLU B 815      52.131  17.920  34.334  1.00  0.00           N  
ATOM   2212  CA  GLU B 815      52.796  19.056  33.721  1.00  0.00           C  
ATOM   2213  C   GLU B 815      52.373  19.153  32.264  1.00  0.00           C  
ATOM   2214  O   GLU B 815      52.723  18.284  31.478  1.00  0.00           O  
ATOM   2215  CB  GLU B 815      54.318  18.860  33.814  1.00  0.00           C  
ATOM   2216  CG  GLU B 815      55.141  20.108  33.626  1.00  0.00           C  
ATOM   2217  CD  GLU B 815      54.775  21.246  34.621  1.00  0.00           C  
ATOM   2218  OE1 GLU B 815      54.712  20.976  35.861  1.00  0.00           O  
ATOM   2219  OE2 GLU B 815      54.566  22.411  34.145  1.00  0.00           O  
ATOM   2220  N   LEU B 903      51.621  20.189  31.895  1.00  0.00           N  
ATOM   2221  CA  LEU B 903      51.191  20.347  30.494  1.00  0.00           C  
ATOM   2222  C   LEU B 903      52.270  21.047  29.675  1.00  0.00           C  
ATOM   2223  O   LEU B 903      52.762  22.087  30.060  1.00  0.00           O  
ATOM   2224  CB  LEU B 903      49.921  21.196  30.396  1.00  0.00           C  
ATOM   2225  CG  LEU B 903      48.592  20.660  30.916  1.00  0.00           C  
ATOM   2226  CD1 LEU B 903      47.515  21.693  30.641  1.00  0.00           C  
ATOM   2227  CD2 LEU B 903      48.258  19.351  30.227  1.00  0.00           C  
ATOM   2228  N   PRO B 904      52.673  20.480  28.541  1.00  0.00           N  
ATOM   2229  CA  PRO B 904      53.704  21.258  27.842  1.00  0.00           C  
ATOM   2230  C   PRO B 904      53.107  22.481  27.144  1.00  0.00           C  
ATOM   2231  O   PRO B 904      52.103  22.376  26.420  1.00  0.00           O  
ATOM   2232  CB  PRO B 904      54.282  20.265  26.848  1.00  0.00           C  
ATOM   2233  CG  PRO B 904      53.166  19.290  26.653  1.00  0.00           C  
ATOM   2234  CD  PRO B 904      52.578  19.110  28.002  1.00  0.00           C  
ATOM   2235  N   LEU B 905      53.717  23.640  27.366  1.00  0.00           N  
ATOM   2236  CA  LEU B 905      53.243  24.850  26.729  1.00  0.00           C  
ATOM   2237  C   LEU B 905      54.219  25.311  25.649  1.00  0.00           C  
ATOM   2238  O   LEU B 905      55.404  24.965  25.668  1.00  0.00           O  
ATOM   2239  CB  LEU B 905      53.036  25.947  27.767  1.00  0.00           C  
ATOM   2240  CG  LEU B 905      51.959  25.643  28.806  1.00  0.00           C  
ATOM   2241  CD1 LEU B 905      51.665  26.889  29.618  1.00  0.00           C  
ATOM   2242  CD2 LEU B 905      50.706  25.150  28.130  1.00  0.00           C  
ATOM   2243  N   PRO B 906      53.720  26.046  24.652  1.00  0.00           N  
ATOM   2244  CA  PRO B 906      52.324  26.470  24.458  1.00  0.00           C  
ATOM   2245  C   PRO B 906      51.561  25.361  23.742  1.00  0.00           C  
ATOM   2246  O   PRO B 906      52.185  24.494  23.134  1.00  0.00           O  
ATOM   2247  CB  PRO B 906      52.468  27.696  23.571  1.00  0.00           C  
ATOM   2248  CG  PRO B 906      53.599  27.260  22.640  1.00  0.00           C  
ATOM   2249  CD  PRO B 906      54.594  26.597  23.600  1.00  0.00           C  
ATOM   2250  N   PHE B 907      50.228  25.392  23.816  1.00  0.00           N  
ATOM   2251  CA  PHE B 907      49.389  24.396  23.170  1.00  0.00           C  
ATOM   2252  C   PHE B 907      49.490  24.528  21.662  1.00  0.00           C  
ATOM   2253  O   PHE B 907      49.662  25.620  21.137  1.00  0.00           O  
ATOM   2254  CB  PHE B 907      47.915  24.586  23.530  1.00  0.00           C  
ATOM   2255  CG  PHE B 907      47.602  24.466  24.997  1.00  0.00           C  
ATOM   2256  CD1 PHE B 907      48.374  23.673  25.843  1.00  0.00           C  
ATOM   2257  CD2 PHE B 907      46.465  25.086  25.525  1.00  0.00           C  
ATOM   2258  CE1 PHE B 907      48.012  23.497  27.194  1.00  0.00           C  
ATOM   2259  CE2 PHE B 907      46.093  24.915  26.890  1.00  0.00           C  
ATOM   2260  CZ  PHE B 907      46.863  24.125  27.719  1.00  0.00           C  
ATOM   2261  N   PRO B 908      49.392  23.423  20.929  1.00  0.00           N  
ATOM   2262  CA  PRO B 908      49.486  23.668  19.485  1.00  0.00           C  
ATOM   2263  C   PRO B 908      48.280  24.467  19.018  1.00  0.00           C  
ATOM   2264  O   PRO B 908      47.239  24.443  19.645  1.00  0.00           O  
ATOM   2265  CB  PRO B 908      49.513  22.250  18.878  1.00  0.00           C  
ATOM   2266  CG  PRO B 908      48.880  21.384  19.916  1.00  0.00           C  
ATOM   2267  CD  PRO B 908      49.353  21.984  21.238  1.00  0.00           C  
ATOM   2268  N   ARG B 909      48.421  25.170  17.909  1.00  0.00           N  
ATOM   2269  CA  ARG B 909      47.326  25.943  17.352  1.00  0.00           C  
ATOM   2270  C   ARG B 909      47.018  25.533  15.917  1.00  0.00           C  
ATOM   2271  O   ARG B 909      47.926  25.219  15.143  1.00  0.00           O  
ATOM   2272  CB  ARG B 909      47.700  27.398  17.329  1.00  0.00           C  
ATOM   2273  CG  ARG B 909      48.285  27.848  18.595  1.00  0.00           C  
ATOM   2274  CD  ARG B 909      48.387  29.309  18.536  1.00  0.00           C  
ATOM   2275  NE  ARG B 909      48.775  29.861  19.813  1.00  0.00           N  
ATOM   2276  CZ  ARG B 909      48.911  31.158  20.014  1.00  0.00           C  
ATOM   2277  NH1 ARG B 909      48.685  31.992  18.996  1.00  0.00           N  
ATOM   2278  NH2 ARG B 909      49.249  31.622  21.220  1.00  0.00           N  
ATOM   2279  N   LEU B 910      45.747  25.512  15.554  1.00  0.00           N  
ATOM   2280  CA  LEU B 910      45.400  25.196  14.180  1.00  0.00           C  
ATOM   2281  C   LEU B 910      44.320  26.169  13.785  1.00  0.00           C  
ATOM   2282  O   LEU B 910      43.473  26.525  14.602  1.00  0.00           O  
ATOM   2283  CB  LEU B 910      44.885  23.761  14.027  1.00  0.00           C  
ATOM   2284  CG  LEU B 910      45.880  22.593  14.087  1.00  0.00           C  
ATOM   2285  CD1 LEU B 910      45.131  21.273  14.205  1.00  0.00           C  
ATOM   2286  CD2 LEU B 910      46.747  22.593  12.826  1.00  0.00           C  
ATOM   2287  N   SER B 911      44.366  26.643  12.553  1.00  0.00           N  
ATOM   2288  CA  SER B 911      43.319  27.537  12.093  1.00  0.00           C  
ATOM   2289  C   SER B 911      42.116  26.628  11.857  1.00  0.00           C  
ATOM   2290  O   SER B 911      42.235  25.399  11.737  1.00  0.00           O  
ATOM   2291  CB  SER B 911      43.707  28.175  10.769  1.00  0.00           C  
ATOM   2292  OG  SER B 911      43.721  27.186   9.747  1.00  0.00           O  
ATOM   2293  N   TYR B 912      40.948  27.226  11.809  1.00  0.00           N  
ATOM   2294  CA  TYR B 912      39.743  26.470  11.545  1.00  0.00           C  
ATOM   2295  C   TYR B 912      39.929  25.627  10.265  1.00  0.00           C  
ATOM   2296  O   TYR B 912      39.564  24.451  10.201  1.00  0.00           O  
ATOM   2297  CB  TYR B 912      38.613  27.473  11.342  1.00  0.00           C  
ATOM   2298  CG  TYR B 912      37.289  26.890  10.967  1.00  0.00           C  
ATOM   2299  CD1 TYR B 912      36.503  26.247  11.916  1.00  0.00           C  
ATOM   2300  CD2 TYR B 912      36.802  27.020   9.671  1.00  0.00           C  
ATOM   2301  CE1 TYR B 912      35.249  25.749  11.589  1.00  0.00           C  
ATOM   2302  CE2 TYR B 912      35.565  26.531   9.328  1.00  0.00           C  
ATOM   2303  CZ  TYR B 912      34.788  25.897  10.289  1.00  0.00           C  
ATOM   2304  OH  TYR B 912      33.547  25.411   9.951  1.00  0.00           O  
ATOM   2305  N   GLU B 913      40.483  26.263   9.240  1.00  0.00           N  
ATOM   2306  CA  GLU B 913      40.711  25.629   7.947  1.00  0.00           C  
ATOM   2307  C   GLU B 913      41.689  24.443   8.048  1.00  0.00           C  
ATOM   2308  O   GLU B 913      41.435  23.385   7.468  1.00  0.00           O  
ATOM   2309  CB  GLU B 913      41.250  26.672   6.962  1.00  0.00           C  
ATOM   2310  CG  GLU B 913      40.915  26.424   5.500  1.00  0.00           C  
ATOM   2311  CD  GLU B 913      41.981  26.997   4.537  1.00  0.00           C  
ATOM   2312  OE1 GLU B 913      42.511  28.120   4.797  1.00  0.00           O  
ATOM   2313  OE2 GLU B 913      42.281  26.317   3.514  1.00  0.00           O  
ATOM   2314  N   GLU B 914      42.801  24.619   8.768  1.00  0.00           N  
ATOM   2315  CA  GLU B 914      43.754  23.525   8.928  1.00  0.00           C  
ATOM   2316  C   GLU B 914      43.095  22.372   9.712  1.00  0.00           C  
ATOM   2317  O   GLU B 914      43.302  21.190   9.401  1.00  0.00           O  
ATOM   2318  CB  GLU B 914      45.013  23.986   9.673  1.00  0.00           C  
ATOM   2319  CG  GLU B 914      45.804  25.093   8.994  1.00  0.00           C  
ATOM   2320  CD  GLU B 914      46.836  25.757   9.920  1.00  0.00           C  
ATOM   2321  OE1 GLU B 914      47.968  26.009   9.457  1.00  0.00           O  
ATOM   2322  OE2 GLU B 914      46.534  26.050  11.105  1.00  0.00           O  
ATOM   2323  N   ALA B 915      42.285  22.710  10.715  1.00  0.00           N  
ATOM   2324  CA  ALA B 915      41.637  21.687  11.525  1.00  0.00           C  
ATOM   2325  C   ALA B 915      40.670  20.888  10.681  1.00  0.00           C  
ATOM   2326  O   ALA B 915      40.554  19.672  10.843  1.00  0.00           O  
ATOM   2327  CB  ALA B 915      40.911  22.321  12.720  1.00  0.00           C  
ATOM   2328  N   MET B 916      39.958  21.570   9.795  1.00  0.00           N  
ATOM   2329  CA  MET B 916      39.013  20.885   8.918  1.00  0.00           C  
ATOM   2330  C   MET B 916      39.766  20.069   7.844  1.00  0.00           C  
ATOM   2331  O   MET B 916      39.351  18.972   7.498  1.00  0.00           O  
ATOM   2332  CB  MET B 916      38.091  21.889   8.238  1.00  0.00           C  
ATOM   2333  CG  MET B 916      37.154  22.629   9.158  1.00  0.00           C  
ATOM   2334  SD  MET B 916      35.868  21.583   9.861  1.00  0.00           S  
ATOM   2335  CE  MET B 916      35.311  20.586   8.303  1.00  0.00           C  
ATOM   2336  N   GLU B 917      40.874  20.598   7.331  1.00  0.00           N  
ATOM   2337  CA  GLU B 917      41.632  19.885   6.306  1.00  0.00           C  
ATOM   2338  C   GLU B 917      42.268  18.624   6.860  1.00  0.00           C  
ATOM   2339  O   GLU B 917      42.115  17.540   6.281  1.00  0.00           O  
ATOM   2340  CB  GLU B 917      42.736  20.771   5.694  1.00  0.00           C  
ATOM   2341  CG  GLU B 917      42.298  21.628   4.487  1.00  0.00           C  
ATOM   2342  CD  GLU B 917      41.849  20.782   3.276  1.00  0.00           C  
ATOM   2343  OE1 GLU B 917      42.716  20.130   2.627  1.00  0.00           O  
ATOM   2344  OE2 GLU B 917      40.625  20.764   2.973  1.00  0.00           O  
ATOM   2345  N   ARG B 918      42.961  18.763   7.992  1.00  0.00           N  
ATOM   2346  CA  ARG B 918      43.669  17.647   8.633  1.00  0.00           C  
ATOM   2347  C   ARG B 918      42.887  16.653   9.493  1.00  0.00           C  
ATOM   2348  O   ARG B 918      43.371  15.538   9.730  1.00  0.00           O  
ATOM   2349  CB  ARG B 918      44.832  18.210   9.451  1.00  0.00           C  
ATOM   2350  CG  ARG B 918      45.960  18.634   8.574  1.00  0.00           C  
ATOM   2351  CD  ARG B 918      46.555  19.949   8.940  1.00  0.00           C  
ATOM   2352  NE  ARG B 918      47.520  19.807  10.015  1.00  0.00           N  
ATOM   2353  CZ  ARG B 918      48.479  20.697  10.259  1.00  0.00           C  
ATOM   2354  NH1 ARG B 918      48.586  21.775   9.485  1.00  0.00           N  
ATOM   2355  NH2 ARG B 918      49.305  20.525  11.297  1.00  0.00           N  
ATOM   2356  N   TYR B 919      41.691  17.036   9.960  1.00  0.00           N  
ATOM   2357  CA  TYR B 919      40.904  16.155  10.820  1.00  0.00           C  
ATOM   2358  C   TYR B 919      39.434  16.145  10.534  1.00  0.00           C  
ATOM   2359  O   TYR B 919      38.713  15.374  11.143  1.00  0.00           O  
ATOM   2360  CB  TYR B 919      41.074  16.541  12.290  1.00  0.00           C  
ATOM   2361  CG  TYR B 919      42.512  16.614  12.748  1.00  0.00           C  
ATOM   2362  CD1 TYR B 919      43.233  17.796  12.656  1.00  0.00           C  
ATOM   2363  CD2 TYR B 919      43.166  15.482  13.218  1.00  0.00           C  
ATOM   2364  CE1 TYR B 919      44.586  17.853  13.020  1.00  0.00           C  
ATOM   2365  CE2 TYR B 919      44.506  15.514  13.578  1.00  0.00           C  
ATOM   2366  CZ  TYR B 919      45.214  16.696  13.474  1.00  0.00           C  
ATOM   2367  OH  TYR B 919      46.555  16.706  13.777  1.00  0.00           O  
ATOM   2368  N   GLY B 920      38.980  17.001   9.629  1.00  0.00           N  
ATOM   2369  CA  GLY B 920      37.554  17.060   9.348  1.00  0.00           C  
ATOM   2370  C   GLY B 920      36.747  17.425  10.598  1.00  0.00           C  
ATOM   2371  O   GLY B 920      35.638  16.925  10.805  1.00  0.00           O  
ATOM   2372  N   SER B 921      37.297  18.310  11.432  1.00  0.00           N  
ATOM   2373  CA  SER B 921      36.638  18.712  12.679  1.00  0.00           C  
ATOM   2374  C   SER B 921      37.240  19.984  13.275  1.00  0.00           C  
ATOM   2375  O   SER B 921      38.438  20.205  13.189  1.00  0.00           O  
ATOM   2376  CB  SER B 921      36.767  17.572  13.683  1.00  0.00           C  
ATOM   2377  OG  SER B 921      36.125  17.871  14.899  1.00  0.00           O  
ATOM   2378  N   ASP B 922      36.427  20.838  13.876  1.00  0.00           N  
ATOM   2379  CA  ASP B 922      36.992  22.046  14.480  1.00  0.00           C  
ATOM   2380  C   ASP B 922      37.274  21.768  15.945  1.00  0.00           C  
ATOM   2381  O   ASP B 922      37.391  22.666  16.757  1.00  0.00           O  
ATOM   2382  CB  ASP B 922      36.057  23.248  14.321  1.00  0.00           C  
ATOM   2383  CG  ASP B 922      34.642  23.005  14.864  1.00  0.00           C  
ATOM   2384  OD1 ASP B 922      33.825  23.931  14.695  1.00  0.00           O  
ATOM   2385  OD2 ASP B 922      34.314  21.940  15.445  1.00  0.00           O  
ATOM   2386  N   LYS B 923      37.347  20.490  16.280  1.00  0.00           N  
ATOM   2387  CA  LYS B 923      37.656  20.081  17.636  1.00  0.00           C  
ATOM   2388  C   LYS B 923      38.358  18.734  17.491  1.00  0.00           C  
ATOM   2389  O   LYS B 923      37.827  17.680  17.832  1.00  0.00           O  
ATOM   2390  CB  LYS B 923      36.383  19.999  18.467  1.00  0.00           C  
ATOM   2391  CG  LYS B 923      35.363  19.022  18.003  1.00  0.00           C  
ATOM   2392  CD  LYS B 923      34.105  19.192  18.848  1.00  0.00           C  
ATOM   2393  CE  LYS B 923      33.117  18.044  18.648  1.00  0.00           C  
ATOM   2394  NZ  LYS B 923      31.727  18.402  19.061  1.00  0.00           N  
ATOM   2395  N   PRO B 924      39.582  18.768  16.948  1.00  0.00           N  
ATOM   2396  CA  PRO B 924      40.396  17.565  16.725  1.00  0.00           C  
ATOM   2397  C   PRO B 924      40.740  16.777  17.993  1.00  0.00           C  
ATOM   2398  O   PRO B 924      40.933  17.352  19.064  1.00  0.00           O  
ATOM   2399  CB  PRO B 924      41.659  18.121  16.060  1.00  0.00           C  
ATOM   2400  CG  PRO B 924      41.158  19.351  15.359  1.00  0.00           C  
ATOM   2401  CD  PRO B 924      40.220  19.961  16.352  1.00  0.00           C  
ATOM   2402  N   ASP B 925      40.778  15.457  17.873  1.00  0.00           N  
ATOM   2403  CA  ASP B 925      41.210  14.635  18.981  1.00  0.00           C  
ATOM   2404  C   ASP B 925      42.657  14.268  18.526  1.00  0.00           C  
ATOM   2405  O   ASP B 925      42.861  13.506  17.573  1.00  0.00           O  
ATOM   2406  CB  ASP B 925      40.317  13.393  19.139  1.00  0.00           C  
ATOM   2407  CG  ASP B 925      40.696  12.560  20.359  1.00  0.00           C  
ATOM   2408  OD1 ASP B 925      39.857  11.778  20.872  1.00  0.00           O  
ATOM   2409  OD2 ASP B 925      41.851  12.694  20.812  1.00  0.00           O  
ATOM   2410  N   LEU B 926      43.651  14.857  19.187  1.00  0.00           N  
ATOM   2411  CA  LEU B 926      45.046  14.635  18.830  1.00  0.00           C  
ATOM   2412  C   LEU B 926      45.687  13.499  19.604  1.00  0.00           C  
ATOM   2413  O   LEU B 926      46.901  13.352  19.592  1.00  0.00           O  
ATOM   2414  CB  LEU B 926      45.848  15.908  19.082  1.00  0.00           C  
ATOM   2415  CG  LEU B 926      45.328  17.193  18.423  1.00  0.00           C  
ATOM   2416  CD1 LEU B 926      46.344  18.332  18.591  1.00  0.00           C  
ATOM   2417  CD2 LEU B 926      45.053  16.929  16.939  1.00  0.00           C  
ATOM   2418  N   ARG B 927      44.889  12.702  20.301  1.00  0.00           N  
ATOM   2419  CA  ARG B 927      45.460  11.595  21.051  1.00  0.00           C  
ATOM   2420  C   ARG B 927      45.851  10.443  20.120  1.00  0.00           C  
ATOM   2421  O   ARG B 927      46.160   9.341  20.576  1.00  0.00           O  
ATOM   2422  CB  ARG B 927      44.492  11.107  22.147  1.00  0.00           C  
ATOM   2423  CG  ARG B 927      44.467  12.003  23.395  1.00  0.00           C  
ATOM   2424  CD  ARG B 927      43.374  11.582  24.323  1.00  0.00           C  
ATOM   2425  NE  ARG B 927      42.117  11.502  23.593  1.00  0.00           N  
ATOM   2426  CZ  ARG B 927      41.064  10.803  24.006  1.00  0.00           C  
ATOM   2427  NH1 ARG B 927      39.955  10.792  23.273  1.00  0.00           N  
ATOM   2428  NH2 ARG B 927      41.124  10.099  25.145  1.00  0.00           N  
ATOM   2429  N   PHE B 928      45.807  10.690  18.818  1.00  0.00           N  
ATOM   2430  CA  PHE B 928      46.218   9.690  17.842  1.00  0.00           C  
ATOM   2431  C   PHE B 928      46.402  10.383  16.494  1.00  0.00           C  
ATOM   2432  O   PHE B 928      45.940  11.518  16.300  1.00  0.00           O  
ATOM   2433  CB  PHE B 928      45.234   8.497  17.778  1.00  0.00           C  
ATOM   2434  CG  PHE B 928      43.859   8.851  17.341  1.00  0.00           C  
ATOM   2435  CD1 PHE B 928      43.507   8.783  16.001  1.00  0.00           C  
ATOM   2436  CD2 PHE B 928      42.919   9.301  18.262  1.00  0.00           C  
ATOM   2437  CE1 PHE B 928      42.227   9.172  15.575  1.00  0.00           C  
ATOM   2438  CE2 PHE B 928      41.625   9.696  17.845  1.00  0.00           C  
ATOM   2439  CZ  PHE B 928      41.284   9.635  16.511  1.00  0.00           C  
ATOM   2440  N   GLY B 929      47.098   9.728  15.572  1.00  0.00           N  
ATOM   2441  CA  GLY B 929      47.367  10.366  14.298  1.00  0.00           C  
ATOM   2442  C   GLY B 929      46.246  10.238  13.296  1.00  0.00           C  
ATOM   2443  O   GLY B 929      45.235  10.933  13.399  1.00  0.00           O  
ATOM   2444  N   LEU B 930      46.442   9.338  12.326  1.00  0.00           N  
ATOM   2445  CA  LEU B 930      45.490   9.084  11.251  1.00  0.00           C  
ATOM   2446  C   LEU B 930      45.082  10.423  10.655  1.00  0.00           C  
ATOM   2447  O   LEU B 930      43.908  10.665  10.368  1.00  0.00           O  
ATOM   2448  CB  LEU B 930      44.240   8.353  11.759  1.00  0.00           C  
ATOM   2449  CG  LEU B 930      44.315   7.204  12.762  1.00  0.00           C  
ATOM   2450  CD1 LEU B 930      43.102   6.338  12.536  1.00  0.00           C  
ATOM   2451  CD2 LEU B 930      45.586   6.377  12.624  1.00  0.00           C  
ATOM   2452  N   GLU B 931      46.053  11.302  10.475  1.00  0.00           N  
ATOM   2453  CA  GLU B 931      45.771  12.616   9.928  1.00  0.00           C  
ATOM   2454  C   GLU B 931      45.207  12.481   8.498  1.00  0.00           C  
ATOM   2455  O   GLU B 931      45.584  11.554   7.772  1.00  0.00           O  
ATOM   2456  CB  GLU B 931      47.070  13.433   9.988  1.00  0.00           C  
ATOM   2457  CG  GLU B 931      46.963  14.894   9.569  1.00  0.00           C  
ATOM   2458  CD  GLU B 931      48.146  15.710  10.078  1.00  0.00           C  
ATOM   2459  OE1 GLU B 931      48.520  16.717   9.420  1.00  0.00           O  
ATOM   2460  OE2 GLU B 931      48.694  15.344  11.145  1.00  0.00           O  
ATOM   2461  N   LEU B 932      44.281  13.362   8.111  1.00  0.00           N  
ATOM   2462  CA  LEU B 932      43.697  13.300   6.770  1.00  0.00           C  
ATOM   2463  C   LEU B 932      44.659  13.936   5.765  1.00  0.00           C  
ATOM   2464  O   LEU B 932      45.362  14.897   6.099  1.00  0.00           O  
ATOM   2465  CB  LEU B 932      42.356  14.038   6.721  1.00  0.00           C  
ATOM   2466  CG  LEU B 932      41.232  13.690   7.719  1.00  0.00           C  
ATOM   2467  CD1 LEU B 932      39.897  14.318   7.225  1.00  0.00           C  
ATOM   2468  CD2 LEU B 932      41.082  12.208   7.858  1.00  0.00           C  
ATOM   2469  N   LYS B 933      44.694  13.384   4.547  1.00  0.00           N  
ATOM   2470  CA  LYS B 933      45.559  13.892   3.475  1.00  0.00           C  
ATOM   2471  C   LYS B 933      44.739  14.111   2.203  1.00  0.00           C  
ATOM   2472  O   LYS B 933      43.806  13.351   1.901  1.00  0.00           O  
ATOM   2473  CB  LYS B 933      46.699  12.910   3.170  1.00  0.00           C  
ATOM   2474  CG  LYS B 933      47.442  12.389   4.405  1.00  0.00           C  
ATOM   2475  CD  LYS B 933      48.168  13.511   5.107  1.00  0.00           C  
ATOM   2476  CE  LYS B 933      48.705  13.110   6.485  1.00  0.00           C  
ATOM   2477  NZ  LYS B 933      49.934  12.268   6.457  1.00  0.00           N  
ATOM   2478  N   GLU B 934      45.055  15.186   1.488  1.00  0.00           N  
ATOM   2479  CA  GLU B 934      44.387  15.457   0.225  1.00  0.00           C  
ATOM   2480  C   GLU B 934      45.202  14.655  -0.784  1.00  0.00           C  
ATOM   2481  O   GLU B 934      46.436  14.746  -0.851  1.00  0.00           O  
ATOM   2482  CB  GLU B 934      44.421  16.938  -0.139  1.00  0.00           C  
ATOM   2483  CG  GLU B 934      43.757  17.211  -1.475  1.00  0.00           C  
ATOM   2484  CD  GLU B 934      42.329  16.690  -1.558  1.00  0.00           C  
ATOM   2485  OE1 GLU B 934      41.501  17.063  -0.712  1.00  0.00           O  
ATOM   2486  OE2 GLU B 934      42.022  15.906  -2.472  1.00  0.00           O  
ATOM   2487  N   VAL B 935      44.510  13.898  -1.602  1.00  0.00           N  
ATOM   2488  CA  VAL B 935      45.224  13.031  -2.491  1.00  0.00           C  
ATOM   2489  C   VAL B 935      44.506  13.048  -3.840  1.00  0.00           C  
ATOM   2490  O   VAL B 935      44.808  12.263  -4.732  1.00  0.00           O  
ATOM   2491  CB  VAL B 935      45.260  11.670  -1.743  1.00  0.00           C  
ATOM   2492  CG1 VAL B 935      44.322  10.701  -2.354  1.00  0.00           C  
ATOM   2493  CG2 VAL B 935      46.685  11.208  -1.556  1.00  0.00           C  
ATOM   2494  N   GLY B 936      43.584  13.997  -3.976  1.00  0.00           N  
ATOM   2495  CA  GLY B 936      42.809  14.153  -5.191  1.00  0.00           C  
ATOM   2496  C   GLY B 936      43.677  14.415  -6.409  1.00  0.00           C  
ATOM   2497  O   GLY B 936      43.422  13.858  -7.491  1.00  0.00           O  
ATOM   2498  N   PRO B 937      44.700  15.281  -6.279  1.00  0.00           N  
ATOM   2499  CA  PRO B 937      45.588  15.582  -7.413  1.00  0.00           C  
ATOM   2500  C   PRO B 937      46.362  14.371  -7.925  1.00  0.00           C  
ATOM   2501  O   PRO B 937      47.032  14.458  -8.957  1.00  0.00           O  
ATOM   2502  CB  PRO B 937      46.516  16.683  -6.862  1.00  0.00           C  
ATOM   2503  CG  PRO B 937      46.454  16.507  -5.374  1.00  0.00           C  
ATOM   2504  CD  PRO B 937      44.997  16.160  -5.132  1.00  0.00           C  
ATOM   2505  N   LEU B 938      46.274  13.254  -7.198  1.00  0.00           N  
ATOM   2506  CA  LEU B 938      46.933  12.007  -7.578  1.00  0.00           C  
ATOM   2507  C   LEU B 938      45.990  11.199  -8.447  1.00  0.00           C  
ATOM   2508  O   LEU B 938      46.428  10.326  -9.176  1.00  0.00           O  
ATOM   2509  CB  LEU B 938      47.322  11.183  -6.337  1.00  0.00           C  
ATOM   2510  CG  LEU B 938      48.628  11.606  -5.655  1.00  0.00           C  
ATOM   2511  CD1 LEU B 938      49.053  10.617  -4.541  1.00  0.00           C  
ATOM   2512  CD2 LEU B 938      49.711  11.662  -6.714  1.00  0.00           C  
ATOM   2513  N   PHE B 939      44.698  11.504  -8.381  1.00  0.00           N  
ATOM   2514  CA  PHE B 939      43.706  10.769  -9.156  1.00  0.00           C  
ATOM   2515  C   PHE B 939      42.946  11.651 -10.159  1.00  0.00           C  
ATOM   2516  O   PHE B 939      41.760  11.425 -10.425  1.00  0.00           O  
ATOM   2517  CB  PHE B 939      42.721  10.054  -8.215  1.00  0.00           C  
ATOM   2518  CG  PHE B 939      43.390   9.135  -7.206  1.00  0.00           C  
ATOM   2519  CD1 PHE B 939      43.914   9.639  -6.012  1.00  0.00           C  
ATOM   2520  CD2 PHE B 939      43.521   7.766  -7.461  1.00  0.00           C  
ATOM   2521  CE1 PHE B 939      44.559   8.788  -5.085  1.00  0.00           C  
ATOM   2522  CE2 PHE B 939      44.162   6.912  -6.546  1.00  0.00           C  
ATOM   2523  CZ  PHE B 939      44.682   7.424  -5.354  1.00  0.00           C  
ATOM   2524  N   ARG B 940      43.620  12.650 -10.732  1.00  0.00           N  
ATOM   2525  CA  ARG B 940      42.955  13.523 -11.704  1.00  0.00           C  
ATOM   2526  C   ARG B 940      42.696  12.820 -13.056  1.00  0.00           C  
ATOM   2527  O   ARG B 940      41.959  13.323 -13.913  1.00  0.00           O  
ATOM   2528  CB  ARG B 940      43.772  14.807 -11.940  1.00  0.00           C  
ATOM   2529  CG  ARG B 940      43.889  15.768 -10.738  1.00  0.00           C  
ATOM   2530  CD  ARG B 940      44.189  17.207 -11.245  1.00  0.00           C  
ATOM   2531  NE  ARG B 940      44.657  18.182 -10.237  1.00  0.00           N  
ATOM   2532  CZ  ARG B 940      45.941  18.406  -9.923  1.00  0.00           C  
ATOM   2533  NH1 ARG B 940      46.919  17.718 -10.528  1.00  0.00           N  
ATOM   2534  NH2 ARG B 940      46.254  19.340  -9.020  1.00  0.00           N  
ATOM   2535  N   GLN B 941      43.314  11.653 -13.226  1.00  0.00           N  
ATOM   2536  CA  GLN B 941      43.179  10.820 -14.423  1.00  0.00           C  
ATOM   2537  C   GLN B 941      43.292   9.390 -13.888  1.00  0.00           C  
ATOM   2538  O   GLN B 941      44.354   8.754 -13.980  1.00  0.00           O  
ATOM   2539  CB  GLN B 941      44.327  11.114 -15.391  1.00  0.00           C  
ATOM   2540  CG  GLN B 941      44.508  12.608 -15.690  1.00  0.00           C  
ATOM   2541  CD  GLN B 941      45.861  12.914 -16.316  1.00  0.00           C  
ATOM   2542  OE1 GLN B 941      46.125  12.555 -17.472  1.00  0.00           O  
ATOM   2543  NE2 GLN B 941      46.737  13.567 -15.546  1.00  0.00           N  
ATOM   2544  N   SER B 942      42.206   8.894 -13.306  1.00  0.00           N  
ATOM   2545  CA  SER B 942      42.215   7.568 -12.715  1.00  0.00           C  
ATOM   2546  C   SER B 942      41.082   6.720 -13.281  1.00  0.00           C  
ATOM   2547  O   SER B 942      40.022   7.242 -13.647  1.00  0.00           O  
ATOM   2548  CB  SER B 942      42.054   7.695 -11.202  1.00  0.00           C  
ATOM   2549  OG  SER B 942      41.674   6.458 -10.628  1.00  0.00           O  
ATOM   2550  N   GLY B 943      41.334   5.412 -13.340  1.00  0.00           N  
ATOM   2551  CA  GLY B 943      40.373   4.448 -13.839  1.00  0.00           C  
ATOM   2552  C   GLY B 943      39.075   4.421 -13.052  1.00  0.00           C  
ATOM   2553  O   GLY B 943      38.021   3.995 -13.541  1.00  0.00           O  
ATOM   2554  N   PHE B 944      39.156   4.914 -11.826  1.00  0.00           N  
ATOM   2555  CA  PHE B 944      38.039   4.935 -10.892  1.00  0.00           C  
ATOM   2556  C   PHE B 944      37.314   6.295 -10.918  1.00  0.00           C  
ATOM   2557  O   PHE B 944      37.837   7.299 -10.433  1.00  0.00           O  
ATOM   2558  CB  PHE B 944      38.681   4.658  -9.524  1.00  0.00           C  
ATOM   2559  CG  PHE B 944      37.737   4.212  -8.463  1.00  0.00           C  
ATOM   2560  CD1 PHE B 944      36.721   3.314  -8.740  1.00  0.00           C  
ATOM   2561  CD2 PHE B 944      37.885   4.675  -7.161  1.00  0.00           C  
ATOM   2562  CE1 PHE B 944      35.855   2.877  -7.721  1.00  0.00           C  
ATOM   2563  CE2 PHE B 944      37.036   4.253  -6.137  1.00  0.00           C  
ATOM   2564  CZ  PHE B 944      36.015   3.351  -6.412  1.00  0.00           C  
ATOM   2565  N   ARG B 945      36.113   6.305 -11.495  1.00  0.00           N  
ATOM   2566  CA  ARG B 945      35.281   7.503 -11.640  1.00  0.00           C  
ATOM   2567  C   ARG B 945      35.190   8.350 -10.368  1.00  0.00           C  
ATOM   2568  O   ARG B 945      35.417   9.562 -10.400  1.00  0.00           O  
ATOM   2569  CB  ARG B 945      33.877   7.066 -12.060  1.00  0.00           C  
ATOM   2570  CG  ARG B 945      32.980   8.176 -12.614  1.00  0.00           C  
ATOM   2571  CD  ARG B 945      33.057   8.300 -14.149  1.00  0.00           C  
ATOM   2572  NE  ARG B 945      32.613   7.089 -14.847  1.00  0.00           N  
ATOM   2573  CZ  ARG B 945      32.373   7.019 -16.159  1.00  0.00           C  
ATOM   2574  NH1 ARG B 945      32.529   8.094 -16.927  1.00  0.00           N  
ATOM   2575  NH2 ARG B 945      31.985   5.869 -16.713  1.00  0.00           N  
ATOM   2576  N   VAL B 946      34.856   7.704  -9.253  1.00  0.00           N  
ATOM   2577  CA  VAL B 946      34.688   8.398  -7.984  1.00  0.00           C  
ATOM   2578  C   VAL B 946      35.868   9.248  -7.631  1.00  0.00           C  
ATOM   2579  O   VAL B 946      35.685  10.398  -7.303  1.00  0.00           O  
ATOM   2580  CB  VAL B 946      34.413   7.427  -6.817  1.00  0.00           C  
ATOM   2581  CG1 VAL B 946      34.509   8.166  -5.513  1.00  0.00           C  
ATOM   2582  CG2 VAL B 946      33.016   6.837  -6.948  1.00  0.00           C  
ATOM   2583  N   PHE B 947      37.080   8.718  -7.687  1.00  0.00           N  
ATOM   2584  CA  PHE B 947      38.221   9.560  -7.331  1.00  0.00           C  
ATOM   2585  C   PHE B 947      38.503  10.542  -8.430  1.00  0.00           C  
ATOM   2586  O   PHE B 947      39.121  11.558  -8.211  1.00  0.00           O  
ATOM   2587  CB  PHE B 947      39.486   8.741  -7.122  1.00  0.00           C  
ATOM   2588  CG  PHE B 947      39.479   7.887  -5.885  1.00  0.00           C  
ATOM   2589  CD1 PHE B 947      38.318   7.706  -5.141  1.00  0.00           C  
ATOM   2590  CD2 PHE B 947      40.643   7.237  -5.488  1.00  0.00           C  
ATOM   2591  CE1 PHE B 947      38.311   6.892  -4.026  1.00  0.00           C  
ATOM   2592  CE2 PHE B 947      40.646   6.422  -4.371  1.00  0.00           C  
ATOM   2593  CZ  PHE B 947      39.476   6.245  -3.636  1.00  0.00           C  
ATOM   2594  N   GLN B 948      38.043  10.207  -9.629  1.00  0.00           N  
ATOM   2595  CA  GLN B 948      38.259  11.002 -10.844  1.00  0.00           C  
ATOM   2596  C   GLN B 948      37.387  12.251 -10.944  1.00  0.00           C  
ATOM   2597  O   GLN B 948      37.898  13.347 -11.206  1.00  0.00           O  
ATOM   2598  CB  GLN B 948      38.033  10.091 -12.063  1.00  0.00           C  
ATOM   2599  CG  GLN B 948      38.717  10.526 -13.331  1.00  0.00           C  
ATOM   2600  CD  GLN B 948      38.205  11.865 -13.829  1.00  0.00           C  
ATOM   2601  OE1 GLN B 948      36.998  12.049 -14.033  1.00  0.00           O  
ATOM   2602  NE2 GLN B 948      39.123  12.810 -14.030  1.00  0.00           N  
ATOM   2603  N   GLU B 949      36.080  12.084 -10.726  1.00  0.00           N  
ATOM   2604  CA  GLU B 949      35.149  13.209 -10.799  1.00  0.00           C  
ATOM   2605  C   GLU B 949      34.733  13.833  -9.456  1.00  0.00           C  
ATOM   2606  O   GLU B 949      33.675  14.495  -9.358  1.00  0.00           O  
ATOM   2607  CB  GLU B 949      33.906  12.824 -11.615  1.00  0.00           C  
ATOM   2608  CG  GLU B 949      33.197  11.563 -11.181  1.00  0.00           C  
ATOM   2609  CD  GLU B 949      31.975  11.264 -12.057  1.00  0.00           C  
ATOM   2610  OE1 GLU B 949      32.065  11.396 -13.312  1.00  0.00           O  
ATOM   2611  OE2 GLU B 949      30.928  10.880 -11.481  1.00  0.00           O  
ATOM   2612  N   ALA B 950      35.560  13.631  -8.427  1.00  0.00           N  
ATOM   2613  CA  ALA B 950      35.293  14.231  -7.121  1.00  0.00           C  
ATOM   2614  C   ALA B 950      36.204  15.453  -6.996  1.00  0.00           C  
ATOM   2615  O   ALA B 950      37.294  15.498  -7.579  1.00  0.00           O  
ATOM   2616  CB  ALA B 950      35.574  13.241  -6.006  1.00  0.00           C  
ATOM   2617  N   GLU B 951      35.744  16.457  -6.259  1.00  0.00           N  
ATOM   2618  CA  GLU B 951      36.521  17.687  -6.048  1.00  0.00           C  
ATOM   2619  C   GLU B 951      37.732  17.443  -5.128  1.00  0.00           C  
ATOM   2620  O   GLU B 951      38.771  18.109  -5.232  1.00  0.00           O  
ATOM   2621  CB  GLU B 951      35.619  18.761  -5.425  1.00  0.00           C  
ATOM   2622  CG  GLU B 951      36.319  20.087  -5.141  1.00  0.00           C  
ATOM   2623  CD  GLU B 951      35.404  21.137  -4.505  1.00  0.00           C  
ATOM   2624  OE1 GLU B 951      35.829  22.314  -4.448  1.00  0.00           O  
ATOM   2625  OE2 GLU B 951      34.277  20.791  -4.059  1.00  0.00           O  
ATOM   2626  N   SER B 957      37.577  16.496  -4.212  1.00  0.00           N  
ATOM   2627  CA  SER B 957      38.648  16.158  -3.297  1.00  0.00           C  
ATOM   2628  C   SER B 957      38.595  14.675  -2.971  1.00  0.00           C  
ATOM   2629  O   SER B 957      37.529  14.052  -3.032  1.00  0.00           O  
ATOM   2630  CB  SER B 957      38.510  16.960  -2.003  1.00  0.00           C  
ATOM   2631  OG  SER B 957      39.305  16.401  -0.974  1.00  0.00           O  
ATOM   2632  N   VAL B 958      39.755  14.107  -2.663  1.00  0.00           N  
ATOM   2633  CA  VAL B 958      39.800  12.716  -2.256  1.00  0.00           C  
ATOM   2634  C   VAL B 958      40.645  12.729  -1.000  1.00  0.00           C  
ATOM   2635  O   VAL B 958      41.864  13.010  -1.054  1.00  0.00           O  
ATOM   2636  CB  VAL B 958      40.567  11.793  -3.222  1.00  0.00           C  
ATOM   2637  CG1 VAL B 958      40.289  10.343  -2.827  1.00  0.00           C  
ATOM   2638  CG2 VAL B 958      40.199  12.091  -4.682  1.00  0.00           C  
ATOM   2639  N   LYS B 959      40.019  12.427   0.130  1.00  0.00           N  
ATOM   2640  CA  LYS B 959      40.747  12.412   1.392  1.00  0.00           C  
ATOM   2641  C   LYS B 959      41.124  10.982   1.708  1.00  0.00           C  
ATOM   2642  O   LYS B 959      40.304  10.063   1.544  1.00  0.00           O  
ATOM   2643  CB  LYS B 959      39.862  12.950   2.521  1.00  0.00           C  
ATOM   2644  CG  LYS B 959      39.534  14.413   2.400  1.00  0.00           C  
ATOM   2645  CD  LYS B 959      40.779  15.281   2.608  1.00  0.00           C  
ATOM   2646  CE  LYS B 959      40.455  16.778   2.531  1.00  0.00           C  
ATOM   2647  NZ  LYS B 959      41.638  17.571   2.970  1.00  0.00           N  
ATOM   2648  N   ALA B 960      42.361  10.794   2.149  1.00  0.00           N  
ATOM   2649  CA  ALA B 960      42.826   9.471   2.543  1.00  0.00           C  
ATOM   2650  C   ALA B 960      43.461   9.532   3.936  1.00  0.00           C  
ATOM   2651  O   ALA B 960      43.848  10.588   4.431  1.00  0.00           O  
ATOM   2652  CB  ALA B 960      43.849   8.960   1.548  1.00  0.00           C  
ATOM   2653  N   LEU B 961      43.571   8.380   4.569  1.00  0.00           N  
ATOM   2654  CA  LEU B 961      44.190   8.319   5.865  1.00  0.00           C  
ATOM   2655  C   LEU B 961      44.741   6.904   5.944  1.00  0.00           C  
ATOM   2656  O   LEU B 961      44.273   6.009   5.224  1.00  0.00           O  
ATOM   2657  CB  LEU B 961      43.124   8.600   6.940  1.00  0.00           C  
ATOM   2658  CG  LEU B 961      42.559   7.640   7.997  1.00  0.00           C  
ATOM   2659  CD1 LEU B 961      41.199   8.179   8.356  1.00  0.00           C  
ATOM   2660  CD2 LEU B 961      42.404   6.234   7.509  1.00  0.00           C  
ATOM   2661  N   ALA B 962      45.724   6.713   6.820  1.00  0.00           N  
ATOM   2662  CA  ALA B 962      46.332   5.411   7.014  1.00  0.00           C  
ATOM   2663  C   ALA B 962      46.003   4.790   8.385  1.00  0.00           C  
ATOM   2664  O   ALA B 962      46.226   5.430   9.416  1.00  0.00           O  
ATOM   2665  CB  ALA B 962      47.854   5.535   6.839  1.00  0.00           C  
ATOM   2666  N   LEU B 963      45.473   3.565   8.394  1.00  0.00           N  
ATOM   2667  CA  LEU B 963      45.194   2.861   9.652  1.00  0.00           C  
ATOM   2668  C   LEU B 963      46.356   1.894   9.839  1.00  0.00           C  
ATOM   2669  O   LEU B 963      46.678   1.138   8.929  1.00  0.00           O  
ATOM   2670  CB  LEU B 963      43.884   2.062   9.569  1.00  0.00           C  
ATOM   2671  CG  LEU B 963      42.579   2.842   9.339  1.00  0.00           C  
ATOM   2672  CD1 LEU B 963      41.388   1.888   9.211  1.00  0.00           C  
ATOM   2673  CD2 LEU B 963      42.364   3.832  10.498  1.00  0.00           C  
ATOM   2674  N   PRO B 964      46.983   1.881  11.023  1.00  0.00           N  
ATOM   2675  CA  PRO B 964      48.120   1.011  11.352  1.00  0.00           C  
ATOM   2676  C   PRO B 964      47.767  -0.469  11.540  1.00  0.00           C  
ATOM   2677  O   PRO B 964      48.641  -1.304  11.679  1.00  0.00           O  
ATOM   2678  CB  PRO B 964      48.652   1.638  12.629  1.00  0.00           C  
ATOM   2679  CG  PRO B 964      47.379   1.981  13.331  1.00  0.00           C  
ATOM   2680  CD  PRO B 964      46.515   2.595  12.225  1.00  0.00           C  
ATOM   2681  N   LYS B 973      46.486  -0.792  11.551  1.00  0.00           N  
ATOM   2682  CA  LYS B 973      46.056  -2.169  11.753  1.00  0.00           C  
ATOM   2683  C   LYS B 973      44.949  -2.428  10.746  1.00  0.00           C  
ATOM   2684  O   LYS B 973      44.404  -1.478  10.175  1.00  0.00           O  
ATOM   2685  CB  LYS B 973      45.499  -2.365  13.172  1.00  0.00           C  
ATOM   2686  CG  LYS B 973      46.362  -1.835  14.326  1.00  0.00           C  
ATOM   2687  CD  LYS B 973      45.611  -1.983  15.677  1.00  0.00           C  
ATOM   2688  CE  LYS B 973      46.437  -1.494  16.889  1.00  0.00           C  
ATOM   2689  NZ  LYS B 973      45.662  -1.488  18.193  1.00  0.00           N  
ATOM   2690  N   ALA B 974      44.598  -3.698  10.551  1.00  0.00           N  
ATOM   2691  CA  ALA B 974      43.560  -4.057   9.593  1.00  0.00           C  
ATOM   2692  C   ALA B 974      42.148  -3.978  10.157  1.00  0.00           C  
ATOM   2693  O   ALA B 974      41.932  -4.123  11.367  1.00  0.00           O  
ATOM   2694  CB  ALA B 974      43.818  -5.445   9.072  1.00  0.00           C  
ATOM   2695  N   LEU B 975      41.187  -3.745   9.271  1.00  0.00           N  
ATOM   2696  CA  LEU B 975      39.790  -3.677   9.665  1.00  0.00           C  
ATOM   2697  C   LEU B 975      39.122  -4.995   9.276  1.00  0.00           C  
ATOM   2698  O   LEU B 975      39.475  -5.601   8.257  1.00  0.00           O  
ATOM   2699  CB  LEU B 975      39.071  -2.562   8.918  1.00  0.00           C  
ATOM   2700  CG  LEU B 975      39.525  -1.121   9.046  1.00  0.00           C  
ATOM   2701  CD1 LEU B 975      38.851  -0.321   7.959  1.00  0.00           C  
ATOM   2702  CD2 LEU B 975      39.170  -0.574  10.411  1.00  0.00           C  
ATOM   2703  N   SER B 976      38.165  -5.445  10.082  1.00  0.00           N  
ATOM   2704  CA  SER B 976      37.417  -6.645   9.741  1.00  0.00           C  
ATOM   2705  C   SER B 976      36.389  -6.175   8.708  1.00  0.00           C  
ATOM   2706  O   SER B 976      36.204  -4.971   8.518  1.00  0.00           O  
ATOM   2707  CB  SER B 976      36.691  -7.185  10.966  1.00  0.00           C  
ATOM   2708  OG  SER B 976      35.564  -6.376  11.257  1.00  0.00           O  
ATOM   2709  N   ARG B 977      35.712  -7.106   8.045  1.00  0.00           N  
ATOM   2710  CA  ARG B 977      34.712  -6.727   7.050  1.00  0.00           C  
ATOM   2711  C   ARG B 977      33.558  -5.949   7.681  1.00  0.00           C  
ATOM   2712  O   ARG B 977      33.092  -4.964   7.109  1.00  0.00           O  
ATOM   2713  CB  ARG B 977      34.163  -7.980   6.358  1.00  0.00           C  
ATOM   2714  CG  ARG B 977      35.229  -8.904   5.725  1.00  0.00           C  
ATOM   2715  CD  ARG B 977      36.299  -8.096   4.953  1.00  0.00           C  
ATOM   2716  NE  ARG B 977      37.042  -8.879   3.958  1.00  0.00           N  
ATOM   2717  CZ  ARG B 977      38.164  -8.470   3.371  1.00  0.00           C  
ATOM   2718  NH1 ARG B 977      38.682  -7.286   3.687  1.00  0.00           N  
ATOM   2719  NH2 ARG B 977      38.758  -9.237   2.456  1.00  0.00           N  
ATOM   2720  N   LYS B 978      33.091  -6.391   8.850  1.00  0.00           N  
ATOM   2721  CA  LYS B 978      31.988  -5.701   9.523  1.00  0.00           C  
ATOM   2722  C   LYS B 978      32.419  -4.252   9.773  1.00  0.00           C  
ATOM   2723  O   LYS B 978      31.692  -3.297   9.469  1.00  0.00           O  
ATOM   2724  CB  LYS B 978      31.660  -6.337  10.888  1.00  0.00           C  
ATOM   2725  CG  LYS B 978      31.073  -7.750  10.875  1.00  0.00           C  
ATOM   2726  CD  LYS B 978      32.105  -8.809  11.356  1.00  0.00           C  
ATOM   2727  CE  LYS B 978      32.568  -8.600  12.819  1.00  0.00           C  
ATOM   2728  NZ  LYS B 978      33.549  -9.649  13.262  1.00  0.00           N  
ATOM   2729  N   GLU B 979      33.614  -4.095  10.334  1.00  0.00           N  
ATOM   2730  CA  GLU B 979      34.138  -2.763  10.631  1.00  0.00           C  
ATOM   2731  C   GLU B 979      34.206  -1.866   9.397  1.00  0.00           C  
ATOM   2732  O   GLU B 979      33.863  -0.676   9.470  1.00  0.00           O  
ATOM   2733  CB  GLU B 979      35.527  -2.860  11.273  1.00  0.00           C  
ATOM   2734  CG  GLU B 979      35.511  -3.527  12.635  1.00  0.00           C  
ATOM   2735  CD  GLU B 979      36.895  -3.823  13.170  1.00  0.00           C  
ATOM   2736  OE1 GLU B 979      37.014  -4.404  14.274  1.00  0.00           O  
ATOM   2737  OE2 GLU B 979      37.875  -3.482  12.487  1.00  0.00           O  
ATOM   2738  N   VAL B 980      34.654  -2.433   8.273  1.00  0.00           N  
ATOM   2739  CA  VAL B 980      34.742  -1.672   7.035  1.00  0.00           C  
ATOM   2740  C   VAL B 980      33.323  -1.247   6.662  1.00  0.00           C  
ATOM   2741  O   VAL B 980      33.102  -0.144   6.143  1.00  0.00           O  
ATOM   2742  CB  VAL B 980      35.363  -2.511   5.847  1.00  0.00           C  
ATOM   2743  CG1 VAL B 980      35.217  -1.750   4.539  1.00  0.00           C  
ATOM   2744  CG2 VAL B 980      36.830  -2.779   6.083  1.00  0.00           C  
ATOM   2745  N   ALA B 981      32.357  -2.120   6.942  1.00  0.00           N  
ATOM   2746  CA  ALA B 981      30.959  -1.832   6.629  1.00  0.00           C  
ATOM   2747  C   ALA B 981      30.453  -0.700   7.523  1.00  0.00           C  
ATOM   2748  O   ALA B 981      29.744   0.197   7.065  1.00  0.00           O  
ATOM   2749  CB  ALA B 981      30.116  -3.073   6.827  1.00  0.00           C  
ATOM   2750  N   GLU B 982      30.840  -0.749   8.796  1.00  0.00           N  
ATOM   2751  CA  GLU B 982      30.435   0.258   9.768  1.00  0.00           C  
ATOM   2752  C   GLU B 982      30.990   1.616   9.414  1.00  0.00           C  
ATOM   2753  O   GLU B 982      30.246   2.612   9.354  1.00  0.00           O  
ATOM   2754  CB  GLU B 982      30.914  -0.120  11.171  1.00  0.00           C  
ATOM   2755  CG  GLU B 982      30.296   0.732  12.276  1.00  0.00           C  
ATOM   2756  CD  GLU B 982      30.752   0.315  13.665  1.00  0.00           C  
ATOM   2757  OE1 GLU B 982      30.884  -0.916  13.884  1.00  0.00           O  
ATOM   2758  OE2 GLU B 982      30.965   1.210  14.531  1.00  0.00           O  
ATOM   2759  N   LEU B 983      32.301   1.661   9.193  1.00  0.00           N  
ATOM   2760  CA  LEU B 983      32.958   2.916   8.816  1.00  0.00           C  
ATOM   2761  C   LEU B 983      32.323   3.436   7.517  1.00  0.00           C  
ATOM   2762  O   LEU B 983      32.288   4.649   7.255  1.00  0.00           O  
ATOM   2763  CB  LEU B 983      34.462   2.688   8.608  1.00  0.00           C  
ATOM   2764  CG  LEU B 983      35.246   2.267   9.847  1.00  0.00           C  
ATOM   2765  CD1 LEU B 983      36.638   1.813   9.497  1.00  0.00           C  
ATOM   2766  CD2 LEU B 983      35.297   3.457  10.767  1.00  0.00           C  
ATOM   2767  N   GLU B 984      31.821   2.513   6.702  1.00  0.00           N  
ATOM   2768  CA  GLU B 984      31.196   2.908   5.454  1.00  0.00           C  
ATOM   2769  C   GLU B 984      29.887   3.616   5.794  1.00  0.00           C  
ATOM   2770  O   GLU B 984      29.580   4.690   5.257  1.00  0.00           O  
ATOM   2771  CB  GLU B 984      30.948   1.686   4.559  1.00  0.00           C  
ATOM   2772  CG  GLU B 984      30.939   2.046   3.080  1.00  0.00           C  
ATOM   2773  CD  GLU B 984      30.888   0.834   2.154  1.00  0.00           C  
ATOM   2774  OE1 GLU B 984      31.690  -0.128   2.333  1.00  0.00           O  
ATOM   2775  OE2 GLU B 984      30.044   0.858   1.227  1.00  0.00           O  
ATOM   2776  N   GLU B 985      29.129   3.005   6.702  1.00  0.00           N  
ATOM   2777  CA  GLU B 985      27.851   3.559   7.169  1.00  0.00           C  
ATOM   2778  C   GLU B 985      28.097   4.954   7.794  1.00  0.00           C  
ATOM   2779  O   GLU B 985      27.328   5.902   7.577  1.00  0.00           O  
ATOM   2780  CB  GLU B 985      27.204   2.592   8.188  1.00  0.00           C  
ATOM   2781  CG  GLU B 985      25.912   1.861   7.708  1.00  0.00           C  
ATOM   2782  CD  GLU B 985      26.130   0.849   6.556  1.00  0.00           C  
ATOM   2783  OE1 GLU B 985      26.600   1.240   5.449  1.00  0.00           O  
ATOM   2784  OE2 GLU B 985      25.811  -0.348   6.763  1.00  0.00           O  
ATOM   2785  N   VAL B 986      29.186   5.066   8.552  1.00  0.00           N  
ATOM   2786  CA  VAL B 986      29.575   6.333   9.154  1.00  0.00           C  
ATOM   2787  C   VAL B 986      29.854   7.405   8.083  1.00  0.00           C  
ATOM   2788  O   VAL B 986      29.449   8.552   8.231  1.00  0.00           O  
ATOM   2789  CB  VAL B 986      30.828   6.155  10.033  1.00  0.00           C  
ATOM   2790  CG1 VAL B 986      31.315   7.493  10.506  1.00  0.00           C  
ATOM   2791  CG2 VAL B 986      30.511   5.275  11.213  1.00  0.00           C  
ATOM   2792  N   ALA B 987      30.541   7.036   7.007  1.00  0.00           N  
ATOM   2793  CA  ALA B 987      30.837   7.993   5.944  1.00  0.00           C  
ATOM   2794  C   ALA B 987      29.569   8.467   5.241  1.00  0.00           C  
ATOM   2795  O   ALA B 987      29.472   9.626   4.820  1.00  0.00           O  
ATOM   2796  CB  ALA B 987      31.778   7.368   4.925  1.00  0.00           C  
ATOM   2797  N   LYS B 988      28.607   7.557   5.103  1.00  0.00           N  
ATOM   2798  CA  LYS B 988      27.345   7.865   4.432  1.00  0.00           C  
ATOM   2799  C   LYS B 988      26.466   8.791   5.259  1.00  0.00           C  
ATOM   2800  O   LYS B 988      25.786   9.674   4.707  1.00  0.00           O  
ATOM   2801  CB  LYS B 988      26.585   6.567   4.118  1.00  0.00           C  
ATOM   2802  CG  LYS B 988      27.133   5.771   2.932  1.00  0.00           C  
ATOM   2803  CD  LYS B 988      26.382   4.442   2.799  1.00  0.00           C  
ATOM   2804  CE  LYS B 988      26.921   3.580   1.666  1.00  0.00           C  
ATOM   2805  NZ  LYS B 988      26.291   2.225   1.643  1.00  0.00           N  
ATOM   2806  N   ARG B 989      26.480   8.582   6.577  1.00  0.00           N  
ATOM   2807  CA  ARG B 989      25.693   9.406   7.477  1.00  0.00           C  
ATOM   2808  C   ARG B 989      26.233  10.822   7.495  1.00  0.00           C  
ATOM   2809  O   ARG B 989      25.623  11.699   8.087  1.00  0.00           O  
ATOM   2810  CB  ARG B 989      25.666   8.773   8.871  1.00  0.00           C  
ATOM   2811  CG  ARG B 989      24.915   7.446   8.852  1.00  0.00           C  
ATOM   2812  CD  ARG B 989      24.708   6.825  10.226  1.00  0.00           C  
ATOM   2813  NE  ARG B 989      25.916   6.200  10.765  1.00  0.00           N  
ATOM   2814  CZ  ARG B 989      25.922   5.344  11.788  1.00  0.00           C  
ATOM   2815  NH1 ARG B 989      24.780   5.013  12.380  1.00  0.00           N  
ATOM   2816  NH2 ARG B 989      27.064   4.818  12.223  1.00  0.00           N  
ATOM   2817  N   HIS B 990      27.363  11.046   6.819  1.00  0.00           N  
ATOM   2818  CA  HIS B 990      27.968  12.375   6.739  1.00  0.00           C  
ATOM   2819  C   HIS B 990      28.033  12.897   5.309  1.00  0.00           C  
ATOM   2820  O   HIS B 990      29.018  13.521   4.918  1.00  0.00           O  
ATOM   2821  CB  HIS B 990      29.370  12.378   7.378  1.00  0.00           C  
ATOM   2822  CG  HIS B 990      29.360  12.509   8.878  1.00  0.00           C  
ATOM   2823  ND1 HIS B 990      28.960  11.491   9.719  1.00  0.00           N  
ATOM   2824  CD2 HIS B 990      29.693  13.547   9.684  1.00  0.00           C  
ATOM   2825  CE1 HIS B 990      29.046  11.894  10.976  1.00  0.00           C  
ATOM   2826  NE2 HIS B 990      29.489  13.139  10.983  1.00  0.00           N  
ATOM   2827  N   LYS B 991      26.977  12.623   4.539  1.00  0.00           N  
ATOM   2828  CA  LYS B 991      26.818  13.082   3.143  1.00  0.00           C  
ATOM   2829  C   LYS B 991      27.765  12.549   2.049  1.00  0.00           C  
ATOM   2830  O   LYS B 991      27.621  12.910   0.869  1.00  0.00           O  
ATOM   2831  CB  LYS B 991      26.844  14.614   3.109  1.00  0.00           C  
ATOM   2832  CG  LYS B 991      25.832  15.256   4.041  1.00  0.00           C  
ATOM   2833  CD  LYS B 991      26.235  16.676   4.445  1.00  0.00           C  
ATOM   2834  CE  LYS B 991      25.227  17.228   5.436  1.00  0.00           C  
ATOM   2835  NZ  LYS B 991      24.928  16.210   6.494  1.00  0.00           N  
ATOM   2836  N   ALA B 992      28.729  11.710   2.422  1.00  0.00           N  
ATOM   2837  CA  ALA B 992      29.663  11.152   1.443  1.00  0.00           C  
ATOM   2838  C   ALA B 992      29.008   9.928   0.808  1.00  0.00           C  
ATOM   2839  O   ALA B 992      28.301   9.155   1.479  1.00  0.00           O  
ATOM   2840  CB  ALA B 992      30.988  10.754   2.120  1.00  0.00           C  
ATOM   2841  N   GLN B 993      29.255   9.760  -0.489  1.00  0.00           N  
ATOM   2842  CA  GLN B 993      28.688   8.657  -1.239  1.00  0.00           C  
ATOM   2843  C   GLN B 993      29.145   7.297  -0.749  1.00  0.00           C  
ATOM   2844  O   GLN B 993      28.399   6.318  -0.847  1.00  0.00           O  
ATOM   2845  CB  GLN B 993      28.967   8.854  -2.729  1.00  0.00           C  
ATOM   2846  CG  GLN B 993      27.882   9.684  -3.458  1.00  0.00           C  
ATOM   2847  CD  GLN B 993      27.719  11.134  -2.945  1.00  0.00           C  
ATOM   2848  OE1 GLN B 993      27.383  11.369  -1.772  1.00  0.00           O  
ATOM   2849  NE2 GLN B 993      27.947  12.109  -3.834  1.00  0.00           N  
ATOM   2850  N   GLY B 994      30.349   7.236  -0.187  1.00  0.00           N  
ATOM   2851  CA  GLY B 994      30.853   5.968   0.316  1.00  0.00           C  
ATOM   2852  C   GLY B 994      32.284   6.068   0.797  1.00  0.00           C  
ATOM   2853  O   GLY B 994      32.844   7.158   0.890  1.00  0.00           O  
ATOM   2854  N   LEU B 995      32.872   4.912   1.090  1.00  0.00           N  
ATOM   2855  CA  LEU B 995      34.232   4.824   1.589  1.00  0.00           C  
ATOM   2856  C   LEU B 995      34.990   3.807   0.731  1.00  0.00           C  
ATOM   2857  O   LEU B 995      34.392   2.889   0.172  1.00  0.00           O  
ATOM   2858  CB  LEU B 995      34.208   4.351   3.044  1.00  0.00           C  
ATOM   2859  CG  LEU B 995      35.540   4.186   3.771  1.00  0.00           C  
ATOM   2860  CD1 LEU B 995      36.165   5.565   4.004  1.00  0.00           C  
ATOM   2861  CD2 LEU B 995      35.323   3.465   5.087  1.00  0.00           C  
ATOM   2862  N   ALA B 996      36.305   3.978   0.630  1.00  0.00           N  
ATOM   2863  CA  ALA B 996      37.147   3.059  -0.120  1.00  0.00           C  
ATOM   2864  C   ALA B 996      38.350   2.684   0.737  1.00  0.00           C  
ATOM   2865  O   ALA B 996      38.738   3.426   1.647  1.00  0.00           O  
ATOM   2866  CB  ALA B 996      37.602   3.710  -1.422  1.00  0.00           C  
ATOM   2867  N   TRP B 997      38.957   1.540   0.451  1.00  0.00           N  
ATOM   2868  CA  TRP B 997      40.100   1.107   1.249  1.00  0.00           C  
ATOM   2869  C   TRP B 997      41.031   0.228   0.438  1.00  0.00           C  
ATOM   2870  O   TRP B 997      40.729  -0.123  -0.693  1.00  0.00           O  
ATOM   2871  CB  TRP B 997      39.595   0.309   2.460  1.00  0.00           C  
ATOM   2872  CG  TRP B 997      38.856  -0.947   2.073  1.00  0.00           C  
ATOM   2873  CD1 TRP B 997      37.524  -1.069   1.764  1.00  0.00           C  
ATOM   2874  CD2 TRP B 997      39.430  -2.244   1.881  1.00  0.00           C  
ATOM   2875  NE1 TRP B 997      37.243  -2.372   1.386  1.00  0.00           N  
ATOM   2876  CE2 TRP B 997      38.393  -3.108   1.450  1.00  0.00           C  
ATOM   2877  CE3 TRP B 997      40.726  -2.760   2.025  1.00  0.00           C  
ATOM   2878  CZ2 TRP B 997      38.611  -4.458   1.163  1.00  0.00           C  
ATOM   2879  CZ3 TRP B 997      40.940  -4.112   1.737  1.00  0.00           C  
ATOM   2880  CH2 TRP B 997      39.884  -4.941   1.313  1.00  0.00           C  
ATOM   2881  N   ALA B 998      42.153  -0.138   1.042  1.00  0.00           N  
ATOM   2882  CA  ALA B 998      43.122  -1.003   0.407  1.00  0.00           C  
ATOM   2883  C   ALA B 998      44.228  -1.240   1.404  1.00  0.00           C  
ATOM   2884  O   ALA B 998      44.602  -0.318   2.127  1.00  0.00           O  
ATOM   2885  CB  ALA B 998      43.677  -0.345  -0.826  1.00  0.00           C  
ATOM   2886  N   ARG B 999      44.742  -2.471   1.448  1.00  0.00           N  
ATOM   2887  CA  ARG B 999      45.837  -2.813   2.342  1.00  0.00           C  
ATOM   2888  C   ARG B 999      47.146  -2.374   1.752  1.00  0.00           C  
ATOM   2889  O   ARG B 999      47.308  -2.375   0.550  1.00  0.00           O  
ATOM   2890  CB  ARG B 999      45.893  -4.317   2.590  1.00  0.00           C  
ATOM   2891  CG  ARG B 999      44.569  -4.966   2.914  1.00  0.00           C  
ATOM   2892  CD  ARG B 999      44.781  -6.393   3.395  1.00  0.00           C  
ATOM   2893  NE  ARG B 999      43.538  -7.154   3.313  1.00  0.00           N  
ATOM   2894  CZ  ARG B 999      43.031  -7.602   2.177  1.00  0.00           C  
ATOM   2895  NH1 ARG B 999      43.676  -7.367   1.039  1.00  0.00           N  
ATOM   2896  NH2 ARG B 999      41.883  -8.265   2.174  1.00  0.00           N  
ATOM   2897  N   VAL B1000      48.076  -1.970   2.591  1.00  0.00           N  
ATOM   2898  CA  VAL B1000      49.374  -1.571   2.101  1.00  0.00           C  
ATOM   2899  C   VAL B1000      50.305  -2.762   2.341  1.00  0.00           C  
ATOM   2900  O   VAL B1000      50.685  -3.091   3.472  1.00  0.00           O  
ATOM   2901  CB  VAL B1000      49.874  -0.343   2.838  1.00  0.00           C  
ATOM   2902  CG1 VAL B1000      51.306  -0.048   2.433  1.00  0.00           C  
ATOM   2903  CG2 VAL B1000      48.966   0.834   2.525  1.00  0.00           C  
ATOM   2904  N   GLU B1001      50.656  -3.413   1.250  1.00  0.00           N  
ATOM   2905  CA  GLU B1001      51.514  -4.577   1.255  1.00  0.00           C  
ATOM   2906  C   GLU B1001      52.978  -4.177   1.171  1.00  0.00           C  
ATOM   2907  O   GLU B1001      53.298  -3.035   0.821  1.00  0.00           O  
ATOM   2908  CB  GLU B1001      51.156  -5.384   0.028  1.00  0.00           C  
ATOM   2909  CG  GLU B1001      51.150  -6.808   0.275  1.00  0.00           C  
ATOM   2910  CD  GLU B1001      50.085  -7.174   1.236  1.00  0.00           C  
ATOM   2911  OE1 GLU B1001      48.893  -7.173   0.833  1.00  0.00           O  
ATOM   2912  OE2 GLU B1001      50.463  -7.456   2.394  1.00  0.00           O  
ATOM   2913  N   GLU B1002      53.875  -5.104   1.498  1.00  0.00           N  
ATOM   2914  CA  GLU B1002      55.299  -4.807   1.353  1.00  0.00           C  
ATOM   2915  C   GLU B1002      55.315  -4.790  -0.193  1.00  0.00           C  
ATOM   2916  O   GLU B1002      54.825  -5.737  -0.853  1.00  0.00           O  
ATOM   2917  CB  GLU B1002      56.156  -5.957   1.913  1.00  0.00           C  
ATOM   2918  CG  GLU B1002      57.533  -5.542   2.496  1.00  0.00           C  
ATOM   2919  CD  GLU B1002      57.525  -5.226   4.021  1.00  0.00           C  
ATOM   2920  OE1 GLU B1002      56.884  -5.968   4.807  1.00  0.00           O  
ATOM   2921  OE2 GLU B1002      58.188  -4.244   4.440  1.00  0.00           O  
ATOM   2922  N   GLY B1003      55.786  -3.693  -0.776  1.00  0.00           N  
ATOM   2923  CA  GLY B1003      55.846  -3.628  -2.224  1.00  0.00           C  
ATOM   2924  C   GLY B1003      54.588  -3.506  -3.078  1.00  0.00           C  
ATOM   2925  O   GLY B1003      54.710  -3.518  -4.302  1.00  0.00           O  
ATOM   2926  N   GLY B1004      53.398  -3.390  -2.489  1.00  0.00           N  
ATOM   2927  CA  GLY B1004      52.195  -3.249  -3.303  1.00  0.00           C  
ATOM   2928  C   GLY B1004      50.934  -2.982  -2.493  1.00  0.00           C  
ATOM   2929  O   GLY B1004      51.009  -2.508  -1.360  1.00  0.00           O  
ATOM   2930  N   PHE B1005      49.777  -3.270  -3.081  1.00  0.00           N  
ATOM   2931  CA  PHE B1005      48.492  -3.087  -2.426  1.00  0.00           C  
ATOM   2932  C   PHE B1005      47.578  -4.254  -2.749  1.00  0.00           C  
ATOM   2933  O   PHE B1005      47.645  -4.802  -3.840  1.00  0.00           O  
ATOM   2934  CB  PHE B1005      47.760  -1.833  -2.925  1.00  0.00           C  
ATOM   2935  CG  PHE B1005      48.467  -0.532  -2.644  1.00  0.00           C  
ATOM   2936  CD1 PHE B1005      49.161   0.137  -3.657  1.00  0.00           C  
ATOM   2937  CD2 PHE B1005      48.411   0.050  -1.383  1.00  0.00           C  
ATOM   2938  CE1 PHE B1005      49.781   1.358  -3.416  1.00  0.00           C  
ATOM   2939  CE2 PHE B1005      49.034   1.277  -1.136  1.00  0.00           C  
ATOM   2940  CZ  PHE B1005      49.715   1.928  -2.152  1.00  0.00           C  
ATOM   2941  N   SER B1006      46.707  -4.628  -1.820  1.00  0.00           N  
ATOM   2942  CA  SER B1006      45.744  -5.695  -2.081  1.00  0.00           C  
ATOM   2943  C   SER B1006      44.404  -5.265  -1.492  1.00  0.00           C  
ATOM   2944  O   SER B1006      44.365  -4.523  -0.519  1.00  0.00           O  
ATOM   2945  CB  SER B1006      46.201  -7.025  -1.478  1.00  0.00           C  
ATOM   2946  OG  SER B1006      46.558  -6.885  -0.123  1.00  0.00           O  
ATOM   2947  N   GLY B1007      43.309  -5.705  -2.100  1.00  0.00           N  
ATOM   2948  CA  GLY B1007      41.996  -5.376  -1.584  1.00  0.00           C  
ATOM   2949  C   GLY B1007      41.331  -4.099  -2.059  1.00  0.00           C  
ATOM   2950  O   GLY B1007      41.972  -3.177  -2.571  1.00  0.00           O  
ATOM   2951  N   GLY B1008      40.018  -4.055  -1.898  1.00  0.00           N  
ATOM   2952  CA  GLY B1008      39.269  -2.878  -2.271  1.00  0.00           C  
ATOM   2953  C   GLY B1008      39.663  -2.234  -3.572  1.00  0.00           C  
ATOM   2954  O   GLY B1008      39.459  -2.819  -4.614  1.00  0.00           O  
ATOM   2955  N   VAL B1009      40.217  -1.028  -3.518  1.00  0.00           N  
ATOM   2956  CA  VAL B1009      40.626  -0.302  -4.724  1.00  0.00           C  
ATOM   2957  C   VAL B1009      42.126  -0.376  -5.018  1.00  0.00           C  
ATOM   2958  O   VAL B1009      42.659   0.504  -5.691  1.00  0.00           O  
ATOM   2959  CB  VAL B1009      40.229   1.191  -4.606  1.00  0.00           C  
ATOM   2960  CG1 VAL B1009      38.720   1.323  -4.606  1.00  0.00           C  
ATOM   2961  CG2 VAL B1009      40.792   1.780  -3.313  1.00  0.00           C  
ATOM   2962  N   ALA B1010      42.804  -1.419  -4.536  1.00  0.00           N  
ATOM   2963  CA  ALA B1010      44.262  -1.523  -4.725  1.00  0.00           C  
ATOM   2964  C   ALA B1010      44.750  -1.379  -6.171  1.00  0.00           C  
ATOM   2965  O   ALA B1010      45.818  -0.816  -6.420  1.00  0.00           O  
ATOM   2966  CB  ALA B1010      44.786  -2.843  -4.128  1.00  0.00           C  
ATOM   2967  N   LYS B1011      43.974  -1.859  -7.133  1.00  0.00           N  
ATOM   2968  CA  LYS B1011      44.447  -1.775  -8.499  1.00  0.00           C  
ATOM   2969  C   LYS B1011      44.605  -0.351  -8.998  1.00  0.00           C  
ATOM   2970  O   LYS B1011      45.475  -0.091  -9.841  1.00  0.00           O  
ATOM   2971  CB  LYS B1011      43.576  -2.614  -9.454  1.00  0.00           C  
ATOM   2972  CG  LYS B1011      42.362  -1.929 -10.059  1.00  0.00           C  
ATOM   2973  CD  LYS B1011      41.492  -2.956 -10.763  1.00  0.00           C  
ATOM   2974  CE  LYS B1011      40.229  -2.302 -11.264  1.00  0.00           C  
ATOM   2975  NZ  LYS B1011      39.301  -3.289 -11.890  1.00  0.00           N  
ATOM   2976  N   PHE B1012      43.804   0.580  -8.476  1.00  0.00           N  
ATOM   2977  CA  PHE B1012      43.913   1.974  -8.912  1.00  0.00           C  
ATOM   2978  C   PHE B1012      44.978   2.711  -8.143  1.00  0.00           C  
ATOM   2979  O   PHE B1012      45.326   3.856  -8.473  1.00  0.00           O  
ATOM   2980  CB  PHE B1012      42.606   2.713  -8.727  1.00  0.00           C  
ATOM   2981  CG  PHE B1012      41.486   2.127  -9.497  1.00  0.00           C  
ATOM   2982  CD1 PHE B1012      40.578   1.269  -8.878  1.00  0.00           C  
ATOM   2983  CD2 PHE B1012      41.332   2.418 -10.850  1.00  0.00           C  
ATOM   2984  CE1 PHE B1012      39.518   0.707  -9.605  1.00  0.00           C  
ATOM   2985  CE2 PHE B1012      40.273   1.859 -11.588  1.00  0.00           C  
ATOM   2986  CZ  PHE B1012      39.362   1.001 -10.959  1.00  0.00           C  
ATOM   2987  N   LEU B1014      45.516   2.061  -7.124  1.00  0.00           N  
ATOM   2988  CA  LEU B1014      46.537   2.714  -6.328  1.00  0.00           C  
ATOM   2989  C   LEU B1014      47.913   2.382  -6.881  1.00  0.00           C  
ATOM   2990  O   LEU B1014      48.816   3.212  -6.851  1.00  0.00           O  
ATOM   2991  CB  LEU B1014      46.427   2.267  -4.870  1.00  0.00           C  
ATOM   2992  CG  LEU B1014      45.063   2.398  -4.188  1.00  0.00           C  
ATOM   2993  CD1 LEU B1014      45.200   2.019  -2.710  1.00  0.00           C  
ATOM   2994  CD2 LEU B1014      44.560   3.837  -4.329  1.00  0.00           C  
ATOM   2995  N   GLU B1025      48.065   1.169  -7.404  1.00  0.00           N  
ATOM   2996  CA  GLU B1025      49.353   0.726  -7.954  1.00  0.00           C  
ATOM   2997  C   GLU B1025      49.980   1.729  -8.952  1.00  0.00           C  
ATOM   2998  O   GLU B1025      51.193   1.937  -8.939  1.00  0.00           O  
ATOM   2999  CB  GLU B1025      49.197  -0.677  -8.588  1.00  0.00           C  
ATOM   3000  CG  GLU B1025      48.903  -1.785  -7.555  1.00  0.00           C  
ATOM   3001  CD  GLU B1025      50.092  -2.056  -6.609  1.00  0.00           C  
ATOM   3002  OE1 GLU B1025      51.103  -1.316  -6.663  1.00  0.00           O  
ATOM   3003  OE2 GLU B1025      50.021  -3.001  -5.803  1.00  0.00           O  
ATOM   3004  N   PRO B1026      49.171   2.343  -9.826  1.00  0.00           N  
ATOM   3005  CA  PRO B1026      49.720   3.311 -10.794  1.00  0.00           C  
ATOM   3006  C   PRO B1026      50.354   4.566 -10.152  1.00  0.00           C  
ATOM   3007  O   PRO B1026      51.094   5.299 -10.820  1.00  0.00           O  
ATOM   3008  CB  PRO B1026      48.515   3.659 -11.667  1.00  0.00           C  
ATOM   3009  CG  PRO B1026      47.731   2.399 -11.656  1.00  0.00           C  
ATOM   3010  CD  PRO B1026      47.816   1.912 -10.223  1.00  0.00           C  
ATOM   3011  N   VAL B1032      50.063   4.815  -8.868  1.00  0.00           N  
ATOM   3012  CA  VAL B1032      50.614   5.982  -8.162  1.00  0.00           C  
ATOM   3013  C   VAL B1032      51.213   5.591  -6.834  1.00  0.00           C  
ATOM   3014  O   VAL B1032      51.453   6.422  -5.979  1.00  0.00           O  
ATOM   3015  CB  VAL B1032      49.555   7.027  -7.849  1.00  0.00           C  
ATOM   3016  CG1 VAL B1032      48.890   7.498  -9.127  1.00  0.00           C  
ATOM   3017  CG2 VAL B1032      48.550   6.447  -6.914  1.00  0.00           C  
ATOM   3018  N   ARG B1033      51.486   4.313  -6.684  1.00  0.00           N  
ATOM   3019  CA  ARG B1033      52.005   3.790  -5.449  1.00  0.00           C  
ATOM   3020  C   ARG B1033      53.053   4.599  -4.696  1.00  0.00           C  
ATOM   3021  O   ARG B1033      52.913   4.779  -3.486  1.00  0.00           O  
ATOM   3022  CB  ARG B1033      52.505   2.362  -5.666  1.00  0.00           C  
ATOM   3023  CG  ARG B1033      52.976   1.679  -4.402  1.00  0.00           C  
ATOM   3024  CD  ARG B1033      53.226   0.235  -4.668  1.00  0.00           C  
ATOM   3025  NE  ARG B1033      54.287   0.076  -5.654  1.00  0.00           N  
ATOM   3026  CZ  ARG B1033      55.591   0.136  -5.383  1.00  0.00           C  
ATOM   3027  NH1 ARG B1033      56.010   0.347  -4.134  1.00  0.00           N  
ATOM   3028  NH2 ARG B1033      56.481  -0.005  -6.365  1.00  0.00           N  
ATOM   3029  N   GLU B1035      54.088   5.104  -5.365  1.00  0.00           N  
ATOM   3030  CA  GLU B1035      55.120   5.821  -4.616  1.00  0.00           C  
ATOM   3031  C   GLU B1035      54.743   7.240  -4.225  1.00  0.00           C  
ATOM   3032  O   GLU B1035      55.195   7.736  -3.188  1.00  0.00           O  
ATOM   3033  CB  GLU B1035      56.461   5.774  -5.350  1.00  0.00           C  
ATOM   3034  CG  GLU B1035      57.171   4.426  -5.185  1.00  0.00           C  
ATOM   3035  CD  GLU B1035      58.489   4.328  -5.978  1.00  0.00           C  
ATOM   3036  OE1 GLU B1035      59.369   3.537  -5.573  1.00  0.00           O  
ATOM   3037  OE2 GLU B1035      58.639   5.034  -7.006  1.00  0.00           O  
ATOM   3038  N   ALA B1036      53.901   7.879  -5.034  1.00  0.00           N  
ATOM   3039  CA  ALA B1036      53.440   9.232  -4.730  1.00  0.00           C  
ATOM   3040  C   ALA B1036      52.418   9.143  -3.579  1.00  0.00           C  
ATOM   3041  O   ALA B1036      52.378   9.984  -2.687  1.00  0.00           O  
ATOM   3042  CB  ALA B1036      52.777   9.854  -5.942  1.00  0.00           C  
ATOM   3043  N   LEU B1037      51.600   8.101  -3.627  1.00  0.00           N  
ATOM   3044  CA  LEU B1037      50.545   7.862  -2.665  1.00  0.00           C  
ATOM   3045  C   LEU B1037      51.128   7.494  -1.300  1.00  0.00           C  
ATOM   3046  O   LEU B1037      50.684   8.010  -0.272  1.00  0.00           O  
ATOM   3047  CB  LEU B1037      49.671   6.727  -3.186  1.00  0.00           C  
ATOM   3048  CG  LEU B1037      48.233   6.597  -2.733  1.00  0.00           C  
ATOM   3049  CD1 LEU B1037      48.078   5.224  -2.167  1.00  0.00           C  
ATOM   3050  CD2 LEU B1037      47.858   7.685  -1.756  1.00  0.00           C  
ATOM   3051  N   LEU B1038      52.115   6.605  -1.292  1.00  0.00           N  
ATOM   3052  CA  LEU B1038      52.734   6.190  -0.042  1.00  0.00           C  
ATOM   3053  C   LEU B1038      53.540   7.354   0.531  1.00  0.00           C  
ATOM   3054  O   LEU B1038      53.759   7.450   1.733  1.00  0.00           O  
ATOM   3055  CB  LEU B1038      53.654   4.981  -0.239  1.00  0.00           C  
ATOM   3056  CG  LEU B1038      53.042   3.603  -0.557  1.00  0.00           C  
ATOM   3057  CD1 LEU B1038      54.168   2.589  -0.714  1.00  0.00           C  
ATOM   3058  CD2 LEU B1038      52.088   3.149   0.548  1.00  0.00           C  
ATOM   3059  N   GLN B1039      53.981   8.236  -0.356  1.00  0.00           N  
ATOM   3060  CA  GLN B1039      54.747   9.426   0.012  1.00  0.00           C  
ATOM   3061  C   GLN B1039      53.793  10.285   0.850  1.00  0.00           C  
ATOM   3062  O   GLN B1039      54.017  10.518   2.033  1.00  0.00           O  
ATOM   3063  CB  GLN B1039      55.100  10.169  -1.273  1.00  0.00           C  
ATOM   3064  CG  GLN B1039      56.326  11.028  -1.289  1.00  0.00           C  
ATOM   3065  CD  GLN B1039      56.674  11.417  -2.741  1.00  0.00           C  
ATOM   3066  OE1 GLN B1039      57.061  10.559  -3.568  1.00  0.00           O  
ATOM   3067  NE2 GLN B1039      56.511  12.700  -3.065  1.00  0.00           N  
ATOM   3068  N   ALA B1052      52.713  10.702   0.190  1.00  0.00           N  
ATOM   3069  CA  ALA B1052      51.653  11.529   0.736  1.00  0.00           C  
ATOM   3070  C   ALA B1052      50.946  10.992   1.990  1.00  0.00           C  
ATOM   3071  O   ALA B1052      50.433  11.782   2.776  1.00  0.00           O  
ATOM   3072  CB  ALA B1052      50.622  11.809  -0.349  1.00  0.00           C  
ATOM   3073  N   THR B1053      50.914   9.677   2.188  1.00  0.00           N  
ATOM   3074  CA  THR B1053      50.232   9.116   3.355  1.00  0.00           C  
ATOM   3075  C   THR B1053      51.146   8.534   4.409  1.00  0.00           C  
ATOM   3076  O   THR B1053      50.697   8.184   5.487  1.00  0.00           O  
ATOM   3077  CB  THR B1053      49.294   7.978   2.971  1.00  0.00           C  
ATOM   3078  OG1 THR B1053      50.049   6.950   2.306  1.00  0.00           O  
ATOM   3079  CG2 THR B1053      48.184   8.480   2.079  1.00  0.00           C  
ATOM   3080  N   GLU B1054      52.428   8.435   4.085  1.00  0.00           N  
ATOM   3081  CA  GLU B1054      53.427   7.836   4.970  1.00  0.00           C  
ATOM   3082  C   GLU B1054      52.944   6.439   5.403  1.00  0.00           C  
ATOM   3083  O   GLU B1054      53.316   5.935   6.466  1.00  0.00           O  
ATOM   3084  CB  GLU B1054      53.666   8.720   6.211  1.00  0.00           C  
ATOM   3085  CG  GLU B1054      54.197  10.134   5.911  1.00  0.00           C  
ATOM   3086  CD  GLU B1054      54.778  10.839   7.140  1.00  0.00           C  
ATOM   3087  OE1 GLU B1054      54.049  11.014   8.154  1.00  0.00           O  
ATOM   3088  OE2 GLU B1054      55.971  11.223   7.088  1.00  0.00           O  
ATOM   3089  N   ALA B1055      52.097   5.818   4.589  1.00  0.00           N  
ATOM   3090  CA  ALA B1055      51.606   4.495   4.930  1.00  0.00           C  
ATOM   3091  C   ALA B1055      52.768   3.520   4.885  1.00  0.00           C  
ATOM   3092  O   ALA B1055      53.745   3.735   4.177  1.00  0.00           O  
ATOM   3093  CB  ALA B1055      50.537   4.083   3.975  1.00  0.00           C  
ATOM   3094  N   ARG B1056      52.656   2.451   5.657  1.00  0.00           N  
ATOM   3095  CA  ARG B1056      53.692   1.439   5.738  1.00  0.00           C  
ATOM   3096  C   ARG B1056      53.046   0.076   5.536  1.00  0.00           C  
ATOM   3097  O   ARG B1056      51.823  -0.064   5.639  1.00  0.00           O  
ATOM   3098  CB  ARG B1056      54.351   1.501   7.098  1.00  0.00           C  
ATOM   3099  CG  ARG B1056      55.071   2.803   7.345  1.00  0.00           C  
ATOM   3100  CD  ARG B1056      55.918   2.655   8.593  1.00  0.00           C  
ATOM   3101  NE  ARG B1056      56.633   1.376   8.561  1.00  0.00           N  
ATOM   3102  CZ  ARG B1056      57.506   0.969   9.479  1.00  0.00           C  
ATOM   3103  NH1 ARG B1056      58.094  -0.216   9.348  1.00  0.00           N  
ATOM   3104  NH2 ARG B1056      57.795   1.750  10.518  1.00  0.00           N  
ATOM   3105  N   PRO B1057      53.855  -0.949   5.216  1.00  0.00           N  
ATOM   3106  CA  PRO B1057      53.272  -2.280   5.019  1.00  0.00           C  
ATOM   3107  C   PRO B1057      52.573  -2.673   6.305  1.00  0.00           C  
ATOM   3108  O   PRO B1057      53.102  -2.421   7.393  1.00  0.00           O  
ATOM   3109  CB  PRO B1057      54.488  -3.143   4.703  1.00  0.00           C  
ATOM   3110  CG  PRO B1057      55.382  -2.165   3.951  1.00  0.00           C  
ATOM   3111  CD  PRO B1057      55.280  -0.934   4.826  1.00  0.00           C  
ATOM   3112  N   GLY B1058      51.387  -3.259   6.195  1.00  0.00           N  
ATOM   3113  CA  GLY B1058      50.675  -3.633   7.397  1.00  0.00           C  
ATOM   3114  C   GLY B1058      49.538  -2.661   7.674  1.00  0.00           C  
ATOM   3115  O   GLY B1058      48.635  -2.952   8.475  1.00  0.00           O  
ATOM   3116  N   ASP B1059      49.570  -1.505   7.012  1.00  0.00           N  
ATOM   3117  CA  ASP B1059      48.523  -0.504   7.161  1.00  0.00           C  
ATOM   3118  C   ASP B1059      47.337  -0.783   6.236  1.00  0.00           C  
ATOM   3119  O   ASP B1059      47.348  -1.693   5.437  1.00  0.00           O  
ATOM   3120  CB  ASP B1059      49.064   0.870   6.805  1.00  0.00           C  
ATOM   3121  CG  ASP B1059      50.092   1.370   7.795  1.00  0.00           C  
ATOM   3122  OD1 ASP B1059      50.231   0.766   8.876  1.00  0.00           O  
ATOM   3123  OD2 ASP B1059      50.748   2.393   7.501  1.00  0.00           O  
ATOM   3124  N   THR B1061      46.298   0.016   6.362  1.00  0.00           N  
ATOM   3125  CA  THR B1061      45.138  -0.074   5.491  1.00  0.00           C  
ATOM   3126  C   THR B1061      44.878   1.389   5.182  1.00  0.00           C  
ATOM   3127  O   THR B1061      44.919   2.230   6.076  1.00  0.00           O  
ATOM   3128  CB  THR B1061      43.871  -0.581   6.205  1.00  0.00           C  
ATOM   3129  OG1 THR B1061      43.955  -1.994   6.436  1.00  0.00           O  
ATOM   3130  CG2 THR B1061      42.647  -0.278   5.364  1.00  0.00           C  
ATOM   3131  N   LEU B1105      44.634   1.712   3.929  1.00  0.00           N  
ATOM   3132  CA  LEU B1105      44.355   3.089   3.573  1.00  0.00           C  
ATOM   3133  C   LEU B1105      42.848   3.202   3.451  1.00  0.00           C  
ATOM   3134  O   LEU B1105      42.173   2.277   2.977  1.00  0.00           O  
ATOM   3135  CB  LEU B1105      45.039   3.459   2.252  1.00  0.00           C  
ATOM   3136  CG  LEU B1105      46.569   3.547   2.377  1.00  0.00           C  
ATOM   3137  CD1 LEU B1105      47.235   3.527   1.006  1.00  0.00           C  
ATOM   3138  CD2 LEU B1105      46.950   4.802   3.115  1.00  0.00           C  
ATOM   3139  N   LEU B1106      42.320   4.332   3.907  1.00  0.00           N  
ATOM   3140  CA  LEU B1106      40.889   4.583   3.857  1.00  0.00           C  
ATOM   3141  C   LEU B1106      40.755   5.781   2.942  1.00  0.00           C  
ATOM   3142  O   LEU B1106      41.622   6.666   2.938  1.00  0.00           O  
ATOM   3143  CB  LEU B1106      40.373   4.904   5.263  1.00  0.00           C  
ATOM   3144  CG  LEU B1106      39.433   3.917   5.965  1.00  0.00           C  
ATOM   3145  CD1 LEU B1106      39.721   2.470   5.561  1.00  0.00           C  
ATOM   3146  CD2 LEU B1106      39.563   4.107   7.462  1.00  0.00           C  
ATOM   3147  N   PHE B1107      39.685   5.804   2.157  1.00  0.00           N  
ATOM   3148  CA  PHE B1107      39.445   6.899   1.215  1.00  0.00           C  
ATOM   3149  C   PHE B1107      37.987   7.367   1.150  1.00  0.00           C  
ATOM   3150  O   PHE B1107      37.068   6.525   1.151  1.00  0.00           O  
ATOM   3151  CB  PHE B1107      39.781   6.482  -0.244  1.00  0.00           C  
ATOM   3152  CG  PHE B1107      41.225   6.126  -0.498  1.00  0.00           C  
ATOM   3153  CD1 PHE B1107      41.660   4.822  -0.362  1.00  0.00           C  
ATOM   3154  CD2 PHE B1107      42.136   7.107  -0.905  1.00  0.00           C  
ATOM   3155  CE1 PHE B1107      42.995   4.491  -0.629  1.00  0.00           C  
ATOM   3156  CE2 PHE B1107      43.470   6.785  -1.168  1.00  0.00           C  
ATOM   3157  CZ  PHE B1107      43.891   5.467  -1.027  1.00  0.00           C  
ATOM   3158  N   VAL B1109      37.779   8.686   1.069  1.00  0.00           N  
ATOM   3159  CA  VAL B1109      36.434   9.247   0.881  1.00  0.00           C  
ATOM   3160  C   VAL B1109      36.636  10.381  -0.101  1.00  0.00           C  
ATOM   3161  O   VAL B1109      37.526  11.233   0.063  1.00  0.00           O  
ATOM   3162  CB  VAL B1109      35.738   9.830   2.162  1.00  0.00           C  
ATOM   3163  CG1 VAL B1109      34.464  10.559   1.764  1.00  0.00           C  
ATOM   3164  CG2 VAL B1109      35.337   8.706   3.119  1.00  0.00           C  
ATOM   3165  N   ALA B1110      35.807  10.360  -1.139  1.00  0.00           N  
ATOM   3166  CA  ALA B1110      35.845  11.344  -2.207  1.00  0.00           C  
ATOM   3167  C   ALA B1110      34.522  12.101  -2.274  1.00  0.00           C  
ATOM   3168  O   ALA B1110      33.483  11.627  -1.814  1.00  0.00           O  
ATOM   3169  CB  ALA B1110      36.114  10.625  -3.573  1.00  0.00           C  
ATOM   3170  N   GLY B1112      34.571  13.285  -2.865  1.00  0.00           N  
ATOM   3171  CA  GLY B1112      33.379  14.087  -3.000  1.00  0.00           C  
ATOM   3172  C   GLY B1112      33.773  15.542  -2.903  1.00  0.00           C  
ATOM   3173  O   GLY B1112      34.954  15.889  -3.058  1.00  0.00           O  
ATOM   3174  N   PRO B1113      32.802  16.431  -2.672  1.00  0.00           N  
ATOM   3175  CA  PRO B1113      33.135  17.854  -2.559  1.00  0.00           C  
ATOM   3176  C   PRO B1113      33.953  18.083  -1.293  1.00  0.00           C  
ATOM   3177  O   PRO B1113      33.802  17.346  -0.295  1.00  0.00           O  
ATOM   3178  CB  PRO B1113      31.766  18.535  -2.523  1.00  0.00           C  
ATOM   3179  CG  PRO B1113      30.872  17.489  -1.921  1.00  0.00           C  
ATOM   3180  CD  PRO B1113      31.352  16.200  -2.550  1.00  0.00           C  
ATOM   3181  N   ARG B1114      34.799  19.111  -1.326  1.00  0.00           N  
ATOM   3182  CA  ARG B1114      35.708  19.393  -0.217  1.00  0.00           C  
ATOM   3183  C   ARG B1114      35.287  19.155   1.226  1.00  0.00           C  
ATOM   3184  O   ARG B1114      35.758  18.208   1.845  1.00  0.00           O  
ATOM   3185  CB  ARG B1114      36.336  20.784  -0.356  1.00  0.00           C  
ATOM   3186  CG  ARG B1114      37.761  20.828   0.244  1.00  0.00           C  
ATOM   3187  CD  ARG B1114      38.455  22.203   0.124  1.00  0.00           C  
ATOM   3188  NE  ARG B1114      39.896  22.093   0.393  1.00  0.00           N  
ATOM   3189  CZ  ARG B1114      40.788  23.087   0.279  1.00  0.00           C  
ATOM   3190  NH1 ARG B1114      40.419  24.315  -0.099  1.00  0.00           N  
ATOM   3191  NH2 ARG B1114      42.075  22.839   0.530  1.00  0.00           N  
ATOM   3192  N   LYS B1115      34.403  19.987   1.763  1.00  0.00           N  
ATOM   3193  CA  LYS B1115      33.988  19.845   3.164  1.00  0.00           C  
ATOM   3194  C   LYS B1115      33.388  18.482   3.495  1.00  0.00           C  
ATOM   3195  O   LYS B1115      33.509  18.004   4.604  1.00  0.00           O  
ATOM   3196  CB  LYS B1115      33.018  20.984   3.558  1.00  0.00           C  
ATOM   3197  CG  LYS B1115      32.674  21.010   5.067  1.00  0.00           C  
ATOM   3198  CD  LYS B1115      31.920  22.284   5.508  1.00  0.00           C  
ATOM   3199  CE  LYS B1115      32.824  23.533   5.439  1.00  0.00           C  
ATOM   3200  NZ  LYS B1115      32.102  24.837   5.693  1.00  0.00           N  
ATOM   3201  N   VAL B1116      32.756  17.851   2.525  1.00  0.00           N  
ATOM   3202  CA  VAL B1116      32.125  16.554   2.745  1.00  0.00           C  
ATOM   3203  C   VAL B1116      33.168  15.449   2.866  1.00  0.00           C  
ATOM   3204  O   VAL B1116      33.044  14.538   3.702  1.00  0.00           O  
ATOM   3205  CB  VAL B1116      31.195  16.222   1.557  1.00  0.00           C  
ATOM   3206  CG1 VAL B1116      30.508  14.869   1.766  1.00  0.00           C  
ATOM   3207  CG2 VAL B1116      30.176  17.336   1.385  1.00  0.00           C  
ATOM   3208  N   ALA B1117      34.187  15.516   2.009  1.00  0.00           N  
ATOM   3209  CA  ALA B1117      35.242  14.515   2.046  1.00  0.00           C  
ATOM   3210  C   ALA B1117      35.834  14.583   3.432  1.00  0.00           C  
ATOM   3211  O   ALA B1117      35.836  13.582   4.165  1.00  0.00           O  
ATOM   3212  CB  ALA B1117      36.321  14.793   0.996  1.00  0.00           C  
ATOM   3213  N   ALA B1118      36.284  15.785   3.796  1.00  0.00           N  
ATOM   3214  CA  ALA B1118      36.905  16.037   5.097  1.00  0.00           C  
ATOM   3215  C   ALA B1118      36.030  15.611   6.261  1.00  0.00           C  
ATOM   3216  O   ALA B1118      36.407  14.769   7.075  1.00  0.00           O  
ATOM   3217  CB  ALA B1118      37.261  17.508   5.214  1.00  0.00           C  
ATOM   3218  N   THR B1124      34.842  16.166   6.343  1.00  0.00           N  
ATOM   3219  CA  THR B1124      33.948  15.823   7.441  1.00  0.00           C  
ATOM   3220  C   THR B1124      33.692  14.336   7.539  1.00  0.00           C  
ATOM   3221  O   THR B1124      33.897  13.745   8.596  1.00  0.00           O  
ATOM   3222  CB  THR B1124      32.601  16.566   7.310  1.00  0.00           C  
ATOM   3223  OG1 THR B1124      32.837  17.958   7.530  1.00  0.00           O  
ATOM   3224  CG2 THR B1124      31.591  16.073   8.339  1.00  0.00           C  
ATOM   3225  N   ALA B1125      33.233  13.714   6.459  1.00  0.00           N  
ATOM   3226  CA  ALA B1125      32.985  12.275   6.525  1.00  0.00           C  
ATOM   3227  C   ALA B1125      34.230  11.459   6.931  1.00  0.00           C  
ATOM   3228  O   ALA B1125      34.178  10.695   7.898  1.00  0.00           O  
ATOM   3229  CB  ALA B1125      32.432  11.770   5.199  1.00  0.00           C  
ATOM   3230  N   LEU B1126      35.348  11.604   6.221  1.00  0.00           N  
ATOM   3231  CA  LEU B1126      36.524  10.820   6.604  1.00  0.00           C  
ATOM   3232  C   LEU B1126      36.879  11.183   8.039  1.00  0.00           C  
ATOM   3233  O   LEU B1126      37.294  10.328   8.811  1.00  0.00           O  
ATOM   3234  CB  LEU B1126      37.729  11.063   5.673  1.00  0.00           C  
ATOM   3235  CG  LEU B1126      38.512   9.815   5.167  1.00  0.00           C  
ATOM   3236  CD1 LEU B1126      40.004  10.123   5.173  1.00  0.00           C  
ATOM   3237  CD2 LEU B1126      38.262   8.563   6.001  1.00  0.00           C  
ATOM   3238  N   GLY B1127      36.706  12.455   8.392  1.00  0.00           N  
ATOM   3239  CA  GLY B1127      36.978  12.892   9.757  1.00  0.00           C  
ATOM   3240  C   GLY B1127      36.244  12.032  10.769  1.00  0.00           C  
ATOM   3241  O   GLY B1127      36.854  11.498  11.700  1.00  0.00           O  
ATOM   3242  N   ALA B1128      34.929  11.887  10.599  1.00  0.00           N  
ATOM   3243  CA  ALA B1128      34.123  11.073  11.520  1.00  0.00           C  
ATOM   3244  C   ALA B1128      34.530   9.586  11.502  1.00  0.00           C  
ATOM   3245  O   ALA B1128      34.511   8.905  12.536  1.00  0.00           O  
ATOM   3246  CB  ALA B1128      32.648  11.220  11.185  1.00  0.00           C  
ATOM   3247  N   VAL B1129      34.895   9.095  10.314  1.00  0.00           N  
ATOM   3248  CA  VAL B1129      35.346   7.707  10.135  1.00  0.00           C  
ATOM   3249  C   VAL B1129      36.613   7.507  10.956  1.00  0.00           C  
ATOM   3250  O   VAL B1129      36.818   6.445  11.536  1.00  0.00           O  
ATOM   3251  CB  VAL B1129      35.708   7.399   8.614  1.00  0.00           C  
ATOM   3252  CG1 VAL B1129      36.451   6.055   8.495  1.00  0.00           C  
ATOM   3253  CG2 VAL B1129      34.444   7.370   7.763  1.00  0.00           C  
ATOM   3254  N   ARG B1130      37.467   8.537  10.968  1.00  0.00           N  
ATOM   3255  CA  ARG B1130      38.722   8.508  11.707  1.00  0.00           C  
ATOM   3256  C   ARG B1130      38.452   8.229  13.176  1.00  0.00           C  
ATOM   3257  O   ARG B1130      39.033   7.321  13.779  1.00  0.00           O  
ATOM   3258  CB  ARG B1130      39.480   9.830  11.543  1.00  0.00           C  
ATOM   3259  CG  ARG B1130      40.789   9.931  12.336  1.00  0.00           C  
ATOM   3260  CD  ARG B1130      41.477  11.284  12.077  1.00  0.00           C  
ATOM   3261  NE  ARG B1130      42.498  11.576  13.076  1.00  0.00           N  
ATOM   3262  CZ  ARG B1130      42.259  12.157  14.255  1.00  0.00           C  
ATOM   3263  NH1 ARG B1130      43.259  12.371  15.107  1.00  0.00           N  
ATOM   3264  NH2 ARG B1130      41.026  12.536  14.577  1.00  0.00           N  
ATOM   3265  N   LEU B1131      37.540   9.005  13.745  1.00  0.00           N  
ATOM   3266  CA  LEU B1131      37.183   8.832  15.146  1.00  0.00           C  
ATOM   3267  C   LEU B1131      36.692   7.420  15.408  1.00  0.00           C  
ATOM   3268  O   LEU B1131      37.214   6.733  16.288  1.00  0.00           O  
ATOM   3269  CB  LEU B1131      36.131   9.862  15.546  1.00  0.00           C  
ATOM   3270  CG  LEU B1131      36.784  11.229  15.681  1.00  0.00           C  
ATOM   3271  CD1 LEU B1131      35.756  12.294  15.944  1.00  0.00           C  
ATOM   3272  CD2 LEU B1131      37.797  11.146  16.789  1.00  0.00           C  
ATOM   3273  N   ARG B1132      35.714   6.984  14.617  1.00  0.00           N  
ATOM   3274  CA  ARG B1132      35.153   5.649  14.784  1.00  0.00           C  
ATOM   3275  C   ARG B1132      36.222   4.561  14.632  1.00  0.00           C  
ATOM   3276  O   ARG B1132      36.192   3.543  15.325  1.00  0.00           O  
ATOM   3277  CB  ARG B1132      34.015   5.459  13.788  1.00  0.00           C  
ATOM   3278  CG  ARG B1132      33.354   4.113  13.888  1.00  0.00           C  
ATOM   3279  CD  ARG B1132      32.793   3.882  15.275  1.00  0.00           C  
ATOM   3280  NE  ARG B1132      31.762   4.866  15.620  1.00  0.00           N  
ATOM   3281  CZ  ARG B1132      30.503   4.839  15.178  1.00  0.00           C  
ATOM   3282  NH1 ARG B1132      29.648   5.791  15.554  1.00  0.00           N  
ATOM   3283  NH2 ARG B1132      30.090   3.859  14.371  1.00  0.00           N  
ATOM   3284  N   ALA B1133      37.182   4.783  13.744  1.00  0.00           N  
ATOM   3285  CA  ALA B1133      38.229   3.798  13.515  1.00  0.00           C  
ATOM   3286  C   ALA B1133      39.160   3.683  14.723  1.00  0.00           C  
ATOM   3287  O   ALA B1133      39.681   2.612  15.029  1.00  0.00           O  
ATOM   3288  CB  ALA B1133      39.037   4.187  12.261  1.00  0.00           C  
ATOM   3289  N   ALA B1134      39.391   4.796  15.402  1.00  0.00           N  
ATOM   3290  CA  ALA B1134      40.285   4.760  16.552  1.00  0.00           C  
ATOM   3291  C   ALA B1134      39.648   3.912  17.656  1.00  0.00           C  
ATOM   3292  O   ALA B1134      40.347   3.215  18.389  1.00  0.00           O  
ATOM   3293  CB  ALA B1134      40.575   6.172  17.039  1.00  0.00           C  
ATOM   3294  N   ASP B1135      38.318   3.969  17.749  1.00  0.00           N  
ATOM   3295  CA  ASP B1135      37.569   3.190  18.728  1.00  0.00           C  
ATOM   3296  C   ASP B1135      37.706   1.719  18.410  1.00  0.00           C  
ATOM   3297  O   ASP B1135      38.214   0.940  19.219  1.00  0.00           O  
ATOM   3298  CB  ASP B1135      36.066   3.510  18.708  1.00  0.00           C  
ATOM   3299  CG  ASP B1135      35.731   4.845  19.340  1.00  0.00           C  
ATOM   3300  OD1 ASP B1135      36.438   5.270  20.291  1.00  0.00           O  
ATOM   3301  OD2 ASP B1135      34.731   5.466  18.891  1.00  0.00           O  
ATOM   3302  N   LEU B1136      37.220   1.356  17.222  1.00  0.00           N  
ATOM   3303  CA  LEU B1136      37.244  -0.017  16.738  1.00  0.00           C  
ATOM   3304  C   LEU B1136      38.655  -0.572  16.792  1.00  0.00           C  
ATOM   3305  O   LEU B1136      38.866  -1.654  17.296  1.00  0.00           O  
ATOM   3306  CB  LEU B1136      36.671  -0.075  15.314  1.00  0.00           C  
ATOM   3307  CG  LEU B1136      35.140  -0.022  15.151  1.00  0.00           C  
ATOM   3308  CD1 LEU B1136      34.487   0.838  16.221  1.00  0.00           C  
ATOM   3309  CD2 LEU B1136      34.814   0.517  13.781  1.00  0.00           C  
ATOM   3310  N   LEU B1137      39.632   0.164  16.294  1.00  0.00           N  
ATOM   3311  CA  LEU B1137      41.006  -0.325  16.320  1.00  0.00           C  
ATOM   3312  C   LEU B1137      41.527  -0.164  17.729  1.00  0.00           C  
ATOM   3313  O   LEU B1137      42.677  -0.510  18.039  1.00  0.00           O  
ATOM   3314  CB  LEU B1137      41.879   0.502  15.366  1.00  0.00           C  
ATOM   3315  CG  LEU B1137      41.941   0.109  13.892  1.00  0.00           C  
ATOM   3316  CD1 LEU B1137      42.680  -1.210  13.756  1.00  0.00           C  
ATOM   3317  CD2 LEU B1137      40.550  -0.024  13.336  1.00  0.00           C  
ATOM   3318  N   GLY B1138      40.668   0.392  18.573  1.00  0.00           N  
ATOM   3319  CA  GLY B1138      41.041   0.622  19.949  1.00  0.00           C  
ATOM   3320  C   GLY B1138      42.394   1.315  19.986  1.00  0.00           C  
ATOM   3321  O   GLY B1138      43.278   0.908  20.733  1.00  0.00           O  
ATOM   3322  N   LEU B1139      42.571   2.360  19.182  1.00  0.00           N  
ATOM   3323  CA  LEU B1139      43.847   3.063  19.171  1.00  0.00           C  
ATOM   3324  C   LEU B1139      44.167   3.700  20.503  1.00  0.00           C  
ATOM   3325  O   LEU B1139      43.355   4.436  21.070  1.00  0.00           O  
ATOM   3326  CB  LEU B1139      43.885   4.105  18.049  1.00  0.00           C  
ATOM   3327  CG  LEU B1139      44.040   3.368  16.710  1.00  0.00           C  
ATOM   3328  CD1 LEU B1139      43.884   4.330  15.558  1.00  0.00           C  
ATOM   3329  CD2 LEU B1139      45.399   2.662  16.662  1.00  0.00           C  
ATOM   3330  N   LYS B1140      45.367   3.385  20.987  1.00  0.00           N  
ATOM   3331  CA  LYS B1140      45.939   3.850  22.264  1.00  0.00           C  
ATOM   3332  C   LYS B1140      45.873   5.380  22.530  1.00  0.00           C  
ATOM   3333  O   LYS B1140      46.821   6.122  22.255  1.00  0.00           O  
ATOM   3334  CB  LYS B1140      47.403   3.376  22.341  1.00  0.00           C  
ATOM   3335  CG  LYS B1140      47.759   2.202  21.363  1.00  0.00           C  
ATOM   3336  CD  LYS B1140      48.140   2.663  19.939  1.00  0.00           C  
ATOM   3337  CE  LYS B1140      49.591   3.176  19.870  1.00  0.00           C  
ATOM   3338  NZ  LYS B1140      50.051   3.635  18.498  1.00  0.00           N  
ATOM   3339  N   ARG B1141      44.749   5.835  23.073  1.00  0.00           N  
ATOM   3340  CA  ARG B1141      44.545   7.241  23.385  1.00  0.00           C  
ATOM   3341  C   ARG B1141      44.747   7.460  24.899  1.00  0.00           C  
ATOM   3342  O   ARG B1141      43.924   7.025  25.722  1.00  0.00           O  
ATOM   3343  CB  ARG B1141      43.120   7.638  22.979  1.00  0.00           C  
ATOM   3344  CG  ARG B1141      42.809   7.413  21.522  1.00  0.00           C  
ATOM   3345  CD  ARG B1141      41.461   6.773  21.372  1.00  0.00           C  
ATOM   3346  NE  ARG B1141      40.379   7.710  21.084  1.00  0.00           N  
ATOM   3347  CZ  ARG B1141      39.127   7.312  20.857  1.00  0.00           C  
ATOM   3348  NH1 ARG B1141      38.841   6.011  20.900  1.00  0.00           N  
ATOM   3349  NH2 ARG B1141      38.173   8.190  20.567  1.00  0.00           N  
ATOM   3350  N   GLU B1142      45.834   8.131  25.261  1.00  0.00           N  
ATOM   3351  CA  GLU B1142      46.139   8.410  26.669  1.00  0.00           C  
ATOM   3352  C   GLU B1142      46.594   9.847  26.915  1.00  0.00           C  
ATOM   3353  O   GLU B1142      47.159  10.505  26.020  1.00  0.00           O  
ATOM   3354  CB  GLU B1142      47.223   7.460  27.199  1.00  0.00           C  
ATOM   3355  CG  GLU B1142      46.712   6.152  27.836  1.00  0.00           C  
ATOM   3356  CD  GLU B1142      46.502   6.257  29.358  1.00  0.00           C  
ATOM   3357  OE1 GLU B1142      45.634   7.065  29.791  1.00  0.00           O  
ATOM   3358  OE2 GLU B1142      47.213   5.526  30.110  1.00  0.00           O  
ATOM   3359  N   GLY B1143      46.346  10.333  28.131  1.00  0.00           N  
ATOM   3360  CA  GLY B1143      46.743  11.684  28.472  1.00  0.00           C  
ATOM   3361  C   GLY B1143      45.793  12.760  27.994  1.00  0.00           C  
ATOM   3362  O   GLY B1143      44.634  12.494  27.660  1.00  0.00           O  
ATOM   3363  N   PHE B1153      46.313  13.978  27.950  1.00  0.00           N  
ATOM   3364  CA  PHE B1153      45.562  15.151  27.529  1.00  0.00           C  
ATOM   3365  C   PHE B1153      46.237  15.942  26.422  1.00  0.00           C  
ATOM   3366  O   PHE B1153      47.376  16.415  26.577  1.00  0.00           O  
ATOM   3367  CB  PHE B1153      45.367  16.082  28.723  1.00  0.00           C  
ATOM   3368  CG  PHE B1153      44.901  15.382  29.949  1.00  0.00           C  
ATOM   3369  CD1 PHE B1153      45.794  15.042  30.951  1.00  0.00           C  
ATOM   3370  CD2 PHE B1153      43.553  15.066  30.113  1.00  0.00           C  
ATOM   3371  CE1 PHE B1153      45.343  14.401  32.118  1.00  0.00           C  
ATOM   3372  CE2 PHE B1153      43.088  14.418  31.275  1.00  0.00           C  
ATOM   3373  CZ  PHE B1153      43.983  14.091  32.275  1.00  0.00           C  
ATOM   3374  N   ARG B1154      45.517  16.120  25.321  1.00  0.00           N  
ATOM   3375  CA  ARG B1154      46.032  16.873  24.195  1.00  0.00           C  
ATOM   3376  C   ARG B1154      45.150  18.077  23.933  1.00  0.00           C  
ATOM   3377  O   ARG B1154      44.036  17.957  23.431  1.00  0.00           O  
ATOM   3378  CB  ARG B1154      46.094  15.983  22.961  1.00  0.00           C  
ATOM   3379  CG  ARG B1154      46.972  14.757  23.124  1.00  0.00           C  
ATOM   3380  CD  ARG B1154      48.413  15.139  23.455  1.00  0.00           C  
ATOM   3381  NE  ARG B1154      49.353  14.141  22.946  1.00  0.00           N  
ATOM   3382  CZ  ARG B1154      49.364  12.839  23.277  1.00  0.00           C  
ATOM   3383  NH1 ARG B1154      48.481  12.334  24.153  1.00  0.00           N  
ATOM   3384  NH2 ARG B1154      50.242  12.015  22.691  1.00  0.00           N  
ATOM   3385  N   PHE B1155      45.653  19.248  24.311  1.00  0.00           N  
ATOM   3386  CA  PHE B1155      44.948  20.500  24.109  1.00  0.00           C  
ATOM   3387  C   PHE B1155      45.348  21.132  22.785  1.00  0.00           C  
ATOM   3388  O   PHE B1155      46.397  20.818  22.216  1.00  0.00           O  
ATOM   3389  CB  PHE B1155      45.322  21.493  25.196  1.00  0.00           C  
ATOM   3390  CG  PHE B1155      44.632  21.271  26.517  1.00  0.00           C  
ATOM   3391  CD1 PHE B1155      45.218  20.496  27.506  1.00  0.00           C  
ATOM   3392  CD2 PHE B1155      43.438  21.913  26.800  1.00  0.00           C  
ATOM   3393  CE1 PHE B1155      44.625  20.378  28.755  1.00  0.00           C  
ATOM   3394  CE2 PHE B1155      42.848  21.794  28.049  1.00  0.00           C  
ATOM   3395  CZ  PHE B1155      43.434  21.035  29.023  1.00  0.00           C  
ATOM   3396  N   LEU B1156      44.498  21.999  22.267  1.00  0.00           N  
ATOM   3397  CA  LEU B1156      44.860  22.778  21.081  1.00  0.00           C  
ATOM   3398  C   LEU B1156      43.875  23.914  20.993  1.00  0.00           C  
ATOM   3399  O   LEU B1156      42.774  23.832  21.571  1.00  0.00           O  
ATOM   3400  CB  LEU B1156      44.848  21.991  19.774  1.00  0.00           C  
ATOM   3401  CG  LEU B1156      43.497  21.524  19.252  1.00  0.00           C  
ATOM   3402  CD1 LEU B1156      43.525  21.477  17.735  1.00  0.00           C  
ATOM   3403  CD2 LEU B1156      43.170  20.154  19.859  1.00  0.00           C  
ATOM   3404  N   TRP B1157      44.325  24.980  20.330  1.00  0.00           N  
ATOM   3405  CA  TRP B1157      43.555  26.170  20.060  1.00  0.00           C  
ATOM   3406  C   TRP B1157      43.194  26.060  18.582  1.00  0.00           C  
ATOM   3407  O   TRP B1157      44.046  25.760  17.742  1.00  0.00           O  
ATOM   3408  CB  TRP B1157      44.385  27.456  20.196  1.00  0.00           C  
ATOM   3409  CG  TRP B1157      44.800  27.802  21.551  1.00  0.00           C  
ATOM   3410  CD1 TRP B1157      46.069  27.740  22.070  1.00  0.00           C  
ATOM   3411  CD2 TRP B1157      43.950  28.282  22.611  1.00  0.00           C  
ATOM   3412  NE1 TRP B1157      46.054  28.151  23.378  1.00  0.00           N  
ATOM   3413  CE2 TRP B1157      44.768  28.489  23.733  1.00  0.00           C  
ATOM   3414  CE3 TRP B1157      42.576  28.555  22.713  1.00  0.00           C  
ATOM   3415  CZ2 TRP B1157      44.258  28.961  24.942  1.00  0.00           C  
ATOM   3416  CZ3 TRP B1157      42.073  29.018  23.914  1.00  0.00           C  
ATOM   3417  CH2 TRP B1157      42.911  29.218  25.011  1.00  0.00           C  
ATOM   3418  N   VAL B1158      41.923  26.268  18.271  1.00  0.00           N  
ATOM   3419  CA  VAL B1158      41.495  26.309  16.897  1.00  0.00           C  
ATOM   3420  C   VAL B1158      41.185  27.811  16.772  1.00  0.00           C  
ATOM   3421  O   VAL B1158      40.312  28.347  17.456  1.00  0.00           O  
ATOM   3422  CB  VAL B1158      40.257  25.462  16.624  1.00  0.00           C  
ATOM   3423  CG1 VAL B1158      39.849  25.649  15.186  1.00  0.00           C  
ATOM   3424  CG2 VAL B1158      40.555  23.968  16.895  1.00  0.00           C  
ATOM   3425  N   VAL B1159      41.947  28.488  15.922  1.00  0.00           N  
ATOM   3426  CA  VAL B1159      41.818  29.914  15.717  1.00  0.00           C  
ATOM   3427  C   VAL B1159      41.370  30.240  14.307  1.00  0.00           C  
ATOM   3428  O   VAL B1159      41.226  29.369  13.478  1.00  0.00           O  
ATOM   3429  CB  VAL B1159      43.177  30.591  15.960  1.00  0.00           C  
ATOM   3430  CG1 VAL B1159      43.699  30.235  17.357  1.00  0.00           C  
ATOM   3431  CG2 VAL B1159      44.178  30.087  14.937  1.00  0.00           C  
ATOM   3432  N   ASP B1160      41.158  31.519  14.054  1.00  0.00           N  
ATOM   3433  CA  ASP B1160      40.749  32.000  12.750  1.00  0.00           C  
ATOM   3434  C   ASP B1160      39.401  31.442  12.288  1.00  0.00           C  
ATOM   3435  O   ASP B1160      39.215  31.086  11.123  1.00  0.00           O  
ATOM   3436  CB  ASP B1160      41.857  31.704  11.738  1.00  0.00           C  
ATOM   3437  CG  ASP B1160      43.194  32.358  12.122  1.00  0.00           C  
ATOM   3438  OD1 ASP B1160      44.274  31.766  11.832  1.00  0.00           O  
ATOM   3439  OD2 ASP B1160      43.166  33.470  12.708  1.00  0.00           O  
ATOM   3440  N   PHE B1161      38.458  31.360  13.219  1.00  0.00           N  
ATOM   3441  CA  PHE B1161      37.119  30.896  12.885  1.00  0.00           C  
ATOM   3442  C   PHE B1161      36.489  31.938  11.942  1.00  0.00           C  
ATOM   3443  O   PHE B1161      36.973  33.074  11.811  1.00  0.00           O  
ATOM   3444  CB  PHE B1161      36.264  30.798  14.151  1.00  0.00           C  
ATOM   3445  CG  PHE B1161      36.375  29.481  14.868  1.00  0.00           C  
ATOM   3446  CD1 PHE B1161      35.482  28.446  14.594  1.00  0.00           C  
ATOM   3447  CD2 PHE B1161      37.387  29.258  15.806  1.00  0.00           C  
ATOM   3448  CE1 PHE B1161      35.597  27.204  15.245  1.00  0.00           C  
ATOM   3449  CE2 PHE B1161      37.507  28.039  16.448  1.00  0.00           C  
ATOM   3450  CZ  PHE B1161      36.608  27.003  16.168  1.00  0.00           C  
ATOM   3451  N   PRO B1162      35.422  31.556  11.235  1.00  0.00           N  
ATOM   3452  CA  PRO B1162      34.810  32.560  10.357  1.00  0.00           C  
ATOM   3453  C   PRO B1162      33.917  33.377  11.304  1.00  0.00           C  
ATOM   3454  O   PRO B1162      33.532  32.868  12.365  1.00  0.00           O  
ATOM   3455  CB  PRO B1162      33.942  31.725   9.398  1.00  0.00           C  
ATOM   3456  CG  PRO B1162      34.391  30.298   9.586  1.00  0.00           C  
ATOM   3457  CD  PRO B1162      34.816  30.225  11.029  1.00  0.00           C  
ATOM   3458  N   LEU B1163      33.583  34.613  10.939  1.00  0.00           N  
ATOM   3459  CA  LEU B1163      32.712  35.404  11.780  1.00  0.00           C  
ATOM   3460  C   LEU B1163      31.285  34.842  11.804  1.00  0.00           C  
ATOM   3461  O   LEU B1163      30.645  34.765  12.855  1.00  0.00           O  
ATOM   3462  CB  LEU B1163      32.674  36.849  11.296  1.00  0.00           C  
ATOM   3463  CG  LEU B1163      31.730  37.778  12.086  1.00  0.00           C  
ATOM   3464  CD1 LEU B1163      32.344  38.083  13.458  1.00  0.00           C  
ATOM   3465  CD2 LEU B1163      31.478  39.069  11.322  1.00  0.00           C  
ATOM   3466  N   LEU B1189      30.789  34.420  10.647  1.00  0.00           N  
ATOM   3467  CA  LEU B1189      29.416  33.930  10.554  1.00  0.00           C  
ATOM   3468  C   LEU B1189      29.282  32.439  10.283  1.00  0.00           C  
ATOM   3469  O   LEU B1189      30.257  31.689  10.242  1.00  0.00           O  
ATOM   3470  CB  LEU B1189      28.687  34.697   9.450  1.00  0.00           C  
ATOM   3471  CG  LEU B1189      28.729  36.223   9.623  1.00  0.00           C  
ATOM   3472  CD1 LEU B1189      28.469  36.902   8.289  1.00  0.00           C  
ATOM   3473  CD2 LEU B1189      27.713  36.649  10.671  1.00  0.00           C  
ATOM   3474  N   GLU B1190      28.038  32.020  10.102  1.00  0.00           N  
ATOM   3475  CA  GLU B1190      27.704  30.638   9.782  1.00  0.00           C  
ATOM   3476  C   GLU B1190      26.309  30.695   9.192  1.00  0.00           C  
ATOM   3477  O   GLU B1190      25.418  31.335   9.762  1.00  0.00           O  
ATOM   3478  CB  GLU B1190      27.705  29.754  11.029  1.00  0.00           C  
ATOM   3479  CG  GLU B1190      27.461  28.270  10.760  1.00  0.00           C  
ATOM   3480  CD  GLU B1190      27.096  27.530  12.024  1.00  0.00           C  
ATOM   3481  OE1 GLU B1190      26.923  26.295  11.983  1.00  0.00           O  
ATOM   3482  OE2 GLU B1190      26.978  28.197  13.068  1.00  0.00           O  
ATOM   3483  N   TRP B1321      26.107  30.036   8.055  1.00  0.00           N  
ATOM   3484  CA  TRP B1321      24.804  30.110   7.427  1.00  0.00           C  
ATOM   3485  C   TRP B1321      23.699  29.295   8.082  1.00  0.00           C  
ATOM   3486  O   TRP B1321      23.878  28.117   8.392  1.00  0.00           O  
ATOM   3487  CB  TRP B1321      24.897  29.753   5.951  1.00  0.00           C  
ATOM   3488  CG  TRP B1321      23.950  30.593   5.164  1.00  0.00           C  
ATOM   3489  CD1 TRP B1321      24.095  31.914   4.835  1.00  0.00           C  
ATOM   3490  CD2 TRP B1321      22.667  30.199   4.682  1.00  0.00           C  
ATOM   3491  NE1 TRP B1321      22.974  32.365   4.180  1.00  0.00           N  
ATOM   3492  CE2 TRP B1321      22.082  31.332   4.072  1.00  0.00           C  
ATOM   3493  CE3 TRP B1321      21.950  28.998   4.709  1.00  0.00           C  
ATOM   3494  CZ2 TRP B1321      20.818  31.295   3.491  1.00  0.00           C  
ATOM   3495  CZ3 TRP B1321      20.693  28.961   4.131  1.00  0.00           C  
ATOM   3496  CH2 TRP B1321      20.139  30.101   3.530  1.00  0.00           C  
ATOM   3497  N   ASP B1322      22.561  29.949   8.309  1.00  0.00           N  
ATOM   3498  CA  ASP B1322      21.399  29.287   8.891  1.00  0.00           C  
ATOM   3499  C   ASP B1322      20.512  28.861   7.709  1.00  0.00           C  
ATOM   3500  O   ASP B1322      19.911  29.700   7.022  1.00  0.00           O  
ATOM   3501  CB  ASP B1322      20.638  30.238   9.827  1.00  0.00           C  
ATOM   3502  CG  ASP B1322      19.641  29.504  10.725  1.00  0.00           C  
ATOM   3503  OD1 ASP B1322      18.740  28.840  10.182  1.00  0.00           O  
ATOM   3504  OD2 ASP B1322      19.756  29.587  11.971  1.00  0.00           O  
ATOM   3505  N   GLU B1385      20.454  27.549   7.477  1.00  0.00           N  
ATOM   3506  CA  GLU B1385      19.696  26.968   6.366  1.00  0.00           C  
ATOM   3507  C   GLU B1385      18.162  26.940   6.528  1.00  0.00           C  
ATOM   3508  O   GLU B1385      17.415  27.146   5.564  1.00  0.00           O  
ATOM   3509  CB  GLU B1385      20.222  25.565   6.101  1.00  0.00           C  
ATOM   3510  CG  GLU B1385      19.755  24.989   4.797  1.00  0.00           C  
ATOM   3511  CD  GLU B1385      20.197  23.554   4.623  1.00  0.00           C  
ATOM   3512  OE1 GLU B1385      19.823  22.950   3.590  1.00  0.00           O  
ATOM   3513  OE2 GLU B1385      20.914  23.038   5.518  1.00  0.00           O  
ATOM   3514  N   GLU B1386      17.697  26.672   7.742  1.00  0.00           N  
ATOM   3515  CA  GLU B1386      16.264  26.646   8.013  1.00  0.00           C  
ATOM   3516  C   GLU B1386      15.694  28.076   8.178  1.00  0.00           C  
ATOM   3517  O   GLU B1386      14.519  28.250   8.533  1.00  0.00           O  
ATOM   3518  CB  GLU B1386      15.977  25.772   9.256  1.00  0.00           C  
ATOM   3519  CG  GLU B1386      16.958  25.944  10.453  1.00  0.00           C  
ATOM   3520  CD  GLU B1386      18.274  25.135  10.332  1.00  0.00           C  
ATOM   3521  OE1 GLU B1386      19.160  25.302  11.206  1.00  0.00           O  
ATOM   3522  OE2 GLU B1386      18.419  24.339   9.373  1.00  0.00           O  
ATOM   3523  N   GLU B1387      16.536  29.083   7.904  1.00  0.00           N  
ATOM   3524  CA  GLU B1387      16.163  30.501   8.003  1.00  0.00           C  
ATOM   3525  C   GLU B1387      16.503  31.286   6.745  1.00  0.00           C  
ATOM   3526  O   GLU B1387      15.813  32.245   6.393  1.00  0.00           O  
ATOM   3527  CB  GLU B1387      16.856  31.163   9.195  1.00  0.00           C  
ATOM   3528  CG  GLU B1387      15.925  31.424  10.364  1.00  0.00           C  
ATOM   3529  CD  GLU B1387      15.436  30.140  11.014  1.00  0.00           C  
ATOM   3530  OE1 GLU B1387      16.262  29.458  11.671  1.00  0.00           O  
ATOM   3531  OE2 GLU B1387      14.233  29.811  10.862  1.00  0.00           O  
ATOM   3532  N   GLU B1388      17.575  30.874   6.078  1.00  0.00           N  
ATOM   3533  CA  GLU B1388      18.020  31.529   4.860  1.00  0.00           C  
ATOM   3534  C   GLU B1388      18.499  32.949   5.155  1.00  0.00           C  
ATOM   3535  O   GLU B1388      17.994  33.948   4.636  1.00  0.00           O  
ATOM   3536  CB  GLU B1388      16.916  31.413   3.821  1.00  0.00           C  
ATOM   3537  CG  GLU B1388      16.510  29.942   3.698  1.00  0.00           C  
ATOM   3538  CD  GLU B1388      15.909  29.575   2.357  1.00  0.00           C  
ATOM   3539  OE1 GLU B1388      14.725  29.894   2.105  1.00  0.00           O  
ATOM   3540  OE2 GLU B1388      16.640  28.965   1.551  1.00  0.00           O  
ATOM   3541  N   ALA B1389      19.519  32.979   6.016  1.00  0.00           N  
ATOM   3542  CA  ALA B1389      20.176  34.189   6.497  1.00  0.00           C  
ATOM   3543  C   ALA B1389      21.422  33.766   7.284  1.00  0.00           C  
ATOM   3544  O   ALA B1389      21.600  32.589   7.587  1.00  0.00           O  
ATOM   3545  CB  ALA B1389      19.232  34.954   7.407  1.00  0.00           C  
ATOM   3546  N   TRP B1390      22.274  34.737   7.607  1.00  0.00           N  
ATOM   3547  CA  TRP B1390      23.494  34.500   8.384  1.00  0.00           C  
ATOM   3548  C   TRP B1390      23.244  34.630   9.875  1.00  0.00           C  
ATOM   3549  O   TRP B1390      22.394  35.417  10.309  1.00  0.00           O  
ATOM   3550  CB  TRP B1390      24.577  35.522   8.042  1.00  0.00           C  
ATOM   3551  CG  TRP B1390      25.102  35.392   6.696  1.00  0.00           C  
ATOM   3552  CD1 TRP B1390      24.831  36.189   5.632  1.00  0.00           C  
ATOM   3553  CD2 TRP B1390      26.014  34.392   6.236  1.00  0.00           C  
ATOM   3554  NE1 TRP B1390      25.525  35.753   4.528  1.00  0.00           N  
ATOM   3555  CE2 TRP B1390      26.259  34.647   4.873  1.00  0.00           C  
ATOM   3556  CE3 TRP B1390      26.652  33.301   6.847  1.00  0.00           C  
ATOM   3557  CZ2 TRP B1390      27.117  33.853   4.105  1.00  0.00           C  
ATOM   3558  CZ3 TRP B1390      27.507  32.509   6.082  1.00  0.00           C  
ATOM   3559  CH2 TRP B1390      27.730  32.792   4.724  1.00  0.00           C  
ATOM   3560  N   THR B1391      23.981  33.854  10.659  1.00  0.00           N  
ATOM   3561  CA  THR B1391      23.896  33.955  12.111  1.00  0.00           C  
ATOM   3562  C   THR B1391      25.348  34.085  12.529  1.00  0.00           C  
ATOM   3563  O   THR B1391      26.254  34.188  11.695  1.00  0.00           O  
ATOM   3564  CB  THR B1391      23.244  32.706  12.798  1.00  0.00           C  
ATOM   3565  OG1 THR B1391      21.858  32.650  12.449  1.00  0.00           O  
ATOM   3566  CG2 THR B1391      23.304  32.802  14.322  1.00  0.00           C  
ATOM   3567  N   TYR B1392      25.557  34.115  13.829  1.00  0.00           N  
ATOM   3568  CA  TYR B1392      26.878  34.231  14.379  1.00  0.00           C  
ATOM   3569  C   TYR B1392      27.452  32.827  14.571  1.00  0.00           C  
ATOM   3570  O   TYR B1392      26.722  31.864  14.833  1.00  0.00           O  
ATOM   3571  CB  TYR B1392      26.802  34.991  15.715  1.00  0.00           C  
ATOM   3572  CG  TYR B1392      25.606  34.615  16.592  1.00  0.00           C  
ATOM   3573  CD1 TYR B1392      24.404  35.341  16.531  1.00  0.00           C  
ATOM   3574  CD2 TYR B1392      25.682  33.539  17.482  1.00  0.00           C  
ATOM   3575  CE1 TYR B1392      23.311  35.009  17.335  1.00  0.00           C  
ATOM   3576  CE2 TYR B1392      24.595  33.194  18.289  1.00  0.00           C  
ATOM   3577  CZ  TYR B1392      23.409  33.935  18.216  1.00  0.00           C  
ATOM   3578  OH  TYR B1392      22.350  33.598  19.052  1.00  0.00           O  
ATOM   3579  N   MET B1393      28.761  32.712  14.407  1.00  0.00           N  
ATOM   3580  CA  MET B1393      29.432  31.445  14.618  1.00  0.00           C  
ATOM   3581  C   MET B1393      29.615  31.203  16.142  1.00  0.00           C  
ATOM   3582  O   MET B1393      29.527  30.071  16.598  1.00  0.00           O  
ATOM   3583  CB  MET B1393      30.790  31.439  13.916  1.00  0.00           C  
ATOM   3584  CG  MET B1393      31.599  30.154  14.119  1.00  0.00           C  
ATOM   3585  SD  MET B1393      31.104  28.757  13.057  1.00  0.00           S  
ATOM   3586  CE  MET B1393      31.665  29.401  11.441  1.00  0.00           C  
ATOM   3587  N   HIS B1418      29.845  32.268  16.921  1.00  0.00           N  
ATOM   3588  CA  HIS B1418      30.042  32.163  18.384  1.00  0.00           C  
ATOM   3589  C   HIS B1418      28.918  32.950  19.088  1.00  0.00           C  
ATOM   3590  O   HIS B1418      28.034  32.397  19.741  1.00  0.00           O  
ATOM   3591  CB  HIS B1418      31.409  32.749  18.759  1.00  0.00           C  
ATOM   3592  CG  HIS B1418      31.739  32.632  20.214  1.00  0.00           C  
ATOM   3593  ND1 HIS B1418      31.684  31.437  20.896  1.00  0.00           N  
ATOM   3594  CD2 HIS B1418      32.200  33.546  21.097  1.00  0.00           C  
ATOM   3595  CE1 HIS B1418      32.105  31.617  22.134  1.00  0.00           C  
ATOM   3596  NE2 HIS B1418      32.425  32.889  22.281  1.00  0.00           N  
ATOM   3597  N   HIS B1420      29.011  34.267  18.980  1.00  0.00           N  
ATOM   3598  CA  HIS B1420      27.985  35.158  19.462  1.00  0.00           C  
ATOM   3599  C   HIS B1420      28.180  36.496  18.739  1.00  0.00           C  
ATOM   3600  O   HIS B1420      29.244  36.770  18.153  1.00  0.00           O  
ATOM   3601  CB  HIS B1420      27.947  35.264  21.018  1.00  0.00           C  
ATOM   3602  CG  HIS B1420      29.201  35.781  21.649  1.00  0.00           C  
ATOM   3603  ND1 HIS B1420      29.872  36.895  21.186  1.00  0.00           N  
ATOM   3604  CD2 HIS B1420      29.892  35.346  22.727  1.00  0.00           C  
ATOM   3605  CE1 HIS B1420      30.925  37.118  21.948  1.00  0.00           C  
ATOM   3606  NE2 HIS B1420      30.960  36.192  22.891  1.00  0.00           N  
ATOM   3607  N   PRO B1421      27.128  37.324  18.724  1.00  0.00           N  
ATOM   3608  CA  PRO B1421      27.130  38.631  18.071  1.00  0.00           C  
ATOM   3609  C   PRO B1421      28.148  39.679  18.483  1.00  0.00           C  
ATOM   3610  O   PRO B1421      28.345  40.639  17.740  1.00  0.00           O  
ATOM   3611  CB  PRO B1421      25.697  39.111  18.262  1.00  0.00           C  
ATOM   3612  CG  PRO B1421      25.245  38.382  19.471  1.00  0.00           C  
ATOM   3613  CD  PRO B1421      25.797  37.020  19.267  1.00  0.00           C  
ATOM   3614  N   PHE B1422      28.820  39.525  19.620  1.00  0.00           N  
ATOM   3615  CA  PHE B1422      29.755  40.588  20.014  1.00  0.00           C  
ATOM   3616  C   PHE B1422      31.173  40.284  19.627  1.00  0.00           C  
ATOM   3617  O   PHE B1422      32.104  40.998  19.984  1.00  0.00           O  
ATOM   3618  CB  PHE B1422      29.627  40.847  21.509  1.00  0.00           C  
ATOM   3619  CG  PHE B1422      28.209  40.779  21.968  1.00  0.00           C  
ATOM   3620  CD1 PHE B1422      27.725  39.631  22.597  1.00  0.00           C  
ATOM   3621  CD2 PHE B1422      27.308  41.768  21.576  1.00  0.00           C  
ATOM   3622  CE1 PHE B1422      26.353  39.457  22.810  1.00  0.00           C  
ATOM   3623  CE2 PHE B1422      25.946  41.612  21.778  1.00  0.00           C  
ATOM   3624  CZ  PHE B1422      25.458  40.454  22.391  1.00  0.00           C  
ATOM   3625  N   THR B1423      31.314  39.231  18.844  1.00  0.00           N  
ATOM   3626  CA  THR B1423      32.610  38.795  18.409  1.00  0.00           C  
ATOM   3627  C   THR B1423      33.136  39.731  17.342  1.00  0.00           C  
ATOM   3628  O   THR B1423      32.464  40.019  16.357  1.00  0.00           O  
ATOM   3629  CB  THR B1423      32.530  37.358  17.874  1.00  0.00           C  
ATOM   3630  OG1 THR B1423      32.199  36.491  18.960  1.00  0.00           O  
ATOM   3631  CG2 THR B1423      33.843  36.930  17.231  1.00  0.00           C  
ATOM   3632  N   SER B1424      34.364  40.182  17.539  1.00  0.00           N  
ATOM   3633  CA  SER B1424      34.980  41.090  16.613  1.00  0.00           C  
ATOM   3634  C   SER B1424      35.467  40.467  15.330  1.00  0.00           C  
ATOM   3635  O   SER B1424      36.059  39.391  15.327  1.00  0.00           O  
ATOM   3636  CB  SER B1424      36.160  41.771  17.286  1.00  0.00           C  
ATOM   3637  OG  SER B1424      36.901  42.508  16.336  1.00  0.00           O  
ATOM   3638  N   PRO B1425      35.204  41.140  14.207  1.00  0.00           N  
ATOM   3639  CA  PRO B1425      35.639  40.672  12.886  1.00  0.00           C  
ATOM   3640  C   PRO B1425      37.141  40.942  12.840  1.00  0.00           C  
ATOM   3641  O   PRO B1425      37.642  41.793  13.569  1.00  0.00           O  
ATOM   3642  CB  PRO B1425      34.890  41.594  11.925  1.00  0.00           C  
ATOM   3643  CG  PRO B1425      33.662  41.972  12.681  1.00  0.00           C  
ATOM   3644  CD  PRO B1425      34.193  42.203  14.080  1.00  0.00           C  
ATOM   3645  N   HIS B1426      37.861  40.218  11.992  1.00  0.00           N  
ATOM   3646  CA  HIS B1426      39.294  40.453  11.890  1.00  0.00           C  
ATOM   3647  C   HIS B1426      39.384  41.924  11.471  1.00  0.00           C  
ATOM   3648  O   HIS B1426      38.606  42.372  10.623  1.00  0.00           O  
ATOM   3649  CB  HIS B1426      39.926  39.543  10.831  1.00  0.00           C  
ATOM   3650  CG  HIS B1426      41.413  39.650  10.775  1.00  0.00           C  
ATOM   3651  ND1 HIS B1426      42.060  40.809  10.394  1.00  0.00           N  
ATOM   3652  CD2 HIS B1426      42.382  38.780  11.138  1.00  0.00           C  
ATOM   3653  CE1 HIS B1426      43.364  40.650  10.533  1.00  0.00           C  
ATOM   3654  NE2 HIS B1426      43.585  39.427  10.983  1.00  0.00           N  
ATOM   3655  N   PRO B1427      40.326  42.684  12.058  1.00  0.00           N  
ATOM   3656  CA  PRO B1427      40.511  44.108  11.756  1.00  0.00           C  
ATOM   3657  C   PRO B1427      40.495  44.562  10.294  1.00  0.00           C  
ATOM   3658  O   PRO B1427      40.267  45.747  10.005  1.00  0.00           O  
ATOM   3659  CB  PRO B1427      41.826  44.455  12.474  1.00  0.00           C  
ATOM   3660  CG  PRO B1427      42.540  43.143  12.562  1.00  0.00           C  
ATOM   3661  CD  PRO B1427      41.423  42.194  12.909  1.00  0.00           C  
ATOM   3662  N   GLU B1428      40.720  43.650   9.362  1.00  0.00           N  
ATOM   3663  CA  GLU B1428      40.710  44.078   7.994  1.00  0.00           C  
ATOM   3664  C   GLU B1428      39.706  43.405   7.064  1.00  0.00           C  
ATOM   3665  O   GLU B1428      39.458  43.919   5.981  1.00  0.00           O  
ATOM   3666  CB  GLU B1428      42.137  44.004   7.444  1.00  0.00           C  
ATOM   3667  CG  GLU B1428      42.915  42.783   7.880  1.00  0.00           C  
ATOM   3668  CD  GLU B1428      42.272  41.508   7.382  1.00  0.00           C  
ATOM   3669  OE1 GLU B1428      41.410  41.602   6.475  1.00  0.00           O  
ATOM   3670  OE2 GLU B1428      42.631  40.414   7.880  1.00  0.00           O  
ATOM   3671  N   ASP B1429      39.130  42.269   7.449  1.00  0.00           N  
ATOM   3672  CA  ASP B1429      38.127  41.615   6.590  1.00  0.00           C  
ATOM   3673  C   ASP B1429      36.868  42.462   6.654  1.00  0.00           C  
ATOM   3674  O   ASP B1429      35.799  42.027   6.209  1.00  0.00           O  
ATOM   3675  CB  ASP B1429      37.741  40.208   7.078  1.00  0.00           C  
ATOM   3676  CG  ASP B1429      38.850  39.208   6.928  1.00  0.00           C  
ATOM   3677  OD1 ASP B1429      38.593  38.007   7.186  1.00  0.00           O  
ATOM   3678  OD2 ASP B1429      39.975  39.620   6.560  1.00  0.00           O  
ATOM   3679  N   LEU B1430      36.998  43.653   7.245  1.00  0.00           N  
ATOM   3680  CA  LEU B1430      35.875  44.580   7.409  1.00  0.00           C  
ATOM   3681  C   LEU B1430      35.163  44.889   6.086  1.00  0.00           C  
ATOM   3682  O   LEU B1430      33.924  44.839   6.002  1.00  0.00           O  
ATOM   3683  CB  LEU B1430      36.366  45.867   8.094  1.00  0.00           C  
ATOM   3684  CG  LEU B1430      36.730  45.657   9.569  1.00  0.00           C  
ATOM   3685  CD1 LEU B1430      37.222  46.923  10.217  1.00  0.00           C  
ATOM   3686  CD2 LEU B1430      35.495  45.183  10.285  1.00  0.00           C  
ATOM   3687  N   PRO B1431      35.934  45.221   5.036  1.00  0.00           N  
ATOM   3688  CA  PRO B1431      35.269  45.510   3.763  1.00  0.00           C  
ATOM   3689  C   PRO B1431      34.444  44.304   3.324  1.00  0.00           C  
ATOM   3690  O   PRO B1431      33.268  44.446   2.974  1.00  0.00           O  
ATOM   3691  CB  PRO B1431      36.436  45.799   2.828  1.00  0.00           C  
ATOM   3692  CG  PRO B1431      37.439  46.468   3.770  1.00  0.00           C  
ATOM   3693  CD  PRO B1431      37.363  45.599   4.999  1.00  0.00           C  
ATOM   3694  N   LEU B1432      35.057  43.121   3.369  1.00  0.00           N  
ATOM   3695  CA  LEU B1432      34.389  41.874   2.972  1.00  0.00           C  
ATOM   3696  C   LEU B1432      33.113  41.627   3.764  1.00  0.00           C  
ATOM   3697  O   LEU B1432      32.398  40.652   3.528  1.00  0.00           O  
ATOM   3698  CB  LEU B1432      35.308  40.669   3.186  1.00  0.00           C  
ATOM   3699  CG  LEU B1432      36.656  40.626   2.472  1.00  0.00           C  
ATOM   3700  CD1 LEU B1432      37.507  41.869   2.815  1.00  0.00           C  
ATOM   3701  CD2 LEU B1432      37.366  39.349   2.896  1.00  0.00           C  
ATOM   3702  N   LEU B1433      32.835  42.519   4.705  1.00  0.00           N  
ATOM   3703  CA  LEU B1433      31.675  42.376   5.571  1.00  0.00           C  
ATOM   3704  C   LEU B1433      30.339  42.363   4.823  1.00  0.00           C  
ATOM   3705  O   LEU B1433      29.771  41.303   4.560  1.00  0.00           O  
ATOM   3706  CB  LEU B1433      31.708  43.486   6.625  1.00  0.00           C  
ATOM   3707  CG  LEU B1433      30.894  43.320   7.902  1.00  0.00           C  
ATOM   3708  CD1 LEU B1433      31.091  41.936   8.489  1.00  0.00           C  
ATOM   3709  CD2 LEU B1433      31.329  44.390   8.881  1.00  0.00           C  
ATOM   3710  N   GLU B1434      29.843  43.547   4.490  1.00  0.00           N  
ATOM   3711  CA  GLU B1434      28.578  43.677   3.780  1.00  0.00           C  
ATOM   3712  C   GLU B1434      28.730  43.028   2.402  1.00  0.00           C  
ATOM   3713  O   GLU B1434      27.788  42.417   1.868  1.00  0.00           O  
ATOM   3714  CB  GLU B1434      28.226  45.162   3.635  1.00  0.00           C  
ATOM   3715  CG  GLU B1434      28.428  45.987   4.915  1.00  0.00           C  
ATOM   3716  CD  GLU B1434      27.440  45.622   6.022  1.00  0.00           C  
ATOM   3717  OE1 GLU B1434      26.219  45.691   5.776  1.00  0.00           O  
ATOM   3718  OE2 GLU B1434      27.875  45.273   7.136  1.00  0.00           O  
ATOM   3719  N   LYS B1435      29.934  43.158   1.847  1.00  0.00           N  
ATOM   3720  CA  LYS B1435      30.269  42.614   0.534  1.00  0.00           C  
ATOM   3721  C   LYS B1435      30.354  41.080   0.476  1.00  0.00           C  
ATOM   3722  O   LYS B1435      29.557  40.428  -0.211  1.00  0.00           O  
ATOM   3723  CB  LYS B1435      31.605  43.203   0.068  1.00  0.00           C  
ATOM   3724  CG  LYS B1435      32.378  42.288  -0.871  1.00  0.00           C  
ATOM   3725  CD  LYS B1435      33.880  42.515  -0.800  1.00  0.00           C  
ATOM   3726  CE  LYS B1435      34.611  41.292  -1.352  1.00  0.00           C  
ATOM   3727  NZ  LYS B1435      36.098  41.423  -1.337  1.00  0.00           N  
ATOM   3728  N   ASP B1436      31.309  40.518   1.218  1.00  0.00           N  
ATOM   3729  CA  ASP B1436      31.578  39.078   1.225  1.00  0.00           C  
ATOM   3730  C   ASP B1436      31.307  38.386   2.580  1.00  0.00           C  
ATOM   3731  O   ASP B1436      32.222  37.828   3.200  1.00  0.00           O  
ATOM   3732  CB  ASP B1436      33.047  38.891   0.807  1.00  0.00           C  
ATOM   3733  CG  ASP B1436      33.305  37.573   0.099  1.00  0.00           C  
ATOM   3734  OD1 ASP B1436      34.395  37.442  -0.511  1.00  0.00           O  
ATOM   3735  OD2 ASP B1436      32.434  36.673   0.158  1.00  0.00           O  
ATOM   3736  N   PRO B1437      30.044  38.402   3.048  1.00  0.00           N  
ATOM   3737  CA  PRO B1437      29.714  37.769   4.328  1.00  0.00           C  
ATOM   3738  C   PRO B1437      29.939  36.267   4.176  1.00  0.00           C  
ATOM   3739  O   PRO B1437      29.298  35.625   3.341  1.00  0.00           O  
ATOM   3740  CB  PRO B1437      28.244  38.145   4.515  1.00  0.00           C  
ATOM   3741  CG  PRO B1437      27.731  38.073   3.137  1.00  0.00           C  
ATOM   3742  CD  PRO B1437      28.814  38.786   2.336  1.00  0.00           C  
ATOM   3743  N   GLY B1438      30.849  35.708   4.968  1.00  0.00           N  
ATOM   3744  CA  GLY B1438      31.131  34.290   4.845  1.00  0.00           C  
ATOM   3745  C   GLY B1438      32.628  34.111   4.702  1.00  0.00           C  
ATOM   3746  O   GLY B1438      33.174  33.087   5.095  1.00  0.00           O  
ATOM   3747  N   ARG B1443      33.292  35.119   4.148  1.00  0.00           N  
ATOM   3748  CA  ARG B1443      34.736  35.093   3.949  1.00  0.00           C  
ATOM   3749  C   ARG B1443      35.370  35.854   5.100  1.00  0.00           C  
ATOM   3750  O   ARG B1443      36.598  35.945   5.213  1.00  0.00           O  
ATOM   3751  CB  ARG B1443      35.087  35.806   2.635  1.00  0.00           C  
ATOM   3752  CG  ARG B1443      36.569  35.791   2.206  1.00  0.00           C  
ATOM   3753  CD  ARG B1443      36.771  36.645   0.924  1.00  0.00           C  
ATOM   3754  NE  ARG B1443      38.060  36.436   0.258  1.00  0.00           N  
ATOM   3755  CZ  ARG B1443      38.441  35.279  -0.292  1.00  0.00           C  
ATOM   3756  NH1 ARG B1443      37.628  34.217  -0.258  1.00  0.00           N  
ATOM   3757  NH2 ARG B1443      39.637  35.177  -0.879  1.00  0.00           N  
ATOM   3758  N   VAL B1444      34.521  36.412   5.953  1.00  0.00           N  
ATOM   3759  CA  VAL B1444      35.007  37.203   7.076  1.00  0.00           C  
ATOM   3760  C   VAL B1444      35.498  36.392   8.247  1.00  0.00           C  
ATOM   3761  O   VAL B1444      34.758  35.579   8.809  1.00  0.00           O  
ATOM   3762  CB  VAL B1444      33.928  38.157   7.623  1.00  0.00           C  
ATOM   3763  CG1 VAL B1444      34.530  39.055   8.678  1.00  0.00           C  
ATOM   3764  CG2 VAL B1444      33.345  38.974   6.501  1.00  0.00           C  
ATOM   3765  N   ARG B1448      36.758  36.650   8.600  1.00  0.00           N  
ATOM   3766  CA  ARG B1448      37.439  36.017   9.726  1.00  0.00           C  
ATOM   3767  C   ARG B1448      37.116  36.740  11.024  1.00  0.00           C  
ATOM   3768  O   ARG B1448      36.963  37.961  11.065  1.00  0.00           O  
ATOM   3769  CB  ARG B1448      38.944  36.058   9.533  1.00  0.00           C  
ATOM   3770  CG  ARG B1448      39.453  35.088   8.496  1.00  0.00           C  
ATOM   3771  CD  ARG B1448      40.960  35.151   8.482  1.00  0.00           C  
ATOM   3772  NE  ARG B1448      41.437  36.520   8.277  1.00  0.00           N  
ATOM   3773  CZ  ARG B1448      42.720  36.870   8.334  1.00  0.00           C  
ATOM   3774  NH1 ARG B1448      43.638  35.941   8.596  1.00  0.00           N  
ATOM   3775  NH2 ARG B1448      43.088  38.134   8.122  1.00  0.00           N  
ATOM   3776  N   ALA B1456      37.039  35.970  12.091  1.00  0.00           N  
ATOM   3777  CA  ALA B1456      36.769  36.512  13.405  1.00  0.00           C  
ATOM   3778  C   ALA B1456      37.963  36.296  14.353  1.00  0.00           C  
ATOM   3779  O   ALA B1456      38.674  35.294  14.253  1.00  0.00           O  
ATOM   3780  CB  ALA B1456      35.521  35.849  13.964  1.00  0.00           C  
ATOM   3781  N   LEU B1457      38.186  37.243  15.265  1.00  0.00           N  
ATOM   3782  CA  LEU B1457      39.237  37.123  16.264  1.00  0.00           C  
ATOM   3783  C   LEU B1457      38.624  36.227  17.368  1.00  0.00           C  
ATOM   3784  O   LEU B1457      38.474  36.633  18.529  1.00  0.00           O  
ATOM   3785  CB  LEU B1457      39.593  38.509  16.813  1.00  0.00           C  
ATOM   3786  CG  LEU B1457      40.182  39.581  15.871  1.00  0.00           C  
ATOM   3787  CD1 LEU B1457      40.529  40.860  16.652  1.00  0.00           C  
ATOM   3788  CD2 LEU B1457      41.443  39.031  15.239  1.00  0.00           C  
ATOM   3789  N   ALA B1458      38.244  35.017  16.961  1.00  0.00           N  
ATOM   3790  CA  ALA B1458      37.611  34.029  17.820  1.00  0.00           C  
ATOM   3791  C   ALA B1458      38.486  32.780  17.927  1.00  0.00           C  
ATOM   3792  O   ALA B1458      39.288  32.497  17.056  1.00  0.00           O  
ATOM   3793  CB  ALA B1458      36.210  33.694  17.285  1.00  0.00           C  
ATOM   3794  N   TYR B1459      38.332  32.045  19.019  1.00  0.00           N  
ATOM   3795  CA  TYR B1459      39.162  30.873  19.286  1.00  0.00           C  
ATOM   3796  C   TYR B1459      38.452  29.858  20.174  1.00  0.00           C  
ATOM   3797  O   TYR B1459      37.744  30.240  21.100  1.00  0.00           O  
ATOM   3798  CB  TYR B1459      40.452  31.336  19.991  1.00  0.00           C  
ATOM   3799  CG  TYR B1459      40.250  32.520  20.943  1.00  0.00           C  
ATOM   3800  CD1 TYR B1459      39.753  32.341  22.226  1.00  0.00           C  
ATOM   3801  CD2 TYR B1459      40.498  33.836  20.516  1.00  0.00           C  
ATOM   3802  CE1 TYR B1459      39.496  33.436  23.063  1.00  0.00           C  
ATOM   3803  CE2 TYR B1459      40.246  34.939  21.334  1.00  0.00           C  
ATOM   3804  CZ  TYR B1459      39.740  34.736  22.611  1.00  0.00           C  
ATOM   3805  OH  TYR B1459      39.479  35.836  23.434  1.00  0.00           O  
ATOM   3806  N   ASP B1460      38.634  28.574  19.883  1.00  0.00           N  
ATOM   3807  CA  ASP B1460      38.072  27.539  20.726  1.00  0.00           C  
ATOM   3808  C   ASP B1460      39.252  26.815  21.382  1.00  0.00           C  
ATOM   3809  O   ASP B1460      40.323  26.681  20.760  1.00  0.00           O  
ATOM   3810  CB  ASP B1460      37.277  26.512  19.889  1.00  0.00           C  
ATOM   3811  CG  ASP B1460      35.813  26.898  19.695  1.00  0.00           C  
ATOM   3812  OD1 ASP B1460      35.481  28.095  19.728  1.00  0.00           O  
ATOM   3813  OD2 ASP B1460      34.982  25.993  19.488  1.00  0.00           O  
ATOM   3814  N   LEU B1461      39.063  26.373  22.630  1.00  0.00           N  
ATOM   3815  CA  LEU B1461      40.071  25.585  23.322  1.00  0.00           C  
ATOM   3816  C   LEU B1461      39.485  24.171  23.284  1.00  0.00           C  
ATOM   3817  O   LEU B1461      38.282  23.946  23.605  1.00  0.00           O  
ATOM   3818  CB  LEU B1461      40.318  26.058  24.776  1.00  0.00           C  
ATOM   3819  CG  LEU B1461      41.348  25.248  25.605  1.00  0.00           C  
ATOM   3820  CD1 LEU B1461      42.728  25.186  24.956  1.00  0.00           C  
ATOM   3821  CD2 LEU B1461      41.476  25.891  27.006  1.00  0.00           C  
ATOM   3822  N   VAL B1462      40.310  23.222  22.820  1.00  0.00           N  
ATOM   3823  CA  VAL B1462      39.851  21.860  22.738  1.00  0.00           C  
ATOM   3824  C   VAL B1462      40.758  20.872  23.437  1.00  0.00           C  
ATOM   3825  O   VAL B1462      41.991  21.021  23.484  1.00  0.00           O  
ATOM   3826  CB  VAL B1462      39.529  21.404  21.229  1.00  0.00           C  
ATOM   3827  CG1 VAL B1462      39.667  22.552  20.280  1.00  0.00           C  
ATOM   3828  CG2 VAL B1462      40.305  20.188  20.836  1.00  0.00           C  
ATOM   3829  N   LEU B1463      40.126  19.863  24.011  1.00  0.00           N  
ATOM   3830  CA  LEU B1463      40.854  18.858  24.730  1.00  0.00           C  
ATOM   3831  C   LEU B1463      40.359  17.487  24.314  1.00  0.00           C  
ATOM   3832  O   LEU B1463      39.154  17.178  24.405  1.00  0.00           O  
ATOM   3833  CB  LEU B1463      40.632  19.059  26.233  1.00  0.00           C  
ATOM   3834  CG  LEU B1463      41.098  17.931  27.149  1.00  0.00           C  
ATOM   3835  CD1 LEU B1463      42.611  17.707  26.932  1.00  0.00           C  
ATOM   3836  CD2 LEU B1463      40.755  18.294  28.623  1.00  0.00           C  
ATOM   3837  N   ASN B1464      41.276  16.660  23.833  1.00  0.00           N  
ATOM   3838  CA  ASN B1464      40.878  15.333  23.447  1.00  0.00           C  
ATOM   3839  C   ASN B1464      39.596  15.351  22.622  1.00  0.00           C  
ATOM   3840  O   ASN B1464      38.653  14.635  22.927  1.00  0.00           O  
ATOM   3841  CB  ASN B1464      40.671  14.491  24.722  1.00  0.00           C  
ATOM   3842  CG  ASN B1464      41.974  14.297  25.522  1.00  0.00           C  
ATOM   3843  OD1 ASN B1464      43.024  14.836  25.155  1.00  0.00           O  
ATOM   3844  ND2 ASN B1464      41.909  13.538  26.608  1.00  0.00           N  
ATOM   3845  N   GLY B1693      39.544  16.192  21.596  1.00  0.00           N  
ATOM   3846  CA  GLY B1693      38.383  16.217  20.706  1.00  0.00           C  
ATOM   3847  C   GLY B1693      37.056  16.688  21.258  1.00  0.00           C  
ATOM   3848  O   GLY B1693      35.989  16.329  20.724  1.00  0.00           O  
ATOM   3849  N   VAL B1700      37.129  17.455  22.343  1.00  0.00           N  
ATOM   3850  CA  VAL B1700      35.964  18.044  23.004  1.00  0.00           C  
ATOM   3851  C   VAL B1700      36.294  19.516  23.151  1.00  0.00           C  
ATOM   3852  O   VAL B1700      37.413  19.863  23.546  1.00  0.00           O  
ATOM   3853  CB  VAL B1700      35.754  17.509  24.438  1.00  0.00           C  
ATOM   3854  CG1 VAL B1700      34.712  18.346  25.165  1.00  0.00           C  
ATOM   3855  CG2 VAL B1700      35.356  16.042  24.409  1.00  0.00           C  
ATOM   3856  N   GLU B1701      35.331  20.361  22.806  1.00  0.00           N  
ATOM   3857  CA  GLU B1701      35.443  21.815  22.931  1.00  0.00           C  
ATOM   3858  C   GLU B1701      35.259  22.150  24.424  1.00  0.00           C  
ATOM   3859  O   GLU B1701      34.139  22.116  24.936  1.00  0.00           O  
ATOM   3860  CB  GLU B1701      34.326  22.466  22.113  1.00  0.00           C  
ATOM   3861  CG  GLU B1701      34.209  23.953  22.294  1.00  0.00           C  
ATOM   3862  CD  GLU B1701      32.884  24.530  21.753  1.00  0.00           C  
ATOM   3863  OE1 GLU B1701      32.502  25.635  22.221  1.00  0.00           O  
ATOM   3864  OE2 GLU B1701      32.242  23.897  20.866  1.00  0.00           O  
ATOM   3865  N   VAL B1702      36.353  22.468  25.115  1.00  0.00           N  
ATOM   3866  CA  VAL B1702      36.269  22.786  26.527  1.00  0.00           C  
ATOM   3867  C   VAL B1702      36.189  24.265  26.794  1.00  0.00           C  
ATOM   3868  O   VAL B1702      36.015  24.682  27.949  1.00  0.00           O  
ATOM   3869  CB  VAL B1702      37.449  22.157  27.344  1.00  0.00           C  
ATOM   3870  CG1 VAL B1702      37.323  20.649  27.334  1.00  0.00           C  
ATOM   3871  CG2 VAL B1702      38.785  22.530  26.768  1.00  0.00           C  
ATOM   3872  N   GLY B1703      36.275  25.079  25.748  1.00  0.00           N  
ATOM   3873  CA  GLY B1703      36.224  26.520  25.975  1.00  0.00           C  
ATOM   3874  C   GLY B1703      36.121  27.251  24.659  1.00  0.00           C  
ATOM   3875  O   GLY B1703      36.445  26.690  23.613  1.00  0.00           O  
ATOM   3876  N   GLY B1704      35.644  28.491  24.712  1.00  0.00           N  
ATOM   3877  CA  GLY B1704      35.506  29.313  23.524  1.00  0.00           C  
ATOM   3878  C   GLY B1704      35.445  30.780  23.872  1.00  0.00           C  
ATOM   3879  O   GLY B1704      34.823  31.112  24.861  1.00  0.00           O  
ATOM   3880  N   GLY B1705      36.062  31.663  23.083  1.00  0.00           N  
ATOM   3881  CA  GLY B1705      36.010  33.086  23.379  1.00  0.00           C  
ATOM   3882  C   GLY B1705      36.344  33.913  22.158  1.00  0.00           C  
ATOM   3883  O   GLY B1705      36.364  33.417  21.014  1.00  0.00           O  
ATOM   3884  N   SER B1706      36.622  35.194  22.383  1.00  0.00           N  
ATOM   3885  CA  SER B1706      36.964  36.089  21.284  1.00  0.00           C  
ATOM   3886  C   SER B1706      37.301  37.477  21.798  1.00  0.00           C  
ATOM   3887  O   SER B1706      37.137  37.771  22.987  1.00  0.00           O  
ATOM   3888  CB  SER B1706      35.783  36.202  20.278  1.00  0.00           C  
ATOM   3889  OG  SER B1706      34.622  36.824  20.845  1.00  0.00           O  
ATOM   3890  N   ILE B1707      37.824  38.302  20.898  1.00  0.00           N  
ATOM   3891  CA  ILE B1707      38.137  39.681  21.197  1.00  0.00           C  
ATOM   3892  C   ILE B1707      36.816  40.281  20.822  1.00  0.00           C  
ATOM   3893  O   ILE B1707      36.191  39.863  19.867  1.00  0.00           O  
ATOM   3894  CB  ILE B1707      39.202  40.247  20.291  1.00  0.00           C  
ATOM   3895  CG1 ILE B1707      40.512  39.478  20.510  1.00  0.00           C  
ATOM   3896  CG2 ILE B1707      39.345  41.734  20.566  1.00  0.00           C  
ATOM   3897  CD1 ILE B1707      41.100  39.683  21.906  1.00  0.00           C  
ATOM   3898  N   ARG B1708      36.360  41.260  21.558  1.00  0.00           N  
ATOM   3899  CA  ARG B1708      35.047  41.792  21.231  1.00  0.00           C  
ATOM   3900  C   ARG B1708      35.052  43.107  20.457  1.00  0.00           C  
ATOM   3901  O   ARG B1708      36.109  43.755  20.278  1.00  0.00           O  
ATOM   3902  CB  ARG B1708      34.244  41.881  22.546  1.00  0.00           C  
ATOM   3903  CG  ARG B1708      35.032  41.235  23.693  1.00  0.00           C  
ATOM   3904  CD  ARG B1708      34.366  40.128  24.541  1.00  0.00           C  
ATOM   3905  NE  ARG B1708      34.160  38.861  23.872  1.00  0.00           N  
ATOM   3906  CZ  ARG B1708      34.276  37.647  24.427  1.00  0.00           C  
ATOM   3907  NH1 ARG B1708      34.026  36.582  23.693  1.00  0.00           N  
ATOM   3908  NH2 ARG B1708      34.687  37.473  25.666  1.00  0.00           N  
ATOM   3909  N   ILE B1709      33.878  43.471  19.949  1.00  0.00           N  
ATOM   3910  CA  ILE B1709      33.724  44.734  19.236  1.00  0.00           C  
ATOM   3911  C   ILE B1709      33.526  45.809  20.329  1.00  0.00           C  
ATOM   3912  O   ILE B1709      32.579  45.727  21.120  1.00  0.00           O  
ATOM   3913  CB  ILE B1709      32.434  44.731  18.358  1.00  0.00           C  
ATOM   3914  CG1 ILE B1709      32.513  43.629  17.277  1.00  0.00           C  
ATOM   3915  CG2 ILE B1709      32.214  46.123  17.769  1.00  0.00           C  
ATOM   3916  CD1 ILE B1709      31.150  43.230  16.631  1.00  0.00           C  
ATOM   3917  N   HIS B1710      34.419  46.794  20.392  1.00  0.00           N  
ATOM   3918  CA  HIS B1710      34.276  47.869  21.367  1.00  0.00           C  
ATOM   3919  C   HIS B1710      33.780  49.175  20.717  1.00  0.00           C  
ATOM   3920  O   HIS B1710      33.417  50.127  21.412  1.00  0.00           O  
ATOM   3921  CB  HIS B1710      35.576  48.155  22.115  1.00  0.00           C  
ATOM   3922  CG  HIS B1710      36.691  48.606  21.236  1.00  0.00           C  
ATOM   3923  ND1 HIS B1710      37.557  47.727  20.625  1.00  0.00           N  
ATOM   3924  CD2 HIS B1710      37.097  49.846  20.873  1.00  0.00           C  
ATOM   3925  CE1 HIS B1710      38.452  48.403  19.927  1.00  0.00           C  
ATOM   3926  NE2 HIS B1710      38.197  49.690  20.060  1.00  0.00           N  
ATOM   3927  N   ASP B1711      33.774  49.231  19.388  1.00  0.00           N  
ATOM   3928  CA  ASP B1711      33.254  50.409  18.706  1.00  0.00           C  
ATOM   3929  C   ASP B1711      31.743  50.183  18.567  1.00  0.00           C  
ATOM   3930  O   ASP B1711      31.305  49.182  18.008  1.00  0.00           O  
ATOM   3931  CB  ASP B1711      33.845  50.564  17.328  1.00  0.00           C  
ATOM   3932  CG  ASP B1711      33.208  51.703  16.562  1.00  0.00           C  
ATOM   3933  OD1 ASP B1711      33.901  52.277  15.703  1.00  0.00           O  
ATOM   3934  OD2 ASP B1711      32.025  52.027  16.800  1.00  0.00           O  
ATOM   3935  N   PRO B1712      30.928  51.111  19.072  1.00  0.00           N  
ATOM   3936  CA  PRO B1712      29.474  50.960  18.978  1.00  0.00           C  
ATOM   3937  C   PRO B1712      28.843  50.964  17.593  1.00  0.00           C  
ATOM   3938  O   PRO B1712      27.760  50.374  17.402  1.00  0.00           O  
ATOM   3939  CB  PRO B1712      28.938  52.095  19.855  1.00  0.00           C  
ATOM   3940  CG  PRO B1712      30.007  53.095  19.790  1.00  0.00           C  
ATOM   3941  CD  PRO B1712      31.278  52.300  19.865  1.00  0.00           C  
ATOM   3942  N   ARG B1713      29.488  51.636  16.639  1.00  0.00           N  
ATOM   3943  CA  ARG B1713      28.969  51.643  15.287  1.00  0.00           C  
ATOM   3944  C   ARG B1713      29.174  50.298  14.614  1.00  0.00           C  
ATOM   3945  O   ARG B1713      28.247  49.761  13.995  1.00  0.00           O  
ATOM   3946  CB  ARG B1713      29.543  52.805  14.491  1.00  0.00           C  
ATOM   3947  CG  ARG B1713      28.896  54.107  14.950  1.00  0.00           C  
ATOM   3948  CD  ARG B1713      29.120  55.225  13.961  1.00  0.00           C  
ATOM   3949  NE  ARG B1713      30.465  55.784  14.051  1.00  0.00           N  
ATOM   3950  CZ  ARG B1713      31.009  56.569  13.126  1.00  0.00           C  
ATOM   3951  NH1 ARG B1713      32.244  57.040  13.301  1.00  0.00           N  
ATOM   3952  NH2 ARG B1713      30.325  56.861  12.020  1.00  0.00           N  
ATOM   3953  N   LEU B1714      30.374  49.740  14.779  1.00  0.00           N  
ATOM   3954  CA  LEU B1714      30.692  48.427  14.222  1.00  0.00           C  
ATOM   3955  C   LEU B1714      29.720  47.392  14.804  1.00  0.00           C  
ATOM   3956  O   LEU B1714      29.182  46.561  14.080  1.00  0.00           O  
ATOM   3957  CB  LEU B1714      32.137  48.061  14.558  1.00  0.00           C  
ATOM   3958  CG  LEU B1714      32.628  46.698  14.050  1.00  0.00           C  
ATOM   3959  CD1 LEU B1714      32.146  46.459  12.592  1.00  0.00           C  
ATOM   3960  CD2 LEU B1714      34.157  46.658  14.159  1.00  0.00           C  
ATOM   3961  N   GLN B1715      29.471  47.456  16.108  1.00  0.00           N  
ATOM   3962  CA  GLN B1715      28.559  46.497  16.725  1.00  0.00           C  
ATOM   3963  C   GLN B1715      27.176  46.559  16.069  1.00  0.00           C  
ATOM   3964  O   GLN B1715      26.573  45.522  15.785  1.00  0.00           O  
ATOM   3965  CB  GLN B1715      28.454  46.746  18.235  1.00  0.00           C  
ATOM   3966  CG  GLN B1715      27.518  45.778  18.989  1.00  0.00           C  
ATOM   3967  CD  GLN B1715      27.909  44.318  18.812  1.00  0.00           C  
ATOM   3968  OE1 GLN B1715      28.737  43.788  19.546  1.00  0.00           O  
ATOM   3969  NE2 GLN B1715      27.322  43.669  17.818  1.00  0.00           N  
ATOM   3970  N   ALA B1716      26.676  47.772  15.827  1.00  0.00           N  
ATOM   3971  CA  ALA B1716      25.369  47.950  15.184  1.00  0.00           C  
ATOM   3972  C   ALA B1716      25.445  47.430  13.733  1.00  0.00           C  
ATOM   3973  O   ALA B1716      24.514  46.763  13.266  1.00  0.00           O  
ATOM   3974  CB  ALA B1716      24.964  49.420  15.212  1.00  0.00           C  
ATOM   3975  N   ARG B1717      26.543  47.732  13.025  1.00  0.00           N  
ATOM   3976  CA  ARG B1717      26.700  47.245  11.658  1.00  0.00           C  
ATOM   3977  C   ARG B1717      26.505  45.711  11.682  1.00  0.00           C  
ATOM   3978  O   ARG B1717      25.599  45.180  11.032  1.00  0.00           O  
ATOM   3979  CB  ARG B1717      28.090  47.585  11.084  1.00  0.00           C  
ATOM   3980  CG  ARG B1717      28.079  47.620   9.563  1.00  0.00           C  
ATOM   3981  CD  ARG B1717      29.297  47.030   8.879  1.00  0.00           C  
ATOM   3982  NE  ARG B1717      30.493  47.878   8.896  1.00  0.00           N  
ATOM   3983  CZ  ARG B1717      31.399  47.922   7.906  1.00  0.00           C  
ATOM   3984  NH1 ARG B1717      32.463  48.720   8.025  1.00  0.00           N  
ATOM   3985  NH2 ARG B1717      31.238  47.196   6.784  1.00  0.00           N  
ATOM   3986  N   VAL B1718      27.348  45.008  12.437  1.00  0.00           N  
ATOM   3987  CA  VAL B1718      27.240  43.556  12.562  1.00  0.00           C  
ATOM   3988  C   VAL B1718      25.814  43.126  13.039  1.00  0.00           C  
ATOM   3989  O   VAL B1718      25.273  42.073  12.646  1.00  0.00           O  
ATOM   3990  CB  VAL B1718      28.309  43.015  13.549  1.00  0.00           C  
ATOM   3991  CG1 VAL B1718      28.028  41.555  13.882  1.00  0.00           C  
ATOM   3992  CG2 VAL B1718      29.707  43.189  12.946  1.00  0.00           C  
ATOM   3993  N   PHE B1719      25.197  43.929  13.894  1.00  0.00           N  
ATOM   3994  CA  PHE B1719      23.845  43.608  14.328  1.00  0.00           C  
ATOM   3995  C   PHE B1719      22.871  43.555  13.130  1.00  0.00           C  
ATOM   3996  O   PHE B1719      22.013  42.665  13.061  1.00  0.00           O  
ATOM   3997  CB  PHE B1719      23.347  44.647  15.338  1.00  0.00           C  
ATOM   3998  CG  PHE B1719      23.604  44.283  16.770  1.00  0.00           C  
ATOM   3999  CD1 PHE B1719      23.624  45.263  17.744  1.00  0.00           C  
ATOM   4000  CD2 PHE B1719      23.790  42.957  17.150  1.00  0.00           C  
ATOM   4001  CE1 PHE B1719      23.828  44.929  19.088  1.00  0.00           C  
ATOM   4002  CE2 PHE B1719      23.995  42.606  18.489  1.00  0.00           C  
ATOM   4003  CZ  PHE B1719      24.015  43.592  19.465  1.00  0.00           C  
ATOM   4004  N   ARG B1720      23.012  44.523  12.212  1.00  0.00           N  
ATOM   4005  CA  ARG B1720      22.187  44.638  11.001  1.00  0.00           C  
ATOM   4006  C   ARG B1720      22.393  43.392  10.132  1.00  0.00           C  
ATOM   4007  O   ARG B1720      21.431  42.742   9.709  1.00  0.00           O  
ATOM   4008  CB  ARG B1720      22.600  45.867  10.173  1.00  0.00           C  
ATOM   4009  CG  ARG B1720      21.514  46.919   9.947  1.00  0.00           C  
ATOM   4010  CD  ARG B1720      21.709  48.128  10.856  1.00  0.00           C  
ATOM   4011  NE  ARG B1720      22.981  48.825  10.634  1.00  0.00           N  
ATOM   4012  CZ  ARG B1720      23.481  49.736  11.473  1.00  0.00           C  
ATOM   4013  NH1 ARG B1720      22.813  50.048  12.578  1.00  0.00           N  
ATOM   4014  NH2 ARG B1720      24.639  50.337  11.214  1.00  0.00           N  
ATOM   4015  N   LEU B1721      23.664  43.098   9.858  1.00  0.00           N  
ATOM   4016  CA  LEU B1721      24.076  41.947   9.070  1.00  0.00           C  
ATOM   4017  C   LEU B1721      23.459  40.653   9.636  1.00  0.00           C  
ATOM   4018  O   LEU B1721      23.029  39.772   8.897  1.00  0.00           O  
ATOM   4019  CB  LEU B1721      25.597  41.877   9.087  1.00  0.00           C  
ATOM   4020  CG  LEU B1721      26.264  40.628   8.538  1.00  0.00           C  
ATOM   4021  CD1 LEU B1721      26.039  40.543   7.030  1.00  0.00           C  
ATOM   4022  CD2 LEU B1721      27.752  40.697   8.853  1.00  0.00           C  
ATOM   4023  N   LEU B1722      23.399  40.553  10.959  1.00  0.00           N  
ATOM   4024  CA  LEU B1722      22.838  39.377  11.624  1.00  0.00           C  
ATOM   4025  C   LEU B1722      21.316  39.325  11.494  1.00  0.00           C  
ATOM   4026  O   LEU B1722      20.657  38.455  12.068  1.00  0.00           O  
ATOM   4027  CB  LEU B1722      23.225  39.396  13.110  1.00  0.00           C  
ATOM   4028  CG  LEU B1722      24.323  38.479  13.663  1.00  0.00           C  
ATOM   4029  CD1 LEU B1722      25.376  38.130  12.619  1.00  0.00           C  
ATOM   4030  CD2 LEU B1722      24.954  39.186  14.847  1.00  0.00           C  
ATOM   4031  N   GLY B1723      20.770  40.265  10.730  1.00  0.00           N  
ATOM   4032  CA  GLY B1723      19.333  40.345  10.543  1.00  0.00           C  
ATOM   4033  C   GLY B1723      18.616  40.893  11.774  1.00  0.00           C  
ATOM   4034  O   GLY B1723      17.596  40.353  12.191  1.00  0.00           O  
ATOM   4035  N   ILE B1724      19.145  41.963  12.367  1.00  0.00           N  
ATOM   4036  CA  ILE B1724      18.523  42.575  13.540  1.00  0.00           C  
ATOM   4037  C   ILE B1724      18.385  44.073  13.313  1.00  0.00           C  
ATOM   4038  O   ILE B1724      19.377  44.800  13.329  1.00  0.00           O  
ATOM   4039  CB  ILE B1724      19.383  42.364  14.792  1.00  0.00           C  
ATOM   4040  CG1 ILE B1724      19.801  40.896  14.890  1.00  0.00           C  
ATOM   4041  CG2 ILE B1724      18.609  42.795  16.041  1.00  0.00           C  
ATOM   4042  CD1 ILE B1724      20.770  40.605  16.020  1.00  0.00           C  
ATOM   4043  N   GLY B1725      17.143  44.517  13.121  1.00  0.00           N  
ATOM   4044  CA  GLY B1725      16.859  45.921  12.845  1.00  0.00           C  
ATOM   4045  C   GLY B1725      16.963  46.900  14.003  1.00  0.00           C  
ATOM   4046  O   GLY B1725      16.642  46.575  15.145  1.00  0.00           O  
ATOM   4047  N   GLU B1726      17.390  48.117  13.681  1.00  0.00           N  
ATOM   4048  CA  GLU B1726      17.581  49.171  14.664  1.00  0.00           C  
ATOM   4049  C   GLU B1726      16.640  49.153  15.854  1.00  0.00           C  
ATOM   4050  O   GLU B1726      17.030  49.555  16.948  1.00  0.00           O  
ATOM   4051  CB  GLU B1726      17.527  50.534  13.991  1.00  0.00           C  
ATOM   4052  CG  GLU B1726      17.730  51.695  14.940  1.00  0.00           C  
ATOM   4053  CD  GLU B1726      18.165  52.958  14.211  1.00  0.00           C  
ATOM   4054  OE1 GLU B1726      18.057  54.072  14.790  1.00  0.00           O  
ATOM   4055  OE2 GLU B1726      18.631  52.828  13.053  1.00  0.00           O  
ATOM   4056  N   GLU B1727      15.413  48.681  15.658  1.00  0.00           N  
ATOM   4057  CA  GLU B1727      14.442  48.650  16.748  1.00  0.00           C  
ATOM   4058  C   GLU B1727      14.548  47.404  17.636  1.00  0.00           C  
ATOM   4059  O   GLU B1727      14.216  47.442  18.826  1.00  0.00           O  
ATOM   4060  CB  GLU B1727      13.026  48.807  16.180  1.00  0.00           C  
ATOM   4061  CG  GLU B1727      12.757  50.198  15.552  1.00  0.00           C  
ATOM   4062  CD  GLU B1727      11.476  50.249  14.684  1.00  0.00           C  
ATOM   4063  OE1 GLU B1727      11.483  49.719  13.536  1.00  0.00           O  
ATOM   4064  OE2 GLU B1727      10.462  50.821  15.159  1.00  0.00           O  
ATOM   4065  N   GLU B1728      15.017  46.301  17.064  1.00  0.00           N  
ATOM   4066  CA  GLU B1728      15.167  45.067  17.830  1.00  0.00           C  
ATOM   4067  C   GLU B1728      16.429  45.246  18.667  1.00  0.00           C  
ATOM   4068  O   GLU B1728      16.525  44.786  19.813  1.00  0.00           O  
ATOM   4069  CB  GLU B1728      15.325  43.876  16.890  1.00  0.00           C  
ATOM   4070  CG  GLU B1728      14.932  42.564  17.535  1.00  0.00           C  
ATOM   4071  CD  GLU B1728      15.158  41.383  16.622  1.00  0.00           C  
ATOM   4072  OE1 GLU B1728      14.824  41.490  15.417  1.00  0.00           O  
ATOM   4073  OE2 GLU B1728      15.665  40.352  17.120  1.00  0.00           O  
ATOM   4074  N   GLN B1729      17.392  45.935  18.066  1.00  0.00           N  
ATOM   4075  CA  GLN B1729      18.650  46.227  18.710  1.00  0.00           C  
ATOM   4076  C   GLN B1729      18.377  46.966  20.008  1.00  0.00           C  
ATOM   4077  O   GLN B1729      19.012  46.699  21.023  1.00  0.00           O  
ATOM   4078  CB  GLN B1729      19.516  47.061  17.774  1.00  0.00           C  
ATOM   4079  CG  GLN B1729      20.080  46.245  16.635  1.00  0.00           C  
ATOM   4080  CD  GLN B1729      20.870  47.079  15.662  1.00  0.00           C  
ATOM   4081  OE1 GLN B1729      21.692  47.907  16.059  1.00  0.00           O  
ATOM   4082  NE2 GLN B1729      20.637  46.861  14.369  1.00  0.00           N  
ATOM   4083  N   ARG B1747      17.400  47.867  19.976  1.00  0.00           N  
ATOM   4084  CA  ARG B1747      17.045  48.657  21.153  1.00  0.00           C  
ATOM   4085  C   ARG B1747      16.392  47.850  22.270  1.00  0.00           C  
ATOM   4086  O   ARG B1747      16.704  48.048  23.443  1.00  0.00           O  
ATOM   4087  CB  ARG B1747      16.095  49.796  20.785  1.00  0.00           C  
ATOM   4088  CG  ARG B1747      16.661  50.854  19.841  1.00  0.00           C  
ATOM   4089  CD  ARG B1747      17.573  51.871  20.540  1.00  0.00           C  
ATOM   4090  NE  ARG B1747      17.916  53.003  19.660  1.00  0.00           N  
ATOM   4091  CZ  ARG B1747      18.523  52.890  18.475  1.00  0.00           C  
ATOM   4092  NH1 ARG B1747      18.863  51.688  18.003  1.00  0.00           N  
ATOM   4093  NH2 ARG B1747      18.800  53.979  17.762  1.00  0.00           N  
ATOM   4094  N   GLU B1751      15.475  46.952  21.921  1.00  0.00           N  
ATOM   4095  CA  GLU B1751      14.793  46.163  22.947  1.00  0.00           C  
ATOM   4096  C   GLU B1751      15.734  45.118  23.522  1.00  0.00           C  
ATOM   4097  O   GLU B1751      15.800  44.938  24.748  1.00  0.00           O  
ATOM   4098  CB  GLU B1751      13.532  45.477  22.379  1.00  0.00           C  
ATOM   4099  CG  GLU B1751      12.331  45.323  23.373  1.00  0.00           C  
ATOM   4100  CD  GLU B1751      12.546  44.271  24.499  1.00  0.00           C  
ATOM   4101  OE1 GLU B1751      13.010  43.137  24.205  1.00  0.00           O  
ATOM   4102  OE2 GLU B1751      12.227  44.573  25.678  1.00  0.00           O  
ATOM   4103  N   LYS B1752      16.479  44.450  22.638  1.00  0.00           N  
ATOM   4104  CA  LYS B1752      17.407  43.419  23.081  1.00  0.00           C  
ATOM   4105  C   LYS B1752      18.780  43.866  23.596  1.00  0.00           C  
ATOM   4106  O   LYS B1752      19.247  43.355  24.618  1.00  0.00           O  
ATOM   4107  CB  LYS B1752      17.579  42.380  21.979  1.00  0.00           C  
ATOM   4108  CG  LYS B1752      16.266  41.737  21.587  1.00  0.00           C  
ATOM   4109  CD  LYS B1752      16.461  40.333  21.032  1.00  0.00           C  
ATOM   4110  CE  LYS B1752      16.663  39.306  22.157  1.00  0.00           C  
ATOM   4111  NZ  LYS B1752      16.964  37.932  21.613  1.00  0.00           N  
ATOM   4112  N   PHE B1753      19.414  44.827  22.926  1.00  0.00           N  
ATOM   4113  CA  PHE B1753      20.749  45.240  23.332  1.00  0.00           C  
ATOM   4114  C   PHE B1753      20.991  46.739  23.483  1.00  0.00           C  
ATOM   4115  O   PHE B1753      22.140  47.186  23.582  1.00  0.00           O  
ATOM   4116  CB  PHE B1753      21.762  44.639  22.353  1.00  0.00           C  
ATOM   4117  CG  PHE B1753      21.461  43.213  21.974  1.00  0.00           C  
ATOM   4118  CD1 PHE B1753      21.536  42.201  22.916  1.00  0.00           C  
ATOM   4119  CD2 PHE B1753      21.093  42.890  20.673  1.00  0.00           C  
ATOM   4120  CE1 PHE B1753      21.247  40.868  22.557  1.00  0.00           C  
ATOM   4121  CE2 PHE B1753      20.805  41.584  20.303  1.00  0.00           C  
ATOM   4122  CZ  PHE B1753      20.880  40.567  21.240  1.00  0.00           C  
ATOM   4123  N   GLY B1757      19.914  47.510  23.533  1.00  0.00           N  
ATOM   4124  CA  GLY B1757      20.053  48.948  23.644  1.00  0.00           C  
ATOM   4125  C   GLY B1757      20.930  49.374  24.810  1.00  0.00           C  
ATOM   4126  O   GLY B1757      21.829  50.216  24.678  1.00  0.00           O  
ATOM   4127  N   PHE B1758      20.683  48.803  25.974  1.00  0.00           N  
ATOM   4128  CA  PHE B1758      21.491  49.200  27.097  1.00  0.00           C  
ATOM   4129  C   PHE B1758      22.969  48.925  26.835  1.00  0.00           C  
ATOM   4130  O   PHE B1758      23.841  49.633  27.311  1.00  0.00           O  
ATOM   4131  CB  PHE B1758      21.029  48.439  28.329  1.00  0.00           C  
ATOM   4132  CG  PHE B1758      21.300  46.977  28.272  1.00  0.00           C  
ATOM   4133  CD1 PHE B1758      22.538  46.472  28.652  1.00  0.00           C  
ATOM   4134  CD2 PHE B1758      20.338  46.102  27.816  1.00  0.00           C  
ATOM   4135  CE1 PHE B1758      22.819  45.107  28.573  1.00  0.00           C  
ATOM   4136  CE2 PHE B1758      20.599  44.733  27.728  1.00  0.00           C  
ATOM   4137  CZ  PHE B1758      21.838  44.234  28.104  1.00  0.00           C  
ATOM   4138  N   PHE B1759      23.245  47.887  26.068  1.00  0.00           N  
ATOM   4139  CA  PHE B1759      24.613  47.524  25.793  1.00  0.00           C  
ATOM   4140  C   PHE B1759      25.254  48.419  24.730  1.00  0.00           C  
ATOM   4141  O   PHE B1759      26.394  48.865  24.880  1.00  0.00           O  
ATOM   4142  CB  PHE B1759      24.653  46.050  25.383  1.00  0.00           C  
ATOM   4143  CG  PHE B1759      26.028  45.543  25.183  1.00  0.00           C  
ATOM   4144  CD1 PHE B1759      26.872  45.379  26.269  1.00  0.00           C  
ATOM   4145  CD2 PHE B1759      26.530  45.360  23.900  1.00  0.00           C  
ATOM   4146  CE1 PHE B1759      28.216  45.054  26.090  1.00  0.00           C  
ATOM   4147  CE2 PHE B1759      27.869  45.033  23.711  1.00  0.00           C  
ATOM   4148  CZ  PHE B1759      28.716  44.883  24.812  1.00  0.00           C  
ATOM   4149  N   LEU B1760      24.519  48.674  23.655  1.00  0.00           N  
ATOM   4150  CA  LEU B1760      25.036  49.518  22.598  1.00  0.00           C  
ATOM   4151  C   LEU B1760      25.380  50.860  23.235  1.00  0.00           C  
ATOM   4152  O   LEU B1760      26.466  51.385  23.015  1.00  0.00           O  
ATOM   4153  CB  LEU B1760      23.991  49.663  21.490  1.00  0.00           C  
ATOM   4154  CG  LEU B1760      23.862  48.481  20.517  1.00  0.00           C  
ATOM   4155  CD1 LEU B1760      22.542  48.541  19.746  1.00  0.00           C  
ATOM   4156  CD2 LEU B1760      25.016  48.523  19.543  1.00  0.00           C  
ATOM   4157  N   GLU B1761      24.473  51.396  24.050  1.00  0.00           N  
ATOM   4158  CA  GLU B1761      24.710  52.662  24.707  1.00  0.00           C  
ATOM   4159  C   GLU B1761      25.971  52.603  25.608  1.00  0.00           C  
ATOM   4160  O   GLU B1761      26.733  53.577  25.698  1.00  0.00           O  
ATOM   4161  CB  GLU B1761      23.438  53.039  25.476  1.00  0.00           C  
ATOM   4162  CG  GLU B1761      23.632  53.955  26.696  1.00  0.00           C  
ATOM   4163  CD  GLU B1761      23.021  55.337  26.512  1.00  0.00           C  
ATOM   4164  OE1 GLU B1761      22.312  55.530  25.495  1.00  0.00           O  
ATOM   4165  OE2 GLU B1761      23.247  56.224  27.383  1.00  0.00           O  
ATOM   4166  N   ALA B1765      26.204  51.461  26.251  1.00  0.00           N  
ATOM   4167  CA  ALA B1765      27.380  51.288  27.096  1.00  0.00           C  
ATOM   4168  C   ALA B1765      28.650  51.441  26.265  1.00  0.00           C  
ATOM   4169  O   ALA B1765      29.609  52.051  26.734  1.00  0.00           O  
ATOM   4170  CB  ALA B1765      27.355  49.931  27.750  1.00  0.00           C  
ATOM   4171  N   LEU B1767      28.667  50.907  25.033  1.00  0.00           N  
ATOM   4172  CA  LEU B1767      29.848  51.027  24.165  1.00  0.00           C  
ATOM   4173  C   LEU B1767      30.105  52.452  23.713  1.00  0.00           C  
ATOM   4174  O   LEU B1767      31.109  52.713  23.067  1.00  0.00           O  
ATOM   4175  CB  LEU B1767      29.708  50.157  22.915  1.00  0.00           C  
ATOM   4176  CG  LEU B1767      29.650  48.625  23.000  1.00  0.00           C  
ATOM   4177  CD1 LEU B1767      29.501  48.081  21.593  1.00  0.00           C  
ATOM   4178  CD2 LEU B1767      30.915  48.054  23.629  1.00  0.00           C  
ATOM   4179  N   GLU B1768      29.204  53.377  24.020  1.00  0.00           N  
ATOM   4180  CA  GLU B1768      29.389  54.770  23.612  1.00  0.00           C  
ATOM   4181  C   GLU B1768      29.961  55.653  24.733  1.00  0.00           C  
ATOM   4182  O   GLU B1768      30.168  56.871  24.541  1.00  0.00           O  
ATOM   4183  CB  GLU B1768      28.052  55.330  23.107  1.00  0.00           C  
ATOM   4184  CG  GLU B1768      27.704  54.794  21.743  1.00  0.00           C  
ATOM   4185  CD  GLU B1768      26.611  55.564  21.041  1.00  0.00           C  
ATOM   4186  OE1 GLU B1768      26.795  56.790  20.822  1.00  0.00           O  
ATOM   4187  OE2 GLU B1768      25.571  54.954  20.684  1.00  0.00           O  
ATOM   4188  N   TYR B1770      30.223  55.041  25.892  1.00  0.00           N  
ATOM   4189  CA  TYR B1770      30.764  55.776  27.006  1.00  0.00           C  
ATOM   4190  C   TYR B1770      32.241  55.505  27.242  1.00  0.00           C  
ATOM   4191  O   TYR B1770      32.749  55.699  28.349  1.00  0.00           O  
ATOM   4192  CB  TYR B1770      29.947  55.479  28.267  1.00  0.00           C  
ATOM   4193  CG  TYR B1770      28.640  56.261  28.345  1.00  0.00           C  
ATOM   4194  CD1 TYR B1770      27.408  55.648  28.085  1.00  0.00           C  
ATOM   4195  CD2 TYR B1770      28.634  57.620  28.680  1.00  0.00           C  
ATOM   4196  CE1 TYR B1770      26.202  56.374  28.159  1.00  0.00           C  
ATOM   4197  CE2 TYR B1770      27.439  58.354  28.748  1.00  0.00           C  
ATOM   4198  CZ  TYR B1770      26.237  57.725  28.483  1.00  0.00           C  
ATOM   4199  OH  TYR B1770      25.069  58.451  28.503  1.00  0.00           O  
ATOM   4200  N   GLY B1771      32.926  55.048  26.194  1.00  0.00           N  
ATOM   4201  CA  GLY B1771      34.359  54.805  26.293  1.00  0.00           C  
ATOM   4202  C   GLY B1771      34.697  53.393  26.660  1.00  0.00           C  
ATOM   4203  O   GLY B1771      35.165  53.128  27.762  1.00  0.00           O  
ATOM   4204  N   ALA B1772      34.427  52.474  25.753  1.00  0.00           N  
ATOM   4205  CA  ALA B1772      34.730  51.076  26.021  1.00  0.00           C  
ATOM   4206  C   ALA B1772      36.144  50.793  25.540  1.00  0.00           C  
ATOM   4207  O   ALA B1772      36.525  51.172  24.448  1.00  0.00           O  
ATOM   4208  CB  ALA B1772      33.730  50.168  25.305  1.00  0.00           C  
ATOM   4209  N   PRO B1773      36.938  50.126  26.363  1.00  0.00           N  
ATOM   4210  CA  PRO B1773      38.311  49.812  25.978  1.00  0.00           C  
ATOM   4211  C   PRO B1773      38.334  48.538  25.130  1.00  0.00           C  
ATOM   4212  O   PRO B1773      37.333  47.796  25.049  1.00  0.00           O  
ATOM   4213  CB  PRO B1773      38.989  49.577  27.321  1.00  0.00           C  
ATOM   4214  CG  PRO B1773      37.880  48.820  28.085  1.00  0.00           C  
ATOM   4215  CD  PRO B1773      36.614  49.599  27.706  1.00  0.00           C  
ATOM   4216  N   PRO B1774      39.471  48.274  24.461  1.00  0.00           N  
ATOM   4217  CA  PRO B1774      39.466  47.045  23.688  1.00  0.00           C  
ATOM   4218  C   PRO B1774      39.401  45.942  24.770  1.00  0.00           C  
ATOM   4219  O   PRO B1774      39.951  46.109  25.866  1.00  0.00           O  
ATOM   4220  CB  PRO B1774      40.825  47.075  22.965  1.00  0.00           C  
ATOM   4221  CG  PRO B1774      41.243  48.514  22.988  1.00  0.00           C  
ATOM   4222  CD  PRO B1774      40.754  48.993  24.319  1.00  0.00           C  
ATOM   4223  N   HIS B1775      38.708  44.842  24.484  1.00  0.00           N  
ATOM   4224  CA  HIS B1775      38.626  43.757  25.448  1.00  0.00           C  
ATOM   4225  C   HIS B1775      38.277  42.436  24.807  1.00  0.00           C  
ATOM   4226  O   HIS B1775      37.808  42.404  23.687  1.00  0.00           O  
ATOM   4227  CB  HIS B1775      37.618  44.063  26.535  1.00  0.00           C  
ATOM   4228  CG  HIS B1775      36.242  44.333  26.026  1.00  0.00           C  
ATOM   4229  ND1 HIS B1775      35.873  45.549  25.491  1.00  0.00           N  
ATOM   4230  CD2 HIS B1775      35.119  43.576  26.045  1.00  0.00           C  
ATOM   4231  CE1 HIS B1775      34.582  45.531  25.211  1.00  0.00           C  
ATOM   4232  NE2 HIS B1775      34.100  44.349  25.536  1.00  0.00           N  
ATOM   4233  N   GLY B1776      38.543  41.342  25.519  1.00  0.00           N  
ATOM   4234  CA  GLY B1776      38.249  40.040  24.987  1.00  0.00           C  
ATOM   4235  C   GLY B1776      38.291  39.061  26.131  1.00  0.00           C  
ATOM   4236  O   GLY B1776      38.648  39.423  27.260  1.00  0.00           O  
ATOM   4237  N   GLY B1777      37.932  37.811  25.867  1.00  0.00           N  
ATOM   4238  CA  GLY B1777      37.965  36.864  26.951  1.00  0.00           C  
ATOM   4239  C   GLY B1777      37.653  35.483  26.451  1.00  0.00           C  
ATOM   4240  O   GLY B1777      37.825  35.185  25.261  1.00  0.00           O  
ATOM   4241  N   ILE B1778      37.153  34.658  27.348  1.00  0.00           N  
ATOM   4242  CA  ILE B1778      36.856  33.278  27.002  1.00  0.00           C  
ATOM   4243  C   ILE B1778      35.985  32.693  28.106  1.00  0.00           C  
ATOM   4244  O   ILE B1778      35.875  33.286  29.187  1.00  0.00           O  
ATOM   4245  CB  ILE B1778      38.222  32.464  26.967  1.00  0.00           C  
ATOM   4246  CG1 ILE B1778      38.042  31.082  26.335  1.00  0.00           C  
ATOM   4247  CG2 ILE B1778      38.767  32.294  28.380  1.00  0.00           C  
ATOM   4248  CD1 ILE B1778      39.348  30.564  25.791  1.00  0.00           C  
ATOM   4249  N   ALA B1779      35.382  31.537  27.839  1.00  0.00           N  
ATOM   4250  CA  ALA B1779      34.644  30.827  28.874  1.00  0.00           C  
ATOM   4251  C   ALA B1779      34.971  29.357  28.696  1.00  0.00           C  
ATOM   4252  O   ALA B1779      34.900  28.850  27.598  1.00  0.00           O  
ATOM   4253  CB  ALA B1779      33.159  31.023  28.725  1.00  0.00           C  
ATOM   4254  N   TRP B1782      35.356  28.687  29.773  1.00  0.00           N  
ATOM   4255  CA  TRP B1782      35.596  27.246  29.746  1.00  0.00           C  
ATOM   4256  C   TRP B1782      34.289  26.553  30.187  1.00  0.00           C  
ATOM   4257  O   TRP B1782      33.535  27.088  31.013  1.00  0.00           O  
ATOM   4258  CB  TRP B1782      36.623  26.785  30.796  1.00  0.00           C  
ATOM   4259  CG  TRP B1782      37.998  27.293  30.694  1.00  0.00           C  
ATOM   4260  CD1 TRP B1782      38.501  28.155  29.757  1.00  0.00           C  
ATOM   4261  CD2 TRP B1782      39.060  27.011  31.601  1.00  0.00           C  
ATOM   4262  NE1 TRP B1782      39.825  28.438  30.038  1.00  0.00           N  
ATOM   4263  CE2 TRP B1782      40.192  27.744  31.166  1.00  0.00           C  
ATOM   4264  CE3 TRP B1782      39.170  26.206  32.739  1.00  0.00           C  
ATOM   4265  CZ2 TRP B1782      41.435  27.699  31.842  1.00  0.00           C  
ATOM   4266  CZ3 TRP B1782      40.412  26.151  33.417  1.00  0.00           C  
ATOM   4267  CH2 TRP B1782      41.526  26.901  32.960  1.00  0.00           C  
ATOM   4268  N   GLY B1783      34.046  25.356  29.659  1.00  0.00           N  
ATOM   4269  CA  GLY B1783      32.919  24.569  30.126  1.00  0.00           C  
ATOM   4270  C   GLY B1783      33.585  23.782  31.259  1.00  0.00           C  
ATOM   4271  O   GLY B1783      34.288  22.794  31.019  1.00  0.00           O  
ATOM   4272  N   LEU B1784      33.394  24.226  32.503  1.00  0.00           N  
ATOM   4273  CA  LEU B1784      34.021  23.559  33.644  1.00  0.00           C  
ATOM   4274  C   LEU B1784      33.593  22.096  33.839  1.00  0.00           C  
ATOM   4275  O   LEU B1784      34.449  21.252  34.144  1.00  0.00           O  
ATOM   4276  CB  LEU B1784      33.810  24.380  34.921  1.00  0.00           C  
ATOM   4277  CG  LEU B1784      34.743  24.021  36.102  1.00  0.00           C  
ATOM   4278  CD1 LEU B1784      36.172  24.463  35.794  1.00  0.00           C  
ATOM   4279  CD2 LEU B1784      34.279  24.684  37.379  1.00  0.00           C  
ATOM   4280  N   ASP B1785      32.308  21.764  33.676  1.00  0.00           N  
ATOM   4281  CA  ASP B1785      31.886  20.364  33.815  1.00  0.00           C  
ATOM   4282  C   ASP B1785      32.597  19.492  32.769  1.00  0.00           C  
ATOM   4283  O   ASP B1785      33.063  18.393  33.075  1.00  0.00           O  
ATOM   4284  CB  ASP B1785      30.385  20.236  33.632  1.00  0.00           C  
ATOM   4285  CG  ASP B1785      29.630  21.317  34.368  1.00  0.00           C  
ATOM   4286  OD1 ASP B1785      29.410  21.171  35.589  1.00  0.00           O  
ATOM   4287  OD2 ASP B1785      29.283  22.331  33.713  1.00  0.00           O  
ATOM   4288  N   ARG B1786      32.672  19.964  31.531  1.00  0.00           N  
ATOM   4289  CA  ARG B1786      33.364  19.205  30.504  1.00  0.00           C  
ATOM   4290  C   ARG B1786      34.858  19.010  30.821  1.00  0.00           C  
ATOM   4291  O   ARG B1786      35.382  17.924  30.639  1.00  0.00           O  
ATOM   4292  CB  ARG B1786      33.234  19.901  29.163  1.00  0.00           C  
ATOM   4293  CG  ARG B1786      31.908  19.687  28.514  1.00  0.00           C  
ATOM   4294  CD  ARG B1786      31.854  20.367  27.173  1.00  0.00           C  
ATOM   4295  NE  ARG B1786      30.487  20.369  26.687  1.00  0.00           N  
ATOM   4296  CZ  ARG B1786      30.114  20.950  25.558  1.00  0.00           C  
ATOM   4297  NH1 ARG B1786      31.031  21.561  24.811  1.00  0.00           N  
ATOM   4298  NH2 ARG B1786      28.828  20.931  25.196  1.00  0.00           N  
ATOM   4299  N   LEU B1787      35.544  20.065  31.258  1.00  0.00           N  
ATOM   4300  CA  LEU B1787      36.955  19.950  31.603  1.00  0.00           C  
ATOM   4301  C   LEU B1787      37.117  18.835  32.629  1.00  0.00           C  
ATOM   4302  O   LEU B1787      37.921  17.912  32.475  1.00  0.00           O  
ATOM   4303  CB  LEU B1787      37.463  21.232  32.262  1.00  0.00           C  
ATOM   4304  CG  LEU B1787      38.894  21.640  31.941  1.00  0.00           C  
ATOM   4305  CD1 LEU B1787      39.500  22.376  33.098  1.00  0.00           C  
ATOM   4306  CD2 LEU B1787      39.691  20.449  31.607  1.00  0.00           C  
ATOM   4307  N   LEU B1788      36.328  18.907  33.682  1.00  0.00           N  
ATOM   4308  CA  LEU B1788      36.413  17.903  34.722  1.00  0.00           C  
ATOM   4309  C   LEU B1788      36.003  16.475  34.325  1.00  0.00           C  
ATOM   4310  O   LEU B1788      36.514  15.506  34.883  1.00  0.00           O  
ATOM   4311  CB  LEU B1788      35.626  18.397  35.941  1.00  0.00           C  
ATOM   4312  CG  LEU B1788      36.641  19.165  36.804  1.00  0.00           C  
ATOM   4313  CD1 LEU B1788      36.230  20.559  37.069  1.00  0.00           C  
ATOM   4314  CD2 LEU B1788      36.823  18.415  38.077  1.00  0.00           C  
ATOM   4315  N   ALA B1789      35.082  16.324  33.377  1.00  0.00           N  
ATOM   4316  CA  ALA B1789      34.692  14.986  32.996  1.00  0.00           C  
ATOM   4317  C   ALA B1789      35.928  14.387  32.334  1.00  0.00           C  
ATOM   4318  O   ALA B1789      36.283  13.241  32.562  1.00  0.00           O  
ATOM   4319  CB  ALA B1789      33.512  15.008  32.012  1.00  0.00           C  
ATOM   4320  N   LEU B1790      36.579  15.186  31.509  1.00  0.00           N  
ATOM   4321  CA  LEU B1790      37.772  14.758  30.829  1.00  0.00           C  
ATOM   4322  C   LEU B1790      38.928  14.495  31.809  1.00  0.00           C  
ATOM   4323  O   LEU B1790      39.653  13.508  31.664  1.00  0.00           O  
ATOM   4324  CB  LEU B1790      38.160  15.817  29.779  1.00  0.00           C  
ATOM   4325  CG  LEU B1790      37.267  15.867  28.530  1.00  0.00           C  
ATOM   4326  CD1 LEU B1790      37.492  17.188  27.781  1.00  0.00           C  
ATOM   4327  CD2 LEU B1790      37.561  14.637  27.633  1.00  0.00           C  
ATOM   4328  N   MET B1791      39.084  15.354  32.812  1.00  0.00           N  
ATOM   4329  CA  MET B1791      40.160  15.196  33.792  1.00  0.00           C  
ATOM   4330  C   MET B1791      40.001  13.944  34.633  1.00  0.00           C  
ATOM   4331  O   MET B1791      40.967  13.448  35.213  1.00  0.00           O  
ATOM   4332  CB  MET B1791      40.223  16.416  34.719  1.00  0.00           C  
ATOM   4333  CG  MET B1791      40.771  17.673  34.054  1.00  0.00           C  
ATOM   4334  SD  MET B1791      40.800  19.087  35.220  1.00  0.00           S  
ATOM   4335  CE  MET B1791      42.260  18.748  36.219  1.00  0.00           C  
ATOM   4336  N   THR B1792      38.777  13.449  34.732  1.00  0.00           N  
ATOM   4337  CA  THR B1792      38.535  12.260  35.542  1.00  0.00           C  
ATOM   4338  C   THR B1792      38.184  11.054  34.656  1.00  0.00           C  
ATOM   4339  O   THR B1792      37.771  10.016  35.140  1.00  0.00           O  
ATOM   4340  CB  THR B1792      37.381  12.476  36.503  1.00  0.00           C  
ATOM   4341  OG1 THR B1792      36.189  12.668  35.739  1.00  0.00           O  
ATOM   4342  CG2 THR B1792      37.635  13.686  37.400  1.00  0.00           C  
ATOM   4343  N   GLY B1793      38.356  11.193  33.357  1.00  0.00           N  
ATOM   4344  CA  GLY B1793      38.028  10.098  32.475  1.00  0.00           C  
ATOM   4345  C   GLY B1793      36.558   9.710  32.600  1.00  0.00           C  
ATOM   4346  O   GLY B1793      36.226   8.548  32.416  1.00  0.00           O  
ATOM   4347  N   SER B1794      35.666  10.655  32.897  1.00  0.00           N  
ATOM   4348  CA  SER B1794      34.236  10.326  33.021  1.00  0.00           C  
ATOM   4349  C   SER B1794      33.498  10.179  31.706  1.00  0.00           C  
ATOM   4350  O   SER B1794      33.748  10.912  30.751  1.00  0.00           O  
ATOM   4351  CB  SER B1794      33.500  11.387  33.818  1.00  0.00           C  
ATOM   4352  OG  SER B1794      33.985  11.454  35.137  1.00  0.00           O  
ATOM   4353  N   PRO B1795      32.535   9.245  31.644  1.00  0.00           N  
ATOM   4354  CA  PRO B1795      31.813   9.097  30.360  1.00  0.00           C  
ATOM   4355  C   PRO B1795      30.825  10.256  30.063  1.00  0.00           C  
ATOM   4356  O   PRO B1795      30.320  10.392  28.940  1.00  0.00           O  
ATOM   4357  CB  PRO B1795      31.121   7.744  30.509  1.00  0.00           C  
ATOM   4358  CG  PRO B1795      30.775   7.701  32.010  1.00  0.00           C  
ATOM   4359  CD  PRO B1795      32.091   8.246  32.636  1.00  0.00           C  
ATOM   4360  N   SER B1796      30.530  11.087  31.066  1.00  0.00           N  
ATOM   4361  CA  SER B1796      29.621  12.211  30.840  1.00  0.00           C  
ATOM   4362  C   SER B1796      29.839  13.220  31.923  1.00  0.00           C  
ATOM   4363  O   SER B1796      30.410  12.903  32.954  1.00  0.00           O  
ATOM   4364  CB  SER B1796      28.158  11.761  30.856  1.00  0.00           C  
ATOM   4365  OG  SER B1796      27.631  11.873  32.156  1.00  0.00           O  
ATOM   4366  N   ILE B1797      29.370  14.437  31.706  1.00  0.00           N  
ATOM   4367  CA  ILE B1797      29.573  15.460  32.718  1.00  0.00           C  
ATOM   4368  C   ILE B1797      28.728  15.241  33.965  1.00  0.00           C  
ATOM   4369  O   ILE B1797      28.926  15.916  34.980  1.00  0.00           O  
ATOM   4370  CB  ILE B1797      29.290  16.894  32.181  1.00  0.00           C  
ATOM   4371  CG1 ILE B1797      27.826  17.027  31.795  1.00  0.00           C  
ATOM   4372  CG2 ILE B1797      30.147  17.186  30.927  1.00  0.00           C  
ATOM   4373  CD1 ILE B1797      27.456  18.450  31.333  1.00  0.00           C  
ATOM   4374  N   ARG B1798      27.804  14.292  33.921  1.00  0.00           N  
ATOM   4375  CA  ARG B1798      26.952  14.054  35.076  1.00  0.00           C  
ATOM   4376  C   ARG B1798      27.750  13.473  36.231  1.00  0.00           C  
ATOM   4377  O   ARG B1798      27.413  13.642  37.412  1.00  0.00           O  
ATOM   4378  CB  ARG B1798      25.801  13.126  34.683  1.00  0.00           C  
ATOM   4379  CG  ARG B1798      24.806  13.802  33.690  1.00  0.00           C  
ATOM   4380  CD  ARG B1798      23.521  13.009  33.494  1.00  0.00           C  
ATOM   4381  NE  ARG B1798      23.780  11.682  32.946  1.00  0.00           N  
ATOM   4382  CZ  ARG B1798      23.978  11.417  31.655  1.00  0.00           C  
ATOM   4383  NH1 ARG B1798      24.211  10.174  31.279  1.00  0.00           N  
ATOM   4384  NH2 ARG B1798      23.928  12.381  30.749  1.00  0.00           N  
ATOM   4385  N   GLU B1799      28.836  12.796  35.871  1.00  0.00           N  
ATOM   4386  CA  GLU B1799      29.708  12.164  36.850  1.00  0.00           C  
ATOM   4387  C   GLU B1799      30.519  13.170  37.653  1.00  0.00           C  
ATOM   4388  O   GLU B1799      31.075  12.781  38.653  1.00  0.00           O  
ATOM   4389  CB  GLU B1799      30.650  11.163  36.146  1.00  0.00           C  
ATOM   4390  CG  GLU B1799      29.909  10.073  35.288  1.00  0.00           C  
ATOM   4391  CD  GLU B1799      28.957   9.218  36.114  1.00  0.00           C  
ATOM   4392  OE1 GLU B1799      27.933   8.743  35.574  1.00  0.00           O  
ATOM   4393  OE2 GLU B1799      29.234   8.999  37.307  1.00  0.00           O  
ATOM   4394  N   VAL B1800      30.601  14.435  37.218  1.00  0.00           N  
ATOM   4395  CA  VAL B1800      31.346  15.452  37.957  1.00  0.00           C  
ATOM   4396  C   VAL B1800      30.465  16.623  38.450  1.00  0.00           C  
ATOM   4397  O   VAL B1800      30.940  17.725  38.730  1.00  0.00           O  
ATOM   4398  CB  VAL B1800      32.548  15.984  37.135  1.00  0.00           C  
ATOM   4399  CG1 VAL B1800      33.459  14.826  36.829  1.00  0.00           C  
ATOM   4400  CG2 VAL B1800      32.091  16.659  35.861  1.00  0.00           C  
ATOM   4401  N   ILE B1801      29.169  16.359  38.569  1.00  0.00           N  
ATOM   4402  CA  ILE B1801      28.205  17.335  39.074  1.00  0.00           C  
ATOM   4403  C   ILE B1801      27.527  16.586  40.201  1.00  0.00           C  
ATOM   4404  O   ILE B1801      27.068  15.472  40.000  1.00  0.00           O  
ATOM   4405  CB  ILE B1801      27.183  17.683  37.997  1.00  0.00           C  
ATOM   4406  CG1 ILE B1801      27.908  18.388  36.832  1.00  0.00           C  
ATOM   4407  CG2 ILE B1801      26.041  18.493  38.604  1.00  0.00           C  
ATOM   4408  CD1 ILE B1801      27.038  18.607  35.562  1.00  0.00           C  
ATOM   4409  N   ALA B1802      27.463  17.176  41.386  1.00  0.00           N  
ATOM   4410  CA  ALA B1802      26.853  16.495  42.509  1.00  0.00           C  
ATOM   4411  C   ALA B1802      25.417  16.040  42.288  1.00  0.00           C  
ATOM   4412  O   ALA B1802      25.089  14.891  42.580  1.00  0.00           O  
ATOM   4413  CB  ALA B1802      26.939  17.358  43.771  1.00  0.00           C  
ATOM   4414  N   PHE B1803      24.562  16.925  41.783  1.00  0.00           N  
ATOM   4415  CA  PHE B1803      23.159  16.586  41.577  1.00  0.00           C  
ATOM   4416  C   PHE B1803      22.704  17.013  40.210  1.00  0.00           C  
ATOM   4417  O   PHE B1803      22.034  18.042  40.053  1.00  0.00           O  
ATOM   4418  CB  PHE B1803      22.331  17.288  42.621  1.00  0.00           C  
ATOM   4419  CG  PHE B1803      22.636  16.837  44.030  1.00  0.00           C  
ATOM   4420  CD1 PHE B1803      23.446  17.608  44.867  1.00  0.00           C  
ATOM   4421  CD2 PHE B1803      22.101  15.645  44.513  1.00  0.00           C  
ATOM   4422  CE1 PHE B1803      23.717  17.198  46.178  1.00  0.00           C  
ATOM   4423  CE2 PHE B1803      22.358  15.224  45.804  1.00  0.00           C  
ATOM   4424  CZ  PHE B1803      23.168  16.000  46.653  1.00  0.00           C  
ATOM   4425  N   PRO B1804      23.030  16.202  39.184  1.00  0.00           N  
ATOM   4426  CA  PRO B1804      22.651  16.543  37.813  1.00  0.00           C  
ATOM   4427  C   PRO B1804      21.238  16.125  37.405  1.00  0.00           C  
ATOM   4428  O   PRO B1804      20.524  15.456  38.163  1.00  0.00           O  
ATOM   4429  CB  PRO B1804      23.738  15.842  37.005  1.00  0.00           C  
ATOM   4430  CG  PRO B1804      23.920  14.582  37.748  1.00  0.00           C  
ATOM   4431  CD  PRO B1804      23.896  15.005  39.209  1.00  0.00           C  
ATOM   4432  N   LYS B1805      20.843  16.561  36.209  1.00  0.00           N  
ATOM   4433  CA  LYS B1805      19.553  16.199  35.633  1.00  0.00           C  
ATOM   4434  C   LYS B1805      19.812  15.022  34.692  1.00  0.00           C  
ATOM   4435  O   LYS B1805      20.945  14.841  34.238  1.00  0.00           O  
ATOM   4436  CB  LYS B1805      19.005  17.356  34.790  1.00  0.00           C  
ATOM   4437  CG  LYS B1805      18.606  18.598  35.592  1.00  0.00           C  
ATOM   4438  CD  LYS B1805      17.715  18.231  36.764  1.00  0.00           C  
ATOM   4439  CE  LYS B1805      17.319  19.453  37.612  1.00  0.00           C  
ATOM   4440  NZ  LYS B1805      18.444  20.278  38.153  1.00  0.00           N  
ATOM   4441  N   ASN B1806      18.783  14.226  34.403  1.00  0.00           N  
ATOM   4442  CA  ASN B1806      18.926  13.139  33.435  1.00  0.00           C  
ATOM   4443  C   ASN B1806      18.674  13.729  32.035  1.00  0.00           C  
ATOM   4444  O   ASN B1806      18.450  14.930  31.882  1.00  0.00           O  
ATOM   4445  CB  ASN B1806      17.942  12.019  33.713  1.00  0.00           C  
ATOM   4446  CG  ASN B1806      16.516  12.456  33.575  1.00  0.00           C  
ATOM   4447  OD1 ASN B1806      16.204  13.401  32.833  1.00  0.00           O  
ATOM   4448  ND2 ASN B1806      15.628  11.763  34.265  1.00  0.00           N  
ATOM   4449  N   LYS B1807      18.678  12.905  31.001  1.00  0.00           N  
ATOM   4450  CA  LYS B1807      18.545  13.442  29.647  1.00  0.00           C  
ATOM   4451  C   LYS B1807      17.261  14.240  29.383  1.00  0.00           C  
ATOM   4452  O   LYS B1807      17.280  15.190  28.575  1.00  0.00           O  
ATOM   4453  CB  LYS B1807      18.731  12.317  28.642  1.00  0.00           C  
ATOM   4454  CG  LYS B1807      18.936  12.807  27.232  1.00  0.00           C  
ATOM   4455  CD  LYS B1807      19.408  11.679  26.331  1.00  0.00           C  
ATOM   4456  CE  LYS B1807      19.556  12.146  24.915  1.00  0.00           C  
ATOM   4457  NZ  LYS B1807      20.255  11.122  24.097  1.00  0.00           N  
ATOM   4458  N   GLU B1808      16.165  13.891  30.071  1.00  0.00           N  
ATOM   4459  CA  GLU B1808      14.911  14.624  29.892  1.00  0.00           C  
ATOM   4460  C   GLU B1808      14.921  15.971  30.647  1.00  0.00           C  
ATOM   4461  O   GLU B1808      13.994  16.796  30.509  1.00  0.00           O  
ATOM   4462  CB  GLU B1808      13.710  13.799  30.355  1.00  0.00           C  
ATOM   4463  CG  GLU B1808      13.540  12.479  29.631  1.00  0.00           C  
ATOM   4464  CD  GLU B1808      14.520  11.430  30.151  1.00  0.00           C  
ATOM   4465  OE1 GLU B1808      14.539  11.194  31.389  1.00  0.00           O  
ATOM   4466  OE2 GLU B1808      15.273  10.836  29.337  1.00  0.00           O  
ATOM   4467  N   GLY B1809      15.973  16.196  31.434  1.00  0.00           N  
ATOM   4468  CA  GLY B1809      16.080  17.446  32.154  1.00  0.00           C  
ATOM   4469  C   GLY B1809      15.341  17.302  33.459  1.00  0.00           C  
ATOM   4470  O   GLY B1809      14.968  18.287  34.094  1.00  0.00           O  
ATOM   4471  N   LYS B1810      15.125  16.068  33.884  1.00  0.00           N  
ATOM   4472  CA  LYS B1810      14.425  15.870  35.138  1.00  0.00           C  
ATOM   4473  C   LYS B1810      15.327  15.395  36.247  1.00  0.00           C  
ATOM   4474  O   LYS B1810      16.381  14.809  36.014  1.00  0.00           O  
ATOM   4475  CB  LYS B1810      13.294  14.873  34.986  1.00  0.00           C  
ATOM   4476  CG  LYS B1810      12.324  15.197  33.873  1.00  0.00           C  
ATOM   4477  CD  LYS B1810      11.150  14.252  33.942  1.00  0.00           C  
ATOM   4478  CE  LYS B1810      10.185  14.435  32.788  1.00  0.00           C  
ATOM   4479  NZ  LYS B1810       9.039  13.488  32.981  1.00  0.00           N  
ATOM   4480  N   ASP B1811      14.867  15.622  37.463  1.00  0.00           N  
ATOM   4481  CA  ASP B1811      15.591  15.273  38.675  1.00  0.00           C  
ATOM   4482  C   ASP B1811      14.933  14.097  39.391  1.00  0.00           C  
ATOM   4483  O   ASP B1811      14.094  14.295  40.285  1.00  0.00           O  
ATOM   4484  CB  ASP B1811      15.618  16.491  39.602  1.00  0.00           C  
ATOM   4485  CG  ASP B1811      16.357  16.246  40.894  1.00  0.00           C  
ATOM   4486  OD1 ASP B1811      16.475  17.212  41.663  1.00  0.00           O  
ATOM   4487  OD2 ASP B1811      16.821  15.124  41.182  1.00  0.00           O  
ATOM   4488  N   PRO B1812      15.334  12.854  39.047  1.00  0.00           N  
ATOM   4489  CA  PRO B1812      14.700  11.716  39.721  1.00  0.00           C  
ATOM   4490  C   PRO B1812      14.870  11.652  41.244  1.00  0.00           C  
ATOM   4491  O   PRO B1812      14.147  10.906  41.934  1.00  0.00           O  
ATOM   4492  CB  PRO B1812      15.271  10.491  38.983  1.00  0.00           C  
ATOM   4493  CG  PRO B1812      16.537  10.943  38.442  1.00  0.00           C  
ATOM   4494  CD  PRO B1812      16.323  12.404  38.052  1.00  0.00           C  
ATOM   4495  N   LEU B1813      15.796  12.439  41.785  1.00  0.00           N  
ATOM   4496  CA  LEU B1813      16.020  12.421  43.225  1.00  0.00           C  
ATOM   4497  C   LEU B1813      14.928  13.180  43.923  1.00  0.00           C  
ATOM   4498  O   LEU B1813      14.330  12.753  44.884  1.00  0.00           O  
ATOM   4499  CB  LEU B1813      17.368  13.073  43.583  1.00  0.00           C  
ATOM   4500  CG  LEU B1813      17.557  13.348  45.090  1.00  0.00           C  
ATOM   4501  CD1 LEU B1813      17.582  12.033  45.860  1.00  0.00           C  
ATOM   4502  CD2 LEU B1813      18.841  14.132  45.346  1.00  0.00           C  
ATOM   4503  N   THR B1814      14.674  14.326  43.355  1.00  0.00           N  
ATOM   4504  CA  THR B1814      13.739  15.287  43.856  1.00  0.00           C  
ATOM   4505  C   THR B1814      12.347  15.259  43.231  1.00  0.00           C  
ATOM   4506  O   THR B1814      11.371  15.564  43.907  1.00  0.00           O  
ATOM   4507  CB  THR B1814      14.418  16.620  43.630  1.00  0.00           C  
ATOM   4508  OG1 THR B1814      14.946  17.091  44.874  1.00  0.00           O  
ATOM   4509  CG2 THR B1814      13.520  17.572  42.929  1.00  0.00           C  
ATOM   4510  N   GLY B1815      12.252  14.901  41.951  1.00  0.00           N  
ATOM   4511  CA  GLY B1815      10.955  14.893  41.316  1.00  0.00           C  
ATOM   4512  C   GLY B1815      10.759  16.160  40.508  1.00  0.00           C  
ATOM   4513  O   GLY B1815       9.774  16.299  39.780  1.00  0.00           O  
ATOM   4514  N   ALA B1816      11.677  17.104  40.615  1.00  0.00           N  
ATOM   4515  CA  ALA B1816      11.553  18.314  39.816  1.00  0.00           C  
ATOM   4516  C   ALA B1816      11.821  17.974  38.352  1.00  0.00           C  
ATOM   4517  O   ALA B1816      12.619  17.095  38.037  1.00  0.00           O  
ATOM   4518  CB  ALA B1816      12.553  19.310  40.290  1.00  0.00           C  
ATOM   4519  N   PRO B1817      11.153  18.653  37.420  1.00  0.00           N  
ATOM   4520  CA  PRO B1817      10.170  19.705  37.646  1.00  0.00           C  
ATOM   4521  C   PRO B1817       8.846  19.042  38.014  1.00  0.00           C  
ATOM   4522  O   PRO B1817       8.567  17.886  37.636  1.00  0.00           O  
ATOM   4523  CB  PRO B1817      10.123  20.421  36.306  1.00  0.00           C  
ATOM   4524  CG  PRO B1817      10.323  19.270  35.321  1.00  0.00           C  
ATOM   4525  CD  PRO B1817      11.359  18.393  35.984  1.00  0.00           C  
ATOM   4526  N   SER B1818       8.022  19.748  38.760  1.00  0.00           N  
ATOM   4527  CA  SER B1818       6.769  19.138  39.129  1.00  0.00           C  
ATOM   4528  C   SER B1818       5.647  20.155  38.979  1.00  0.00           C  
ATOM   4529  O   SER B1818       5.884  21.296  38.555  1.00  0.00           O  
ATOM   4530  CB  SER B1818       6.844  18.592  40.566  1.00  0.00           C  
ATOM   4531  OG  SER B1818       7.296  19.567  41.471  1.00  0.00           O  
ATOM   4532  N   PRO B1819       4.397  19.735  39.263  1.00  0.00           N  
ATOM   4533  CA  PRO B1819       3.306  20.693  39.137  1.00  0.00           C  
ATOM   4534  C   PRO B1819       3.221  21.605  40.356  1.00  0.00           C  
ATOM   4535  O   PRO B1819       3.834  21.347  41.401  1.00  0.00           O  
ATOM   4536  CB  PRO B1819       2.074  19.802  38.959  1.00  0.00           C  
ATOM   4537  CG  PRO B1819       2.421  18.576  39.706  1.00  0.00           C  
ATOM   4538  CD  PRO B1819       3.864  18.360  39.298  1.00  0.00           C  
ATOM   4539  N   VAL B1820       2.494  22.702  40.206  1.00  0.00           N  
ATOM   4540  CA  VAL B1820       2.320  23.627  41.306  1.00  0.00           C  
ATOM   4541  C   VAL B1820       0.843  23.890  41.409  1.00  0.00           C  
ATOM   4542  O   VAL B1820       0.113  23.769  40.428  1.00  0.00           O  
ATOM   4543  CB  VAL B1820       3.022  24.987  41.067  1.00  0.00           C  
ATOM   4544  CG1 VAL B1820       4.513  24.800  40.974  1.00  0.00           C  
ATOM   4545  CG2 VAL B1820       2.477  25.638  39.818  1.00  0.00           C  
ATOM   4546  N   PRO B1821       0.383  24.264  42.605  1.00  0.00           N  
ATOM   4547  CA  PRO B1821      -1.027  24.556  42.884  1.00  0.00           C  
ATOM   4548  C   PRO B1821      -1.567  25.660  41.983  1.00  0.00           C  
ATOM   4549  O   PRO B1821      -0.862  26.613  41.642  1.00  0.00           O  
ATOM   4550  CB  PRO B1821      -0.999  25.024  44.332  1.00  0.00           C  
ATOM   4551  CG  PRO B1821       0.253  24.332  44.892  1.00  0.00           C  
ATOM   4552  CD  PRO B1821       1.220  24.546  43.787  1.00  0.00           C  
ATOM   4553  N   GLU B1822      -2.833  25.522  41.617  1.00  0.00           N  
ATOM   4554  CA  GLU B1822      -3.504  26.503  40.778  1.00  0.00           C  
ATOM   4555  C   GLU B1822      -3.416  27.875  41.417  1.00  0.00           C  
ATOM   4556  O   GLU B1822      -3.275  28.878  40.723  1.00  0.00           O  
ATOM   4557  CB  GLU B1822      -4.979  26.162  40.641  1.00  0.00           C  
ATOM   4558  CG  GLU B1822      -5.227  25.043  39.703  1.00  0.00           C  
ATOM   4559  CD  GLU B1822      -4.722  25.388  38.350  1.00  0.00           C  
ATOM   4560  OE1 GLU B1822      -4.980  26.548  37.937  1.00  0.00           O  
ATOM   4561  OE2 GLU B1822      -4.077  24.515  37.711  1.00  0.00           O  
ATOM   4562  N   GLU B1830      -3.535  27.917  42.743  1.00  0.00           N  
ATOM   4563  CA  GLU B1830      -3.479  29.195  43.443  1.00  0.00           C  
ATOM   4564  C   GLU B1830      -2.160  29.868  43.105  1.00  0.00           C  
ATOM   4565  O   GLU B1830      -2.105  31.071  42.851  1.00  0.00           O  
ATOM   4566  CB  GLU B1830      -3.470  29.066  44.965  1.00  0.00           C  
ATOM   4567  CG  GLU B1830      -4.410  28.072  45.594  1.00  0.00           C  
ATOM   4568  CD  GLU B1830      -4.636  28.387  47.082  1.00  0.00           C  
ATOM   4569  OE1 GLU B1830      -3.633  28.574  47.823  1.00  0.00           O  
ATOM   4570  OE2 GLU B1830      -5.818  28.454  47.508  1.00  0.00           O  
ATOM   4571  N   GLN B1831      -1.090  29.077  43.128  1.00  0.00           N  
ATOM   4572  CA  GLN B1831       0.224  29.607  42.863  1.00  0.00           C  
ATOM   4573  C   GLN B1831       0.330  30.145  41.443  1.00  0.00           C  
ATOM   4574  O   GLN B1831       0.758  31.269  41.199  1.00  0.00           O  
ATOM   4575  CB  GLN B1831       1.300  28.556  43.064  1.00  0.00           C  
ATOM   4576  CG  GLN B1831       2.674  29.163  42.959  1.00  0.00           C  
ATOM   4577  CD  GLN B1831       3.753  28.279  43.549  1.00  0.00           C  
ATOM   4578  OE1 GLN B1831       3.485  27.148  43.994  1.00  0.00           O  
ATOM   4579  NE2 GLN B1831       4.996  28.790  43.555  1.00  0.00           N  
ATOM   4580  N   LEU B1832      -0.065  29.337  40.484  1.00  0.00           N  
ATOM   4581  CA  LEU B1832       0.009  29.763  39.096  1.00  0.00           C  
ATOM   4582  C   LEU B1832      -0.926  30.956  38.840  1.00  0.00           C  
ATOM   4583  O   LEU B1832      -0.703  31.770  37.941  1.00  0.00           O  
ATOM   4584  CB  LEU B1832      -0.452  28.640  38.167  1.00  0.00           C  
ATOM   4585  CG  LEU B1832       0.430  27.852  37.212  1.00  0.00           C  
ATOM   4586  CD1 LEU B1832      -0.500  26.926  36.372  1.00  0.00           C  
ATOM   4587  CD2 LEU B1832       1.204  28.800  36.314  1.00  0.00           C  
ATOM   4588  N   ARG B1833      -2.012  31.026  39.595  1.00  0.00           N  
ATOM   4589  CA  ARG B1833      -2.939  32.134  39.417  1.00  0.00           C  
ATOM   4590  C   ARG B1833      -2.318  33.445  39.836  1.00  0.00           C  
ATOM   4591  O   ARG B1833      -2.489  34.463  39.154  1.00  0.00           O  
ATOM   4592  CB  ARG B1833      -4.221  32.006  40.264  1.00  0.00           C  
ATOM   4593  CG  ARG B1833      -5.400  31.300  39.626  1.00  0.00           C  
ATOM   4594  CD  ARG B1833      -6.694  31.771  40.258  1.00  0.00           C  
ATOM   4595  NE  ARG B1833      -6.640  31.674  41.706  1.00  0.00           N  
ATOM   4596  CZ  ARG B1833      -6.773  30.539  42.392  1.00  0.00           C  
ATOM   4597  NH1 ARG B1833      -6.978  29.389  41.747  1.00  0.00           N  
ATOM   4598  NH2 ARG B1833      -6.686  30.550  43.728  1.00  0.00           N  
ATOM   4599  N   GLU B1834      -1.628  33.419  40.977  1.00  0.00           N  
ATOM   4600  CA  GLU B1834      -1.021  34.621  41.499  1.00  0.00           C  
ATOM   4601  C   GLU B1834       0.067  35.188  40.564  1.00  0.00           C  
ATOM   4602  O   GLU B1834       0.392  36.377  40.611  1.00  0.00           O  
ATOM   4603  CB  GLU B1834      -0.515  34.417  42.920  1.00  0.00           C  
ATOM   4604  CG  GLU B1834       0.860  33.838  43.084  1.00  0.00           C  
ATOM   4605  CD  GLU B1834       1.160  33.576  44.567  1.00  0.00           C  
ATOM   4606  OE1 GLU B1834       0.621  34.353  45.408  1.00  0.00           O  
ATOM   4607  OE2 GLU B1834       1.923  32.615  44.885  1.00  0.00           O  
ATOM   4608  N   LEU B1835       0.590  34.350  39.673  1.00  0.00           N  
ATOM   4609  CA  LEU B1835       1.605  34.781  38.724  1.00  0.00           C  
ATOM   4610  C   LEU B1835       0.888  35.300  37.491  1.00  0.00           C  
ATOM   4611  O   LEU B1835       1.508  35.804  36.546  1.00  0.00           O  
ATOM   4612  CB  LEU B1835       2.470  33.618  38.247  1.00  0.00           C  
ATOM   4613  CG  LEU B1835       3.497  33.021  39.182  1.00  0.00           C  
ATOM   4614  CD1 LEU B1835       3.991  31.743  38.550  1.00  0.00           C  
ATOM   4615  CD2 LEU B1835       4.612  33.998  39.430  1.00  0.00           C  
ATOM   4616  N   GLY B1836      -0.428  35.142  37.490  1.00  0.00           N  
ATOM   4617  CA  GLY B1836      -1.213  35.580  36.353  1.00  0.00           C  
ATOM   4618  C   GLY B1836      -0.975  34.697  35.122  1.00  0.00           C  
ATOM   4619  O   GLY B1836      -1.131  35.125  33.963  1.00  0.00           O  
ATOM   4620  N   LEU B1837      -0.583  33.447  35.357  1.00  0.00           N  
ATOM   4621  CA  LEU B1837      -0.327  32.530  34.250  1.00  0.00           C  
ATOM   4622  C   LEU B1837      -1.341  31.384  34.140  1.00  0.00           C  
ATOM   4623  O   LEU B1837      -2.053  31.078  35.093  1.00  0.00           O  
ATOM   4624  CB  LEU B1837       1.098  31.947  34.353  1.00  0.00           C  
ATOM   4625  CG  LEU B1837       2.335  32.428  33.563  1.00  0.00           C  
ATOM   4626  CD1 LEU B1837       2.022  33.609  32.700  1.00  0.00           C  
ATOM   4627  CD2 LEU B1837       3.461  32.775  34.534  1.00  0.00           C  
ATOM   4628  N   MET B1838      -1.413  30.752  32.979  1.00  0.00           N  
ATOM   4629  CA  MET B1838      -2.314  29.615  32.812  1.00  0.00           C  
ATOM   4630  C   MET B1838      -1.698  28.612  31.787  1.00  0.00           C  
ATOM   4631  O   MET B1838      -1.047  28.996  30.804  1.00  0.00           O  
ATOM   4632  CB  MET B1838      -3.660  30.094  32.266  1.00  0.00           C  
ATOM   4633  CG  MET B1838      -3.704  30.319  30.772  1.00  0.00           C  
ATOM   4634  SD  MET B1838      -5.365  30.918  30.174  1.00  0.00           S  
ATOM   4635  CE  MET B1838      -6.175  29.452  29.480  1.00  0.00           C  
ATOM   4636  N   VAL B1839      -1.918  27.323  32.015  1.00  0.00           N  
ATOM   4637  CA  VAL B1839      -1.404  26.318  31.106  1.00  0.00           C  
ATOM   4638  C   VAL B1839      -2.252  26.166  29.818  1.00  0.00           C  
ATOM   4639  O   VAL B1839      -3.491  26.100  29.873  1.00  0.00           O  
ATOM   4640  CB  VAL B1839      -1.276  24.924  31.789  1.00  0.00           C  
ATOM   4641  CG1 VAL B1839      -0.803  23.835  30.739  1.00  0.00           C  
ATOM   4642  CG2 VAL B1839      -0.299  25.037  32.960  1.00  0.00           C  
ATOM   4643  N   VAL B1840      -1.610  26.110  28.654  1.00  0.00           N  
ATOM   4644  CA  VAL B1840      -2.355  25.916  27.406  1.00  0.00           C  
ATOM   4645  C   VAL B1840      -1.582  24.904  26.473  1.00  0.00           C  
ATOM   4646  O   VAL B1840      -0.458  24.526  26.763  1.00  0.00           O  
ATOM   4647  CB  VAL B1840      -2.481  27.219  26.547  1.00  0.00           C  
ATOM   4648  CG1 VAL B1840      -3.347  28.239  27.245  1.00  0.00           C  
ATOM   4649  CG2 VAL B1840      -1.125  27.793  26.251  1.00  0.00           C  
ATOM   4650  N   ARG B1841      -2.172  24.474  25.358  1.00  0.00           N  
ATOM   4651  CA  ARG B1841      -1.493  23.558  24.423  1.00  0.00           C  
ATOM   4652  C   ARG B1841      -0.552  24.402  23.535  1.00  0.00           C  
ATOM   4653  O   ARG B1841      -0.952  25.446  23.019  1.00  0.00           O  
ATOM   4654  CB  ARG B1841      -2.498  22.862  23.478  1.00  0.00           C  
ATOM   4655  CG  ARG B1841      -3.919  22.546  24.045  1.00  0.00           C  
ATOM   4656  CD  ARG B1841      -4.911  21.906  22.999  1.00  0.00           C  
ATOM   4657  NE  ARG B1841      -5.449  22.847  22.007  1.00  0.00           N  
ATOM   4658  CZ  ARG B1841      -6.275  22.518  21.008  1.00  0.00           C  
ATOM   4659  NH1 ARG B1841      -6.711  23.449  20.153  1.00  0.00           N  
ATOM   4660  NH2 ARG B1841      -6.672  21.253  20.851  1.00  0.00           N  
ATOM   4661  N   PRO B1842       0.699  23.958  23.312  1.00  0.00           N  
ATOM   4662  CA  PRO B1842       1.584  24.775  22.461  1.00  0.00           C  
ATOM   4663  C   PRO B1842       1.017  25.088  21.071  1.00  0.00           C  
ATOM   4664  O   PRO B1842       1.262  26.213  20.542  1.00  0.00           O  
ATOM   4665  CB  PRO B1842       2.853  23.946  22.400  1.00  0.00           C  
ATOM   4666  CG  PRO B1842       2.887  23.355  23.762  1.00  0.00           C  
ATOM   4667  CD  PRO B1842       1.459  22.870  23.946  1.00  0.00           C  
ATOM   4668  OXT PRO B1842       0.341  24.192  20.517  1.00  0.00           O  
HETATM 4669  P   AMO B1831      30.091  29.066  24.896  1.00  0.00           P  
HETATM 4670  O1P AMO B1831      31.000  28.563  23.848  1.00  0.00           O  
HETATM 4671  O2P AMO B1831      28.625  29.105  24.649  1.00  0.00           O  
HETATM 4672  O3P AMO B1831      30.672  30.601  25.114  1.00  0.00           O  
HETATM 4673  O5' AMO B1831      30.308  28.202  26.209  1.00  0.00           O  
HETATM 4674  C5' AMO B1831      31.617  27.999  26.758  1.00  0.00           C  
HETATM 4675  C4' AMO B1831      31.861  26.521  26.974  1.00  0.00           C  
HETATM 4676  O4' AMO B1831      30.894  26.009  27.926  1.00  0.00           O  
HETATM 4677  C1' AMO B1831      30.621  24.645  27.626  1.00  0.00           C  
HETATM 4678  N9  AMO B1831      29.181  24.474  27.475  1.00  0.00           N  
HETATM 4679  C4  AMO B1831      28.377  23.571  28.130  1.00  0.00           C  
HETATM 4680  N3  AMO B1831      28.742  22.676  29.064  1.00  0.00           N  
HETATM 4681  C2  AMO B1831      27.696  21.959  29.472  1.00  0.00           C  
HETATM 4682  N1  AMO B1831      26.412  22.031  29.083  1.00  0.00           N  
HETATM 4683  C6  AMO B1831      26.074  22.948  28.141  1.00  0.00           C  
HETATM 4684  N6  AMO B1831      24.790  23.041  27.758  1.00  0.00           N  
HETATM 4685  C5  AMO B1831      27.107  23.764  27.623  1.00  0.00           C  
HETATM 4686  N7  AMO B1831      27.111  24.770  26.666  1.00  0.00           N  
HETATM 4687  C8  AMO B1831      28.358  25.162  26.625  1.00  0.00           C  
HETATM 4688  C2' AMO B1831      31.421  24.268  26.372  1.00  0.00           C  
HETATM 4689  C3' AMO B1831      31.685  25.633  25.749  1.00  0.00           C  
HETATM 4690  O3' AMO B1831      32.901  25.637  24.990  1.00  0.00           O  
HETATM 4691  N   AMO B1831      30.240  33.966  26.346  1.00  0.00           N  
HETATM 4692  CA  AMO B1831      30.839  32.820  25.573  1.00  0.00           C  
HETATM 4693  CB  AMO B1831      32.324  32.653  25.935  1.00  0.00           C  
HETATM 4694  CG  AMO B1831      33.149  33.878  25.563  1.00  0.00           C  
HETATM 4695  OD1 AMO B1831      33.836  34.427  26.427  1.00  0.00           O  
HETATM 4696  OD2 AMO B1831      33.081  34.302  24.391  1.00  0.00           O  
HETATM 4697  C   AMO B1831      30.126  31.505  25.799  1.00  0.00           C  
HETATM 4698  O   AMO B1831      29.192  31.433  26.595  1.00  0.00           O  
HETATM 4699  O2' AMO B1831      32.623  23.628  26.761  1.00  0.00           O  
TER
END
