# Supplementary material for: Backbone Brackets and Arginine Tweezers delineate Class I and Class II aminoacyl tRNA synthetases
Source: PLoS Comput Biol. 2018 Apr 16;14(4):e1006101. doi: 10.1371/journal.pcbi.1006101 (PMC5919687; doi:10.1371/journal.pcbi.1006101)
Supplement: S12 File — All structures of Class II aaRS with residues renumbered according to the MSA. (GZ) [file pcbi.1006101.s024.tar.gz › 1ggm_A_renum.pdb]

ATOM      1  N   ALA A 273      33.058  40.655  16.661  1.00  0.00           N  
ATOM      2  CA  ALA A 273      33.289  39.634  17.684  1.00  0.00           C  
ATOM      3  C   ALA A 273      34.756  39.110  17.858  1.00  0.00           C  
ATOM      4  O   ALA A 273      35.552  39.085  16.900  1.00  0.00           O  
ATOM      5  CB  ALA A 273      32.349  38.491  17.457  1.00  0.00           C  
ATOM      6 H1   ALA A 273      32.986  40.394  15.725  1.00  0.00           H  
ATOM      7  N   ALA A 274      35.096  38.675  19.078  1.00  0.00           N  
ATOM      8  CA  ALA A 274      36.440  38.187  19.412  1.00  0.00           C  
ATOM      9  C   ALA A 274      36.688  36.810  18.878  1.00  0.00           C  
ATOM     10  O   ALA A 274      35.837  35.925  18.979  1.00  0.00           O  
ATOM     11  CB  ALA A 274      36.668  38.197  20.898  1.00  0.00           C  
ATOM     12  H   ALA A 274      34.417  38.704  19.779  1.00  0.00           H  
ATOM     13  N   SER A 275      37.919  36.614  18.425  1.00  0.00           N  
ATOM     14  CA  SER A 275      38.371  35.367  17.806  1.00  0.00           C  
ATOM     15  C   SER A 275      38.958  34.391  18.768  1.00  0.00           C  
ATOM     16  O   SER A 275      38.801  33.186  18.643  1.00  0.00           O  
ATOM     17  CB  SER A 275      39.495  35.667  16.825  1.00  0.00           C  
ATOM     18  OG  SER A 275      40.623  36.158  17.548  1.00  0.00           O  
ATOM     19  H   SER A 275      38.564  37.342  18.503  1.00  0.00           H  
ATOM     20 HG   SER A 275      41.339  36.346  16.921  1.00  0.00           H  
ATOM     21  N   SER A 276      39.804  34.913  19.620  1.00  0.00           N  
ATOM     22  CA  SER A 276      40.453  34.032  20.530  1.00  0.00           C  
ATOM     23  C   SER A 276      40.049  34.300  21.933  1.00  0.00           C  
ATOM     24  O   SER A 276      40.026  35.441  22.393  1.00  0.00           O  
ATOM     25  CB  SER A 276      41.978  34.099  20.368  1.00  0.00           C  
ATOM     26  OG  SER A 276      42.551  35.238  20.974  1.00  0.00           O  
ATOM     27  H   SER A 276      39.990  35.887  19.620  1.00  0.00           H  
ATOM     28 HG   SER A 276      43.503  35.210  20.819  1.00  0.00           H  
ATOM     29  N   LEU A 277      39.701  33.229  22.615  1.00  0.00           N  
ATOM     30  CA  LEU A 277      39.340  33.351  23.988  1.00  0.00           C  
ATOM     31  C   LEU A 277      40.558  34.026  24.613  1.00  0.00           C  
ATOM     32  O   LEU A 277      40.422  34.912  25.446  1.00  0.00           O  
ATOM     33  CB  LEU A 277      39.191  31.965  24.585  1.00  0.00           C  
ATOM     34  CG  LEU A 277      38.156  31.801  25.684  1.00  0.00           C  
ATOM     35  CD1 LEU A 277      38.017  33.097  26.454  1.00  0.00           C  
ATOM     36  CD2 LEU A 277      36.829  31.443  25.061  1.00  0.00           C  
ATOM     37  H   LEU A 277      39.674  32.355  22.165  1.00  0.00           H  
ATOM     38  N   ASP A 278      41.747  33.668  24.139  1.00  0.00           N  
ATOM     39  CA  ASP A 278      42.962  34.219  24.707  1.00  0.00           C  
ATOM     40  C   ASP A 278      42.932  35.731  24.869  1.00  0.00           C  
ATOM     41  O   ASP A 278      43.139  36.223  25.985  1.00  0.00           O  
ATOM     42  CB  ASP A 278      44.201  33.719  23.950  1.00  0.00           C  
ATOM     43  CG  ASP A 278      44.722  32.379  24.495  1.00  0.00           C  
ATOM     44  OD1 ASP A 278      45.441  32.401  25.520  1.00  0.00           O  
ATOM     45  OD2 ASP A 278      44.415  31.308  23.916  1.00  0.00           O  
ATOM     46  H   ASP A 278      41.811  33.025  23.416  1.00  0.00           H  
ATOM     47  N   GLU A 279      42.574  36.445  23.797  1.00  0.00           N  
ATOM     48  CA  GLU A 279      42.484  37.911  23.837  1.00  0.00           C  
ATOM     49  C   GLU A 279      41.554  38.291  24.978  1.00  0.00           C  
ATOM     50  O   GLU A 279      41.862  39.171  25.789  1.00  0.00           O  
ATOM     51  CB  GLU A 279      41.853  38.483  22.572  1.00  0.00           C  
ATOM     52  CG  GLU A 279      42.398  38.001  21.274  1.00  0.00           C  
ATOM     53  CD  GLU A 279      41.425  38.266  20.141  1.00  0.00           C  
ATOM     54  OE1 GLU A 279      40.230  37.902  20.289  1.00  0.00           O  
ATOM     55  OE2 GLU A 279      41.851  38.854  19.113  1.00  0.00           O  
ATOM     56  H   GLU A 279      42.357  35.977  22.962  1.00  0.00           H  
ATOM     57  N   LEU A 281      40.388  37.651  24.987  1.00  0.00           N  
ATOM     58  CA  LEU A 281      39.374  37.884  26.002  1.00  0.00           C  
ATOM     59  C   LEU A 281      39.977  37.757  27.368  1.00  0.00           C  
ATOM     60  O   LEU A 281      39.863  38.676  28.180  1.00  0.00           O  
ATOM     61  CB  LEU A 281      38.237  36.898  25.840  1.00  0.00           C  
ATOM     62  CG  LEU A 281      37.168  37.481  24.942  1.00  0.00           C  
ATOM     63  CD1 LEU A 281      36.108  38.122  25.802  1.00  0.00           C  
ATOM     64  CD2 LEU A 281      37.763  38.488  23.965  1.00  0.00           C  
ATOM     65  H   LEU A 281      40.213  36.994  24.280  1.00  0.00           H  
ATOM     66  N   VAL A 282      40.665  36.643  27.589  1.00  0.00           N  
ATOM     67  CA  VAL A 282      41.335  36.371  28.839  1.00  0.00           C  
ATOM     68  C   VAL A 282      42.326  37.484  29.179  1.00  0.00           C  
ATOM     69  O   VAL A 282      42.384  37.951  30.325  1.00  0.00           O  
ATOM     70  CB  VAL A 282      42.061  35.062  28.748  1.00  0.00           C  
ATOM     71  CG1 VAL A 282      42.918  34.848  29.954  1.00  0.00           C  
ATOM     72  CG2 VAL A 282      41.050  33.972  28.655  1.00  0.00           C  
ATOM     73  H   VAL A 282      40.734  35.995  26.874  1.00  0.00           H  
ATOM     74  N   ALA A 283      43.056  37.950  28.177  1.00  0.00           N  
ATOM     75  CA  ALA A 283      44.030  39.020  28.376  1.00  0.00           C  
ATOM     76  C   ALA A 283      43.493  40.477  28.594  1.00  0.00           C  
ATOM     77  O   ALA A 283      44.083  41.253  29.358  1.00  0.00           O  
ATOM     78  CB  ALA A 283      45.018  38.979  27.263  1.00  0.00           C  
ATOM     79  H   ALA A 283      42.909  37.587  27.278  1.00  0.00           H  
ATOM     80  N   LEU A 291      42.426  40.866  27.893  1.00  0.00           N  
ATOM     81  CA  LEU A 291      41.827  42.188  28.076  1.00  0.00           C  
ATOM     82  C   LEU A 291      41.210  42.179  29.474  1.00  0.00           C  
ATOM     83  O   LEU A 291      41.321  43.142  30.198  1.00  0.00           O  
ATOM     84  CB  LEU A 291      40.741  42.432  27.027  1.00  0.00           C  
ATOM     85  CG  LEU A 291      39.991  43.761  27.089  1.00  0.00           C  
ATOM     86  CD1 LEU A 291      39.618  44.206  25.703  1.00  0.00           C  
ATOM     87  CD2 LEU A 291      38.769  43.653  27.944  1.00  0.00           C  
ATOM     88  H   LEU A 291      42.018  40.238  27.265  1.00  0.00           H  
ATOM     89  N   CYS A 292      40.568  41.072  29.835  1.00  0.00           N  
ATOM     90  CA  CYS A 292      39.944  40.902  31.137  1.00  0.00           C  
ATOM     91  C   CYS A 292      40.896  41.172  32.297  1.00  0.00           C  
ATOM     92  O   CYS A 292      40.521  41.829  33.266  1.00  0.00           O  
ATOM     93  CB  CYS A 292      39.375  39.489  31.270  1.00  0.00           C  
ATOM     94  SG  CYS A 292      37.749  39.203  30.474  1.00  0.00           S  
ATOM     95  H   CYS A 292      40.499  40.327  29.195  1.00  0.00           H  
ATOM     96  N   LYS A 293      42.113  40.643  32.221  1.00  0.00           N  
ATOM     97  CA  LYS A 293      43.126  40.856  33.267  1.00  0.00           C  
ATOM     98  C   LYS A 293      43.666  42.289  33.189  1.00  0.00           C  
ATOM     99  O   LYS A 293      43.617  43.038  34.159  1.00  0.00           O  
ATOM    100  CB  LYS A 293      44.263  39.845  33.069  1.00  0.00           C  
ATOM    101  CG  LYS A 293      45.616  40.121  33.748  1.00  0.00           C  
ATOM    102  CD  LYS A 293      46.601  39.003  33.299  1.00  0.00           C  
ATOM    103  CE  LYS A 293      48.042  39.027  33.917  1.00  0.00           C  
ATOM    104  NZ  LYS A 293      48.253  38.555  35.351  1.00  0.00           N  
ATOM    105  H   LYS A 293      42.341  40.081  31.445  1.00  0.00           H  
ATOM    106  HZ1 LYS A 293      47.898  39.281  36.013  1.00  0.00           H  
ATOM    107  HZ2 LYS A 293      47.742  37.667  35.506  1.00  0.00           H  
ATOM    108  HZ3 LYS A 293      49.270  38.409  35.524  1.00  0.00           H  
ATOM    109  N   ARG A 296      44.110  42.675  31.997  1.00  0.00           N  
ATOM    110  CA  ARG A 296      44.664  44.000  31.725  1.00  0.00           C  
ATOM    111  C   ARG A 296      43.735  45.184  32.053  1.00  0.00           C  
ATOM    112  O   ARG A 296      44.193  46.307  32.132  1.00  0.00           O  
ATOM    113  CB  ARG A 296      45.081  44.048  30.250  1.00  0.00           C  
ATOM    114  CG  ARG A 296      45.679  45.365  29.731  1.00  0.00           C  
ATOM    115  CD  ARG A 296      45.166  45.688  28.289  1.00  0.00           C  
ATOM    116  NE  ARG A 296      45.218  44.525  27.394  1.00  0.00           N  
ATOM    117  CZ  ARG A 296      44.825  44.516  26.124  1.00  0.00           C  
ATOM    118  NH1 ARG A 296      44.341  45.614  25.559  1.00  0.00           N  
ATOM    119  NH2 ARG A 296      44.928  43.397  25.414  1.00  0.00           N  
ATOM    120  H   ARG A 296      44.058  42.036  31.244  1.00  0.00           H  
ATOM    121 HE   ARG A 296      45.580  43.689  27.756  1.00  0.00           H  
ATOM    122 HH11 ARG A 296      44.263  46.455  26.088  1.00  0.00           H  
ATOM    123 HH12 ARG A 296      44.044  45.593  24.603  1.00  0.00           H  
ATOM    124 HH21 ARG A 296      44.641  43.380  24.457  1.00  0.00           H  
ATOM    125 HH22 ARG A 296      45.310  42.572  25.835  1.00  0.00           H  
ATOM    126  N   ARG A 297      42.445  44.947  32.248  1.00  0.00           N  
ATOM    127  CA  ARG A 297      41.520  46.043  32.549  1.00  0.00           C  
ATOM    128  C   ARG A 297      40.821  45.904  33.889  1.00  0.00           C  
ATOM    129  O   ARG A 297      40.095  46.806  34.313  1.00  0.00           O  
ATOM    130  CB  ARG A 297      40.477  46.201  31.441  1.00  0.00           C  
ATOM    131  CG  ARG A 297      41.028  46.794  30.167  1.00  0.00           C  
ATOM    132  CD  ARG A 297      41.536  48.194  30.433  1.00  0.00           C  
ATOM    133  NE  ARG A 297      42.776  48.481  29.712  1.00  0.00           N  
ATOM    134  CZ  ARG A 297      42.930  49.455  28.818  1.00  0.00           C  
ATOM    135  NH1 ARG A 297      41.920  50.246  28.513  1.00  0.00           N  
ATOM    136  NH2 ARG A 297      44.115  49.675  28.269  1.00  0.00           N  
ATOM    137  H   ARG A 297      42.103  44.034  32.146  1.00  0.00           H  
ATOM    138 HE   ARG A 297      43.554  47.918  29.912  1.00  0.00           H  
ATOM    139 HH11 ARG A 297      41.030  50.109  28.941  1.00  0.00           H  
ATOM    140 HH12 ARG A 297      42.050  50.951  27.825  1.00  0.00           H  
ATOM    141 HH21 ARG A 297      44.225  50.404  27.595  1.00  0.00           H  
ATOM    142 HH22 ARG A 297      44.900  49.112  28.531  1.00  0.00           H  
ATOM    143  N   GLY A 298      41.035  44.776  34.558  1.00  0.00           N  
ATOM    144  CA  GLY A 298      40.417  44.577  35.854  1.00  0.00           C  
ATOM    145  C   GLY A 298      39.009  44.032  35.778  1.00  0.00           C  
ATOM    146  O   GLY A 298      38.160  44.361  36.612  1.00  0.00           O  
ATOM    147  H   GLY A 298      41.628  44.081  34.183  1.00  0.00           H  
ATOM    148  N   PHE A 303      38.738  43.237  34.750  1.00  0.00           N  
ATOM    149  CA  PHE A 303      37.428  42.628  34.585  1.00  0.00           C  
ATOM    150  C   PHE A 303      37.419  41.395  35.445  1.00  0.00           C  
ATOM    151  O   PHE A 303      36.680  41.303  36.412  1.00  0.00           O  
ATOM    152  CB  PHE A 303      37.207  42.239  33.136  1.00  0.00           C  
ATOM    153  CG  PHE A 303      36.388  43.220  32.370  1.00  0.00           C  
ATOM    154  CD1 PHE A 303      35.031  43.314  32.582  1.00  0.00           C  
ATOM    155  CD2 PHE A 303      36.973  44.027  31.419  1.00  0.00           C  
ATOM    156  CE1 PHE A 303      34.278  44.196  31.857  1.00  0.00           C  
ATOM    157  CE2 PHE A 303      36.226  44.914  30.689  1.00  0.00           C  
ATOM    158  CZ  PHE A 303      34.875  45.001  30.906  1.00  0.00           C  
ATOM    159  H   PHE A 303      39.428  43.057  34.084  1.00  0.00           H  
ATOM    160  N   ILE A 305      38.234  40.427  35.072  1.00  0.00           N  
ATOM    161  CA  ILE A 305      38.347  39.206  35.847  1.00  0.00           C  
ATOM    162  C   ILE A 305      39.834  38.948  36.095  1.00  0.00           C  
ATOM    163  O   ILE A 305      40.691  39.166  35.220  1.00  0.00           O  
ATOM    164  CB  ILE A 305      37.725  37.990  35.121  1.00  0.00           C  
ATOM    165  CG1 ILE A 305      36.308  38.309  34.655  1.00  0.00           C  
ATOM    166  CG2 ILE A 305      37.735  36.777  36.043  1.00  0.00           C  
ATOM    167  CD1 ILE A 305      35.778  37.365  33.658  1.00  0.00           C  
ATOM    168  H   ILE A 305      38.801  40.534  34.284  1.00  0.00           H  
ATOM    169  N   PHE A 306      40.134  38.605  37.336  1.00  0.00           N  
ATOM    170  CA  PHE A 306      41.483  38.299  37.750  1.00  0.00           C  
ATOM    171  C   PHE A 306      41.398  36.847  38.144  1.00  0.00           C  
ATOM    172  O   PHE A 306      40.299  36.321  38.397  1.00  0.00           O  
ATOM    173  CB  PHE A 306      41.878  39.149  38.958  1.00  0.00           C  
ATOM    174  CG  PHE A 306      42.040  40.616  38.646  1.00  0.00           C  
ATOM    175  CD1 PHE A 306      43.032  41.044  37.768  1.00  0.00           C  
ATOM    176  CD2 PHE A 306      41.234  41.574  39.256  1.00  0.00           C  
ATOM    177  CE1 PHE A 306      43.238  42.406  37.494  1.00  0.00           C  
ATOM    178  CE2 PHE A 306      41.425  42.936  38.988  1.00  0.00           C  
ATOM    179  CZ  PHE A 306      42.439  43.346  38.100  1.00  0.00           C  
ATOM    180  H   PHE A 306      39.410  38.527  37.990  1.00  0.00           H  
ATOM    181  N   GLN A 307      42.531  36.171  38.115  1.00  0.00           N  
ATOM    182  CA  GLN A 307      42.562  34.776  38.502  1.00  0.00           C  
ATOM    183  C   GLN A 307      42.398  34.717  40.008  1.00  0.00           C  
ATOM    184  O   GLN A 307      43.139  35.368  40.732  1.00  0.00           O  
ATOM    185  CB  GLN A 307      43.907  34.218  38.120  1.00  0.00           C  
ATOM    186  CG  GLN A 307      44.332  33.098  38.986  1.00  0.00           C  
ATOM    187  CD  GLN A 307      43.531  31.898  38.744  1.00  0.00           C  
ATOM    188  OE1 GLN A 307      43.897  31.087  37.893  1.00  0.00           O  
ATOM    189  NE2 GLN A 307      42.394  31.772  39.438  1.00  0.00           N  
ATOM    190  H   GLN A 307      43.358  36.623  37.858  1.00  0.00           H  
ATOM    191 HE21 GLN A 307      42.190  32.382  40.111  1.00  0.00           H  
ATOM    192 HE22 GLN A 307      41.864  30.959  39.281  1.00  0.00           H  
ATOM    193  N   SER A 308      41.447  33.942  40.499  1.00  0.00           N  
ATOM    194  CA  SER A 308      41.268  33.878  41.942  1.00  0.00           C  
ATOM    195  C   SER A 308      42.517  33.358  42.637  1.00  0.00           C  
ATOM    196  O   SER A 308      43.246  32.559  42.076  1.00  0.00           O  
ATOM    197  CB  SER A 308      40.071  33.029  42.304  1.00  0.00           C  
ATOM    198  OG  SER A 308      39.688  33.267  43.632  1.00  0.00           O  
ATOM    199  H   SER A 308      40.898  33.386  39.908  1.00  0.00           H  
ATOM    200 HG   SER A 308      38.946  32.738  43.880  1.00  0.00           H  
ATOM    201  N   SER A 309      42.790  33.912  43.817  1.00  0.00           N  
ATOM    202  CA  SER A 309      43.946  33.580  44.652  1.00  0.00           C  
ATOM    203  C   SER A 309      45.275  33.535  43.891  1.00  0.00           C  
ATOM    204  O   SER A 309      46.177  32.751  44.250  1.00  0.00           O  
ATOM    205  CB  SER A 309      43.714  32.258  45.376  1.00  0.00           C  
ATOM    206  OG  SER A 309      42.447  32.266  46.004  1.00  0.00           O  
ATOM    207  H   SER A 309      42.159  34.568  44.163  1.00  0.00           H  
ATOM    208 HG   SER A 309      42.288  31.449  46.444  1.00  0.00           H  
ATOM    209  N   GLU A 310      45.437  34.443  42.923  1.00  0.00           N  
ATOM    210  CA  GLU A 310      46.643  34.469  42.101  1.00  0.00           C  
ATOM    211  C   GLU A 310      47.991  34.480  42.817  1.00  0.00           C  
ATOM    212  O   GLU A 310      48.878  33.669  42.506  1.00  0.00           O  
ATOM    213  CB  GLU A 310      46.613  35.618  41.081  1.00  0.00           C  
ATOM    214  CG  GLU A 310      47.899  35.653  40.226  1.00  0.00           C  
ATOM    215  CD  GLU A 310      47.751  36.343  38.888  1.00  0.00           C  
ATOM    216  OE1 GLU A 310      46.928  37.273  38.769  1.00  0.00           O  
ATOM    217  OE2 GLU A 310      48.473  35.944  37.951  1.00  0.00           O  
ATOM    218  H   GLU A 310      44.724  35.085  42.741  1.00  0.00           H  
ATOM    219  N   ILE A 311      48.147  35.389  43.772  1.00  0.00           N  
ATOM    220  CA  ILE A 311      49.420  35.508  44.458  1.00  0.00           C  
ATOM    221  C   ILE A 311      49.962  34.221  45.076  1.00  0.00           C  
ATOM    222  O   ILE A 311      51.169  34.058  45.128  1.00  0.00           O  
ATOM    223  CB  ILE A 311      49.440  36.676  45.470  1.00  0.00           C  
ATOM    224  CG1 ILE A 311      48.844  36.258  46.801  1.00  0.00           C  
ATOM    225  CG2 ILE A 311      48.641  37.843  44.953  1.00  0.00           C  
ATOM    226  CD1 ILE A 311      49.018  37.296  47.853  1.00  0.00           C  
ATOM    227  H   ILE A 311      47.406  35.984  44.006  1.00  0.00           H  
ATOM    228  N   TYR A 312      49.097  33.307  45.524  1.00  0.00           N  
ATOM    229  CA  TYR A 312      49.570  32.052  46.117  1.00  0.00           C  
ATOM    230  C   TYR A 312      49.526  30.867  45.189  1.00  0.00           C  
ATOM    231  O   TYR A 312      49.479  29.721  45.663  1.00  0.00           O  
ATOM    232  CB  TYR A 312      48.822  31.696  47.393  1.00  0.00           C  
ATOM    233  CG  TYR A 312      49.105  32.677  48.473  1.00  0.00           C  
ATOM    234  CD1 TYR A 312      50.417  32.986  48.822  1.00  0.00           C  
ATOM    235  CD2 TYR A 312      48.080  33.414  49.049  1.00  0.00           C  
ATOM    236  CE1 TYR A 312      50.703  34.025  49.704  1.00  0.00           C  
ATOM    237  CE2 TYR A 312      48.349  34.458  49.942  1.00  0.00           C  
ATOM    238  CZ  TYR A 312      49.671  34.763  50.254  1.00  0.00           C  
ATOM    239  OH  TYR A 312      49.991  35.850  51.040  1.00  0.00           O  
ATOM    240  H   TYR A 312      48.146  33.461  45.435  1.00  0.00           H  
ATOM    241 HH   TYR A 312      50.940  35.937  51.117  1.00  0.00           H  
ATOM    242  N   GLY A 313      49.499  31.135  43.880  1.00  0.00           N  
ATOM    243  CA  GLY A 313      49.481  30.065  42.881  1.00  0.00           C  
ATOM    244  C   GLY A 313      48.173  29.859  42.121  1.00  0.00           C  
ATOM    245  O   GLY A 313      48.149  29.243  41.035  1.00  0.00           O  
ATOM    246  H   GLY A 313      49.491  32.068  43.568  1.00  0.00           H  
ATOM    247  N   GLY A 314      47.085  30.369  42.694  1.00  0.00           N  
ATOM    248  CA  GLY A 314      45.793  30.236  42.055  1.00  0.00           C  
ATOM    249  C   GLY A 314      45.070  28.921  42.304  1.00  0.00           C  
ATOM    250  O   GLY A 314      45.653  27.826  42.363  1.00  0.00           O  
ATOM    251  H   GLY A 314      47.160  30.858  43.543  1.00  0.00           H  
ATOM    252  N   LEU A 315      43.769  29.066  42.508  1.00  0.00           N  
ATOM    253  CA  LEU A 315      42.873  27.960  42.730  1.00  0.00           C  
ATOM    254  C   LEU A 315      42.201  27.783  41.380  1.00  0.00           C  
ATOM    255  O   LEU A 315      41.224  28.483  41.068  1.00  0.00           O  
ATOM    256  CB  LEU A 315      41.858  28.375  43.775  1.00  0.00           C  
ATOM    257  CG  LEU A 315      41.388  27.264  44.679  1.00  0.00           C  
ATOM    258  CD1 LEU A 315      42.575  26.390  45.048  1.00  0.00           C  
ATOM    259  CD2 LEU A 315      40.728  27.876  45.895  1.00  0.00           C  
ATOM    260  H   LEU A 315      43.386  29.983  42.489  1.00  0.00           H  
ATOM    261  N   GLN A 316      42.783  26.907  40.556  1.00  0.00           N  
ATOM    262  CA  GLN A 316      42.278  26.636  39.203  1.00  0.00           C  
ATOM    263  C   GLN A 316      40.788  26.306  39.168  1.00  0.00           C  
ATOM    264  O   GLN A 316      40.334  25.407  39.874  1.00  0.00           O  
ATOM    265  CB  GLN A 316      43.069  25.505  38.540  1.00  0.00           C  
ATOM    266  CG  GLN A 316      43.044  24.195  39.305  1.00  0.00           C  
ATOM    267  CD  GLN A 316      43.460  22.966  38.456  1.00  0.00           C  
ATOM    268  OE1 GLN A 316      43.785  21.883  39.003  1.00  0.00           O  
ATOM    269  NE2 GLN A 316      43.432  23.121  37.120  1.00  0.00           N  
ATOM    270  H   GLN A 316      43.591  26.453  40.855  1.00  0.00           H  
ATOM    271 HE21 GLN A 316      43.155  23.962  36.729  1.00  0.00           H  
ATOM    272 HE22 GLN A 316      43.690  22.341  36.580  1.00  0.00           H  
ATOM    273  N   GLY A 317      40.039  27.006  38.324  1.00  0.00           N  
ATOM    274  CA  GLY A 317      38.618  26.739  38.259  1.00  0.00           C  
ATOM    275  C   GLY A 317      37.791  27.708  39.078  1.00  0.00           C  
ATOM    276  O   GLY A 317      36.569  27.560  39.145  1.00  0.00           O  
ATOM    277  H   GLY A 317      40.435  27.730  37.776  1.00  0.00           H  
ATOM    278  N   VAL A 318      38.443  28.694  39.692  1.00  0.00           N  
ATOM    279  CA  VAL A 318      37.740  29.703  40.477  1.00  0.00           C  
ATOM    280  C   VAL A 318      38.365  31.059  40.165  1.00  0.00           C  
ATOM    281  O   VAL A 318      39.588  31.178  40.175  1.00  0.00           O  
ATOM    282  CB  VAL A 318      37.752  29.357  41.986  1.00  0.00           C  
ATOM    283  CG1 VAL A 318      38.666  28.191  42.273  1.00  0.00           C  
ATOM    284  CG2 VAL A 318      38.085  30.568  42.805  1.00  0.00           C  
ATOM    285  H   VAL A 318      39.423  28.752  39.646  1.00  0.00           H  
ATOM    286  N   TYR A 319      37.545  32.046  39.790  1.00  0.00           N  
ATOM    287  CA  TYR A 319      38.056  33.375  39.412  1.00  0.00           C  
ATOM    288  C   TYR A 319      37.524  34.474  40.265  1.00  0.00           C  
ATOM    289  O   TYR A 319      36.601  34.246  41.038  1.00  0.00           O  
ATOM    290  CB  TYR A 319      37.671  33.720  37.977  1.00  0.00           C  
ATOM    291  CG  TYR A 319      38.443  32.981  36.927  1.00  0.00           C  
ATOM    292  CD1 TYR A 319      38.487  31.596  36.912  1.00  0.00           C  
ATOM    293  CD2 TYR A 319      39.155  33.672  35.964  1.00  0.00           C  
ATOM    294  CE1 TYR A 319      39.229  30.918  35.974  1.00  0.00           C  
ATOM    295  CE2 TYR A 319      39.904  33.006  35.018  1.00  0.00           C  
ATOM    296  CZ  TYR A 319      39.939  31.630  35.028  1.00  0.00           C  
ATOM    297  OH  TYR A 319      40.735  30.995  34.108  1.00  0.00           O  
ATOM    298  H   TYR A 319      36.573  31.897  39.763  1.00  0.00           H  
ATOM    299 HH   TYR A 319      40.666  30.040  34.225  1.00  0.00           H  
ATOM    300  N   ASP A 320      38.118  35.659  40.127  1.00  0.00           N  
ATOM    301  CA  ASP A 320      37.665  36.846  40.855  1.00  0.00           C  
ATOM    302  C   ASP A 320      37.231  37.902  39.825  1.00  0.00           C  
ATOM    303  O   ASP A 320      37.791  38.000  38.731  1.00  0.00           O  
ATOM    304  CB  ASP A 320      38.763  37.422  41.783  1.00  0.00           C  
ATOM    305  CG  ASP A 320      39.129  36.493  42.952  1.00  0.00           C  
ATOM    306  OD1 ASP A 320      38.274  35.700  43.405  1.00  0.00           O  
ATOM    307  OD2 ASP A 320      40.288  36.576  43.427  1.00  0.00           O  
ATOM    308  H   ASP A 320      38.861  35.766  39.513  1.00  0.00           H  
ATOM    309  N   TYR A 321      36.174  38.618  40.134  1.00  0.00           N  
ATOM    310  CA  TYR A 321      35.724  39.631  39.245  1.00  0.00           C  
ATOM    311  C   TYR A 321      36.325  40.920  39.738  1.00  0.00           C  
ATOM    312  O   TYR A 321      36.065  41.326  40.869  1.00  0.00           O  
ATOM    313  CB  TYR A 321      34.225  39.718  39.325  1.00  0.00           C  
ATOM    314  CG  TYR A 321      33.543  38.802  38.379  1.00  0.00           C  
ATOM    315  CD1 TYR A 321      33.302  39.197  37.070  1.00  0.00           C  
ATOM    316  CD2 TYR A 321      33.166  37.528  38.762  1.00  0.00           C  
ATOM    317  CE1 TYR A 321      32.702  38.341  36.154  1.00  0.00           C  
ATOM    318  CE2 TYR A 321      32.565  36.652  37.851  1.00  0.00           C  
ATOM    319  CZ  TYR A 321      32.342  37.074  36.546  1.00  0.00           C  
ATOM    320  OH  TYR A 321      31.805  36.237  35.605  1.00  0.00           O  
ATOM    321  H   TYR A 321      35.691  38.460  40.965  1.00  0.00           H  
ATOM    322 HH   TYR A 321      31.605  35.396  35.999  1.00  0.00           H  
ATOM    323  N   GLY A 322      37.206  41.516  38.952  1.00  0.00           N  
ATOM    324  CA  GLY A 322      37.778  42.788  39.348  1.00  0.00           C  
ATOM    325  C   GLY A 322      36.773  43.922  39.138  1.00  0.00           C  
ATOM    326  O   GLY A 322      35.623  43.689  38.755  1.00  0.00           O  
ATOM    327  H   GLY A 322      37.461  41.107  38.117  1.00  0.00           H  
ATOM    328  N   PRO A 323      37.207  45.177  39.300  1.00  0.00           N  
ATOM    329  CA  PRO A 323      36.371  46.366  39.144  1.00  0.00           C  
ATOM    330  C   PRO A 323      35.376  46.378  38.001  1.00  0.00           C  
ATOM    331  O   PRO A 323      34.174  46.352  38.248  1.00  0.00           O  
ATOM    332  CB  PRO A 323      37.395  47.492  39.023  1.00  0.00           C  
ATOM    333  CG  PRO A 323      38.488  47.022  39.942  1.00  0.00           C  
ATOM    334  CD  PRO A 323      38.609  45.555  39.553  1.00  0.00           C  
ATOM    335  N   LEU A 324      35.845  46.414  36.756  1.00  0.00           N  
ATOM    336  CA  LEU A 324      34.922  46.475  35.625  1.00  0.00           C  
ATOM    337  C   LEU A 324      34.114  45.220  35.451  1.00  0.00           C  
ATOM    338  O   LEU A 324      32.994  45.250  34.912  1.00  0.00           O  
ATOM    339  CB  LEU A 324      35.647  46.851  34.342  1.00  0.00           C  
ATOM    340  CG  LEU A 324      36.062  48.329  34.384  1.00  0.00           C  
ATOM    341  CD1 LEU A 324      37.578  48.462  34.230  1.00  0.00           C  
ATOM    342  CD2 LEU A 324      35.314  49.141  33.329  1.00  0.00           C  
ATOM    343  H   LEU A 324      36.806  46.410  36.605  1.00  0.00           H  
ATOM    344  N   GLY A 325      34.674  44.116  35.931  1.00  0.00           N  
ATOM    345  CA  GLY A 325      33.977  42.854  35.845  1.00  0.00           C  
ATOM    346  C   GLY A 325      32.698  42.956  36.643  1.00  0.00           C  
ATOM    347  O   GLY A 325      31.603  42.846  36.073  1.00  0.00           O  
ATOM    348  H   GLY A 325      35.546  44.169  36.367  1.00  0.00           H  
ATOM    349  N   VAL A 332      32.838  43.258  37.934  1.00  0.00           N  
ATOM    350  CA  VAL A 332      31.690  43.375  38.831  1.00  0.00           C  
ATOM    351  C   VAL A 332      30.560  44.160  38.201  1.00  0.00           C  
ATOM    352  O   VAL A 332      29.458  43.643  38.033  1.00  0.00           O  
ATOM    353  CB  VAL A 332      32.012  44.108  40.118  1.00  0.00           C  
ATOM    354  CG1 VAL A 332      30.927  43.847  41.136  1.00  0.00           C  
ATOM    355  CG2 VAL A 332      33.339  43.719  40.620  1.00  0.00           C  
ATOM    356  H   VAL A 332      33.737  43.422  38.287  1.00  0.00           H  
ATOM    357  N   GLU A 333      30.840  45.408  37.852  1.00  0.00           N  
ATOM    358  CA  GLU A 333      29.840  46.271  37.252  1.00  0.00           C  
ATOM    359  C   GLU A 333      29.082  45.560  36.109  1.00  0.00           C  
ATOM    360  O   GLU A 333      27.846  45.413  36.163  1.00  0.00           O  
ATOM    361  CB  GLU A 333      30.493  47.589  36.805  1.00  0.00           C  
ATOM    362  CG  GLU A 333      31.124  48.391  37.940  1.00  0.00           C  
ATOM    363  CD  GLU A 333      30.103  48.873  38.978  1.00  0.00           C  
ATOM    364  OE1 GLU A 333      28.903  49.031  38.646  1.00  0.00           O  
ATOM    365  OE2 GLU A 333      30.500  49.108  40.140  1.00  0.00           O  
ATOM    366  H   GLU A 333      31.745  45.751  37.999  1.00  0.00           H  
ATOM    367  N   LEU A 334      29.834  45.022  35.147  1.00  0.00           N  
ATOM    368  CA  LEU A 334      29.237  44.318  34.015  1.00  0.00           C  
ATOM    369  C   LEU A 334      28.288  43.213  34.519  1.00  0.00           C  
ATOM    370  O   LEU A 334      27.088  43.172  34.171  1.00  0.00           O  
ATOM    371  CB  LEU A 334      30.339  43.725  33.137  1.00  0.00           C  
ATOM    372  CG  LEU A 334      29.771  42.936  31.959  1.00  0.00           C  
ATOM    373  CD1 LEU A 334      28.794  43.756  31.170  1.00  0.00           C  
ATOM    374  CD2 LEU A 334      30.888  42.479  31.064  1.00  0.00           C  
ATOM    375  H   LEU A 334      30.805  45.119  35.186  1.00  0.00           H  
ATOM    376  N   LYS A 335      28.818  42.389  35.423  1.00  0.00           N  
ATOM    377  CA  LYS A 335      28.076  41.292  36.005  1.00  0.00           C  
ATOM    378  C   LYS A 335      26.793  41.748  36.677  1.00  0.00           C  
ATOM    379  O   LYS A 335      25.710  41.212  36.428  1.00  0.00           O  
ATOM    380  CB  LYS A 335      28.955  40.540  37.003  1.00  0.00           C  
ATOM    381  CG  LYS A 335      28.195  39.467  37.765  1.00  0.00           C  
ATOM    382  CD  LYS A 335      29.101  38.321  38.232  1.00  0.00           C  
ATOM    383  CE  LYS A 335      29.934  38.621  39.490  1.00  0.00           C  
ATOM    384  NZ  LYS A 335      29.112  38.917  40.715  1.00  0.00           N  
ATOM    385  H   LYS A 335      29.739  42.564  35.714  1.00  0.00           H  
ATOM    386  HZ1 LYS A 335      28.701  39.869  40.629  1.00  0.00           H  
ATOM    387  HZ2 LYS A 335      28.344  38.215  40.784  1.00  0.00           H  
ATOM    388  HZ3 LYS A 335      29.707  38.855  41.537  1.00  0.00           H  
ATOM    389  N   ASN A 336      26.915  42.770  37.512  1.00  0.00           N  
ATOM    390  CA  ASN A 336      25.770  43.272  38.243  1.00  0.00           C  
ATOM    391  C   ASN A 336      24.741  43.740  37.272  1.00  0.00           C  
ATOM    392  O   ASN A 336      23.591  43.353  37.373  1.00  0.00           O  
ATOM    393  CB  ASN A 336      26.147  44.399  39.217  1.00  0.00           C  
ATOM    394  CG  ASN A 336      26.931  43.895  40.456  1.00  0.00           C  
ATOM    395  OD1 ASN A 336      27.778  44.613  40.994  1.00  0.00           O  
ATOM    396  ND2 ASN A 336      26.637  42.669  40.915  1.00  0.00           N  
ATOM    397  H   ASN A 336      27.776  43.215  37.612  1.00  0.00           H  
ATOM    398 HD21 ASN A 336      25.948  42.138  40.479  1.00  0.00           H  
ATOM    399 HD22 ASN A 336      27.145  42.357  41.693  1.00  0.00           H  
ATOM    400  N   ASN A 337      25.174  44.497  36.277  1.00  0.00           N  
ATOM    401  CA  ASN A 337      24.258  45.027  35.279  1.00  0.00           C  
ATOM    402  C   ASN A 337      23.514  43.924  34.577  1.00  0.00           C  
ATOM    403  O   ASN A 337      22.336  44.083  34.239  1.00  0.00           O  
ATOM    404  CB  ASN A 337      24.986  45.877  34.247  1.00  0.00           C  
ATOM    405  CG  ASN A 337      25.740  47.023  34.864  1.00  0.00           C  
ATOM    406  OD1 ASN A 337      26.689  47.522  34.281  1.00  0.00           O  
ATOM    407  ND2 ASN A 337      25.344  47.440  36.068  1.00  0.00           N  
ATOM    408  H   ASN A 337      26.120  44.698  36.207  1.00  0.00           H  
ATOM    409 HD21 ASN A 337      24.599  47.014  36.520  1.00  0.00           H  
ATOM    410 HD22 ASN A 337      25.853  48.182  36.464  1.00  0.00           H  
ATOM    411  N   LEU A 338      24.183  42.801  34.352  1.00  0.00           N  
ATOM    412  CA  LEU A 338      23.509  41.709  33.681  1.00  0.00           C  
ATOM    413  C   LEU A 338      22.475  41.147  34.636  1.00  0.00           C  
ATOM    414  O   LEU A 338      21.292  41.051  34.282  1.00  0.00           O  
ATOM    415  CB  LEU A 338      24.501  40.635  33.245  1.00  0.00           C  
ATOM    416  CG  LEU A 338      23.932  39.457  32.457  1.00  0.00           C  
ATOM    417  CD1 LEU A 338      23.141  39.986  31.282  1.00  0.00           C  
ATOM    418  CD2 LEU A 338      25.047  38.524  32.002  1.00  0.00           C  
ATOM    419  H   LEU A 338      25.120  42.728  34.616  1.00  0.00           H  
ATOM    420  N   LYS A 339      22.902  40.880  35.874  1.00  0.00           N  
ATOM    421  CA  LYS A 339      21.996  40.338  36.869  1.00  0.00           C  
ATOM    422  C   LYS A 339      20.774  41.207  36.985  1.00  0.00           C  
ATOM    423  O   LYS A 339      19.670  40.715  36.828  1.00  0.00           O  
ATOM    424  CB  LYS A 339      22.626  40.272  38.228  1.00  0.00           C  
ATOM    425  CG  LYS A 339      23.740  39.351  38.341  1.00  0.00           C  
ATOM    426  CD  LYS A 339      24.200  39.401  39.744  1.00  0.00           C  
ATOM    427  CE  LYS A 339      25.512  38.714  39.944  1.00  0.00           C  
ATOM    428  NZ  LYS A 339      25.751  38.591  41.418  1.00  0.00           N  
ATOM    429  H   LYS A 339      23.834  41.066  36.110  1.00  0.00           H  
ATOM    430  HZ1 LYS A 339      26.007  39.521  41.811  1.00  0.00           H  
ATOM    431  HZ2 LYS A 339      24.881  38.251  41.878  1.00  0.00           H  
ATOM    432  HZ3 LYS A 339      26.521  37.931  41.591  1.00  0.00           H  
ATOM    433  N   GLN A 340      20.963  42.505  37.204  1.00  0.00           N  
ATOM    434  CA  GLN A 340      19.852  43.439  37.368  1.00  0.00           C  
ATOM    435  C   GLN A 340      18.786  43.467  36.264  1.00  0.00           C  
ATOM    436  O   GLN A 340      17.566  43.408  36.536  1.00  0.00           O  
ATOM    437  CB  GLN A 340      20.391  44.836  37.575  1.00  0.00           C  
ATOM    438  CG  GLN A 340      21.223  44.985  38.806  1.00  0.00           C  
ATOM    439  CD  GLN A 340      21.564  46.433  39.057  1.00  0.00           C  
ATOM    440  OE1 GLN A 340      22.730  46.786  39.284  1.00  0.00           O  
ATOM    441  NE2 GLN A 340      20.551  47.303  38.970  1.00  0.00           N  
ATOM    442  H   GLN A 340      21.870  42.846  37.227  1.00  0.00           H  
ATOM    443 HE21 GLN A 340      19.661  46.982  38.760  1.00  0.00           H  
ATOM    444 HE22 GLN A 340      20.769  48.241  39.136  1.00  0.00           H  
ATOM    445  N   ALA A 341      19.246  43.573  35.019  1.00  0.00           N  
ATOM    446  CA  ALA A 341      18.350  43.638  33.862  1.00  0.00           C  
ATOM    447  C   ALA A 341      17.531  42.381  33.762  1.00  0.00           C  
ATOM    448  O   ALA A 341      16.402  42.411  33.300  1.00  0.00           O  
ATOM    449  CB  ALA A 341      19.143  43.841  32.597  1.00  0.00           C  
ATOM    450  H   ALA A 341      20.221  43.622  34.876  1.00  0.00           H  
ATOM    451  N   TRP A 342      18.130  41.275  34.181  1.00  0.00           N  
ATOM    452  CA  TRP A 342      17.469  39.986  34.162  1.00  0.00           C  
ATOM    453  C   TRP A 342      16.355  39.992  35.216  1.00  0.00           C  
ATOM    454  O   TRP A 342      15.264  39.446  35.005  1.00  0.00           O  
ATOM    455  CB  TRP A 342      18.496  38.891  34.482  1.00  0.00           C  
ATOM    456  CG  TRP A 342      18.001  37.464  34.377  1.00  0.00           C  
ATOM    457  CD1 TRP A 342      18.039  36.670  33.271  1.00  0.00           C  
ATOM    458  CD2 TRP A 342      17.420  36.666  35.424  1.00  0.00           C  
ATOM    459  NE1 TRP A 342      17.521  35.436  33.556  1.00  0.00           N  
ATOM    460  CE2 TRP A 342      17.130  35.402  34.872  1.00  0.00           C  
ATOM    461  CE3 TRP A 342      17.124  36.897  36.776  1.00  0.00           C  
ATOM    462  CZ2 TRP A 342      16.556  34.363  35.618  1.00  0.00           C  
ATOM    463  CZ3 TRP A 342      16.558  35.867  37.517  1.00  0.00           C  
ATOM    464  CH2 TRP A 342      16.280  34.618  36.936  1.00  0.00           C  
ATOM    465  H   TRP A 342      19.069  41.327  34.504  1.00  0.00           H  
ATOM    466  HE1 TRP A 342      17.454  34.690  32.931  1.00  0.00           H  
ATOM    467  N   TRP A 343      16.624  40.625  36.350  1.00  0.00           N  
ATOM    468  CA  TRP A 343      15.651  40.667  37.435  1.00  0.00           C  
ATOM    469  C   TRP A 343      14.550  41.626  37.086  1.00  0.00           C  
ATOM    470  O   TRP A 343      13.393  41.346  37.364  1.00  0.00           O  
ATOM    471  CB  TRP A 343      16.313  41.077  38.757  1.00  0.00           C  
ATOM    472  CG  TRP A 343      15.515  40.764  39.990  1.00  0.00           C  
ATOM    473  CD1 TRP A 343      14.508  41.508  40.530  1.00  0.00           C  
ATOM    474  CD2 TRP A 343      15.644  39.606  40.812  1.00  0.00           C  
ATOM    475  NE1 TRP A 343      14.001  40.877  41.625  1.00  0.00           N  
ATOM    476  CE2 TRP A 343      14.677  39.704  41.815  1.00  0.00           C  
ATOM    477  CE3 TRP A 343      16.482  38.496  40.794  1.00  0.00           C  
ATOM    478  CZ2 TRP A 343      14.519  38.713  42.793  1.00  0.00           C  
ATOM    479  CZ3 TRP A 343      16.322  37.515  41.779  1.00  0.00           C  
ATOM    480  CH2 TRP A 343      15.351  37.631  42.754  1.00  0.00           C  
ATOM    481  H   TRP A 343      17.508  41.052  36.462  1.00  0.00           H  
ATOM    482  HE1 TRP A 343      13.273  41.212  42.184  1.00  0.00           H  
ATOM    483  N   ARG A 344      14.910  42.759  36.498  1.00  0.00           N  
ATOM    484  CA  ARG A 344      13.934  43.757  36.080  1.00  0.00           C  
ATOM    485  C   ARG A 344      12.952  43.089  35.090  1.00  0.00           C  
ATOM    486  O   ARG A 344      11.743  43.095  35.298  1.00  0.00           O  
ATOM    487  CB  ARG A 344      14.698  44.916  35.427  1.00  0.00           C  
ATOM    488  CG  ARG A 344      13.891  46.058  34.759  1.00  0.00           C  
ATOM    489  CD  ARG A 344      14.855  47.001  33.927  1.00  0.00           C  
ATOM    490  NE  ARG A 344      15.807  46.292  33.038  1.00  0.00           N  
ATOM    491  CZ  ARG A 344      15.526  45.803  31.819  1.00  0.00           C  
ATOM    492  NH1 ARG A 344      14.311  45.942  31.277  1.00  0.00           N  
ATOM    493  NH2 ARG A 344      16.433  45.074  31.170  1.00  0.00           N  
ATOM    494  H   ARG A 344      15.849  42.924  36.330  1.00  0.00           H  
ATOM    495 HE   ARG A 344      16.721  46.169  33.365  1.00  0.00           H  
ATOM    496 HH11 ARG A 344      13.587  46.413  31.776  1.00  0.00           H  
ATOM    497 HH12 ARG A 344      14.123  45.565  30.365  1.00  0.00           H  
ATOM    498 HH21 ARG A 344      16.218  44.709  30.257  1.00  0.00           H  
ATOM    499 HH22 ARG A 344      17.318  44.892  31.580  1.00  0.00           H  
ATOM    500  N   ARG A 345      13.497  42.457  34.055  1.00  0.00           N  
ATOM    501  CA  ARG A 345      12.704  41.755  33.047  1.00  0.00           C  
ATOM    502  C   ARG A 345      11.867  40.640  33.643  1.00  0.00           C  
ATOM    503  O   ARG A 345      10.655  40.747  33.629  1.00  0.00           O  
ATOM    504  CB  ARG A 345      13.604  41.172  31.938  1.00  0.00           C  
ATOM    505  CG  ARG A 345      12.973  40.071  31.064  1.00  0.00           C  
ATOM    506  CD  ARG A 345      11.806  40.607  30.283  1.00  0.00           C  
ATOM    507  NE  ARG A 345      12.199  41.801  29.543  1.00  0.00           N  
ATOM    508  CZ  ARG A 345      12.480  41.834  28.239  1.00  0.00           C  
ATOM    509  NH1 ARG A 345      12.417  40.733  27.482  1.00  0.00           N  
ATOM    510  NH2 ARG A 345      12.815  42.997  27.687  1.00  0.00           N  
ATOM    511  H   ARG A 345      14.475  42.467  33.952  1.00  0.00           H  
ATOM    512 HE   ARG A 345      12.257  42.642  30.041  1.00  0.00           H  
ATOM    513 HH11 ARG A 345      12.159  39.860  27.884  1.00  0.00           H  
ATOM    514 HH12 ARG A 345      12.637  40.792  26.504  1.00  0.00           H  
ATOM    515 HH21 ARG A 345      13.032  43.057  26.720  1.00  0.00           H  
ATOM    516 HH22 ARG A 345      12.851  43.826  28.261  1.00  0.00           H  
ATOM    517  N   ASN A 347      12.498  39.622  34.223  1.00  0.00           N  
ATOM    518  CA  ASN A 347      11.760  38.498  34.745  1.00  0.00           C  
ATOM    519  C   ASN A 347      11.023  38.603  36.054  1.00  0.00           C  
ATOM    520  O   ASN A 347      10.336  37.669  36.431  1.00  0.00           O  
ATOM    521  CB  ASN A 347      12.632  37.278  34.741  1.00  0.00           C  
ATOM    522  CG  ASN A 347      13.148  36.970  33.378  1.00  0.00           C  
ATOM    523  OD1 ASN A 347      12.385  36.903  32.417  1.00  0.00           O  
ATOM    524  ND2 ASN A 347      14.463  36.834  33.258  1.00  0.00           N  
ATOM    525  H   ASN A 347      13.477  39.625  34.290  1.00  0.00           H  
ATOM    526 HD21 ASN A 347      15.032  36.946  34.043  1.00  0.00           H  
ATOM    527 HD22 ASN A 347      14.808  36.638  32.366  1.00  0.00           H  
ATOM    528  N   VAL A 348      11.124  39.727  36.752  1.00  0.00           N  
ATOM    529  CA  VAL A 348      10.396  39.885  38.024  1.00  0.00           C  
ATOM    530  C   VAL A 348       9.527  41.124  38.097  1.00  0.00           C  
ATOM    531  O   VAL A 348       8.351  41.026  38.377  1.00  0.00           O  
ATOM    532  CB  VAL A 348      11.318  39.981  39.248  1.00  0.00           C  
ATOM    533  CG1 VAL A 348      10.497  40.169  40.475  1.00  0.00           C  
ATOM    534  CG2 VAL A 348      12.119  38.743  39.398  1.00  0.00           C  
ATOM    535  H   VAL A 348      11.693  40.456  36.412  1.00  0.00           H  
ATOM    536  N   TYR A 349      10.131  42.290  37.910  1.00  0.00           N  
ATOM    537  CA  TYR A 349       9.402  43.536  38.018  1.00  0.00           C  
ATOM    538  C   TYR A 349       8.394  43.764  36.934  1.00  0.00           C  
ATOM    539  O   TYR A 349       7.280  44.205  37.200  1.00  0.00           O  
ATOM    540  CB  TYR A 349      10.374  44.715  38.072  1.00  0.00           C  
ATOM    541  CG  TYR A 349      11.224  44.716  39.304  1.00  0.00           C  
ATOM    542  CD1 TYR A 349      11.213  43.623  40.162  1.00  0.00           C  
ATOM    543  CD2 TYR A 349      12.084  45.769  39.586  1.00  0.00           C  
ATOM    544  CE1 TYR A 349      12.038  43.561  41.251  1.00  0.00           C  
ATOM    545  CE2 TYR A 349      12.919  45.716  40.683  1.00  0.00           C  
ATOM    546  CZ  TYR A 349      12.896  44.605  41.504  1.00  0.00           C  
ATOM    547  OH  TYR A 349      13.791  44.497  42.541  1.00  0.00           O  
ATOM    548  H   TYR A 349      11.096  42.312  37.672  1.00  0.00           H  
ATOM    549 HH   TYR A 349      13.643  43.668  43.006  1.00  0.00           H  
ATOM    550  N   GLU A 350       8.825  43.520  35.701  1.00  0.00           N  
ATOM    551  CA  GLU A 350       7.992  43.708  34.531  1.00  0.00           C  
ATOM    552  C   GLU A 350       6.975  42.589  34.390  1.00  0.00           C  
ATOM    553  O   GLU A 350       5.977  42.737  33.684  1.00  0.00           O  
ATOM    554  CB  GLU A 350       8.868  43.862  33.287  1.00  0.00           C  
ATOM    555  CG  GLU A 350       9.610  45.191  33.281  1.00  0.00           C  
ATOM    556  CD  GLU A 350      10.809  45.251  32.342  1.00  0.00           C  
ATOM    557  OE1 GLU A 350      11.030  44.298  31.557  1.00  0.00           O  
ATOM    558  OE2 GLU A 350      11.535  46.275  32.396  1.00  0.00           O  
ATOM    559  H   GLU A 350       9.757  43.222  35.570  1.00  0.00           H  
ATOM    560  N   ARG A 351       7.207  41.466  35.061  1.00  0.00           N  
ATOM    561  CA  ARG A 351       6.240  40.381  34.998  1.00  0.00           C  
ATOM    562  C   ARG A 351       5.181  40.580  36.060  1.00  0.00           C  
ATOM    563  O   ARG A 351       5.240  41.520  36.827  1.00  0.00           O  
ATOM    564  CB  ARG A 351       6.912  39.030  35.188  1.00  0.00           C  
ATOM    565  CG  ARG A 351       7.665  38.541  33.954  1.00  0.00           C  
ATOM    566  CD  ARG A 351       7.901  37.046  34.017  1.00  0.00           C  
ATOM    567  NE  ARG A 351       6.684  36.348  33.667  1.00  0.00           N  
ATOM    568  CZ  ARG A 351       6.422  35.971  32.439  1.00  0.00           C  
ATOM    569  NH1 ARG A 351       7.329  36.230  31.511  1.00  0.00           N  
ATOM    570  NH2 ARG A 351       5.255  35.415  32.128  1.00  0.00           N  
ATOM    571  H   ARG A 351       8.009  41.378  35.606  1.00  0.00           H  
ATOM    572 HE   ARG A 351       6.050  36.148  34.360  1.00  0.00           H  
ATOM    573 HH11 ARG A 351       8.177  36.700  31.742  1.00  0.00           H  
ATOM    574 HH12 ARG A 351       7.160  35.957  30.557  1.00  0.00           H  
ATOM    575 HH21 ARG A 351       5.072  35.136  31.186  1.00  0.00           H  
ATOM    576 HH22 ARG A 351       4.566  35.284  32.837  1.00  0.00           H  
ATOM    577  N   ASP A 352       4.189  39.705  36.097  1.00  0.00           N  
ATOM    578  CA  ASP A 352       3.149  39.823  37.107  1.00  0.00           C  
ATOM    579  C   ASP A 352       2.710  38.467  37.621  1.00  0.00           C  
ATOM    580  O   ASP A 352       1.607  38.335  38.131  1.00  0.00           O  
ATOM    581  CB  ASP A 352       1.943  40.608  36.570  1.00  0.00           C  
ATOM    582  CG  ASP A 352       2.172  42.097  36.597  1.00  0.00           C  
ATOM    583  OD1 ASP A 352       2.694  42.571  37.621  1.00  0.00           O  
ATOM    584  OD2 ASP A 352       1.868  42.792  35.600  1.00  0.00           O  
ATOM    585  H   ASP A 352       4.155  38.991  35.421  1.00  0.00           H  
ATOM    586  N   ASP A 361       3.591  37.476  37.553  1.00  0.00           N  
ATOM    587  CA  ASP A 361       3.251  36.145  38.008  1.00  0.00           C  
ATOM    588  C   ASP A 361       4.492  35.497  38.548  1.00  0.00           C  
ATOM    589  O   ASP A 361       4.610  34.292  38.556  1.00  0.00           O  
ATOM    590  CB  ASP A 361       2.739  35.343  36.830  1.00  0.00           C  
ATOM    591  CG  ASP A 361       3.751  35.286  35.757  1.00  0.00           C  
ATOM    592  OD1 ASP A 361       4.700  36.023  35.697  1.00  0.00           O  
ATOM    593  OD2 ASP A 361       3.615  34.468  34.840  1.00  0.00           O  
ATOM    594  H   ASP A 361       4.480  37.646  37.169  1.00  0.00           H  
ATOM    595  N   MET A 362       5.453  36.291  38.954  1.00  0.00           N  
ATOM    596  CA  MET A 362       6.679  35.728  39.468  1.00  0.00           C  
ATOM    597  C   MET A 362       7.061  36.308  40.789  1.00  0.00           C  
ATOM    598  O   MET A 362       6.916  37.497  41.008  1.00  0.00           O  
ATOM    599  CB  MET A 362       7.810  35.989  38.502  1.00  0.00           C  
ATOM    600  CG  MET A 362       7.760  35.128  37.253  1.00  0.00           C  
ATOM    601  SD  MET A 362       9.215  34.112  37.158  1.00  0.00           S  
ATOM    602  CE  MET A 362      10.284  35.082  38.229  1.00  0.00           C  
ATOM    603  H   MET A 362       5.333  37.252  38.948  1.00  0.00           H  
ATOM    604  N   GLU A 363       7.547  35.474  41.681  1.00  0.00           N  
ATOM    605  CA  GLU A 363       7.982  35.958  42.971  1.00  0.00           C  
ATOM    606  C   GLU A 363       9.490  35.678  43.012  1.00  0.00           C  
ATOM    607  O   GLU A 363       9.970  34.734  42.371  1.00  0.00           O  
ATOM    608  CB  GLU A 363       7.253  35.192  44.058  1.00  0.00           C  
ATOM    609  CG  GLU A 363       6.814  36.029  45.226  1.00  0.00           C  
ATOM    610  CD  GLU A 363       5.575  36.864  44.944  1.00  0.00           C  
ATOM    611  OE1 GLU A 363       4.518  36.297  44.572  1.00  0.00           O  
ATOM    612  OE2 GLU A 363       5.655  38.101  45.140  1.00  0.00           O  
ATOM    613  H   GLU A 363       7.641  34.517  41.453  1.00  0.00           H  
ATOM    614  N   GLY A 364      10.254  36.511  43.706  1.00  0.00           N  
ATOM    615  CA  GLY A 364      11.687  36.270  43.756  1.00  0.00           C  
ATOM    616  C   GLY A 364      12.122  35.483  44.973  1.00  0.00           C  
ATOM    617  O   GLY A 364      11.327  35.256  45.886  1.00  0.00           O  
ATOM    618  H   GLY A 364       9.854  37.261  44.188  1.00  0.00           H  
ATOM    619  N   LEU A 365      13.369  35.045  44.995  1.00  0.00           N  
ATOM    620  CA  LEU A 365      13.840  34.333  46.154  1.00  0.00           C  
ATOM    621  C   LEU A 365      15.331  34.435  46.192  1.00  0.00           C  
ATOM    622  O   LEU A 365      15.940  34.975  45.250  1.00  0.00           O  
ATOM    623  CB  LEU A 365      13.431  32.878  46.096  1.00  0.00           C  
ATOM    624  CG  LEU A 365      13.532  32.087  47.401  1.00  0.00           C  
ATOM    625  CD1 LEU A 365      12.615  32.669  48.423  1.00  0.00           C  
ATOM    626  CD2 LEU A 365      13.166  30.639  47.183  1.00  0.00           C  
ATOM    627  H   LEU A 365      13.974  35.227  44.245  1.00  0.00           H  
ATOM    628  N   ASP A 366      15.886  34.096  47.355  1.00  0.00           N  
ATOM    629  CA  ASP A 366      17.334  34.045  47.584  1.00  0.00           C  
ATOM    630  C   ASP A 366      17.617  33.134  48.742  1.00  0.00           C  
ATOM    631  O   ASP A 366      17.637  33.571  49.889  1.00  0.00           O  
ATOM    632  CB  ASP A 366      17.991  35.389  47.883  1.00  0.00           C  
ATOM    633  CG  ASP A 366      19.534  35.289  47.923  1.00  0.00           C  
ATOM    634  OD1 ASP A 366      20.084  34.234  47.489  1.00  0.00           O  
ATOM    635  OD2 ASP A 366      20.197  36.269  48.379  1.00  0.00           O  
ATOM    636  H   ASP A 366      15.300  33.883  48.115  1.00  0.00           H  
ATOM    637  N   ALA A 368      17.812  31.861  48.429  1.00  0.00           N  
ATOM    638  CA  ALA A 368      18.110  30.852  49.423  1.00  0.00           C  
ATOM    639  C   ALA A 368      19.607  30.815  49.611  1.00  0.00           C  
ATOM    640  O   ALA A 368      20.361  31.396  48.802  1.00  0.00           O  
ATOM    641  CB  ALA A 368      17.619  29.515  48.953  1.00  0.00           C  
ATOM    642  H   ALA A 368      17.771  31.593  47.483  1.00  0.00           H  
ATOM    643  N   SER A 370      20.044  30.090  50.637  1.00  0.00           N  
ATOM    644  CA  SER A 370      21.465  29.994  50.978  1.00  0.00           C  
ATOM    645  C   SER A 370      22.256  28.988  50.192  1.00  0.00           C  
ATOM    646  O   SER A 370      21.658  28.125  49.528  1.00  0.00           O  
ATOM    647  CB  SER A 370      21.632  29.710  52.459  1.00  0.00           C  
ATOM    648  OG  SER A 370      20.715  28.714  52.859  1.00  0.00           O  
ATOM    649  H   SER A 370      19.443  29.574  51.154  1.00  0.00           H  
ATOM    650 HG   SER A 370      20.821  28.532  53.793  1.00  0.00           H  
ATOM    651  N   VAL A 371      23.583  29.098  50.264  1.00  0.00           N  
ATOM    652  CA  VAL A 371      24.443  28.180  49.542  1.00  0.00           C  
ATOM    653  C   VAL A 371      24.500  26.882  50.290  1.00  0.00           C  
ATOM    654  O   VAL A 371      24.569  25.837  49.653  1.00  0.00           O  
ATOM    655  CB  VAL A 371      25.883  28.727  49.261  1.00  0.00           C  
ATOM    656  CG1 VAL A 371      26.901  27.616  49.185  1.00  0.00           C  
ATOM    657  CG2 VAL A 371      25.921  29.444  47.947  1.00  0.00           C  
ATOM    658  H   VAL A 371      23.945  29.794  50.764  1.00  0.00           H  
ATOM    659  N   LEU A 372      24.448  26.918  51.623  1.00  0.00           N  
ATOM    660  CA  LEU A 372      24.511  25.671  52.395  1.00  0.00           C  
ATOM    661  C   LEU A 372      23.233  24.845  52.310  1.00  0.00           C  
ATOM    662  O   LEU A 372      22.156  25.314  52.686  1.00  0.00           O  
ATOM    663  CB  LEU A 372      24.889  25.925  53.853  1.00  0.00           C  
ATOM    664  CG  LEU A 372      26.318  26.401  54.091  1.00  0.00           C  
ATOM    665  CD1 LEU A 372      26.603  26.349  55.582  1.00  0.00           C  
ATOM    666  CD2 LEU A 372      27.297  25.521  53.332  1.00  0.00           C  
ATOM    667  H   LEU A 372      24.335  27.752  52.081  1.00  0.00           H  
ATOM    668  N   THR A 373      23.361  23.607  51.839  1.00  0.00           N  
ATOM    669  CA  THR A 373      22.206  22.727  51.701  1.00  0.00           C  
ATOM    670  C   THR A 373      22.248  21.514  52.608  1.00  0.00           C  
ATOM    671  O   THR A 373      23.248  20.784  52.653  1.00  0.00           O  
ATOM    672  CB  THR A 373      22.053  22.238  50.261  1.00  0.00           C  
ATOM    673  OG1 THR A 373      21.937  23.366  49.386  1.00  0.00           O  
ATOM    674  CG2 THR A 373      20.809  21.392  50.129  1.00  0.00           C  
ATOM    675  H   THR A 373      24.250  23.278  51.573  1.00  0.00           H  
ATOM    676  HG1 THR A 373      21.831  23.081  48.482  1.00  0.00           H  
ATOM    677  N   HIS A 374      21.160  21.288  53.330  1.00  0.00           N  
ATOM    678  CA  HIS A 374      21.101  20.123  54.212  1.00  0.00           C  
ATOM    679  C   HIS A 374      21.211  18.842  53.395  1.00  0.00           C  
ATOM    680  O   HIS A 374      20.458  18.629  52.433  1.00  0.00           O  
ATOM    681  CB  HIS A 374      19.792  20.132  54.985  1.00  0.00           C  
ATOM    682  CG  HIS A 374      19.587  18.929  55.843  1.00  0.00           C  
ATOM    683  ND1 HIS A 374      18.346  18.382  56.075  1.00  0.00           N  
ATOM    684  CD2 HIS A 374      20.473  18.180  56.539  1.00  0.00           C  
ATOM    685  CE1 HIS A 374      18.473  17.341  56.874  1.00  0.00           C  
ATOM    686  NE2 HIS A 374      19.751  17.200  57.170  1.00  0.00           N  
ATOM    687  H   HIS A 374      20.413  21.909  53.253  1.00  0.00           H  
ATOM    688  HD1 HIS A 374      17.485  18.706  55.718  1.00  0.00           H  
ATOM    689  HE2 HIS A 374      20.136  16.506  57.754  1.00  0.00           H  
ATOM    690  N   ARG A 375      22.057  17.941  53.882  1.00  0.00           N  
ATOM    691  CA  ARG A 375      22.339  16.678  53.212  1.00  0.00           C  
ATOM    692  C   ARG A 375      21.143  16.050  52.526  1.00  0.00           C  
ATOM    693  O   ARG A 375      21.229  15.600  51.377  1.00  0.00           O  
ATOM    694  CB  ARG A 375      22.952  15.672  54.188  1.00  0.00           C  
ATOM    695  CG  ARG A 375      23.674  14.520  53.485  1.00  0.00           C  
ATOM    696  CD  ARG A 375      24.223  13.478  54.473  1.00  0.00           C  
ATOM    697  NE  ARG A 375      25.183  12.562  53.837  1.00  0.00           N  
ATOM    698  CZ  ARG A 375      24.857  11.551  53.024  1.00  0.00           C  
ATOM    699  NH1 ARG A 375      23.575  11.304  52.750  1.00  0.00           N  
ATOM    700  NH2 ARG A 375      25.811  10.829  52.429  1.00  0.00           N  
ATOM    701  H   ARG A 375      22.555  18.147  54.695  1.00  0.00           H  
ATOM    702 HE   ARG A 375      26.130  12.690  54.030  1.00  0.00           H  
ATOM    703 HH11 ARG A 375      22.859  11.882  53.144  1.00  0.00           H  
ATOM    704 HH12 ARG A 375      23.328  10.556  52.136  1.00  0.00           H  
ATOM    705 HH21 ARG A 375      25.561  10.079  51.814  1.00  0.00           H  
ATOM    706 HH22 ARG A 375      26.774  11.047  52.582  1.00  0.00           H  
ATOM    707  N   LEU A 376      20.011  16.063  53.204  1.00  0.00           N  
ATOM    708  CA  LEU A 376      18.845  15.442  52.635  1.00  0.00           C  
ATOM    709  C   LEU A 376      18.380  16.020  51.323  1.00  0.00           C  
ATOM    710  O   LEU A 376      18.107  15.266  50.379  1.00  0.00           O  
ATOM    711  CB  LEU A 376      17.713  15.434  53.641  1.00  0.00           C  
ATOM    712  CG  LEU A 376      17.816  14.341  54.694  1.00  0.00           C  
ATOM    713  CD1 LEU A 376      16.494  14.242  55.414  1.00  0.00           C  
ATOM    714  CD2 LEU A 376      18.173  13.015  54.031  1.00  0.00           C  
ATOM    715  H   LEU A 376      19.972  16.467  54.066  1.00  0.00           H  
ATOM    716  N   VAL A 377      18.340  17.349  51.243  1.00  0.00           N  
ATOM    717  CA  VAL A 377      17.862  18.041  50.040  1.00  0.00           C  
ATOM    718  C   VAL A 377      18.440  17.509  48.736  1.00  0.00           C  
ATOM    719  O   VAL A 377      17.710  17.164  47.801  1.00  0.00           O  
ATOM    720  CB  VAL A 377      18.138  19.542  50.069  1.00  0.00           C  
ATOM    721  CG1 VAL A 377      17.280  20.232  49.017  1.00  0.00           C  
ATOM    722  CG2 VAL A 377      17.890  20.112  51.442  1.00  0.00           C  
ATOM    723  H   VAL A 377      18.659  17.866  51.994  1.00  0.00           H  
ATOM    724  N   LEU A 378      19.751  17.446  48.673  1.00  0.00           N  
ATOM    725  CA  LEU A 378      20.369  16.956  47.484  1.00  0.00           C  
ATOM    726  C   LEU A 378      20.294  15.443  47.362  1.00  0.00           C  
ATOM    727  O   LEU A 378      20.572  14.892  46.295  1.00  0.00           O  
ATOM    728  CB  LEU A 378      21.774  17.496  47.415  1.00  0.00           C  
ATOM    729  CG  LEU A 378      21.588  19.004  47.233  1.00  0.00           C  
ATOM    730  CD1 LEU A 378      22.892  19.751  47.404  1.00  0.00           C  
ATOM    731  CD2 LEU A 378      20.956  19.289  45.871  1.00  0.00           C  
ATOM    732  H   LEU A 378      20.290  17.719  49.453  1.00  0.00           H  
ATOM    733  N   HIS A 388      19.856  14.771  48.425  1.00  0.00           N  
ATOM    734  CA  HIS A 388      19.730  13.321  48.394  1.00  0.00           C  
ATOM    735  C   HIS A 388      18.448  12.926  47.663  1.00  0.00           C  
ATOM    736  O   HIS A 388      18.482  12.084  46.766  1.00  0.00           O  
ATOM    737  CB  HIS A 388      19.753  12.720  49.804  1.00  0.00           C  
ATOM    738  CG  HIS A 388      19.348  11.278  49.831  1.00  0.00           C  
ATOM    739  ND1 HIS A 388      19.831  10.362  48.920  1.00  0.00           N  
ATOM    740  CD2 HIS A 388      18.418  10.624  50.568  1.00  0.00           C  
ATOM    741  CE1 HIS A 388      19.207   9.208  49.083  1.00  0.00           C  
ATOM    742  NE2 HIS A 388      18.346   9.341  50.076  1.00  0.00           N  
ATOM    743  H   HIS A 388      19.642  15.248  49.246  1.00  0.00           H  
ATOM    744  HD1 HIS A 388      20.537  10.529  48.262  1.00  0.00           H  
ATOM    745  HE2 HIS A 388      17.744   8.635  50.405  1.00  0.00           H  
ATOM    746  N   TYR A 389      17.327  13.518  48.082  1.00  0.00           N  
ATOM    747  CA  TYR A 389      16.009  13.283  47.490  1.00  0.00           C  
ATOM    748  C   TYR A 389      15.896  13.876  46.059  1.00  0.00           C  
ATOM    749  O   TYR A 389      15.019  13.481  45.287  1.00  0.00           O  
ATOM    750  CB  TYR A 389      14.877  13.838  48.394  1.00  0.00           C  
ATOM    751  CG  TYR A 389      14.404  12.937  49.555  1.00  0.00           C  
ATOM    752  CD1 TYR A 389      13.602  11.820  49.329  1.00  0.00           C  
ATOM    753  CD2 TYR A 389      14.741  13.220  50.887  1.00  0.00           C  
ATOM    754  CE1 TYR A 389      13.150  11.003  50.403  1.00  0.00           C  
ATOM    755  CE2 TYR A 389      14.291  12.406  51.970  1.00  0.00           C  
ATOM    756  CZ  TYR A 389      13.495  11.297  51.712  1.00  0.00           C  
ATOM    757  OH  TYR A 389      13.044  10.466  52.733  1.00  0.00           O  
ATOM    758  H   TYR A 389      17.382  14.142  48.827  1.00  0.00           H  
ATOM    759 HH   TYR A 389      12.545   9.728  52.311  1.00  0.00           H  
ATOM    760  N   SER A 396      16.743  14.839  45.702  1.00  0.00           N  
ATOM    761  CA  SER A 396      16.686  15.380  44.341  1.00  0.00           C  
ATOM    762  C   SER A 396      17.485  14.437  43.474  1.00  0.00           C  
ATOM    763  O   SER A 396      17.574  14.577  42.248  1.00  0.00           O  
ATOM    764  CB  SER A 396      17.281  16.787  44.262  1.00  0.00           C  
ATOM    765  OG  SER A 396      18.677  16.790  44.518  1.00  0.00           O  
ATOM    766  H   SER A 396      17.390  15.198  46.347  1.00  0.00           H  
ATOM    767 HG   SER A 396      18.990  17.709  44.490  1.00  0.00           H  
ATOM    768  N   GLY A 397      18.127  13.503  44.158  1.00  0.00           N  
ATOM    769  CA  GLY A 397      18.942  12.518  43.502  1.00  0.00           C  
ATOM    770  C   GLY A 397      20.273  13.114  43.125  1.00  0.00           C  
ATOM    771  O   GLY A 397      21.000  12.531  42.323  1.00  0.00           O  
ATOM    772  H   GLY A 397      18.058  13.476  45.126  1.00  0.00           H  
ATOM    773  N   HIS A 403      20.608  14.267  43.696  1.00  0.00           N  
ATOM    774  CA  HIS A 403      21.881  14.926  43.386  1.00  0.00           C  
ATOM    775  C   HIS A 403      23.061  14.190  44.014  1.00  0.00           C  
ATOM    776  O   HIS A 403      24.143  14.005  43.388  1.00  0.00           O  
ATOM    777  CB  HIS A 403      21.839  16.394  43.817  1.00  0.00           C  
ATOM    778  CG  HIS A 403      21.448  17.318  42.718  1.00  0.00           C  
ATOM    779  ND1 HIS A 403      20.140  17.652  42.453  1.00  0.00           N  
ATOM    780  CD2 HIS A 403      22.193  17.913  41.753  1.00  0.00           C  
ATOM    781  CE1 HIS A 403      20.091  18.410  41.371  1.00  0.00           C  
ATOM    782  NE2 HIS A 403      21.327  18.580  40.926  1.00  0.00           N  
ATOM    783  H   HIS A 403      19.996  14.677  44.343  1.00  0.00           H  
ATOM    784  HD1 HIS A 403      19.367  17.354  42.955  1.00  0.00           H  
ATOM    785  HE2 HIS A 403      21.583  19.111  40.135  1.00  0.00           H  
ATOM    786  N   GLU A 404      22.809  13.753  45.249  1.00  0.00           N  
ATOM    787  CA  GLU A 404      23.749  12.993  46.045  1.00  0.00           C  
ATOM    788  C   GLU A 404      24.007  11.703  45.285  1.00  0.00           C  
ATOM    789  O   GLU A 404      25.154  11.366  44.990  1.00  0.00           O  
ATOM    790  CB  GLU A 404      23.098  12.684  47.386  1.00  0.00           C  
ATOM    791  CG  GLU A 404      23.639  11.479  48.108  1.00  0.00           C  
ATOM    792  CD  GLU A 404      23.368  11.562  49.582  1.00  0.00           C  
ATOM    793  OE1 GLU A 404      24.120  12.303  50.243  1.00  0.00           O  
ATOM    794  OE2 GLU A 404      22.402  10.929  50.076  1.00  0.00           O  
ATOM    795  H   GLU A 404      21.945  13.946  45.629  1.00  0.00           H  
ATOM    796  N   ALA A 406      22.901  11.075  44.873  1.00  0.00           N  
ATOM    797  CA  ALA A 406      22.870   9.805  44.143  1.00  0.00           C  
ATOM    798  C   ALA A 406      23.345   9.745  42.683  1.00  0.00           C  
ATOM    799  O   ALA A 406      24.024   8.794  42.282  1.00  0.00           O  
ATOM    800  CB  ALA A 406      21.468   9.238  44.237  1.00  0.00           C  
ATOM    801  H   ALA A 406      22.048  11.503  45.058  1.00  0.00           H  
ATOM    802  N   THR A 473      23.046  10.777  41.909  1.00  0.00           N  
ATOM    803  CA  THR A 473      23.393  10.771  40.493  1.00  0.00           C  
ATOM    804  C   THR A 473      24.232  11.926  39.886  1.00  0.00           C  
ATOM    805  O   THR A 473      24.925  11.728  38.869  1.00  0.00           O  
ATOM    806  CB  THR A 473      22.104  10.621  39.718  1.00  0.00           C  
ATOM    807  OG1 THR A 473      21.302   9.627  40.367  1.00  0.00           O  
ATOM    808  CG2 THR A 473      22.376  10.222  38.295  1.00  0.00           C  
ATOM    809  H   THR A 473      22.585  11.540  42.286  1.00  0.00           H  
ATOM    810  HG1 THR A 473      20.483   9.510  39.895  1.00  0.00           H  
ATOM    811  N   PHE A 474      24.154  13.125  40.473  1.00  0.00           N  
ATOM    812  CA  PHE A 474      24.903  14.261  39.960  1.00  0.00           C  
ATOM    813  C   PHE A 474      26.387  13.938  40.046  1.00  0.00           C  
ATOM    814  O   PHE A 474      27.028  14.250  41.039  1.00  0.00           O  
ATOM    815  CB  PHE A 474      24.573  15.495  40.777  1.00  0.00           C  
ATOM    816  CG  PHE A 474      25.039  16.762  40.151  1.00  0.00           C  
ATOM    817  CD1 PHE A 474      26.380  17.138  40.217  1.00  0.00           C  
ATOM    818  CD2 PHE A 474      24.152  17.567  39.449  1.00  0.00           C  
ATOM    819  CE1 PHE A 474      26.838  18.302  39.589  1.00  0.00           C  
ATOM    820  CE2 PHE A 474      24.599  18.738  38.815  1.00  0.00           C  
ATOM    821  CZ  PHE A 474      25.953  19.104  38.885  1.00  0.00           C  
ATOM    822  H   PHE A 474      23.628  13.226  41.290  1.00  0.00           H  
ATOM    823  N   ALA A 475      26.936  13.332  38.995  1.00  0.00           N  
ATOM    824  CA  ALA A 475      28.340  12.912  39.016  1.00  0.00           C  
ATOM    825  C   ALA A 475      28.924  12.461  37.666  1.00  0.00           C  
ATOM    826  O   ALA A 475      28.201  11.937  36.820  1.00  0.00           O  
ATOM    827  CB  ALA A 475      28.503  11.808  40.023  1.00  0.00           C  
ATOM    828  H   ALA A 475      26.393  13.132  38.201  1.00  0.00           H  
ATOM    829  N   ASP A 476      30.254  12.533  37.548  1.00  0.00           N  
ATOM    830  CA  ASP A 476      30.978  12.219  36.316  1.00  0.00           C  
ATOM    831  C   ASP A 476      31.963  11.042  36.306  1.00  0.00           C  
ATOM    832  O   ASP A 476      32.859  10.976  37.134  1.00  0.00           O  
ATOM    833  CB  ASP A 476      31.746  13.463  35.879  1.00  0.00           C  
ATOM    834  CG  ASP A 476      30.873  14.487  35.178  1.00  0.00           C  
ATOM    835  OD1 ASP A 476      29.616  14.410  35.262  1.00  0.00           O  
ATOM    836  OD2 ASP A 476      31.467  15.376  34.515  1.00  0.00           O  
ATOM    837  H   ASP A 476      30.776  12.812  38.329  1.00  0.00           H  
ATOM    838  N   PRO A 477      31.916  10.201  35.261  1.00  0.00           N  
ATOM    839  CA  PRO A 477      32.755   9.018  35.049  1.00  0.00           C  
ATOM    840  C   PRO A 477      34.228   9.358  34.982  1.00  0.00           C  
ATOM    841  O   PRO A 477      34.768   9.659  33.934  1.00  0.00           O  
ATOM    842  CB  PRO A 477      32.243   8.497  33.725  1.00  0.00           C  
ATOM    843  CG  PRO A 477      31.937   9.744  32.999  1.00  0.00           C  
ATOM    844  CD  PRO A 477      31.213  10.556  34.022  1.00  0.00           C  
ATOM    845  N   MET A 478      34.879   9.223  36.119  1.00  0.00           N  
ATOM    846  CA  MET A 478      36.286   9.525  36.299  1.00  0.00           C  
ATOM    847  C   MET A 478      37.266   8.329  36.129  1.00  0.00           C  
ATOM    848  O   MET A 478      36.925   7.182  36.445  1.00  0.00           O  
ATOM    849  CB  MET A 478      36.419  10.054  37.719  1.00  0.00           C  
ATOM    850  CG  MET A 478      36.999  11.406  37.847  1.00  0.00           C  
ATOM    851  SD  MET A 478      38.307  11.275  39.051  1.00  0.00           S  
ATOM    852  CE  MET A 478      37.639  12.205  40.412  1.00  0.00           C  
ATOM    853  H   MET A 478      34.383   8.935  36.888  1.00  0.00           H  
ATOM    854  N   VAL A 479      38.474   8.614  35.626  1.00  0.00           N  
ATOM    855  CA  VAL A 479      39.568   7.632  35.460  1.00  0.00           C  
ATOM    856  C   VAL A 479      40.878   8.404  35.494  1.00  0.00           C  
ATOM    857  O   VAL A 479      40.943   9.542  35.035  1.00  0.00           O  
ATOM    858  CB  VAL A 479      39.586   6.852  34.132  1.00  0.00           C  
ATOM    859  CG1 VAL A 479      40.117   5.459  34.383  1.00  0.00           C  
ATOM    860  CG2 VAL A 479      38.243   6.814  33.481  1.00  0.00           C  
ATOM    861  H   VAL A 479      38.642   9.539  35.338  1.00  0.00           H  
ATOM    862  N   ASP A 480      41.930   7.773  35.997  1.00  0.00           N  
ATOM    863  CA  ASP A 480      43.247   8.411  36.114  1.00  0.00           C  
ATOM    864  C   ASP A 480      44.267   7.512  35.473  1.00  0.00           C  
ATOM    865  O   ASP A 480      44.043   6.316  35.393  1.00  0.00           O  
ATOM    866  CB  ASP A 480      43.596   8.607  37.589  1.00  0.00           C  
ATOM    867  CG  ASP A 480      43.061   7.482  38.462  1.00  0.00           C  
ATOM    868  OD1 ASP A 480      42.899   6.367  37.939  1.00  0.00           O  
ATOM    869  OD2 ASP A 480      42.762   7.716  39.645  1.00  0.00           O  
ATOM    870  H   ASP A 480      41.845   6.829  36.256  1.00  0.00           H  
ATOM    871  N   ASN A 481      45.406   8.083  35.088  1.00  0.00           N  
ATOM    872  CA  ASN A 481      46.467   7.340  34.416  1.00  0.00           C  
ATOM    873  C   ASN A 481      47.733   7.048  35.245  1.00  0.00           C  
ATOM    874  O   ASN A 481      47.812   6.048  35.965  1.00  0.00           O  
ATOM    875  CB  ASN A 481      46.822   8.057  33.120  1.00  0.00           C  
ATOM    876  H   ASN A 481      45.515   9.047  35.254  1.00  0.00           H  
ATOM    877  N   ALA A  91      48.763   7.856  35.018  1.00  0.00           N  
ATOM    878  CA  ALA A  91      50.052   7.776  35.727  1.00  0.00           C  
ATOM    879  C   ALA A  91      50.405   9.230  36.077  1.00  0.00           C  
ATOM    880  O   ALA A  91      51.545   9.584  36.420  1.00  0.00           O  
ATOM    881  CB  ALA A  91      51.128   7.151  34.823  1.00  0.00           C  
ATOM    882  H   ALA A  91      48.670   8.559  34.357  1.00  0.00           H  
ATOM    883  N   LYS A  92      49.379  10.057  35.904  1.00  0.00           N  
ATOM    884  CA  LYS A  92      49.428  11.468  36.166  1.00  0.00           C  
ATOM    885  C   LYS A  92      48.037  11.899  36.681  1.00  0.00           C  
ATOM    886  O   LYS A  92      47.783  11.865  37.886  1.00  0.00           O  
ATOM    887  CB  LYS A  92      49.787  12.261  34.894  1.00  0.00           C  
ATOM    888  CG  LYS A  92      50.401  11.476  33.725  1.00  0.00           C  
ATOM    889  CD  LYS A  92      49.380  10.668  32.913  1.00  0.00           C  
ATOM    890  CE  LYS A  92      48.185  11.498  32.440  1.00  0.00           C  
ATOM    891  NZ  LYS A  92      47.867  11.325  30.984  1.00  0.00           N  
ATOM    892  H   LYS A  92      48.535   9.692  35.615  1.00  0.00           H  
ATOM    893  HZ1 LYS A  92      48.574  11.851  30.423  1.00  0.00           H  
ATOM    894  HZ2 LYS A  92      47.909  10.319  30.732  1.00  0.00           H  
ATOM    895  HZ3 LYS A  92      46.922  11.702  30.787  1.00  0.00           H  
ATOM    896  N   ALA A  93      47.091  12.129  35.754  1.00  0.00           N  
ATOM    897  CA  ALA A  93      45.752  12.629  36.118  1.00  0.00           C  
ATOM    898  C   ALA A  93      44.459  11.862  35.805  1.00  0.00           C  
ATOM    899  O   ALA A  93      44.461  10.806  35.166  1.00  0.00           O  
ATOM    900  CB  ALA A  93      45.603  14.077  35.618  1.00  0.00           C  
ATOM    901  H   ALA A  93      47.294  11.991  34.808  1.00  0.00           H  
ATOM    902  N   ARG A  94      43.360  12.455  36.288  1.00  0.00           N  
ATOM    903  CA  ARG A  94      41.988  11.979  36.107  1.00  0.00           C  
ATOM    904  C   ARG A  94      41.439  12.738  34.905  1.00  0.00           C  
ATOM    905  O   ARG A  94      41.877  13.864  34.645  1.00  0.00           O  
ATOM    906  CB  ARG A  94      41.096  12.355  37.305  1.00  0.00           C  
ATOM    907  CG  ARG A  94      41.777  12.526  38.656  1.00  0.00           C  
ATOM    908  CD  ARG A  94      42.462  11.240  39.086  1.00  0.00           C  
ATOM    909  NE  ARG A  94      42.598  11.130  40.525  1.00  0.00           N  
ATOM    910  CZ  ARG A  94      41.755  10.437  41.292  1.00  0.00           C  
ATOM    911  NH1 ARG A  94      40.713   9.794  40.760  1.00  0.00           N  
ATOM    912  NH2 ARG A  94      41.958  10.377  42.596  1.00  0.00           N  
ATOM    913  H   ARG A  94      43.479  13.276  36.798  1.00  0.00           H  
ATOM    914 HE   ARG A  94      43.341  11.579  40.959  1.00  0.00           H  
ATOM    915 HH11 ARG A  94      40.562   9.843  39.772  1.00  0.00           H  
ATOM    916 HH12 ARG A  94      40.089   9.284  41.342  1.00  0.00           H  
ATOM    917 HH21 ARG A  94      41.330   9.861  43.181  1.00  0.00           H  
ATOM    918 HH22 ARG A  94      42.739  10.853  43.002  1.00  0.00           H  
ATOM    919  N   TYR A  95      40.470  12.153  34.200  1.00  0.00           N  
ATOM    920  CA  TYR A  95      39.867  12.813  33.037  1.00  0.00           C  
ATOM    921  C   TYR A  95      38.392  12.436  32.883  1.00  0.00           C  
ATOM    922  O   TYR A  95      37.819  11.753  33.735  1.00  0.00           O  
ATOM    923  CB  TYR A  95      40.648  12.477  31.753  1.00  0.00           C  
ATOM    924  CG  TYR A  95      42.129  12.824  31.808  1.00  0.00           C  
ATOM    925  CD1 TYR A  95      42.587  14.102  31.471  1.00  0.00           C  
ATOM    926  CD2 TYR A  95      43.068  11.878  32.236  1.00  0.00           C  
ATOM    927  CE1 TYR A  95      43.951  14.431  31.573  1.00  0.00           C  
ATOM    928  CE2 TYR A  95      44.429  12.192  32.342  1.00  0.00           C  
ATOM    929  CZ  TYR A  95      44.864  13.464  32.013  1.00  0.00           C  
ATOM    930  OH  TYR A  95      46.204  13.766  32.161  1.00  0.00           O  
ATOM    931  H   TYR A  95      40.146  11.274  34.468  1.00  0.00           H  
ATOM    932 HH   TYR A  95      46.344  14.689  31.909  1.00  0.00           H  
ATOM    933  N   TRP A 482      46.205   3.613  34.470  1.00  0.00           N  
ATOM    934  CA  TRP A 482      44.754   3.808  34.332  1.00  0.00           C  
ATOM    935  C   TRP A 482      43.925   2.915  35.255  1.00  0.00           C  
ATOM    936  O   TRP A 482      43.557   1.802  34.868  1.00  0.00           O  
ATOM    937  CB  TRP A 482      44.302   3.584  32.876  1.00  0.00           C  
ATOM    938  CG  TRP A 482      44.459   4.794  31.945  1.00  0.00           C  
ATOM    939  CD1 TRP A 482      45.219   4.866  30.801  1.00  0.00           C  
ATOM    940  CD2 TRP A 482      43.796   6.076  32.062  1.00  0.00           C  
ATOM    941  NE1 TRP A 482      45.060   6.094  30.211  1.00  0.00           N  
ATOM    942  CE2 TRP A 482      44.197   6.853  30.961  1.00  0.00           C  
ATOM    943  CE3 TRP A 482      42.906   6.632  32.989  1.00  0.00           C  
ATOM    944  CZ2 TRP A 482      43.738   8.152  30.769  1.00  0.00           C  
ATOM    945  CZ3 TRP A 482      42.456   7.921  32.792  1.00  0.00           C  
ATOM    946  CH2 TRP A 482      42.870   8.665  31.695  1.00  0.00           C  
ATOM    947  H   TRP A 482      46.782   3.686  33.690  1.00  0.00           H  
ATOM    948  HE1 TRP A 482      45.495   6.380  29.381  1.00  0.00           H  
ATOM    949  N   THR A 483      43.627   3.387  36.466  1.00  0.00           N  
ATOM    950  CA  THR A 483      42.842   2.581  37.391  1.00  0.00           C  
ATOM    951  C   THR A 483      41.485   2.376  36.782  1.00  0.00           C  
ATOM    952  O   THR A 483      41.144   2.999  35.771  1.00  0.00           O  
ATOM    953  CB  THR A 483      42.622   3.263  38.769  1.00  0.00           C  
ATOM    954  OG1 THR A 483      41.664   4.325  38.658  1.00  0.00           O  
ATOM    955  CG2 THR A 483      43.922   3.806  39.324  1.00  0.00           C  
ATOM    956  H   THR A 483      43.904   4.292  36.714  1.00  0.00           H  
ATOM    957  HG1 THR A 483      41.530   4.738  39.515  1.00  0.00           H  
ATOM    958  N   PRO A 484      40.697   1.482  37.378  1.00  0.00           N  
ATOM    959  CA  PRO A 484      39.358   1.261  36.818  1.00  0.00           C  
ATOM    960  C   PRO A 484      38.555   2.576  36.904  1.00  0.00           C  
ATOM    961  O   PRO A 484      38.738   3.366  37.842  1.00  0.00           O  
ATOM    962  CB  PRO A 484      38.780   0.196  37.750  1.00  0.00           C  
ATOM    963  CG  PRO A 484      40.003  -0.560  38.204  1.00  0.00           C  
ATOM    964  CD  PRO A 484      40.992   0.529  38.464  1.00  0.00           C  
ATOM    965  N   PRO A 485      37.693   2.849  35.910  1.00  0.00           N  
ATOM    966  CA  PRO A 485      36.983   4.114  36.093  1.00  0.00           C  
ATOM    967  C   PRO A 485      35.930   4.018  37.189  1.00  0.00           C  
ATOM    968  O   PRO A 485      35.635   2.947  37.713  1.00  0.00           O  
ATOM    969  CB  PRO A 485      36.353   4.344  34.724  1.00  0.00           C  
ATOM    970  CG  PRO A 485      36.047   2.993  34.274  1.00  0.00           C  
ATOM    971  CD  PRO A 485      37.326   2.256  34.617  1.00  0.00           C  
ATOM    972  N   ARG A 486      35.339   5.151  37.514  1.00  0.00           N  
ATOM    973  CA  ARG A 486      34.322   5.205  38.545  1.00  0.00           C  
ATOM    974  C   ARG A 486      33.584   6.511  38.340  1.00  0.00           C  
ATOM    975  O   ARG A 486      34.050   7.379  37.619  1.00  0.00           O  
ATOM    976  CB  ARG A 486      34.984   5.196  39.923  1.00  0.00           C  
ATOM    977  CG  ARG A 486      36.011   6.306  40.111  1.00  0.00           C  
ATOM    978  CD  ARG A 486      37.296   6.041  39.307  1.00  0.00           C  
ATOM    979  NE  ARG A 486      38.147   7.230  39.180  1.00  0.00           N  
ATOM    980  CZ  ARG A 486      39.376   7.238  38.665  1.00  0.00           C  
ATOM    981  NH1 ARG A 486      39.933   6.115  38.215  1.00  0.00           N  
ATOM    982  NH2 ARG A 486      40.040   8.386  38.572  1.00  0.00           N  
ATOM    983  H   ARG A 486      35.590   5.979  37.052  1.00  0.00           H  
ATOM    984 HE   ARG A 486      37.783   8.082  39.498  1.00  0.00           H  
ATOM    985 HH11 ARG A 486      39.426   5.254  38.256  1.00  0.00           H  
ATOM    986 HH12 ARG A 486      40.852   6.135  37.826  1.00  0.00           H  
ATOM    987 HH21 ARG A 486      40.958   8.400  38.183  1.00  0.00           H  
ATOM    988 HH22 ARG A 486      39.613   9.234  38.884  1.00  0.00           H  
ATOM    989  N   TYR A 487      32.385   6.619  38.875  1.00  0.00           N  
ATOM    990  CA  TYR A 487      31.658   7.863  38.746  1.00  0.00           C  
ATOM    991  C   TYR A 487      32.195   8.796  39.841  1.00  0.00           C  
ATOM    992  O   TYR A 487      32.284   8.388  41.010  1.00  0.00           O  
ATOM    993  CB  TYR A 487      30.177   7.629  39.014  1.00  0.00           C  
ATOM    994  CG  TYR A 487      29.332   6.972  37.932  1.00  0.00           C  
ATOM    995  CD1 TYR A 487      29.853   6.044  37.030  1.00  0.00           C  
ATOM    996  CD2 TYR A 487      27.959   7.239  37.880  1.00  0.00           C  
ATOM    997  CE1 TYR A 487      29.004   5.391  36.109  1.00  0.00           C  
ATOM    998  CE2 TYR A 487      27.118   6.607  36.981  1.00  0.00           C  
ATOM    999  CZ  TYR A 487      27.626   5.684  36.100  1.00  0.00           C  
ATOM   1000  OH  TYR A 487      26.727   5.048  35.251  1.00  0.00           O  
ATOM   1001  H   TYR A 487      32.014   5.885  39.400  1.00  0.00           H  
ATOM   1002 HH   TYR A 487      25.840   5.374  35.424  1.00  0.00           H  
ATOM   1003  N   PHE A 488      32.579  10.015  39.489  1.00  0.00           N  
ATOM   1004  CA  PHE A 488      33.047  10.954  40.491  1.00  0.00           C  
ATOM   1005  C   PHE A 488      32.016  12.020  40.766  1.00  0.00           C  
ATOM   1006  O   PHE A 488      31.818  12.891  39.930  1.00  0.00           O  
ATOM   1007  CB  PHE A 488      34.292  11.679  40.058  1.00  0.00           C  
ATOM   1008  CG  PHE A 488      34.608  12.844  40.936  1.00  0.00           C  
ATOM   1009  CD1 PHE A 488      34.957  12.642  42.266  1.00  0.00           C  
ATOM   1010  CD2 PHE A 488      34.518  14.140  40.455  1.00  0.00           C  
ATOM   1011  CE1 PHE A 488      35.214  13.712  43.108  1.00  0.00           C  
ATOM   1012  CE2 PHE A 488      34.774  15.226  41.287  1.00  0.00           C  
ATOM   1013  CZ  PHE A 488      35.123  15.011  42.620  1.00  0.00           C  
ATOM   1014  H   PHE A 488      32.522  10.250  38.618  1.00  0.00           H  
ATOM   1015  N   ASN A 495      31.405  11.997  41.944  1.00  0.00           N  
ATOM   1016  CA  ASN A 495      30.390  12.991  42.278  1.00  0.00           C  
ATOM   1017  C   ASN A 495      31.067  14.327  42.387  1.00  0.00           C  
ATOM   1018  O   ASN A 495      32.198  14.426  42.906  1.00  0.00           O  
ATOM   1019  CB  ASN A 495      29.627  12.620  43.553  1.00  0.00           C  
ATOM   1020  CG  ASN A 495      28.538  13.612  43.900  1.00  0.00           C  
ATOM   1021  OD1 ASN A 495      28.818  14.622  44.516  1.00  0.00           O  
ATOM   1022  ND2 ASN A 495      27.296  13.318  43.522  1.00  0.00           N  
ATOM   1023  H   ASN A 495      31.658  11.316  42.598  1.00  0.00           H  
ATOM   1024 HD21 ASN A 495      27.105  12.483  43.054  1.00  0.00           H  
ATOM   1025 HD22 ASN A 495      26.586  13.958  43.751  1.00  0.00           H  
ATOM   1026  N   MET A 496      30.359  15.341  41.900  1.00  0.00           N  
ATOM   1027  CA  MET A 496      30.855  16.702  41.831  1.00  0.00           C  
ATOM   1028  C   MET A 496      30.375  17.755  42.825  1.00  0.00           C  
ATOM   1029  O   MET A 496      30.783  18.904  42.738  1.00  0.00           O  
ATOM   1030  CB  MET A 496      30.607  17.221  40.437  1.00  0.00           C  
ATOM   1031  CG  MET A 496      31.233  16.387  39.377  1.00  0.00           C  
ATOM   1032  SD  MET A 496      30.136  16.414  37.976  1.00  0.00           S  
ATOM   1033  CE  MET A 496      30.970  17.628  36.897  1.00  0.00           C  
ATOM   1034  H   MET A 496      29.454  15.172  41.638  1.00  0.00           H  
ATOM   1035  N   MET A 497      29.480  17.424  43.731  1.00  0.00           N  
ATOM   1036  CA  MET A 497      29.040  18.439  44.671  1.00  0.00           C  
ATOM   1037  C   MET A 497      30.058  18.621  45.798  1.00  0.00           C  
ATOM   1038  O   MET A 497      30.544  17.645  46.358  1.00  0.00           O  
ATOM   1039  CB  MET A 497      27.693  18.055  45.270  1.00  0.00           C  
ATOM   1040  CG  MET A 497      26.919  16.988  44.535  1.00  0.00           C  
ATOM   1041  SD  MET A 497      25.620  16.407  45.607  1.00  0.00           S  
ATOM   1042  CE  MET A 497      24.601  17.735  45.485  1.00  0.00           C  
ATOM   1043  H   MET A 497      29.175  16.500  43.806  1.00  0.00           H  
ATOM   1044  N   PHE A 498      30.408  19.856  46.120  1.00  0.00           N  
ATOM   1045  CA  PHE A 498      31.350  20.091  47.213  1.00  0.00           C  
ATOM   1046  C   PHE A 498      30.744  19.676  48.580  1.00  0.00           C  
ATOM   1047  O   PHE A 498      29.531  19.789  48.804  1.00  0.00           O  
ATOM   1048  CB  PHE A 498      31.750  21.562  47.245  1.00  0.00           C  
ATOM   1049  CG  PHE A 498      32.662  21.973  46.141  1.00  0.00           C  
ATOM   1050  CD1 PHE A 498      33.972  21.573  46.117  1.00  0.00           C  
ATOM   1051  CD2 PHE A 498      32.224  22.818  45.160  1.00  0.00           C  
ATOM   1052  CE1 PHE A 498      34.815  22.023  45.136  1.00  0.00           C  
ATOM   1053  CE2 PHE A 498      33.086  23.266  44.176  1.00  0.00           C  
ATOM   1054  CZ  PHE A 498      34.376  22.870  44.170  1.00  0.00           C  
ATOM   1055  H   PHE A 498      30.033  20.609  45.635  1.00  0.00           H  
ATOM   1056  N   GLN A 499      31.589  19.246  49.512  1.00  0.00           N  
ATOM   1057  CA  GLN A 499      31.092  18.807  50.809  1.00  0.00           C  
ATOM   1058  C   GLN A 499      31.692  19.583  51.976  1.00  0.00           C  
ATOM   1059  O   GLN A 499      32.860  19.954  51.946  1.00  0.00           O  
ATOM   1060  CB  GLN A 499      31.375  17.315  50.955  1.00  0.00           C  
ATOM   1061  CG  GLN A 499      30.775  16.473  49.815  1.00  0.00           C  
ATOM   1062  CD  GLN A 499      31.267  15.004  49.759  1.00  0.00           C  
ATOM   1063  OE1 GLN A 499      32.474  14.737  49.764  1.00  0.00           O  
ATOM   1064  NE2 GLN A 499      30.326  14.056  49.666  1.00  0.00           N  
ATOM   1065  H   GLN A 499      32.563  19.267  49.349  1.00  0.00           H  
ATOM   1066 HE21 GLN A 499      29.382  14.315  49.620  1.00  0.00           H  
ATOM   1067 HE22 GLN A 499      30.628  13.134  49.625  1.00  0.00           H  
ATOM   1068  N   ASP A 500      30.896  19.810  53.014  1.00  0.00           N  
ATOM   1069  CA  ASP A 500      31.353  20.533  54.199  1.00  0.00           C  
ATOM   1070  C   ASP A 500      30.619  19.995  55.437  1.00  0.00           C  
ATOM   1071  O   ASP A 500      29.563  19.363  55.287  1.00  0.00           O  
ATOM   1072  CB  ASP A 500      31.085  22.008  54.031  1.00  0.00           C  
ATOM   1073  CG  ASP A 500      32.093  22.861  54.750  1.00  0.00           C  
ATOM   1074  OD1 ASP A 500      32.928  22.342  55.529  1.00  0.00           O  
ATOM   1075  OD2 ASP A 500      32.057  24.079  54.526  1.00  0.00           O  
ATOM   1076  H   ASP A 500      29.979  19.477  52.994  1.00  0.00           H  
ATOM   1077  N   LEU A 501      31.153  20.228  56.648  1.00  0.00           N  
ATOM   1078  CA  LEU A 501      30.527  19.710  57.875  1.00  0.00           C  
ATOM   1079  C   LEU A 501      30.079  20.754  58.892  1.00  0.00           C  
ATOM   1080  O   LEU A 501      30.709  21.789  59.042  1.00  0.00           O  
ATOM   1081  CB  LEU A 501      31.423  18.646  58.488  1.00  0.00           C  
ATOM   1082  CG  LEU A 501      31.940  17.814  57.295  1.00  0.00           C  
ATOM   1083  CD1 LEU A 501      33.456  17.970  57.222  1.00  0.00           C  
ATOM   1084  CD2 LEU A 501      31.466  16.334  57.248  1.00  0.00           C  
ATOM   1085  H   LEU A 501      31.966  20.753  56.727  1.00  0.00           H  
ATOM   1086  N   ARG A 502      28.958  20.488  59.554  1.00  0.00           N  
ATOM   1087  CA  ARG A 502      28.373  21.424  60.504  1.00  0.00           C  
ATOM   1088  C   ARG A 502      28.941  21.478  61.893  1.00  0.00           C  
ATOM   1089  O   ARG A 502      28.344  20.951  62.829  1.00  0.00           O  
ATOM   1090  CB  ARG A 502      26.864  21.199  60.628  1.00  0.00           C  
ATOM   1091  CG  ARG A 502      26.010  22.402  60.234  1.00  0.00           C  
ATOM   1092  CD  ARG A 502      26.290  22.914  58.810  1.00  0.00           C  
ATOM   1093  NE  ARG A 502      27.166  22.044  58.032  1.00  0.00           N  
ATOM   1094  CZ  ARG A 502      26.888  20.780  57.707  1.00  0.00           C  
ATOM   1095  NH1 ARG A 502      25.743  20.218  58.075  1.00  0.00           N  
ATOM   1096  NH2 ARG A 502      27.794  20.052  57.081  1.00  0.00           N  
ATOM   1097  H   ARG A 502      28.520  19.635  59.420  1.00  0.00           H  
ATOM   1098 HE   ARG A 502      28.021  22.410  57.725  1.00  0.00           H  
ATOM   1099 HH11 ARG A 502      25.073  20.735  58.603  1.00  0.00           H  
ATOM   1100 HH12 ARG A 502      25.553  19.265  57.825  1.00  0.00           H  
ATOM   1101 HH21 ARG A 502      27.618  19.136  56.839  1.00  0.00           H  
ATOM   1102 HH22 ARG A 502      28.677  20.475  56.850  1.00  0.00           H  
ATOM   1103  N   GLY A 503      30.051  22.175  62.040  1.00  0.00           N  
ATOM   1104  CA  GLY A 503      30.645  22.340  63.352  1.00  0.00           C  
ATOM   1105  C   GLY A 503      31.304  21.114  63.946  1.00  0.00           C  
ATOM   1106  O   GLY A 503      31.614  20.176  63.205  1.00  0.00           O  
ATOM   1107  H   GLY A 503      30.457  22.605  61.268  1.00  0.00           H  
ATOM   1108  N   PRO A 578      31.497  21.079  65.293  1.00  0.00           N  
ATOM   1109  CA  PRO A 578      32.120  20.028  66.106  1.00  0.00           C  
ATOM   1110  C   PRO A 578      33.149  19.150  65.381  1.00  0.00           C  
ATOM   1111  O   PRO A 578      34.361  19.440  65.400  1.00  0.00           O  
ATOM   1112  CB  PRO A 578      30.913  19.252  66.627  1.00  0.00           C  
ATOM   1113  CG  PRO A 578      29.964  20.368  66.952  1.00  0.00           C  
ATOM   1114  CD  PRO A 578      30.085  21.265  65.717  1.00  0.00           C  
ATOM   1115  N   ARG A 648      32.658  18.072  64.766  1.00  0.00           N  
ATOM   1116  CA  ARG A 648      33.517  17.135  64.042  1.00  0.00           C  
ATOM   1117  C   ARG A 648      32.968  16.641  62.714  1.00  0.00           C  
ATOM   1118  O   ARG A 648      31.792  16.799  62.428  1.00  0.00           O  
ATOM   1119  CB  ARG A 648      33.890  15.943  64.935  1.00  0.00           C  
ATOM   1120  CG  ARG A 648      32.783  14.930  65.277  1.00  0.00           C  
ATOM   1121  CD  ARG A 648      33.232  14.181  66.543  1.00  0.00           C  
ATOM   1122  NE  ARG A 648      32.734  12.812  66.702  1.00  0.00           N  
ATOM   1123  CZ  ARG A 648      32.631  12.188  67.875  1.00  0.00           C  
ATOM   1124  NH1 ARG A 648      32.983  12.805  68.994  1.00  0.00           N  
ATOM   1125  NH2 ARG A 648      32.191  10.941  67.940  1.00  0.00           N  
ATOM   1126  H   ARG A 648      31.676  17.918  64.747  1.00  0.00           H  
ATOM   1127 HE   ARG A 648      32.482  12.317  65.894  1.00  0.00           H  
ATOM   1128 HH11 ARG A 648      33.310  13.759  68.955  1.00  0.00           H  
ATOM   1129 HH12 ARG A 648      32.885  12.355  69.874  1.00  0.00           H  
ATOM   1130 HH21 ARG A 648      32.104  10.496  68.834  1.00  0.00           H  
ATOM   1131 HH22 ARG A 648      31.926  10.463  67.110  1.00  0.00           H  
ATOM   1132  N   GLY A 649      33.831  16.015  61.922  1.00  0.00           N  
ATOM   1133  CA  GLY A 649      33.426  15.513  60.623  1.00  0.00           C  
ATOM   1134  C   GLY A 649      32.559  14.264  60.623  1.00  0.00           C  
ATOM   1135  O   GLY A 649      32.990  13.215  60.146  1.00  0.00           O  
ATOM   1136  H   GLY A 649      34.744  15.895  62.224  1.00  0.00           H  
ATOM   1137  N   GLY A 650      31.342  14.370  61.152  1.00  0.00           N  
ATOM   1138  CA  GLY A 650      30.441  13.231  61.175  1.00  0.00           C  
ATOM   1139  C   GLY A 650      29.411  13.299  60.058  1.00  0.00           C  
ATOM   1140  O   GLY A 650      28.966  14.391  59.685  1.00  0.00           O  
ATOM   1141  H   GLY A 650      31.040  15.244  61.510  1.00  0.00           H  
ATOM   1142  N   ARG A 651      29.004  12.136  59.548  1.00  0.00           N  
ATOM   1143  CA  ARG A 651      28.005  12.067  58.474  1.00  0.00           C  
ATOM   1144  C   ARG A 651      26.738  12.749  58.960  1.00  0.00           C  
ATOM   1145  O   ARG A 651      25.904  13.173  58.153  1.00  0.00           O  
ATOM   1146  CB  ARG A 651      27.691  10.608  58.091  1.00  0.00           C  
ATOM   1147  CG  ARG A 651      26.767  10.445  56.861  1.00  0.00           C  
ATOM   1148  CD  ARG A 651      27.494   9.875  55.624  1.00  0.00           C  
ATOM   1149  NE  ARG A 651      28.774  10.546  55.355  1.00  0.00           N  
ATOM   1150  CZ  ARG A 651      29.373  10.630  54.160  1.00  0.00           C  
ATOM   1151  NH1 ARG A 651      28.824  10.092  53.070  1.00  0.00           N  
ATOM   1152  NH2 ARG A 651      30.545  11.251  54.061  1.00  0.00           N  
ATOM   1153  H   ARG A 651      29.377  11.308  59.911  1.00  0.00           H  
ATOM   1154 HE   ARG A 651      29.231  10.969  56.110  1.00  0.00           H  
ATOM   1155 HH11 ARG A 651      27.946   9.618  53.136  1.00  0.00           H  
ATOM   1156 HH12 ARG A 651      29.287  10.169  52.188  1.00  0.00           H  
ATOM   1157 HH21 ARG A 651      31.002  11.318  53.176  1.00  0.00           H  
ATOM   1158 HH22 ARG A 651      30.970  11.645  54.877  1.00  0.00           H  
ATOM   1159  N   GLY A 652      26.600  12.816  60.286  1.00  0.00           N  
ATOM   1160  CA  GLY A 652      25.458  13.461  60.906  1.00  0.00           C  
ATOM   1161  C   GLY A 652      25.420  14.937  60.540  1.00  0.00           C  
ATOM   1162  O   GLY A 652      24.367  15.449  60.126  1.00  0.00           O  
ATOM   1163  H   GLY A 652      27.269  12.418  60.863  1.00  0.00           H  
ATOM   1164  N   LEU A 653      26.551  15.632  60.687  1.00  0.00           N  
ATOM   1165  CA  LEU A 653      26.605  17.050  60.339  1.00  0.00           C  
ATOM   1166  C   LEU A 653      27.375  17.319  59.063  1.00  0.00           C  
ATOM   1167  O   LEU A 653      28.479  17.854  59.084  1.00  0.00           O  
ATOM   1168  CB  LEU A 653      27.138  17.873  61.491  1.00  0.00           C  
ATOM   1169  CG  LEU A 653      28.193  17.175  62.319  1.00  0.00           C  
ATOM   1170  CD1 LEU A 653      29.360  18.107  62.375  1.00  0.00           C  
ATOM   1171  CD2 LEU A 653      27.653  16.850  63.719  1.00  0.00           C  
ATOM   1172  H   LEU A 653      27.358  15.188  60.990  1.00  0.00           H  
ATOM   1173  N   LEU A 654      26.746  16.907  57.960  1.00  0.00           N  
ATOM   1174  CA  LEU A 654      27.244  17.043  56.592  1.00  0.00           C  
ATOM   1175  C   LEU A 654      26.303  17.959  55.814  1.00  0.00           C  
ATOM   1176  O   LEU A 654      25.092  18.012  56.077  1.00  0.00           O  
ATOM   1177  CB  LEU A 654      27.290  15.678  55.887  1.00  0.00           C  
ATOM   1178  CG  LEU A 654      27.763  15.721  54.440  1.00  0.00           C  
ATOM   1179  CD1 LEU A 654      29.185  16.169  54.394  1.00  0.00           C  
ATOM   1180  CD2 LEU A 654      27.669  14.389  53.817  1.00  0.00           C  
ATOM   1181  H   LEU A 654      25.861  16.486  58.072  1.00  0.00           H  
ATOM   1182  N   ALA A 655      26.878  18.741  54.911  1.00  0.00           N  
ATOM   1183  CA  ALA A 655      26.101  19.634  54.075  1.00  0.00           C  
ATOM   1184  C   ALA A 655      26.889  19.857  52.833  1.00  0.00           C  
ATOM   1185  O   ALA A 655      28.113  19.795  52.843  1.00  0.00           O  
ATOM   1186  CB  ALA A 655      25.842  20.934  54.744  1.00  0.00           C  
ATOM   1187  H   ALA A 655      27.850  18.712  54.789  1.00  0.00           H  
ATOM   1188  N   TYR A 656      26.170  20.008  51.738  1.00  0.00           N  
ATOM   1189  CA  TYR A 656      26.781  20.235  50.447  1.00  0.00           C  
ATOM   1190  C   TYR A 656      26.588  21.700  50.067  1.00  0.00           C  
ATOM   1191  O   TYR A 656      25.780  22.417  50.666  1.00  0.00           O  
ATOM   1192  CB  TYR A 656      26.078  19.368  49.409  1.00  0.00           C  
ATOM   1193  CG  TYR A 656      26.418  17.888  49.409  1.00  0.00           C  
ATOM   1194  CD1 TYR A 656      27.579  17.430  48.788  1.00  0.00           C  
ATOM   1195  CD2 TYR A 656      25.525  16.933  49.917  1.00  0.00           C  
ATOM   1196  CE1 TYR A 656      27.843  16.073  48.652  1.00  0.00           C  
ATOM   1197  CE2 TYR A 656      25.790  15.557  49.788  1.00  0.00           C  
ATOM   1198  CZ  TYR A 656      26.958  15.139  49.147  1.00  0.00           C  
ATOM   1199  OH  TYR A 656      27.268  13.799  48.976  1.00  0.00           O  
ATOM   1200  H   TYR A 656      25.182  19.993  51.806  1.00  0.00           H  
ATOM   1201 HH   TYR A 656      26.569  13.257  49.359  1.00  0.00           H  
ATOM   1202  N   LEU A 657      27.391  22.171  49.132  1.00  0.00           N  
ATOM   1203  CA  LEU A 657      27.226  23.527  48.655  1.00  0.00           C  
ATOM   1204  C   LEU A 657      26.351  23.253  47.440  1.00  0.00           C  
ATOM   1205  O   LEU A 657      26.727  22.412  46.621  1.00  0.00           O  
ATOM   1206  CB  LEU A 657      28.557  24.119  48.170  1.00  0.00           C  
ATOM   1207  CG  LEU A 657      29.879  24.020  48.942  1.00  0.00           C  
ATOM   1208  CD1 LEU A 657      30.964  24.619  48.091  1.00  0.00           C  
ATOM   1209  CD2 LEU A 657      29.811  24.737  50.275  1.00  0.00           C  
ATOM   1210  H   LEU A 657      28.091  21.597  48.765  1.00  0.00           H  
ATOM   1211  N   ARG A 658      25.206  23.937  47.320  1.00  0.00           N  
ATOM   1212  CA  ARG A 658      24.285  23.739  46.185  1.00  0.00           C  
ATOM   1213  C   ARG A 658      24.955  23.748  44.792  1.00  0.00           C  
ATOM   1214  O   ARG A 658      25.601  24.716  44.390  1.00  0.00           O  
ATOM   1215  CB  ARG A 658      23.069  24.696  46.237  1.00  0.00           C  
ATOM   1216  CG  ARG A 658      23.371  26.175  46.002  1.00  0.00           C  
ATOM   1217  CD  ARG A 658      22.088  27.019  45.848  1.00  0.00           C  
ATOM   1218  NE  ARG A 658      22.361  28.454  45.652  1.00  0.00           N  
ATOM   1219  CZ  ARG A 658      21.758  29.429  46.333  1.00  0.00           C  
ATOM   1220  NH1 ARG A 658      20.841  29.106  47.245  1.00  0.00           N  
ATOM   1221  NH2 ARG A 658      22.084  30.717  46.147  1.00  0.00           N  
ATOM   1222  H   ARG A 658      24.975  24.592  48.024  1.00  0.00           H  
ATOM   1223 HE   ARG A 658      23.017  28.704  44.976  1.00  0.00           H  
ATOM   1224 HH11 ARG A 658      20.618  28.142  47.408  1.00  0.00           H  
ATOM   1225 HH12 ARG A 658      20.382  29.816  47.763  1.00  0.00           H  
ATOM   1226 HH21 ARG A 658      21.619  31.430  46.670  1.00  0.00           H  
ATOM   1227 HH22 ARG A 658      22.793  30.962  45.485  1.00  0.00           H  
ATOM   1228  N   PRO A 659      24.814  22.636  44.047  1.00  0.00           N  
ATOM   1229  CA  PRO A 659      25.414  22.542  42.718  1.00  0.00           C  
ATOM   1230  C   PRO A 659      24.611  23.391  41.743  1.00  0.00           C  
ATOM   1231  O   PRO A 659      25.000  23.586  40.588  1.00  0.00           O  
ATOM   1232  CB  PRO A 659      25.258  21.072  42.409  1.00  0.00           C  
ATOM   1233  CG  PRO A 659      23.901  20.807  42.947  1.00  0.00           C  
ATOM   1234  CD  PRO A 659      23.889  21.506  44.268  1.00  0.00           C  
ATOM   1235  N   GLU A 660      23.457  23.856  42.200  1.00  0.00           N  
ATOM   1236  CA  GLU A 660      22.597  24.690  41.382  1.00  0.00           C  
ATOM   1237  C   GLU A 660      21.652  25.370  42.359  1.00  0.00           C  
ATOM   1238  O   GLU A 660      21.330  24.796  43.416  1.00  0.00           O  
ATOM   1239  CB  GLU A 660      21.796  23.835  40.404  1.00  0.00           C  
ATOM   1240  CG  GLU A 660      20.451  23.334  40.979  1.00  0.00           C  
ATOM   1241  CD  GLU A 660      19.785  22.260  40.142  1.00  0.00           C  
ATOM   1242  OE1 GLU A 660      20.376  21.878  39.111  1.00  0.00           O  
ATOM   1243  OE2 GLU A 660      18.688  21.783  40.528  1.00  0.00           O  
ATOM   1244  H   GLU A 660      23.179  23.633  43.117  1.00  0.00           H  
ATOM   1245  N   THR A 661      21.166  26.556  41.999  1.00  0.00           N  
ATOM   1246  CA  THR A 661      20.260  27.301  42.876  1.00  0.00           C  
ATOM   1247  C   THR A 661      18.879  26.657  42.946  1.00  0.00           C  
ATOM   1248  O   THR A 661      18.243  26.695  43.991  1.00  0.00           O  
ATOM   1249  CB  THR A 661      20.051  28.727  42.405  1.00  0.00           C  
ATOM   1250  OG1 THR A 661      18.923  28.769  41.522  1.00  0.00           O  
ATOM   1251  CG2 THR A 661      21.276  29.212  41.665  1.00  0.00           C  
ATOM   1252  H   THR A 661      21.448  26.930  41.147  1.00  0.00           H  
ATOM   1253  HG1 THR A 661      18.784  29.673  41.216  1.00  0.00           H  
ATOM   1254  N   ALA A 662      18.434  26.073  41.833  1.00  0.00           N  
ATOM   1255  CA  ALA A 662      17.125  25.434  41.704  1.00  0.00           C  
ATOM   1256  C   ALA A 662      16.484  24.783  42.942  1.00  0.00           C  
ATOM   1257  O   ALA A 662      15.309  25.084  43.256  1.00  0.00           O  
ATOM   1258  CB  ALA A 662      17.161  24.440  40.558  1.00  0.00           C  
ATOM   1259  H   ALA A 662      19.025  26.095  41.063  1.00  0.00           H  
ATOM   1260  N   GLN A 663      17.224  23.902  43.633  1.00  0.00           N  
ATOM   1261  CA  GLN A 663      16.669  23.192  44.798  1.00  0.00           C  
ATOM   1262  C   GLN A 663      15.977  24.080  45.807  1.00  0.00           C  
ATOM   1263  O   GLN A 663      14.817  23.857  46.143  1.00  0.00           O  
ATOM   1264  CB  GLN A 663      17.711  22.306  45.488  1.00  0.00           C  
ATOM   1265  CG  GLN A 663      18.005  21.023  44.732  1.00  0.00           C  
ATOM   1266  CD  GLN A 663      16.742  20.306  44.236  1.00  0.00           C  
ATOM   1267  OE1 GLN A 663      15.828  20.027  45.016  1.00  0.00           O  
ATOM   1268  NE2 GLN A 663      16.708  19.966  42.934  1.00  0.00           N  
ATOM   1269  H   GLN A 663      18.159  23.742  43.383  1.00  0.00           H  
ATOM   1270 HE21 GLN A 663      17.452  20.200  42.358  1.00  0.00           H  
ATOM   1271 HE22 GLN A 663      15.909  19.514  42.618  1.00  0.00           H  
ATOM   1272  N   GLY A 664      16.683  25.127  46.225  1.00  0.00           N  
ATOM   1273  CA  GLY A 664      16.166  26.084  47.193  1.00  0.00           C  
ATOM   1274  C   GLY A 664      14.788  26.617  46.876  1.00  0.00           C  
ATOM   1275  O   GLY A 664      14.087  27.049  47.781  1.00  0.00           O  
ATOM   1276  H   GLY A 664      17.580  25.292  45.812  1.00  0.00           H  
ATOM   1277  N   ILE A 665      14.405  26.604  45.598  1.00  0.00           N  
ATOM   1278  CA  ILE A 665      13.083  27.075  45.220  1.00  0.00           C  
ATOM   1279  C   ILE A 665      12.065  25.966  45.465  1.00  0.00           C  
ATOM   1280  O   ILE A 665      11.041  26.219  46.099  1.00  0.00           O  
ATOM   1281  CB  ILE A 665      12.969  27.586  43.743  1.00  0.00           C  
ATOM   1282  CG1 ILE A 665      13.726  28.893  43.563  1.00  0.00           C  
ATOM   1283  CG2 ILE A 665      11.523  27.903  43.407  1.00  0.00           C  
ATOM   1284  CD1 ILE A 665      15.121  28.693  43.117  1.00  0.00           C  
ATOM   1285  H   ILE A 665      15.037  26.296  44.899  1.00  0.00           H  
ATOM   1286  N   PHE A 666      12.332  24.743  45.011  1.00  0.00           N  
ATOM   1287  CA  PHE A 666      11.371  23.661  45.232  1.00  0.00           C  
ATOM   1288  C   PHE A 666      11.029  23.425  46.653  1.00  0.00           C  
ATOM   1289  O   PHE A 666       9.850  23.412  46.986  1.00  0.00           O  
ATOM   1290  CB  PHE A 666      11.896  22.420  44.657  1.00  0.00           C  
ATOM   1291  CG  PHE A 666      12.302  22.619  43.312  1.00  0.00           C  
ATOM   1292  CD1 PHE A 666      11.379  23.048  42.397  1.00  0.00           C  
ATOM   1293  CD2 PHE A 666      13.614  22.515  42.955  1.00  0.00           C  
ATOM   1294  CE1 PHE A 666      11.754  23.379  41.129  1.00  0.00           C  
ATOM   1295  CE2 PHE A 666      14.007  22.841  41.684  1.00  0.00           C  
ATOM   1296  CZ  PHE A 666      13.075  23.278  40.769  1.00  0.00           C  
ATOM   1297  H   PHE A 666      13.183  24.573  44.537  1.00  0.00           H  
ATOM   1298  N   VAL A 667      12.060  23.262  47.483  1.00  0.00           N  
ATOM   1299  CA  VAL A 667      11.886  23.046  48.910  1.00  0.00           C  
ATOM   1300  C   VAL A 667      11.157  24.215  49.616  1.00  0.00           C  
ATOM   1301  O   VAL A 667      10.496  24.020  50.655  1.00  0.00           O  
ATOM   1302  CB  VAL A 667      13.227  22.668  49.615  1.00  0.00           C  
ATOM   1303  CG1 VAL A 667      14.412  23.219  48.873  1.00  0.00           C  
ATOM   1304  CG2 VAL A 667      13.234  23.205  51.046  1.00  0.00           C  
ATOM   1305  H   VAL A 667      12.966  23.304  47.109  1.00  0.00           H  
ATOM   1306  N   ASN A 668      11.254  25.422  49.061  1.00  0.00           N  
ATOM   1307  CA  ASN A 668      10.552  26.559  49.660  1.00  0.00           C  
ATOM   1308  C   ASN A 668       9.190  26.819  48.969  1.00  0.00           C  
ATOM   1309  O   ASN A 668       8.463  27.752  49.328  1.00  0.00           O  
ATOM   1310  CB  ASN A 668      11.433  27.823  49.663  1.00  0.00           C  
ATOM   1311  CG  ASN A 668      12.405  27.884  50.857  1.00  0.00           C  
ATOM   1312  OD1 ASN A 668      12.017  28.224  51.978  1.00  0.00           O  
ATOM   1313  ND2 ASN A 668      13.677  27.589  50.601  1.00  0.00           N  
ATOM   1314  H   ASN A 668      11.786  25.553  48.247  1.00  0.00           H  
ATOM   1315 HD21 ASN A 668      13.933  27.349  49.686  1.00  0.00           H  
ATOM   1316 HD22 ASN A 668      14.289  27.620  51.346  1.00  0.00           H  
ATOM   1317  N   PHE A 669       8.818  25.941  48.035  1.00  0.00           N  
ATOM   1318  CA  PHE A 669       7.566  26.059  47.299  1.00  0.00           C  
ATOM   1319  C   PHE A 669       6.383  26.461  48.182  1.00  0.00           C  
ATOM   1320  O   PHE A 669       5.770  27.493  47.945  1.00  0.00           O  
ATOM   1321  CB  PHE A 669       7.235  24.762  46.547  1.00  0.00           C  
ATOM   1322  CG  PHE A 669       6.024  24.874  45.659  1.00  0.00           C  
ATOM   1323  CD1 PHE A 669       4.758  25.071  46.192  1.00  0.00           C  
ATOM   1324  CD2 PHE A 669       6.147  24.825  44.289  1.00  0.00           C  
ATOM   1325  CE1 PHE A 669       3.632  25.219  45.376  1.00  0.00           C  
ATOM   1326  CE2 PHE A 669       5.026  24.974  43.469  1.00  0.00           C  
ATOM   1327  CZ  PHE A 669       3.767  25.171  44.018  1.00  0.00           C  
ATOM   1328  H   PHE A 669       9.424  25.206  47.809  1.00  0.00           H  
ATOM   1329  N   LYS A 670       6.059  25.650  49.192  1.00  0.00           N  
ATOM   1330  CA  LYS A 670       4.917  25.924  50.087  1.00  0.00           C  
ATOM   1331  C   LYS A 670       5.069  27.229  50.840  1.00  0.00           C  
ATOM   1332  O   LYS A 670       4.134  28.012  50.987  1.00  0.00           O  
ATOM   1333  CB  LYS A 670       4.779  24.803  51.104  1.00  0.00           C  
ATOM   1334  CG  LYS A 670       4.086  25.189  52.414  1.00  0.00           C  
ATOM   1335  CD  LYS A 670       2.570  25.128  52.304  1.00  0.00           C  
ATOM   1336  CE  LYS A 670       1.928  24.761  53.658  1.00  0.00           C  
ATOM   1337  NZ  LYS A 670       0.437  24.579  53.557  1.00  0.00           N  
ATOM   1338  H   LYS A 670       6.603  24.841  49.337  1.00  0.00           H  
ATOM   1339  HZ1 LYS A 670      -0.020  25.512  53.457  1.00  0.00           H  
ATOM   1340  HZ2 LYS A 670       0.217  24.004  52.715  1.00  0.00           H  
ATOM   1341  HZ3 LYS A 670       0.081  24.106  54.405  1.00  0.00           H  
ATOM   1342  N   ASN A 671       6.250  27.431  51.369  1.00  0.00           N  
ATOM   1343  CA  ASN A 671       6.517  28.622  52.109  1.00  0.00           C  
ATOM   1344  C   ASN A 671       6.221  29.838  51.271  1.00  0.00           C  
ATOM   1345  O   ASN A 671       5.517  30.718  51.706  1.00  0.00           O  
ATOM   1346  CB  ASN A 671       7.954  28.591  52.568  1.00  0.00           C  
ATOM   1347  CG  ASN A 671       8.284  27.287  53.268  1.00  0.00           C  
ATOM   1348  OD1 ASN A 671       8.532  27.271  54.481  1.00  0.00           O  
ATOM   1349  ND2 ASN A 671       8.217  26.161  52.522  1.00  0.00           N  
ATOM   1350  H   ASN A 671       6.942  26.775  51.218  1.00  0.00           H  
ATOM   1351 HD21 ASN A 671       8.012  26.191  51.596  1.00  0.00           H  
ATOM   1352 HD22 ASN A 671       8.442  25.309  52.985  1.00  0.00           H  
ATOM   1353  N   VAL A 672       6.700  29.874  50.043  1.00  0.00           N  
ATOM   1354  CA  VAL A 672       6.415  31.028  49.204  1.00  0.00           C  
ATOM   1355  C   VAL A 672       4.923  31.099  48.934  1.00  0.00           C  
ATOM   1356  O   VAL A 672       4.302  32.137  49.106  1.00  0.00           O  
ATOM   1357  CB  VAL A 672       7.158  30.962  47.857  1.00  0.00           C  
ATOM   1358  CG1 VAL A 672       6.498  31.835  46.855  1.00  0.00           C  
ATOM   1359  CG2 VAL A 672       8.561  31.426  48.033  1.00  0.00           C  
ATOM   1360  H   VAL A 672       7.213  29.115  49.683  1.00  0.00           H  
ATOM   1361  N   LEU A 675       4.343  29.977  48.537  1.00  0.00           N  
ATOM   1362  CA  LEU A 675       2.925  29.918  48.217  1.00  0.00           C  
ATOM   1363  C   LEU A 675       2.054  30.456  49.323  1.00  0.00           C  
ATOM   1364  O   LEU A 675       1.077  31.134  49.066  1.00  0.00           O  
ATOM   1365  CB  LEU A 675       2.517  28.489  47.905  1.00  0.00           C  
ATOM   1366  CG  LEU A 675       1.088  28.378  47.396  1.00  0.00           C  
ATOM   1367  CD1 LEU A 675       0.771  29.433  46.310  1.00  0.00           C  
ATOM   1368  CD2 LEU A 675       0.950  26.971  46.862  1.00  0.00           C  
ATOM   1369  H   LEU A 675       4.876  29.154  48.454  1.00  0.00           H  
ATOM   1370  N   ASP A 677       2.403  30.114  50.549  1.00  0.00           N  
ATOM   1371  CA  ASP A 677       1.675  30.574  51.711  1.00  0.00           C  
ATOM   1372  C   ASP A 677       1.747  32.104  51.867  1.00  0.00           C  
ATOM   1373  O   ASP A 677       0.719  32.778  51.890  1.00  0.00           O  
ATOM   1374  CB  ASP A 677       2.250  29.903  52.967  1.00  0.00           C  
ATOM   1375  CG  ASP A 677       1.590  28.563  53.278  1.00  0.00           C  
ATOM   1376  OD1 ASP A 677       0.608  28.221  52.577  1.00  0.00           O  
ATOM   1377  OD2 ASP A 677       2.036  27.865  54.232  1.00  0.00           O  
ATOM   1378  H   ASP A 677       3.180  29.538  50.667  1.00  0.00           H  
ATOM   1379  N   ALA A 678       2.963  32.651  51.944  1.00  0.00           N  
ATOM   1380  CA  ALA A 678       3.180  34.090  52.137  1.00  0.00           C  
ATOM   1381  C   ALA A 678       2.715  34.975  50.992  1.00  0.00           C  
ATOM   1382  O   ALA A 678       2.539  36.182  51.169  1.00  0.00           O  
ATOM   1383  CB  ALA A 678       4.652  34.357  52.432  1.00  0.00           C  
ATOM   1384  H   ALA A 678       3.751  32.063  51.860  1.00  0.00           H  
ATOM   1385  N   THR A 681       2.550  34.383  49.817  1.00  0.00           N  
ATOM   1386  CA  THR A 681       2.119  35.124  48.645  1.00  0.00           C  
ATOM   1387  C   THR A 681       0.664  34.830  48.304  1.00  0.00           C  
ATOM   1388  O   THR A 681      -0.123  35.741  48.060  1.00  0.00           O  
ATOM   1389  CB  THR A 681       2.970  34.754  47.434  1.00  0.00           C  
ATOM   1390  OG1 THR A 681       2.831  33.344  47.169  1.00  0.00           O  
ATOM   1391  CG2 THR A 681       4.421  35.104  47.697  1.00  0.00           C  
ATOM   1392  H   THR A 681       2.745  33.435  49.720  1.00  0.00           H  
ATOM   1393  HG1 THR A 681       3.371  33.116  46.410  1.00  0.00           H  
ATOM   1394  N   SER A 682       0.332  33.549  48.271  1.00  0.00           N  
ATOM   1395  CA  SER A 682      -1.008  33.069  47.943  1.00  0.00           C  
ATOM   1396  C   SER A 682      -1.275  33.230  46.454  1.00  0.00           C  
ATOM   1397  O   SER A 682      -2.310  33.751  46.019  1.00  0.00           O  
ATOM   1398  CB  SER A 682      -2.115  33.685  48.846  1.00  0.00           C  
ATOM   1399  OG  SER A 682      -2.574  34.973  48.454  1.00  0.00           O  
ATOM   1400  H   SER A 682       1.039  32.905  48.462  1.00  0.00           H  
ATOM   1401 HG   SER A 682      -3.233  35.268  49.069  1.00  0.00           H  
ATOM   1402  N   ARG A 683      -0.311  32.738  45.682  1.00  0.00           N  
ATOM   1403  CA  ARG A 683      -0.361  32.774  44.225  1.00  0.00           C  
ATOM   1404  C   ARG A 683      -1.250  31.701  43.577  1.00  0.00           C  
ATOM   1405  O   ARG A 683      -1.399  30.582  44.105  1.00  0.00           O  
ATOM   1406  CB  ARG A 683       1.053  32.645  43.648  1.00  0.00           C  
ATOM   1407  CG  ARG A 683       1.901  33.848  43.874  1.00  0.00           C  
ATOM   1408  CD  ARG A 683       2.913  34.007  42.766  1.00  0.00           C  
ATOM   1409  NE  ARG A 683       3.151  35.414  42.463  1.00  0.00           N  
ATOM   1410  CZ  ARG A 683       2.241  36.213  41.927  1.00  0.00           C  
ATOM   1411  NH1 ARG A 683       1.026  35.748  41.622  1.00  0.00           N  
ATOM   1412  NH2 ARG A 683       2.539  37.481  41.734  1.00  0.00           N  
ATOM   1413  H   ARG A 683       0.466  32.316  46.118  1.00  0.00           H  
ATOM   1414 HE   ARG A 683       4.033  35.787  42.657  1.00  0.00           H  
ATOM   1415 HH11 ARG A 683       0.797  34.794  41.795  1.00  0.00           H  
ATOM   1416 HH12 ARG A 683       0.346  36.362  41.216  1.00  0.00           H  
ATOM   1417 HH21 ARG A 683       1.865  38.099  41.333  1.00  0.00           H  
ATOM   1418 HH22 ARG A 683       3.442  37.827  41.995  1.00  0.00           H  
ATOM   1419  N   LYS A 684      -1.868  32.071  42.455  1.00  0.00           N  
ATOM   1420  CA  LYS A 684      -2.690  31.139  41.690  1.00  0.00           C  
ATOM   1421  C   LYS A 684      -1.707  30.454  40.737  1.00  0.00           C  
ATOM   1422  O   LYS A 684      -0.626  30.984  40.470  1.00  0.00           O  
ATOM   1423  CB  LYS A 684      -3.782  31.850  40.910  1.00  0.00           C  
ATOM   1424  CG  LYS A 684      -5.187  31.517  41.351  1.00  0.00           C  
ATOM   1425  CD  LYS A 684      -5.535  32.154  42.704  1.00  0.00           C  
ATOM   1426  CE  LYS A 684      -7.036  32.490  42.802  1.00  0.00           C  
ATOM   1427  NZ  LYS A 684      -7.373  33.386  43.960  1.00  0.00           N  
ATOM   1428  H   LYS A 684      -1.720  32.972  42.121  1.00  0.00           H  
ATOM   1429  HZ1 LYS A 684      -7.328  32.858  44.848  1.00  0.00           H  
ATOM   1430  HZ2 LYS A 684      -6.700  34.180  43.985  1.00  0.00           H  
ATOM   1431  HZ3 LYS A 684      -8.339  33.764  43.827  1.00  0.00           H  
ATOM   1432  N   LEU A 685      -2.123  29.365  40.112  1.00  0.00           N  
ATOM   1433  CA  LEU A 685      -1.181  28.636  39.308  1.00  0.00           C  
ATOM   1434  C   LEU A 685      -0.278  29.175  38.210  1.00  0.00           C  
ATOM   1435  O   LEU A 685       0.914  29.080  38.427  1.00  0.00           O  
ATOM   1436  CB  LEU A 685      -1.657  27.220  39.020  1.00  0.00           C  
ATOM   1437  CG  LEU A 685      -0.746  26.171  39.681  1.00  0.00           C  
ATOM   1438  CD1 LEU A 685      -0.101  25.304  38.633  1.00  0.00           C  
ATOM   1439  CD2 LEU A 685       0.327  26.822  40.542  1.00  0.00           C  
ATOM   1440  H   LEU A 685      -3.040  29.049  40.222  1.00  0.00           H  
ATOM   1441  N   GLY A 686      -0.725  29.648  37.043  1.00  0.00           N  
ATOM   1442  CA  GLY A 686       0.281  30.111  36.091  1.00  0.00           C  
ATOM   1443  C   GLY A 686       1.203  31.045  36.877  1.00  0.00           C  
ATOM   1444  O   GLY A 686       0.834  32.193  37.062  1.00  0.00           O  
ATOM   1445  H   GLY A 686      -1.675  29.715  36.861  1.00  0.00           H  
ATOM   1446  N   PHE A 687       2.334  30.569  37.415  1.00  0.00           N  
ATOM   1447  CA  PHE A 687       3.243  31.409  38.228  1.00  0.00           C  
ATOM   1448  C   PHE A 687       4.584  30.751  38.533  1.00  0.00           C  
ATOM   1449  O   PHE A 687       4.654  29.526  38.675  1.00  0.00           O  
ATOM   1450  CB  PHE A 687       2.587  31.842  39.552  1.00  0.00           C  
ATOM   1451  CG  PHE A 687       3.037  31.060  40.774  1.00  0.00           C  
ATOM   1452  CD1 PHE A 687       4.129  31.467  41.518  1.00  0.00           C  
ATOM   1453  CD2 PHE A 687       2.311  29.962  41.227  1.00  0.00           C  
ATOM   1454  CE1 PHE A 687       4.477  30.803  42.684  1.00  0.00           C  
ATOM   1455  CE2 PHE A 687       2.664  29.295  42.401  1.00  0.00           C  
ATOM   1456  CZ  PHE A 687       3.737  29.716  43.123  1.00  0.00           C  
ATOM   1457  H   PHE A 687       2.553  29.621  37.304  1.00  0.00           H  
ATOM   1458  N   GLY A 688       5.633  31.569  38.703  1.00  0.00           N  
ATOM   1459  CA  GLY A 688       6.965  31.045  38.987  1.00  0.00           C  
ATOM   1460  C   GLY A 688       7.800  31.861  39.944  1.00  0.00           C  
ATOM   1461  O   GLY A 688       7.619  33.051  40.057  1.00  0.00           O  
ATOM   1462  H   GLY A 688       5.508  32.538  38.653  1.00  0.00           H  
ATOM   1463  N   ILE A 689       8.682  31.199  40.671  1.00  0.00           N  
ATOM   1464  CA  ILE A 689       9.584  31.842  41.622  1.00  0.00           C  
ATOM   1465  C   ILE A 689      10.964  31.895  40.936  1.00  0.00           C  
ATOM   1466  O   ILE A 689      11.345  30.915  40.288  1.00  0.00           O  
ATOM   1467  CB  ILE A 689       9.730  30.958  42.854  1.00  0.00           C  
ATOM   1468  CG1 ILE A 689       8.414  30.825  43.584  1.00  0.00           C  
ATOM   1469  CG2 ILE A 689      10.808  31.467  43.772  1.00  0.00           C  
ATOM   1470  CD1 ILE A 689       8.532  29.821  44.732  1.00  0.00           C  
ATOM   1471  H   ILE A 689       8.751  30.219  40.554  1.00  0.00           H  
ATOM   1472  N   ALA A 690      11.715  32.992  41.077  1.00  0.00           N  
ATOM   1473  CA  ALA A 690      13.031  33.081  40.438  1.00  0.00           C  
ATOM   1474  C   ALA A 690      14.112  33.731  41.271  1.00  0.00           C  
ATOM   1475  O   ALA A 690      13.857  34.714  41.966  1.00  0.00           O  
ATOM   1476  CB  ALA A 690      12.923  33.799  39.159  1.00  0.00           C  
ATOM   1477  H   ALA A 690      11.389  33.733  41.635  1.00  0.00           H  
ATOM   1478  N   GLN A 691      15.331  33.203  41.171  1.00  0.00           N  
ATOM   1479  CA  GLN A 691      16.477  33.742  41.905  1.00  0.00           C  
ATOM   1480  C   GLN A 691      17.808  33.653  41.193  1.00  0.00           C  
ATOM   1481  O   GLN A 691      18.025  32.857  40.282  1.00  0.00           O  
ATOM   1482  CB  GLN A 691      16.647  33.037  43.238  1.00  0.00           C  
ATOM   1483  CG  GLN A 691      17.089  31.559  43.173  1.00  0.00           C  
ATOM   1484  CD  GLN A 691      17.493  31.032  44.553  1.00  0.00           C  
ATOM   1485  OE1 GLN A 691      16.654  30.597  45.341  1.00  0.00           O  
ATOM   1486  NE2 GLN A 691      18.775  31.149  44.877  1.00  0.00           N  
ATOM   1487  H   GLN A 691      15.469  32.431  40.576  1.00  0.00           H  
ATOM   1488 HE21 GLN A 691      19.396  31.560  44.244  1.00  0.00           H  
ATOM   1489 HE22 GLN A 691      19.047  30.815  45.755  1.00  0.00           H  
ATOM   1490  N   ILE A 692      18.720  34.493  41.627  1.00  0.00           N  
ATOM   1491  CA  ILE A 692      20.062  34.483  41.072  1.00  0.00           C  
ATOM   1492  C   ILE A 692      20.854  33.976  42.243  1.00  0.00           C  
ATOM   1493  O   ILE A 692      20.417  34.134  43.379  1.00  0.00           O  
ATOM   1494  CB  ILE A 692      20.470  35.872  40.660  1.00  0.00           C  
ATOM   1495  CG1 ILE A 692      19.431  36.392  39.652  1.00  0.00           C  
ATOM   1496  CG2 ILE A 692      21.864  35.853  40.110  1.00  0.00           C  
ATOM   1497  CD1 ILE A 692      19.678  37.741  39.052  1.00  0.00           C  
ATOM   1498  H   ILE A 692      18.503  35.116  42.348  1.00  0.00           H  
ATOM   1499  N   GLY A 693      21.943  33.276  42.001  1.00  0.00           N  
ATOM   1500  CA  GLY A 693      22.672  32.745  43.132  1.00  0.00           C  
ATOM   1501  C   GLY A 693      23.943  31.972  42.823  1.00  0.00           C  
ATOM   1502  O   GLY A 693      24.261  31.683  41.654  1.00  0.00           O  
ATOM   1503  H   GLY A 693      22.249  33.118  41.089  1.00  0.00           H  
ATOM   1504  N   LYS A 695      24.704  31.678  43.883  1.00  0.00           N  
ATOM   1505  CA  LYS A 695      25.973  30.949  43.756  1.00  0.00           C  
ATOM   1506  C   LYS A 695      25.712  29.482  43.591  1.00  0.00           C  
ATOM   1507  O   LYS A 695      24.714  28.960  44.060  1.00  0.00           O  
ATOM   1508  CB  LYS A 695      26.870  31.149  44.984  1.00  0.00           C  
ATOM   1509  CG  LYS A 695      28.298  31.556  44.632  1.00  0.00           C  
ATOM   1510  CD  LYS A 695      28.344  33.007  44.168  1.00  0.00           C  
ATOM   1511  CE  LYS A 695      29.734  33.597  44.207  1.00  0.00           C  
ATOM   1512  NZ  LYS A 695      30.552  32.990  43.133  1.00  0.00           N  
ATOM   1513  H   LYS A 695      24.387  31.935  44.783  1.00  0.00           H  
ATOM   1514  HZ1 LYS A 695      30.810  32.023  43.397  1.00  0.00           H  
ATOM   1515  HZ2 LYS A 695      30.003  32.975  42.249  1.00  0.00           H  
ATOM   1516  HZ3 LYS A 695      31.413  33.557  42.996  1.00  0.00           H  
ATOM   1517  N   ALA A 696      26.631  28.813  42.948  1.00  0.00           N  
ATOM   1518  CA  ALA A 696      26.477  27.409  42.733  1.00  0.00           C  
ATOM   1519  C   ALA A 696      27.881  26.925  42.642  1.00  0.00           C  
ATOM   1520  O   ALA A 696      28.715  27.547  41.986  1.00  0.00           O  
ATOM   1521  CB  ALA A 696      25.752  27.159  41.431  1.00  0.00           C  
ATOM   1522  H   ALA A 696      27.427  29.271  42.620  1.00  0.00           H  
ATOM   1523  N   PHE A 697      28.160  25.842  43.334  1.00  0.00           N  
ATOM   1524  CA  PHE A 697      29.489  25.291  43.323  1.00  0.00           C  
ATOM   1525  C   PHE A 697      29.427  23.877  42.771  1.00  0.00           C  
ATOM   1526  O   PHE A 697      28.476  23.137  43.053  1.00  0.00           O  
ATOM   1527  CB  PHE A 697      30.053  25.294  44.738  1.00  0.00           C  
ATOM   1528  CG  PHE A 697      30.049  26.648  45.396  1.00  0.00           C  
ATOM   1529  CD1 PHE A 697      28.867  27.165  45.940  1.00  0.00           C  
ATOM   1530  CD2 PHE A 697      31.230  27.390  45.501  1.00  0.00           C  
ATOM   1531  CE1 PHE A 697      28.849  28.389  46.571  1.00  0.00           C  
ATOM   1532  CE2 PHE A 697      31.229  28.611  46.130  1.00  0.00           C  
ATOM   1533  CZ  PHE A 697      30.034  29.119  46.671  1.00  0.00           C  
ATOM   1534  H   PHE A 697      27.461  25.404  43.846  1.00  0.00           H  
ATOM   1535  N   ARG A 698      30.432  23.540  41.957  1.00  0.00           N  
ATOM   1536  CA  ARG A 698      30.580  22.237  41.309  1.00  0.00           C  
ATOM   1537  C   ARG A 698      32.049  21.882  41.215  1.00  0.00           C  
ATOM   1538  O   ARG A 698      32.812  22.577  40.552  1.00  0.00           O  
ATOM   1539  CB  ARG A 698      30.026  22.271  39.898  1.00  0.00           C  
ATOM   1540  CG  ARG A 698      28.566  22.583  39.846  1.00  0.00           C  
ATOM   1541  CD  ARG A 698      28.018  22.422  38.452  1.00  0.00           C  
ATOM   1542  NE  ARG A 698      26.567  22.499  38.503  1.00  0.00           N  
ATOM   1543  CZ  ARG A 698      25.769  22.521  37.443  1.00  0.00           C  
ATOM   1544  NH1 ARG A 698      26.278  22.471  36.213  1.00  0.00           N  
ATOM   1545  NH2 ARG A 698      24.453  22.594  37.624  1.00  0.00           N  
ATOM   1546  H   ARG A 698      31.137  24.217  41.788  1.00  0.00           H  
ATOM   1547 HE   ARG A 698      26.145  22.528  39.383  1.00  0.00           H  
ATOM   1548 HH11 ARG A 698      27.266  22.421  36.078  1.00  0.00           H  
ATOM   1549 HH12 ARG A 698      25.666  22.489  35.419  1.00  0.00           H  
ATOM   1550 HH21 ARG A 698      23.839  22.612  36.866  1.00  0.00           H  
ATOM   1551 HH22 ARG A 698      24.090  22.631  38.563  1.00  0.00           H  
ATOM   1552  N   ASN A 699      32.418  20.756  41.805  1.00  0.00           N  
ATOM   1553  CA  ASN A 699      33.790  20.251  41.834  1.00  0.00           C  
ATOM   1554  C   ASN A 699      34.304  19.742  40.469  1.00  0.00           C  
ATOM   1555  O   ASN A 699      35.144  18.827  40.389  1.00  0.00           O  
ATOM   1556  CB  ASN A 699      33.833  19.121  42.847  1.00  0.00           C  
ATOM   1557  CG  ASN A 699      35.194  18.902  43.422  1.00  0.00           C  
ATOM   1558  OD1 ASN A 699      36.141  19.642  43.140  1.00  0.00           O  
ATOM   1559  ND2 ASN A 699      35.300  17.888  44.274  1.00  0.00           N  
ATOM   1560  H   ASN A 699      31.744  20.275  42.285  1.00  0.00           H  
ATOM   1561 HD21 ASN A 699      34.512  17.336  44.475  1.00  0.00           H  
ATOM   1562 HD22 ASN A 699      36.170  17.729  44.677  1.00  0.00           H  
ATOM   1563  N   GLU A 700      33.789  20.347  39.402  1.00  0.00           N  
ATOM   1564  CA  GLU A 700      34.134  20.007  38.025  1.00  0.00           C  
ATOM   1565  C   GLU A 700      35.542  19.481  37.860  1.00  0.00           C  
ATOM   1566  O   GLU A 700      36.517  20.195  38.008  1.00  0.00           O  
ATOM   1567  CB  GLU A 700      33.931  21.215  37.127  1.00  0.00           C  
ATOM   1568  CG  GLU A 700      33.342  20.914  35.786  1.00  0.00           C  
ATOM   1569  CD  GLU A 700      31.803  20.889  35.777  1.00  0.00           C  
ATOM   1570  OE1 GLU A 700      31.176  21.097  36.845  1.00  0.00           O  
ATOM   1571  OE2 GLU A 700      31.218  20.678  34.680  1.00  0.00           O  
ATOM   1572  H   GLU A 700      33.188  21.089  39.545  1.00  0.00           H  
ATOM   1573  N   ILE A 703      35.629  18.208  37.539  1.00  0.00           N  
ATOM   1574  CA  ILE A 703      36.914  17.546  37.370  1.00  0.00           C  
ATOM   1575  C   ILE A 703      37.914  18.308  36.527  1.00  0.00           C  
ATOM   1576  O   ILE A 703      39.081  18.429  36.888  1.00  0.00           O  
ATOM   1577  CB  ILE A 703      36.750  16.123  36.801  1.00  0.00           C  
ATOM   1578  CG1 ILE A 703      36.426  15.144  37.934  1.00  0.00           C  
ATOM   1579  CG2 ILE A 703      38.008  15.681  36.081  1.00  0.00           C  
ATOM   1580  CD1 ILE A 703      37.478  15.125  39.061  1.00  0.00           C  
ATOM   1581  H   ILE A 703      34.811  17.702  37.464  1.00  0.00           H  
ATOM   1582  N   THR A 710      37.499  18.744  35.358  1.00  0.00           N  
ATOM   1583  CA  THR A 710      38.432  19.500  34.541  1.00  0.00           C  
ATOM   1584  C   THR A 710      37.778  20.791  34.067  1.00  0.00           C  
ATOM   1585  O   THR A 710      36.829  20.756  33.279  1.00  0.00           O  
ATOM   1586  CB  THR A 710      38.932  18.669  33.347  1.00  0.00           C  
ATOM   1587  OG1 THR A 710      37.819  18.030  32.713  1.00  0.00           O  
ATOM   1588  CG2 THR A 710      39.889  17.615  33.813  1.00  0.00           C  
ATOM   1589  H   THR A 710      36.598  18.566  35.037  1.00  0.00           H  
ATOM   1590  HG1 THR A 710      38.132  17.521  31.966  1.00  0.00           H  
ATOM   1591  N   PRO A 711      38.194  21.947  34.670  1.00  0.00           N  
ATOM   1592  CA  PRO A 711      37.714  23.312  34.351  1.00  0.00           C  
ATOM   1593  C   PRO A 711      38.288  23.664  33.001  1.00  0.00           C  
ATOM   1594  O   PRO A 711      39.482  23.592  32.829  1.00  0.00           O  
ATOM   1595  CB  PRO A 711      38.366  24.151  35.456  1.00  0.00           C  
ATOM   1596  CG  PRO A 711      38.401  23.192  36.625  1.00  0.00           C  
ATOM   1597  CD  PRO A 711      38.804  21.882  35.999  1.00  0.00           C  
ATOM   1598  N   ARG A 712      37.455  24.056  32.054  1.00  0.00           N  
ATOM   1599  CA  ARG A 712      37.955  24.301  30.729  1.00  0.00           C  
ATOM   1600  C   ARG A 712      38.281  25.687  30.286  1.00  0.00           C  
ATOM   1601  O   ARG A 712      39.432  26.039  30.152  1.00  0.00           O  
ATOM   1602  CB  ARG A 712      37.110  23.592  29.642  1.00  0.00           C  
ATOM   1603  CG  ARG A 712      37.374  22.079  29.401  1.00  0.00           C  
ATOM   1604  CD  ARG A 712      36.740  21.506  28.076  1.00  0.00           C  
ATOM   1605  NE  ARG A 712      35.984  20.265  28.304  1.00  0.00           N  
ATOM   1606  CZ  ARG A 712      36.000  19.172  27.516  1.00  0.00           C  
ATOM   1607  NH1 ARG A 712      36.743  19.103  26.403  1.00  0.00           N  
ATOM   1608  NH2 ARG A 712      35.249  18.125  27.846  1.00  0.00           N  
ATOM   1609  H   ARG A 712      36.519  24.217  32.272  1.00  0.00           H  
ATOM   1610 HE   ARG A 712      35.432  20.216  29.093  1.00  0.00           H  
ATOM   1611 HH11 ARG A 712      37.304  19.883  26.135  1.00  0.00           H  
ATOM   1612 HH12 ARG A 712      36.735  18.272  25.847  1.00  0.00           H  
ATOM   1613 HH21 ARG A 712      35.242  17.302  27.281  1.00  0.00           H  
ATOM   1614 HH22 ARG A 712      34.673  18.172  28.667  1.00  0.00           H  
ATOM   1615  N   ASN A 713      37.283  26.458  29.940  1.00  0.00           N  
ATOM   1616  CA  ASN A 713      37.638  27.754  29.428  1.00  0.00           C  
ATOM   1617  C   ASN A 713      37.787  28.857  30.387  1.00  0.00           C  
ATOM   1618  O   ASN A 713      37.921  28.583  31.572  1.00  0.00           O  
ATOM   1619  CB  ASN A 713      36.801  28.075  28.223  1.00  0.00           C  
ATOM   1620  CG  ASN A 713      36.997  27.034  27.144  1.00  0.00           C  
ATOM   1621  OD1 ASN A 713      36.094  26.274  26.839  1.00  0.00           O  
ATOM   1622  ND2 ASN A 713      38.230  26.916  26.647  1.00  0.00           N  
ATOM   1623  H   ASN A 713      36.343  26.214  30.132  1.00  0.00           H  
ATOM   1624 HD21 ASN A 713      38.949  27.460  27.047  1.00  0.00           H  
ATOM   1625 HD22 ASN A 713      38.367  26.242  25.979  1.00  0.00           H  
ATOM   1626  N   PHE A 714      37.952  30.064  29.865  1.00  0.00           N  
ATOM   1627  CA  PHE A 714      38.115  31.250  30.686  1.00  0.00           C  
ATOM   1628  C   PHE A 714      36.978  31.256  31.714  1.00  0.00           C  
ATOM   1629  O   PHE A 714      36.849  30.322  32.498  1.00  0.00           O  
ATOM   1630  CB  PHE A 714      38.070  32.433  29.727  1.00  0.00           C  
ATOM   1631  CG  PHE A 714      38.254  33.753  30.373  1.00  0.00           C  
ATOM   1632  CD1 PHE A 714      38.944  33.870  31.561  1.00  0.00           C  
ATOM   1633  CD2 PHE A 714      37.750  34.895  29.759  1.00  0.00           C  
ATOM   1634  CE1 PHE A 714      39.129  35.102  32.133  1.00  0.00           C  
ATOM   1635  CE2 PHE A 714      37.932  36.124  30.322  1.00  0.00           C  
ATOM   1636  CZ  PHE A 714      38.612  36.237  31.501  1.00  0.00           C  
ATOM   1637  H   PHE A 714      37.941  30.160  28.899  1.00  0.00           H  
ATOM   1638  N   ILE A 715      36.079  32.228  31.663  1.00  0.00           N  
ATOM   1639  CA  ILE A 715      34.954  32.240  32.608  1.00  0.00           C  
ATOM   1640  C   ILE A 715      33.915  31.103  32.296  1.00  0.00           C  
ATOM   1641  O   ILE A 715      32.967  30.910  33.024  1.00  0.00           O  
ATOM   1642  CB  ILE A 715      34.405  33.722  32.702  1.00  0.00           C  
ATOM   1643  CG1 ILE A 715      34.601  34.223  34.114  1.00  0.00           C  
ATOM   1644  CG2 ILE A 715      33.023  33.874  32.227  1.00  0.00           C  
ATOM   1645  CD1 ILE A 715      35.971  33.937  34.614  1.00  0.00           C  
ATOM   1646  H   ILE A 715      36.185  32.982  31.065  1.00  0.00           H  
ATOM   1647  N   PHE A 716      34.245  30.246  31.320  1.00  0.00           N  
ATOM   1648  CA  PHE A 716      33.396  29.137  30.841  1.00  0.00           C  
ATOM   1649  C   PHE A 716      32.982  27.930  31.711  1.00  0.00           C  
ATOM   1650  O   PHE A 716      31.810  27.839  32.045  1.00  0.00           O  
ATOM   1651  CB  PHE A 716      33.848  28.635  29.454  1.00  0.00           C  
ATOM   1652  CG  PHE A 716      32.785  27.854  28.728  1.00  0.00           C  
ATOM   1653  CD1 PHE A 716      31.707  28.504  28.158  1.00  0.00           C  
ATOM   1654  CD2 PHE A 716      32.804  26.484  28.698  1.00  0.00           C  
ATOM   1655  CE1 PHE A 716      30.647  27.810  27.587  1.00  0.00           C  
ATOM   1656  CE2 PHE A 716      31.751  25.784  28.130  1.00  0.00           C  
ATOM   1657  CZ  PHE A 716      30.673  26.466  27.571  1.00  0.00           C  
ATOM   1658  H   PHE A 716      35.128  30.322  30.922  1.00  0.00           H  
ATOM   1659  N   ARG A 718      33.870  26.941  31.940  1.00  0.00           N  
ATOM   1660  CA  ARG A 718      33.543  25.752  32.769  1.00  0.00           C  
ATOM   1661  C   ARG A 718      34.246  25.865  34.134  1.00  0.00           C  
ATOM   1662  O   ARG A 718      35.413  25.501  34.238  1.00  0.00           O  
ATOM   1663  CB  ARG A 718      34.004  24.474  32.041  1.00  0.00           C  
ATOM   1664  CG  ARG A 718      33.470  23.086  32.560  1.00  0.00           C  
ATOM   1665  CD  ARG A 718      34.042  21.849  31.722  1.00  0.00           C  
ATOM   1666  NE  ARG A 718      33.394  21.491  30.430  1.00  0.00           N  
ATOM   1667  CZ  ARG A 718      33.572  22.102  29.228  1.00  0.00           C  
ATOM   1668  NH1 ARG A 718      34.380  23.147  29.066  1.00  0.00           N  
ATOM   1669  NH2 ARG A 718      32.953  21.655  28.140  1.00  0.00           N  
ATOM   1670  H   ARG A 718      34.769  27.018  31.574  1.00  0.00           H  
ATOM   1671 HE   ARG A 718      32.786  20.730  30.430  1.00  0.00           H  
ATOM   1672 HH11 ARG A 718      34.864  23.505  29.859  1.00  0.00           H  
ATOM   1673 HH12 ARG A 718      34.477  23.567  28.172  1.00  0.00           H  
ATOM   1674 HH21 ARG A 718      33.090  22.122  27.261  1.00  0.00           H  
ATOM   1675 HH22 ARG A 718      32.342  20.871  28.198  1.00  0.00           H  
ATOM   1676  N   VAL A 723      33.564  26.359  35.167  1.00  0.00           N  
ATOM   1677  CA  VAL A 723      34.214  26.517  36.471  1.00  0.00           C  
ATOM   1678  C   VAL A 723      33.557  25.929  37.682  1.00  0.00           C  
ATOM   1679  O   VAL A 723      32.368  25.698  37.699  1.00  0.00           O  
ATOM   1680  CB  VAL A 723      34.460  27.946  36.801  1.00  0.00           C  
ATOM   1681  CG1 VAL A 723      35.727  28.356  36.192  1.00  0.00           C  
ATOM   1682  CG2 VAL A 723      33.295  28.787  36.346  1.00  0.00           C  
ATOM   1683  H   VAL A 723      32.619  26.607  35.061  1.00  0.00           H  
ATOM   1684  N   ARG A 724      34.343  25.855  38.747  1.00  0.00           N  
ATOM   1685  CA  ARG A 724      33.922  25.291  40.013  1.00  0.00           C  
ATOM   1686  C   ARG A 724      33.054  26.173  40.905  1.00  0.00           C  
ATOM   1687  O   ARG A 724      32.393  25.680  41.822  1.00  0.00           O  
ATOM   1688  CB  ARG A 724      35.151  24.803  40.761  1.00  0.00           C  
ATOM   1689  CG  ARG A 724      36.030  23.936  39.906  1.00  0.00           C  
ATOM   1690  CD  ARG A 724      37.210  23.455  40.672  1.00  0.00           C  
ATOM   1691  NE  ARG A 724      38.206  22.865  39.792  1.00  0.00           N  
ATOM   1692  CZ  ARG A 724      38.783  21.688  40.006  1.00  0.00           C  
ATOM   1693  NH1 ARG A 724      38.454  20.964  41.074  1.00  0.00           N  
ATOM   1694  NH2 ARG A 724      39.721  21.252  39.176  1.00  0.00           N  
ATOM   1695  H   ARG A 724      35.254  26.228  38.689  1.00  0.00           H  
ATOM   1696 HE   ARG A 724      38.469  23.369  38.999  1.00  0.00           H  
ATOM   1697 HH11 ARG A 724      37.776  21.303  41.723  1.00  0.00           H  
ATOM   1698 HH12 ARG A 724      38.897  20.078  41.232  1.00  0.00           H  
ATOM   1699 HH21 ARG A 724      40.160  20.366  39.340  1.00  0.00           H  
ATOM   1700 HH22 ARG A 724      39.999  21.808  38.396  1.00  0.00           H  
ATOM   1701  N   GLU A 725      33.101  27.478  40.694  1.00  0.00           N  
ATOM   1702  CA  GLU A 725      32.245  28.376  41.456  1.00  0.00           C  
ATOM   1703  C   GLU A 725      31.664  29.391  40.501  1.00  0.00           C  
ATOM   1704  O   GLU A 725      32.411  30.073  39.796  1.00  0.00           O  
ATOM   1705  CB  GLU A 725      32.987  29.108  42.572  1.00  0.00           C  
ATOM   1706  CG  GLU A 725      32.090  30.075  43.328  1.00  0.00           C  
ATOM   1707  CD  GLU A 725      32.789  30.787  44.441  1.00  0.00           C  
ATOM   1708  OE1 GLU A 725      33.466  30.128  45.250  1.00  0.00           O  
ATOM   1709  OE2 GLU A 725      32.648  32.015  44.511  1.00  0.00           O  
ATOM   1710  H   GLU A 725      33.703  27.842  40.025  1.00  0.00           H  
ATOM   1711  N   PHE A 726      30.337  29.488  40.481  1.00  0.00           N  
ATOM   1712  CA  PHE A 726      29.653  30.421  39.604  1.00  0.00           C  
ATOM   1713  C   PHE A 726      28.248  30.788  40.134  1.00  0.00           C  
ATOM   1714  O   PHE A 726      27.827  30.359  41.219  1.00  0.00           O  
ATOM   1715  CB  PHE A 726      29.570  29.819  38.193  1.00  0.00           C  
ATOM   1716  CG  PHE A 726      28.843  28.496  38.133  1.00  0.00           C  
ATOM   1717  CD1 PHE A 726      29.322  27.383  38.814  1.00  0.00           C  
ATOM   1718  CD2 PHE A 726      27.646  28.378  37.433  1.00  0.00           C  
ATOM   1719  CE1 PHE A 726      28.626  26.187  38.808  1.00  0.00           C  
ATOM   1720  CE2 PHE A 726      26.953  27.176  37.430  1.00  0.00           C  
ATOM   1721  CZ  PHE A 726      27.457  26.079  38.128  1.00  0.00           C  
ATOM   1722  H   PHE A 726      29.804  28.922  41.083  1.00  0.00           H  
ATOM   1723  N   GLU A 728      27.555  31.646  39.396  1.00  0.00           N  
ATOM   1724  CA  GLU A 728      26.214  32.064  39.758  1.00  0.00           C  
ATOM   1725  C   GLU A 728      25.310  31.821  38.605  1.00  0.00           C  
ATOM   1726  O   GLU A 728      25.686  31.960  37.447  1.00  0.00           O  
ATOM   1727  CB  GLU A 728      26.181  33.528  40.053  1.00  0.00           C  
ATOM   1728  CG  GLU A 728      27.192  33.903  41.042  1.00  0.00           C  
ATOM   1729  CD  GLU A 728      27.502  35.366  40.989  1.00  0.00           C  
ATOM   1730  OE1 GLU A 728      26.677  36.154  41.520  1.00  0.00           O  
ATOM   1731  OE2 GLU A 728      28.574  35.708  40.423  1.00  0.00           O  
ATOM   1732  H   GLU A 728      27.962  31.999  38.584  1.00  0.00           H  
ATOM   1733  N   GLN A 730      24.088  31.502  38.940  1.00  0.00           N  
ATOM   1734  CA  GLN A 730      23.101  31.216  37.952  1.00  0.00           C  
ATOM   1735  C   GLN A 730      21.892  32.071  38.191  1.00  0.00           C  
ATOM   1736  O   GLN A 730      21.612  32.485  39.309  1.00  0.00           O  
ATOM   1737  CB  GLN A 730      22.688  29.771  38.088  1.00  0.00           C  
ATOM   1738  CG  GLN A 730      23.821  28.799  37.999  1.00  0.00           C  
ATOM   1739  CD  GLN A 730      23.326  27.388  38.164  1.00  0.00           C  
ATOM   1740  OE1 GLN A 730      22.831  27.004  39.233  1.00  0.00           O  
ATOM   1741  NE2 GLN A 730      23.414  26.611  37.095  1.00  0.00           N  
ATOM   1742  H   GLN A 730      23.846  31.456  39.877  1.00  0.00           H  
ATOM   1743 HE21 GLN A 730      23.798  26.971  36.259  1.00  0.00           H  
ATOM   1744 HE22 GLN A 730      23.121  25.687  37.180  1.00  0.00           H  
ATOM   1745  N   MET A 731      21.177  32.358  37.123  1.00  0.00           N  
ATOM   1746  CA  MET A 731      19.954  33.124  37.221  1.00  0.00           C  
ATOM   1747  C   MET A 731      18.926  32.073  36.840  1.00  0.00           C  
ATOM   1748  O   MET A 731      18.862  31.690  35.672  1.00  0.00           O  
ATOM   1749  CB  MET A 731      19.964  34.250  36.189  1.00  0.00           C  
ATOM   1750  CG  MET A 731      21.182  35.136  36.263  1.00  0.00           C  
ATOM   1751  SD  MET A 731      21.060  36.650  35.295  1.00  0.00           S  
ATOM   1752  CE  MET A 731      21.460  36.120  33.679  1.00  0.00           C  
ATOM   1753  H   MET A 731      21.463  32.025  36.244  1.00  0.00           H  
ATOM   1754  N   GLU A 732      18.187  31.552  37.809  1.00  0.00           N  
ATOM   1755  CA  GLU A 732      17.218  30.515  37.515  1.00  0.00           C  
ATOM   1756  C   GLU A 732      15.752  30.898  37.722  1.00  0.00           C  
ATOM   1757  O   GLU A 732      15.426  31.748  38.524  1.00  0.00           O  
ATOM   1758  CB  GLU A 732      17.545  29.279  38.349  1.00  0.00           C  
ATOM   1759  CG  GLU A 732      18.909  28.689  38.081  1.00  0.00           C  
ATOM   1760  CD  GLU A 732      19.136  27.374  38.793  1.00  0.00           C  
ATOM   1761  OE1 GLU A 732      18.163  26.621  38.987  1.00  0.00           O  
ATOM   1762  OE2 GLU A 732      20.293  27.095  39.150  1.00  0.00           O  
ATOM   1763  H   GLU A 732      18.304  31.849  38.724  1.00  0.00           H  
ATOM   1764  N   ILE A 733      14.861  30.233  37.010  1.00  0.00           N  
ATOM   1765  CA  ILE A 733      13.430  30.454  37.135  1.00  0.00           C  
ATOM   1766  C   ILE A 733      12.771  29.075  37.263  1.00  0.00           C  
ATOM   1767  O   ILE A 733      13.280  28.091  36.736  1.00  0.00           O  
ATOM   1768  CB  ILE A 733      12.873  31.178  35.884  1.00  0.00           C  
ATOM   1769  CG1 ILE A 733      13.304  32.651  35.881  1.00  0.00           C  
ATOM   1770  CG2 ILE A 733      11.366  31.007  35.794  1.00  0.00           C  
ATOM   1771  CD1 ILE A 733      12.479  33.574  34.974  1.00  0.00           C  
ATOM   1772  H   ILE A 733      15.178  29.555  36.372  1.00  0.00           H  
ATOM   1773  N   GLU A 734      11.685  28.971  38.013  1.00  0.00           N  
ATOM   1774  CA  GLU A 734      10.987  27.683  38.145  1.00  0.00           C  
ATOM   1775  C   GLU A 734       9.524  28.017  37.896  1.00  0.00           C  
ATOM   1776  O   GLU A 734       8.786  28.327  38.819  1.00  0.00           O  
ATOM   1777  CB  GLU A 734      11.165  27.056  39.548  1.00  0.00           C  
ATOM   1778  CG  GLU A 734      12.601  26.984  40.048  1.00  0.00           C  
ATOM   1779  CD  GLU A 734      13.456  26.018  39.267  1.00  0.00           C  
ATOM   1780  OE1 GLU A 734      12.984  25.476  38.241  1.00  0.00           O  
ATOM   1781  OE2 GLU A 734      14.605  25.786  39.703  1.00  0.00           O  
ATOM   1782  H   GLU A 734      11.354  29.744  38.496  1.00  0.00           H  
ATOM   1783  N   TYR A 735       9.115  28.002  36.635  1.00  0.00           N  
ATOM   1784  CA  TYR A 735       7.747  28.348  36.304  1.00  0.00           C  
ATOM   1785  C   TYR A 735       6.866  27.179  36.635  1.00  0.00           C  
ATOM   1786  O   TYR A 735       6.980  26.124  36.010  1.00  0.00           O  
ATOM   1787  CB  TYR A 735       7.641  28.751  34.822  1.00  0.00           C  
ATOM   1788  CG  TYR A 735       6.490  29.688  34.530  1.00  0.00           C  
ATOM   1789  CD1 TYR A 735       6.346  30.881  35.215  1.00  0.00           C  
ATOM   1790  CD2 TYR A 735       5.538  29.372  33.563  1.00  0.00           C  
ATOM   1791  CE1 TYR A 735       5.271  31.744  34.941  1.00  0.00           C  
ATOM   1792  CE2 TYR A 735       4.463  30.216  33.279  1.00  0.00           C  
ATOM   1793  CZ  TYR A 735       4.337  31.396  33.966  1.00  0.00           C  
ATOM   1794  OH  TYR A 735       3.291  32.199  33.625  1.00  0.00           O  
ATOM   1795  H   TYR A 735       9.741  27.735  35.927  1.00  0.00           H  
ATOM   1796 HH   TYR A 735       3.258  32.811  34.125  1.00  0.00           H  
ATOM   1797  N   PHE A 736       6.068  27.331  37.685  1.00  0.00           N  
ATOM   1798  CA  PHE A 736       5.152  26.277  38.109  1.00  0.00           C  
ATOM   1799  C   PHE A 736       3.929  26.265  37.233  1.00  0.00           C  
ATOM   1800  O   PHE A 736       3.368  27.299  36.925  1.00  0.00           O  
ATOM   1801  CB  PHE A 736       4.814  26.425  39.578  1.00  0.00           C  
ATOM   1802  CG  PHE A 736       6.019  26.293  40.452  1.00  0.00           C  
ATOM   1803  CD1 PHE A 736       6.827  25.161  40.358  1.00  0.00           C  
ATOM   1804  CD2 PHE A 736       6.406  27.329  41.290  1.00  0.00           C  
ATOM   1805  CE1 PHE A 736       7.991  25.067  41.069  1.00  0.00           C  
ATOM   1806  CE2 PHE A 736       7.585  27.245  42.014  1.00  0.00           C  
ATOM   1807  CZ  PHE A 736       8.379  26.113  41.901  1.00  0.00           C  
ATOM   1808  H   PHE A 736       6.090  28.154  38.187  1.00  0.00           H  
ATOM   1809  N   VAL A 737       3.494  25.088  36.835  1.00  0.00           N  
ATOM   1810  CA  VAL A 737       2.399  25.072  35.927  1.00  0.00           C  
ATOM   1811  C   VAL A 737       1.517  23.827  35.985  1.00  0.00           C  
ATOM   1812  O   VAL A 737       1.903  22.774  36.506  1.00  0.00           O  
ATOM   1813  CB  VAL A 737       2.991  25.348  34.525  1.00  0.00           C  
ATOM   1814  CG1 VAL A 737       3.194  24.054  33.713  1.00  0.00           C  
ATOM   1815  CG2 VAL A 737       2.154  26.346  33.830  1.00  0.00           C  
ATOM   1816  H   VAL A 737       3.921  24.250  37.117  1.00  0.00           H  
ATOM   1817  N   ARG A 738       0.276  24.005  35.557  1.00  0.00           N  
ATOM   1818  CA  ARG A 738      -0.686  22.918  35.530  1.00  0.00           C  
ATOM   1819  C   ARG A 738      -0.216  21.883  34.530  1.00  0.00           C  
ATOM   1820  O   ARG A 738       0.070  22.202  33.380  1.00  0.00           O  
ATOM   1821  CB  ARG A 738      -2.083  23.429  35.160  1.00  0.00           C  
ATOM   1822  CG  ARG A 738      -3.015  23.528  36.346  1.00  0.00           C  
ATOM   1823  CD  ARG A 738      -4.349  22.902  36.042  1.00  0.00           C  
ATOM   1824  NE  ARG A 738      -5.233  23.826  35.343  1.00  0.00           N  
ATOM   1825  CZ  ARG A 738      -6.561  23.701  35.306  1.00  0.00           C  
ATOM   1826  NH1 ARG A 738      -7.148  22.676  35.931  1.00  0.00           N  
ATOM   1827  NH2 ARG A 738      -7.311  24.613  34.671  1.00  0.00           N  
ATOM   1828  H   ARG A 738       0.008  24.886  35.238  1.00  0.00           H  
ATOM   1829 HE   ARG A 738      -4.830  24.585  34.870  1.00  0.00           H  
ATOM   1830 HH11 ARG A 738      -6.595  22.008  36.424  1.00  0.00           H  
ATOM   1831 HH12 ARG A 738      -8.144  22.581  35.905  1.00  0.00           H  
ATOM   1832 HH21 ARG A 738      -8.305  24.516  34.647  1.00  0.00           H  
ATOM   1833 HH22 ARG A 738      -6.874  25.395  34.224  1.00  0.00           H  
ATOM   1834  N   PRO A 739      -0.157  20.626  34.960  1.00  0.00           N  
ATOM   1835  CA  PRO A 739       0.262  19.452  34.210  1.00  0.00           C  
ATOM   1836  C   PRO A 739       0.044  19.463  32.713  1.00  0.00           C  
ATOM   1837  O   PRO A 739       0.964  19.193  31.969  1.00  0.00           O  
ATOM   1838  CB  PRO A 739      -0.493  18.348  34.904  1.00  0.00           C  
ATOM   1839  CG  PRO A 739      -0.442  18.803  36.335  1.00  0.00           C  
ATOM   1840  CD  PRO A 739      -0.847  20.222  36.197  1.00  0.00           C  
ATOM   1841  N   GLY A 742      -1.142  19.792  32.240  1.00  0.00           N  
ATOM   1842  CA  GLY A 742      -1.331  19.787  30.788  1.00  0.00           C  
ATOM   1843  C   GLY A 742      -0.646  20.838  29.892  1.00  0.00           C  
ATOM   1844  O   GLY A 742      -0.222  20.557  28.764  1.00  0.00           O  
ATOM   1845  H   GLY A 742      -1.876  20.032  32.849  1.00  0.00           H  
ATOM   1846  N   GLU A 743      -0.585  22.068  30.383  1.00  0.00           N  
ATOM   1847  CA  GLU A 743       0.007  23.162  29.654  1.00  0.00           C  
ATOM   1848  C   GLU A 743       1.540  23.135  29.536  1.00  0.00           C  
ATOM   1849  O   GLU A 743       2.092  23.911  28.773  1.00  0.00           O  
ATOM   1850  CB  GLU A 743      -0.417  24.446  30.329  1.00  0.00           C  
ATOM   1851  CG  GLU A 743      -1.817  24.416  30.843  1.00  0.00           C  
ATOM   1852  CD  GLU A 743      -2.229  25.737  31.454  1.00  0.00           C  
ATOM   1853  OE1 GLU A 743      -1.476  26.302  32.292  1.00  0.00           O  
ATOM   1854  OE2 GLU A 743      -3.315  26.221  31.073  1.00  0.00           O  
ATOM   1855  H   GLU A 743      -0.919  22.237  31.309  1.00  0.00           H  
ATOM   1856  N   ASP A 786       2.237  22.226  30.219  1.00  0.00           N  
ATOM   1857  CA  ASP A 786       3.709  22.211  30.174  1.00  0.00           C  
ATOM   1858  C   ASP A 786       4.375  22.346  28.804  1.00  0.00           C  
ATOM   1859  O   ASP A 786       5.413  22.991  28.675  1.00  0.00           O  
ATOM   1860  CB  ASP A 786       4.297  21.028  30.962  1.00  0.00           C  
ATOM   1861  CG  ASP A 786       4.253  19.738  30.212  1.00  0.00           C  
ATOM   1862  OD1 ASP A 786       4.988  19.574  29.225  1.00  0.00           O  
ATOM   1863  OD2 ASP A 786       3.505  18.858  30.634  1.00  0.00           O  
ATOM   1864  H   ASP A 786       1.766  21.568  30.769  1.00  0.00           H  
ATOM   1865  N   GLU A 787       3.765  21.780  27.780  1.00  0.00           N  
ATOM   1866  CA  GLU A 787       4.315  21.856  26.441  1.00  0.00           C  
ATOM   1867  C   GLU A 787       4.381  23.308  25.990  1.00  0.00           C  
ATOM   1868  O   GLU A 787       5.416  23.774  25.555  1.00  0.00           O  
ATOM   1869  CB  GLU A 787       3.434  21.070  25.485  1.00  0.00           C  
ATOM   1870  CG  GLU A 787       4.188  20.330  24.388  1.00  0.00           C  
ATOM   1871  CD  GLU A 787       4.555  18.884  24.753  1.00  0.00           C  
ATOM   1872  OE1 GLU A 787       3.643  18.063  25.016  1.00  0.00           O  
ATOM   1873  OE2 GLU A 787       5.763  18.565  24.752  1.00  0.00           O  
ATOM   1874  H   GLU A 787       2.929  21.300  27.940  1.00  0.00           H  
ATOM   1875  N   TYR A 788       3.273  24.027  26.088  1.00  0.00           N  
ATOM   1876  CA  TYR A 788       3.250  25.429  25.687  1.00  0.00           C  
ATOM   1877  C   TYR A 788       4.278  26.255  26.461  1.00  0.00           C  
ATOM   1878  O   TYR A 788       5.102  26.953  25.889  1.00  0.00           O  
ATOM   1879  CB  TYR A 788       1.874  26.029  25.911  1.00  0.00           C  
ATOM   1880  CG  TYR A 788       1.894  27.474  25.611  1.00  0.00           C  
ATOM   1881  CD1 TYR A 788       2.171  27.895  24.327  1.00  0.00           C  
ATOM   1882  CD2 TYR A 788       1.755  28.423  26.613  1.00  0.00           C  
ATOM   1883  CE1 TYR A 788       2.330  29.212  24.024  1.00  0.00           C  
ATOM   1884  CE2 TYR A 788       1.910  29.762  26.332  1.00  0.00           C  
ATOM   1885  CZ  TYR A 788       2.205  30.158  25.022  1.00  0.00           C  
ATOM   1886  OH  TYR A 788       2.418  31.492  24.707  1.00  0.00           O  
ATOM   1887  H   TYR A 788       2.461  23.631  26.458  1.00  0.00           H  
ATOM   1888 HH   TYR A 788       2.630  31.574  23.780  1.00  0.00           H  
ATOM   1889  N   TRP A 789       4.195  26.186  27.774  1.00  0.00           N  
ATOM   1890  CA  TRP A 789       5.093  26.911  28.613  1.00  0.00           C  
ATOM   1891  C   TRP A 789       6.524  26.691  28.250  1.00  0.00           C  
ATOM   1892  O   TRP A 789       7.282  27.637  28.138  1.00  0.00           O  
ATOM   1893  CB  TRP A 789       4.832  26.563  30.063  1.00  0.00           C  
ATOM   1894  CG  TRP A 789       3.635  27.251  30.469  1.00  0.00           C  
ATOM   1895  CD1 TRP A 789       2.464  26.701  30.860  1.00  0.00           C  
ATOM   1896  CD2 TRP A 789       3.419  28.661  30.391  1.00  0.00           C  
ATOM   1897  NE1 TRP A 789       1.513  27.683  31.021  1.00  0.00           N  
ATOM   1898  CE2 TRP A 789       2.083  28.893  30.739  1.00  0.00           C  
ATOM   1899  CE3 TRP A 789       4.233  29.753  30.054  1.00  0.00           C  
ATOM   1900  CZ2 TRP A 789       1.542  30.178  30.760  1.00  0.00           C  
ATOM   1901  CZ3 TRP A 789       3.695  31.025  30.076  1.00  0.00           C  
ATOM   1902  CH2 TRP A 789       2.366  31.229  30.427  1.00  0.00           C  
ATOM   1903  H   TRP A 789       3.506  25.634  28.173  1.00  0.00           H  
ATOM   1904  HE1 TRP A 789       0.584  27.531  31.292  1.00  0.00           H  
ATOM   1905  N   HIS A 790       6.901  25.460  27.988  1.00  0.00           N  
ATOM   1906  CA  HIS A 790       8.283  25.228  27.659  1.00  0.00           C  
ATOM   1907  C   HIS A 790       8.645  26.040  26.444  1.00  0.00           C  
ATOM   1908  O   HIS A 790       9.695  26.659  26.408  1.00  0.00           O  
ATOM   1909  CB  HIS A 790       8.534  23.753  27.391  1.00  0.00           C  
ATOM   1910  CG  HIS A 790       9.982  23.386  27.359  1.00  0.00           C  
ATOM   1911  ND1 HIS A 790      10.419  22.096  27.561  1.00  0.00           N  
ATOM   1912  CD2 HIS A 790      11.089  24.140  27.227  1.00  0.00           C  
ATOM   1913  CE1 HIS A 790      11.739  22.079  27.563  1.00  0.00           C  
ATOM   1914  NE2 HIS A 790      12.173  23.303  27.360  1.00  0.00           N  
ATOM   1915  H   HIS A 790       6.257  24.732  28.044  1.00  0.00           H  
ATOM   1916  HD1 HIS A 790       9.839  21.317  27.685  1.00  0.00           H  
ATOM   1917  HE2 HIS A 790      13.099  23.581  27.298  1.00  0.00           H  
ATOM   1918  N   ARG A 791       7.745  26.103  25.474  1.00  0.00           N  
ATOM   1919  CA  ARG A 791       8.026  26.832  24.222  1.00  0.00           C  
ATOM   1920  C   ARG A 791       8.155  28.306  24.486  1.00  0.00           C  
ATOM   1921  O   ARG A 791       9.133  28.937  24.087  1.00  0.00           O  
ATOM   1922  CB  ARG A 791       6.935  26.571  23.168  1.00  0.00           C  
ATOM   1923  CG  ARG A 791       7.239  27.126  21.773  1.00  0.00           C  
ATOM   1924  CD  ARG A 791       6.171  26.725  20.762  1.00  0.00           C  
ATOM   1925  NE  ARG A 791       5.267  27.802  20.333  1.00  0.00           N  
ATOM   1926  CZ  ARG A 791       4.736  28.741  21.115  1.00  0.00           C  
ATOM   1927  NH1 ARG A 791       5.004  28.804  22.419  1.00  0.00           N  
ATOM   1928  NH2 ARG A 791       3.839  29.575  20.593  1.00  0.00           N  
ATOM   1929  H   ARG A 791       6.872  25.654  25.600  1.00  0.00           H  
ATOM   1930 HE   ARG A 791       5.034  27.832  19.383  1.00  0.00           H  
ATOM   1931 HH11 ARG A 791       5.593  28.161  22.847  1.00  0.00           H  
ATOM   1932 HH12 ARG A 791       4.577  29.531  22.973  1.00  0.00           H  
ATOM   1933 HH21 ARG A 791       3.428  30.286  21.161  1.00  0.00           H  
ATOM   1934 HH22 ARG A 791       3.578  29.486  19.632  1.00  0.00           H  
ATOM   1935  N   TYR A 792       7.125  28.831  25.135  1.00  0.00           N  
ATOM   1936  CA  TYR A 792       7.047  30.208  25.552  1.00  0.00           C  
ATOM   1937  C   TYR A 792       8.402  30.639  26.139  1.00  0.00           C  
ATOM   1938  O   TYR A 792       9.065  31.522  25.592  1.00  0.00           O  
ATOM   1939  CB  TYR A 792       5.978  30.307  26.634  1.00  0.00           C  
ATOM   1940  CG  TYR A 792       5.945  31.633  27.319  1.00  0.00           C  
ATOM   1941  CD1 TYR A 792       5.385  32.723  26.678  1.00  0.00           C  
ATOM   1942  CD2 TYR A 792       6.490  31.813  28.586  1.00  0.00           C  
ATOM   1943  CE1 TYR A 792       5.339  33.957  27.269  1.00  0.00           C  
ATOM   1944  CE2 TYR A 792       6.451  33.052  29.189  1.00  0.00           C  
ATOM   1945  CZ  TYR A 792       5.867  34.123  28.509  1.00  0.00           C  
ATOM   1946  OH  TYR A 792       5.721  35.366  29.047  1.00  0.00           O  
ATOM   1947  H   TYR A 792       6.367  28.246  25.363  1.00  0.00           H  
ATOM   1948 HH   TYR A 792       5.295  35.943  28.410  1.00  0.00           H  
ATOM   1949  N   TRP A 793       8.825  29.983  27.219  1.00  0.00           N  
ATOM   1950  CA  TRP A 793      10.075  30.314  27.872  1.00  0.00           C  
ATOM   1951  C   TRP A 793      11.320  30.263  27.047  1.00  0.00           C  
ATOM   1952  O   TRP A 793      12.206  31.078  27.229  1.00  0.00           O  
ATOM   1953  CB  TRP A 793      10.239  29.512  29.130  1.00  0.00           C  
ATOM   1954  CG  TRP A 793       9.441  30.109  30.200  1.00  0.00           C  
ATOM   1955  CD1 TRP A 793       8.267  29.647  30.703  1.00  0.00           C  
ATOM   1956  CD2 TRP A 793       9.729  31.325  30.898  1.00  0.00           C  
ATOM   1957  NE1 TRP A 793       7.797  30.503  31.676  1.00  0.00           N  
ATOM   1958  CE2 TRP A 793       8.677  31.540  31.812  1.00  0.00           C  
ATOM   1959  CE3 TRP A 793      10.769  32.244  30.839  1.00  0.00           C  
ATOM   1960  CZ2 TRP A 793       8.639  32.636  32.656  1.00  0.00           C  
ATOM   1961  CZ3 TRP A 793      10.731  33.334  31.676  1.00  0.00           C  
ATOM   1962  CH2 TRP A 793       9.673  33.524  32.574  1.00  0.00           C  
ATOM   1963  H   TRP A 793       8.283  29.248  27.573  1.00  0.00           H  
ATOM   1964  HE1 TRP A 793       6.972  30.393  32.171  1.00  0.00           H  
ATOM   1965  N   VAL A 794      11.401  29.316  26.131  1.00  0.00           N  
ATOM   1966  CA  VAL A 794      12.576  29.233  25.283  1.00  0.00           C  
ATOM   1967  C   VAL A 794      12.618  30.461  24.411  1.00  0.00           C  
ATOM   1968  O   VAL A 794      13.659  31.102  24.315  1.00  0.00           O  
ATOM   1969  CB  VAL A 794      12.577  27.983  24.402  1.00  0.00           C  
ATOM   1970  CG1 VAL A 794      13.378  28.222  23.150  1.00  0.00           C  
ATOM   1971  CG2 VAL A 794      13.180  26.834  25.156  1.00  0.00           C  
ATOM   1972  H   VAL A 794      10.677  28.669  26.039  1.00  0.00           H  
ATOM   1973  N   GLU A 795      11.473  30.797  23.809  1.00  0.00           N  
ATOM   1974  CA  GLU A 795      11.340  31.973  22.935  1.00  0.00           C  
ATOM   1975  C   GLU A 795      11.617  33.271  23.669  1.00  0.00           C  
ATOM   1976  O   GLU A 795      12.191  34.206  23.114  1.00  0.00           O  
ATOM   1977  CB  GLU A 795       9.939  32.065  22.366  1.00  0.00           C  
ATOM   1978  CG  GLU A 795       9.780  31.508  20.979  1.00  0.00           C  
ATOM   1979  CD  GLU A 795       8.375  30.959  20.741  1.00  0.00           C  
ATOM   1980  OE1 GLU A 795       7.387  31.551  21.257  1.00  0.00           O  
ATOM   1981  OE2 GLU A 795       8.265  29.910  20.056  1.00  0.00           O  
ATOM   1982  H   GLU A 795      10.682  30.233  23.970  1.00  0.00           H  
ATOM   1983  N   GLU A 796      11.175  33.334  24.915  1.00  0.00           N  
ATOM   1984  CA  GLU A 796      11.378  34.514  25.735  1.00  0.00           C  
ATOM   1985  C   GLU A 796      12.871  34.676  25.980  1.00  0.00           C  
ATOM   1986  O   GLU A 796      13.476  35.647  25.560  1.00  0.00           O  
ATOM   1987  CB  GLU A 796      10.642  34.343  27.069  1.00  0.00           C  
ATOM   1988  CG  GLU A 796       9.787  35.506  27.469  1.00  0.00           C  
ATOM   1989  CD  GLU A 796      10.592  36.757  27.478  1.00  0.00           C  
ATOM   1990  OE1 GLU A 796      11.487  36.861  28.345  1.00  0.00           O  
ATOM   1991  OE2 GLU A 796      10.365  37.614  26.595  1.00  0.00           O  
ATOM   1992  H   GLU A 796      10.691  32.563  25.284  1.00  0.00           H  
ATOM   1993  N   ARG A 797      13.471  33.681  26.612  1.00  0.00           N  
ATOM   1994  CA  ARG A 797      14.875  33.734  26.920  1.00  0.00           C  
ATOM   1995  C   ARG A 797      15.711  34.013  25.701  1.00  0.00           C  
ATOM   1996  O   ARG A 797      16.771  34.628  25.792  1.00  0.00           O  
ATOM   1997  CB  ARG A 797      15.329  32.442  27.594  1.00  0.00           C  
ATOM   1998  CG  ARG A 797      14.706  32.176  28.971  1.00  0.00           C  
ATOM   1999  CD  ARG A 797      14.567  33.453  29.801  1.00  0.00           C  
ATOM   2000  NE  ARG A 797      15.780  34.276  29.799  1.00  0.00           N  
ATOM   2001  CZ  ARG A 797      16.781  34.161  30.669  1.00  0.00           C  
ATOM   2002  NH1 ARG A 797      16.728  33.250  31.643  1.00  0.00           N  
ATOM   2003  NH2 ARG A 797      17.869  34.916  30.522  1.00  0.00           N  
ATOM   2004  H   ARG A 797      12.956  32.884  26.855  1.00  0.00           H  
ATOM   2005 HE   ARG A 797      15.858  34.967  29.107  1.00  0.00           H  
ATOM   2006 HH11 ARG A 797      15.933  32.647  31.723  1.00  0.00           H  
ATOM   2007 HH12 ARG A 797      17.483  33.168  32.293  1.00  0.00           H  
ATOM   2008 HH21 ARG A 797      18.624  34.836  31.170  1.00  0.00           H  
ATOM   2009 HH22 ARG A 797      17.926  35.563  29.761  1.00  0.00           H  
ATOM   2010  N   LEU A 798      15.243  33.583  24.546  1.00  0.00           N  
ATOM   2011  CA  LEU A 798      16.019  33.846  23.356  1.00  0.00           C  
ATOM   2012  C   LEU A 798      15.820  35.311  23.025  1.00  0.00           C  
ATOM   2013  O   LEU A 798      16.771  36.005  22.687  1.00  0.00           O  
ATOM   2014  CB  LEU A 798      15.603  32.945  22.197  1.00  0.00           C  
ATOM   2015  CG  LEU A 798      16.750  32.239  21.474  1.00  0.00           C  
ATOM   2016  CD1 LEU A 798      16.172  31.251  20.522  1.00  0.00           C  
ATOM   2017  CD2 LEU A 798      17.618  33.227  20.726  1.00  0.00           C  
ATOM   2018  H   LEU A 798      14.416  33.074  24.488  1.00  0.00           H  
ATOM   2019  N   LYS A 799      14.596  35.801  23.185  1.00  0.00           N  
ATOM   2020  CA  LYS A 799      14.312  37.212  22.904  1.00  0.00           C  
ATOM   2021  C   LYS A 799      15.161  38.120  23.776  1.00  0.00           C  
ATOM   2022  O   LYS A 799      15.684  39.115  23.292  1.00  0.00           O  
ATOM   2023  CB  LYS A 799      12.829  37.559  23.097  1.00  0.00           C  
ATOM   2024  CG  LYS A 799      11.916  37.208  21.906  1.00  0.00           C  
ATOM   2025  CD  LYS A 799      10.591  37.979  21.950  1.00  0.00           C  
ATOM   2026  CE  LYS A 799       9.629  37.475  23.040  1.00  0.00           C  
ATOM   2027  NZ  LYS A 799       8.499  38.441  23.293  1.00  0.00           N  
ATOM   2028  H   LYS A 799      13.883  35.207  23.486  1.00  0.00           H  
ATOM   2029  HZ1 LYS A 799       8.848  39.264  23.817  1.00  0.00           H  
ATOM   2030  HZ2 LYS A 799       8.107  38.754  22.377  1.00  0.00           H  
ATOM   2031  HZ3 LYS A 799       7.753  37.966  23.839  1.00  0.00           H  
ATOM   2032  N   TRP A 800      15.330  37.757  25.042  1.00  0.00           N  
ATOM   2033  CA  TRP A 800      16.137  38.548  25.958  1.00  0.00           C  
ATOM   2034  C   TRP A 800      17.598  38.594  25.561  1.00  0.00           C  
ATOM   2035  O   TRP A 800      18.158  39.654  25.386  1.00  0.00           O  
ATOM   2036  CB  TRP A 800      16.061  38.004  27.377  1.00  0.00           C  
ATOM   2037  CG  TRP A 800      16.671  38.928  28.410  1.00  0.00           C  
ATOM   2038  CD1 TRP A 800      16.176  40.127  28.804  1.00  0.00           C  
ATOM   2039  CD2 TRP A 800      17.850  38.713  29.202  1.00  0.00           C  
ATOM   2040  NE1 TRP A 800      16.960  40.675  29.788  1.00  0.00           N  
ATOM   2041  CE2 TRP A 800      18.001  39.823  30.053  1.00  0.00           C  
ATOM   2042  CE3 TRP A 800      18.800  37.691  29.275  1.00  0.00           C  
ATOM   2043  CZ2 TRP A 800      19.038  39.953  30.956  1.00  0.00           C  
ATOM   2044  CZ3 TRP A 800      19.850  37.822  30.182  1.00  0.00           C  
ATOM   2045  CH2 TRP A 800      19.954  38.947  31.009  1.00  0.00           C  
ATOM   2046  H   TRP A 800      14.897  36.927  25.347  1.00  0.00           H  
ATOM   2047  HE1 TRP A 800      16.808  41.537  30.230  1.00  0.00           H  
ATOM   2048  N   TRP A 801      18.239  37.442  25.425  1.00  0.00           N  
ATOM   2049  CA  TRP A 801      19.659  37.423  25.078  1.00  0.00           C  
ATOM   2050  C   TRP A 801      19.993  38.266  23.893  1.00  0.00           C  
ATOM   2051  O   TRP A 801      21.146  38.628  23.694  1.00  0.00           O  
ATOM   2052  CB  TRP A 801      20.137  36.008  24.818  1.00  0.00           C  
ATOM   2053  CG  TRP A 801      20.308  35.300  26.077  1.00  0.00           C  
ATOM   2054  CD1 TRP A 801      19.545  34.282  26.554  1.00  0.00           C  
ATOM   2055  CD2 TRP A 801      21.275  35.591  27.089  1.00  0.00           C  
ATOM   2056  NE1 TRP A 801      19.972  33.920  27.810  1.00  0.00           N  
ATOM   2057  CE2 TRP A 801      21.036  34.706  28.158  1.00  0.00           C  
ATOM   2058  CE3 TRP A 801      22.313  36.509  27.194  1.00  0.00           C  
ATOM   2059  CZ2 TRP A 801      21.809  34.716  29.320  1.00  0.00           C  
ATOM   2060  CZ3 TRP A 801      23.079  36.513  28.346  1.00  0.00           C  
ATOM   2061  CH2 TRP A 801      22.825  35.624  29.392  1.00  0.00           C  
ATOM   2062  H   TRP A 801      17.758  36.590  25.552  1.00  0.00           H  
ATOM   2063  HE1 TRP A 801      19.591  33.219  28.344  1.00  0.00           H  
ATOM   2064  N   GLN A 802      18.967  38.585  23.113  1.00  0.00           N  
ATOM   2065  CA  GLN A 802      19.121  39.361  21.904  1.00  0.00           C  
ATOM   2066  C   GLN A 802      19.208  40.803  22.277  1.00  0.00           C  
ATOM   2067  O   GLN A 802      20.176  41.462  21.932  1.00  0.00           O  
ATOM   2068  CB  GLN A 802      17.933  39.133  20.994  1.00  0.00           C  
ATOM   2069  CG  GLN A 802      18.270  39.120  19.516  1.00  0.00           C  
ATOM   2070  CD  GLN A 802      17.322  38.211  18.767  1.00  0.00           C  
ATOM   2071  OE1 GLN A 802      16.533  38.666  17.936  1.00  0.00           O  
ATOM   2072  NE2 GLN A 802      17.361  36.911  19.093  1.00  0.00           N  
ATOM   2073  H   GLN A 802      18.081  38.248  23.340  1.00  0.00           H  
ATOM   2074 HE21 GLN A 802      17.987  36.610  19.783  1.00  0.00           H  
ATOM   2075 HE22 GLN A 802      16.751  36.320  18.623  1.00  0.00           H  
ATOM   2076  N   GLU A 803      18.194  41.291  22.983  1.00  0.00           N  
ATOM   2077  CA  GLU A 803      18.163  42.680  23.446  1.00  0.00           C  
ATOM   2078  C   GLU A 803      19.389  42.969  24.347  1.00  0.00           C  
ATOM   2079  O   GLU A 803      19.765  44.120  24.545  1.00  0.00           O  
ATOM   2080  CB  GLU A 803      16.864  42.954  24.220  1.00  0.00           C  
ATOM   2081  CG  GLU A 803      15.613  42.448  23.526  1.00  0.00           C  
ATOM   2082  CD  GLU A 803      14.315  42.715  24.303  1.00  0.00           C  
ATOM   2083  OE1 GLU A 803      14.094  43.852  24.772  1.00  0.00           O  
ATOM   2084  OE2 GLU A 803      13.475  41.794  24.413  1.00  0.00           O  
ATOM   2085  H   GLU A 803      17.454  40.682  23.228  1.00  0.00           H  
ATOM   2086  N   MET A 807      20.011  41.924  24.892  1.00  0.00           N  
ATOM   2087  CA  MET A 807      21.168  42.132  25.735  1.00  0.00           C  
ATOM   2088  C   MET A 807      22.396  42.344  24.895  1.00  0.00           C  
ATOM   2089  O   MET A 807      23.457  42.700  25.422  1.00  0.00           O  
ATOM   2090  CB  MET A 807      21.375  40.995  26.717  1.00  0.00           C  
ATOM   2091  CG  MET A 807      20.319  40.959  27.796  1.00  0.00           C  
ATOM   2092  SD  MET A 807      20.118  42.527  28.648  1.00  0.00           S  
ATOM   2093  CE  MET A 807      18.614  43.077  27.996  1.00  0.00           C  
ATOM   2094  H   MET A 807      19.666  41.016  24.743  1.00  0.00           H  
ATOM   2095  N   GLY A 808      22.265  42.109  23.591  1.00  0.00           N  
ATOM   2096  CA  GLY A 808      23.382  42.321  22.685  1.00  0.00           C  
ATOM   2097  C   GLY A 808      23.862  41.155  21.843  1.00  0.00           C  
ATOM   2098  O   GLY A 808      24.620  41.359  20.891  1.00  0.00           O  
ATOM   2099  H   GLY A 808      21.429  41.761  23.244  1.00  0.00           H  
ATOM   2100  N   LEU A 809      23.487  39.935  22.205  1.00  0.00           N  
ATOM   2101  CA  LEU A 809      23.909  38.773  21.451  1.00  0.00           C  
ATOM   2102  C   LEU A 809      23.155  38.749  20.138  1.00  0.00           C  
ATOM   2103  O   LEU A 809      21.934  38.767  20.149  1.00  0.00           O  
ATOM   2104  CB  LEU A 809      23.617  37.527  22.261  1.00  0.00           C  
ATOM   2105  CG  LEU A 809      24.410  37.588  23.558  1.00  0.00           C  
ATOM   2106  CD1 LEU A 809      23.991  36.410  24.369  1.00  0.00           C  
ATOM   2107  CD2 LEU A 809      25.927  37.595  23.321  1.00  0.00           C  
ATOM   2108  H   LEU A 809      22.899  39.807  22.977  1.00  0.00           H  
ATOM   2109  N   SER A1142      23.877  38.805  19.017  1.00  0.00           N  
ATOM   2110  CA  SER A1142      23.253  38.784  17.705  1.00  0.00           C  
ATOM   2111  C   SER A1142      22.578  37.433  17.528  1.00  0.00           C  
ATOM   2112  O   SER A1142      23.065  36.416  18.028  1.00  0.00           O  
ATOM   2113  CB  SER A1142      24.305  38.987  16.641  1.00  0.00           C  
ATOM   2114  OG  SER A1142      25.455  38.221  16.974  1.00  0.00           O  
ATOM   2115  H   SER A1142      24.860  38.842  19.082  1.00  0.00           H  
ATOM   2116 HG   SER A1142      26.139  38.332  16.302  1.00  0.00           H  
ATOM   2117  N   ARG A1143      21.461  37.427  16.804  1.00  0.00           N  
ATOM   2118  CA  ARG A1143      20.666  36.216  16.562  1.00  0.00           C  
ATOM   2119  C   ARG A1143      21.471  35.157  15.818  1.00  0.00           C  
ATOM   2120  O   ARG A1143      21.311  33.955  16.035  1.00  0.00           O  
ATOM   2121  CB  ARG A1143      19.423  36.593  15.746  1.00  0.00           C  
ATOM   2122  CG  ARG A1143      18.455  35.456  15.480  1.00  0.00           C  
ATOM   2123  CD  ARG A1143      18.022  34.836  16.788  1.00  0.00           C  
ATOM   2124  NE  ARG A1143      17.071  33.740  16.616  1.00  0.00           N  
ATOM   2125  CZ  ARG A1143      17.407  32.458  16.504  1.00  0.00           C  
ATOM   2126  NH1 ARG A1143      18.686  32.082  16.543  1.00  0.00           N  
ATOM   2127  NH2 ARG A1143      16.446  31.553  16.339  1.00  0.00           N  
ATOM   2128  H   ARG A1143      21.149  38.280  16.435  1.00  0.00           H  
ATOM   2129 HE   ARG A1143      16.118  33.967  16.577  1.00  0.00           H  
ATOM   2130 HH11 ARG A1143      19.404  32.762  16.657  1.00  0.00           H  
ATOM   2131 HH12 ARG A1143      18.919  31.111  16.457  1.00  0.00           H  
ATOM   2132 HH21 ARG A1143      16.677  30.587  16.251  1.00  0.00           H  
ATOM   2133 HH22 ARG A1143      15.488  31.846  16.299  1.00  0.00           H  
ATOM   2134  N   GLU A1153      22.348  35.645  14.948  1.00  0.00           N  
ATOM   2135  CA  GLU A1153      23.207  34.826  14.121  1.00  0.00           C  
ATOM   2136  C   GLU A1153      24.061  33.904  14.950  1.00  0.00           C  
ATOM   2137  O   GLU A1153      24.470  32.863  14.463  1.00  0.00           O  
ATOM   2138  CB  GLU A1153      24.114  35.723  13.273  1.00  0.00           C  
ATOM   2139  CG  GLU A1153      23.430  36.993  12.692  1.00  0.00           C  
ATOM   2140  CD  GLU A1153      22.268  36.722  11.680  1.00  0.00           C  
ATOM   2141  OE1 GLU A1153      21.952  35.533  11.384  1.00  0.00           O  
ATOM   2142  OE2 GLU A1153      21.680  37.723  11.171  1.00  0.00           O  
ATOM   2143  H   GLU A1153      22.415  36.615  14.861  1.00  0.00           H  
ATOM   2144  N   ASN A1154      24.324  34.274  16.198  1.00  0.00           N  
ATOM   2145  CA  ASN A1154      25.167  33.463  17.067  1.00  0.00           C  
ATOM   2146  C   ASN A1154      24.422  32.668  18.104  1.00  0.00           C  
ATOM   2147  O   ASN A1154      25.046  31.940  18.871  1.00  0.00           O  
ATOM   2148  CB  ASN A1154      26.170  34.321  17.810  1.00  0.00           C  
ATOM   2149  CG  ASN A1154      26.808  35.360  16.932  1.00  0.00           C  
ATOM   2150  OD1 ASN A1154      26.731  35.277  15.697  1.00  0.00           O  
ATOM   2151  ND2 ASN A1154      27.436  36.364  17.558  1.00  0.00           N  
ATOM   2152  H   ASN A1154      23.957  35.103  16.544  1.00  0.00           H  
ATOM   2153 HD21 ASN A1154      27.474  36.348  18.535  1.00  0.00           H  
ATOM   2154 HD22 ASN A1154      27.852  37.041  17.008  1.00  0.00           H  
ATOM   2155  N   LEU A1155      23.122  32.904  18.230  1.00  0.00           N  
ATOM   2156  CA  LEU A1155      22.296  32.172  19.196  1.00  0.00           C  
ATOM   2157  C   LEU A1155      21.641  30.986  18.512  1.00  0.00           C  
ATOM   2158  O   LEU A1155      21.091  31.130  17.419  1.00  0.00           O  
ATOM   2159  CB  LEU A1155      21.231  33.087  19.803  1.00  0.00           C  
ATOM   2160  CG  LEU A1155      21.802  34.044  20.844  1.00  0.00           C  
ATOM   2161  CD1 LEU A1155      20.774  35.047  21.326  1.00  0.00           C  
ATOM   2162  CD2 LEU A1155      22.325  33.212  21.989  1.00  0.00           C  
ATOM   2163  H   LEU A1155      22.698  33.547  17.628  1.00  0.00           H  
ATOM   2164  N   VAL A1156      21.667  29.823  19.157  1.00  0.00           N  
ATOM   2165  CA  VAL A1156      21.088  28.615  18.559  1.00  0.00           C  
ATOM   2166  C   VAL A1156      20.334  27.706  19.539  1.00  0.00           C  
ATOM   2167  O   VAL A1156      20.938  27.130  20.450  1.00  0.00           O  
ATOM   2168  CB  VAL A1156      22.193  27.744  17.918  1.00  0.00           C  
ATOM   2169  CG1 VAL A1156      21.582  26.490  17.347  1.00  0.00           C  
ATOM   2170  CG2 VAL A1156      22.942  28.515  16.830  1.00  0.00           C  
ATOM   2171  H   VAL A1156      22.093  29.770  20.038  1.00  0.00           H  
ATOM   2172  N   PRO A1157      19.007  27.572  19.377  1.00  0.00           N  
ATOM   2173  CA  PRO A1157      18.365  26.674  20.350  1.00  0.00           C  
ATOM   2174  C   PRO A1157      18.715  25.294  19.888  1.00  0.00           C  
ATOM   2175  O   PRO A1157      18.910  25.079  18.706  1.00  0.00           O  
ATOM   2176  CB  PRO A1157      16.869  26.970  20.188  1.00  0.00           C  
ATOM   2177  CG  PRO A1157      16.755  27.341  18.769  1.00  0.00           C  
ATOM   2178  CD  PRO A1157      18.002  28.201  18.504  1.00  0.00           C  
ATOM   2179  N   TYR A1158      18.803  24.358  20.807  1.00  0.00           N  
ATOM   2180  CA  TYR A1158      19.178  23.009  20.439  1.00  0.00           C  
ATOM   2181  C   TYR A1158      18.453  22.036  21.334  1.00  0.00           C  
ATOM   2182  O   TYR A1158      18.617  22.100  22.542  1.00  0.00           O  
ATOM   2183  CB  TYR A1158      20.707  22.875  20.573  1.00  0.00           C  
ATOM   2184  CG  TYR A1158      21.265  21.518  21.004  1.00  0.00           C  
ATOM   2185  CD1 TYR A1158      21.217  21.122  22.338  1.00  0.00           C  
ATOM   2186  CD2 TYR A1158      21.896  20.657  20.087  1.00  0.00           C  
ATOM   2187  CE1 TYR A1158      21.772  19.917  22.758  1.00  0.00           C  
ATOM   2188  CE2 TYR A1158      22.461  19.440  20.498  1.00  0.00           C  
ATOM   2189  CZ  TYR A1158      22.390  19.080  21.842  1.00  0.00           C  
ATOM   2190  OH  TYR A1158      22.906  17.882  22.303  1.00  0.00           O  
ATOM   2191  H   TYR A1158      18.615  24.574  21.737  1.00  0.00           H  
ATOM   2192 HH   TYR A1158      23.305  17.405  21.566  1.00  0.00           H  
ATOM   2193  N   GLN A1159      17.589  21.193  20.769  1.00  0.00           N  
ATOM   2194  CA  GLN A1159      16.861  20.201  21.582  1.00  0.00           C  
ATOM   2195  C   GLN A1159      17.823  19.102  21.982  1.00  0.00           C  
ATOM   2196  O   GLN A1159      18.355  18.381  21.141  1.00  0.00           O  
ATOM   2197  CB  GLN A1159      15.662  19.586  20.828  1.00  0.00           C  
ATOM   2198  CG  GLN A1159      15.140  18.236  21.371  1.00  0.00           C  
ATOM   2199  CD  GLN A1159      14.130  18.373  22.523  1.00  0.00           C  
ATOM   2200  OE1 GLN A1159      14.113  17.564  23.465  1.00  0.00           O  
ATOM   2201  NE2 GLN A1159      13.242  19.357  22.413  1.00  0.00           N  
ATOM   2202  H   GLN A1159      17.446  21.237  19.787  1.00  0.00           H  
ATOM   2203 HE21 GLN A1159      13.268  19.941  21.637  1.00  0.00           H  
ATOM   2204 HE22 GLN A1159      12.601  19.449  23.139  1.00  0.00           H  
ATOM   2205  N   GLN A1160      18.115  19.029  23.263  1.00  0.00           N  
ATOM   2206  CA  GLN A1160      18.995  17.989  23.734  1.00  0.00           C  
ATOM   2207  C   GLN A1160      18.252  16.722  23.375  1.00  0.00           C  
ATOM   2208  O   GLN A1160      17.020  16.683  23.403  1.00  0.00           O  
ATOM   2209  CB  GLN A1160      19.195  18.107  25.233  1.00  0.00           C  
ATOM   2210  CG  GLN A1160      20.653  18.157  25.633  1.00  0.00           C  
ATOM   2211  CD  GLN A1160      20.906  18.635  27.079  1.00  0.00           C  
ATOM   2212  OE1 GLN A1160      20.087  18.442  27.986  1.00  0.00           O  
ATOM   2213  NE2 GLN A1160      22.068  19.252  27.287  1.00  0.00           N  
ATOM   2214  H   GLN A1160      17.708  19.674  23.881  1.00  0.00           H  
ATOM   2215 HE21 GLN A1160      22.688  19.371  26.545  1.00  0.00           H  
ATOM   2216 HE22 GLN A1160      22.247  19.560  28.197  1.00  0.00           H  
ATOM   2217  N   PRO A1161      18.983  15.663  23.047  1.00  0.00           N  
ATOM   2218  CA  PRO A1161      18.297  14.433  22.675  1.00  0.00           C  
ATOM   2219  C   PRO A1161      18.240  13.441  23.816  1.00  0.00           C  
ATOM   2220  O   PRO A1161      19.110  13.458  24.674  1.00  0.00           O  
ATOM   2221  CB  PRO A1161      19.167  13.927  21.540  1.00  0.00           C  
ATOM   2222  CG  PRO A1161      20.505  14.189  22.077  1.00  0.00           C  
ATOM   2223  CD  PRO A1161      20.399  15.588  22.665  1.00  0.00           C  
ATOM   2224  N   PRO A1162      17.253  12.508  23.785  1.00  0.00           N  
ATOM   2225  CA  PRO A1162      16.988  11.451  24.772  1.00  0.00           C  
ATOM   2226  C   PRO A1162      18.202  11.019  25.558  1.00  0.00           C  
ATOM   2227  O   PRO A1162      18.159  10.885  26.776  1.00  0.00           O  
ATOM   2228  CB  PRO A1162      16.421  10.307  23.909  1.00  0.00           C  
ATOM   2229  CG  PRO A1162      16.727  10.707  22.442  1.00  0.00           C  
ATOM   2230  CD  PRO A1162      16.555  12.191  22.517  1.00  0.00           C  
ATOM   2231  N   GLU A1435      19.293  10.818  24.845  1.00  0.00           N  
ATOM   2232  CA  GLU A1435      20.509  10.405  25.490  1.00  0.00           C  
ATOM   2233  C   GLU A1435      20.884  11.450  26.503  1.00  0.00           C  
ATOM   2234  O   GLU A1435      21.045  11.132  27.671  1.00  0.00           O  
ATOM   2235  CB  GLU A1435      21.640  10.252  24.484  1.00  0.00           C  
ATOM   2236  CG  GLU A1435      21.338   9.309  23.344  1.00  0.00           C  
ATOM   2237  CD  GLU A1435      20.889  10.040  22.096  1.00  0.00           C  
ATOM   2238  OE1 GLU A1435      19.670  10.268  21.946  1.00  0.00           O  
ATOM   2239  OE2 GLU A1435      21.762  10.397  21.272  1.00  0.00           O  
ATOM   2240  H   GLU A1435      19.259  10.964  23.885  1.00  0.00           H  
ATOM   2241  N   SER A1436      20.970  12.702  26.050  1.00  0.00           N  
ATOM   2242  CA  SER A1436      21.353  13.845  26.906  1.00  0.00           C  
ATOM   2243  C   SER A1436      20.285  14.396  27.891  1.00  0.00           C  
ATOM   2244  O   SER A1436      20.643  15.067  28.876  1.00  0.00           O  
ATOM   2245  CB  SER A1436      21.932  15.001  26.055  1.00  0.00           C  
ATOM   2246  OG  SER A1436      23.330  14.876  25.816  1.00  0.00           O  
ATOM   2247  H   SER A1436      20.789  12.870  25.103  1.00  0.00           H  
ATOM   2248 HG   SER A1436      23.633  15.618  25.280  1.00  0.00           H  
ATOM   2249  N   SER A1437      19.000  14.143  27.634  1.00  0.00           N  
ATOM   2250  CA  SER A1437      17.947  14.626  28.532  1.00  0.00           C  
ATOM   2251  C   SER A1437      18.163  14.059  29.952  1.00  0.00           C  
ATOM   2252  O   SER A1437      17.670  12.973  30.272  1.00  0.00           O  
ATOM   2253  CB  SER A1437      16.572  14.223  27.990  1.00  0.00           C  
ATOM   2254  OG  SER A1437      15.567  15.104  28.428  1.00  0.00           O  
ATOM   2255  H   SER A1437      18.762  13.603  26.841  1.00  0.00           H  
ATOM   2256 HG   SER A1437      14.706  14.823  28.084  1.00  0.00           H  
ATOM   2257  N   ALA A1438      18.942  14.767  30.772  1.00  0.00           N  
ATOM   2258  CA  ALA A1438      19.227  14.354  32.144  1.00  0.00           C  
ATOM   2259  C   ALA A1438      17.951  14.012  32.905  1.00  0.00           C  
ATOM   2260  O   ALA A1438      16.915  14.650  32.710  1.00  0.00           O  
ATOM   2261  CB  ALA A1438      19.955  15.425  32.854  1.00  0.00           C  
ATOM   2262  H   ALA A1438      19.320  15.581  30.413  1.00  0.00           H  
ATOM   2263  N   HIS A1443      18.091  13.128  33.889  1.00  0.00           N  
ATOM   2264  CA  HIS A1443      16.975  12.612  34.708  1.00  0.00           C  
ATOM   2265  C   HIS A1443      15.650  13.404  34.911  1.00  0.00           C  
ATOM   2266  O   HIS A1443      14.575  12.989  34.396  1.00  0.00           O  
ATOM   2267  CB  HIS A1443      17.500  12.029  36.050  1.00  0.00           C  
ATOM   2268  CG  HIS A1443      18.379  12.961  36.829  1.00  0.00           C  
ATOM   2269  ND1 HIS A1443      19.513  13.533  36.295  1.00  0.00           N  
ATOM   2270  CD2 HIS A1443      18.316  13.374  38.119  1.00  0.00           C  
ATOM   2271  CE1 HIS A1443      20.112  14.256  37.223  1.00  0.00           C  
ATOM   2272  NE2 HIS A1443      19.409  14.181  38.338  1.00  0.00           N  
ATOM   2273  H   HIS A1443      18.967  12.755  34.041  1.00  0.00           H  
ATOM   2274  HD1 HIS A1443      19.836  13.421  35.381  1.00  0.00           H  
ATOM   2275  HE2 HIS A1443      19.605  14.617  39.192  1.00  0.00           H  
ATOM   2276  N   TYR A1444      15.722  14.491  35.692  1.00  0.00           N  
ATOM   2277  CA  TYR A1444      14.557  15.326  36.001  1.00  0.00           C  
ATOM   2278  C   TYR A1444      13.916  15.924  34.779  1.00  0.00           C  
ATOM   2279  O   TYR A1444      12.704  16.159  34.730  1.00  0.00           O  
ATOM   2280  CB  TYR A1444      14.918  16.430  36.978  1.00  0.00           C  
ATOM   2281  CG  TYR A1444      16.005  17.342  36.505  1.00  0.00           C  
ATOM   2282  CD1 TYR A1444      17.212  16.851  36.047  1.00  0.00           C  
ATOM   2283  CD2 TYR A1444      15.878  18.702  36.617  1.00  0.00           C  
ATOM   2284  CE1 TYR A1444      18.272  17.712  35.750  1.00  0.00           C  
ATOM   2285  CE2 TYR A1444      16.930  19.565  36.309  1.00  0.00           C  
ATOM   2286  CZ  TYR A1444      18.116  19.066  35.888  1.00  0.00           C  
ATOM   2287  OH  TYR A1444      19.170  19.902  35.652  1.00  0.00           O  
ATOM   2288  H   TYR A1444      16.574  14.707  36.064  1.00  0.00           H  
ATOM   2289 HH   TYR A1444      19.935  19.371  35.396  1.00  0.00           H  
ATOM   2290  N   ALA A1448      14.746  16.185  33.789  1.00  0.00           N  
ATOM   2291  CA  ALA A1448      14.261  16.756  32.566  1.00  0.00           C  
ATOM   2292  C   ALA A1448      13.557  15.798  31.613  1.00  0.00           C  
ATOM   2293  O   ALA A1448      14.171  14.901  31.048  1.00  0.00           O  
ATOM   2294  CB  ALA A1448      15.373  17.437  31.871  1.00  0.00           C  
ATOM   2295  H   ALA A1448      15.678  15.939  33.861  1.00  0.00           H  
ATOM   2296  N   LYS A1456      12.259  16.005  31.445  1.00  0.00           N  
ATOM   2297  CA  LYS A1456      11.456  15.211  30.536  1.00  0.00           C  
ATOM   2298  C   LYS A1456      11.908  15.657  29.131  1.00  0.00           C  
ATOM   2299  O   LYS A1456      11.824  14.899  28.176  1.00  0.00           O  
ATOM   2300  CB  LYS A1456       9.979  15.533  30.783  1.00  0.00           C  
ATOM   2301  CG  LYS A1456       8.941  14.887  29.852  1.00  0.00           C  
ATOM   2302  CD  LYS A1456       7.603  15.642  30.010  1.00  0.00           C  
ATOM   2303  CE  LYS A1456       6.370  14.818  29.692  1.00  0.00           C  
ATOM   2304  NZ  LYS A1456       5.183  15.477  30.304  1.00  0.00           N  
ATOM   2305  H   LYS A1456      11.808  16.717  31.963  1.00  0.00           H  
ATOM   2306  HZ1 LYS A1456       5.193  15.330  31.329  1.00  0.00           H  
ATOM   2307  HZ2 LYS A1456       5.222  16.500  30.099  1.00  0.00           H  
ATOM   2308  HZ3 LYS A1456       4.319  15.076  29.895  1.00  0.00           H  
ATOM   2309  N   ALA A1457      12.409  16.887  29.023  1.00  0.00           N  
ATOM   2310  CA  ALA A1457      12.890  17.465  27.758  1.00  0.00           C  
ATOM   2311  C   ALA A1457      13.644  18.702  28.200  1.00  0.00           C  
ATOM   2312  O   ALA A1457      13.432  19.170  29.330  1.00  0.00           O  
ATOM   2313  CB  ALA A1457      11.707  17.873  26.842  1.00  0.00           C  
ATOM   2314  H   ALA A1457      12.443  17.443  29.826  1.00  0.00           H  
ATOM   2315  N   THR A1458      14.523  19.224  27.342  1.00  0.00           N  
ATOM   2316  CA  THR A1458      15.296  20.436  27.654  1.00  0.00           C  
ATOM   2317  C   THR A1458      15.772  21.044  26.371  1.00  0.00           C  
ATOM   2318  O   THR A1458      16.102  20.324  25.444  1.00  0.00           O  
ATOM   2319  CB  THR A1458      16.596  20.156  28.356  1.00  0.00           C  
ATOM   2320  OG1 THR A1458      17.486  19.565  27.412  1.00  0.00           O  
ATOM   2321  CG2 THR A1458      16.420  19.216  29.535  1.00  0.00           C  
ATOM   2322  H   THR A1458      14.652  18.797  26.466  1.00  0.00           H  
ATOM   2323  HG1 THR A1458      18.317  19.366  27.861  1.00  0.00           H  
ATOM   2324  N   VAL A1459      15.926  22.353  26.349  1.00  0.00           N  
ATOM   2325  CA  VAL A1459      16.401  23.014  25.158  1.00  0.00           C  
ATOM   2326  C   VAL A1459      17.495  23.910  25.603  1.00  0.00           C  
ATOM   2327  O   VAL A1459      17.333  24.651  26.561  1.00  0.00           O  
ATOM   2328  CB  VAL A1459      15.351  23.920  24.580  1.00  0.00           C  
ATOM   2329  CG1 VAL A1459      15.725  24.370  23.158  1.00  0.00           C  
ATOM   2330  CG2 VAL A1459      14.036  23.238  24.625  1.00  0.00           C  
ATOM   2331  H   VAL A1459      15.726  22.898  27.145  1.00  0.00           H  
ATOM   2332  N   ASP A1460      18.631  23.826  24.945  1.00  0.00           N  
ATOM   2333  CA  ASP A1460      19.734  24.704  25.281  1.00  0.00           C  
ATOM   2334  C   ASP A1460      19.812  25.812  24.236  1.00  0.00           C  
ATOM   2335  O   ASP A1460      19.335  25.669  23.101  1.00  0.00           O  
ATOM   2336  CB  ASP A1460      21.042  23.933  25.302  1.00  0.00           C  
ATOM   2337  CG  ASP A1460      21.012  22.751  26.254  1.00  0.00           C  
ATOM   2338  OD1 ASP A1460      20.052  22.629  27.059  1.00  0.00           O  
ATOM   2339  OD2 ASP A1460      21.972  21.940  26.181  1.00  0.00           O  
ATOM   2340  H   ASP A1460      18.733  23.177  24.220  1.00  0.00           H  
ATOM   2341  N   ILE A1461      20.290  26.965  24.667  1.00  0.00           N  
ATOM   2342  CA  ILE A1461      20.451  28.075  23.764  1.00  0.00           C  
ATOM   2343  C   ILE A1461      21.942  28.125  23.700  1.00  0.00           C  
ATOM   2344  O   ILE A1461      22.587  28.512  24.674  1.00  0.00           O  
ATOM   2345  CB  ILE A1461      19.933  29.382  24.355  1.00  0.00           C  
ATOM   2346  CG1 ILE A1461      18.407  29.342  24.398  1.00  0.00           C  
ATOM   2347  CG2 ILE A1461      20.482  30.576  23.563  1.00  0.00           C  
ATOM   2348  CD1 ILE A1461      17.735  30.687  24.663  1.00  0.00           C  
ATOM   2349  H   ILE A1461      20.562  27.064  25.607  1.00  0.00           H  
ATOM   2350  N   LEU A1462      22.506  27.602  22.630  1.00  0.00           N  
ATOM   2351  CA  LEU A1462      23.944  27.623  22.518  1.00  0.00           C  
ATOM   2352  C   LEU A1462      24.374  28.974  22.002  1.00  0.00           C  
ATOM   2353  O   LEU A1462      23.599  29.690  21.355  1.00  0.00           O  
ATOM   2354  CB  LEU A1462      24.442  26.560  21.552  1.00  0.00           C  
ATOM   2355  CG  LEU A1462      23.708  25.241  21.442  1.00  0.00           C  
ATOM   2356  CD1 LEU A1462      24.629  24.341  20.693  1.00  0.00           C  
ATOM   2357  CD2 LEU A1462      23.390  24.656  22.797  1.00  0.00           C  
ATOM   2358  H   LEU A1462      21.966  27.208  21.931  1.00  0.00           H  
ATOM   2359  N   TYR A1463      25.622  29.297  22.291  1.00  0.00           N  
ATOM   2360  CA  TYR A1463      26.209  30.531  21.861  1.00  0.00           C  
ATOM   2361  C   TYR A1463      27.507  30.265  21.107  1.00  0.00           C  
ATOM   2362  O   TYR A1463      28.277  29.365  21.460  1.00  0.00           O  
ATOM   2363  CB  TYR A1463      26.481  31.433  23.051  1.00  0.00           C  
ATOM   2364  CG  TYR A1463      27.003  32.746  22.583  1.00  0.00           C  
ATOM   2365  CD1 TYR A1463      26.146  33.695  22.028  1.00  0.00           C  
ATOM   2366  CD2 TYR A1463      28.371  33.004  22.571  1.00  0.00           C  
ATOM   2367  CE1 TYR A1463      26.648  34.870  21.454  1.00  0.00           C  
ATOM   2368  CE2 TYR A1463      28.882  34.180  21.999  1.00  0.00           C  
ATOM   2369  CZ  TYR A1463      28.015  35.104  21.439  1.00  0.00           C  
ATOM   2370  OH  TYR A1463      28.497  36.223  20.803  1.00  0.00           O  
ATOM   2371  H   TYR A1463      26.172  28.682  22.814  1.00  0.00           H  
ATOM   2372 HH   TYR A1463      29.465  36.216  20.840  1.00  0.00           H  
ATOM   2373  N   ARG A1464      27.762  31.077  20.085  1.00  0.00           N  
ATOM   2374  CA  ARG A1464      28.967  30.951  19.278  1.00  0.00           C  
ATOM   2375  C   ARG A1464      30.212  31.514  19.959  1.00  0.00           C  
ATOM   2376  O   ARG A1464      30.804  32.511  19.504  1.00  0.00           O  
ATOM   2377  CB  ARG A1464      28.731  31.577  17.905  1.00  0.00           C  
ATOM   2378  CG  ARG A1464      27.886  30.647  17.046  1.00  0.00           C  
ATOM   2379  CD  ARG A1464      27.427  31.224  15.714  1.00  0.00           C  
ATOM   2380  NE  ARG A1464      26.709  30.184  14.974  1.00  0.00           N  
ATOM   2381  CZ  ARG A1464      26.337  30.270  13.698  1.00  0.00           C  
ATOM   2382  NH1 ARG A1464      26.597  31.370  12.986  1.00  0.00           N  
ATOM   2383  NH2 ARG A1464      25.771  29.212  13.115  1.00  0.00           N  
ATOM   2384  H   ARG A1464      27.106  31.762  19.860  1.00  0.00           H  
ATOM   2385 HE   ARG A1464      26.481  29.360  15.455  1.00  0.00           H  
ATOM   2386 HH11 ARG A1464      27.076  32.139  13.404  1.00  0.00           H  
ATOM   2387 HH12 ARG A1464      26.315  31.420  12.025  1.00  0.00           H  
ATOM   2388 HH21 ARG A1464      25.488  29.257  12.160  1.00  0.00           H  
ATOM   2389 HH22 ARG A1464      25.632  28.370  13.641  1.00  0.00           H  
ATOM   2390  N   PHE A1465      30.593  30.843  21.052  1.00  0.00           N  
ATOM   2391  CA  PHE A1465      31.754  31.188  21.870  1.00  0.00           C  
ATOM   2392  C   PHE A1465      33.080  30.990  21.142  1.00  0.00           C  
ATOM   2393  O   PHE A1465      33.224  30.031  20.386  1.00  0.00           O  
ATOM   2394  CB  PHE A1465      31.769  30.318  23.118  1.00  0.00           C  
ATOM   2395  CG  PHE A1465      30.797  30.747  24.170  1.00  0.00           C  
ATOM   2396  CD1 PHE A1465      30.806  32.044  24.649  1.00  0.00           C  
ATOM   2397  CD2 PHE A1465      29.929  29.827  24.747  1.00  0.00           C  
ATOM   2398  CE1 PHE A1465      29.972  32.414  25.688  1.00  0.00           C  
ATOM   2399  CE2 PHE A1465      29.092  30.186  25.785  1.00  0.00           C  
ATOM   2400  CZ  PHE A1465      29.112  31.478  26.258  1.00  0.00           C  
ATOM   2401  H   PHE A1465      30.070  30.053  21.308  1.00  0.00           H  
ATOM   2402  N   PRO A1475      34.080  31.873  21.385  1.00  0.00           N  
ATOM   2403  CA  PRO A1475      35.360  31.682  20.693  1.00  0.00           C  
ATOM   2404  C   PRO A1475      35.828  30.213  20.614  1.00  0.00           C  
ATOM   2405  O   PRO A1475      36.126  29.720  19.537  1.00  0.00           O  
ATOM   2406  CB  PRO A1475      36.316  32.559  21.510  1.00  0.00           C  
ATOM   2407  CG  PRO A1475      35.474  33.746  21.774  1.00  0.00           C  
ATOM   2408  CD  PRO A1475      34.089  33.163  22.111  1.00  0.00           C  
ATOM   2409  N   HIS A1684      35.783  29.488  21.722  1.00  0.00           N  
ATOM   2410  CA  HIS A1684      36.218  28.094  21.726  1.00  0.00           C  
ATOM   2411  C   HIS A1684      35.244  27.082  21.124  1.00  0.00           C  
ATOM   2412  O   HIS A1684      35.558  25.889  21.096  1.00  0.00           O  
ATOM   2413  CB  HIS A1684      36.576  27.656  23.145  1.00  0.00           C  
ATOM   2414  CG  HIS A1684      35.453  27.800  24.110  1.00  0.00           C  
ATOM   2415  ND1 HIS A1684      34.933  26.732  24.804  1.00  0.00           N  
ATOM   2416  CD2 HIS A1684      34.733  28.882  24.495  1.00  0.00           C  
ATOM   2417  CE1 HIS A1684      33.939  27.143  25.570  1.00  0.00           C  
ATOM   2418  NE2 HIS A1684      33.800  28.448  25.403  1.00  0.00           N  
ATOM   2419  H   HIS A1684      35.456  29.903  22.532  1.00  0.00           H  
ATOM   2420  HD1 HIS A1684      35.259  25.803  24.763  1.00  0.00           H  
ATOM   2421  HE2 HIS A1684      33.133  29.008  25.852  1.00  0.00           H  
ATOM   2422  N   GLY A1692      34.052  27.534  20.719  1.00  0.00           N  
ATOM   2423  CA  GLY A1692      33.042  26.642  20.127  1.00  0.00           C  
ATOM   2424  C   GLY A1692      31.566  26.817  20.518  1.00  0.00           C  
ATOM   2425  O   GLY A1692      31.257  27.255  21.628  1.00  0.00           O  
ATOM   2426  H   GLY A1692      33.849  28.461  20.817  1.00  0.00           H  
ATOM   2427  N   SER A1693      30.650  26.510  19.606  1.00  0.00           N  
ATOM   2428  CA  SER A1693      29.221  26.633  19.906  1.00  0.00           C  
ATOM   2429  C   SER A1693      28.985  25.823  21.196  1.00  0.00           C  
ATOM   2430  O   SER A1693      29.173  24.610  21.186  1.00  0.00           O  
ATOM   2431  CB  SER A1693      28.399  26.035  18.744  1.00  0.00           C  
ATOM   2432  OG  SER A1693      27.164  26.693  18.523  1.00  0.00           O  
ATOM   2433  H   SER A1693      30.933  26.183  18.734  1.00  0.00           H  
ATOM   2434 HG   SER A1693      26.705  26.278  17.792  1.00  0.00           H  
ATOM   2435  N   LEU A1700      28.694  26.496  22.315  1.00  0.00           N  
ATOM   2436  CA  LEU A1700      28.434  25.813  23.598  1.00  0.00           C  
ATOM   2437  C   LEU A1700      27.250  26.391  24.392  1.00  0.00           C  
ATOM   2438  O   LEU A1700      26.722  27.441  24.052  1.00  0.00           O  
ATOM   2439  CB  LEU A1700      29.719  25.690  24.453  1.00  0.00           C  
ATOM   2440  CG  LEU A1700      30.485  24.339  24.344  1.00  0.00           C  
ATOM   2441  CD1 LEU A1700      31.985  24.420  24.635  1.00  0.00           C  
ATOM   2442  CD2 LEU A1700      29.825  23.312  25.267  1.00  0.00           C  
ATOM   2443  H   LEU A1700      28.677  27.482  22.287  1.00  0.00           H  
ATOM   2444  N   GLU A1701      26.781  25.645  25.387  1.00  0.00           N  
ATOM   2445  CA  GLU A1701      25.622  26.005  26.240  1.00  0.00           C  
ATOM   2446  C   GLU A1701      25.767  27.344  26.989  1.00  0.00           C  
ATOM   2447  O   GLU A1701      26.825  27.624  27.571  1.00  0.00           O  
ATOM   2448  CB  GLU A1701      25.365  24.839  27.230  1.00  0.00           C  
ATOM   2449  CG  GLU A1701      24.049  24.833  28.061  1.00  0.00           C  
ATOM   2450  CD  GLU A1701      23.837  23.496  28.852  1.00  0.00           C  
ATOM   2451  OE1 GLU A1701      23.683  22.431  28.202  1.00  0.00           O  
ATOM   2452  OE2 GLU A1701      23.833  23.502  30.115  1.00  0.00           O  
ATOM   2453  H   GLU A1701      27.246  24.810  25.583  1.00  0.00           H  
ATOM   2454  N   LEU A1702      24.708  28.160  26.947  1.00  0.00           N  
ATOM   2455  CA  LEU A1702      24.674  29.475  27.586  1.00  0.00           C  
ATOM   2456  C   LEU A1702      23.568  29.460  28.622  1.00  0.00           C  
ATOM   2457  O   LEU A1702      23.755  29.840  29.764  1.00  0.00           O  
ATOM   2458  CB  LEU A1702      24.376  30.539  26.536  1.00  0.00           C  
ATOM   2459  CG  LEU A1702      24.654  32.020  26.818  1.00  0.00           C  
ATOM   2460  CD1 LEU A1702      24.472  32.880  25.560  1.00  0.00           C  
ATOM   2461  CD2 LEU A1702      23.766  32.524  27.909  1.00  0.00           C  
ATOM   2462  H   LEU A1702      23.915  27.857  26.450  1.00  0.00           H  
ATOM   2463  N   GLU A1703      22.371  29.140  28.176  1.00  0.00           N  
ATOM   2464  CA  GLU A1703      21.243  29.038  29.070  1.00  0.00           C  
ATOM   2465  C   GLU A1703      20.604  27.677  28.790  1.00  0.00           C  
ATOM   2466  O   GLU A1703      20.758  27.144  27.682  1.00  0.00           O  
ATOM   2467  CB  GLU A1703      20.251  30.136  28.791  1.00  0.00           C  
ATOM   2468  CG  GLU A1703      18.964  29.912  29.530  1.00  0.00           C  
ATOM   2469  CD  GLU A1703      18.448  31.163  30.207  1.00  0.00           C  
ATOM   2470  OE1 GLU A1703      18.512  32.237  29.566  1.00  0.00           O  
ATOM   2471  OE2 GLU A1703      17.974  31.072  31.371  1.00  0.00           O  
ATOM   2472  H   GLU A1703      22.238  28.926  27.225  1.00  0.00           H  
ATOM   2473  N   GLY A1704      19.896  27.111  29.766  1.00  0.00           N  
ATOM   2474  CA  GLY A1704      19.263  25.814  29.578  1.00  0.00           C  
ATOM   2475  C   GLY A1704      17.809  25.865  30.007  1.00  0.00           C  
ATOM   2476  O   GLY A1704      17.520  25.921  31.207  1.00  0.00           O  
ATOM   2477  H   GLY A1704      19.808  27.556  30.621  1.00  0.00           H  
ATOM   2478  N   ILE A1705      16.902  25.911  29.028  1.00  0.00           N  
ATOM   2479  CA  ILE A1705      15.467  25.957  29.287  1.00  0.00           C  
ATOM   2480  C   ILE A1705      14.916  24.555  29.322  1.00  0.00           C  
ATOM   2481  O   ILE A1705      14.463  24.018  28.303  1.00  0.00           O  
ATOM   2482  CB  ILE A1705      14.727  26.706  28.213  1.00  0.00           C  
ATOM   2483  CG1 ILE A1705      15.275  28.136  28.075  1.00  0.00           C  
ATOM   2484  CG2 ILE A1705      13.267  26.728  28.557  1.00  0.00           C  
ATOM   2485  CD1 ILE A1705      16.633  28.247  27.356  1.00  0.00           C  
ATOM   2486  H   ILE A1705      17.213  25.894  28.090  1.00  0.00           H  
ATOM   2487  N   ALA A1706      14.994  23.963  30.509  1.00  0.00           N  
ATOM   2488  CA  ALA A1706      14.546  22.602  30.772  1.00  0.00           C  
ATOM   2489  C   ALA A1706      13.052  22.460  31.010  1.00  0.00           C  
ATOM   2490  O   ALA A1706      12.293  23.410  30.967  1.00  0.00           O  
ATOM   2491  CB  ALA A1706      15.286  22.044  31.954  1.00  0.00           C  
ATOM   2492  H   ALA A1706      15.388  24.474  31.239  1.00  0.00           H  
ATOM   2493  N   GLN A1707      12.653  21.239  31.303  1.00  0.00           N  
ATOM   2494  CA  GLN A1707      11.272  20.928  31.524  1.00  0.00           C  
ATOM   2495  C   GLN A1707      11.184  19.723  32.451  1.00  0.00           C  
ATOM   2496  O   GLN A1707      10.862  18.629  32.028  1.00  0.00           O  
ATOM   2497  CB  GLN A1707      10.553  20.781  30.149  1.00  0.00           C  
ATOM   2498  CG  GLN A1707       9.577  19.631  29.899  1.00  0.00           C  
ATOM   2499  CD  GLN A1707       8.310  19.672  30.742  1.00  0.00           C  
ATOM   2500  OE1 GLN A1707       7.280  19.138  30.325  1.00  0.00           O  
ATOM   2501  NE2 GLN A1707       8.366  20.265  31.939  1.00  0.00           N  
ATOM   2502  H   GLN A1707      13.296  20.495  31.306  1.00  0.00           H  
ATOM   2503 HE21 GLN A1707       9.174  20.626  32.262  1.00  0.00           H  
ATOM   2504 HE22 GLN A1707       7.545  20.280  32.461  1.00  0.00           H  
ATOM   2505  N   ARG A1708      11.603  19.920  33.698  1.00  0.00           N  
ATOM   2506  CA  ARG A1708      11.529  18.885  34.735  1.00  0.00           C  
ATOM   2507  C   ARG A1708      10.025  18.772  34.891  1.00  0.00           C  
ATOM   2508  O   ARG A1708       9.299  19.708  34.522  1.00  0.00           O  
ATOM   2509  CB  ARG A1708      12.173  19.427  36.003  1.00  0.00           C  
ATOM   2510  CG  ARG A1708      13.404  20.280  35.686  1.00  0.00           C  
ATOM   2511  CD  ARG A1708      13.774  21.326  36.742  1.00  0.00           C  
ATOM   2512  NE  ARG A1708      14.321  20.727  37.938  1.00  0.00           N  
ATOM   2513  CZ  ARG A1708      15.529  21.030  38.406  1.00  0.00           C  
ATOM   2514  NH1 ARG A1708      16.283  21.926  37.756  1.00  0.00           N  
ATOM   2515  NH2 ARG A1708      16.029  20.370  39.445  1.00  0.00           N  
ATOM   2516  H   ARG A1708      11.960  20.799  33.925  1.00  0.00           H  
ATOM   2517 HE   ARG A1708      13.806  20.088  38.388  1.00  0.00           H  
ATOM   2518 HH11 ARG A1708      15.916  22.357  36.934  1.00  0.00           H  
ATOM   2519 HH12 ARG A1708      17.179  22.160  38.105  1.00  0.00           H  
ATOM   2520 HH21 ARG A1708      16.939  20.600  39.800  1.00  0.00           H  
ATOM   2521 HH22 ARG A1708      15.496  19.645  39.876  1.00  0.00           H  
ATOM   2522  N   THR A1709       9.497  17.689  35.429  1.00  0.00           N  
ATOM   2523  CA  THR A1709       8.046  17.669  35.472  1.00  0.00           C  
ATOM   2524  C   THR A1709       7.505  17.121  36.763  1.00  0.00           C  
ATOM   2525  O   THR A1709       7.344  15.912  36.901  1.00  0.00           O  
ATOM   2526  CB  THR A1709       7.524  16.853  34.295  1.00  0.00           C  
ATOM   2527  OG1 THR A1709       8.198  15.598  34.267  1.00  0.00           O  
ATOM   2528  CG2 THR A1709       7.780  17.550  33.023  1.00  0.00           C  
ATOM   2529  H   THR A1709      10.016  16.921  35.708  1.00  0.00           H  
ATOM   2530  HG1 THR A1709       7.840  15.080  33.506  1.00  0.00           H  
ATOM   2531  N   ASP A1710       7.218  17.997  37.727  1.00  0.00           N  
ATOM   2532  CA  ASP A1710       6.714  17.561  39.037  1.00  0.00           C  
ATOM   2533  C   ASP A1710       7.602  16.573  39.790  1.00  0.00           C  
ATOM   2534  O   ASP A1710       7.223  16.059  40.837  1.00  0.00           O  
ATOM   2535  CB  ASP A1710       5.205  17.148  39.002  1.00  0.00           C  
ATOM   2536  CG  ASP A1710       4.924  15.636  38.854  1.00  0.00           C  
ATOM   2537  OD1 ASP A1710       5.842  14.814  38.655  1.00  0.00           O  
ATOM   2538  OD2 ASP A1710       3.723  15.262  38.931  1.00  0.00           O  
ATOM   2539  H   ASP A1710       7.336  18.934  37.550  1.00  0.00           H  
ATOM   2540  N   PHE A1711       8.813  16.374  39.281  1.00  0.00           N  
ATOM   2541  CA  PHE A1711       9.771  15.449  39.891  1.00  0.00           C  
ATOM   2542  C   PHE A1711      10.341  16.115  41.097  1.00  0.00           C  
ATOM   2543  O   PHE A1711      10.501  15.496  42.139  1.00  0.00           O  
ATOM   2544  CB  PHE A1711      10.932  15.135  38.941  1.00  0.00           C  
ATOM   2545  CG  PHE A1711      12.208  14.801  39.634  1.00  0.00           C  
ATOM   2546  CD1 PHE A1711      12.341  13.619  40.322  1.00  0.00           C  
ATOM   2547  CD2 PHE A1711      13.257  15.695  39.639  1.00  0.00           C  
ATOM   2548  CE1 PHE A1711      13.505  13.320  41.016  1.00  0.00           C  
ATOM   2549  CE2 PHE A1711      14.429  15.411  40.329  1.00  0.00           C  
ATOM   2550  CZ  PHE A1711      14.549  14.215  41.020  1.00  0.00           C  
ATOM   2551  H   PHE A1711       9.048  16.826  38.456  1.00  0.00           H  
ATOM   2552  N   ASP A1725      10.720  17.378  40.934  1.00  0.00           N  
ATOM   2553  CA  ASP A1725      11.294  18.097  42.031  1.00  0.00           C  
ATOM   2554  C   ASP A1725      10.319  18.238  43.165  1.00  0.00           C  
ATOM   2555  O   ASP A1725      10.610  17.801  44.266  1.00  0.00           O  
ATOM   2556  CB  ASP A1725      11.799  19.445  41.554  1.00  0.00           C  
ATOM   2557  CG  ASP A1725      13.190  19.370  41.085  1.00  0.00           C  
ATOM   2558  OD1 ASP A1725      14.083  19.512  41.926  1.00  0.00           O  
ATOM   2559  OD2 ASP A1725      13.391  19.098  39.899  1.00  0.00           O  
ATOM   2560  H   ASP A1725      10.629  17.804  40.072  1.00  0.00           H  
ATOM   2561  N   LEU A1726       9.144  18.802  42.900  1.00  0.00           N  
ATOM   2562  CA  LEU A1726       8.198  18.939  43.976  1.00  0.00           C  
ATOM   2563  C   LEU A1726       7.909  17.527  44.455  1.00  0.00           C  
ATOM   2564  O   LEU A1726       7.874  17.273  45.663  1.00  0.00           O  
ATOM   2565  CB  LEU A1726       6.916  19.625  43.516  1.00  0.00           C  
ATOM   2566  CG  LEU A1726       6.930  21.156  43.359  1.00  0.00           C  
ATOM   2567  CD1 LEU A1726       5.499  21.665  43.374  1.00  0.00           C  
ATOM   2568  CD2 LEU A1726       7.721  21.840  44.484  1.00  0.00           C  
ATOM   2569  H   LEU A1726       8.921  19.127  42.009  1.00  0.00           H  
ATOM   2570  N   GLY A1727       7.847  16.588  43.510  1.00  0.00           N  
ATOM   2571  CA  GLY A1727       7.569  15.197  43.833  1.00  0.00           C  
ATOM   2572  C   GLY A1727       8.552  14.552  44.789  1.00  0.00           C  
ATOM   2573  O   GLY A1727       8.145  13.927  45.766  1.00  0.00           O  
ATOM   2574  H   GLY A1727       7.973  16.833  42.580  1.00  0.00           H  
ATOM   2575  N   SER A1728       9.843  14.721  44.532  1.00  0.00           N  
ATOM   2576  CA  SER A1728      10.863  14.135  45.380  1.00  0.00           C  
ATOM   2577  C   SER A1728      10.922  14.787  46.740  1.00  0.00           C  
ATOM   2578  O   SER A1728      11.515  14.225  47.656  1.00  0.00           O  
ATOM   2579  CB  SER A1728      12.239  14.243  44.744  1.00  0.00           C  
ATOM   2580  OG  SER A1728      12.456  13.229  43.788  1.00  0.00           O  
ATOM   2581  H   SER A1728      10.107  15.253  43.795  1.00  0.00           H  
ATOM   2582 HG   SER A1728      13.341  13.337  43.414  1.00  0.00           H  
ATOM   2583  N   HIS A1729      10.309  15.960  46.886  1.00  0.00           N  
ATOM   2584  CA  HIS A1729      10.360  16.709  48.150  1.00  0.00           C  
ATOM   2585  C   HIS A1729       9.067  16.882  48.953  1.00  0.00           C  
ATOM   2586  O   HIS A1729       9.088  17.605  49.946  1.00  0.00           O  
ATOM   2587  CB  HIS A1729      10.937  18.122  47.919  1.00  0.00           C  
ATOM   2588  CG  HIS A1729      12.386  18.158  47.521  1.00  0.00           C  
ATOM   2589  ND1 HIS A1729      13.405  17.894  48.405  1.00  0.00           N  
ATOM   2590  CD2 HIS A1729      12.984  18.463  46.344  1.00  0.00           C  
ATOM   2591  CE1 HIS A1729      14.570  18.030  47.795  1.00  0.00           C  
ATOM   2592  NE2 HIS A1729      14.343  18.376  46.545  1.00  0.00           N  
ATOM   2593  H   HIS A1729       9.795  16.326  46.125  1.00  0.00           H  
ATOM   2594  HD1 HIS A1729      13.288  17.630  49.344  1.00  0.00           H  
ATOM   2595  HE2 HIS A1729      15.031  18.562  45.873  1.00  0.00           H  
ATOM   2596  N   THR A1730       7.970  16.222  48.575  1.00  0.00           N  
ATOM   2597  CA  THR A1730       6.693  16.399  49.287  1.00  0.00           C  
ATOM   2598  C   THR A1730       6.150  15.264  50.148  1.00  0.00           C  
ATOM   2599  O   THR A1730       6.298  14.080  49.826  1.00  0.00           O  
ATOM   2600  CB  THR A1730       5.538  16.771  48.328  1.00  0.00           C  
ATOM   2601  OG1 THR A1730       4.351  17.033  49.094  1.00  0.00           O  
ATOM   2602  CG2 THR A1730       5.243  15.633  47.367  1.00  0.00           C  
ATOM   2603  H   THR A1730       8.002  15.610  47.810  1.00  0.00           H  
ATOM   2604  HG1 THR A1730       3.632  17.253  48.485  1.00  0.00           H  
ATOM   2605  N   LYS A1731       5.444  15.651  51.208  1.00  0.00           N  
ATOM   2606  CA  LYS A1731       4.795  14.718  52.133  1.00  0.00           C  
ATOM   2607  C   LYS A1731       3.537  14.241  51.407  1.00  0.00           C  
ATOM   2608  O   LYS A1731       3.131  14.855  50.412  1.00  0.00           O  
ATOM   2609  CB  LYS A1731       4.420  15.462  53.425  1.00  0.00           C  
ATOM   2610  CG  LYS A1731       3.674  14.632  54.483  1.00  0.00           C  
ATOM   2611  CD  LYS A1731       3.342  15.472  55.747  1.00  0.00           C  
ATOM   2612  CE  LYS A1731       1.839  15.686  55.906  1.00  0.00           C  
ATOM   2613  NZ  LYS A1731       1.228  16.300  54.682  1.00  0.00           N  
ATOM   2614  H   LYS A1731       5.322  16.607  51.358  1.00  0.00           H  
ATOM   2615  HZ1 LYS A1731       1.492  17.306  54.623  1.00  0.00           H  
ATOM   2616  HZ2 LYS A1731       1.594  15.808  53.832  1.00  0.00           H  
ATOM   2617  HZ3 LYS A1731       0.200  16.208  54.713  1.00  0.00           H  
ATOM   2618  N   ASP A1732       2.952  13.133  51.853  1.00  0.00           N  
ATOM   2619  CA  ASP A1732       1.747  12.611  51.217  1.00  0.00           C  
ATOM   2620  C   ASP A1732       1.930  12.209  49.772  1.00  0.00           C  
ATOM   2621  O   ASP A1732       0.956  12.123  49.038  1.00  0.00           O  
ATOM   2622  CB  ASP A1732       0.643  13.645  51.250  1.00  0.00           C  
ATOM   2623  CG  ASP A1732      -0.135  13.602  52.498  1.00  0.00           C  
ATOM   2624  OD1 ASP A1732       0.480  13.744  53.575  1.00  0.00           O  
ATOM   2625  OD2 ASP A1732      -1.366  13.414  52.398  1.00  0.00           O  
ATOM   2626  H   ASP A1732       3.335  12.670  52.625  1.00  0.00           H  
ATOM   2627  N   GLN A1733       3.158  11.915  49.377  1.00  0.00           N  
ATOM   2628  CA  GLN A1733       3.455  11.540  48.005  1.00  0.00           C  
ATOM   2629  C   GLN A1733       2.374  10.684  47.346  1.00  0.00           C  
ATOM   2630  O   GLN A1733       1.917  10.983  46.246  1.00  0.00           O  
ATOM   2631  CB  GLN A1733       4.803  10.832  47.955  1.00  0.00           C  
ATOM   2632  CG  GLN A1733       5.793  11.467  46.988  1.00  0.00           C  
ATOM   2633  CD  GLN A1733       7.201  10.984  47.204  1.00  0.00           C  
ATOM   2634  OE1 GLN A1733       8.091  11.206  46.380  1.00  0.00           O  
ATOM   2635  NE2 GLN A1733       7.424  10.304  48.318  1.00  0.00           N  
ATOM   2636  H   GLN A1733       3.891  11.980  50.022  1.00  0.00           H  
ATOM   2637 HE21 GLN A1733       6.725  10.162  48.958  1.00  0.00           H  
ATOM   2638 HE22 GLN A1733       8.339  10.001  48.395  1.00  0.00           H  
ATOM   2639  N   GLU A1734       1.923   9.661  48.064  1.00  0.00           N  
ATOM   2640  CA  GLU A1734       0.892   8.733  47.579  1.00  0.00           C  
ATOM   2641  C   GLU A1734      -0.451   9.372  47.187  1.00  0.00           C  
ATOM   2642  O   GLU A1734      -1.094   8.940  46.229  1.00  0.00           O  
ATOM   2643  CB  GLU A1734       0.638   7.644  48.628  1.00  0.00           C  
ATOM   2644  CG  GLU A1734      -0.109   8.114  49.910  1.00  0.00           C  
ATOM   2645  CD  GLU A1734       0.642   9.163  50.761  1.00  0.00           C  
ATOM   2646  OE1 GLU A1734       1.902   9.149  50.810  1.00  0.00           O  
ATOM   2647  OE2 GLU A1734      -0.052   9.993  51.401  1.00  0.00           O  
ATOM   2648  H   GLU A1734       2.311   9.511  48.932  1.00  0.00           H  
ATOM   2649  N   ALA A1735      -0.896  10.350  47.972  1.00  0.00           N  
ATOM   2650  CA  ALA A1735      -2.156  11.037  47.723  1.00  0.00           C  
ATOM   2651  C   ALA A1735      -2.171  11.870  46.436  1.00  0.00           C  
ATOM   2652  O   ALA A1735      -2.926  11.557  45.515  1.00  0.00           O  
ATOM   2653  CB  ALA A1735      -2.522  11.891  48.918  1.00  0.00           C  
ATOM   2654  H   ALA A1735      -0.344  10.637  48.722  1.00  0.00           H  
ATOM   2655  N   LEU A1736      -1.413  12.969  46.408  1.00  0.00           N  
ATOM   2656  CA  LEU A1736      -1.318  13.825  45.225  1.00  0.00           C  
ATOM   2657  C   LEU A1736      -0.608  13.013  44.136  1.00  0.00           C  
ATOM   2658  O   LEU A1736       0.586  12.746  44.237  1.00  0.00           O  
ATOM   2659  CB  LEU A1736      -0.542  15.103  45.567  1.00  0.00           C  
ATOM   2660  CG  LEU A1736       0.555  15.097  46.642  1.00  0.00           C  
ATOM   2661  CD1 LEU A1736       1.653  14.108  46.392  1.00  0.00           C  
ATOM   2662  CD2 LEU A1736       1.154  16.468  46.747  1.00  0.00           C  
ATOM   2663  H   LEU A1736      -0.866  13.173  47.188  1.00  0.00           H  
ATOM   2664  N   GLY A1737      -1.338  12.655  43.083  1.00  0.00           N  
ATOM   2665  CA  GLY A1737      -0.790  11.808  42.025  1.00  0.00           C  
ATOM   2666  C   GLY A1737       0.431  12.211  41.233  1.00  0.00           C  
ATOM   2667  O   GLY A1737       0.304  12.752  40.146  1.00  0.00           O  
ATOM   2668  H   GLY A1737      -2.263  12.961  43.019  1.00  0.00           H  
ATOM   2669  N   ILE A1738       1.617  11.907  41.733  1.00  0.00           N  
ATOM   2670  CA  ILE A1738       2.817  12.284  41.008  1.00  0.00           C  
ATOM   2671  C   ILE A1738       2.868  11.462  39.744  1.00  0.00           C  
ATOM   2672  O   ILE A1738       2.134  10.493  39.605  1.00  0.00           O  
ATOM   2673  CB  ILE A1738       4.130  12.095  41.869  1.00  0.00           C  
ATOM   2674  CG1 ILE A1738       4.545  13.416  42.548  1.00  0.00           C  
ATOM   2675  CG2 ILE A1738       5.311  11.572  41.021  1.00  0.00           C  
ATOM   2676  CD1 ILE A1738       3.714  13.833  43.745  1.00  0.00           C  
ATOM   2677  H   ILE A1738       1.680  11.437  42.590  1.00  0.00           H  
ATOM   2678  N   THR A1739       3.633  11.948  38.778  1.00  0.00           N  
ATOM   2679  CA  THR A1739       3.819  11.254  37.518  1.00  0.00           C  
ATOM   2680  C   THR A1739       5.188  10.598  37.540  1.00  0.00           C  
ATOM   2681  O   THR A1739       5.306   9.454  37.941  1.00  0.00           O  
ATOM   2682  CB  THR A1739       3.705  12.204  36.310  1.00  0.00           C  
ATOM   2683  OG1 THR A1739       4.753  13.180  36.347  1.00  0.00           O  
ATOM   2684  CG2 THR A1739       2.364  12.927  36.322  1.00  0.00           C  
ATOM   2685  H   THR A1739       4.105  12.790  38.921  1.00  0.00           H  
ATOM   2686  HG1 THR A1739       4.701  13.770  35.593  1.00  0.00           H  
ATOM   2687  N   ALA A1740       6.225  11.339  37.172  1.00  0.00           N  
ATOM   2688  CA  ALA A1740       7.571  10.810  37.165  1.00  0.00           C  
ATOM   2689  C   ALA A1740       8.109  10.368  38.535  1.00  0.00           C  
ATOM   2690  O   ALA A1740       7.541  10.696  39.590  1.00  0.00           O  
ATOM   2691  CB  ALA A1740       8.510  11.782  36.509  1.00  0.00           C  
ATOM   2692  H   ALA A1740       6.110  12.268  36.957  1.00  0.00           H  
ATOM   2693  N   ARG A1741       9.212   9.607  38.462  1.00  0.00           N  
ATOM   2694  CA  ARG A1741       9.944   8.999  39.594  1.00  0.00           C  
ATOM   2695  C   ARG A1741      10.360   9.910  40.749  1.00  0.00           C  
ATOM   2696  O   ARG A1741      10.818  11.023  40.545  1.00  0.00           O  
ATOM   2697  CB  ARG A1741      11.189   8.254  39.074  1.00  0.00           C  
ATOM   2698  CG  ARG A1741      12.243   9.138  38.354  1.00  0.00           C  
ATOM   2699  CD  ARG A1741      13.547   9.264  39.168  1.00  0.00           C  
ATOM   2700  NE  ARG A1741      13.316   9.902  40.470  1.00  0.00           N  
ATOM   2701  CZ  ARG A1741      14.237  10.116  41.417  1.00  0.00           C  
ATOM   2702  NH1 ARG A1741      15.515   9.748  41.252  1.00  0.00           N  
ATOM   2703  NH2 ARG A1741      13.877  10.743  42.533  1.00  0.00           N  
ATOM   2704  H   ARG A1741       9.562   9.436  37.572  1.00  0.00           H  
ATOM   2705 HE   ARG A1741      12.446  10.213  40.659  1.00  0.00           H  
ATOM   2706 HH11 ARG A1741      15.797   9.286  40.414  1.00  0.00           H  
ATOM   2707 HH12 ARG A1741      16.177   9.909  41.984  1.00  0.00           H  
ATOM   2708 HH21 ARG A1741      14.537  10.916  43.254  1.00  0.00           H  
ATOM   2709 HH22 ARG A1741      12.924  11.050  42.640  1.00  0.00           H  
ATOM   2710  N   VAL A1742      10.329   9.374  41.957  1.00  0.00           N  
ATOM   2711  CA  VAL A1742      10.683  10.127  43.152  1.00  0.00           C  
ATOM   2712  C   VAL A1742      10.961   9.046  44.186  1.00  0.00           C  
ATOM   2713  O   VAL A1742      10.734   7.870  43.915  1.00  0.00           O  
ATOM   2714  CB  VAL A1742       9.470  10.971  43.643  1.00  0.00           C  
ATOM   2715  CG1 VAL A1742       9.176  12.147  42.703  1.00  0.00           C  
ATOM   2716  CG2 VAL A1742       8.245  10.086  43.714  1.00  0.00           C  
ATOM   2717  H   VAL A1742      10.059   8.439  42.062  1.00  0.00           H  
ATOM   2718  N   LEU A1743      11.519   9.400  45.335  1.00  0.00           N  
ATOM   2719  CA  LEU A1743      11.751   8.397  46.374  1.00  0.00           C  
ATOM   2720  C   LEU A1743      10.606   8.619  47.349  1.00  0.00           C  
ATOM   2721  O   LEU A1743      10.103   9.741  47.452  1.00  0.00           O  
ATOM   2722  CB  LEU A1743      13.079   8.650  47.089  1.00  0.00           C  
ATOM   2723  CG  LEU A1743      14.141   9.482  46.361  1.00  0.00           C  
ATOM   2724  CD1 LEU A1743      15.391   9.656  47.220  1.00  0.00           C  
ATOM   2725  CD2 LEU A1743      14.500   8.829  45.054  1.00  0.00           C  
ATOM   2726  H   LEU A1743      11.718  10.346  45.514  1.00  0.00           H  
ATOM   2727  N   ARG A1744      10.117   7.574  48.008  1.00  0.00           N  
ATOM   2728  CA  ARG A1744       9.056   7.824  48.975  1.00  0.00           C  
ATOM   2729  C   ARG A1744       9.817   8.738  49.942  1.00  0.00           C  
ATOM   2730  O   ARG A1744      10.892   8.379  50.443  1.00  0.00           O  
ATOM   2731  CB  ARG A1744       8.571   6.529  49.667  1.00  0.00           C  
ATOM   2732  CG  ARG A1744       7.298   6.650  50.573  1.00  0.00           C  
ATOM   2733  CD  ARG A1744       5.977   6.922  49.783  1.00  0.00           C  
ATOM   2734  NE  ARG A1744       4.754   6.733  50.593  1.00  0.00           N  
ATOM   2735  CZ  ARG A1744       3.545   6.399  50.111  1.00  0.00           C  
ATOM   2736  NH1 ARG A1744       3.351   6.218  48.802  1.00  0.00           N  
ATOM   2737  NH2 ARG A1744       2.532   6.168  50.953  1.00  0.00           N  
ATOM   2738  H   ARG A1744      10.462   6.675  47.860  1.00  0.00           H  
ATOM   2739 HE   ARG A1744       4.830   6.860  51.564  1.00  0.00           H  
ATOM   2740 HH11 ARG A1744       4.112   6.334  48.164  1.00  0.00           H  
ATOM   2741 HH12 ARG A1744       2.445   5.971  48.461  1.00  0.00           H  
ATOM   2742 HH21 ARG A1744       1.631   5.923  50.598  1.00  0.00           H  
ATOM   2743 HH22 ARG A1744       2.675   6.248  51.941  1.00  0.00           H  
ATOM   2744  N   ASN A1745       9.394   9.990  50.021  1.00  0.00           N  
ATOM   2745  CA  ASN A1745      10.046  10.931  50.895  1.00  0.00           C  
ATOM   2746  C   ASN A1745       9.474  10.700  52.266  1.00  0.00           C  
ATOM   2747  O   ASN A1745       8.266  10.860  52.485  1.00  0.00           O  
ATOM   2748  CB  ASN A1745       9.805  12.345  50.420  1.00  0.00           C  
ATOM   2749  CG  ASN A1745      10.731  13.335  51.061  1.00  0.00           C  
ATOM   2750  OD1 ASN A1745      11.365  13.052  52.078  1.00  0.00           O  
ATOM   2751  ND2 ASN A1745      10.779  14.521  50.494  1.00  0.00           N  
ATOM   2752  H   ASN A1745       8.660  10.297  49.577  1.00  0.00           H  
ATOM   2753 HD21 ASN A1745      10.258  14.685  49.686  1.00  0.00           H  
ATOM   2754 HD22 ASN A1745      11.287  15.120  50.940  1.00  0.00           H  
ATOM   2755  N   GLU A1746      10.340  10.257  53.167  1.00  0.00           N  
ATOM   2756  CA  GLU A1746       9.938   9.940  54.531  1.00  0.00           C  
ATOM   2757  C   GLU A1746      10.166  11.018  55.597  1.00  0.00           C  
ATOM   2758  O   GLU A1746       9.700  10.877  56.739  1.00  0.00           O  
ATOM   2759  CB  GLU A1746      10.636   8.654  54.967  1.00  0.00           C  
ATOM   2760  CG  GLU A1746       9.730   7.430  54.988  1.00  0.00           C  
ATOM   2761  CD  GLU A1746      10.322   6.266  54.224  1.00  0.00           C  
ATOM   2762  OE1 GLU A1746      11.489   5.897  54.516  1.00  0.00           O  
ATOM   2763  OE2 GLU A1746       9.616   5.735  53.329  1.00  0.00           O  
ATOM   2764  H   GLU A1746      11.250  10.126  52.902  1.00  0.00           H  
ATOM   2765  N   HIS A1747      10.908  12.068  55.235  1.00  0.00           N  
ATOM   2766  CA  HIS A1747      11.237  13.142  56.167  1.00  0.00           C  
ATOM   2767  C   HIS A1747      10.498  14.464  55.972  1.00  0.00           C  
ATOM   2768  O   HIS A1747      10.229  15.149  56.954  1.00  0.00           O  
ATOM   2769  CB  HIS A1747      12.746  13.423  56.140  1.00  0.00           C  
ATOM   2770  CG  HIS A1747      13.609  12.193  56.231  1.00  0.00           C  
ATOM   2771  ND1 HIS A1747      13.404  11.074  55.453  1.00  0.00           N  
ATOM   2772  CD2 HIS A1747      14.732  11.949  56.949  1.00  0.00           C  
ATOM   2773  CE1 HIS A1747      14.363  10.195  55.684  1.00  0.00           C  
ATOM   2774  NE2 HIS A1747      15.182  10.703  56.585  1.00  0.00           N  
ATOM   2775  H   HIS A1747      11.203  12.140  54.300  1.00  0.00           H  
ATOM   2776  HD1 HIS A1747      12.677  10.941  54.812  1.00  0.00           H  
ATOM   2777  HE2 HIS A1747      15.983  10.263  56.945  1.00  0.00           H  
ATOM   2778  N   SER A1748      10.171  14.825  54.730  1.00  0.00           N  
ATOM   2779  CA  SER A1748       9.507  16.112  54.455  1.00  0.00           C  
ATOM   2780  C   SER A1748       8.343  16.526  55.351  1.00  0.00           C  
ATOM   2781  O   SER A1748       7.286  15.907  55.332  1.00  0.00           O  
ATOM   2782  CB  SER A1748       9.066  16.222  52.987  1.00  0.00           C  
ATOM   2783  OG  SER A1748       8.617  17.544  52.679  1.00  0.00           O  
ATOM   2784  H   SER A1748      10.356  14.222  53.988  1.00  0.00           H  
ATOM   2785 HG   SER A1748       8.341  17.589  51.747  1.00  0.00           H  
ATOM   2786  N   THR A1749       8.520  17.613  56.083  1.00  0.00           N  
ATOM   2787  CA  THR A1749       7.464  18.084  56.949  1.00  0.00           C  
ATOM   2788  C   THR A1749       6.345  18.639  56.085  1.00  0.00           C  
ATOM   2789  O   THR A1749       5.170  18.617  56.467  1.00  0.00           O  
ATOM   2790  CB  THR A1749       7.939  19.229  57.873  1.00  0.00           C  
ATOM   2791  OG1 THR A1749       7.961  20.478  57.159  1.00  0.00           O  
ATOM   2792  CG2 THR A1749       9.327  18.939  58.393  1.00  0.00           C  
ATOM   2793  H   THR A1749       9.368  18.092  56.046  1.00  0.00           H  
ATOM   2794  HG1 THR A1749       8.258  21.175  57.758  1.00  0.00           H  
ATOM   2795  N   GLN A1750       6.707  19.156  54.919  1.00  0.00           N  
ATOM   2796  CA  GLN A1750       5.711  19.768  54.062  1.00  0.00           C  
ATOM   2797  C   GLN A1750       5.144  18.954  52.906  1.00  0.00           C  
ATOM   2798  O   GLN A1750       5.809  18.116  52.316  1.00  0.00           O  
ATOM   2799  CB  GLN A1750       6.202  21.138  53.590  1.00  0.00           C  
ATOM   2800  CG  GLN A1750       6.512  22.134  54.717  1.00  0.00           C  
ATOM   2801  CD  GLN A1750       6.699  23.557  54.202  1.00  0.00           C  
ATOM   2802  OE1 GLN A1750       7.337  23.786  53.165  1.00  0.00           O  
ATOM   2803  NE2 GLN A1750       6.105  24.520  54.902  1.00  0.00           N  
ATOM   2804  H   GLN A1750       7.638  19.103  54.626  1.00  0.00           H  
ATOM   2805 HE21 GLN A1750       5.587  24.287  55.698  1.00  0.00           H  
ATOM   2806 HE22 GLN A1750       6.222  25.437  54.589  1.00  0.00           H  
ATOM   2807  N   ARG A1751       3.895  19.267  52.589  1.00  0.00           N  
ATOM   2808  CA  ARG A1751       3.113  18.645  51.541  1.00  0.00           C  
ATOM   2809  C   ARG A1751       3.001  19.664  50.403  1.00  0.00           C  
ATOM   2810  O   ARG A1751       1.950  20.263  50.192  1.00  0.00           O  
ATOM   2811  CB  ARG A1751       1.731  18.343  52.115  1.00  0.00           C  
ATOM   2812  CG  ARG A1751       1.051  17.164  51.511  1.00  0.00           C  
ATOM   2813  CD  ARG A1751       0.734  17.434  50.058  1.00  0.00           C  
ATOM   2814  NE  ARG A1751       0.118  16.289  49.398  1.00  0.00           N  
ATOM   2815  CZ  ARG A1751      -1.058  15.764  49.726  1.00  0.00           C  
ATOM   2816  NH1 ARG A1751      -1.766  16.259  50.744  1.00  0.00           N  
ATOM   2817  NH2 ARG A1751      -1.557  14.772  49.000  1.00  0.00           N  
ATOM   2818  H   ARG A1751       3.461  19.974  53.110  1.00  0.00           H  
ATOM   2819 HE   ARG A1751       0.622  15.850  48.734  1.00  0.00           H  
ATOM   2820 HH11 ARG A1751      -1.431  17.046  51.254  1.00  0.00           H  
ATOM   2821 HH12 ARG A1751      -2.660  15.862  50.967  1.00  0.00           H  
ATOM   2822 HH21 ARG A1751      -2.447  14.378  49.235  1.00  0.00           H  
ATOM   2823 HH22 ARG A1751      -1.057  14.429  48.209  1.00  0.00           H  
ATOM   2824  N   LEU A1752       4.108  19.878  49.707  1.00  0.00           N  
ATOM   2825  CA  LEU A1752       4.205  20.823  48.597  1.00  0.00           C  
ATOM   2826  C   LEU A1752       3.290  20.491  47.413  1.00  0.00           C  
ATOM   2827  O   LEU A1752       3.648  19.747  46.517  1.00  0.00           O  
ATOM   2828  CB  LEU A1752       5.657  20.859  48.138  1.00  0.00           C  
ATOM   2829  CG  LEU A1752       6.664  20.766  49.291  1.00  0.00           C  
ATOM   2830  CD1 LEU A1752       8.032  20.294  48.818  1.00  0.00           C  
ATOM   2831  CD2 LEU A1752       6.746  22.085  49.992  1.00  0.00           C  
ATOM   2832  H   LEU A1752       4.890  19.331  49.927  1.00  0.00           H  
ATOM   2833  N   ALA A1753       2.115  21.081  47.394  1.00  0.00           N  
ATOM   2834  CA  ALA A1753       1.170  20.824  46.322  1.00  0.00           C  
ATOM   2835  C   ALA A1753       0.259  22.031  46.249  1.00  0.00           C  
ATOM   2836  O   ALA A1753       0.161  22.772  47.231  1.00  0.00           O  
ATOM   2837  CB  ALA A1753       0.364  19.608  46.644  1.00  0.00           C  
ATOM   2838  H   ALA A1753       1.863  21.703  48.114  1.00  0.00           H  
ATOM   2839  N   TYR A1757      -0.391  22.235  45.095  1.00  0.00           N  
ATOM   2840  CA  TYR A1757      -1.311  23.357  44.858  1.00  0.00           C  
ATOM   2841  C   TYR A1757      -2.709  22.788  44.846  1.00  0.00           C  
ATOM   2842  O   TYR A1757      -2.981  21.890  44.066  1.00  0.00           O  
ATOM   2843  CB  TYR A1757      -1.006  23.987  43.521  1.00  0.00           C  
ATOM   2844  CG  TYR A1757      -1.959  25.066  43.134  1.00  0.00           C  
ATOM   2845  CD1 TYR A1757      -1.999  26.269  43.824  1.00  0.00           C  
ATOM   2846  CD2 TYR A1757      -2.771  24.919  42.030  1.00  0.00           C  
ATOM   2847  CE1 TYR A1757      -2.820  27.310  43.414  1.00  0.00           C  
ATOM   2848  CE2 TYR A1757      -3.594  25.951  41.606  1.00  0.00           C  
ATOM   2849  CZ  TYR A1757      -3.615  27.146  42.297  1.00  0.00           C  
ATOM   2850  OH  TYR A1757      -4.408  28.170  41.818  1.00  0.00           O  
ATOM   2851  H   TYR A1757      -0.288  21.565  44.382  1.00  0.00           H  
ATOM   2852 HH   TYR A1757      -4.321  28.929  42.414  1.00  0.00           H  
ATOM   2853  N   ARG A1758      -3.621  23.362  45.620  1.00  0.00           N  
ATOM   2854  CA  ARG A1758      -4.937  22.752  45.704  1.00  0.00           C  
ATOM   2855  C   ARG A1758      -6.096  23.137  44.848  1.00  0.00           C  
ATOM   2856  O   ARG A1758      -7.030  22.361  44.739  1.00  0.00           O  
ATOM   2857  CB  ARG A1758      -5.422  22.684  47.156  1.00  0.00           C  
ATOM   2858  CG  ARG A1758      -6.149  23.919  47.686  1.00  0.00           C  
ATOM   2859  CD  ARG A1758      -7.415  23.525  48.479  1.00  0.00           C  
ATOM   2860  NE  ARG A1758      -7.187  22.418  49.418  1.00  0.00           N  
ATOM   2861  CZ  ARG A1758      -8.147  21.787  50.099  1.00  0.00           C  
ATOM   2862  NH1 ARG A1758      -9.417  22.145  49.963  1.00  0.00           N  
ATOM   2863  NH2 ARG A1758      -7.837  20.796  50.929  1.00  0.00           N  
ATOM   2864  H   ARG A1758      -3.406  24.167  46.131  1.00  0.00           H  
ATOM   2865 HE   ARG A1758      -6.265  22.121  49.554  1.00  0.00           H  
ATOM   2866 HH11 ARG A1758      -9.660  22.905  49.357  1.00  0.00           H  
ATOM   2867 HH12 ARG A1758     -10.126  21.680  50.488  1.00  0.00           H  
ATOM   2868 HH21 ARG A1758      -8.548  20.334  51.447  1.00  0.00           H  
ATOM   2869 HH22 ARG A1758      -6.875  20.533  51.046  1.00  0.00           H  
ATOM   2870  N   ASP A1759      -6.087  24.290  44.219  1.00  0.00           N  
ATOM   2871  CA  ASP A1759      -7.280  24.608  43.474  1.00  0.00           C  
ATOM   2872  C   ASP A1759      -7.265  24.670  41.964  1.00  0.00           C  
ATOM   2873  O   ASP A1759      -6.697  25.591  41.379  1.00  0.00           O  
ATOM   2874  CB  ASP A1759      -7.926  25.882  44.036  1.00  0.00           C  
ATOM   2875  CG  ASP A1759      -9.155  26.336  43.239  1.00  0.00           C  
ATOM   2876  OD1 ASP A1759     -10.163  25.582  43.182  1.00  0.00           O  
ATOM   2877  OD2 ASP A1759      -9.100  27.458  42.678  1.00  0.00           O  
ATOM   2878  H   ASP A1759      -5.324  24.889  44.242  1.00  0.00           H  
ATOM   2879  N   PRO A1760      -7.812  23.650  41.309  1.00  0.00           N  
ATOM   2880  CA  PRO A1760      -7.818  23.722  39.847  1.00  0.00           C  
ATOM   2881  C   PRO A1760      -9.241  24.216  39.573  1.00  0.00           C  
ATOM   2882  O   PRO A1760      -9.795  24.949  40.394  1.00  0.00           O  
ATOM   2883  CB  PRO A1760      -7.600  22.267  39.416  1.00  0.00           C  
ATOM   2884  CG  PRO A1760      -7.823  21.464  40.662  1.00  0.00           C  
ATOM   2885  CD  PRO A1760      -7.310  22.338  41.744  1.00  0.00           C  
ATOM   2886  N   GLU A1761      -9.849  23.849  38.448  1.00  0.00           N  
ATOM   2887  CA  GLU A1761     -11.235  24.281  38.235  1.00  0.00           C  
ATOM   2888  C   GLU A1761     -12.052  23.505  39.289  1.00  0.00           C  
ATOM   2889  O   GLU A1761     -13.164  23.887  39.680  1.00  0.00           O  
ATOM   2890  CB  GLU A1761     -11.730  23.973  36.795  1.00  0.00           C  
ATOM   2891  CG  GLU A1761     -11.384  25.064  35.721  1.00  0.00           C  
ATOM   2892  CD  GLU A1761     -12.550  25.426  34.752  1.00  0.00           C  
ATOM   2893  OE1 GLU A1761     -13.686  24.930  34.932  1.00  0.00           O  
ATOM   2894  OE2 GLU A1761     -12.327  26.228  33.809  1.00  0.00           O  
ATOM   2895  H   GLU A1761      -9.389  23.300  37.784  1.00  0.00           H  
ATOM   2896  N   THR A1765     -11.421  22.457  39.804  1.00  0.00           N  
ATOM   2897  CA  THR A1765     -12.000  21.580  40.791  1.00  0.00           C  
ATOM   2898  C   THR A1765     -11.552  21.937  42.219  1.00  0.00           C  
ATOM   2899  O   THR A1765     -11.525  23.113  42.597  1.00  0.00           O  
ATOM   2900  CB  THR A1765     -11.605  20.147  40.416  1.00  0.00           C  
ATOM   2901  OG1 THR A1765     -10.183  20.079  40.253  1.00  0.00           O  
ATOM   2902  CG2 THR A1765     -12.253  19.757  39.085  1.00  0.00           C  
ATOM   2903  H   THR A1765     -10.521  22.258  39.506  1.00  0.00           H  
ATOM   2904  HG1 THR A1765      -9.927  19.175  40.012  1.00  0.00           H  
ATOM   2905  N   GLY A1767     -11.244  20.911  43.016  1.00  0.00           N  
ATOM   2906  CA  GLY A1767     -10.783  21.086  44.393  1.00  0.00           C  
ATOM   2907  C   GLY A1767      -9.758  20.002  44.718  1.00  0.00           C  
ATOM   2908  O   GLY A1767      -9.447  19.710  45.879  1.00  0.00           O  
ATOM   2909  H   GLY A1767     -11.360  20.001  42.697  1.00  0.00           H  
ATOM   2910  N   LYS A1768      -9.254  19.395  43.645  1.00  0.00           N  
ATOM   2911  CA  LYS A1768      -8.275  18.317  43.678  1.00  0.00           C  
ATOM   2912  C   LYS A1768      -6.816  18.743  43.883  1.00  0.00           C  
ATOM   2913  O   LYS A1768      -6.244  19.445  43.050  1.00  0.00           O  
ATOM   2914  CB  LYS A1768      -8.393  17.511  42.375  1.00  0.00           C  
ATOM   2915  CG  LYS A1768      -9.329  16.291  42.457  1.00  0.00           C  
ATOM   2916  CD  LYS A1768     -10.626  16.429  41.651  1.00  0.00           C  
ATOM   2917  CE  LYS A1768     -11.394  15.096  41.620  1.00  0.00           C  
ATOM   2918  NZ  LYS A1768     -10.648  13.989  40.934  1.00  0.00           N  
ATOM   2919  H   LYS A1768      -9.524  19.727  42.770  1.00  0.00           H  
ATOM   2920  HZ1 LYS A1768     -10.668  14.146  39.908  1.00  0.00           H  
ATOM   2921  HZ2 LYS A1768      -9.652  13.991  41.259  1.00  0.00           H  
ATOM   2922  HZ3 LYS A1768     -11.080  13.078  41.163  1.00  0.00           H  
ATOM   2923  N   TRP A1770      -6.212  18.291  44.977  1.00  0.00           N  
ATOM   2924  CA  TRP A1770      -4.818  18.594  45.272  1.00  0.00           C  
ATOM   2925  C   TRP A1770      -3.956  17.983  44.170  1.00  0.00           C  
ATOM   2926  O   TRP A1770      -4.064  16.794  43.899  1.00  0.00           O  
ATOM   2927  CB  TRP A1770      -4.441  17.932  46.594  1.00  0.00           C  
ATOM   2928  CG  TRP A1770      -4.218  18.849  47.740  1.00  0.00           C  
ATOM   2929  CD1 TRP A1770      -3.503  20.007  47.735  1.00  0.00           C  
ATOM   2930  CD2 TRP A1770      -4.656  18.655  49.086  1.00  0.00           C  
ATOM   2931  NE1 TRP A1770      -3.462  20.553  48.996  1.00  0.00           N  
ATOM   2932  CE2 TRP A1770      -4.165  19.738  49.856  1.00  0.00           C  
ATOM   2933  CE3 TRP A1770      -5.413  17.658  49.733  1.00  0.00           C  
ATOM   2934  CZ2 TRP A1770      -4.402  19.872  51.237  1.00  0.00           C  
ATOM   2935  CZ3 TRP A1770      -5.658  17.780  51.116  1.00  0.00           C  
ATOM   2936  CH2 TRP A1770      -5.148  18.882  51.850  1.00  0.00           C  
ATOM   2937  H   TRP A1770      -6.718  17.732  45.594  1.00  0.00           H  
ATOM   2938  HE1 TRP A1770      -3.009  21.385  49.250  1.00  0.00           H  
ATOM   2939  N   PHE A1771      -3.107  18.768  43.529  1.00  0.00           N  
ATOM   2940  CA  PHE A1771      -2.247  18.203  42.493  1.00  0.00           C  
ATOM   2941  C   PHE A1771      -0.817  18.727  42.568  1.00  0.00           C  
ATOM   2942  O   PHE A1771      -0.547  19.655  43.334  1.00  0.00           O  
ATOM   2943  CB  PHE A1771      -2.850  18.387  41.092  1.00  0.00           C  
ATOM   2944  CG  PHE A1771      -2.832  19.812  40.559  1.00  0.00           C  
ATOM   2945  CD1 PHE A1771      -3.738  20.764  41.025  1.00  0.00           C  
ATOM   2946  CD2 PHE A1771      -1.941  20.181  39.555  1.00  0.00           C  
ATOM   2947  CE1 PHE A1771      -3.752  22.055  40.502  1.00  0.00           C  
ATOM   2948  CE2 PHE A1771      -1.954  21.464  39.034  1.00  0.00           C  
ATOM   2949  CZ  PHE A1771      -2.859  22.406  39.507  1.00  0.00           C  
ATOM   2950  H   PHE A1771      -3.050  19.727  43.746  1.00  0.00           H  
ATOM   2951  N   VAL A1772       0.118  18.107  41.844  1.00  0.00           N  
ATOM   2952  CA  VAL A1772       1.516  18.565  41.877  1.00  0.00           C  
ATOM   2953  C   VAL A1772       1.973  19.126  40.543  1.00  0.00           C  
ATOM   2954  O   VAL A1772       2.156  18.362  39.593  1.00  0.00           O  
ATOM   2955  CB  VAL A1772       2.453  17.440  42.304  1.00  0.00           C  
ATOM   2956  CG1 VAL A1772       3.909  17.773  41.956  1.00  0.00           C  
ATOM   2957  CG2 VAL A1772       2.314  17.235  43.791  1.00  0.00           C  
ATOM   2958  H   VAL A1772      -0.126  17.345  41.280  1.00  0.00           H  
ATOM   2959  N   PRO A1773       2.225  20.457  40.478  1.00  0.00           N  
ATOM   2960  CA  PRO A1773       2.660  21.205  39.294  1.00  0.00           C  
ATOM   2961  C   PRO A1773       3.889  20.664  38.569  1.00  0.00           C  
ATOM   2962  O   PRO A1773       4.729  20.003  39.169  1.00  0.00           O  
ATOM   2963  CB  PRO A1773       2.951  22.601  39.857  1.00  0.00           C  
ATOM   2964  CG  PRO A1773       2.221  22.650  41.158  1.00  0.00           C  
ATOM   2965  CD  PRO A1773       2.428  21.278  41.683  1.00  0.00           C  
ATOM   2966  N   TYR A1774       3.954  20.912  37.268  1.00  0.00           N  
ATOM   2967  CA  TYR A1774       5.089  20.544  36.417  1.00  0.00           C  
ATOM   2968  C   TYR A1774       5.855  21.872  36.343  1.00  0.00           C  
ATOM   2969  O   TYR A1774       5.280  22.929  36.599  1.00  0.00           O  
ATOM   2970  CB  TYR A1774       4.576  20.279  35.013  1.00  0.00           C  
ATOM   2971  CG  TYR A1774       4.407  18.859  34.599  1.00  0.00           C  
ATOM   2972  CD1 TYR A1774       3.839  17.912  35.447  1.00  0.00           C  
ATOM   2973  CD2 TYR A1774       4.848  18.443  33.348  1.00  0.00           C  
ATOM   2974  CE1 TYR A1774       3.722  16.555  35.048  1.00  0.00           C  
ATOM   2975  CE2 TYR A1774       4.733  17.099  32.944  1.00  0.00           C  
ATOM   2976  CZ  TYR A1774       4.192  16.157  33.803  1.00  0.00           C  
ATOM   2977  OH  TYR A1774       4.170  14.818  33.439  1.00  0.00           O  
ATOM   2978  H   TYR A1774       3.221  21.418  36.865  1.00  0.00           H  
ATOM   2979 HH   TYR A1774       3.761  14.298  34.128  1.00  0.00           H  
ATOM   2980  N   VAL A1775       7.122  21.869  35.970  1.00  0.00           N  
ATOM   2981  CA  VAL A1775       7.799  23.153  35.881  1.00  0.00           C  
ATOM   2982  C   VAL A1775       8.612  23.337  34.611  1.00  0.00           C  
ATOM   2983  O   VAL A1775       9.014  22.367  33.967  1.00  0.00           O  
ATOM   2984  CB  VAL A1775       8.716  23.411  37.085  1.00  0.00           C  
ATOM   2985  CG1 VAL A1775       8.041  23.020  38.354  1.00  0.00           C  
ATOM   2986  CG2 VAL A1775      10.000  22.688  36.930  1.00  0.00           C  
ATOM   2987  H   VAL A1775       7.588  21.055  35.728  1.00  0.00           H  
ATOM   2988  N   ILE A1776       8.774  24.582  34.195  1.00  0.00           N  
ATOM   2989  CA  ILE A1776       9.601  24.874  33.046  1.00  0.00           C  
ATOM   2990  C   ILE A1776      10.696  25.645  33.740  1.00  0.00           C  
ATOM   2991  O   ILE A1776      10.389  26.496  34.586  1.00  0.00           O  
ATOM   2992  CB  ILE A1776       8.881  25.767  32.052  1.00  0.00           C  
ATOM   2993  CG1 ILE A1776       7.629  25.062  31.570  1.00  0.00           C  
ATOM   2994  CG2 ILE A1776       9.790  26.079  30.875  1.00  0.00           C  
ATOM   2995  CD1 ILE A1776       7.885  23.678  31.090  1.00  0.00           C  
ATOM   2996  H   ILE A1776       8.334  25.322  34.673  1.00  0.00           H  
ATOM   2997  N   GLU A1777      11.953  25.298  33.474  1.00  0.00           N  
ATOM   2998  CA  GLU A1777      13.059  25.978  34.127  1.00  0.00           C  
ATOM   2999  C   GLU A1777      14.102  26.562  33.186  1.00  0.00           C  
ATOM   3000  O   GLU A1777      14.756  25.828  32.448  1.00  0.00           O  
ATOM   3001  CB  GLU A1777      13.769  25.041  35.118  1.00  0.00           C  
ATOM   3002  CG  GLU A1777      14.898  25.715  35.886  1.00  0.00           C  
ATOM   3003  CD  GLU A1777      15.886  24.757  36.511  1.00  0.00           C  
ATOM   3004  OE1 GLU A1777      15.654  24.346  37.662  1.00  0.00           O  
ATOM   3005  OE2 GLU A1777      16.913  24.458  35.866  1.00  0.00           O  
ATOM   3006  H   GLU A1777      12.140  24.601  32.820  1.00  0.00           H  
ATOM   3007  N   PRO A1778      14.263  27.895  33.195  1.00  0.00           N  
ATOM   3008  CA  PRO A1778      15.252  28.575  32.342  1.00  0.00           C  
ATOM   3009  C   PRO A1778      16.466  28.865  33.232  1.00  0.00           C  
ATOM   3010  O   PRO A1778      16.409  29.784  34.034  1.00  0.00           O  
ATOM   3011  CB  PRO A1778      14.551  29.877  31.986  1.00  0.00           C  
ATOM   3012  CG  PRO A1778      13.093  29.516  32.068  1.00  0.00           C  
ATOM   3013  CD  PRO A1778      13.019  28.679  33.286  1.00  0.00           C  
ATOM   3014  N   SER A1779      17.546  28.097  33.111  1.00  0.00           N  
ATOM   3015  CA  SER A1779      18.731  28.296  33.950  1.00  0.00           C  
ATOM   3016  C   SER A1779      19.815  28.962  33.129  1.00  0.00           C  
ATOM   3017  O   SER A1779      20.292  28.349  32.196  1.00  0.00           O  
ATOM   3018  CB  SER A1779      19.251  26.937  34.436  1.00  0.00           C  
ATOM   3019  OG  SER A1779      19.538  26.918  35.839  1.00  0.00           O  
ATOM   3020  H   SER A1779      17.542  27.370  32.470  1.00  0.00           H  
ATOM   3021 HG   SER A1779      19.876  26.055  36.042  1.00  0.00           H  
ATOM   3022  N   ALA A1782      20.177  30.210  33.445  1.00  0.00           N  
ATOM   3023  CA  ALA A1782      21.232  30.937  32.718  1.00  0.00           C  
ATOM   3024  C   ALA A1782      22.498  31.064  33.537  1.00  0.00           C  
ATOM   3025  O   ALA A1782      22.421  31.346  34.734  1.00  0.00           O  
ATOM   3026  CB  ALA A1782      20.767  32.301  32.369  1.00  0.00           C  
ATOM   3027  H   ALA A1782      19.741  30.659  34.208  1.00  0.00           H  
ATOM   3028  N   GLY A1783      23.654  30.910  32.897  1.00  0.00           N  
ATOM   3029  CA  GLY A1783      24.910  31.047  33.615  1.00  0.00           C  
ATOM   3030  C   GLY A1783      25.357  32.498  33.573  1.00  0.00           C  
ATOM   3031  O   GLY A1783      25.742  32.973  32.510  1.00  0.00           O  
ATOM   3032  H   GLY A1783      23.673  30.709  31.944  1.00  0.00           H  
ATOM   3033  N   VAL A1784      25.344  33.202  34.704  1.00  0.00           N  
ATOM   3034  CA  VAL A1784      25.734  34.610  34.698  1.00  0.00           C  
ATOM   3035  C   VAL A1784      27.137  34.785  34.185  1.00  0.00           C  
ATOM   3036  O   VAL A1784      27.381  35.620  33.327  1.00  0.00           O  
ATOM   3037  CB  VAL A1784      25.659  35.247  36.090  1.00  0.00           C  
ATOM   3038  CG1 VAL A1784      26.118  36.719  36.026  1.00  0.00           C  
ATOM   3039  CG2 VAL A1784      24.242  35.139  36.644  1.00  0.00           C  
ATOM   3040  H   VAL A1784      25.096  32.764  35.569  1.00  0.00           H  
ATOM   3041  N   ASP A1785      28.046  33.978  34.705  1.00  0.00           N  
ATOM   3042  CA  ASP A1785      29.422  34.050  34.298  1.00  0.00           C  
ATOM   3043  C   ASP A1785      29.530  33.874  32.791  1.00  0.00           C  
ATOM   3044  O   ASP A1785      30.257  34.607  32.122  1.00  0.00           O  
ATOM   3045  CB  ASP A1785      30.243  33.003  35.025  1.00  0.00           C  
ATOM   3046  CG  ASP A1785      30.301  33.236  36.535  1.00  0.00           C  
ATOM   3047  OD1 ASP A1785      29.308  32.903  37.207  1.00  0.00           O  
ATOM   3048  OD2 ASP A1785      31.340  33.706  37.069  1.00  0.00           O  
ATOM   3049  H   ASP A1785      27.773  33.327  35.373  1.00  0.00           H  
ATOM   3050  N   ARG A1786      28.782  32.931  32.235  1.00  0.00           N  
ATOM   3051  CA  ARG A1786      28.827  32.706  30.786  1.00  0.00           C  
ATOM   3052  C   ARG A1786      28.141  33.818  30.006  1.00  0.00           C  
ATOM   3053  O   ARG A1786      28.560  34.127  28.886  1.00  0.00           O  
ATOM   3054  CB  ARG A1786      28.186  31.384  30.425  1.00  0.00           C  
ATOM   3055  CG  ARG A1786      28.909  30.185  30.947  1.00  0.00           C  
ATOM   3056  CD  ARG A1786      28.431  28.999  30.180  1.00  0.00           C  
ATOM   3057  NE  ARG A1786      29.177  27.817  30.544  1.00  0.00           N  
ATOM   3058  CZ  ARG A1786      28.617  26.634  30.717  1.00  0.00           C  
ATOM   3059  NH1 ARG A1786      27.318  26.485  30.546  1.00  0.00           N  
ATOM   3060  NH2 ARG A1786      29.347  25.623  31.127  1.00  0.00           N  
ATOM   3061  H   ARG A1786      28.191  32.392  32.783  1.00  0.00           H  
ATOM   3062 HE   ARG A1786      30.142  27.899  30.670  1.00  0.00           H  
ATOM   3063 HH11 ARG A1786      26.749  27.260  30.284  1.00  0.00           H  
ATOM   3064 HH12 ARG A1786      26.898  25.581  30.678  1.00  0.00           H  
ATOM   3065 HH21 ARG A1786      28.941  24.725  31.258  1.00  0.00           H  
ATOM   3066 HH22 ARG A1786      30.329  25.761  31.300  1.00  0.00           H  
ATOM   3067  N   GLY A1787      27.060  34.366  30.578  1.00  0.00           N  
ATOM   3068  CA  GLY A1787      26.336  35.473  29.970  1.00  0.00           C  
ATOM   3069  C   GLY A1787      27.337  36.596  29.740  1.00  0.00           C  
ATOM   3070  O   GLY A1787      27.335  37.264  28.705  1.00  0.00           O  
ATOM   3071  H   GLY A1787      26.751  34.008  31.430  1.00  0.00           H  
ATOM   3072  N   VAL A1788      28.246  36.755  30.695  1.00  0.00           N  
ATOM   3073  CA  VAL A1788      29.303  37.755  30.599  1.00  0.00           C  
ATOM   3074  C   VAL A1788      30.295  37.411  29.475  1.00  0.00           C  
ATOM   3075  O   VAL A1788      30.639  38.282  28.672  1.00  0.00           O  
ATOM   3076  CB  VAL A1788      30.107  37.855  31.909  1.00  0.00           C  
ATOM   3077  CG1 VAL A1788      31.235  38.891  31.772  1.00  0.00           C  
ATOM   3078  CG2 VAL A1788      29.185  38.201  33.049  1.00  0.00           C  
ATOM   3079  H   VAL A1788      28.199  36.182  31.500  1.00  0.00           H  
ATOM   3080  N   LEU A1789      30.782  36.160  29.445  1.00  0.00           N  
ATOM   3081  CA  LEU A1789      31.746  35.706  28.423  1.00  0.00           C  
ATOM   3082  C   LEU A1789      31.147  35.966  27.067  1.00  0.00           C  
ATOM   3083  O   LEU A1789      31.822  36.396  26.146  1.00  0.00           O  
ATOM   3084  CB  LEU A1789      32.033  34.202  28.540  1.00  0.00           C  
ATOM   3085  CG  LEU A1789      33.461  33.699  28.813  1.00  0.00           C  
ATOM   3086  CD1 LEU A1789      33.553  32.230  28.416  1.00  0.00           C  
ATOM   3087  CD2 LEU A1789      34.499  34.498  28.039  1.00  0.00           C  
ATOM   3088  H   LEU A1789      30.482  35.523  30.138  1.00  0.00           H  
ATOM   3089  N   ALA A1790      29.857  35.679  26.964  1.00  0.00           N  
ATOM   3090  CA  ALA A1790      29.115  35.893  25.743  1.00  0.00           C  
ATOM   3091  C   ALA A1790      29.207  37.356  25.409  1.00  0.00           C  
ATOM   3092  O   ALA A1790      29.924  37.743  24.495  1.00  0.00           O  
ATOM   3093  CB  ALA A1790      27.653  35.495  25.934  1.00  0.00           C  
ATOM   3094  H   ALA A1790      29.391  35.304  27.733  1.00  0.00           H  
ATOM   3095  N   LEU A1791      28.532  38.169  26.214  1.00  0.00           N  
ATOM   3096  CA  LEU A1791      28.502  39.603  26.006  1.00  0.00           C  
ATOM   3097  C   LEU A1791      29.845  40.212  25.644  1.00  0.00           C  
ATOM   3098  O   LEU A1791      29.902  41.095  24.785  1.00  0.00           O  
ATOM   3099  CB  LEU A1791      27.934  40.310  27.226  1.00  0.00           C  
ATOM   3100  CG  LEU A1791      26.449  40.191  27.516  1.00  0.00           C  
ATOM   3101  CD1 LEU A1791      26.124  41.205  28.551  1.00  0.00           C  
ATOM   3102  CD2 LEU A1791      25.629  40.486  26.313  1.00  0.00           C  
ATOM   3103  H   LEU A1791      28.050  37.788  26.970  1.00  0.00           H  
ATOM   3104  N   LEU A1792      30.914  39.735  26.285  1.00  0.00           N  
ATOM   3105  CA  LEU A1792      32.265  40.244  26.049  1.00  0.00           C  
ATOM   3106  C   LEU A1792      32.735  39.803  24.698  1.00  0.00           C  
ATOM   3107  O   LEU A1792      33.101  40.629  23.862  1.00  0.00           O  
ATOM   3108  CB  LEU A1792      33.241  39.739  27.108  1.00  0.00           C  
ATOM   3109  CG  LEU A1792      33.151  40.459  28.447  1.00  0.00           C  
ATOM   3110  CD1 LEU A1792      33.734  39.614  29.567  1.00  0.00           C  
ATOM   3111  CD2 LEU A1792      33.839  41.797  28.295  1.00  0.00           C  
ATOM   3112  H   LEU A1792      30.794  39.015  26.926  1.00  0.00           H  
ATOM   3113  N   ALA A1793      32.723  38.494  24.482  1.00  0.00           N  
ATOM   3114  CA  ALA A1793      33.139  37.931  23.203  1.00  0.00           C  
ATOM   3115  C   ALA A1793      32.401  38.674  22.074  1.00  0.00           C  
ATOM   3116  O   ALA A1793      33.010  39.358  21.263  1.00  0.00           O  
ATOM   3117  CB  ALA A1793      32.838  36.402  23.166  1.00  0.00           C  
ATOM   3118  H   ALA A1793      32.398  37.900  25.185  1.00  0.00           H  
ATOM   3119  N   GLU A1794      31.081  38.626  22.108  1.00  0.00           N  
ATOM   3120  CA  GLU A1794      30.263  39.259  21.110  1.00  0.00           C  
ATOM   3121  C   GLU A1794      30.649  40.690  20.850  1.00  0.00           C  
ATOM   3122  O   GLU A1794      30.790  41.087  19.703  1.00  0.00           O  
ATOM   3123  CB  GLU A1794      28.815  39.188  21.567  1.00  0.00           C  
ATOM   3124  CG  GLU A1794      27.812  39.968  20.738  1.00  0.00           C  
ATOM   3125  CD  GLU A1794      27.503  39.346  19.403  1.00  0.00           C  
ATOM   3126  OE1 GLU A1794      27.354  38.101  19.321  1.00  0.00           O  
ATOM   3127  OE2 GLU A1794      27.382  40.136  18.441  1.00  0.00           O  
ATOM   3128  H   GLU A1794      30.649  38.154  22.845  1.00  0.00           H  
ATOM   3129  N   ALA A1795      30.872  41.447  21.921  1.00  0.00           N  
ATOM   3130  CA  ALA A1795      31.186  42.881  21.834  1.00  0.00           C  
ATOM   3131  C   ALA A1795      32.600  43.290  21.460  1.00  0.00           C  
ATOM   3132  O   ALA A1795      32.830  44.363  20.904  1.00  0.00           O  
ATOM   3133  CB  ALA A1795      30.783  43.566  23.120  1.00  0.00           C  
ATOM   3134  H   ALA A1795      30.834  41.036  22.808  1.00  0.00           H  
ATOM   3135  N   PHE A1796      33.547  42.472  21.850  1.00  0.00           N  
ATOM   3136  CA  PHE A1796      34.930  42.723  21.576  1.00  0.00           C  
ATOM   3137  C   PHE A1796      35.191  42.801  20.078  1.00  0.00           C  
ATOM   3138  O   PHE A1796      35.319  41.791  19.430  1.00  0.00           O  
ATOM   3139  CB  PHE A1796      35.690  41.583  22.210  1.00  0.00           C  
ATOM   3140  CG  PHE A1796      37.118  41.603  21.953  1.00  0.00           C  
ATOM   3141  CD1 PHE A1796      37.602  41.475  20.677  1.00  0.00           C  
ATOM   3142  CD2 PHE A1796      37.990  41.681  22.992  1.00  0.00           C  
ATOM   3143  CE1 PHE A1796      38.901  41.415  20.439  1.00  0.00           C  
ATOM   3144  CE2 PHE A1796      39.331  41.621  22.763  1.00  0.00           C  
ATOM   3145  CZ  PHE A1796      39.793  41.485  21.484  1.00  0.00           C  
ATOM   3146  H   PHE A1796      33.310  41.646  22.313  1.00  0.00           H  
ATOM   3147  N   THR A1797      35.248  43.990  19.513  1.00  0.00           N  
ATOM   3148  CA  THR A1797      35.528  44.102  18.089  1.00  0.00           C  
ATOM   3149  C   THR A1797      36.899  44.755  18.026  1.00  0.00           C  
ATOM   3150  O   THR A1797      37.307  45.392  18.999  1.00  0.00           O  
ATOM   3151  CB  THR A1797      34.478  44.921  17.372  1.00  0.00           C  
ATOM   3152  OG1 THR A1797      34.489  46.246  17.882  1.00  0.00           O  
ATOM   3153  CG2 THR A1797      33.093  44.322  17.581  1.00  0.00           C  
ATOM   3154  H   THR A1797      35.074  44.808  20.037  1.00  0.00           H  
ATOM   3155  HG1 THR A1797      33.825  46.777  17.441  1.00  0.00           H  
ATOM   3156  N   ARG A1798      37.620  44.597  16.914  1.00  0.00           N  
ATOM   3157  CA  ARG A1798      38.991  45.128  16.800  1.00  0.00           C  
ATOM   3158  C   ARG A1798      39.245  45.897  15.504  1.00  0.00           C  
ATOM   3159  O   ARG A1798      40.202  45.649  14.795  1.00  0.00           O  
ATOM   3160  CB  ARG A1798      39.977  43.951  16.971  1.00  0.00           C  
ATOM   3161  CG  ARG A1798      41.478  44.243  16.816  1.00  0.00           C  
ATOM   3162  CD  ARG A1798      42.296  42.977  17.138  1.00  0.00           C  
ATOM   3163  NE  ARG A1798      43.743  43.174  17.000  1.00  0.00           N  
ATOM   3164  CZ  ARG A1798      44.647  42.789  17.904  1.00  0.00           C  
ATOM   3165  NH1 ARG A1798      44.246  42.185  19.016  1.00  0.00           N  
ATOM   3166  NH2 ARG A1798      45.953  42.991  17.694  1.00  0.00           N  
ATOM   3167  H   ARG A1798      37.246  44.105  16.161  1.00  0.00           H  
ATOM   3168 HE   ARG A1798      44.067  43.601  16.183  1.00  0.00           H  
ATOM   3169 HH11 ARG A1798      43.280  42.032  19.190  1.00  0.00           H  
ATOM   3170 HH12 ARG A1798      44.928  41.910  19.703  1.00  0.00           H  
ATOM   3171 HH21 ARG A1798      46.623  42.705  18.369  1.00  0.00           H  
ATOM   3172 HH22 ARG A1798      46.256  43.428  16.840  1.00  0.00           H  
ATOM   3173  N   GLU A1799      38.379  46.855  15.221  1.00  0.00           N  
ATOM   3174  CA  GLU A1799      38.477  47.646  14.018  1.00  0.00           C  
ATOM   3175  C   GLU A1799      39.791  48.345  13.852  1.00  0.00           C  
ATOM   3176  O   GLU A1799      40.443  48.655  14.826  1.00  0.00           O  
ATOM   3177  CB  GLU A1799      37.403  48.700  14.021  1.00  0.00           C  
ATOM   3178  CG  GLU A1799      37.621  49.778  15.034  1.00  0.00           C  
ATOM   3179  CD  GLU A1799      36.506  50.777  14.979  1.00  0.00           C  
ATOM   3180  OE1 GLU A1799      35.355  50.369  15.274  1.00  0.00           O  
ATOM   3181  OE2 GLU A1799      36.772  51.947  14.599  1.00  0.00           O  
ATOM   3182  H   GLU A1799      37.678  47.062  15.859  1.00  0.00           H  
ATOM   3183  N   GLU A1800      40.124  48.646  12.600  1.00  0.00           N  
ATOM   3184  CA  GLU A1800      41.351  49.346  12.228  1.00  0.00           C  
ATOM   3185  C   GLU A1800      40.941  50.804  12.006  1.00  0.00           C  
ATOM   3186  O   GLU A1800      39.760  51.076  11.730  1.00  0.00           O  
ATOM   3187  CB  GLU A1800      41.903  48.733  10.933  1.00  0.00           C  
ATOM   3188  CG  GLU A1800      43.396  48.421  10.942  1.00  0.00           C  
ATOM   3189  CD  GLU A1800      44.231  49.368  10.064  1.00  0.00           C  
ATOM   3190  OE1 GLU A1800      43.723  50.447   9.663  1.00  0.00           O  
ATOM   3191  OE2 GLU A1800      45.408  49.026   9.777  1.00  0.00           O  
ATOM   3192  H   GLU A1800      39.499  48.396  11.881  1.00  0.00           H  
ATOM   3193  N   LEU A1801      41.873  51.745  12.154  1.00  0.00           N  
ATOM   3194  CA  LEU A1801      41.550  53.167  11.967  1.00  0.00           C  
ATOM   3195  C   LEU A1801      42.529  53.953  11.072  1.00  0.00           C  
ATOM   3196  O   LEU A1801      43.747  53.753  11.168  1.00  0.00           O  
ATOM   3197  CB  LEU A1801      41.364  53.845  13.329  1.00  0.00           C  
ATOM   3198  CG  LEU A1801      42.430  53.618  14.391  1.00  0.00           C  
ATOM   3199  CD1 LEU A1801      43.444  54.693  14.300  1.00  0.00           C  
ATOM   3200  CD2 LEU A1801      41.792  53.625  15.760  1.00  0.00           C  
ATOM   3201  H   LEU A1801      42.754  51.488  12.326  1.00  0.00           H  
ATOM   3202  N   PRO A1802      42.003  54.873  10.211  1.00  0.00           N  
ATOM   3203  CA  PRO A1802      42.677  55.749   9.246  1.00  0.00           C  
ATOM   3204  C   PRO A1802      44.048  56.206   9.686  1.00  0.00           C  
ATOM   3205  O   PRO A1802      44.898  56.523   8.866  1.00  0.00           O  
ATOM   3206  CB  PRO A1802      41.710  56.918   9.109  1.00  0.00           C  
ATOM   3207  CG  PRO A1802      41.146  57.021  10.443  1.00  0.00           C  
ATOM   3208  CD  PRO A1802      40.818  55.573  10.732  1.00  0.00           C  
ATOM   3209  N   ASN A1803      44.309  56.148  10.976  1.00  0.00           N  
ATOM   3210  CA  ASN A1803      45.627  56.509  11.455  1.00  0.00           C  
ATOM   3211  C   ASN A1803      46.528  55.326  11.066  1.00  0.00           C  
ATOM   3212  O   ASN A1803      47.675  55.236  11.503  1.00  0.00           O  
ATOM   3213  CB  ASN A1803      45.614  56.695  12.984  1.00  0.00           C  
ATOM   3214  CG  ASN A1803      44.391  57.499  13.483  1.00  0.00           C  
ATOM   3215  OD1 ASN A1803      43.377  57.613  12.782  1.00  0.00           O  
ATOM   3216  ND2 ASN A1803      44.471  58.001  14.718  1.00  0.00           N  
ATOM   3217  H   ASN A1803      43.611  55.909  11.612  1.00  0.00           H  
ATOM   3218 HD21 ASN A1803      45.274  57.841  15.255  1.00  0.00           H  
ATOM   3219 HD22 ASN A1803      43.705  58.513  15.044  1.00  0.00           H  
ATOM   3220  N   GLY A1804      45.988  54.408  10.258  1.00  0.00           N  
ATOM   3221  CA  GLY A1804      46.717  53.234   9.823  1.00  0.00           C  
ATOM   3222  C   GLY A1804      46.992  52.307  10.987  1.00  0.00           C  
ATOM   3223  O   GLY A1804      47.733  51.333  10.867  1.00  0.00           O  
ATOM   3224  H   GLY A1804      45.090  54.471   9.979  1.00  0.00           H  
ATOM   3225  N   GLU A1805      46.381  52.624  12.121  1.00  0.00           N  
ATOM   3226  CA  GLU A1805      46.543  51.855  13.343  1.00  0.00           C  
ATOM   3227  C   GLU A1805      45.272  51.132  13.665  1.00  0.00           C  
ATOM   3228  O   GLU A1805      44.312  51.210  12.917  1.00  0.00           O  
ATOM   3229  CB  GLU A1805      46.867  52.786  14.511  1.00  0.00           C  
ATOM   3230  CG  GLU A1805      48.106  53.620  14.301  1.00  0.00           C  
ATOM   3231  CD  GLU A1805      49.214  52.810  13.647  1.00  0.00           C  
ATOM   3232  OE1 GLU A1805      49.730  51.863  14.296  1.00  0.00           O  
ATOM   3233  OE2 GLU A1805      49.532  53.104  12.468  1.00  0.00           O  
ATOM   3234  H   GLU A1805      45.770  53.382  12.128  1.00  0.00           H  
ATOM   3235  N   GLU A1806      45.269  50.438  14.798  1.00  0.00           N  
ATOM   3236  CA  GLU A1806      44.092  49.711  15.249  1.00  0.00           C  
ATOM   3237  C   GLU A1806      43.782  50.020  16.717  1.00  0.00           C  
ATOM   3238  O   GLU A1806      44.669  50.409  17.488  1.00  0.00           O  
ATOM   3239  CB  GLU A1806      44.250  48.195  15.053  1.00  0.00           C  
ATOM   3240  CG  GLU A1806      45.165  47.533  16.052  1.00  0.00           C  
ATOM   3241  CD  GLU A1806      45.105  46.009  16.029  1.00  0.00           C  
ATOM   3242  OE1 GLU A1806      44.327  45.429  15.234  1.00  0.00           O  
ATOM   3243  OE2 GLU A1806      45.855  45.392  16.820  1.00  0.00           O  
ATOM   3244  H   GLU A1806      46.083  50.412  15.354  1.00  0.00           H  
ATOM   3245  N   ARG A1807      42.504  49.855  17.058  1.00  0.00           N  
ATOM   3246  CA  ARG A1807      41.951  50.066  18.390  1.00  0.00           C  
ATOM   3247  C   ARG A1807      41.071  48.878  18.686  1.00  0.00           C  
ATOM   3248  O   ARG A1807      40.396  48.384  17.799  1.00  0.00           O  
ATOM   3249  CB  ARG A1807      41.050  51.288  18.385  1.00  0.00           C  
ATOM   3250  CG  ARG A1807      39.664  51.110  17.739  1.00  0.00           C  
ATOM   3251  CD  ARG A1807      38.771  52.331  18.090  1.00  0.00           C  
ATOM   3252  NE  ARG A1807      37.393  52.342  17.586  1.00  0.00           N  
ATOM   3253  CZ  ARG A1807      36.340  52.777  18.285  1.00  0.00           C  
ATOM   3254  NH1 ARG A1807      36.470  53.226  19.518  1.00  0.00           N  
ATOM   3255  NH2 ARG A1807      35.142  52.786  17.751  1.00  0.00           N  
ATOM   3256  H   ARG A1807      41.878  49.533  16.356  1.00  0.00           H  
ATOM   3257 HE   ARG A1807      37.239  52.023  16.684  1.00  0.00           H  
ATOM   3258 HH11 ARG A1807      37.367  53.236  19.959  1.00  0.00           H  
ATOM   3259 HH12 ARG A1807      35.663  53.535  20.026  1.00  0.00           H  
ATOM   3260 HH21 ARG A1807      34.360  53.110  18.278  1.00  0.00           H  
ATOM   3261 HH22 ARG A1807      35.016  52.472  16.808  1.00  0.00           H  
ATOM   3262  N   ILE A1808      41.107  48.379  19.905  1.00  0.00           N  
ATOM   3263  CA  ILE A1808      40.241  47.264  20.269  1.00  0.00           C  
ATOM   3264  C   ILE A1808      39.075  48.040  20.848  1.00  0.00           C  
ATOM   3265  O   ILE A1808      39.293  49.011  21.575  1.00  0.00           O  
ATOM   3266  CB  ILE A1808      40.858  46.371  21.378  1.00  0.00           C  
ATOM   3267  CG1 ILE A1808      42.381  46.387  21.314  1.00  0.00           C  
ATOM   3268  CG2 ILE A1808      40.461  44.953  21.193  1.00  0.00           C  
ATOM   3269  CD1 ILE A1808      43.005  47.637  21.923  1.00  0.00           C  
ATOM   3270  H   ILE A1808      41.662  48.810  20.569  1.00  0.00           H  
ATOM   3271  N   VAL A1809      37.850  47.678  20.508  1.00  0.00           N  
ATOM   3272  CA  VAL A1809      36.705  48.422  21.030  1.00  0.00           C  
ATOM   3273  C   VAL A1809      35.601  47.520  21.583  1.00  0.00           C  
ATOM   3274  O   VAL A1809      34.922  46.864  20.796  1.00  0.00           O  
ATOM   3275  CB  VAL A1809      36.035  49.300  19.932  1.00  0.00           C  
ATOM   3276  CG1 VAL A1809      35.300  50.475  20.556  1.00  0.00           C  
ATOM   3277  CG2 VAL A1809      37.045  49.770  18.974  1.00  0.00           C  
ATOM   3278  H   VAL A1809      37.700  46.950  19.893  1.00  0.00           H  
ATOM   3279  N   LEU A1810      35.438  47.435  22.912  1.00  0.00           N  
ATOM   3280  CA  LEU A1810      34.339  46.643  23.473  1.00  0.00           C  
ATOM   3281  C   LEU A1810      33.086  47.485  23.136  1.00  0.00           C  
ATOM   3282  O   LEU A1810      33.001  48.676  23.465  1.00  0.00           O  
ATOM   3283  CB  LEU A1810      34.483  46.440  24.996  1.00  0.00           C  
ATOM   3284  CG  LEU A1810      35.183  45.279  25.722  1.00  0.00           C  
ATOM   3285  CD1 LEU A1810      34.240  44.689  26.722  1.00  0.00           C  
ATOM   3286  CD2 LEU A1810      35.654  44.202  24.823  1.00  0.00           C  
ATOM   3287  H   LEU A1810      36.037  47.937  23.510  1.00  0.00           H  
ATOM   3288  N   LYS A1811      32.175  46.900  22.370  1.00  0.00           N  
ATOM   3289  CA  LYS A1811      30.960  47.594  21.986  1.00  0.00           C  
ATOM   3290  C   LYS A1811      29.756  46.998  22.706  1.00  0.00           C  
ATOM   3291  O   LYS A1811      28.862  46.426  22.057  1.00  0.00           O  
ATOM   3292  CB  LYS A1811      30.760  47.520  20.477  1.00  0.00           C  
ATOM   3293  CG  LYS A1811      31.619  48.488  19.705  1.00  0.00           C  
ATOM   3294  CD  LYS A1811      31.816  48.001  18.284  1.00  0.00           C  
ATOM   3295  CE  LYS A1811      31.443  49.066  17.235  1.00  0.00           C  
ATOM   3296  NZ  LYS A1811      30.026  48.988  16.702  1.00  0.00           N  
ATOM   3297  H   LYS A1811      32.339  45.987  22.042  1.00  0.00           H  
ATOM   3298  HZ1 LYS A1811      29.938  48.186  16.058  1.00  0.00           H  
ATOM   3299  HZ2 LYS A1811      29.371  48.867  17.507  1.00  0.00           H  
ATOM   3300  HZ3 LYS A1811      29.797  49.872  16.206  1.00  0.00           H  
ATOM   3301  N   LEU A1812      29.759  47.093  24.048  1.00  0.00           N  
ATOM   3302  CA  LEU A1812      28.670  46.574  24.905  1.00  0.00           C  
ATOM   3303  C   LEU A1812      27.407  47.406  24.726  1.00  0.00           C  
ATOM   3304  O   LEU A1812      27.481  48.585  24.369  1.00  0.00           O  
ATOM   3305  CB  LEU A1812      29.041  46.660  26.389  1.00  0.00           C  
ATOM   3306  CG  LEU A1812      30.352  46.081  26.874  1.00  0.00           C  
ATOM   3307  CD1 LEU A1812      30.578  46.364  28.320  1.00  0.00           C  
ATOM   3308  CD2 LEU A1812      30.286  44.644  26.687  1.00  0.00           C  
ATOM   3309  H   LEU A1812      30.502  47.584  24.472  1.00  0.00           H  
ATOM   3310  N   LYS A1813      26.245  46.816  24.989  1.00  0.00           N  
ATOM   3311  CA  LYS A1813      25.017  47.589  24.884  1.00  0.00           C  
ATOM   3312  C   LYS A1813      25.237  48.646  25.942  1.00  0.00           C  
ATOM   3313  O   LYS A1813      25.415  48.307  27.088  1.00  0.00           O  
ATOM   3314  CB  LYS A1813      23.808  46.742  25.256  1.00  0.00           C  
ATOM   3315  CG  LYS A1813      22.464  47.432  25.034  1.00  0.00           C  
ATOM   3316  CD  LYS A1813      21.337  46.668  25.721  1.00  0.00           C  
ATOM   3317  CE  LYS A1813      19.957  47.249  25.480  1.00  0.00           C  
ATOM   3318  NZ  LYS A1813      19.517  46.999  24.091  1.00  0.00           N  
ATOM   3319  H   LYS A1813      26.224  45.874  25.236  1.00  0.00           H  
ATOM   3320  HZ1 LYS A1813      20.037  47.620  23.437  1.00  0.00           H  
ATOM   3321  HZ2 LYS A1813      19.718  46.003  23.843  1.00  0.00           H  
ATOM   3322  HZ3 LYS A1813      18.499  47.173  24.005  1.00  0.00           H  
ATOM   3323  N   PRO A1814      25.358  49.919  25.552  1.00  0.00           N  
ATOM   3324  CA  PRO A1814      25.583  51.037  26.465  1.00  0.00           C  
ATOM   3325  C   PRO A1814      24.992  50.817  27.833  1.00  0.00           C  
ATOM   3326  O   PRO A1814      25.719  50.802  28.802  1.00  0.00           O  
ATOM   3327  CB  PRO A1814      24.936  52.210  25.741  1.00  0.00           C  
ATOM   3328  CG  PRO A1814      23.851  51.580  24.960  1.00  0.00           C  
ATOM   3329  CD  PRO A1814      24.497  50.330  24.433  1.00  0.00           C  
ATOM   3330  N   GLN A1815      23.702  50.518  27.898  1.00  0.00           N  
ATOM   3331  CA  GLN A1815      23.049  50.308  29.175  1.00  0.00           C  
ATOM   3332  C   GLN A1815      23.687  49.262  30.060  1.00  0.00           C  
ATOM   3333  O   GLN A1815      23.304  49.170  31.217  1.00  0.00           O  
ATOM   3334  CB  GLN A1815      21.574  49.963  29.003  1.00  0.00           C  
ATOM   3335  CG  GLN A1815      20.719  51.071  28.443  1.00  0.00           C  
ATOM   3336  CD  GLN A1815      20.710  51.067  26.939  1.00  0.00           C  
ATOM   3337  OE1 GLN A1815      21.619  50.533  26.316  1.00  0.00           O  
ATOM   3338  NE2 GLN A1815      19.663  51.624  26.342  1.00  0.00           N  
ATOM   3339  H   GLN A1815      23.204  50.390  27.077  1.00  0.00           H  
ATOM   3340 HE21 GLN A1815      18.940  52.020  26.880  1.00  0.00           H  
ATOM   3341 HE22 GLN A1815      19.655  51.643  25.367  1.00  0.00           H  
ATOM   3342  N   LEU A1816      24.602  48.451  29.537  1.00  0.00           N  
ATOM   3343  CA  LEU A1816      25.252  47.415  30.332  1.00  0.00           C  
ATOM   3344  C   LEU A1816      26.745  47.661  30.474  1.00  0.00           C  
ATOM   3345  O   LEU A1816      27.471  46.830  31.018  1.00  0.00           O  
ATOM   3346  CB  LEU A1816      25.092  46.047  29.690  1.00  0.00           C  
ATOM   3347  CG  LEU A1816      23.780  45.552  29.134  1.00  0.00           C  
ATOM   3348  CD1 LEU A1816      24.037  44.126  28.751  1.00  0.00           C  
ATOM   3349  CD2 LEU A1816      22.655  45.641  30.132  1.00  0.00           C  
ATOM   3350  H   LEU A1816      24.814  48.562  28.649  1.00  0.00           H  
ATOM   3351  N   ALA A1817      27.249  48.733  29.890  1.00  0.00           N  
ATOM   3352  CA  ALA A1817      28.673  49.008  30.008  1.00  0.00           C  
ATOM   3353  C   ALA A1817      29.070  49.256  31.480  1.00  0.00           C  
ATOM   3354  O   ALA A1817      28.259  49.774  32.257  1.00  0.00           O  
ATOM   3355  CB  ALA A1817      28.993  50.219  29.187  1.00  0.00           C  
ATOM   3356  H   ALA A1817      26.658  49.357  29.422  1.00  0.00           H  
ATOM   3357  N   PRO A1818      30.295  48.873  31.896  1.00  0.00           N  
ATOM   3358  CA  PRO A1818      30.663  49.133  33.291  1.00  0.00           C  
ATOM   3359  C   PRO A1818      30.509  50.617  33.651  1.00  0.00           C  
ATOM   3360  O   PRO A1818      30.083  50.920  34.753  1.00  0.00           O  
ATOM   3361  CB  PRO A1818      32.109  48.700  33.330  1.00  0.00           C  
ATOM   3362  CG  PRO A1818      32.064  47.490  32.550  1.00  0.00           C  
ATOM   3363  CD  PRO A1818      31.224  47.883  31.334  1.00  0.00           C  
ATOM   3364  N   ILE A1819      30.869  51.534  32.740  1.00  0.00           N  
ATOM   3365  CA  ILE A1819      30.695  52.985  32.950  1.00  0.00           C  
ATOM   3366  C   ILE A1819      29.895  53.618  31.776  1.00  0.00           C  
ATOM   3367  O   ILE A1819      30.199  53.366  30.625  1.00  0.00           O  
ATOM   3368  CB  ILE A1819      32.012  53.649  32.985  1.00  0.00           C  
ATOM   3369  CG1 ILE A1819      32.910  52.899  33.930  1.00  0.00           C  
ATOM   3370  CG2 ILE A1819      31.858  55.096  33.367  1.00  0.00           C  
ATOM   3371  CD1 ILE A1819      34.329  53.252  33.691  1.00  0.00           C  
ATOM   3372  H   ILE A1819      31.252  51.242  31.890  1.00  0.00           H  
ATOM   3373  N   LYS A1820      28.863  54.406  32.051  1.00  0.00           N  
ATOM   3374  CA  LYS A1820      28.097  55.033  30.992  1.00  0.00           C  
ATOM   3375  C   LYS A1820      28.868  56.202  30.435  1.00  0.00           C  
ATOM   3376  O   LYS A1820      29.218  56.205  29.262  1.00  0.00           O  
ATOM   3377  CB  LYS A1820      26.799  55.536  31.534  1.00  0.00           C  
ATOM   3378  CG  LYS A1820      25.675  54.577  31.374  1.00  0.00           C  
ATOM   3379  CD  LYS A1820      25.846  53.334  32.163  1.00  0.00           C  
ATOM   3380  CE  LYS A1820      24.592  52.515  31.998  1.00  0.00           C  
ATOM   3381  NZ  LYS A1820      24.930  51.111  32.282  1.00  0.00           N  
ATOM   3382  H   LYS A1820      28.641  54.594  32.986  1.00  0.00           H  
ATOM   3383  HZ1 LYS A1820      25.459  50.710  31.489  1.00  0.00           H  
ATOM   3384  HZ2 LYS A1820      25.496  51.062  33.151  1.00  0.00           H  
ATOM   3385  HZ3 LYS A1820      24.045  50.571  32.419  1.00  0.00           H  
ATOM   3386  N   VAL A1821      29.090  57.224  31.261  1.00  0.00           N  
ATOM   3387  CA  VAL A1821      29.861  58.398  30.845  1.00  0.00           C  
ATOM   3388  C   VAL A1821      31.125  58.580  31.654  1.00  0.00           C  
ATOM   3389  O   VAL A1821      31.129  58.366  32.844  1.00  0.00           O  
ATOM   3390  CB  VAL A1821      29.082  59.636  30.980  1.00  0.00           C  
ATOM   3391  CG1 VAL A1821      29.977  60.793  30.799  1.00  0.00           C  
ATOM   3392  CG2 VAL A1821      28.018  59.646  29.966  1.00  0.00           C  
ATOM   3393  H   VAL A1821      28.769  57.166  32.191  1.00  0.00           H  
ATOM   3394  N   ALA A1822      32.201  58.989  31.011  1.00  0.00           N  
ATOM   3395  CA  ALA A1822      33.451  59.177  31.714  1.00  0.00           C  
ATOM   3396  C   ALA A1822      33.863  60.599  31.481  1.00  0.00           C  
ATOM   3397  O   ALA A1822      34.176  60.953  30.337  1.00  0.00           O  
ATOM   3398  CB  ALA A1822      34.520  58.240  31.190  1.00  0.00           C  
ATOM   3399  H   ALA A1822      32.153  59.173  30.057  1.00  0.00           H  
ATOM   3400  N   VAL A1830      33.790  61.409  32.552  1.00  0.00           N  
ATOM   3401  CA  VAL A1830      34.175  62.830  32.575  1.00  0.00           C  
ATOM   3402  C   VAL A1830      35.696  63.010  32.738  1.00  0.00           C  
ATOM   3403  O   VAL A1830      36.264  62.629  33.777  1.00  0.00           O  
ATOM   3404  CB  VAL A1830      33.506  63.519  33.701  1.00  0.00           C  
ATOM   3405  CG1 VAL A1830      33.933  64.902  33.702  1.00  0.00           C  
ATOM   3406  CG2 VAL A1830      32.020  63.439  33.540  1.00  0.00           C  
ATOM   3407  H   VAL A1830      33.490  61.015  33.401  1.00  0.00           H  
ATOM   3408  N   ILE A1831      36.340  63.599  31.727  1.00  0.00           N  
ATOM   3409  CA  ILE A1831      37.790  63.786  31.725  1.00  0.00           C  
ATOM   3410  C   ILE A1831      38.296  65.223  31.678  1.00  0.00           C  
ATOM   3411  O   ILE A1831      38.011  65.962  30.738  1.00  0.00           O  
ATOM   3412  CB  ILE A1831      38.442  63.029  30.543  1.00  0.00           C  
ATOM   3413  CG1 ILE A1831      38.412  61.526  30.790  1.00  0.00           C  
ATOM   3414  CG2 ILE A1831      39.881  63.491  30.311  1.00  0.00           C  
ATOM   3415  CD1 ILE A1831      38.872  60.722  29.590  1.00  0.00           C  
ATOM   3416  H   ILE A1831      35.828  63.924  30.971  1.00  0.00           H  
ATOM   3417  N   PRO A1832      39.075  65.626  32.690  1.00  0.00           N  
ATOM   3418  CA  PRO A1832      39.609  66.982  32.712  1.00  0.00           C  
ATOM   3419  C   PRO A1832      40.795  66.958  31.750  1.00  0.00           C  
ATOM   3420  O   PRO A1832      41.599  66.027  31.774  1.00  0.00           O  
ATOM   3421  CB  PRO A1832      40.069  67.112  34.147  1.00  0.00           C  
ATOM   3422  CG  PRO A1832      40.638  65.718  34.429  1.00  0.00           C  
ATOM   3423  CD  PRO A1832      39.543  64.857  33.862  1.00  0.00           C  
ATOM   3424  N   LEU A1833      40.929  67.967  30.909  1.00  0.00           N  
ATOM   3425  CA  LEU A1833      42.036  67.955  29.957  1.00  0.00           C  
ATOM   3426  C   LEU A1833      43.475  68.161  30.471  1.00  0.00           C  
ATOM   3427  O   LEU A1833      44.424  67.528  29.975  1.00  0.00           O  
ATOM   3428  CB  LEU A1833      41.724  68.819  28.735  1.00  0.00           C  
ATOM   3429  CG  LEU A1833      42.083  67.967  27.525  1.00  0.00           C  
ATOM   3430  CD1 LEU A1833      41.757  66.487  27.825  1.00  0.00           C  
ATOM   3431  CD2 LEU A1833      41.353  68.444  26.280  1.00  0.00           C  
ATOM   3432  H   LEU A1833      40.307  68.692  30.934  1.00  0.00           H  
ATOM   3433  N   VAL A1834      43.649  69.083  31.413  1.00  0.00           N  
ATOM   3434  CA  VAL A1834      44.952  69.300  32.006  1.00  0.00           C  
ATOM   3435  C   VAL A1834      44.674  68.939  33.453  1.00  0.00           C  
ATOM   3436  O   VAL A1834      43.710  69.443  34.027  1.00  0.00           O  
ATOM   3437  CB  VAL A1834      45.385  70.756  31.917  1.00  0.00           C  
ATOM   3438  CG1 VAL A1834      46.908  70.829  31.935  1.00  0.00           C  
ATOM   3439  CG2 VAL A1834      44.859  71.382  30.655  1.00  0.00           C  
ATOM   3440  H   VAL A1834      42.888  69.623  31.717  1.00  0.00           H  
ATOM   3441  N   LYS A1835      45.432  68.009  34.014  1.00  0.00           N  
ATOM   3442  CA  LYS A1835      45.215  67.599  35.403  1.00  0.00           C  
ATOM   3443  C   LYS A1835      45.728  68.672  36.349  1.00  0.00           C  
ATOM   3444  O   LYS A1835      45.566  68.580  37.567  1.00  0.00           O  
ATOM   3445  CB  LYS A1835      45.948  66.296  35.723  1.00  0.00           C  
ATOM   3446  CG  LYS A1835      45.532  65.075  34.898  1.00  0.00           C  
ATOM   3447  CD  LYS A1835      46.188  64.989  33.509  1.00  0.00           C  
ATOM   3448  CE  LYS A1835      47.657  65.472  33.549  1.00  0.00           C  
ATOM   3449  NZ  LYS A1835      47.832  66.963  33.220  1.00  0.00           N  
ATOM   3450  H   LYS A1835      46.093  67.585  33.469  1.00  0.00           H  
ATOM   3451  HZ1 LYS A1835      47.711  67.097  32.178  1.00  0.00           H  
ATOM   3452  HZ2 LYS A1835      47.148  67.521  33.715  1.00  0.00           H  
ATOM   3453  HZ3 LYS A1835      48.783  67.274  33.482  1.00  0.00           H  
ATOM   3454  N   ASN A1836      46.413  69.663  35.790  1.00  0.00           N  
ATOM   3455  CA  ASN A1836      46.956  70.726  36.624  1.00  0.00           C  
ATOM   3456  C   ASN A1836      45.866  71.659  37.148  1.00  0.00           C  
ATOM   3457  O   ASN A1836      45.461  71.542  38.303  1.00  0.00           O  
ATOM   3458  CB  ASN A1836      48.211  71.431  35.961  1.00  0.00           C  
ATOM   3459  CG  ASN A1836      47.888  72.593  34.927  1.00  0.00           C  
ATOM   3460  OD1 ASN A1836      46.824  72.665  34.320  1.00  0.00           O  
ATOM   3461  ND2 ASN A1836      48.881  73.437  34.697  1.00  0.00           N  
ATOM   3462  H   ASN A1836      46.559  69.681  34.829  1.00  0.00           H  
ATOM   3463 HD21 ASN A1836      49.733  73.313  35.165  1.00  0.00           H  
ATOM   3464 HD22 ASN A1836      48.708  74.164  34.073  1.00  0.00           H  
ATOM   3465  N   ARG A1837      45.306  72.471  36.265  1.00  0.00           N  
ATOM   3466  CA  ARG A1837      44.282  73.425  36.610  1.00  0.00           C  
ATOM   3467  C   ARG A1837      43.199  72.893  37.495  1.00  0.00           C  
ATOM   3468  O   ARG A1837      42.239  72.300  37.033  1.00  0.00           O  
ATOM   3469  CB  ARG A1837      43.671  74.021  35.362  1.00  0.00           C  
ATOM   3470  CG  ARG A1837      44.642  74.862  34.622  1.00  0.00           C  
ATOM   3471  CD  ARG A1837      45.227  75.961  35.495  1.00  0.00           C  
ATOM   3472  NE  ARG A1837      45.511  77.176  34.728  1.00  0.00           N  
ATOM   3473  CZ  ARG A1837      44.578  77.936  34.151  1.00  0.00           C  
ATOM   3474  NH1 ARG A1837      43.295  77.605  34.258  1.00  0.00           N  
ATOM   3475  NH2 ARG A1837      44.932  78.981  33.403  1.00  0.00           N  
ATOM   3476  H   ARG A1837      45.506  72.357  35.349  1.00  0.00           H  
ATOM   3477 HE   ARG A1837      46.447  77.454  34.640  1.00  0.00           H  
ATOM   3478 HH11 ARG A1837      43.036  76.780  34.768  1.00  0.00           H  
ATOM   3479 HH12 ARG A1837      42.604  78.147  33.816  1.00  0.00           H  
ATOM   3480 HH21 ARG A1837      44.233  79.546  32.971  1.00  0.00           H  
ATOM   3481 HH22 ARG A1837      45.901  79.202  33.279  1.00  0.00           H  
ATOM   3482  N   PRO A1838      43.313  73.162  38.788  1.00  0.00           N  
ATOM   3483  CA  PRO A1838      42.351  72.728  39.800  1.00  0.00           C  
ATOM   3484  C   PRO A1838      40.942  73.321  39.585  1.00  0.00           C  
ATOM   3485  O   PRO A1838      39.944  72.756  40.048  1.00  0.00           O  
ATOM   3486  CB  PRO A1838      42.987  73.230  41.086  1.00  0.00           C  
ATOM   3487  CG  PRO A1838      43.712  74.469  40.635  1.00  0.00           C  
ATOM   3488  CD  PRO A1838      44.371  73.985  39.390  1.00  0.00           C  
ATOM   3489  N   GLU A1839      40.855  74.449  38.890  1.00  0.00           N  
ATOM   3490  CA  GLU A1839      39.565  75.083  38.620  1.00  0.00           C  
ATOM   3491  C   GLU A1839      38.826  74.222  37.597  1.00  0.00           C  
ATOM   3492  O   GLU A1839      37.598  74.191  37.556  1.00  0.00           O  
ATOM   3493  CB  GLU A1839      39.777  76.489  38.056  1.00  0.00           C  
ATOM   3494  CG  GLU A1839      41.059  77.214  38.529  1.00  0.00           C  
ATOM   3495  CD  GLU A1839      42.268  76.980  37.598  1.00  0.00           C  
ATOM   3496  OE1 GLU A1839      42.876  75.887  37.633  1.00  0.00           O  
ATOM   3497  OE2 GLU A1839      42.620  77.907  36.828  1.00  0.00           O  
ATOM   3498  H   GLU A1839      41.660  74.844  38.582  1.00  0.00           H  
ATOM   3499  N   ILE A1840      39.616  73.564  36.750  1.00  0.00           N  
ATOM   3500  CA  ILE A1840      39.144  72.666  35.712  1.00  0.00           C  
ATOM   3501  C   ILE A1840      38.659  71.392  36.386  1.00  0.00           C  
ATOM   3502  O   ILE A1840      37.475  71.073  36.348  1.00  0.00           O  
ATOM   3503  CB  ILE A1840      40.309  72.299  34.739  1.00  0.00           C  
ATOM   3504  CG1 ILE A1840      40.577  73.425  33.750  1.00  0.00           C  
ATOM   3505  CG2 ILE A1840      40.023  71.010  33.987  1.00  0.00           C  
ATOM   3506  CD1 ILE A1840      41.676  73.113  32.783  1.00  0.00           C  
ATOM   3507  H   ILE A1840      40.583  73.664  36.840  1.00  0.00           H  
ATOM   3508  N   THR A1841      39.576  70.688  37.042  1.00  0.00           N  
ATOM   3509  CA  THR A1841      39.233  69.428  37.696  1.00  0.00           C  
ATOM   3510  C   THR A1841      37.980  69.548  38.542  1.00  0.00           C  
ATOM   3511  O   THR A1841      37.058  68.758  38.407  1.00  0.00           O  
ATOM   3512  CB  THR A1841      40.421  68.820  38.535  1.00  0.00           C  
ATOM   3513  OG1 THR A1841      40.561  69.492  39.798  1.00  0.00           O  
ATOM   3514  CG2 THR A1841      41.732  68.915  37.740  1.00  0.00           C  
ATOM   3515  H   THR A1841      40.494  71.024  37.093  1.00  0.00           H  
ATOM   3516  HG1 THR A1841      41.299  69.104  40.286  1.00  0.00           H  
ATOM   3517  N   GLU A1842      37.916  70.600  39.335  1.00  0.00           N  
ATOM   3518  CA  GLU A1842      36.781  70.824  40.198  1.00  0.00           C  
ATOM   3519  C   GLU A1842      35.529  70.837  39.338  1.00  0.00           C  
ATOM   3520  O   GLU A1842      34.553  70.155  39.638  1.00  0.00           O  
ATOM   3521  CB  GLU A1842      36.960  72.148  40.945  1.00  0.00           C  
ATOM   3522  CG  GLU A1842      36.088  72.305  42.185  1.00  0.00           C  
ATOM   3523  CD  GLU A1842      34.628  72.639  41.859  1.00  0.00           C  
ATOM   3524  OE1 GLU A1842      34.409  73.673  41.177  1.00  0.00           O  
ATOM   3525  OE2 GLU A1842      33.710  71.885  42.297  1.00  0.00           O  
ATOM   3526  H   GLU A1842      38.674  71.225  39.363  1.00  0.00           H  
ATOM   3527  N   TYR A1843      35.590  71.569  38.230  1.00  0.00           N  
ATOM   3528  CA  TYR A1843      34.467  71.679  37.305  1.00  0.00           C  
ATOM   3529  C   TYR A1843      34.100  70.282  36.884  1.00  0.00           C  
ATOM   3530  O   TYR A1843      32.934  69.928  36.896  1.00  0.00           O  
ATOM   3531  CB  TYR A1843      34.855  72.507  36.074  1.00  0.00           C  
ATOM   3532  CG  TYR A1843      33.676  72.856  35.225  1.00  0.00           C  
ATOM   3533  CD1 TYR A1843      32.968  71.873  34.578  1.00  0.00           C  
ATOM   3534  CD2 TYR A1843      33.192  74.151  35.173  1.00  0.00           C  
ATOM   3535  CE1 TYR A1843      31.792  72.148  33.913  1.00  0.00           C  
ATOM   3536  CE2 TYR A1843      32.011  74.452  34.507  1.00  0.00           C  
ATOM   3537  CZ  TYR A1843      31.304  73.436  33.883  1.00  0.00           C  
ATOM   3538  OH  TYR A1843      30.076  73.682  33.286  1.00  0.00           O  
ATOM   3539  H   TYR A1843      36.422  72.053  38.024  1.00  0.00           H  
ATOM   3540 HH   TYR A1843      29.874  74.607  33.349  1.00  0.00           H  
ATOM   3541  N   ALA A1844      35.119  69.499  36.534  1.00  0.00           N  
ATOM   3542  CA  ALA A1844      34.960  68.111  36.113  1.00  0.00           C  
ATOM   3543  C   ALA A1844      34.233  67.302  37.187  1.00  0.00           C  
ATOM   3544  O   ALA A1844      33.087  66.899  36.973  1.00  0.00           O  
ATOM   3545  CB  ALA A1844      36.332  67.483  35.795  1.00  0.00           C  
ATOM   3546  H   ALA A1844      36.020  69.863  36.586  1.00  0.00           H  
ATOM   3547  N   LYS A1845      34.872  67.115  38.346  1.00  0.00           N  
ATOM   3548  CA  LYS A1845      34.298  66.364  39.470  1.00  0.00           C  
ATOM   3549  C   LYS A1845      32.892  66.828  39.738  1.00  0.00           C  
ATOM   3550  O   LYS A1845      32.040  66.039  40.117  1.00  0.00           O  
ATOM   3551  CB  LYS A1845      35.111  66.567  40.751  1.00  0.00           C  
ATOM   3552  CG  LYS A1845      36.469  65.833  40.859  1.00  0.00           C  
ATOM   3553  CD  LYS A1845      37.189  66.174  42.207  1.00  0.00           C  
ATOM   3554  CE  LYS A1845      38.598  65.565  42.327  1.00  0.00           C  
ATOM   3555  NZ  LYS A1845      38.635  64.080  42.563  1.00  0.00           N  
ATOM   3556  H   LYS A1845      35.750  67.505  38.460  1.00  0.00           H  
ATOM   3557  HZ1 LYS A1845      38.367  63.869  43.542  1.00  0.00           H  
ATOM   3558  HZ2 LYS A1845      37.976  63.609  41.910  1.00  0.00           H  
ATOM   3559  HZ3 LYS A1845      39.601  63.726  42.385  1.00  0.00           H  
ATOM   3560  N   ARG A1847      32.663  68.110  39.497  1.00  0.00           N  
ATOM   3561  CA  ARG A1847      31.370  68.724  39.720  1.00  0.00           C  
ATOM   3562  C   ARG A1847      30.345  68.250  38.717  1.00  0.00           C  
ATOM   3563  O   ARG A1847      29.195  68.015  39.073  1.00  0.00           O  
ATOM   3564  CB  ARG A1847      31.501  70.249  39.670  1.00  0.00           C  
ATOM   3565  CG  ARG A1847      30.350  71.016  40.335  1.00  0.00           C  
ATOM   3566  CD  ARG A1847      30.832  72.310  41.026  1.00  0.00           C  
ATOM   3567  NE  ARG A1847      30.716  73.552  40.236  1.00  0.00           N  
ATOM   3568  CZ  ARG A1847      31.641  74.051  39.398  1.00  0.00           C  
ATOM   3569  NH1 ARG A1847      32.796  73.421  39.174  1.00  0.00           N  
ATOM   3570  NH2 ARG A1847      31.458  75.259  38.861  1.00  0.00           N  
ATOM   3571  H   ARG A1847      33.402  68.662  39.177  1.00  0.00           H  
ATOM   3572 HE   ARG A1847      29.881  74.058  40.323  1.00  0.00           H  
ATOM   3573 HH11 ARG A1847      33.001  72.565  39.639  1.00  0.00           H  
ATOM   3574 HH12 ARG A1847      33.471  73.827  38.550  1.00  0.00           H  
ATOM   3575 HH21 ARG A1847      32.140  75.638  38.234  1.00  0.00           H  
ATOM   3576 HH22 ARG A1847      30.633  75.782  39.075  1.00  0.00           H  
ATOM   3577  N   LEU A1848      30.769  68.112  37.461  1.00  0.00           N  
ATOM   3578  CA  LEU A1848      29.899  67.654  36.361  1.00  0.00           C  
ATOM   3579  C   LEU A1848      29.501  66.208  36.562  1.00  0.00           C  
ATOM   3580  O   LEU A1848      28.319  65.875  36.429  1.00  0.00           O  
ATOM   3581  CB  LEU A1848      30.599  67.805  35.006  1.00  0.00           C  
ATOM   3582  CG  LEU A1848      29.865  67.374  33.737  1.00  0.00           C  
ATOM   3583  CD1 LEU A1848      28.563  68.148  33.488  1.00  0.00           C  
ATOM   3584  CD2 LEU A1848      30.818  67.566  32.607  1.00  0.00           C  
ATOM   3585  H   LEU A1848      31.706  68.351  37.258  1.00  0.00           H  
ATOM   3586  N   LYS A1849      30.493  65.371  36.883  1.00  0.00           N  
ATOM   3587  CA  LYS A1849      30.264  63.964  37.149  1.00  0.00           C  
ATOM   3588  C   LYS A1849      29.046  63.838  38.014  1.00  0.00           C  
ATOM   3589  O   LYS A1849      28.190  63.007  37.746  1.00  0.00           O  
ATOM   3590  CB  LYS A1849      31.405  63.305  37.917  1.00  0.00           C  
ATOM   3591  CG  LYS A1849      30.959  61.969  38.500  1.00  0.00           C  
ATOM   3592  CD  LYS A1849      31.955  61.266  39.406  1.00  0.00           C  
ATOM   3593  CE  LYS A1849      31.245  60.698  40.666  1.00  0.00           C  
ATOM   3594  NZ  LYS A1849      30.984  61.761  41.753  1.00  0.00           N  
ATOM   3595  H   LYS A1849      31.407  65.732  36.953  1.00  0.00           H  
ATOM   3596  HZ1 LYS A1849      31.881  61.999  42.232  1.00  0.00           H  
ATOM   3597  HZ2 LYS A1849      30.597  62.622  41.311  1.00  0.00           H  
ATOM   3598  HZ3 LYS A1849      30.308  61.396  42.450  1.00  0.00           H  
ATOM   3599  N   ALA A1850      28.969  64.654  39.059  1.00  0.00           N  
ATOM   3600  CA  ALA A1850      27.826  64.631  39.968  1.00  0.00           C  
ATOM   3601  C   ALA A1850      26.485  64.850  39.262  1.00  0.00           C  
ATOM   3602  O   ALA A1850      25.567  64.011  39.328  1.00  0.00           O  
ATOM   3603  CB  ALA A1850      28.002  65.674  41.005  1.00  0.00           C  
ATOM   3604  H   ALA A1850      29.702  65.289  39.223  1.00  0.00           H  
ATOM   3605  N   ARG A1851      26.396  65.982  38.571  1.00  0.00           N  
ATOM   3606  CA  ARG A1851      25.192  66.378  37.851  1.00  0.00           C  
ATOM   3607  C   ARG A1851      24.719  65.272  36.971  1.00  0.00           C  
ATOM   3608  O   ARG A1851      23.524  65.038  36.897  1.00  0.00           O  
ATOM   3609  CB  ARG A1851      25.486  67.608  37.005  1.00  0.00           C  
ATOM   3610  CG  ARG A1851      24.281  68.364  36.424  1.00  0.00           C  
ATOM   3611  CD  ARG A1851      24.826  69.629  35.677  1.00  0.00           C  
ATOM   3612  NE  ARG A1851      23.813  70.419  34.975  1.00  0.00           N  
ATOM   3613  CZ  ARG A1851      23.332  70.131  33.765  1.00  0.00           C  
ATOM   3614  NH1 ARG A1851      23.777  69.059  33.105  1.00  0.00           N  
ATOM   3615  NH2 ARG A1851      22.377  70.895  33.228  1.00  0.00           N  
ATOM   3616  H   ARG A1851      27.181  66.578  38.545  1.00  0.00           H  
ATOM   3617 HE   ARG A1851      23.460  71.214  35.424  1.00  0.00           H  
ATOM   3618 HH11 ARG A1851      24.475  68.471  33.517  1.00  0.00           H  
ATOM   3619 HH12 ARG A1851      23.419  68.845  32.197  1.00  0.00           H  
ATOM   3620 HH21 ARG A1851      22.012  70.676  32.322  1.00  0.00           H  
ATOM   3621 HH22 ARG A1851      22.017  71.676  33.736  1.00  0.00           H  
ATOM   3622  N   LEU A1852      25.671  64.597  36.316  1.00  0.00           N  
ATOM   3623  CA  LEU A1852      25.385  63.489  35.393  1.00  0.00           C  
ATOM   3624  C   LEU A1852      24.953  62.218  36.089  1.00  0.00           C  
ATOM   3625  O   LEU A1852      23.998  61.567  35.643  1.00  0.00           O  
ATOM   3626  CB  LEU A1852      26.567  63.188  34.462  1.00  0.00           C  
ATOM   3627  CG  LEU A1852      26.928  64.323  33.505  1.00  0.00           C  
ATOM   3628  CD1 LEU A1852      28.210  63.940  32.789  1.00  0.00           C  
ATOM   3629  CD2 LEU A1852      25.790  64.640  32.542  1.00  0.00           C  
ATOM   3630  H   LEU A1852      26.610  64.847  36.456  1.00  0.00           H  
ATOM   3631  N   LEU A1853      25.635  61.839  37.167  1.00  0.00           N  
ATOM   3632  CA  LEU A1853      25.224  60.631  37.881  1.00  0.00           C  
ATOM   3633  C   LEU A1853      23.749  60.816  38.246  1.00  0.00           C  
ATOM   3634  O   LEU A1853      22.908  59.921  38.047  1.00  0.00           O  
ATOM   3635  CB  LEU A1853      26.079  60.412  39.130  1.00  0.00           C  
ATOM   3636  CG  LEU A1853      25.675  59.359  40.155  1.00  0.00           C  
ATOM   3637  CD1 LEU A1853      25.031  58.188  39.507  1.00  0.00           C  
ATOM   3638  CD2 LEU A1853      26.878  58.906  40.937  1.00  0.00           C  
ATOM   3639  H   LEU A1853      26.396  62.375  37.476  1.00  0.00           H  
ATOM   3640  N   ALA A1854      23.429  62.053  38.592  1.00  0.00           N  
ATOM   3641  CA  ALA A1854      22.086  62.404  38.988  1.00  0.00           C  
ATOM   3642  C   ALA A1854      21.015  62.027  37.995  1.00  0.00           C  
ATOM   3643  O   ALA A1854      19.894  61.737  38.396  1.00  0.00           O  
ATOM   3644  CB  ALA A1854      21.996  63.897  39.314  1.00  0.00           C  
ATOM   3645  H   ALA A1854      24.122  62.744  38.594  1.00  0.00           H  
ATOM   3646  N   LEU A1855      21.338  62.049  36.707  1.00  0.00           N  
ATOM   3647  CA  LEU A1855      20.344  61.713  35.693  1.00  0.00           C  
ATOM   3648  C   LEU A1855      19.934  60.279  35.895  1.00  0.00           C  
ATOM   3649  O   LEU A1855      18.843  59.862  35.481  1.00  0.00           O  
ATOM   3650  CB  LEU A1855      20.901  61.923  34.298  1.00  0.00           C  
ATOM   3651  CG  LEU A1855      21.269  63.369  34.016  1.00  0.00           C  
ATOM   3652  CD1 LEU A1855      21.932  63.471  32.660  1.00  0.00           C  
ATOM   3653  CD2 LEU A1855      20.021  64.214  34.069  1.00  0.00           C  
ATOM   3654  H   LEU A1855      22.239  62.308  36.444  1.00  0.00           H  
ATOM   3655  N   GLY A1856      20.820  59.543  36.558  1.00  0.00           N  
ATOM   3656  CA  GLY A1856      20.564  58.161  36.856  1.00  0.00           C  
ATOM   3657  C   GLY A1856      20.551  57.343  35.596  1.00  0.00           C  
ATOM   3658  O   GLY A1856      19.773  56.406  35.457  1.00  0.00           O  
ATOM   3659  H   GLY A1856      21.649  59.935  36.806  1.00  0.00           H  
ATOM   3660  N   LEU A1857      21.407  57.707  34.653  1.00  0.00           N  
ATOM   3661  CA  LEU A1857      21.475  56.968  33.407  1.00  0.00           C  
ATOM   3662  C   LEU A1857      22.424  55.824  33.635  1.00  0.00           C  
ATOM   3663  O   LEU A1857      22.482  54.878  32.844  1.00  0.00           O  
ATOM   3664  CB  LEU A1857      21.959  57.859  32.276  1.00  0.00           C  
ATOM   3665  CG  LEU A1857      20.992  59.023  32.050  1.00  0.00           C  
ATOM   3666  CD1 LEU A1857      21.624  59.964  31.064  1.00  0.00           C  
ATOM   3667  CD2 LEU A1857      19.593  58.580  31.592  1.00  0.00           C  
ATOM   3668  H   LEU A1857      21.972  58.468  34.796  1.00  0.00           H  
ATOM   3669  N   GLY A1860      23.131  55.885  34.754  1.00  0.00           N  
ATOM   3670  CA  GLY A1860      24.062  54.828  35.070  1.00  0.00           C  
ATOM   3671  C   GLY A1860      25.302  55.432  35.640  1.00  0.00           C  
ATOM   3672  O   GLY A1860      25.369  56.660  35.712  1.00  0.00           O  
ATOM   3673  H   GLY A1860      23.035  56.632  35.364  1.00  0.00           H  
ATOM   3674  N   ARG A1861      26.256  54.592  36.040  1.00  0.00           N  
ATOM   3675  CA  ARG A1861      27.496  55.069  36.628  1.00  0.00           C  
ATOM   3676  C   ARG A1861      28.215  56.032  35.700  1.00  0.00           C  
ATOM   3677  O   ARG A1861      28.185  55.872  34.484  1.00  0.00           O  
ATOM   3678  CB  ARG A1861      28.410  53.896  37.012  1.00  0.00           C  
ATOM   3679  CG  ARG A1861      29.896  54.250  37.073  1.00  0.00           C  
ATOM   3680  CD  ARG A1861      30.594  53.805  38.366  1.00  0.00           C  
ATOM   3681  NE  ARG A1861      32.051  53.720  38.173  1.00  0.00           N  
ATOM   3682  CZ  ARG A1861      32.941  53.448  39.126  1.00  0.00           C  
ATOM   3683  NH1 ARG A1861      32.532  53.228  40.358  1.00  0.00           N  
ATOM   3684  NH2 ARG A1861      34.245  53.434  38.858  1.00  0.00           N  
ATOM   3685  H   ARG A1861      26.129  53.623  35.910  1.00  0.00           H  
ATOM   3686 HE   ARG A1861      32.394  53.886  37.271  1.00  0.00           H  
ATOM   3687 HH11 ARG A1861      31.557  53.253  40.574  1.00  0.00           H  
ATOM   3688 HH12 ARG A1861      33.197  53.011  41.072  1.00  0.00           H  
ATOM   3689 HH21 ARG A1861      34.901  53.225  39.577  1.00  0.00           H  
ATOM   3690 HH22 ARG A1861      34.562  53.632  37.928  1.00  0.00           H  
ATOM   3691  N   VAL A1862      28.698  57.132  36.268  1.00  0.00           N  
ATOM   3692  CA  VAL A1862      29.480  58.098  35.507  1.00  0.00           C  
ATOM   3693  C   VAL A1862      30.808  58.017  36.214  1.00  0.00           C  
ATOM   3694  O   VAL A1862      30.857  57.651  37.376  1.00  0.00           O  
ATOM   3695  CB  VAL A1862      28.946  59.515  35.582  1.00  0.00           C  
ATOM   3696  CG1 VAL A1862      29.796  60.397  34.770  1.00  0.00           C  
ATOM   3697  CG2 VAL A1862      27.521  59.590  35.076  1.00  0.00           C  
ATOM   3698  H   VAL A1862      28.558  57.272  37.236  1.00  0.00           H  
ATOM   3699  N   LEU A1863      31.894  58.265  35.515  1.00  0.00           N  
ATOM   3700  CA  LEU A1863      33.183  58.160  36.146  1.00  0.00           C  
ATOM   3701  C   LEU A1863      34.022  59.405  35.966  1.00  0.00           C  
ATOM   3702  O   LEU A1863      34.047  59.977  34.882  1.00  0.00           O  
ATOM   3703  CB  LEU A1863      33.923  56.982  35.574  1.00  0.00           C  
ATOM   3704  CG  LEU A1863      35.179  56.805  36.400  1.00  0.00           C  
ATOM   3705  CD1 LEU A1863      34.763  56.390  37.794  1.00  0.00           C  
ATOM   3706  CD2 LEU A1863      36.106  55.778  35.786  1.00  0.00           C  
ATOM   3707  H   LEU A1863      31.819  58.542  34.588  1.00  0.00           H  
ATOM   3708  N   TYR A1864      34.703  59.844  37.018  1.00  0.00           N  
ATOM   3709  CA  TYR A1864      35.537  61.032  36.906  1.00  0.00           C  
ATOM   3710  C   TYR A1864      36.954  60.555  36.605  1.00  0.00           C  
ATOM   3711  O   TYR A1864      37.746  60.391  37.517  1.00  0.00           O  
ATOM   3712  CB  TYR A1864      35.468  61.839  38.212  1.00  0.00           C  
ATOM   3713  CG  TYR A1864      36.559  62.856  38.340  1.00  0.00           C  
ATOM   3714  CD1 TYR A1864      36.448  64.093  37.746  1.00  0.00           C  
ATOM   3715  CD2 TYR A1864      37.741  62.544  38.984  1.00  0.00           C  
ATOM   3716  CE1 TYR A1864      37.485  64.988  37.787  1.00  0.00           C  
ATOM   3717  CE2 TYR A1864      38.774  63.415  39.027  1.00  0.00           C  
ATOM   3718  CZ  TYR A1864      38.647  64.636  38.426  1.00  0.00           C  
ATOM   3719  OH  TYR A1864      39.687  65.516  38.464  1.00  0.00           O  
ATOM   3720  H   TYR A1864      34.654  59.371  37.865  1.00  0.00           H  
ATOM   3721 HH   TYR A1864      39.439  66.314  38.001  1.00  0.00           H  
ATOM   3722  N   GLU A1865      37.237  60.228  35.347  1.00  0.00           N  
ATOM   3723  CA  GLU A1865      38.563  59.723  34.971  1.00  0.00           C  
ATOM   3724  C   GLU A1865      39.575  60.839  34.969  1.00  0.00           C  
ATOM   3725  O   GLU A1865      39.432  61.782  34.208  1.00  0.00           O  
ATOM   3726  CB  GLU A1865      38.539  59.056  33.588  1.00  0.00           C  
ATOM   3727  CG  GLU A1865      39.822  58.285  33.196  1.00  0.00           C  
ATOM   3728  CD  GLU A1865      39.947  56.899  33.853  1.00  0.00           C  
ATOM   3729  OE1 GLU A1865      38.976  56.124  33.833  1.00  0.00           O  
ATOM   3730  OE2 GLU A1865      41.032  56.569  34.368  1.00  0.00           O  
ATOM   3731  H   GLU A1865      36.562  60.374  34.658  1.00  0.00           H  
ATOM   3732  N   ASP A1866      40.620  60.706  35.783  1.00  0.00           N  
ATOM   3733  CA  ASP A1866      41.630  61.749  35.877  1.00  0.00           C  
ATOM   3734  C   ASP A1866      42.977  61.267  35.427  1.00  0.00           C  
ATOM   3735  O   ASP A1866      43.969  61.877  35.771  1.00  0.00           O  
ATOM   3736  CB  ASP A1866      41.753  62.266  37.337  1.00  0.00           C  
ATOM   3737  CG  ASP A1866      42.326  61.227  38.309  1.00  0.00           C  
ATOM   3738  OD1 ASP A1866      42.907  60.219  37.865  1.00  0.00           O  
ATOM   3739  OD2 ASP A1866      42.193  61.436  39.540  1.00  0.00           O  
ATOM   3740  H   ASP A1866      40.693  59.915  36.367  1.00  0.00           H  
ATOM   3741  N   THR A1867      43.031  60.123  34.761  1.00  0.00           N  
ATOM   3742  CA  THR A1867      44.324  59.587  34.339  1.00  0.00           C  
ATOM   3743  C   THR A1867      45.053  60.152  33.121  1.00  0.00           C  
ATOM   3744  O   THR A1867      44.603  60.066  31.966  1.00  0.00           O  
ATOM   3745  CB  THR A1867      44.315  58.065  34.230  1.00  0.00           C  
ATOM   3746  OG1 THR A1867      43.556  57.520  35.317  1.00  0.00           O  
ATOM   3747  CG2 THR A1867      45.747  57.525  34.267  1.00  0.00           C  
ATOM   3748  H   THR A1867      42.208  59.649  34.581  1.00  0.00           H  
ATOM   3749  HG1 THR A1867      43.542  56.541  35.245  1.00  0.00           H  
ATOM   3750  N   GLY A1878      46.269  60.579  33.426  1.00  0.00           N  
ATOM   3751  CA  GLY A1878      47.182  61.166  32.474  1.00  0.00           C  
ATOM   3752  C   GLY A1878      46.657  61.575  31.130  1.00  0.00           C  
ATOM   3753  O   GLY A1878      45.696  62.335  30.991  1.00  0.00           O  
ATOM   3754  H   GLY A1878      46.592  60.430  34.334  1.00  0.00           H  
ATOM   3755  N   ASN A1879      47.386  61.067  30.127  1.00  0.00           N  
ATOM   3756  CA  ASN A1879      47.157  61.317  28.722  1.00  0.00           C  
ATOM   3757  C   ASN A1879      45.716  61.068  28.324  1.00  0.00           C  
ATOM   3758  O   ASN A1879      45.209  59.961  28.495  1.00  0.00           O  
ATOM   3759  CB  ASN A1879      48.074  60.413  27.910  1.00  0.00           C  
ATOM   3760  CG  ASN A1879      48.023  60.722  26.447  1.00  0.00           C  
ATOM   3761  OD1 ASN A1879      47.390  60.009  25.678  1.00  0.00           O  
ATOM   3762  ND2 ASN A1879      48.662  61.817  26.048  1.00  0.00           N  
ATOM   3763  H   ASN A1879      48.192  60.568  30.370  1.00  0.00           H  
ATOM   3764 HD21 ASN A1879      49.134  62.372  26.705  1.00  0.00           H  
ATOM   3765 HD22 ASN A1879      48.649  62.022  25.092  1.00  0.00           H  
ATOM   3766  N   ILE A1880      45.068  62.096  27.782  1.00  0.00           N  
ATOM   3767  CA  ILE A1880      43.664  61.997  27.348  1.00  0.00           C  
ATOM   3768  C   ILE A1880      43.583  60.936  26.265  1.00  0.00           C  
ATOM   3769  O   ILE A1880      42.563  60.247  26.143  1.00  0.00           O  
ATOM   3770  CB  ILE A1880      43.117  63.351  26.795  1.00  0.00           C  
ATOM   3771  CG1 ILE A1880      41.749  63.159  26.137  1.00  0.00           C  
ATOM   3772  CG2 ILE A1880      44.107  63.944  25.810  1.00  0.00           C  
ATOM   3773  CD1 ILE A1880      40.625  62.795  27.072  1.00  0.00           C  
ATOM   3774  H   ILE A1880      45.510  62.970  27.717  1.00  0.00           H  
ATOM   3775  N   GLY A1881      44.663  60.807  25.496  1.00  0.00           N  
ATOM   3776  CA  GLY A1881      44.706  59.814  24.444  1.00  0.00           C  
ATOM   3777  C   GLY A1881      44.646  58.465  25.108  1.00  0.00           C  
ATOM   3778  O   GLY A1881      43.989  57.544  24.639  1.00  0.00           O  
ATOM   3779  H   GLY A1881      45.423  61.386  25.639  1.00  0.00           H  
ATOM   3780  N   LYS A1882      45.296  58.381  26.254  1.00  0.00           N  
ATOM   3781  CA  LYS A1882      45.308  57.153  27.006  1.00  0.00           C  
ATOM   3782  C   LYS A1882      43.924  56.974  27.617  1.00  0.00           C  
ATOM   3783  O   LYS A1882      43.355  55.890  27.568  1.00  0.00           O  
ATOM   3784  CB  LYS A1882      46.384  57.236  28.105  1.00  0.00           C  
ATOM   3785  CG  LYS A1882      46.760  55.914  28.806  1.00  0.00           C  
ATOM   3786  CD  LYS A1882      45.847  55.575  30.015  1.00  0.00           C  
ATOM   3787  CE  LYS A1882      45.906  54.074  30.416  1.00  0.00           C  
ATOM   3788  NZ  LYS A1882      44.914  53.674  31.499  1.00  0.00           N  
ATOM   3789  H   LYS A1882      45.786  59.157  26.568  1.00  0.00           H  
ATOM   3790  HZ1 LYS A1882      45.227  54.042  32.421  1.00  0.00           H  
ATOM   3791  HZ2 LYS A1882      43.977  54.081  31.273  1.00  0.00           H  
ATOM   3792  HZ3 LYS A1882      44.836  52.641  31.545  1.00  0.00           H  
ATOM   3793  N   ALA A1883      43.373  58.047  28.165  1.00  0.00           N  
ATOM   3794  CA  ALA A1883      42.086  57.980  28.803  1.00  0.00           C  
ATOM   3795  C   ALA A1883      41.102  57.459  27.796  1.00  0.00           C  
ATOM   3796  O   ALA A1883      40.499  56.406  27.997  1.00  0.00           O  
ATOM   3797  CB  ALA A1883      41.684  59.332  29.313  1.00  0.00           C  
ATOM   3798  H   ALA A1883      43.835  58.893  28.148  1.00  0.00           H  
ATOM   3799  N   TYR A1884      40.974  58.169  26.690  1.00  0.00           N  
ATOM   3800  CA  TYR A1884      40.067  57.767  25.633  1.00  0.00           C  
ATOM   3801  C   TYR A1884      40.170  56.290  25.357  1.00  0.00           C  
ATOM   3802  O   TYR A1884      39.191  55.580  25.411  1.00  0.00           O  
ATOM   3803  CB  TYR A1884      40.392  58.503  24.347  1.00  0.00           C  
ATOM   3804  CG  TYR A1884      39.715  59.836  24.191  1.00  0.00           C  
ATOM   3805  CD1 TYR A1884      38.620  60.179  24.967  1.00  0.00           C  
ATOM   3806  CD2 TYR A1884      40.143  60.723  23.230  1.00  0.00           C  
ATOM   3807  CE1 TYR A1884      37.965  61.381  24.781  1.00  0.00           C  
ATOM   3808  CE2 TYR A1884      39.503  61.924  23.032  1.00  0.00           C  
ATOM   3809  CZ  TYR A1884      38.412  62.254  23.801  1.00  0.00           C  
ATOM   3810  OH  TYR A1884      37.769  63.457  23.582  1.00  0.00           O  
ATOM   3811  H   TYR A1884      41.490  58.961  26.600  1.00  0.00           H  
ATOM   3812 HH   TYR A1884      37.027  63.533  24.187  1.00  0.00           H  
ATOM   3813  N   ARG A1885      41.376  55.838  25.059  1.00  0.00           N  
ATOM   3814  CA  ARG A1885      41.639  54.437  24.770  1.00  0.00           C  
ATOM   3815  C   ARG A1885      41.138  53.519  25.867  1.00  0.00           C  
ATOM   3816  O   ARG A1885      40.296  52.662  25.612  1.00  0.00           O  
ATOM   3817  CB  ARG A1885      43.138  54.210  24.542  1.00  0.00           C  
ATOM   3818  CG  ARG A1885      43.529  52.755  24.322  1.00  0.00           C  
ATOM   3819  CD  ARG A1885      42.548  51.976  23.382  1.00  0.00           C  
ATOM   3820  NE  ARG A1885      41.865  52.847  22.410  1.00  0.00           N  
ATOM   3821  CZ  ARG A1885      41.004  52.443  21.476  1.00  0.00           C  
ATOM   3822  NH1 ARG A1885      40.693  51.155  21.339  1.00  0.00           N  
ATOM   3823  NH2 ARG A1885      40.425  53.353  20.702  1.00  0.00           N  
ATOM   3824  H   ARG A1885      42.125  56.473  25.049  1.00  0.00           H  
ATOM   3825 HE   ARG A1885      42.060  53.803  22.434  1.00  0.00           H  
ATOM   3826 HH11 ARG A1885      41.101  50.470  21.944  1.00  0.00           H  
ATOM   3827 HH12 ARG A1885      40.039  50.867  20.636  1.00  0.00           H  
ATOM   3828 HH21 ARG A1885      39.771  53.075  20.005  1.00  0.00           H  
ATOM   3829 HH22 ARG A1885      40.631  54.322  20.837  1.00  0.00           H  
ATOM   3830  N   ARG A1886      41.671  53.686  27.073  1.00  0.00           N  
ATOM   3831  CA  ARG A1886      41.265  52.891  28.219  1.00  0.00           C  
ATOM   3832  C   ARG A1886      39.762  52.650  28.189  1.00  0.00           C  
ATOM   3833  O   ARG A1886      39.284  51.524  28.322  1.00  0.00           O  
ATOM   3834  CB  ARG A1886      41.638  53.601  29.509  1.00  0.00           C  
ATOM   3835  CG  ARG A1886      41.132  52.910  30.743  1.00  0.00           C  
ATOM   3836  CD  ARG A1886      40.517  53.923  31.707  1.00  0.00           C  
ATOM   3837  NE  ARG A1886      39.814  53.271  32.816  1.00  0.00           N  
ATOM   3838  CZ  ARG A1886      40.369  52.944  33.984  1.00  0.00           C  
ATOM   3839  NH1 ARG A1886      41.649  53.215  34.223  1.00  0.00           N  
ATOM   3840  NH2 ARG A1886      39.656  52.292  34.898  1.00  0.00           N  
ATOM   3841  H   ARG A1886      42.341  54.380  27.189  1.00  0.00           H  
ATOM   3842 HE   ARG A1886      38.865  53.056  32.690  1.00  0.00           H  
ATOM   3843 HH11 ARG A1886      42.199  53.673  33.519  1.00  0.00           H  
ATOM   3844 HH12 ARG A1886      42.060  52.974  35.097  1.00  0.00           H  
ATOM   3845 HH21 ARG A1886      40.080  52.043  35.773  1.00  0.00           H  
ATOM   3846 HH22 ARG A1886      38.712  52.034  34.710  1.00  0.00           H  
ATOM   3847  N   HIS A1887      39.014  53.706  27.933  1.00  0.00           N  
ATOM   3848  CA  HIS A1887      37.576  53.582  27.886  1.00  0.00           C  
ATOM   3849  C   HIS A1887      36.975  52.732  26.788  1.00  0.00           C  
ATOM   3850  O   HIS A1887      36.035  52.018  27.063  1.00  0.00           O  
ATOM   3851  CB  HIS A1887      36.924  54.946  27.995  1.00  0.00           C  
ATOM   3852  CG  HIS A1887      37.059  55.531  29.359  1.00  0.00           C  
ATOM   3853  ND1 HIS A1887      36.331  55.060  30.431  1.00  0.00           N  
ATOM   3854  CD2 HIS A1887      37.928  56.438  29.866  1.00  0.00           C  
ATOM   3855  CE1 HIS A1887      36.752  55.644  31.535  1.00  0.00           C  
ATOM   3856  NE2 HIS A1887      37.722  56.485  31.221  1.00  0.00           N  
ATOM   3857  H   HIS A1887      39.450  54.568  27.742  1.00  0.00           H  
ATOM   3858  HD1 HIS A1887      35.626  54.380  30.380  1.00  0.00           H  
ATOM   3859  HE2 HIS A1887      38.207  57.054  31.849  1.00  0.00           H  
ATOM   3860  N   ASP A1888      37.505  52.759  25.570  1.00  0.00           N  
ATOM   3861  CA  ASP A1888      36.945  51.930  24.520  1.00  0.00           C  
ATOM   3862  C   ASP A1888      37.289  50.538  24.800  1.00  0.00           C  
ATOM   3863  O   ASP A1888      36.525  49.666  24.491  1.00  0.00           O  
ATOM   3864  CB  ASP A1888      37.478  52.291  23.174  1.00  0.00           C  
ATOM   3865  CG  ASP A1888      37.162  53.695  22.830  1.00  0.00           C  
ATOM   3866  OD1 ASP A1888      36.091  54.176  23.300  1.00  0.00           O  
ATOM   3867  OD2 ASP A1888      38.005  54.324  22.144  1.00  0.00           O  
ATOM   3868  H   ASP A1888      38.282  53.350  25.379  1.00  0.00           H  
ATOM   3869  N   GLU A1889      38.424  50.301  25.424  1.00  0.00           N  
ATOM   3870  CA  GLU A1889      38.756  48.922  25.735  1.00  0.00           C  
ATOM   3871  C   GLU A1889      37.809  48.344  26.780  1.00  0.00           C  
ATOM   3872  O   GLU A1889      37.602  47.140  26.808  1.00  0.00           O  
ATOM   3873  CB  GLU A1889      40.202  48.753  26.170  1.00  0.00           C  
ATOM   3874  CG  GLU A1889      41.161  48.640  25.010  1.00  0.00           C  
ATOM   3875  CD  GLU A1889      42.373  47.790  25.353  1.00  0.00           C  
ATOM   3876  OE1 GLU A1889      42.205  46.832  26.136  1.00  0.00           O  
ATOM   3877  OE2 GLU A1889      43.486  48.071  24.849  1.00  0.00           O  
ATOM   3878  H   GLU A1889      39.024  51.046  25.685  1.00  0.00           H  
ATOM   3879  N   VAL A1890      37.216  49.200  27.615  1.00  0.00           N  
ATOM   3880  CA  VAL A1890      36.267  48.755  28.636  1.00  0.00           C  
ATOM   3881  C   VAL A1890      34.839  49.120  28.222  1.00  0.00           C  
ATOM   3882  O   VAL A1890      33.923  49.207  29.053  1.00  0.00           O  
ATOM   3883  CB  VAL A1890      36.601  49.366  29.990  1.00  0.00           C  
ATOM   3884  CG1 VAL A1890      37.974  48.938  30.387  1.00  0.00           C  
ATOM   3885  CG2 VAL A1890      36.535  50.881  29.943  1.00  0.00           C  
ATOM   3886  H   VAL A1890      37.434  50.160  27.560  1.00  0.00           H  
ATOM   3887  N   GLY A1891      34.703  49.404  26.931  1.00  0.00           N  
ATOM   3888  CA  GLY A1891      33.437  49.742  26.314  1.00  0.00           C  
ATOM   3889  C   GLY A1891      32.488  50.732  26.924  1.00  0.00           C  
ATOM   3890  O   GLY A1891      31.307  50.444  26.938  1.00  0.00           O  
ATOM   3891  H   GLY A1891      35.504  49.425  26.365  1.00  0.00           H  
ATOM   3892  N   THR A1892      32.961  51.874  27.411  1.00  0.00           N  
ATOM   3893  CA  THR A1892      32.058  52.884  27.964  1.00  0.00           C  
ATOM   3894  C   THR A1892      31.533  53.728  26.817  1.00  0.00           C  
ATOM   3895  O   THR A1892      32.299  54.146  25.981  1.00  0.00           O  
ATOM   3896  CB  THR A1892      32.757  53.734  29.022  1.00  0.00           C  
ATOM   3897  OG1 THR A1892      33.962  54.281  28.498  1.00  0.00           O  
ATOM   3898  CG2 THR A1892      33.157  52.835  30.165  1.00  0.00           C  
ATOM   3899  H   THR A1892      33.921  52.068  27.362  1.00  0.00           H  
ATOM   3900  HG1 THR A1892      34.365  54.809  29.167  1.00  0.00           H  
ATOM   3901  N   PRO A1893      30.210  53.941  26.727  1.00  0.00           N  
ATOM   3902  CA  PRO A1893      29.616  54.743  25.635  1.00  0.00           C  
ATOM   3903  C   PRO A1893      29.938  56.248  25.391  1.00  0.00           C  
ATOM   3904  O   PRO A1893      29.975  56.694  24.237  1.00  0.00           O  
ATOM   3905  CB  PRO A1893      28.102  54.509  25.820  1.00  0.00           C  
ATOM   3906  CG  PRO A1893      27.963  54.068  27.244  1.00  0.00           C  
ATOM   3907  CD  PRO A1893      29.166  53.174  27.415  1.00  0.00           C  
ATOM   3908  N   PHE A1894      30.140  57.044  26.436  1.00  0.00           N  
ATOM   3909  CA  PHE A1894      30.419  58.446  26.204  1.00  0.00           C  
ATOM   3910  C   PHE A1894      31.457  59.020  27.105  1.00  0.00           C  
ATOM   3911  O   PHE A1894      31.332  58.912  28.317  1.00  0.00           O  
ATOM   3912  CB  PHE A1894      29.156  59.241  26.359  1.00  0.00           C  
ATOM   3913  CG  PHE A1894      28.121  58.872  25.377  1.00  0.00           C  
ATOM   3914  CD1 PHE A1894      28.179  59.352  24.082  1.00  0.00           C  
ATOM   3915  CD2 PHE A1894      27.077  58.037  25.734  1.00  0.00           C  
ATOM   3916  CE1 PHE A1894      27.201  59.008  23.150  1.00  0.00           C  
ATOM   3917  CE2 PHE A1894      26.097  57.685  24.816  1.00  0.00           C  
ATOM   3918  CZ  PHE A1894      26.160  58.174  23.520  1.00  0.00           C  
ATOM   3919  H   PHE A1894      30.105  56.689  27.356  1.00  0.00           H  
ATOM   3920  N   ALA A1895      32.441  59.688  26.497  1.00  0.00           N  
ATOM   3921  CA  ALA A1895      33.546  60.347  27.193  1.00  0.00           C  
ATOM   3922  C   ALA A1895      33.420  61.877  27.051  1.00  0.00           C  
ATOM   3923  O   ALA A1895      33.684  62.438  25.988  1.00  0.00           O  
ATOM   3924  CB  ALA A1895      34.869  59.879  26.617  1.00  0.00           C  
ATOM   3925  H   ALA A1895      32.426  59.734  25.508  1.00  0.00           H  
ATOM   3926  N   VAL A1896      32.952  62.546  28.100  1.00  0.00           N  
ATOM   3927  CA  VAL A1896      32.809  64.007  28.088  1.00  0.00           C  
ATOM   3928  C   VAL A1896      34.098  64.602  28.602  1.00  0.00           C  
ATOM   3929  O   VAL A1896      34.487  64.329  29.735  1.00  0.00           O  
ATOM   3930  CB  VAL A1896      31.710  64.483  29.044  1.00  0.00           C  
ATOM   3931  CG1 VAL A1896      31.492  65.942  28.894  1.00  0.00           C  
ATOM   3932  CG2 VAL A1896      30.439  63.779  28.763  1.00  0.00           C  
ATOM   3933  H   VAL A1896      32.722  62.041  28.911  1.00  0.00           H  
ATOM   3934  N   THR A1898      34.761  65.424  27.807  1.00  0.00           N  
ATOM   3935  CA  THR A1898      36.007  66.018  28.270  1.00  0.00           C  
ATOM   3936  C   THR A1898      35.901  67.505  28.596  1.00  0.00           C  
ATOM   3937  O   THR A1898      35.244  68.274  27.889  1.00  0.00           O  
ATOM   3938  CB  THR A1898      37.204  65.714  27.300  1.00  0.00           C  
ATOM   3939  OG1 THR A1898      38.427  66.100  27.927  1.00  0.00           O  
ATOM   3940  CG2 THR A1898      37.088  66.448  25.981  1.00  0.00           C  
ATOM   3941  H   THR A1898      34.408  65.641  26.936  1.00  0.00           H  
ATOM   3942  HG1 THR A1898      39.159  65.916  27.339  1.00  0.00           H  
ATOM   3943  N   VAL A1899      36.515  67.906  29.700  1.00  0.00           N  
ATOM   3944  CA  VAL A1899      36.493  69.297  30.108  1.00  0.00           C  
ATOM   3945  C   VAL A1899      37.854  69.980  29.953  1.00  0.00           C  
ATOM   3946  O   VAL A1899      38.829  69.534  30.527  1.00  0.00           O  
ATOM   3947  CB  VAL A1899      36.040  69.427  31.552  1.00  0.00           C  
ATOM   3948  CG1 VAL A1899      35.934  70.894  31.917  1.00  0.00           C  
ATOM   3949  CG2 VAL A1899      34.708  68.725  31.754  1.00  0.00           C  
ATOM   3950  H   VAL A1899      37.006  67.283  30.226  1.00  0.00           H  
ATOM   3951  N   ASP A1900      37.901  71.030  29.137  1.00  0.00           N  
ATOM   3952  CA  ASP A1900      39.107  71.816  28.880  1.00  0.00           C  
ATOM   3953  C   ASP A1900      38.892  73.202  29.516  1.00  0.00           C  
ATOM   3954  O   ASP A1900      37.868  73.439  30.172  1.00  0.00           O  
ATOM   3955  CB  ASP A1900      39.373  71.955  27.361  1.00  0.00           C  
ATOM   3956  CG  ASP A1900      38.163  72.547  26.566  1.00  0.00           C  
ATOM   3957  OD1 ASP A1900      37.646  73.645  26.878  1.00  0.00           O  
ATOM   3958  OD2 ASP A1900      37.733  71.911  25.584  1.00  0.00           O  
ATOM   3959  H   ASP A1900      37.075  71.311  28.693  1.00  0.00           H  
ATOM   3960  N   TYR A1901      39.830  74.120  29.278  1.00  0.00           N  
ATOM   3961  CA  TYR A1901      39.749  75.479  29.813  1.00  0.00           C  
ATOM   3962  C   TYR A1901      38.528  76.203  29.327  1.00  0.00           C  
ATOM   3963  O   TYR A1901      37.727  76.664  30.106  1.00  0.00           O  
ATOM   3964  CB  TYR A1901      40.958  76.288  29.398  1.00  0.00           C  
ATOM   3965  CG  TYR A1901      42.204  75.932  30.146  1.00  0.00           C  
ATOM   3966  CD1 TYR A1901      42.538  76.594  31.322  1.00  0.00           C  
ATOM   3967  CD2 TYR A1901      43.089  74.968  29.650  1.00  0.00           C  
ATOM   3968  CE1 TYR A1901      43.707  76.315  31.974  1.00  0.00           C  
ATOM   3969  CE2 TYR A1901      44.279  74.683  30.311  1.00  0.00           C  
ATOM   3970  CZ  TYR A1901      44.585  75.367  31.477  1.00  0.00           C  
ATOM   3971  OH  TYR A1901      45.786  75.122  32.113  1.00  0.00           O  
ATOM   3972  H   TYR A1901      40.607  73.865  28.737  1.00  0.00           H  
ATOM   3973 HH   TYR A1901      45.869  75.692  32.875  1.00  0.00           H  
ATOM   3974  N   ASP A1902      38.383  76.301  28.023  1.00  0.00           N  
ATOM   3975  CA  ASP A1902      37.241  76.979  27.444  1.00  0.00           C  
ATOM   3976  C   ASP A1902      35.953  76.730  28.220  1.00  0.00           C  
ATOM   3977  O   ASP A1902      35.204  77.654  28.511  1.00  0.00           O  
ATOM   3978  CB  ASP A1902      37.072  76.552  25.978  1.00  0.00           C  
ATOM   3979  CG  ASP A1902      38.239  77.003  25.085  1.00  0.00           C  
ATOM   3980  OD1 ASP A1902      38.150  78.132  24.544  1.00  0.00           O  
ATOM   3981  OD2 ASP A1902      39.226  76.231  24.915  1.00  0.00           O  
ATOM   3982  H   ASP A1902      39.055  75.898  27.436  1.00  0.00           H  
ATOM   3983  N   THR A1903      35.747  75.498  28.653  1.00  0.00           N  
ATOM   3984  CA  THR A1903      34.529  75.190  29.371  1.00  0.00           C  
ATOM   3985  C   THR A1903      34.370  76.052  30.572  1.00  0.00           C  
ATOM   3986  O   THR A1903      33.317  76.601  30.807  1.00  0.00           O  
ATOM   3987  CB  THR A1903      34.523  73.790  29.910  1.00  0.00           C  
ATOM   3988  OG1 THR A1903      35.408  72.971  29.133  1.00  0.00           O  
ATOM   3989  CG2 THR A1903      33.086  73.237  29.896  1.00  0.00           C  
ATOM   3990  H   THR A1903      36.393  74.788  28.476  1.00  0.00           H  
ATOM   3991  HG1 THR A1903      35.396  72.072  29.480  1.00  0.00           H  
ATOM   3992  N   ILE A1904      35.422  76.121  31.360  1.00  0.00           N  
ATOM   3993  CA  ILE A1904      35.398  76.887  32.590  1.00  0.00           C  
ATOM   3994  C   ILE A1904      35.271  78.404  32.492  1.00  0.00           C  
ATOM   3995  O   ILE A1904      34.411  78.983  33.155  1.00  0.00           O  
ATOM   3996  CB  ILE A1904      36.602  76.534  33.492  1.00  0.00           C  
ATOM   3997  CG1 ILE A1904      37.923  76.830  32.781  1.00  0.00           C  
ATOM   3998  CG2 ILE A1904      36.547  75.071  33.880  1.00  0.00           C  
ATOM   3999  CD1 ILE A1904      39.156  76.430  33.520  1.00  0.00           C  
ATOM   4000  H   ILE A1904      36.246  75.651  31.094  1.00  0.00           H  
ATOM   4001  N   GLY A1905      36.130  79.052  31.709  1.00  0.00           N  
ATOM   4002  CA  GLY A1905      36.074  80.496  31.593  1.00  0.00           C  
ATOM   4003  C   GLY A1905      37.463  81.088  31.473  1.00  0.00           C  
ATOM   4004  O   GLY A1905      37.687  82.265  31.746  1.00  0.00           O  
ATOM   4005  H   GLY A1905      36.794  78.541  31.188  1.00  0.00           H  
ATOM   4006  N   GLN A1906      38.425  80.240  31.131  1.00  0.00           N  
ATOM   4007  CA  GLN A1906      39.808  80.666  30.938  1.00  0.00           C  
ATOM   4008  C   GLN A1906      40.121  80.295  29.480  1.00  0.00           C  
ATOM   4009  O   GLN A1906      40.641  79.218  29.163  1.00  0.00           O  
ATOM   4010  CB  GLN A1906      40.744  79.949  31.930  1.00  0.00           C  
ATOM   4011  CG  GLN A1906      41.719  80.870  32.686  1.00  0.00           C  
ATOM   4012  CD  GLN A1906      42.241  80.261  33.994  1.00  0.00           C  
ATOM   4013  OE1 GLN A1906      43.294  80.668  34.519  1.00  0.00           O  
ATOM   4014  NE2 GLN A1906      41.504  79.286  34.526  1.00  0.00           N  
ATOM   4015  H   GLN A1906      38.206  79.297  30.993  1.00  0.00           H  
ATOM   4016 HE21 GLN A1906      40.686  79.007  34.088  1.00  0.00           H  
ATOM   4017 HE22 GLN A1906      41.831  78.894  35.346  1.00  0.00           H  
ATOM   4018  N   SER A1907      39.639  81.158  28.593  1.00  0.00           N  
ATOM   4019  CA  SER A1907      39.804  81.013  27.149  1.00  0.00           C  
ATOM   4020  C   SER A1907      40.824  82.054  26.699  1.00  0.00           C  
ATOM   4021  O   SER A1907      40.615  83.249  26.925  1.00  0.00           O  
ATOM   4022  CB  SER A1907      38.448  81.254  26.443  1.00  0.00           C  
ATOM   4023  OG  SER A1907      37.710  82.314  27.046  1.00  0.00           O  
ATOM   4024  H   SER A1907      39.135  81.939  28.914  1.00  0.00           H  
ATOM   4025 HG   SER A1907      36.866  82.431  26.575  1.00  0.00           H  
ATOM   4026  N   LYS A1909      41.933  81.624  26.095  1.00  0.00           N  
ATOM   4027  CA  LYS A1909      42.948  82.582  25.640  1.00  0.00           C  
ATOM   4028  C   LYS A1909      42.318  83.784  24.902  1.00  0.00           C  
ATOM   4029  O   LYS A1909      42.652  84.934  25.201  1.00  0.00           O  
ATOM   4030  CB  LYS A1909      44.047  81.902  24.793  1.00  0.00           C  
ATOM   4031  CG  LYS A1909      43.590  81.220  23.510  1.00  0.00           C  
ATOM   4032  CD  LYS A1909      42.819  79.922  23.770  1.00  0.00           C  
ATOM   4033  CE  LYS A1909      41.307  80.067  23.575  1.00  0.00           C  
ATOM   4034  NZ  LYS A1909      40.617  78.782  23.816  1.00  0.00           N  
ATOM   4035  H   LYS A1909      42.078  80.665  25.980  1.00  0.00           H  
ATOM   4036  HZ1 LYS A1909      40.783  78.144  23.023  1.00  0.00           H  
ATOM   4037  HZ2 LYS A1909      40.987  78.356  24.695  1.00  0.00           H  
ATOM   4038  HZ3 LYS A1909      39.608  78.962  23.919  1.00  0.00           H  
ATOM   4039  N   ASP A1910      41.323  83.528  24.047  1.00  0.00           N  
ATOM   4040  CA  ASP A1910      40.664  84.607  23.314  1.00  0.00           C  
ATOM   4041  C   ASP A1910      39.665  85.388  24.161  1.00  0.00           C  
ATOM   4042  O   ASP A1910      38.844  86.122  23.621  1.00  0.00           O  
ATOM   4043  CB  ASP A1910      40.000  84.095  22.024  1.00  0.00           C  
ATOM   4044  CG  ASP A1910      38.592  83.575  22.238  1.00  0.00           C  
ATOM   4045  OD1 ASP A1910      38.417  82.538  22.918  1.00  0.00           O  
ATOM   4046  OD2 ASP A1910      37.661  84.199  21.682  1.00  0.00           O  
ATOM   4047  H   ASP A1910      41.042  82.611  23.892  1.00  0.00           H  
ATOM   4048  N   GLY A1913      39.726  85.215  25.479  1.00  0.00           N  
ATOM   4049  CA  GLY A1913      38.844  85.923  26.394  1.00  0.00           C  
ATOM   4050  C   GLY A1913      37.353  85.609  26.368  1.00  0.00           C  
ATOM   4051  O   GLY A1913      36.734  85.417  27.431  1.00  0.00           O  
ATOM   4052  H   GLY A1913      40.392  84.626  25.834  1.00  0.00           H  
ATOM   4053  N   THR A1914      36.778  85.551  25.162  1.00  0.00           N  
ATOM   4054  CA  THR A1914      35.346  85.299  24.968  1.00  0.00           C  
ATOM   4055  C   THR A1914      34.737  84.154  25.788  1.00  0.00           C  
ATOM   4056  O   THR A1914      35.226  83.014  25.773  1.00  0.00           O  
ATOM   4057  CB  THR A1914      34.946  85.101  23.433  1.00  0.00           C  
ATOM   4058  OG1 THR A1914      35.412  83.840  22.929  1.00  0.00           O  
ATOM   4059  CG2 THR A1914      35.506  86.219  22.569  1.00  0.00           C  
ATOM   4060  H   THR A1914      37.318  85.661  24.376  1.00  0.00           H  
ATOM   4061  HG1 THR A1914      35.165  83.752  21.998  1.00  0.00           H  
ATOM   4062  N   THR A1915      33.660  84.457  26.505  1.00  0.00           N  
ATOM   4063  CA  THR A1915      32.955  83.432  27.265  1.00  0.00           C  
ATOM   4064  C   THR A1915      31.947  82.823  26.287  1.00  0.00           C  
ATOM   4065  O   THR A1915      30.795  82.555  26.638  1.00  0.00           O  
ATOM   4066  CB  THR A1915      32.225  84.031  28.472  1.00  0.00           C  
ATOM   4067  OG1 THR A1915      31.566  85.246  28.086  1.00  0.00           O  
ATOM   4068  CG2 THR A1915      33.216  84.318  29.570  1.00  0.00           C  
ATOM   4069  H   THR A1915      33.335  85.378  26.542  1.00  0.00           H  
ATOM   4070  HG1 THR A1915      31.110  85.613  28.848  1.00  0.00           H  
ATOM   4071  N   ARG A1916      32.420  82.582  25.064  1.00  0.00           N  
ATOM   4072  CA  ARG A1916      31.618  82.052  23.965  1.00  0.00           C  
ATOM   4073  C   ARG A1916      31.245  80.575  24.094  1.00  0.00           C  
ATOM   4074  O   ARG A1916      30.137  80.159  23.726  1.00  0.00           O  
ATOM   4075  CB  ARG A1916      32.351  82.305  22.643  1.00  0.00           C  
ATOM   4076  CG  ARG A1916      31.464  82.826  21.521  1.00  0.00           C  
ATOM   4077  CD  ARG A1916      31.092  81.729  20.556  1.00  0.00           C  
ATOM   4078  NE  ARG A1916      32.296  81.175  19.945  1.00  0.00           N  
ATOM   4079  CZ  ARG A1916      32.317  80.407  18.854  1.00  0.00           C  
ATOM   4080  NH1 ARG A1916      31.184  80.078  18.224  1.00  0.00           N  
ATOM   4081  NH2 ARG A1916      33.488  79.973  18.383  1.00  0.00           N  
ATOM   4082  H   ARG A1916      33.366  82.731  24.891  1.00  0.00           H  
ATOM   4083 HE   ARG A1916      33.155  81.378  20.366  1.00  0.00           H  
ATOM   4084 HH11 ARG A1916      30.305  80.404  18.562  1.00  0.00           H  
ATOM   4085 HH12 ARG A1916      31.220  79.499  17.403  1.00  0.00           H  
ATOM   4086 HH21 ARG A1916      33.523  79.406  17.574  1.00  0.00           H  
ATOM   4087 HH22 ARG A1916      34.336  80.228  18.853  1.00  0.00           H  
ATOM   4088  N   LEU A1917      32.165  79.781  24.615  1.00  0.00           N  
ATOM   4089  CA  LEU A1917      31.899  78.362  24.771  1.00  0.00           C  
ATOM   4090  C   LEU A1917      31.879  77.939  26.230  1.00  0.00           C  
ATOM   4091  O   LEU A1917      32.099  76.779  26.557  1.00  0.00           O  
ATOM   4092  CB  LEU A1917      32.936  77.570  23.987  1.00  0.00           C  
ATOM   4093  CG  LEU A1917      32.808  77.755  22.482  1.00  0.00           C  
ATOM   4094  CD1 LEU A1917      33.835  76.887  21.792  1.00  0.00           C  
ATOM   4095  CD2 LEU A1917      31.397  77.377  22.053  1.00  0.00           C  
ATOM   4096  H   LEU A1917      33.028  80.146  24.889  1.00  0.00           H  
ATOM   4097  N   LYS A1918      31.615  78.889  27.111  1.00  0.00           N  
ATOM   4098  CA  LYS A1918      31.587  78.596  28.532  1.00  0.00           C  
ATOM   4099  C   LYS A1918      30.464  77.618  28.807  1.00  0.00           C  
ATOM   4100  O   LYS A1918      29.317  77.881  28.428  1.00  0.00           O  
ATOM   4101  CB  LYS A1918      31.353  79.871  29.348  1.00  0.00           C  
ATOM   4102  CG  LYS A1918      31.500  79.676  30.859  1.00  0.00           C  
ATOM   4103  CD  LYS A1918      31.149  80.935  31.652  1.00  0.00           C  
ATOM   4104  CE  LYS A1918      31.474  80.758  33.137  1.00  0.00           C  
ATOM   4105  NZ  LYS A1918      30.626  79.719  33.798  1.00  0.00           N  
ATOM   4106  H   LYS A1918      31.405  79.792  26.801  1.00  0.00           H  
ATOM   4107  HZ1 LYS A1918      29.663  80.098  33.940  1.00  0.00           H  
ATOM   4108  HZ2 LYS A1918      30.573  78.876  33.191  1.00  0.00           H  
ATOM   4109  HZ3 LYS A1918      31.035  79.466  34.716  1.00  0.00           H  
ATOM   4110  N   ASP A1919      30.808  76.509  29.478  1.00  0.00           N  
ATOM   4111  CA  ASP A1919      29.865  75.447  29.861  1.00  0.00           C  
ATOM   4112  C   ASP A1919      29.455  74.521  28.740  1.00  0.00           C  
ATOM   4113  O   ASP A1919      28.331  74.007  28.746  1.00  0.00           O  
ATOM   4114  CB  ASP A1919      28.585  76.018  30.474  1.00  0.00           C  
ATOM   4115  CG  ASP A1919      28.843  76.828  31.718  1.00  0.00           C  
ATOM   4116  OD1 ASP A1919      29.673  76.382  32.552  1.00  0.00           O  
ATOM   4117  OD2 ASP A1919      28.215  77.908  31.860  1.00  0.00           O  
ATOM   4118  H   ASP A1919      31.765  76.384  29.695  1.00  0.00           H  
ATOM   4119  N   THR A1920      30.307  74.372  27.737  1.00  0.00           N  
ATOM   4120  CA  THR A1920      30.014  73.497  26.622  1.00  0.00           C  
ATOM   4121  C   THR A1920      31.172  72.557  26.667  1.00  0.00           C  
ATOM   4122  O   THR A1920      32.306  72.996  26.850  1.00  0.00           O  
ATOM   4123  CB  THR A1920      30.017  74.254  25.280  1.00  0.00           C  
ATOM   4124  OG1 THR A1920      31.258  74.931  25.102  1.00  0.00           O  
ATOM   4125  CG2 THR A1920      28.929  75.304  25.244  1.00  0.00           C  
ATOM   4126  H   THR A1920      31.155  74.873  27.724  1.00  0.00           H  
ATOM   4127  HG1 THR A1920      31.259  75.392  24.268  1.00  0.00           H  
ATOM   4128  N   VAL A1921      30.889  71.268  26.621  1.00  0.00           N  
ATOM   4129  CA  VAL A1921      31.951  70.289  26.655  1.00  0.00           C  
ATOM   4130  C   VAL A1921      31.949  69.440  25.428  1.00  0.00           C  
ATOM   4131  O   VAL A1921      30.974  69.375  24.710  1.00  0.00           O  
ATOM   4132  CB  VAL A1921      31.836  69.375  27.850  1.00  0.00           C  
ATOM   4133  CG1 VAL A1921      32.964  69.662  28.809  1.00  0.00           C  
ATOM   4134  CG2 VAL A1921      30.508  69.562  28.512  1.00  0.00           C  
ATOM   4135  H   VAL A1921      29.978  70.972  26.549  1.00  0.00           H  
ATOM   4136  N   THR A1922      33.045  68.751  25.218  1.00  0.00           N  
ATOM   4137  CA  THR A1922      33.189  67.881  24.074  1.00  0.00           C  
ATOM   4138  C   THR A1922      32.893  66.382  24.422  1.00  0.00           C  
ATOM   4139  O   THR A1922      33.518  65.788  25.311  1.00  0.00           O  
ATOM   4140  CB  THR A1922      34.605  68.111  23.462  1.00  0.00           C  
ATOM   4141  OG1 THR A1922      35.357  69.004  24.307  1.00  0.00           O  
ATOM   4142  CG2 THR A1922      34.507  68.743  22.089  1.00  0.00           C  
ATOM   4143  H   THR A1922      33.808  68.838  25.834  1.00  0.00           H  
ATOM   4144  HG1 THR A1922      36.238  69.127  23.933  1.00  0.00           H  
ATOM   4145  N   VAL A1923      31.906  65.789  23.751  1.00  0.00           N  
ATOM   4146  CA  VAL A1923      31.525  64.392  24.006  1.00  0.00           C  
ATOM   4147  C   VAL A1923      31.864  63.433  22.879  1.00  0.00           C  
ATOM   4148  O   VAL A1923      31.184  63.364  21.869  1.00  0.00           O  
ATOM   4149  CB  VAL A1923      30.014  64.265  24.447  1.00  0.00           C  
ATOM   4150  CG1 VAL A1923      29.183  65.377  23.856  1.00  0.00           C  
ATOM   4151  CG2 VAL A1923      29.434  62.945  24.034  1.00  0.00           C  
ATOM   4152  H   VAL A1923      31.458  66.292  23.039  1.00  0.00           H  
ATOM   4153  N   ARG A1924      32.960  62.722  23.054  1.00  0.00           N  
ATOM   4154  CA  ARG A1924      33.414  61.761  22.070  1.00  0.00           C  
ATOM   4155  C   ARG A1924      32.708  60.440  22.216  1.00  0.00           C  
ATOM   4156  O   ARG A1924      32.766  59.805  23.259  1.00  0.00           O  
ATOM   4157  CB  ARG A1924      34.894  61.546  22.214  1.00  0.00           C  
ATOM   4158  CG  ARG A1924      35.414  60.332  21.537  1.00  0.00           C  
ATOM   4159  CD  ARG A1924      36.902  60.306  21.794  1.00  0.00           C  
ATOM   4160  NE  ARG A1924      37.601  59.112  21.339  1.00  0.00           N  
ATOM   4161  CZ  ARG A1924      37.130  57.872  21.434  1.00  0.00           C  
ATOM   4162  NH1 ARG A1924      35.928  57.631  21.965  1.00  0.00           N  
ATOM   4163  NH2 ARG A1924      37.903  56.860  21.046  1.00  0.00           N  
ATOM   4164  H   ARG A1924      33.471  62.832  23.891  1.00  0.00           H  
ATOM   4165 HE   ARG A1924      38.482  59.234  20.932  1.00  0.00           H  
ATOM   4166 HH11 ARG A1924      35.363  58.364  22.310  1.00  0.00           H  
ATOM   4167 HH12 ARG A1924      35.596  56.683  22.026  1.00  0.00           H  
ATOM   4168 HH21 ARG A1924      37.562  55.927  21.106  1.00  0.00           H  
ATOM   4169 HH22 ARG A1924      38.816  57.046  20.687  1.00  0.00           H  
ATOM   4170  N   ASP A1925      32.115  59.998  21.119  1.00  0.00           N  
ATOM   4171  CA  ASP A1925      31.346  58.754  21.032  1.00  0.00           C  
ATOM   4172  C   ASP A1925      32.195  57.513  20.714  1.00  0.00           C  
ATOM   4173  O   ASP A1925      32.846  57.452  19.686  1.00  0.00           O  
ATOM   4174  CB  ASP A1925      30.257  58.945  19.970  1.00  0.00           C  
ATOM   4175  CG  ASP A1925      29.346  57.751  19.830  1.00  0.00           C  
ATOM   4176  OD1 ASP A1925      29.841  56.591  19.800  1.00  0.00           O  
ATOM   4177  OD2 ASP A1925      28.120  57.996  19.716  1.00  0.00           O  
ATOM   4178  H   ASP A1925      32.209  60.538  20.310  1.00  0.00           H  
ATOM   4179  N   ARG A1926      32.019  56.467  21.516  1.00  0.00           N  
ATOM   4180  CA  ARG A1926      32.772  55.226  21.373  1.00  0.00           C  
ATOM   4181  C   ARG A1926      32.901  54.668  19.971  1.00  0.00           C  
ATOM   4182  O   ARG A1926      33.988  54.680  19.382  1.00  0.00           O  
ATOM   4183  CB  ARG A1926      32.207  54.122  22.268  1.00  0.00           C  
ATOM   4184  CG  ARG A1926      32.977  52.831  22.101  1.00  0.00           C  
ATOM   4185  CD  ARG A1926      32.438  51.704  22.927  1.00  0.00           C  
ATOM   4186  NE  ARG A1926      31.064  51.381  22.578  1.00  0.00           N  
ATOM   4187  CZ  ARG A1926      30.313  50.502  23.236  1.00  0.00           C  
ATOM   4188  NH1 ARG A1926      30.798  49.849  24.280  1.00  0.00           N  
ATOM   4189  NH2 ARG A1926      29.062  50.295  22.861  1.00  0.00           N  
ATOM   4190  H   ARG A1926      31.375  56.552  22.247  1.00  0.00           H  
ATOM   4191 HE   ARG A1926      30.665  51.847  21.815  1.00  0.00           H  
ATOM   4192 HH11 ARG A1926      31.740  50.012  24.578  1.00  0.00           H  
ATOM   4193 HH12 ARG A1926      30.230  49.188  24.766  1.00  0.00           H  
ATOM   4194 HH21 ARG A1926      28.501  49.637  23.341  1.00  0.00           H  
ATOM   4195 HH22 ARG A1926      28.690  50.797  22.075  1.00  0.00           H  
ATOM   4196  N   ASP A1927      31.794  54.129  19.472  1.00  0.00           N  
ATOM   4197  CA  ASP A1927      31.743  53.509  18.159  1.00  0.00           C  
ATOM   4198  C   ASP A1927      32.172  54.406  16.993  1.00  0.00           C  
ATOM   4199  O   ASP A1927      33.048  54.035  16.230  1.00  0.00           O  
ATOM   4200  CB  ASP A1927      30.344  52.941  17.918  1.00  0.00           C  
ATOM   4201  CG  ASP A1927      29.896  51.957  19.014  1.00  0.00           C  
ATOM   4202  OD1 ASP A1927      30.752  51.438  19.761  1.00  0.00           O  
ATOM   4203  OD2 ASP A1927      28.672  51.695  19.122  1.00  0.00           O  
ATOM   4204  H   ASP A1927      30.989  54.143  20.014  1.00  0.00           H  
ATOM   4205  N   THR A1928      31.592  55.593  16.857  1.00  0.00           N  
ATOM   4206  CA  THR A1928      31.953  56.463  15.747  1.00  0.00           C  
ATOM   4207  C   THR A1928      33.180  57.293  15.977  1.00  0.00           C  
ATOM   4208  O   THR A1928      33.634  57.956  15.081  1.00  0.00           O  
ATOM   4209  CB  THR A1928      30.815  57.416  15.383  1.00  0.00           C  
ATOM   4210  OG1 THR A1928      30.498  58.240  16.503  1.00  0.00           O  
ATOM   4211  CG2 THR A1928      29.580  56.653  14.988  1.00  0.00           C  
ATOM   4212  H   THR A1928      30.936  55.899  17.509  1.00  0.00           H  
ATOM   4213  HG1 THR A1928      29.771  58.838  16.263  1.00  0.00           H  
ATOM   4214  N   MET A1929      33.676  57.322  17.198  1.00  0.00           N  
ATOM   4215  CA  MET A1929      34.842  58.131  17.526  1.00  0.00           C  
ATOM   4216  C   MET A1929      34.619  59.622  17.187  1.00  0.00           C  
ATOM   4217  O   MET A1929      35.543  60.445  17.197  1.00  0.00           O  
ATOM   4218  CB  MET A1929      36.074  57.562  16.843  1.00  0.00           C  
ATOM   4219  CG  MET A1929      36.271  56.109  17.192  1.00  0.00           C  
ATOM   4220  SD  MET A1929      37.703  55.310  16.414  1.00  0.00           S  
ATOM   4221  CE  MET A1929      39.008  55.933  17.423  1.00  0.00           C  
ATOM   4222  H   MET A1929      33.259  56.784  17.902  1.00  0.00           H  
ATOM   4223  N   GLU A1930      33.365  59.962  16.925  1.00  0.00           N  
ATOM   4224  CA  GLU A1930      32.963  61.315  16.610  1.00  0.00           C  
ATOM   4225  C   GLU A1930      33.067  62.196  17.834  1.00  0.00           C  
ATOM   4226  O   GLU A1930      32.755  61.752  18.930  1.00  0.00           O  
ATOM   4227  CB  GLU A1930      31.504  61.326  16.230  1.00  0.00           C  
ATOM   4228  CG  GLU A1930      31.172  60.998  14.809  1.00  0.00           C  
ATOM   4229  CD  GLU A1930      29.706  61.283  14.561  1.00  0.00           C  
ATOM   4230  OE1 GLU A1930      28.867  60.500  15.087  1.00  0.00           O  
ATOM   4231  OE2 GLU A1930      29.395  62.317  13.904  1.00  0.00           O  
ATOM   4232  H   GLU A1930      32.673  59.278  16.974  1.00  0.00           H  
ATOM   4233  N   GLN A1931      33.403  63.469  17.649  1.00  0.00           N  
ATOM   4234  CA  GLN A1931      33.482  64.394  18.773  1.00  0.00           C  
ATOM   4235  C   GLN A1931      32.622  65.631  18.583  1.00  0.00           C  
ATOM   4236  O   GLN A1931      32.959  66.511  17.818  1.00  0.00           O  
ATOM   4237  CB  GLN A1931      34.924  64.790  19.033  1.00  0.00           C  
ATOM   4238  CG  GLN A1931      35.771  63.614  19.432  1.00  0.00           C  
ATOM   4239  CD  GLN A1931      37.180  64.000  19.848  1.00  0.00           C  
ATOM   4240  OE1 GLN A1931      37.389  65.061  20.439  1.00  0.00           O  
ATOM   4241  NE2 GLN A1931      38.157  63.130  19.547  1.00  0.00           N  
ATOM   4242  H   GLN A1931      33.607  63.793  16.750  1.00  0.00           H  
ATOM   4243 HE21 GLN A1931      37.935  62.304  19.079  1.00  0.00           H  
ATOM   4244 HE22 GLN A1931      39.061  63.375  19.818  1.00  0.00           H  
ATOM   4245  N   ILE A1932      31.461  65.650  19.204  1.00  0.00           N  
ATOM   4246  CA  ILE A1932      30.586  66.805  19.108  1.00  0.00           C  
ATOM   4247  C   ILE A1932      31.017  67.678  20.265  1.00  0.00           C  
ATOM   4248  O   ILE A1932      31.762  67.217  21.130  1.00  0.00           O  
ATOM   4249  CB  ILE A1932      29.129  66.442  19.430  1.00  0.00           C  
ATOM   4250  CG1 ILE A1932      28.716  65.095  18.801  1.00  0.00           C  
ATOM   4251  CG2 ILE A1932      28.224  67.543  18.978  1.00  0.00           C  
ATOM   4252  CD1 ILE A1932      29.177  63.791  19.537  1.00  0.00           C  
ATOM   4253  H   ILE A1932      31.207  64.887  19.774  1.00  0.00           H  
ATOM   4254  N   ARG A1933      30.568  68.928  20.289  1.00  0.00           N  
ATOM   4255  CA  ARG A1933      30.868  69.818  21.405  1.00  0.00           C  
ATOM   4256  C   ARG A1933      29.563  70.454  21.767  1.00  0.00           C  
ATOM   4257  O   ARG A1933      29.067  71.307  21.050  1.00  0.00           O  
ATOM   4258  CB  ARG A1933      31.890  70.907  21.083  1.00  0.00           C  
ATOM   4259  CG  ARG A1933      32.023  71.893  22.228  1.00  0.00           C  
ATOM   4260  CD  ARG A1933      33.152  72.889  22.067  1.00  0.00           C  
ATOM   4261  NE  ARG A1933      34.209  72.652  23.048  1.00  0.00           N  
ATOM   4262  CZ  ARG A1933      34.284  73.239  24.246  1.00  0.00           C  
ATOM   4263  NH1 ARG A1933      33.357  74.105  24.623  1.00  0.00           N  
ATOM   4264  NH2 ARG A1933      35.305  72.981  25.066  1.00  0.00           N  
ATOM   4265  H   ARG A1933      30.044  69.271  19.550  1.00  0.00           H  
ATOM   4266 HE   ARG A1933      34.913  72.014  22.810  1.00  0.00           H  
ATOM   4267 HH11 ARG A1933      32.604  74.328  24.008  1.00  0.00           H  
ATOM   4268 HH12 ARG A1933      33.421  74.546  25.519  1.00  0.00           H  
ATOM   4269 HH21 ARG A1933      35.353  73.422  25.959  1.00  0.00           H  
ATOM   4270 HH22 ARG A1933      36.017  72.339  24.782  1.00  0.00           H  
ATOM   4271  N   LEU A1934      28.942  69.948  22.817  1.00  0.00           N  
ATOM   4272  CA  LEU A1934      27.683  70.511  23.241  1.00  0.00           C  
ATOM   4273  C   LEU A1934      27.686  71.130  24.633  1.00  0.00           C  
ATOM   4274  O   LEU A1934      28.567  70.868  25.455  1.00  0.00           O  
ATOM   4275  CB  LEU A1934      26.548  69.513  23.053  1.00  0.00           C  
ATOM   4276  CG  LEU A1934      26.838  68.016  23.156  1.00  0.00           C  
ATOM   4277  CD1 LEU A1934      26.909  67.600  24.609  1.00  0.00           C  
ATOM   4278  CD2 LEU A1934      25.720  67.270  22.457  1.00  0.00           C  
ATOM   4279  H   LEU A1934      29.366  69.218  23.345  1.00  0.00           H  
ATOM   4280  N   HIS A1941      26.730  72.026  24.841  1.00  0.00           N  
ATOM   4281  CA  HIS A1941      26.593  72.757  26.083  1.00  0.00           C  
ATOM   4282  C   HIS A1941      26.041  71.865  27.135  1.00  0.00           C  
ATOM   4283  O   HIS A1941      25.066  71.194  26.880  1.00  0.00           O  
ATOM   4284  CB  HIS A1941      25.656  73.937  25.894  1.00  0.00           C  
ATOM   4285  CG  HIS A1941      25.487  74.769  27.123  1.00  0.00           C  
ATOM   4286  ND1 HIS A1941      24.541  74.484  28.082  1.00  0.00           N  
ATOM   4287  CD2 HIS A1941      26.124  75.893  27.544  1.00  0.00           C  
ATOM   4288  CE1 HIS A1941      24.595  75.396  29.038  1.00  0.00           C  
ATOM   4289  NE2 HIS A1941      25.548  76.262  28.736  1.00  0.00           N  
ATOM   4290  H   HIS A1941      26.112  72.206  24.118  1.00  0.00           H  
ATOM   4291  HD1 HIS A1941      23.911  73.736  28.047  1.00  0.00           H  
ATOM   4292  HE2 HIS A1941      25.810  77.039  29.281  1.00  0.00           H  
ATOM   4293  N   VAL A1942      26.612  71.954  28.334  1.00  0.00           N  
ATOM   4294  CA  VAL A1942      26.246  71.161  29.510  1.00  0.00           C  
ATOM   4295  C   VAL A1942      24.789  70.737  29.577  1.00  0.00           C  
ATOM   4296  O   VAL A1942      24.481  69.548  29.595  1.00  0.00           O  
ATOM   4297  CB  VAL A1942      26.612  71.925  30.783  1.00  0.00           C  
ATOM   4298  CG1 VAL A1942      25.985  71.291  31.999  1.00  0.00           C  
ATOM   4299  CG2 VAL A1942      28.109  71.950  30.933  1.00  0.00           C  
ATOM   4300  H   VAL A1942      27.372  72.552  28.427  1.00  0.00           H  
ATOM   4301  N   ASP A1943      23.894  71.711  29.520  1.00  0.00           N  
ATOM   4302  CA  ASP A1943      22.476  71.431  29.612  1.00  0.00           C  
ATOM   4303  C   ASP A1943      21.909  70.541  28.547  1.00  0.00           C  
ATOM   4304  O   ASP A1943      20.853  69.957  28.740  1.00  0.00           O  
ATOM   4305  CB  ASP A1943      21.715  72.726  29.666  1.00  0.00           C  
ATOM   4306  CG  ASP A1943      22.196  73.618  30.784  1.00  0.00           C  
ATOM   4307  OD1 ASP A1943      22.877  73.107  31.723  1.00  0.00           O  
ATOM   4308  OD2 ASP A1943      21.894  74.838  30.709  1.00  0.00           O  
ATOM   4309  H   ASP A1943      24.203  72.625  29.460  1.00  0.00           H  
ATOM   4310  N   GLU A1945      22.576  70.459  27.411  1.00  0.00           N  
ATOM   4311  CA  GLU A1945      22.130  69.581  26.334  1.00  0.00           C  
ATOM   4312  C   GLU A1945      22.655  68.148  26.583  1.00  0.00           C  
ATOM   4313  O   GLU A1945      22.020  67.156  26.221  1.00  0.00           O  
ATOM   4314  CB  GLU A1945      22.640  70.107  24.998  1.00  0.00           C  
ATOM   4315  CG  GLU A1945      21.588  70.185  23.923  1.00  0.00           C  
ATOM   4316  CD  GLU A1945      21.282  71.610  23.473  1.00  0.00           C  
ATOM   4317  OE1 GLU A1945      22.047  72.547  23.823  1.00  0.00           O  
ATOM   4318  OE2 GLU A1945      20.271  71.783  22.745  1.00  0.00           O  
ATOM   4319  H   GLU A1945      23.365  70.993  27.290  1.00  0.00           H  
ATOM   4320  N   LEU A1946      23.791  68.047  27.264  1.00  0.00           N  
ATOM   4321  CA  LEU A1946      24.388  66.759  27.549  1.00  0.00           C  
ATOM   4322  C   LEU A1946      23.462  65.877  28.341  1.00  0.00           C  
ATOM   4323  O   LEU A1946      23.547  64.676  28.268  1.00  0.00           O  
ATOM   4324  CB  LEU A1946      25.710  66.930  28.270  1.00  0.00           C  
ATOM   4325  CG  LEU A1946      26.684  65.787  28.040  1.00  0.00           C  
ATOM   4326  CD1 LEU A1946      26.501  65.100  26.697  1.00  0.00           C  
ATOM   4327  CD2 LEU A1946      28.053  66.358  28.100  1.00  0.00           C  
ATOM   4328  H   LEU A1946      24.228  68.865  27.590  1.00  0.00           H  
ATOM   4329  N   GLU A1947      22.568  66.477  29.106  1.00  0.00           N  
ATOM   4330  CA  GLU A1947      21.618  65.692  29.882  1.00  0.00           C  
ATOM   4331  C   GLU A1947      20.669  65.044  28.887  1.00  0.00           C  
ATOM   4332  O   GLU A1947      20.724  63.843  28.715  1.00  0.00           O  
ATOM   4333  CB  GLU A1947      20.843  66.565  30.892  1.00  0.00           C  
ATOM   4334  CG  GLU A1947      21.710  67.168  32.012  1.00  0.00           C  
ATOM   4335  CD  GLU A1947      20.931  67.977  33.059  1.00  0.00           C  
ATOM   4336  OE1 GLU A1947      19.900  68.628  32.730  1.00  0.00           O  
ATOM   4337  OE2 GLU A1947      21.383  67.969  34.228  1.00  0.00           O  
ATOM   4338  H   GLU A1947      22.553  67.464  29.156  1.00  0.00           H  
ATOM   4339  N   GLY A1950      19.885  65.854  28.163  1.00  0.00           N  
ATOM   4340  CA  GLY A1950      18.932  65.345  27.182  1.00  0.00           C  
ATOM   4341  C   GLY A1950      19.546  64.341  26.230  1.00  0.00           C  
ATOM   4342  O   GLY A1950      18.947  63.323  25.930  1.00  0.00           O  
ATOM   4343  H   GLY A1950      19.968  66.829  28.282  1.00  0.00           H  
ATOM   4344  N   PHE A1951      20.769  64.629  25.804  1.00  0.00           N  
ATOM   4345  CA  PHE A1951      21.544  63.798  24.897  1.00  0.00           C  
ATOM   4346  C   PHE A1951      21.618  62.368  25.438  1.00  0.00           C  
ATOM   4347  O   PHE A1951      21.090  61.420  24.853  1.00  0.00           O  
ATOM   4348  CB  PHE A1951      22.947  64.397  24.842  1.00  0.00           C  
ATOM   4349  CG  PHE A1951      23.834  63.848  23.756  1.00  0.00           C  
ATOM   4350  CD1 PHE A1951      24.474  62.635  23.908  1.00  0.00           C  
ATOM   4351  CD2 PHE A1951      24.105  64.605  22.617  1.00  0.00           C  
ATOM   4352  CE1 PHE A1951      25.372  62.193  22.961  1.00  0.00           C  
ATOM   4353  CE2 PHE A1951      25.001  64.169  21.665  1.00  0.00           C  
ATOM   4354  CZ  PHE A1951      25.635  62.960  21.839  1.00  0.00           C  
ATOM   4355  H   PHE A1951      21.173  65.465  26.103  1.00  0.00           H  
ATOM   4356  N   LEU A1952      22.261  62.222  26.584  1.00  0.00           N  
ATOM   4357  CA  LEU A1952      22.429  60.917  27.188  1.00  0.00           C  
ATOM   4358  C   LEU A1952      21.084  60.320  27.526  1.00  0.00           C  
ATOM   4359  O   LEU A1952      20.865  59.143  27.294  1.00  0.00           O  
ATOM   4360  CB  LEU A1952      23.352  61.006  28.410  1.00  0.00           C  
ATOM   4361  CG  LEU A1952      24.642  61.846  28.258  1.00  0.00           C  
ATOM   4362  CD1 LEU A1952      25.367  61.926  29.578  1.00  0.00           C  
ATOM   4363  CD2 LEU A1952      25.572  61.329  27.183  1.00  0.00           C  
ATOM   4364  H   LEU A1952      22.613  63.016  27.047  1.00  0.00           H  
ATOM   4365  N   ARG A1953      20.144  61.146  27.951  1.00  0.00           N  
ATOM   4366  CA  ARG A1953      18.823  60.640  28.306  1.00  0.00           C  
ATOM   4367  C   ARG A1953      18.307  59.860  27.121  1.00  0.00           C  
ATOM   4368  O   ARG A1953      17.683  58.825  27.304  1.00  0.00           O  
ATOM   4369  CB  ARG A1953      17.829  61.761  28.668  1.00  0.00           C  
ATOM   4370  CG  ARG A1953      18.339  62.801  29.689  1.00  0.00           C  
ATOM   4371  CD  ARG A1953      17.314  63.243  30.741  1.00  0.00           C  
ATOM   4372  NE  ARG A1953      17.540  62.545  32.009  1.00  0.00           N  
ATOM   4373  CZ  ARG A1953      16.591  61.961  32.745  1.00  0.00           C  
ATOM   4374  NH1 ARG A1953      15.314  61.991  32.352  1.00  0.00           N  
ATOM   4375  NH2 ARG A1953      16.925  61.308  33.863  1.00  0.00           N  
ATOM   4376  H   ARG A1953      20.336  62.100  28.034  1.00  0.00           H  
ATOM   4377 HE   ARG A1953      18.459  62.500  32.343  1.00  0.00           H  
ATOM   4378 HH11 ARG A1953      15.061  62.454  31.505  1.00  0.00           H  
ATOM   4379 HH12 ARG A1953      14.610  61.553  32.913  1.00  0.00           H  
ATOM   4380 HH21 ARG A1953      16.216  60.870  34.418  1.00  0.00           H  
ATOM   4381 HH22 ARG A1953      17.882  61.258  34.147  1.00  0.00           H  
ATOM   4382  N   GLU A1954      18.635  60.320  25.916  1.00  0.00           N  
ATOM   4383  CA  GLU A1954      18.205  59.644  24.698  1.00  0.00           C  
ATOM   4384  C   GLU A1954      18.971  58.333  24.492  1.00  0.00           C  
ATOM   4385  O   GLU A1954      18.376  57.338  24.089  1.00  0.00           O  
ATOM   4386  CB  GLU A1954      18.287  60.573  23.458  1.00  0.00           C  
ATOM   4387  CG  GLU A1954      16.992  61.426  23.185  1.00  0.00           C  
ATOM   4388  CD  GLU A1954      17.211  62.790  22.419  1.00  0.00           C  
ATOM   4389  OE1 GLU A1954      17.503  63.842  23.066  1.00  0.00           O  
ATOM   4390  OE2 GLU A1954      17.021  62.830  21.176  1.00  0.00           O  
ATOM   4391  H   GLU A1954      19.180  61.122  25.838  1.00  0.00           H  
ATOM   4392  N   ARG A1955      20.258  58.290  24.808  1.00  0.00           N  
ATOM   4393  CA  ARG A1955      20.985  57.049  24.620  1.00  0.00           C  
ATOM   4394  C   ARG A1955      20.928  56.006  25.703  1.00  0.00           C  
ATOM   4395  O   ARG A1955      20.501  54.900  25.444  1.00  0.00           O  
ATOM   4396  CB  ARG A1955      22.441  57.287  24.322  1.00  0.00           C  
ATOM   4397  CG  ARG A1955      22.719  57.533  22.895  1.00  0.00           C  
ATOM   4398  CD  ARG A1955      23.196  58.918  22.766  1.00  0.00           C  
ATOM   4399  NE  ARG A1955      22.134  59.813  22.363  1.00  0.00           N  
ATOM   4400  CZ  ARG A1955      22.292  60.716  21.403  1.00  0.00           C  
ATOM   4401  NH1 ARG A1955      23.460  60.814  20.782  1.00  0.00           N  
ATOM   4402  NH2 ARG A1955      21.294  61.523  21.057  1.00  0.00           N  
ATOM   4403  H   ARG A1955      20.694  59.073  25.161  1.00  0.00           H  
ATOM   4404 HE   ARG A1955      21.268  59.754  22.821  1.00  0.00           H  
ATOM   4405 HH11 ARG A1955      24.215  60.208  21.032  1.00  0.00           H  
ATOM   4406 HH12 ARG A1955      23.583  61.489  20.054  1.00  0.00           H  
ATOM   4407 HH21 ARG A1955      21.425  62.198  20.335  1.00  0.00           H  
ATOM   4408 HH22 ARG A1955      20.412  61.455  21.528  1.00  0.00           H  
ATOM   4409  N   LEU A1956      21.434  56.329  26.891  1.00  0.00           N  
ATOM   4410  CA  LEU A1956      21.519  55.382  28.021  1.00  0.00           C  
ATOM   4411  C   LEU A1956      20.251  54.885  28.727  1.00  0.00           C  
ATOM   4412  O   LEU A1956      20.306  54.032  29.637  1.00  0.00           O  
ATOM   4413  CB  LEU A1956      22.502  55.896  29.066  1.00  0.00           C  
ATOM   4414  CG  LEU A1956      23.941  56.217  28.680  1.00  0.00           C  
ATOM   4415  CD1 LEU A1956      24.538  55.135  27.825  1.00  0.00           C  
ATOM   4416  CD2 LEU A1956      23.981  57.524  27.973  1.00  0.00           C  
ATOM   4417  H   LEU A1956      21.734  57.243  27.010  1.00  0.00           H  
ATOM   4418  N   ARG A1957      19.120  55.436  28.322  1.00  0.00           N  
ATOM   4419  CA  ARG A1957      17.844  55.043  28.882  1.00  0.00           C  
ATOM   4420  C   ARG A1957      17.291  53.810  28.160  1.00  0.00           C  
ATOM   4421  O   ARG A1957      17.330  53.735  26.919  1.00  0.00           O  
ATOM   4422  CB  ARG A1957      16.861  56.196  28.746  1.00  0.00           C  
ATOM   4423  CG  ARG A1957      15.824  56.266  29.859  1.00  0.00           C  
ATOM   4424  CD  ARG A1957      16.252  57.192  31.010  1.00  0.00           C  
ATOM   4425  NE  ARG A1957      15.138  58.032  31.480  1.00  0.00           N  
ATOM   4426  CZ  ARG A1957      14.736  59.171  30.894  1.00  0.00           C  
ATOM   4427  NH1 ARG A1957      15.355  59.629  29.807  1.00  0.00           N  
ATOM   4428  NH2 ARG A1957      13.702  59.858  31.382  1.00  0.00           N  
ATOM   4429  H   ARG A1957      19.135  56.104  27.602  1.00  0.00           H  
ATOM   4430 HE   ARG A1957      14.652  57.740  32.278  1.00  0.00           H  
ATOM   4431 HH11 ARG A1957      16.131  59.131  29.419  1.00  0.00           H  
ATOM   4432 HH12 ARG A1957      15.053  60.485  29.378  1.00  0.00           H  
ATOM   4433 HH21 ARG A1957      13.408  60.705  30.935  1.00  0.00           H  
ATOM   4434 HH22 ARG A1957      13.212  59.521  32.184  1.00  0.00           H  
ATOM   4435  N   TRP A1958      16.813  52.849  28.959  1.00  0.00           N  
ATOM   4436  CA  TRP A1958      16.238  51.616  28.430  1.00  0.00           C  
ATOM   4437  C   TRP A1958      15.028  51.714  27.508  1.00  0.00           C  
ATOM   4438  O   TRP A1958      14.149  52.584  27.751  1.00  0.00           O  
ATOM   4439  CB  TRP A1958      15.936  50.589  29.517  1.00  0.00           C  
ATOM   4440  CG  TRP A1958      17.174  50.040  30.149  1.00  0.00           C  
ATOM   4441  CD1 TRP A1958      18.020  50.701  30.992  1.00  0.00           C  
ATOM   4442  CD2 TRP A1958      17.740  48.738  29.950  1.00  0.00           C  
ATOM   4443  NE1 TRP A1958      19.083  49.898  31.322  1.00  0.00           N  
ATOM   4444  CE2 TRP A1958      18.937  48.686  30.698  1.00  0.00           C  
ATOM   4445  CE3 TRP A1958      17.359  47.618  29.207  1.00  0.00           C  
ATOM   4446  CZ2 TRP A1958      19.758  47.561  30.722  1.00  0.00           C  
ATOM   4447  CZ3 TRP A1958      18.178  46.495  29.230  1.00  0.00           C  
ATOM   4448  CH2 TRP A1958      19.365  46.478  29.984  1.00  0.00           C  
ATOM   4449  OXT TRP A1958      14.967  50.942  26.522  1.00  0.00           O  
ATOM   4450  H   TRP A1958      16.781  52.955  29.895  1.00  0.00           H  
ATOM   4451  HE1 TRP A1958      19.834  50.156  31.908  1.00  0.00           H  
HETATM 4452  N   GAP A1550      19.308  24.462  37.709  1.00  0.00           N  
HETATM 4453  CA  GAP A1550      19.540  23.669  36.462  1.00  0.00           C  
HETATM 4454  C   GAP A1550      21.002  23.447  36.020  1.00  0.00           C  
HETATM 4455  O   GAP A1550      21.822  23.274  36.966  1.00  0.00           O  
HETATM 4456  PA  GAP A1550      22.787  23.211  34.246  1.00  0.00           P  
HETATM 4457  O1A GAP A1550      22.669  22.674  32.859  1.00  0.00           O  
HETATM 4458  O2A GAP A1550      23.557  22.455  35.261  1.00  0.00           O  
HETATM 4459  O3A GAP A1550      21.272  23.443  34.774  1.00  0.00           O  
HETATM 4460  C5' GAP A1550      22.626  25.788  33.772  1.00  0.00           C  
HETATM 4461  O5' GAP A1550      23.425  24.667  34.131  1.00  0.00           O  
HETATM 4462  C4' GAP A1550      23.497  26.885  33.240  1.00  0.00           C  
HETATM 4463  O4' GAP A1550      24.465  27.152  34.270  1.00  0.00           O  
HETATM 4464  C3' GAP A1550      24.312  26.566  32.000  1.00  0.00           C  
HETATM 4465  O3' GAP A1550      23.605  26.980  30.837  1.00  0.00           O  
HETATM 4466  C2' GAP A1550      25.532  27.457  32.164  1.00  0.00           C  
HETATM 4467  O2' GAP A1550      25.304  28.771  31.699  1.00  0.00           O  
HETATM 4468  C1' GAP A1550      25.696  27.467  33.683  1.00  0.00           C  
HETATM 4469  N9  GAP A1550      26.671  26.547  34.212  1.00  0.00           N  
HETATM 4470  C8  GAP A1550      26.474  25.289  34.708  1.00  0.00           C  
HETATM 4471  N7  GAP A1550      27.562  24.736  35.181  1.00  0.00           N  
HETATM 4472  C5  GAP A1550      28.542  25.699  34.969  1.00  0.00           C  
HETATM 4473  C6  GAP A1550      29.915  25.742  35.273  1.00  0.00           C  
HETATM 4474  N6  GAP A1550      30.580  24.754  35.855  1.00  0.00           N  
HETATM 4475  N1  GAP A1550      30.593  26.852  34.952  1.00  0.00           N  
HETATM 4476  C2  GAP A1550      29.925  27.843  34.352  1.00  0.00           C  
HETATM 4477  N3  GAP A1550      28.643  27.923  34.007  1.00  0.00           N  
HETATM 4478  C4  GAP A1550      28.001  26.799  34.358  1.00  0.00           C  
HETATM 4479 H1   GAP A1550      20.246  24.715  38.107  1.00  0.00           H  
HETATM 4480  H2A GAP A1550      18.782  25.323  37.474  1.00  0.00           H  
HETATM 4481 H3   GAP A1550      18.787  23.887  38.378  1.00  0.00           H  
HETATM 4482 HO'2 GAP A1550      26.109  29.260  31.832  1.00  0.00           H  
HETATM 4483  H61 GAP A1550      30.091  23.909  36.116  1.00  0.00           H  
HETATM 4484  H62 GAP A1550      31.562  24.852  36.057  1.00  0.00           H  
TER
END
