# Supplementary material for: Backbone Brackets and Arginine Tweezers delineate Class I and Class II aminoacyl tRNA synthetases
Source: PLoS Comput Biol. 2018 Apr 16;14(4):e1006101. doi: 10.1371/journal.pcbi.1006101 (PMC5919687; doi:10.1371/journal.pcbi.1006101)
Supplement: S12 File — All structures of Class II aaRS with residues renumbered according to the MSA. (GZ) [file pcbi.1006101.s024.tar.gz › 1ggm_B_renum.pdb]

ATOM      1  N   ALA B 273       9.890  51.251  67.036  1.00  0.00           N  
ATOM      2  CA  ALA B 273      10.643  50.031  67.286  1.00  0.00           C  
ATOM      3  C   ALA B 273       9.823  48.748  67.471  1.00  0.00           C  
ATOM      4  O   ALA B 273       8.641  48.787  67.834  1.00  0.00           O  
ATOM      5 H1   ALA B 273       8.906  51.206  67.044  1.00  0.00           H  
ATOM      6  N   ALA B 274      10.458  47.601  67.231  1.00  0.00           N  
ATOM      7  CA  ALA B 274       9.816  46.282  67.366  1.00  0.00           C  
ATOM      8  C   ALA B 274      10.125  45.716  68.748  1.00  0.00           C  
ATOM      9  O   ALA B 274      11.289  45.474  69.097  1.00  0.00           O  
ATOM     10  CB  ALA B 274      10.323  45.312  66.274  1.00  0.00           C  
ATOM     11  H   ALA B 274      11.386  47.638  66.930  1.00  0.00           H  
ATOM     12  N   SER B 275       9.065  45.413  69.481  1.00  0.00           N  
ATOM     13  CA  SER B 275       9.126  44.901  70.855  1.00  0.00           C  
ATOM     14  C   SER B 275      10.015  43.697  71.221  1.00  0.00           C  
ATOM     15  O   SER B 275      10.829  43.770  72.162  1.00  0.00           O  
ATOM     16  CB  SER B 275       7.682  44.643  71.319  1.00  0.00           C  
ATOM     17  OG  SER B 275       6.731  45.148  70.365  1.00  0.00           O  
ATOM     18  H   SER B 275       8.179  45.563  69.091  1.00  0.00           H  
ATOM     19 HG   SER B 275       5.839  44.979  70.685  1.00  0.00           H  
ATOM     20  N   SER B 276       9.866  42.607  70.475  1.00  0.00           N  
ATOM     21  CA  SER B 276      10.592  41.376  70.740  1.00  0.00           C  
ATOM     22  C   SER B 276      11.076  40.746  69.453  1.00  0.00           C  
ATOM     23  O   SER B 276      10.361  40.776  68.452  1.00  0.00           O  
ATOM     24  CB  SER B 276       9.637  40.414  71.419  1.00  0.00           C  
ATOM     25  OG  SER B 276       8.306  40.910  71.310  1.00  0.00           O  
ATOM     26  H   SER B 276       9.288  42.616  69.731  1.00  0.00           H  
ATOM     27 HG   SER B 276       7.687  40.306  71.736  1.00  0.00           H  
ATOM     28  N   LEU B 277      12.241  40.109  69.487  1.00  0.00           N  
ATOM     29  CA  LEU B 277      12.764  39.487  68.285  1.00  0.00           C  
ATOM     30  C   LEU B 277      11.772  38.488  67.759  1.00  0.00           C  
ATOM     31  O   LEU B 277      11.592  38.367  66.554  1.00  0.00           O  
ATOM     32  CB  LEU B 277      14.084  38.802  68.550  1.00  0.00           C  
ATOM     33  CG  LEU B 277      14.753  38.312  67.267  1.00  0.00           C  
ATOM     34  CD1 LEU B 277      14.515  39.263  66.066  1.00  0.00           C  
ATOM     35  CD2 LEU B 277      16.241  38.165  67.557  1.00  0.00           C  
ATOM     36  H   LEU B 277      12.761  40.079  70.312  1.00  0.00           H  
ATOM     37  N   ASP B 278      11.084  37.828  68.678  1.00  0.00           N  
ATOM     38  CA  ASP B 278      10.072  36.840  68.320  1.00  0.00           C  
ATOM     39  C   ASP B 278       9.116  37.349  67.266  1.00  0.00           C  
ATOM     40  O   ASP B 278       8.928  36.686  66.247  1.00  0.00           O  
ATOM     41  CB  ASP B 278       9.258  36.428  69.541  1.00  0.00           C  
ATOM     42  CG  ASP B 278      10.062  35.606  70.539  1.00  0.00           C  
ATOM     43  OD1 ASP B 278      10.938  34.803  70.109  1.00  0.00           O  
ATOM     44  OD2 ASP B 278       9.795  35.755  71.754  1.00  0.00           O  
ATOM     45  H   ASP B 278      11.277  38.004  69.619  1.00  0.00           H  
ATOM     46  N   GLU B 279       8.489  38.503  67.529  1.00  0.00           N  
ATOM     47  CA  GLU B 279       7.535  39.099  66.575  1.00  0.00           C  
ATOM     48  C   GLU B 279       8.229  39.152  65.227  1.00  0.00           C  
ATOM     49  O   GLU B 279       7.708  38.638  64.224  1.00  0.00           O  
ATOM     50  CB  GLU B 279       7.167  40.554  66.899  1.00  0.00           C  
ATOM     51  CG  GLU B 279       6.988  40.934  68.339  1.00  0.00           C  
ATOM     52  CD  GLU B 279       6.964  42.444  68.502  1.00  0.00           C  
ATOM     53  OE1 GLU B 279       8.029  43.074  68.354  1.00  0.00           O  
ATOM     54  OE2 GLU B 279       5.880  43.012  68.742  1.00  0.00           O  
ATOM     55  H   GLU B 279       8.690  38.976  68.357  1.00  0.00           H  
ATOM     56  N   LEU B 281       9.401  39.796  65.225  1.00  0.00           N  
ATOM     57  CA  LEU B 281      10.209  39.961  64.028  1.00  0.00           C  
ATOM     58  C   LEU B 281      10.331  38.656  63.279  1.00  0.00           C  
ATOM     59  O   LEU B 281       9.943  38.553  62.107  1.00  0.00           O  
ATOM     60  CB  LEU B 281      11.592  40.511  64.385  1.00  0.00           C  
ATOM     61  CG  LEU B 281      11.586  42.009  64.696  1.00  0.00           C  
ATOM     62  CD1 LEU B 281      13.011  42.526  64.677  1.00  0.00           C  
ATOM     63  CD2 LEU B 281      10.743  42.771  63.662  1.00  0.00           C  
ATOM     64  H   LEU B 281       9.747  40.147  66.071  1.00  0.00           H  
ATOM     65  N   VAL B 282      10.791  37.643  63.991  1.00  0.00           N  
ATOM     66  CA  VAL B 282      10.962  36.353  63.405  1.00  0.00           C  
ATOM     67  C   VAL B 282       9.648  35.850  62.835  1.00  0.00           C  
ATOM     68  O   VAL B 282       9.625  35.255  61.754  1.00  0.00           O  
ATOM     69  CB  VAL B 282      11.454  35.392  64.442  1.00  0.00           C  
ATOM     70  CG1 VAL B 282      11.841  34.092  63.806  1.00  0.00           C  
ATOM     71  CG2 VAL B 282      12.622  35.986  65.173  1.00  0.00           C  
ATOM     72  H   VAL B 282      10.989  37.771  64.936  1.00  0.00           H  
ATOM     73  N   ALA B 283       8.552  36.167  63.513  1.00  0.00           N  
ATOM     74  CA  ALA B 283       7.227  35.713  63.092  1.00  0.00           C  
ATOM     75  C   ALA B 283       6.620  36.435  61.891  1.00  0.00           C  
ATOM     76  O   ALA B 283       5.857  35.833  61.104  1.00  0.00           O  
ATOM     77  CB  ALA B 283       6.279  35.745  64.267  1.00  0.00           C  
ATOM     78  H   ALA B 283       8.627  36.707  64.323  1.00  0.00           H  
ATOM     79  N   LEU B 291       6.911  37.732  61.790  1.00  0.00           N  
ATOM     80  CA  LEU B 291       6.446  38.567  60.669  1.00  0.00           C  
ATOM     81  C   LEU B 291       7.235  38.122  59.438  1.00  0.00           C  
ATOM     82  O   LEU B 291       6.667  37.963  58.344  1.00  0.00           O  
ATOM     83  CB  LEU B 291       6.746  40.042  60.917  1.00  0.00           C  
ATOM     84  CG  LEU B 291       6.044  40.987  59.954  1.00  0.00           C  
ATOM     85  CD1 LEU B 291       4.708  41.387  60.525  1.00  0.00           C  
ATOM     86  CD2 LEU B 291       6.898  42.203  59.792  1.00  0.00           C  
ATOM     87  H   LEU B 291       7.445  38.149  62.483  1.00  0.00           H  
ATOM     88  N   CYS B 292       8.541  37.911  59.650  1.00  0.00           N  
ATOM     89  CA  CYS B 292       9.463  37.448  58.621  1.00  0.00           C  
ATOM     90  C   CYS B 292       8.999  36.178  57.944  1.00  0.00           C  
ATOM     91  O   CYS B 292       9.118  36.058  56.722  1.00  0.00           O  
ATOM     92  CB  CYS B 292      10.833  37.210  59.201  1.00  0.00           C  
ATOM     93  SG  CYS B 292      11.699  38.731  59.446  1.00  0.00           S  
ATOM     94  H   CYS B 292       8.887  38.086  60.551  1.00  0.00           H  
ATOM     95  N   LYS B 293       8.494  35.219  58.716  1.00  0.00           N  
ATOM     96  CA  LYS B 293       7.993  33.974  58.126  1.00  0.00           C  
ATOM     97  C   LYS B 293       6.618  34.200  57.501  1.00  0.00           C  
ATOM     98  O   LYS B 293       6.390  33.906  56.321  1.00  0.00           O  
ATOM     99  CB  LYS B 293       7.931  32.849  59.179  1.00  0.00           C  
ATOM    100  CG  LYS B 293       6.876  31.720  58.958  1.00  0.00           C  
ATOM    101  CD  LYS B 293       7.202  30.698  57.847  1.00  0.00           C  
ATOM    102  CE  LYS B 293       8.333  29.724  58.209  1.00  0.00           C  
ATOM    103  NZ  LYS B 293       8.086  28.955  59.466  1.00  0.00           N  
ATOM    104  H   LYS B 293       8.474  35.340  59.685  1.00  0.00           H  
ATOM    105  HZ1 LYS B 293       8.218  29.574  60.288  1.00  0.00           H  
ATOM    106  HZ2 LYS B 293       7.111  28.591  59.456  1.00  0.00           H  
ATOM    107  HZ3 LYS B 293       8.751  28.159  59.517  1.00  0.00           H  
ATOM    108  N   ARG B 296       5.726  34.801  58.277  1.00  0.00           N  
ATOM    109  CA  ARG B 296       4.367  35.040  57.831  1.00  0.00           C  
ATOM    110  C   ARG B 296       4.234  35.897  56.584  1.00  0.00           C  
ATOM    111  O   ARG B 296       3.189  35.895  55.944  1.00  0.00           O  
ATOM    112  CB  ARG B 296       3.553  35.627  58.970  1.00  0.00           C  
ATOM    113  CG  ARG B 296       2.059  35.626  58.733  1.00  0.00           C  
ATOM    114  CD  ARG B 296       1.361  35.764  60.056  1.00  0.00           C  
ATOM    115  NE  ARG B 296       2.059  36.743  60.893  1.00  0.00           N  
ATOM    116  CZ  ARG B 296       1.944  38.062  60.739  1.00  0.00           C  
ATOM    117  NH1 ARG B 296       1.148  38.547  59.789  1.00  0.00           N  
ATOM    118  NH2 ARG B 296       2.659  38.891  61.497  1.00  0.00           N  
ATOM    119  H   ARG B 296       5.983  35.074  59.177  1.00  0.00           H  
ATOM    120 HE   ARG B 296       2.641  36.409  61.607  1.00  0.00           H  
ATOM    121 HH11 ARG B 296       0.642  37.921  59.196  1.00  0.00           H  
ATOM    122 HH12 ARG B 296       1.063  39.521  59.673  1.00  0.00           H  
ATOM    123 HH21 ARG B 296       2.570  39.876  61.378  1.00  0.00           H  
ATOM    124 HH22 ARG B 296       3.283  38.524  62.187  1.00  0.00           H  
ATOM    125  N   ARG B 297       5.287  36.616  56.220  1.00  0.00           N  
ATOM    126  CA  ARG B 297       5.230  37.467  55.034  1.00  0.00           C  
ATOM    127  C   ARG B 297       6.185  37.053  53.916  1.00  0.00           C  
ATOM    128  O   ARG B 297       6.145  37.607  52.819  1.00  0.00           O  
ATOM    129  CB  ARG B 297       5.439  38.950  55.405  1.00  0.00           C  
ATOM    130  CG  ARG B 297       4.266  39.565  56.179  1.00  0.00           C  
ATOM    131  CD  ARG B 297       2.971  39.067  55.600  1.00  0.00           C  
ATOM    132  NE  ARG B 297       1.789  39.718  56.138  1.00  0.00           N  
ATOM    133  CZ  ARG B 297       0.561  39.499  55.670  1.00  0.00           C  
ATOM    134  NH1 ARG B 297       0.370  38.650  54.670  1.00  0.00           N  
ATOM    135  NH2 ARG B 297      -0.483  40.143  56.165  1.00  0.00           N  
ATOM    136  H   ARG B 297       6.097  36.588  56.754  1.00  0.00           H  
ATOM    137 HE   ARG B 297       1.899  40.340  56.885  1.00  0.00           H  
ATOM    138 HH11 ARG B 297       1.149  38.176  54.261  1.00  0.00           H  
ATOM    139 HH12 ARG B 297      -0.553  38.490  54.319  1.00  0.00           H  
ATOM    140 HH21 ARG B 297      -1.399  39.963  55.797  1.00  0.00           H  
ATOM    141 HH22 ARG B 297      -0.362  40.805  56.896  1.00  0.00           H  
ATOM    142  N   GLY B 298       7.035  36.071  54.194  1.00  0.00           N  
ATOM    143  CA  GLY B 298       7.978  35.603  53.197  1.00  0.00           C  
ATOM    144  C   GLY B 298       9.270  36.395  53.141  1.00  0.00           C  
ATOM    145  O   GLY B 298       9.899  36.477  52.090  1.00  0.00           O  
ATOM    146  H   GLY B 298       7.008  35.640  55.066  1.00  0.00           H  
ATOM    147  N   PHE B 303       9.652  37.011  54.252  1.00  0.00           N  
ATOM    148  CA  PHE B 303      10.882  37.797  54.314  1.00  0.00           C  
ATOM    149  C   PHE B 303      12.055  36.825  54.435  1.00  0.00           C  
ATOM    150  O   PHE B 303      12.928  36.735  53.576  1.00  0.00           O  
ATOM    151  CB  PHE B 303      10.872  38.758  55.528  1.00  0.00           C  
ATOM    152  CG  PHE B 303      10.179  40.083  55.277  1.00  0.00           C  
ATOM    153  CD1 PHE B 303      10.672  40.971  54.338  1.00  0.00           C  
ATOM    154  CD2 PHE B 303       9.037  40.428  55.971  1.00  0.00           C  
ATOM    155  CE1 PHE B 303      10.040  42.176  54.091  1.00  0.00           C  
ATOM    156  CE2 PHE B 303       8.403  41.629  55.725  1.00  0.00           C  
ATOM    157  CZ  PHE B 303       8.905  42.506  54.783  1.00  0.00           C  
ATOM    158  H   PHE B 303       9.097  36.919  55.046  1.00  0.00           H  
ATOM    159  N   ILE B 305      12.090  36.119  55.547  1.00  0.00           N  
ATOM    160  CA  ILE B 305      13.132  35.147  55.788  1.00  0.00           C  
ATOM    161  C   ILE B 305      12.415  33.871  56.192  1.00  0.00           C  
ATOM    162  O   ILE B 305      11.457  33.916  56.976  1.00  0.00           O  
ATOM    163  CB  ILE B 305      14.034  35.571  56.939  1.00  0.00           C  
ATOM    164  CG1 ILE B 305      14.678  36.913  56.636  1.00  0.00           C  
ATOM    165  CG2 ILE B 305      15.119  34.565  57.132  1.00  0.00           C  
ATOM    166  CD1 ILE B 305      15.704  37.306  57.678  1.00  0.00           C  
ATOM    167  H   ILE B 305      11.372  36.223  56.211  1.00  0.00           H  
ATOM    168  N   PHE B 306      12.807  32.767  55.566  1.00  0.00           N  
ATOM    169  CA  PHE B 306      12.271  31.444  55.850  1.00  0.00           C  
ATOM    170  C   PHE B 306      13.443  30.694  56.468  1.00  0.00           C  
ATOM    171  O   PHE B 306      14.599  31.084  56.272  1.00  0.00           O  
ATOM    172  CB  PHE B 306      11.896  30.746  54.550  1.00  0.00           C  
ATOM    173  CG  PHE B 306      10.788  31.406  53.798  1.00  0.00           C  
ATOM    174  CD1 PHE B 306       9.534  31.582  54.376  1.00  0.00           C  
ATOM    175  CD2 PHE B 306      10.967  31.764  52.476  1.00  0.00           C  
ATOM    176  CE1 PHE B 306       8.459  32.100  53.632  1.00  0.00           C  
ATOM    177  CE2 PHE B 306       9.908  32.281  51.726  1.00  0.00           C  
ATOM    178  CZ  PHE B 306       8.647  32.446  52.304  1.00  0.00           C  
ATOM    179  H   PHE B 306      13.509  32.834  54.904  1.00  0.00           H  
ATOM    180  N   GLN B 307      13.164  29.651  57.239  1.00  0.00           N  
ATOM    181  CA  GLN B 307      14.250  28.871  57.818  1.00  0.00           C  
ATOM    182  C   GLN B 307      14.869  28.041  56.703  1.00  0.00           C  
ATOM    183  O   GLN B 307      14.161  27.354  55.957  1.00  0.00           O  
ATOM    184  CB  GLN B 307      13.730  27.948  58.902  1.00  0.00           C  
ATOM    185  CG  GLN B 307      14.793  27.056  59.489  1.00  0.00           C  
ATOM    186  CD  GLN B 307      14.855  27.175  60.996  1.00  0.00           C  
ATOM    187  OE1 GLN B 307      13.824  27.352  61.656  1.00  0.00           O  
ATOM    188  NE2 GLN B 307      16.069  27.108  61.556  1.00  0.00           N  
ATOM    189  H   GLN B 307      12.238  29.394  57.402  1.00  0.00           H  
ATOM    190 HE21 GLN B 307      16.847  26.979  60.989  1.00  0.00           H  
ATOM    191 HE22 GLN B 307      16.104  27.183  62.529  1.00  0.00           H  
ATOM    192  N   SER B 308      16.178  28.121  56.536  1.00  0.00           N  
ATOM    193  CA  SER B 308      16.725  27.327  55.468  1.00  0.00           C  
ATOM    194  C   SER B 308      16.465  25.860  55.719  1.00  0.00           C  
ATOM    195  O   SER B 308      16.304  25.413  56.870  1.00  0.00           O  
ATOM    196  CB  SER B 308      18.210  27.545  55.254  1.00  0.00           C  
ATOM    197  OG  SER B 308      18.650  26.739  54.163  1.00  0.00           O  
ATOM    198  H   SER B 308      16.751  28.668  57.118  1.00  0.00           H  
ATOM    199 HG   SER B 308      19.595  26.866  54.008  1.00  0.00           H  
ATOM    200  N   SER B 309      16.334  25.143  54.609  1.00  0.00           N  
ATOM    201  CA  SER B 309      16.106  23.707  54.591  1.00  0.00           C  
ATOM    202  C   SER B 309      15.026  23.213  55.574  1.00  0.00           C  
ATOM    203  O   SER B 309      15.044  22.064  56.000  1.00  0.00           O  
ATOM    204  CB  SER B 309      17.442  22.993  54.805  1.00  0.00           C  
ATOM    205  OG  SER B 309      17.348  21.658  54.355  1.00  0.00           O  
ATOM    206  H   SER B 309      16.412  25.613  53.751  1.00  0.00           H  
ATOM    207 HG   SER B 309      18.127  21.264  54.475  1.00  0.00           H  
ATOM    208  N   GLU B 310      14.036  24.059  55.834  1.00  0.00           N  
ATOM    209  CA  GLU B 310      12.947  23.766  56.747  1.00  0.00           C  
ATOM    210  C   GLU B 310      12.284  22.406  56.602  1.00  0.00           C  
ATOM    211  O   GLU B 310      12.196  21.676  57.584  1.00  0.00           O  
ATOM    212  CB  GLU B 310      11.889  24.857  56.638  1.00  0.00           C  
ATOM    213  CG  GLU B 310      10.758  24.780  57.670  1.00  0.00           C  
ATOM    214  CD  GLU B 310      10.030  26.122  57.838  1.00  0.00           C  
ATOM    215  OE1 GLU B 310       9.644  26.732  56.817  1.00  0.00           O  
ATOM    216  OE2 GLU B 310       9.866  26.582  58.992  1.00  0.00           O  
ATOM    217  H   GLU B 310      14.036  24.933  55.378  1.00  0.00           H  
ATOM    218  N   ILE B 311      11.828  22.033  55.406  1.00  0.00           N  
ATOM    219  CA  ILE B 311      11.155  20.728  55.272  1.00  0.00           C  
ATOM    220  C   ILE B 311      11.893  19.485  55.819  1.00  0.00           C  
ATOM    221  O   ILE B 311      11.234  18.560  56.272  1.00  0.00           O  
ATOM    222  CB  ILE B 311      10.574  20.400  53.819  1.00  0.00           C  
ATOM    223  CG1 ILE B 311      11.624  20.544  52.708  1.00  0.00           C  
ATOM    224  CG2 ILE B 311       9.372  21.223  53.530  1.00  0.00           C  
ATOM    225  CD1 ILE B 311      11.211  19.839  51.414  1.00  0.00           C  
ATOM    226  H   ILE B 311      11.942  22.618  54.632  1.00  0.00           H  
ATOM    227  N   TYR B 312      13.224  19.439  55.781  1.00  0.00           N  
ATOM    228  CA  TYR B 312      13.919  18.263  56.290  1.00  0.00           C  
ATOM    229  C   TYR B 312      14.486  18.432  57.669  1.00  0.00           C  
ATOM    230  O   TYR B 312      15.374  17.683  58.081  1.00  0.00           O  
ATOM    231  CB  TYR B 312      15.034  17.844  55.356  1.00  0.00           C  
ATOM    232  CG  TYR B 312      14.542  17.263  54.095  1.00  0.00           C  
ATOM    233  CD1 TYR B 312      13.231  16.859  53.977  1.00  0.00           C  
ATOM    234  CD2 TYR B 312      15.366  17.179  52.991  1.00  0.00           C  
ATOM    235  CE1 TYR B 312      12.746  16.384  52.795  1.00  0.00           C  
ATOM    236  CE2 TYR B 312      14.905  16.700  51.800  1.00  0.00           C  
ATOM    237  CZ  TYR B 312      13.592  16.314  51.699  1.00  0.00           C  
ATOM    238  OH  TYR B 312      13.152  15.887  50.476  1.00  0.00           O  
ATOM    239  H   TYR B 312      13.736  20.208  55.423  1.00  0.00           H  
ATOM    240 HH   TYR B 312      12.303  15.716  50.507  1.00  0.00           H  
ATOM    241  N   GLY B 313      14.014  19.442  58.377  1.00  0.00           N  
ATOM    242  CA  GLY B 313      14.518  19.663  59.718  1.00  0.00           C  
ATOM    243  C   GLY B 313      15.262  20.963  59.927  1.00  0.00           C  
ATOM    244  O   GLY B 313      15.467  21.389  61.059  1.00  0.00           O  
ATOM    245  H   GLY B 313      13.318  20.021  58.004  1.00  0.00           H  
ATOM    246  N   GLY B 314      15.703  21.578  58.840  1.00  0.00           N  
ATOM    247  CA  GLY B 314      16.400  22.845  58.943  1.00  0.00           C  
ATOM    248  C   GLY B 314      17.847  22.759  59.373  1.00  0.00           C  
ATOM    249  O   GLY B 314      18.210  21.986  60.278  1.00  0.00           O  
ATOM    250  H   GLY B 314      15.559  21.179  57.968  1.00  0.00           H  
ATOM    251  N   LEU B 315      18.680  23.523  58.674  1.00  0.00           N  
ATOM    252  CA  LEU B 315      20.087  23.593  58.976  1.00  0.00           C  
ATOM    253  C   LEU B 315      20.201  24.844  59.865  1.00  0.00           C  
ATOM    254  O   LEU B 315      20.267  25.969  59.383  1.00  0.00           O  
ATOM    255  CB  LEU B 315      20.885  23.736  57.685  1.00  0.00           C  
ATOM    256  CG  LEU B 315      22.368  23.410  57.802  1.00  0.00           C  
ATOM    257  CD1 LEU B 315      22.560  21.917  57.667  1.00  0.00           C  
ATOM    258  CD2 LEU B 315      23.136  24.112  56.727  1.00  0.00           C  
ATOM    259  H   LEU B 315      18.321  24.091  57.975  1.00  0.00           H  
ATOM    260  N   GLN B 316      20.139  24.660  61.174  1.00  0.00           N  
ATOM    261  CA  GLN B 316      20.207  25.794  62.081  1.00  0.00           C  
ATOM    262  C   GLN B 316      21.416  26.667  61.836  1.00  0.00           C  
ATOM    263  O   GLN B 316      22.550  26.183  61.685  1.00  0.00           O  
ATOM    264  CB  GLN B 316      20.205  25.318  63.529  1.00  0.00           C  
ATOM    265  CG  GLN B 316      19.574  26.309  64.463  1.00  0.00           C  
ATOM    266  CD  GLN B 316      19.878  26.050  65.926  1.00  0.00           C  
ATOM    267  OE1 GLN B 316      21.049  25.981  66.330  1.00  0.00           O  
ATOM    268  NE2 GLN B 316      18.820  25.932  66.743  1.00  0.00           N  
ATOM    269  H   GLN B 316      20.062  23.743  61.529  1.00  0.00           H  
ATOM    270 HE21 GLN B 316      17.921  26.016  66.381  1.00  0.00           H  
ATOM    271 HE22 GLN B 316      19.010  25.775  67.689  1.00  0.00           H  
ATOM    272  N   GLY B 317      21.161  27.963  61.779  1.00  0.00           N  
ATOM    273  CA  GLY B 317      22.240  28.909  61.561  1.00  0.00           C  
ATOM    274  C   GLY B 317      22.374  29.353  60.124  1.00  0.00           C  
ATOM    275  O   GLY B 317      23.305  30.059  59.746  1.00  0.00           O  
ATOM    276  H   GLY B 317      20.259  28.279  61.888  1.00  0.00           H  
ATOM    277  N   VAL B 318      21.474  28.873  59.291  1.00  0.00           N  
ATOM    278  CA  VAL B 318      21.496  29.270  57.904  1.00  0.00           C  
ATOM    279  C   VAL B 318      20.039  29.512  57.493  1.00  0.00           C  
ATOM    280  O   VAL B 318      19.172  28.680  57.732  1.00  0.00           O  
ATOM    281  CB  VAL B 318      22.258  28.242  56.994  1.00  0.00           C  
ATOM    282  CG1 VAL B 318      23.204  27.398  57.806  1.00  0.00           C  
ATOM    283  CG2 VAL B 318      21.331  27.378  56.238  1.00  0.00           C  
ATOM    284  H   VAL B 318      20.808  28.221  59.612  1.00  0.00           H  
ATOM    285  N   TYR B 319      19.748  30.712  56.993  1.00  0.00           N  
ATOM    286  CA  TYR B 319      18.379  31.072  56.578  1.00  0.00           C  
ATOM    287  C   TYR B 319      18.241  31.353  55.082  1.00  0.00           C  
ATOM    288  O   TYR B 319      19.240  31.564  54.396  1.00  0.00           O  
ATOM    289  CB  TYR B 319      17.906  32.315  57.322  1.00  0.00           C  
ATOM    290  CG  TYR B 319      17.633  32.075  58.762  1.00  0.00           C  
ATOM    291  CD1 TYR B 319      18.660  31.770  59.629  1.00  0.00           C  
ATOM    292  CD2 TYR B 319      16.339  32.071  59.247  1.00  0.00           C  
ATOM    293  CE1 TYR B 319      18.408  31.451  60.946  1.00  0.00           C  
ATOM    294  CE2 TYR B 319      16.071  31.755  60.565  1.00  0.00           C  
ATOM    295  CZ  TYR B 319      17.115  31.434  61.414  1.00  0.00           C  
ATOM    296  OH  TYR B 319      16.891  31.020  62.713  1.00  0.00           O  
ATOM    297  H   TYR B 319      20.474  31.355  56.866  1.00  0.00           H  
ATOM    298 HH   TYR B 319      15.942  31.009  62.882  1.00  0.00           H  
ATOM    299  N   ASP B 320      17.006  31.348  54.581  1.00  0.00           N  
ATOM    300  CA  ASP B 320      16.730  31.625  53.167  1.00  0.00           C  
ATOM    301  C   ASP B 320      15.930  32.904  53.173  1.00  0.00           C  
ATOM    302  O   ASP B 320      15.101  33.104  54.060  1.00  0.00           O  
ATOM    303  CB  ASP B 320      15.855  30.526  52.519  1.00  0.00           C  
ATOM    304  CG  ASP B 320      16.615  29.204  52.255  1.00  0.00           C  
ATOM    305  OD1 ASP B 320      17.814  29.255  51.923  1.00  0.00           O  
ATOM    306  OD2 ASP B 320      16.006  28.106  52.360  1.00  0.00           O  
ATOM    307  H   ASP B 320      16.245  31.196  55.201  1.00  0.00           H  
ATOM    308  N   TYR B 321      16.209  33.798  52.232  1.00  0.00           N  
ATOM    309  CA  TYR B 321      15.468  35.055  52.123  1.00  0.00           C  
ATOM    310  C   TYR B 321      14.330  34.852  51.135  1.00  0.00           C  
ATOM    311  O   TYR B 321      14.570  34.624  49.946  1.00  0.00           O  
ATOM    312  CB  TYR B 321      16.369  36.177  51.621  1.00  0.00           C  
ATOM    313  CG  TYR B 321      17.153  36.866  52.700  1.00  0.00           C  
ATOM    314  CD1 TYR B 321      18.358  36.351  53.159  1.00  0.00           C  
ATOM    315  CD2 TYR B 321      16.686  38.040  53.268  1.00  0.00           C  
ATOM    316  CE1 TYR B 321      19.078  37.004  54.175  1.00  0.00           C  
ATOM    317  CE2 TYR B 321      17.392  38.688  54.283  1.00  0.00           C  
ATOM    318  CZ  TYR B 321      18.584  38.168  54.731  1.00  0.00           C  
ATOM    319  OH  TYR B 321      19.276  38.788  55.739  1.00  0.00           O  
ATOM    320  H   TYR B 321      16.912  33.602  51.596  1.00  0.00           H  
ATOM    321 HH   TYR B 321      18.779  39.576  56.016  1.00  0.00           H  
ATOM    322  N   GLY B 322      13.103  34.829  51.637  1.00  0.00           N  
ATOM    323  CA  GLY B 322      11.957  34.664  50.758  1.00  0.00           C  
ATOM    324  C   GLY B 322      11.756  35.889  49.881  1.00  0.00           C  
ATOM    325  O   GLY B 322      12.601  36.780  49.889  1.00  0.00           O  
ATOM    326  H   GLY B 322      12.972  34.964  52.602  1.00  0.00           H  
ATOM    327  N   PRO B 323      10.637  35.985  49.152  1.00  0.00           N  
ATOM    328  CA  PRO B 323      10.299  37.094  48.268  1.00  0.00           C  
ATOM    329  C   PRO B 323      10.588  38.519  48.785  1.00  0.00           C  
ATOM    330  O   PRO B 323      11.490  39.189  48.262  1.00  0.00           O  
ATOM    331  CB  PRO B 323       8.811  36.880  48.042  1.00  0.00           C  
ATOM    332  CG  PRO B 323       8.715  35.446  47.990  1.00  0.00           C  
ATOM    333  CD  PRO B 323       9.524  35.033  49.186  1.00  0.00           C  
ATOM    334  N   LEU B 324       9.839  38.996  49.787  1.00  0.00           N  
ATOM    335  CA  LEU B 324      10.025  40.363  50.300  1.00  0.00           C  
ATOM    336  C   LEU B 324      11.386  40.578  50.939  1.00  0.00           C  
ATOM    337  O   LEU B 324      11.918  41.690  50.947  1.00  0.00           O  
ATOM    338  CB  LEU B 324       8.897  40.731  51.255  1.00  0.00           C  
ATOM    339  CG  LEU B 324       7.529  40.216  50.772  1.00  0.00           C  
ATOM    340  CD1 LEU B 324       6.484  40.561  51.783  1.00  0.00           C  
ATOM    341  CD2 LEU B 324       7.133  40.745  49.397  1.00  0.00           C  
ATOM    342  H   LEU B 324       9.170  38.409  50.208  1.00  0.00           H  
ATOM    343  N   GLY B 325      11.972  39.487  51.420  1.00  0.00           N  
ATOM    344  CA  GLY B 325      13.290  39.539  52.036  1.00  0.00           C  
ATOM    345  C   GLY B 325      14.315  39.946  51.015  1.00  0.00           C  
ATOM    346  O   GLY B 325      15.003  40.930  51.196  1.00  0.00           O  
ATOM    347  H   GLY B 325      11.516  38.618  51.359  1.00  0.00           H  
ATOM    348  N   VAL B 332      14.386  39.189  49.931  1.00  0.00           N  
ATOM    349  CA  VAL B 332      15.300  39.479  48.837  1.00  0.00           C  
ATOM    350  C   VAL B 332      15.297  40.943  48.497  1.00  0.00           C  
ATOM    351  O   VAL B 332      16.341  41.594  48.547  1.00  0.00           O  
ATOM    352  CB  VAL B 332      14.879  38.787  47.548  1.00  0.00           C  
ATOM    353  CG1 VAL B 332      15.628  39.339  46.410  1.00  0.00           C  
ATOM    354  CG2 VAL B 332      15.182  37.347  47.630  1.00  0.00           C  
ATOM    355  H   VAL B 332      13.794  38.403  49.871  1.00  0.00           H  
ATOM    356  N   GLU B 333      14.132  41.436  48.092  1.00  0.00           N  
ATOM    357  CA  GLU B 333      13.983  42.823  47.712  1.00  0.00           C  
ATOM    358  C   GLU B 333      14.646  43.753  48.709  1.00  0.00           C  
ATOM    359  O   GLU B 333      15.646  44.416  48.389  1.00  0.00           O  
ATOM    360  CB  GLU B 333      12.511  43.157  47.570  1.00  0.00           C  
ATOM    361  CG  GLU B 333      11.848  42.375  46.435  1.00  0.00           C  
ATOM    362  CD  GLU B 333      12.438  42.716  45.087  1.00  0.00           C  
ATOM    363  OE1 GLU B 333      12.737  43.911  44.887  1.00  0.00           O  
ATOM    364  OE2 GLU B 333      12.600  41.804  44.242  1.00  0.00           O  
ATOM    365  H   GLU B 333      13.353  40.838  48.070  1.00  0.00           H  
ATOM    366  N   LEU B 334      14.153  43.739  49.942  1.00  0.00           N  
ATOM    367  CA  LEU B 334      14.713  44.595  50.986  1.00  0.00           C  
ATOM    368  C   LEU B 334      16.251  44.477  51.042  1.00  0.00           C  
ATOM    369  O   LEU B 334      16.958  45.483  51.044  1.00  0.00           O  
ATOM    370  CB  LEU B 334      14.088  44.229  52.332  1.00  0.00           C  
ATOM    371  CG  LEU B 334      14.696  44.971  53.501  1.00  0.00           C  
ATOM    372  CD1 LEU B 334      14.397  46.470  53.386  1.00  0.00           C  
ATOM    373  CD2 LEU B 334      14.138  44.351  54.762  1.00  0.00           C  
ATOM    374  H   LEU B 334      13.424  43.114  50.165  1.00  0.00           H  
ATOM    375  N   LYS B 335      16.734  43.234  51.032  1.00  0.00           N  
ATOM    376  CA  LYS B 335      18.140  42.898  51.075  1.00  0.00           C  
ATOM    377  C   LYS B 335      18.878  43.501  49.913  1.00  0.00           C  
ATOM    378  O   LYS B 335      19.936  44.106  50.098  1.00  0.00           O  
ATOM    379  CB  LYS B 335      18.296  41.390  51.044  1.00  0.00           C  
ATOM    380  CG  LYS B 335      19.732  40.904  51.149  1.00  0.00           C  
ATOM    381  CD  LYS B 335      19.754  39.521  51.777  1.00  0.00           C  
ATOM    382  CE  LYS B 335      20.414  38.505  50.894  1.00  0.00           C  
ATOM    383  NZ  LYS B 335      21.246  37.659  51.781  1.00  0.00           N  
ATOM    384  H   LYS B 335      16.102  42.489  50.987  1.00  0.00           H  
ATOM    385  HZ1 LYS B 335      22.087  38.179  52.082  1.00  0.00           H  
ATOM    386  HZ2 LYS B 335      20.684  37.393  52.619  1.00  0.00           H  
ATOM    387  HZ3 LYS B 335      21.525  36.795  51.273  1.00  0.00           H  
ATOM    388  N   ASN B 336      18.348  43.355  48.705  1.00  0.00           N  
ATOM    389  CA  ASN B 336      19.033  43.935  47.561  1.00  0.00           C  
ATOM    390  C   ASN B 336      19.098  45.437  47.606  1.00  0.00           C  
ATOM    391  O   ASN B 336      20.166  46.018  47.428  1.00  0.00           O  
ATOM    392  CB  ASN B 336      18.440  43.458  46.270  1.00  0.00           C  
ATOM    393  CG  ASN B 336      18.799  42.057  46.014  1.00  0.00           C  
ATOM    394  OD1 ASN B 336      17.929  41.203  45.933  1.00  0.00           O  
ATOM    395  ND2 ASN B 336      20.103  41.770  45.983  1.00  0.00           N  
ATOM    396  H   ASN B 336      17.507  42.902  48.598  1.00  0.00           H  
ATOM    397 HD21 ASN B 336      20.751  42.485  46.124  1.00  0.00           H  
ATOM    398 HD22 ASN B 336      20.346  40.844  45.808  1.00  0.00           H  
ATOM    399  N   ASN B 337      17.977  46.061  47.935  1.00  0.00           N  
ATOM    400  CA  ASN B 337      17.929  47.496  48.023  1.00  0.00           C  
ATOM    401  C   ASN B 337      18.954  48.033  49.001  1.00  0.00           C  
ATOM    402  O   ASN B 337      19.557  49.085  48.752  1.00  0.00           O  
ATOM    403  CB  ASN B 337      16.546  47.894  48.434  1.00  0.00           C  
ATOM    404  CG  ASN B 337      15.546  47.338  47.522  1.00  0.00           C  
ATOM    405  OD1 ASN B 337      14.522  46.793  47.948  1.00  0.00           O  
ATOM    406  ND2 ASN B 337      15.858  47.382  46.232  1.00  0.00           N  
ATOM    407  H   ASN B 337      17.165  45.522  48.150  1.00  0.00           H  
ATOM    408 HD21 ASN B 337      16.700  47.780  45.957  1.00  0.00           H  
ATOM    409 HD22 ASN B 337      15.197  47.024  45.609  1.00  0.00           H  
ATOM    410  N   LEU B 338      19.156  47.317  50.105  1.00  0.00           N  
ATOM    411  CA  LEU B 338      20.140  47.743  51.087  1.00  0.00           C  
ATOM    412  C   LEU B 338      21.524  47.636  50.408  1.00  0.00           C  
ATOM    413  O   LEU B 338      22.331  48.590  50.427  1.00  0.00           O  
ATOM    414  CB  LEU B 338      20.068  46.877  52.355  1.00  0.00           C  
ATOM    415  CG  LEU B 338      20.899  47.428  53.511  1.00  0.00           C  
ATOM    416  CD1 LEU B 338      20.315  48.752  53.919  1.00  0.00           C  
ATOM    417  CD2 LEU B 338      20.893  46.475  54.667  1.00  0.00           C  
ATOM    418  H   LEU B 338      18.632  46.492  50.272  1.00  0.00           H  
ATOM    419  N   LYS B 339      21.757  46.506  49.749  1.00  0.00           N  
ATOM    420  CA  LYS B 339      23.007  46.276  49.061  1.00  0.00           C  
ATOM    421  C   LYS B 339      23.255  47.382  48.012  1.00  0.00           C  
ATOM    422  O   LYS B 339      24.319  47.999  47.940  1.00  0.00           O  
ATOM    423  CB  LYS B 339      22.967  44.893  48.390  1.00  0.00           C  
ATOM    424  CG  LYS B 339      23.099  43.673  49.333  1.00  0.00           C  
ATOM    425  CD  LYS B 339      22.708  42.276  48.681  1.00  0.00           C  
ATOM    426  CE  LYS B 339      23.707  41.728  47.608  1.00  0.00           C  
ATOM    427  NZ  LYS B 339      23.097  40.925  46.467  1.00  0.00           N  
ATOM    428  H   LYS B 339      21.076  45.804  49.743  1.00  0.00           H  
ATOM    429  HZ1 LYS B 339      22.823  39.983  46.808  1.00  0.00           H  
ATOM    430  HZ2 LYS B 339      22.258  41.421  46.103  1.00  0.00           H  
ATOM    431  HZ3 LYS B 339      23.796  40.824  45.700  1.00  0.00           H  
ATOM    432  N   GLN B 340      22.239  47.659  47.227  1.00  0.00           N  
ATOM    433  CA  GLN B 340      22.326  48.642  46.172  1.00  0.00           C  
ATOM    434  C   GLN B 340      22.721  50.017  46.631  1.00  0.00           C  
ATOM    435  O   GLN B 340      23.650  50.605  46.086  1.00  0.00           O  
ATOM    436  CB  GLN B 340      20.978  48.765  45.518  1.00  0.00           C  
ATOM    437  CG  GLN B 340      20.995  48.586  44.042  1.00  0.00           C  
ATOM    438  CD  GLN B 340      19.939  47.604  43.646  1.00  0.00           C  
ATOM    439  OE1 GLN B 340      20.213  46.392  43.619  1.00  0.00           O  
ATOM    440  NE2 GLN B 340      18.689  48.092  43.418  1.00  0.00           N  
ATOM    441  H   GLN B 340      21.423  47.199  47.362  1.00  0.00           H  
ATOM    442 HE21 GLN B 340      18.529  49.047  43.508  1.00  0.00           H  
ATOM    443 HE22 GLN B 340      18.007  47.444  43.157  1.00  0.00           H  
ATOM    444  N   ALA B 341      21.906  50.559  47.541  1.00  0.00           N  
ATOM    445  CA  ALA B 341      22.085  51.887  48.130  1.00  0.00           C  
ATOM    446  C   ALA B 341      23.462  52.044  48.750  1.00  0.00           C  
ATOM    447  O   ALA B 341      24.033  53.119  48.712  1.00  0.00           O  
ATOM    448  CB  ALA B 341      21.011  52.144  49.161  1.00  0.00           C  
ATOM    449  H   ALA B 341      21.157  50.019  47.869  1.00  0.00           H  
ATOM    450  N   TRP B 342      23.977  50.971  49.338  1.00  0.00           N  
ATOM    451  CA  TRP B 342      25.300  50.983  49.916  1.00  0.00           C  
ATOM    452  C   TRP B 342      26.312  51.161  48.772  1.00  0.00           C  
ATOM    453  O   TRP B 342      27.258  51.952  48.876  1.00  0.00           O  
ATOM    454  CB  TRP B 342      25.565  49.655  50.613  1.00  0.00           C  
ATOM    455  CG  TRP B 342      26.882  49.617  51.291  1.00  0.00           C  
ATOM    456  CD1 TRP B 342      27.146  50.086  52.523  1.00  0.00           C  
ATOM    457  CD2 TRP B 342      28.135  49.117  50.771  1.00  0.00           C  
ATOM    458  NE1 TRP B 342      28.482  49.923  52.821  1.00  0.00           N  
ATOM    459  CE2 TRP B 342      29.111  49.329  51.765  1.00  0.00           C  
ATOM    460  CE3 TRP B 342      28.519  48.508  49.579  1.00  0.00           C  
ATOM    461  CZ2 TRP B 342      30.456  48.953  51.609  1.00  0.00           C  
ATOM    462  CZ3 TRP B 342      29.868  48.129  49.427  1.00  0.00           C  
ATOM    463  CH2 TRP B 342      30.813  48.357  50.442  1.00  0.00           C  
ATOM    464  H   TRP B 342      23.451  50.151  49.379  1.00  0.00           H  
ATOM    465  HE1 TRP B 342      28.915  50.187  53.662  1.00  0.00           H  
ATOM    466  N   TRP B 343      26.101  50.424  47.680  1.00  0.00           N  
ATOM    467  CA  TRP B 343      26.992  50.449  46.517  1.00  0.00           C  
ATOM    468  C   TRP B 343      26.989  51.862  45.896  1.00  0.00           C  
ATOM    469  O   TRP B 343      28.044  52.454  45.631  1.00  0.00           O  
ATOM    470  CB  TRP B 343      26.587  49.330  45.515  1.00  0.00           C  
ATOM    471  CG  TRP B 343      27.599  49.065  44.436  1.00  0.00           C  
ATOM    472  CD1 TRP B 343      27.656  49.653  43.216  1.00  0.00           C  
ATOM    473  CD2 TRP B 343      28.740  48.214  44.517  1.00  0.00           C  
ATOM    474  NE1 TRP B 343      28.773  49.244  42.532  1.00  0.00           N  
ATOM    475  CE2 TRP B 343      29.459  48.358  43.311  1.00  0.00           C  
ATOM    476  CE3 TRP B 343      29.231  47.350  45.487  1.00  0.00           C  
ATOM    477  CZ2 TRP B 343      30.644  47.670  43.054  1.00  0.00           C  
ATOM    478  CZ3 TRP B 343      30.419  46.665  45.229  1.00  0.00           C  
ATOM    479  CH2 TRP B 343      31.108  46.832  44.021  1.00  0.00           C  
ATOM    480  H   TRP B 343      25.312  49.853  47.641  1.00  0.00           H  
ATOM    481  HE1 TRP B 343      29.026  49.530  41.629  1.00  0.00           H  
ATOM    482  N   ARG B 344      25.800  52.433  45.761  1.00  0.00           N  
ATOM    483  CA  ARG B 344      25.627  53.768  45.186  1.00  0.00           C  
ATOM    484  C   ARG B 344      26.452  54.737  45.985  1.00  0.00           C  
ATOM    485  O   ARG B 344      27.370  55.366  45.468  1.00  0.00           O  
ATOM    486  CB  ARG B 344      24.155  54.140  45.257  1.00  0.00           C  
ATOM    487  CG  ARG B 344      23.743  55.584  45.101  1.00  0.00           C  
ATOM    488  CD  ARG B 344      22.236  55.647  45.443  1.00  0.00           C  
ATOM    489  NE  ARG B 344      21.572  54.392  45.028  1.00  0.00           N  
ATOM    490  CZ  ARG B 344      20.521  53.833  45.629  1.00  0.00           C  
ATOM    491  NH1 ARG B 344      19.970  54.421  46.690  1.00  0.00           N  
ATOM    492  NH2 ARG B 344      20.061  52.651  45.204  1.00  0.00           N  
ATOM    493  H   ARG B 344      25.011  51.932  46.041  1.00  0.00           H  
ATOM    494 HE   ARG B 344      21.929  53.932  44.239  1.00  0.00           H  
ATOM    495 HH11 ARG B 344      20.342  55.283  47.033  1.00  0.00           H  
ATOM    496 HH12 ARG B 344      19.180  54.004  47.138  1.00  0.00           H  
ATOM    497 HH21 ARG B 344      19.273  52.233  45.656  1.00  0.00           H  
ATOM    498 HH22 ARG B 344      20.506  52.188  44.441  1.00  0.00           H  
ATOM    499  N   ARG B 345      26.172  54.756  47.272  1.00  0.00           N  
ATOM    500  CA  ARG B 345      26.841  55.602  48.233  1.00  0.00           C  
ATOM    501  C   ARG B 345      28.348  55.434  48.182  1.00  0.00           C  
ATOM    502  O   ARG B 345      29.053  56.304  47.697  1.00  0.00           O  
ATOM    503  CB  ARG B 345      26.293  55.258  49.621  1.00  0.00           C  
ATOM    504  CG  ARG B 345      27.114  55.689  50.795  1.00  0.00           C  
ATOM    505  CD  ARG B 345      27.173  57.191  50.909  1.00  0.00           C  
ATOM    506  NE  ARG B 345      25.874  57.785  50.624  1.00  0.00           N  
ATOM    507  CZ  ARG B 345      25.271  58.693  51.384  1.00  0.00           C  
ATOM    508  NH1 ARG B 345      25.834  59.130  52.516  1.00  0.00           N  
ATOM    509  NH2 ARG B 345      24.116  59.206  50.970  1.00  0.00           N  
ATOM    510  H   ARG B 345      25.467  54.155  47.594  1.00  0.00           H  
ATOM    511 HE   ARG B 345      25.402  57.499  49.813  1.00  0.00           H  
ATOM    512 HH11 ARG B 345      26.718  58.774  52.808  1.00  0.00           H  
ATOM    513 HH12 ARG B 345      25.360  59.814  53.077  1.00  0.00           H  
ATOM    514 HH21 ARG B 345      23.640  59.890  51.521  1.00  0.00           H  
ATOM    515 HH22 ARG B 345      23.719  58.905  50.099  1.00  0.00           H  
ATOM    516  N   ASN B 347      28.837  54.277  48.584  1.00  0.00           N  
ATOM    517  CA  ASN B 347      30.268  54.060  48.618  1.00  0.00           C  
ATOM    518  C   ASN B 347      31.038  53.869  47.325  1.00  0.00           C  
ATOM    519  O   ASN B 347      32.272  53.740  47.364  1.00  0.00           O  
ATOM    520  CB  ASN B 347      30.603  52.942  49.600  1.00  0.00           C  
ATOM    521  CG  ASN B 347      30.142  53.269  51.000  1.00  0.00           C  
ATOM    522  OD1 ASN B 347      30.889  53.781  51.842  1.00  0.00           O  
ATOM    523  ND2 ASN B 347      28.878  53.039  51.237  1.00  0.00           N  
ATOM    524  H   ASN B 347      28.228  53.564  48.825  1.00  0.00           H  
ATOM    525 HD21 ASN B 347      28.313  52.674  50.523  1.00  0.00           H  
ATOM    526 HD22 ASN B 347      28.548  53.237  52.132  1.00  0.00           H  
ATOM    527  N   VAL B 348      30.356  53.832  46.179  1.00  0.00           N  
ATOM    528  CA  VAL B 348      31.088  53.635  44.915  1.00  0.00           C  
ATOM    529  C   VAL B 348      30.753  54.575  43.777  1.00  0.00           C  
ATOM    530  O   VAL B 348      31.653  55.140  43.147  1.00  0.00           O  
ATOM    531  CB  VAL B 348      31.002  52.199  44.326  1.00  0.00           C  
ATOM    532  CG1 VAL B 348      32.281  51.903  43.608  1.00  0.00           C  
ATOM    533  CG2 VAL B 348      30.757  51.144  45.372  1.00  0.00           C  
ATOM    534  H   VAL B 348      29.387  53.914  46.167  1.00  0.00           H  
ATOM    535  N   TYR B 349      29.471  54.689  43.465  1.00  0.00           N  
ATOM    536  CA  TYR B 349      29.068  55.565  42.386  1.00  0.00           C  
ATOM    537  C   TYR B 349      29.282  57.010  42.718  1.00  0.00           C  
ATOM    538  O   TYR B 349      29.868  57.753  41.916  1.00  0.00           O  
ATOM    539  CB  TYR B 349      27.620  55.364  42.027  1.00  0.00           C  
ATOM    540  CG  TYR B 349      27.373  54.039  41.409  1.00  0.00           C  
ATOM    541  CD1 TYR B 349      28.409  53.157  41.153  1.00  0.00           C  
ATOM    542  CD2 TYR B 349      26.100  53.661  41.066  1.00  0.00           C  
ATOM    543  CE1 TYR B 349      28.173  51.926  40.565  1.00  0.00           C  
ATOM    544  CE2 TYR B 349      25.841  52.432  40.483  1.00  0.00           C  
ATOM    545  CZ  TYR B 349      26.881  51.566  40.230  1.00  0.00           C  
ATOM    546  OH  TYR B 349      26.628  50.348  39.614  1.00  0.00           O  
ATOM    547  H   TYR B 349      28.813  54.190  43.968  1.00  0.00           H  
ATOM    548 HH   TYR B 349      25.676  50.278  39.440  1.00  0.00           H  
ATOM    549  N   GLU B 350      28.781  57.407  43.884  1.00  0.00           N  
ATOM    550  CA  GLU B 350      28.886  58.775  44.358  1.00  0.00           C  
ATOM    551  C   GLU B 350      30.304  59.153  44.807  1.00  0.00           C  
ATOM    552  O   GLU B 350      30.624  60.335  44.886  1.00  0.00           O  
ATOM    553  CB  GLU B 350      27.851  59.024  45.450  1.00  0.00           C  
ATOM    554  CG  GLU B 350      26.429  58.692  44.966  1.00  0.00           C  
ATOM    555  CD  GLU B 350      25.295  58.840  46.021  1.00  0.00           C  
ATOM    556  OE1 GLU B 350      25.587  59.103  47.214  1.00  0.00           O  
ATOM    557  OE2 GLU B 350      24.097  58.687  45.638  1.00  0.00           O  
ATOM    558  H   GLU B 350      28.353  56.743  44.450  1.00  0.00           H  
ATOM    559  N   ARG B 351      31.162  58.174  45.087  1.00  0.00           N  
ATOM    560  CA  ARG B 351      32.535  58.495  45.482  1.00  0.00           C  
ATOM    561  C   ARG B 351      33.423  58.671  44.258  1.00  0.00           C  
ATOM    562  O   ARG B 351      32.994  58.438  43.114  1.00  0.00           O  
ATOM    563  CB  ARG B 351      33.138  57.416  46.396  1.00  0.00           C  
ATOM    564  CG  ARG B 351      32.528  57.339  47.798  1.00  0.00           C  
ATOM    565  CD  ARG B 351      33.410  56.553  48.776  1.00  0.00           C  
ATOM    566  NE  ARG B 351      34.712  57.186  48.981  1.00  0.00           N  
ATOM    567  CZ  ARG B 351      34.976  58.045  49.960  1.00  0.00           C  
ATOM    568  NH1 ARG B 351      34.020  58.363  50.824  1.00  0.00           N  
ATOM    569  NH2 ARG B 351      36.180  58.608  50.059  1.00  0.00           N  
ATOM    570  H   ARG B 351      30.887  57.244  45.000  1.00  0.00           H  
ATOM    571 HE   ARG B 351      35.415  56.961  48.364  1.00  0.00           H  
ATOM    572 HH11 ARG B 351      33.112  57.961  50.743  1.00  0.00           H  
ATOM    573 HH12 ARG B 351      34.215  59.012  51.567  1.00  0.00           H  
ATOM    574 HH21 ARG B 351      36.373  59.254  50.800  1.00  0.00           H  
ATOM    575 HH22 ARG B 351      36.891  58.382  49.400  1.00  0.00           H  
ATOM    576  N   ASP B 352      34.680  59.047  44.501  1.00  0.00           N  
ATOM    577  CA  ASP B 352      35.640  59.239  43.415  1.00  0.00           C  
ATOM    578  C   ASP B 352      37.016  58.694  43.717  1.00  0.00           C  
ATOM    579  O   ASP B 352      37.998  59.066  43.057  1.00  0.00           O  
ATOM    580  CB  ASP B 352      35.751  60.708  43.030  1.00  0.00           C  
ATOM    581  CG  ASP B 352      34.685  61.122  42.065  1.00  0.00           C  
ATOM    582  OD1 ASP B 352      34.253  60.263  41.239  1.00  0.00           O  
ATOM    583  OD2 ASP B 352      34.278  62.295  42.146  1.00  0.00           O  
ATOM    584  H   ASP B 352      34.967  59.209  45.412  1.00  0.00           H  
ATOM    585  N   ASP B 361      37.081  57.799  44.706  1.00  0.00           N  
ATOM    586  CA  ASP B 361      38.353  57.184  45.118  1.00  0.00           C  
ATOM    587  C   ASP B 361      38.177  55.719  45.518  1.00  0.00           C  
ATOM    588  O   ASP B 361      38.925  55.199  46.346  1.00  0.00           O  
ATOM    589  CB  ASP B 361      38.937  57.955  46.295  1.00  0.00           C  
ATOM    590  CG  ASP B 361      37.923  58.173  47.391  1.00  0.00           C  
ATOM    591  OD1 ASP B 361      37.152  57.242  47.665  1.00  0.00           O  
ATOM    592  OD2 ASP B 361      37.874  59.281  47.968  1.00  0.00           O  
ATOM    593  H   ASP B 361      36.259  57.516  45.142  1.00  0.00           H  
ATOM    594  N   MET B 362      37.176  55.069  44.943  1.00  0.00           N  
ATOM    595  CA  MET B 362      36.904  53.690  45.274  1.00  0.00           C  
ATOM    596  C   MET B 362      36.657  52.832  44.053  1.00  0.00           C  
ATOM    597  O   MET B 362      35.956  53.230  43.128  1.00  0.00           O  
ATOM    598  CB  MET B 362      35.676  53.623  46.183  1.00  0.00           C  
ATOM    599  CG  MET B 362      35.674  52.456  47.164  1.00  0.00           C  
ATOM    600  SD  MET B 362      35.537  53.077  48.843  1.00  0.00           S  
ATOM    601  CE  MET B 362      37.128  52.779  49.410  1.00  0.00           C  
ATOM    602  H   MET B 362      36.615  55.511  44.257  1.00  0.00           H  
ATOM    603  N   GLU B 363      37.255  51.656  44.051  1.00  0.00           N  
ATOM    604  CA  GLU B 363      37.057  50.740  42.969  1.00  0.00           C  
ATOM    605  C   GLU B 363      36.274  49.591  43.563  1.00  0.00           C  
ATOM    606  O   GLU B 363      36.398  49.333  44.756  1.00  0.00           O  
ATOM    607  CB  GLU B 363      38.391  50.257  42.453  1.00  0.00           C  
ATOM    608  CG  GLU B 363      38.446  50.247  40.933  1.00  0.00           C  
ATOM    609  CD  GLU B 363      38.222  51.619  40.314  1.00  0.00           C  
ATOM    610  OE1 GLU B 363      39.084  52.493  40.522  1.00  0.00           O  
ATOM    611  OE2 GLU B 363      37.206  51.806  39.601  1.00  0.00           O  
ATOM    612  H   GLU B 363      37.808  51.393  44.811  1.00  0.00           H  
ATOM    613  N   GLY B 364      35.415  48.953  42.768  1.00  0.00           N  
ATOM    614  CA  GLY B 364      34.634  47.824  43.264  1.00  0.00           C  
ATOM    615  C   GLY B 364      35.313  46.481  43.028  1.00  0.00           C  
ATOM    616  O   GLY B 364      36.325  46.406  42.336  1.00  0.00           O  
ATOM    617  H   GLY B 364      35.315  49.223  41.838  1.00  0.00           H  
ATOM    618  N   LEU B 365      34.794  45.427  43.640  1.00  0.00           N  
ATOM    619  CA  LEU B 365      35.364  44.114  43.436  1.00  0.00           C  
ATOM    620  C   LEU B 365      34.350  43.068  43.834  1.00  0.00           C  
ATOM    621  O   LEU B 365      33.341  43.383  44.453  1.00  0.00           O  
ATOM    622  CB  LEU B 365      36.641  43.940  44.232  1.00  0.00           C  
ATOM    623  CG  LEU B 365      37.492  42.766  43.755  1.00  0.00           C  
ATOM    624  CD1 LEU B 365      38.657  43.294  42.915  1.00  0.00           C  
ATOM    625  CD2 LEU B 365      38.003  41.960  44.949  1.00  0.00           C  
ATOM    626  H   LEU B 365      34.021  45.528  44.245  1.00  0.00           H  
ATOM    627  N   ASP B 366      34.604  41.826  43.436  1.00  0.00           N  
ATOM    628  CA  ASP B 366      33.730  40.692  43.733  1.00  0.00           C  
ATOM    629  C   ASP B 366      34.594  39.446  43.536  1.00  0.00           C  
ATOM    630  O   ASP B 366      34.735  38.928  42.427  1.00  0.00           O  
ATOM    631  CB  ASP B 366      32.512  40.664  42.800  1.00  0.00           C  
ATOM    632  CG  ASP B 366      31.580  39.506  43.099  1.00  0.00           C  
ATOM    633  OD1 ASP B 366      32.076  38.433  43.496  1.00  0.00           O  
ATOM    634  OD2 ASP B 366      30.349  39.655  42.941  1.00  0.00           O  
ATOM    635  H   ASP B 366      35.390  41.672  42.857  1.00  0.00           H  
ATOM    636  N   ALA B 368      35.259  39.039  44.603  1.00  0.00           N  
ATOM    637  CA  ALA B 368      36.106  37.875  44.559  1.00  0.00           C  
ATOM    638  C   ALA B 368      35.243  36.700  44.921  1.00  0.00           C  
ATOM    639  O   ALA B 368      34.126  36.882  45.412  1.00  0.00           O  
ATOM    640  CB  ALA B 368      37.181  38.027  45.544  1.00  0.00           C  
ATOM    641  H   ALA B 368      35.124  39.493  45.449  1.00  0.00           H  
ATOM    642  N   SER B 370      35.780  35.502  44.729  1.00  0.00           N  
ATOM    643  CA  SER B 370      35.063  34.253  45.009  1.00  0.00           C  
ATOM    644  C   SER B 370      34.976  33.809  46.470  1.00  0.00           C  
ATOM    645  O   SER B 370      35.722  34.304  47.327  1.00  0.00           O  
ATOM    646  CB  SER B 370      35.681  33.128  44.183  1.00  0.00           C  
ATOM    647  OG  SER B 370      37.095  33.220  44.214  1.00  0.00           O  
ATOM    648  H   SER B 370      36.688  35.421  44.435  1.00  0.00           H  
ATOM    649 HG   SER B 370      37.455  32.523  43.699  1.00  0.00           H  
ATOM    650  N   VAL B 371      34.095  32.848  46.732  1.00  0.00           N  
ATOM    651  CA  VAL B 371      33.914  32.310  48.072  1.00  0.00           C  
ATOM    652  C   VAL B 371      35.035  31.325  48.393  1.00  0.00           C  
ATOM    653  O   VAL B 371      35.490  31.234  49.529  1.00  0.00           O  
ATOM    654  CB  VAL B 371      32.577  31.583  48.205  1.00  0.00           C  
ATOM    655  CG1 VAL B 371      32.244  31.342  49.662  1.00  0.00           C  
ATOM    656  CG2 VAL B 371      31.501  32.398  47.581  1.00  0.00           C  
ATOM    657  H   VAL B 371      33.548  32.518  46.043  1.00  0.00           H  
ATOM    658  N   LEU B 372      35.466  30.562  47.399  1.00  0.00           N  
ATOM    659  CA  LEU B 372      36.533  29.591  47.634  1.00  0.00           C  
ATOM    660  C   LEU B 372      37.883  30.249  47.773  1.00  0.00           C  
ATOM    661  O   LEU B 372      38.355  30.941  46.864  1.00  0.00           O  
ATOM    662  CB  LEU B 372      36.595  28.506  46.552  1.00  0.00           C  
ATOM    663  CG  LEU B 372      35.497  27.435  46.533  1.00  0.00           C  
ATOM    664  CD1 LEU B 372      36.025  26.252  45.737  1.00  0.00           C  
ATOM    665  CD2 LEU B 372      35.109  26.993  47.938  1.00  0.00           C  
ATOM    666  H   LEU B 372      35.102  30.681  46.505  1.00  0.00           H  
ATOM    667  N   THR B 373      38.539  29.957  48.882  1.00  0.00           N  
ATOM    668  CA  THR B 373      39.821  30.560  49.134  1.00  0.00           C  
ATOM    669  C   THR B 373      40.942  29.524  49.292  1.00  0.00           C  
ATOM    670  O   THR B 373      40.803  28.532  50.023  1.00  0.00           O  
ATOM    671  CB  THR B 373      39.737  31.541  50.362  1.00  0.00           C  
ATOM    672  OG1 THR B 373      38.594  32.411  50.228  1.00  0.00           O  
ATOM    673  CG2 THR B 373      41.001  32.413  50.461  1.00  0.00           C  
ATOM    674  H   THR B 373      38.148  29.359  49.539  1.00  0.00           H  
ATOM    675  HG1 THR B 373      38.550  32.996  50.977  1.00  0.00           H  
ATOM    676  N   HIS B 374      42.025  29.756  48.548  1.00  0.00           N  
ATOM    677  CA  HIS B 374      43.206  28.911  48.553  1.00  0.00           C  
ATOM    678  C   HIS B 374      43.753  28.859  49.965  1.00  0.00           C  
ATOM    679  O   HIS B 374      44.026  29.895  50.532  1.00  0.00           O  
ATOM    680  CB  HIS B 374      44.260  29.487  47.608  1.00  0.00           C  
ATOM    681  CG  HIS B 374      45.406  28.561  47.349  1.00  0.00           C  
ATOM    682  ND1 HIS B 374      46.710  28.898  47.646  1.00  0.00           N  
ATOM    683  CD2 HIS B 374      45.455  27.317  46.816  1.00  0.00           C  
ATOM    684  CE1 HIS B 374      47.511  27.906  47.304  1.00  0.00           C  
ATOM    685  NE2 HIS B 374      46.775  26.931  46.796  1.00  0.00           N  
ATOM    686  H   HIS B 374      42.031  30.560  47.985  1.00  0.00           H  
ATOM    687  HD1 HIS B 374      47.006  29.745  48.040  1.00  0.00           H  
ATOM    688  HE2 HIS B 374      47.119  26.070  46.464  1.00  0.00           H  
ATOM    689  N   ARG B 375      43.962  27.648  50.489  1.00  0.00           N  
ATOM    690  CA  ARG B 375      44.462  27.398  51.858  1.00  0.00           C  
ATOM    691  C   ARG B 375      45.501  28.367  52.397  1.00  0.00           C  
ATOM    692  O   ARG B 375      45.452  28.735  53.568  1.00  0.00           O  
ATOM    693  CB  ARG B 375      45.029  25.987  51.986  1.00  0.00           C  
ATOM    694  CG  ARG B 375      45.412  25.644  53.403  1.00  0.00           C  
ATOM    695  CD  ARG B 375      46.129  24.304  53.502  1.00  0.00           C  
ATOM    696  NE  ARG B 375      46.253  23.893  54.902  1.00  0.00           N  
ATOM    697  CZ  ARG B 375      47.068  24.471  55.789  1.00  0.00           C  
ATOM    698  NH1 ARG B 375      47.852  25.487  55.427  1.00  0.00           N  
ATOM    699  NH2 ARG B 375      47.062  24.068  57.060  1.00  0.00           N  
ATOM    700  H   ARG B 375      43.742  26.860  49.933  1.00  0.00           H  
ATOM    701 HE   ARG B 375      45.697  23.148  55.211  1.00  0.00           H  
ATOM    702 HH11 ARG B 375      47.837  25.815  54.480  1.00  0.00           H  
ATOM    703 HH12 ARG B 375      48.465  25.907  56.091  1.00  0.00           H  
ATOM    704 HH21 ARG B 375      47.673  24.497  57.722  1.00  0.00           H  
ATOM    705 HH22 ARG B 375      46.444  23.335  57.348  1.00  0.00           H  
ATOM    706  N   LEU B 376      46.471  28.731  51.570  1.00  0.00           N  
ATOM    707  CA  LEU B 376      47.493  29.679  51.995  1.00  0.00           C  
ATOM    708  C   LEU B 376      46.947  31.094  52.382  1.00  0.00           C  
ATOM    709  O   LEU B 376      47.375  31.675  53.375  1.00  0.00           O  
ATOM    710  CB  LEU B 376      48.563  29.823  50.905  1.00  0.00           C  
ATOM    711  CG  LEU B 376      49.531  28.689  50.601  1.00  0.00           C  
ATOM    712  CD1 LEU B 376      50.716  29.229  49.807  1.00  0.00           C  
ATOM    713  CD2 LEU B 376      50.002  28.120  51.901  1.00  0.00           C  
ATOM    714  H   LEU B 376      46.494  28.356  50.662  1.00  0.00           H  
ATOM    715  N   VAL B 377      46.036  31.650  51.584  1.00  0.00           N  
ATOM    716  CA  VAL B 377      45.478  32.969  51.847  1.00  0.00           C  
ATOM    717  C   VAL B 377      45.128  33.069  53.284  1.00  0.00           C  
ATOM    718  O   VAL B 377      45.654  33.924  53.985  1.00  0.00           O  
ATOM    719  CB  VAL B 377      44.171  33.245  51.059  1.00  0.00           C  
ATOM    720  CG1 VAL B 377      43.662  34.660  51.337  1.00  0.00           C  
ATOM    721  CG2 VAL B 377      44.409  33.079  49.582  1.00  0.00           C  
ATOM    722  H   VAL B 377      45.697  31.138  50.818  1.00  0.00           H  
ATOM    723  N   LEU B 378      44.258  32.170  53.732  1.00  0.00           N  
ATOM    724  CA  LEU B 378      43.801  32.182  55.118  1.00  0.00           C  
ATOM    725  C   LEU B 378      44.860  31.814  56.160  1.00  0.00           C  
ATOM    726  O   LEU B 378      44.707  32.096  57.362  1.00  0.00           O  
ATOM    727  CB  LEU B 378      42.501  31.378  55.289  1.00  0.00           C  
ATOM    728  CG  LEU B 378      41.215  32.063  54.779  1.00  0.00           C  
ATOM    729  CD1 LEU B 378      39.990  31.298  55.228  1.00  0.00           C  
ATOM    730  CD2 LEU B 378      41.127  33.480  55.310  1.00  0.00           C  
ATOM    731  H   LEU B 378      43.928  31.473  53.136  1.00  0.00           H  
ATOM    732  N   HIS B 388      45.959  31.244  55.681  1.00  0.00           N  
ATOM    733  CA  HIS B 388      47.082  30.878  56.547  1.00  0.00           C  
ATOM    734  C   HIS B 388      47.929  32.103  56.933  1.00  0.00           C  
ATOM    735  O   HIS B 388      48.181  32.341  58.122  1.00  0.00           O  
ATOM    736  CB  HIS B 388      47.955  29.836  55.857  1.00  0.00           C  
ATOM    737  CG  HIS B 388      49.338  29.741  56.418  1.00  0.00           C  
ATOM    738  ND1 HIS B 388      49.637  29.015  57.549  1.00  0.00           N  
ATOM    739  CD2 HIS B 388      50.511  30.259  55.975  1.00  0.00           C  
ATOM    740  CE1 HIS B 388      50.939  29.082  57.779  1.00  0.00           C  
ATOM    741  NE2 HIS B 388      51.488  29.831  56.838  1.00  0.00           N  
ATOM    742  H   HIS B 388      46.012  31.059  54.719  1.00  0.00           H  
ATOM    743  HD1 HIS B 388      48.994  28.515  58.096  1.00  0.00           H  
ATOM    744  HE2 HIS B 388      52.446  30.053  56.778  1.00  0.00           H  
ATOM    745  N   TYR B 389      48.429  32.823  55.922  1.00  0.00           N  
ATOM    746  CA  TYR B 389      49.225  34.028  56.159  1.00  0.00           C  
ATOM    747  C   TYR B 389      48.357  35.143  56.749  1.00  0.00           C  
ATOM    748  O   TYR B 389      48.867  36.091  57.353  1.00  0.00           O  
ATOM    749  CB  TYR B 389      49.891  34.499  54.871  1.00  0.00           C  
ATOM    750  CG  TYR B 389      51.052  33.645  54.478  1.00  0.00           C  
ATOM    751  CD1 TYR B 389      52.135  33.518  55.323  1.00  0.00           C  
ATOM    752  CD2 TYR B 389      51.062  32.938  53.274  1.00  0.00           C  
ATOM    753  CE1 TYR B 389      53.207  32.709  54.993  1.00  0.00           C  
ATOM    754  CE2 TYR B 389      52.132  32.128  52.928  1.00  0.00           C  
ATOM    755  CZ  TYR B 389      53.201  32.018  53.794  1.00  0.00           C  
ATOM    756  OH  TYR B 389      54.280  31.239  53.549  1.00  0.00           O  
ATOM    757  H   TYR B 389      48.227  32.550  54.989  1.00  0.00           H  
ATOM    758 HH   TYR B 389      54.416  31.082  52.775  1.00  0.00           H  
ATOM    759  N   SER B 396      47.040  34.995  56.583  1.00  0.00           N  
ATOM    760  CA  SER B 396      46.058  35.946  57.095  1.00  0.00           C  
ATOM    761  C   SER B 396      45.960  35.744  58.598  1.00  0.00           C  
ATOM    762  O   SER B 396      45.308  36.523  59.314  1.00  0.00           O  
ATOM    763  CB  SER B 396      44.675  35.738  56.425  1.00  0.00           C  
ATOM    764  OG  SER B 396      43.847  34.772  57.067  1.00  0.00           O  
ATOM    765  H   SER B 396      46.711  34.215  56.094  1.00  0.00           H  
ATOM    766 HG   SER B 396      43.014  34.706  56.562  1.00  0.00           H  
ATOM    767  N   GLY B 397      46.591  34.669  59.069  1.00  0.00           N  
ATOM    768  CA  GLY B 397      46.561  34.350  60.481  1.00  0.00           C  
ATOM    769  C   GLY B 397      45.323  33.558  60.869  1.00  0.00           C  
ATOM    770  O   GLY B 397      45.300  32.916  61.919  1.00  0.00           O  
ATOM    771  H   GLY B 397      47.085  34.086  58.464  1.00  0.00           H  
ATOM    772  N   HIS B 403      44.309  33.549  60.012  1.00  0.00           N  
ATOM    773  CA  HIS B 403      43.089  32.823  60.311  1.00  0.00           C  
ATOM    774  C   HIS B 403      43.285  31.371  60.699  1.00  0.00           C  
ATOM    775  O   HIS B 403      42.546  30.844  61.525  1.00  0.00           O  
ATOM    776  CB  HIS B 403      42.136  32.922  59.149  1.00  0.00           C  
ATOM    777  CG  HIS B 403      41.359  34.194  59.137  1.00  0.00           C  
ATOM    778  ND1 HIS B 403      41.801  35.325  58.491  1.00  0.00           N  
ATOM    779  CD2 HIS B 403      40.167  34.507  59.695  1.00  0.00           C  
ATOM    780  CE1 HIS B 403      40.906  36.287  58.643  1.00  0.00           C  
ATOM    781  NE2 HIS B 403      39.908  35.816  59.371  1.00  0.00           N  
ATOM    782  H   HIS B 403      44.405  34.003  59.153  1.00  0.00           H  
ATOM    783  HD1 HIS B 403      42.627  35.443  58.042  1.00  0.00           H  
ATOM    784  HE2 HIS B 403      39.100  36.314  59.639  1.00  0.00           H  
ATOM    785  N   GLU B 404      44.272  30.727  60.098  1.00  0.00           N  
ATOM    786  CA  GLU B 404      44.543  29.337  60.410  1.00  0.00           C  
ATOM    787  C   GLU B 404      44.938  29.218  61.884  1.00  0.00           C  
ATOM    788  O   GLU B 404      44.273  28.525  62.667  1.00  0.00           O  
ATOM    789  CB  GLU B 404      45.687  28.812  59.536  1.00  0.00           C  
ATOM    790  CG  GLU B 404      45.340  28.577  58.080  1.00  0.00           C  
ATOM    791  CD  GLU B 404      45.111  27.111  57.738  1.00  0.00           C  
ATOM    792  OE1 GLU B 404      44.777  26.315  58.653  1.00  0.00           O  
ATOM    793  OE2 GLU B 404      45.247  26.764  56.538  1.00  0.00           O  
ATOM    794  H   GLU B 404      44.805  31.193  59.423  1.00  0.00           H  
ATOM    795  N   ALA B 406      46.023  29.911  62.240  1.00  0.00           N  
ATOM    796  CA  ALA B 406      46.600  29.916  63.587  1.00  0.00           C  
ATOM    797  C   ALA B 406      45.619  29.973  64.738  1.00  0.00           C  
ATOM    798  O   ALA B 406      45.839  29.365  65.790  1.00  0.00           O  
ATOM    799  CB  ALA B 406      47.591  31.046  63.714  1.00  0.00           C  
ATOM    800  H   ALA B 406      46.439  30.476  61.562  1.00  0.00           H  
ATOM    801  N   THR B 473      44.532  30.701  64.526  1.00  0.00           N  
ATOM    802  CA  THR B 473      43.496  30.861  65.539  1.00  0.00           C  
ATOM    803  C   THR B 473      42.887  29.543  66.026  1.00  0.00           C  
ATOM    804  O   THR B 473      42.146  29.519  67.016  1.00  0.00           O  
ATOM    805  CB  THR B 473      42.347  31.736  65.019  1.00  0.00           C  
ATOM    806  OG1 THR B 473      42.725  32.325  63.770  1.00  0.00           O  
ATOM    807  CG2 THR B 473      42.019  32.830  66.027  1.00  0.00           C  
ATOM    808  H   THR B 473      44.408  31.148  63.659  1.00  0.00           H  
ATOM    809  HG1 THR B 473      42.004  32.867  63.449  1.00  0.00           H  
ATOM    810  N   PHE B 474      43.173  28.453  65.327  1.00  0.00           N  
ATOM    811  CA  PHE B 474      42.617  27.169  65.706  1.00  0.00           C  
ATOM    812  C   PHE B 474      43.660  26.098  65.437  1.00  0.00           C  
ATOM    813  O   PHE B 474      43.506  25.280  64.534  1.00  0.00           O  
ATOM    814  CB  PHE B 474      41.331  26.887  64.908  1.00  0.00           C  
ATOM    815  CG  PHE B 474      40.512  28.127  64.587  1.00  0.00           C  
ATOM    816  CD1 PHE B 474      39.559  28.603  65.478  1.00  0.00           C  
ATOM    817  CD2 PHE B 474      40.709  28.819  63.391  1.00  0.00           C  
ATOM    818  CE1 PHE B 474      38.824  29.745  65.184  1.00  0.00           C  
ATOM    819  CE2 PHE B 474      39.976  29.959  63.095  1.00  0.00           C  
ATOM    820  CZ  PHE B 474      39.035  30.421  63.989  1.00  0.00           C  
ATOM    821  H   PHE B 474      43.747  28.514  64.532  1.00  0.00           H  
ATOM    822  N   ALA B 475      44.776  26.186  66.160  1.00  0.00           N  
ATOM    823  CA  ALA B 475      45.874  25.211  66.057  1.00  0.00           C  
ATOM    824  C   ALA B 475      46.151  24.731  67.480  1.00  0.00           C  
ATOM    825  O   ALA B 475      47.237  24.234  67.812  1.00  0.00           O  
ATOM    826  CB  ALA B 475      47.114  25.842  65.451  1.00  0.00           C  
ATOM    827  H   ALA B 475      44.884  26.952  66.764  1.00  0.00           H  
ATOM    828  N   ASP B 476      45.130  24.939  68.312  1.00  0.00           N  
ATOM    829  CA  ASP B 476      45.101  24.567  69.720  1.00  0.00           C  
ATOM    830  C   ASP B 476      43.921  23.619  69.882  1.00  0.00           C  
ATOM    831  O   ASP B 476      42.778  23.971  69.594  1.00  0.00           O  
ATOM    832  CB  ASP B 476      44.910  25.811  70.607  1.00  0.00           C  
ATOM    833  CG  ASP B 476      43.612  26.593  70.292  1.00  0.00           C  
ATOM    834  OD1 ASP B 476      43.097  26.513  69.144  1.00  0.00           O  
ATOM    835  OD2 ASP B 476      43.113  27.306  71.197  1.00  0.00           O  
ATOM    836  H   ASP B 476      44.329  25.356  67.949  1.00  0.00           H  
ATOM    837  N   PRO B 477      44.205  22.372  70.237  1.00  0.00           N  
ATOM    838  CA  PRO B 477      43.043  21.493  70.377  1.00  0.00           C  
ATOM    839  C   PRO B 477      42.424  21.747  71.737  1.00  0.00           C  
ATOM    840  O   PRO B 477      43.088  22.305  72.608  1.00  0.00           O  
ATOM    841  CB  PRO B 477      43.657  20.099  70.274  1.00  0.00           C  
ATOM    842  CG  PRO B 477      44.949  20.336  69.487  1.00  0.00           C  
ATOM    843  CD  PRO B 477      45.452  21.602  70.088  1.00  0.00           C  
ATOM    844  N   MET B 478      41.154  21.394  71.914  1.00  0.00           N  
ATOM    845  CA  MET B 478      40.492  21.610  73.202  1.00  0.00           C  
ATOM    846  C   MET B 478      40.090  20.266  73.807  1.00  0.00           C  
ATOM    847  O   MET B 478      39.248  19.557  73.260  1.00  0.00           O  
ATOM    848  CB  MET B 478      39.261  22.513  73.060  1.00  0.00           C  
ATOM    849  CG  MET B 478      39.382  23.629  72.015  1.00  0.00           C  
ATOM    850  SD  MET B 478      41.053  24.266  71.731  1.00  0.00           S  
ATOM    851  CE  MET B 478      41.278  25.306  73.128  1.00  0.00           C  
ATOM    852  H   MET B 478      40.644  21.013  71.171  1.00  0.00           H  
ATOM    853  N   VAL B 479      40.750  19.888  74.898  1.00  0.00           N  
ATOM    854  CA  VAL B 479      40.474  18.623  75.580  1.00  0.00           C  
ATOM    855  C   VAL B 479      39.553  18.939  76.755  1.00  0.00           C  
ATOM    856  O   VAL B 479      40.025  19.098  77.876  1.00  0.00           O  
ATOM    857  CB  VAL B 479      41.788  17.955  76.117  1.00  0.00           C  
ATOM    858  CG1 VAL B 479      41.592  16.450  76.262  1.00  0.00           C  
ATOM    859  CG2 VAL B 479      42.975  18.241  75.189  1.00  0.00           C  
ATOM    860  H   VAL B 479      41.438  20.479  75.267  1.00  0.00           H  
ATOM    861  N   ASP B 480      38.257  19.094  76.476  1.00  0.00           N  
ATOM    862  CA  ASP B 480      37.254  19.411  77.494  1.00  0.00           C  
ATOM    863  C   ASP B 480      37.287  18.466  78.650  1.00  0.00           C  
ATOM    864  O   ASP B 480      38.060  17.532  78.686  1.00  0.00           O  
ATOM    865  CB  ASP B 480      35.852  19.382  76.904  1.00  0.00           C  
ATOM    866  CG  ASP B 480      35.666  20.380  75.780  1.00  0.00           C  
ATOM    867  OD1 ASP B 480      36.628  21.111  75.437  1.00  0.00           O  
ATOM    868  OD2 ASP B 480      34.545  20.428  75.226  1.00  0.00           O  
ATOM    869  H   ASP B 480      37.966  18.954  75.549  1.00  0.00           H  
ATOM    870  N   ASN B 481      36.363  18.634  79.559  1.00  0.00           N  
ATOM    871  CA  ASN B 481      36.381  17.763  80.692  1.00  0.00           C  
ATOM    872  C   ASN B 481      35.128  18.018  81.491  1.00  0.00           C  
ATOM    873  O   ASN B 481      34.298  18.795  81.044  1.00  0.00           O  
ATOM    874  CB  ASN B 481      37.640  18.071  81.492  1.00  0.00           C  
ATOM    875  CG  ASN B 481      37.635  17.422  82.837  1.00  0.00           C  
ATOM    876  OD1 ASN B 481      37.426  18.087  83.854  1.00  0.00           O  
ATOM    877  ND2 ASN B 481      37.759  16.103  82.859  1.00  0.00           N  
ATOM    878  H   ASN B 481      35.677  19.334  79.483  1.00  0.00           H  
ATOM    879 HD21 ASN B 481      37.843  15.614  82.018  1.00  0.00           H  
ATOM    880 HD22 ASN B 481      37.759  15.671  83.737  1.00  0.00           H  
ATOM    881  N   ALA B  91      34.931  17.287  82.594  1.00  0.00           N  
ATOM    882  CA  ALA B  91      33.770  17.470  83.483  1.00  0.00           C  
ATOM    883  C   ALA B  91      34.033  18.657  84.438  1.00  0.00           C  
ATOM    884  O   ALA B  91      34.863  18.561  85.364  1.00  0.00           O  
ATOM    885  CB  ALA B  91      33.484  16.191  84.282  1.00  0.00           C  
ATOM    886  H   ALA B  91      35.579  16.606  82.841  1.00  0.00           H  
ATOM    887  N   LYS B  92      33.303  19.755  84.197  1.00  0.00           N  
ATOM    888  CA  LYS B  92      33.413  21.001  84.956  1.00  0.00           C  
ATOM    889  C   LYS B  92      34.808  21.580  84.759  1.00  0.00           C  
ATOM    890  O   LYS B  92      35.724  21.310  85.542  1.00  0.00           O  
ATOM    891  CB  LYS B  92      33.133  20.761  86.427  1.00  0.00           C  
ATOM    892  H   LYS B  92      32.664  19.721  83.460  1.00  0.00           H  
ATOM    893  N   ALA B  93      34.946  22.329  83.666  1.00  0.00           N  
ATOM    894  CA  ALA B  93      36.185  22.996  83.234  1.00  0.00           C  
ATOM    895  C   ALA B  93      36.109  23.184  81.712  1.00  0.00           C  
ATOM    896  O   ALA B  93      35.008  23.193  81.134  1.00  0.00           O  
ATOM    897  CB  ALA B  93      37.447  22.172  83.606  1.00  0.00           C  
ATOM    898  H   ALA B  93      34.162  22.435  83.084  1.00  0.00           H  
ATOM    899  N   ARG B  94      37.274  23.309  81.073  1.00  0.00           N  
ATOM    900  CA  ARG B  94      37.368  23.505  79.627  1.00  0.00           C  
ATOM    901  C   ARG B  94      38.797  23.304  79.148  1.00  0.00           C  
ATOM    902  O   ARG B  94      39.693  22.971  79.933  1.00  0.00           O  
ATOM    903  CB  ARG B  94      36.895  24.917  79.248  1.00  0.00           C  
ATOM    904  CG  ARG B  94      35.915  24.967  78.080  1.00  0.00           C  
ATOM    905  CD  ARG B  94      36.617  25.076  76.737  1.00  0.00           C  
ATOM    906  NE  ARG B  94      35.806  24.557  75.637  1.00  0.00           N  
ATOM    907  CZ  ARG B  94      36.251  24.412  74.393  1.00  0.00           C  
ATOM    908  NH1 ARG B  94      37.500  24.754  74.097  1.00  0.00           N  
ATOM    909  NH2 ARG B  94      35.449  23.937  73.449  1.00  0.00           N  
ATOM    910  H   ARG B  94      38.109  23.262  81.584  1.00  0.00           H  
ATOM    911 HE   ARG B  94      34.880  24.305  75.831  1.00  0.00           H  
ATOM    912 HH11 ARG B  94      38.098  25.119  74.813  1.00  0.00           H  
ATOM    913 HH12 ARG B  94      37.832  24.657  73.171  1.00  0.00           H  
ATOM    914 HH21 ARG B  94      35.781  23.840  72.515  1.00  0.00           H  
ATOM    915 HH22 ARG B  94      34.503  23.697  73.675  1.00  0.00           H  
ATOM    916  N   TYR B  95      38.990  23.538  77.855  1.00  0.00           N  
ATOM    917  CA  TYR B  95      40.267  23.401  77.181  1.00  0.00           C  
ATOM    918  C   TYR B  95      41.484  23.467  78.093  1.00  0.00           C  
ATOM    919  O   TYR B  95      42.598  23.217  77.650  1.00  0.00           O  
ATOM    920  CB  TYR B  95      40.372  24.443  76.107  1.00  0.00           C  
ATOM    921  H   TYR B  95      38.241  23.781  77.326  1.00  0.00           H  
ATOM    922  N   TRP B 482      36.616  13.954  80.378  1.00  0.00           N  
ATOM    923  CA  TRP B 482      37.429  14.608  79.342  1.00  0.00           C  
ATOM    924  C   TRP B 482      36.905  14.422  77.901  1.00  0.00           C  
ATOM    925  O   TRP B 482      37.163  13.396  77.271  1.00  0.00           O  
ATOM    926  CB  TRP B 482      38.897  14.129  79.419  1.00  0.00           C  
ATOM    927  CG  TRP B 482      39.719  14.770  80.520  1.00  0.00           C  
ATOM    928  CD1 TRP B 482      39.731  14.430  81.853  1.00  0.00           C  
ATOM    929  CD2 TRP B 482      40.639  15.865  80.382  1.00  0.00           C  
ATOM    930  NE1 TRP B 482      40.593  15.251  82.544  1.00  0.00           N  
ATOM    931  CE2 TRP B 482      41.163  16.136  81.669  1.00  0.00           C  
ATOM    932  CE3 TRP B 482      41.073  16.640  79.295  1.00  0.00           C  
ATOM    933  CZ2 TRP B 482      42.104  17.159  81.891  1.00  0.00           C  
ATOM    934  CZ3 TRP B 482      42.012  17.656  79.519  1.00  0.00           C  
ATOM    935  CH2 TRP B 482      42.514  17.903  80.807  1.00  0.00           C  
ATOM    936  H   TRP B 482      36.351  13.015  80.265  1.00  0.00           H  
ATOM    937  HE1 TRP B 482      40.773  15.208  83.508  1.00  0.00           H  
ATOM    938  N   THR B 483      36.178  15.400  77.368  1.00  0.00           N  
ATOM    939  CA  THR B 483      35.681  15.267  75.999  1.00  0.00           C  
ATOM    940  C   THR B 483      36.771  15.485  74.957  1.00  0.00           C  
ATOM    941  O   THR B 483      37.444  16.519  74.940  1.00  0.00           O  
ATOM    942  CB  THR B 483      34.461  16.162  75.733  1.00  0.00           C  
ATOM    943  OG1 THR B 483      33.271  15.364  75.845  1.00  0.00           O  
ATOM    944  CG2 THR B 483      34.523  16.825  74.340  1.00  0.00           C  
ATOM    945  H   THR B 483      35.988  16.203  77.880  1.00  0.00           H  
ATOM    946  HG1 THR B 483      32.499  15.911  75.683  1.00  0.00           H  
ATOM    947  N   PRO B 484      36.950  14.505  74.066  1.00  0.00           N  
ATOM    948  CA  PRO B 484      37.929  14.485  72.984  1.00  0.00           C  
ATOM    949  C   PRO B 484      38.308  15.827  72.371  1.00  0.00           C  
ATOM    950  O   PRO B 484      37.469  16.702  72.149  1.00  0.00           O  
ATOM    951  CB  PRO B 484      37.289  13.550  71.968  1.00  0.00           C  
ATOM    952  CG  PRO B 484      35.851  13.838  72.152  1.00  0.00           C  
ATOM    953  CD  PRO B 484      35.726  13.803  73.648  1.00  0.00           C  
ATOM    954  N   PRO B 485      39.596  15.975  72.064  1.00  0.00           N  
ATOM    955  CA  PRO B 485      40.359  17.068  71.472  1.00  0.00           C  
ATOM    956  C   PRO B 485      39.644  17.647  70.282  1.00  0.00           C  
ATOM    957  O   PRO B 485      39.723  17.129  69.183  1.00  0.00           O  
ATOM    958  CB  PRO B 485      41.641  16.379  71.006  1.00  0.00           C  
ATOM    959  CG  PRO B 485      41.770  15.229  71.938  1.00  0.00           C  
ATOM    960  CD  PRO B 485      40.371  14.723  72.027  1.00  0.00           C  
ATOM    961  N   ARG B 486      38.972  18.754  70.492  1.00  0.00           N  
ATOM    962  CA  ARG B 486      38.276  19.378  69.402  1.00  0.00           C  
ATOM    963  C   ARG B 486      38.979  20.701  69.016  1.00  0.00           C  
ATOM    964  O   ARG B 486      39.010  21.652  69.813  1.00  0.00           O  
ATOM    965  CB  ARG B 486      36.799  19.592  69.795  1.00  0.00           C  
ATOM    966  CG  ARG B 486      35.963  18.328  69.821  1.00  0.00           C  
ATOM    967  CD  ARG B 486      35.777  17.839  68.402  1.00  0.00           C  
ATOM    968  NE  ARG B 486      35.529  16.398  68.330  1.00  0.00           N  
ATOM    969  CZ  ARG B 486      36.266  15.542  67.624  1.00  0.00           C  
ATOM    970  NH1 ARG B 486      37.306  15.981  66.922  1.00  0.00           N  
ATOM    971  NH2 ARG B 486      35.969  14.243  67.606  1.00  0.00           N  
ATOM    972  H   ARG B 486      38.924  19.137  71.393  1.00  0.00           H  
ATOM    973 HE   ARG B 486      34.770  16.036  68.827  1.00  0.00           H  
ATOM    974 HH11 ARG B 486      37.548  16.945  66.918  1.00  0.00           H  
ATOM    975 HH12 ARG B 486      37.864  15.327  66.390  1.00  0.00           H  
ATOM    976 HH21 ARG B 486      36.541  13.608  67.066  1.00  0.00           H  
ATOM    977 HH22 ARG B 486      35.195  13.895  68.118  1.00  0.00           H  
ATOM    978  N   TYR B 487      39.678  20.707  67.875  1.00  0.00           N  
ATOM    979  CA  TYR B 487      40.308  21.936  67.369  1.00  0.00           C  
ATOM    980  C   TYR B 487      39.053  22.684  66.925  1.00  0.00           C  
ATOM    981  O   TYR B 487      38.521  22.349  65.875  1.00  0.00           O  
ATOM    982  CB  TYR B 487      41.083  21.674  66.065  1.00  0.00           C  
ATOM    983  CG  TYR B 487      42.421  20.966  66.104  1.00  0.00           C  
ATOM    984  CD1 TYR B 487      43.591  21.658  66.408  1.00  0.00           C  
ATOM    985  CD2 TYR B 487      42.535  19.636  65.709  1.00  0.00           C  
ATOM    986  CE1 TYR B 487      44.841  21.048  66.307  1.00  0.00           C  
ATOM    987  CE2 TYR B 487      43.782  19.016  65.606  1.00  0.00           C  
ATOM    988  CZ  TYR B 487      44.928  19.729  65.906  1.00  0.00           C  
ATOM    989  OH  TYR B 487      46.160  19.122  65.808  1.00  0.00           O  
ATOM    990  H   TYR B 487      39.748  19.883  67.354  1.00  0.00           H  
ATOM    991 HH   TYR B 487      46.046  18.212  65.519  1.00  0.00           H  
ATOM    992  N   PHE B 488      38.539  23.655  67.666  1.00  0.00           N  
ATOM    993  CA  PHE B 488      37.310  24.289  67.173  1.00  0.00           C  
ATOM    994  C   PHE B 488      37.396  25.409  66.134  1.00  0.00           C  
ATOM    995  O   PHE B 488      37.025  26.565  66.380  1.00  0.00           O  
ATOM    996  CB  PHE B 488      36.360  24.627  68.317  1.00  0.00           C  
ATOM    997  CG  PHE B 488      35.410  23.515  68.632  1.00  0.00           C  
ATOM    998  CD1 PHE B 488      34.944  22.683  67.604  1.00  0.00           C  
ATOM    999  CD2 PHE B 488      35.014  23.259  69.946  1.00  0.00           C  
ATOM   1000  CE1 PHE B 488      34.097  21.614  67.874  1.00  0.00           C  
ATOM   1001  CE2 PHE B 488      34.159  22.186  70.233  1.00  0.00           C  
ATOM   1002  CZ  PHE B 488      33.702  21.358  69.192  1.00  0.00           C  
ATOM   1003  H   PHE B 488      38.969  23.948  68.498  1.00  0.00           H  
ATOM   1004  N   ASN B 495      37.837  25.018  64.946  1.00  0.00           N  
ATOM   1005  CA  ASN B 495      38.007  25.923  63.826  1.00  0.00           C  
ATOM   1006  C   ASN B 495      36.678  26.492  63.406  1.00  0.00           C  
ATOM   1007  O   ASN B 495      35.696  25.780  63.295  1.00  0.00           O  
ATOM   1008  CB  ASN B 495      38.623  25.176  62.647  1.00  0.00           C  
ATOM   1009  CG  ASN B 495      39.016  26.097  61.501  1.00  0.00           C  
ATOM   1010  OD1 ASN B 495      39.051  27.328  61.650  1.00  0.00           O  
ATOM   1011  ND2 ASN B 495      39.325  25.504  60.345  1.00  0.00           N  
ATOM   1012  H   ASN B 495      38.042  24.066  64.817  1.00  0.00           H  
ATOM   1013 HD21 ASN B 495      39.293  24.534  60.278  1.00  0.00           H  
ATOM   1014 HD22 ASN B 495      39.586  26.088  59.604  1.00  0.00           H  
ATOM   1015  N   MET B 496      36.651  27.798  63.168  1.00  0.00           N  
ATOM   1016  CA  MET B 496      35.419  28.435  62.748  1.00  0.00           C  
ATOM   1017  C   MET B 496      35.296  28.538  61.233  1.00  0.00           C  
ATOM   1018  O   MET B 496      34.202  28.754  60.745  1.00  0.00           O  
ATOM   1019  CB  MET B 496      35.233  29.805  63.422  1.00  0.00           C  
ATOM   1020  CG  MET B 496      35.285  29.746  64.952  1.00  0.00           C  
ATOM   1021  SD  MET B 496      34.230  28.461  65.768  1.00  0.00           S  
ATOM   1022  CE  MET B 496      32.897  29.506  66.442  1.00  0.00           C  
ATOM   1023  H   MET B 496      37.466  28.356  63.315  1.00  0.00           H  
ATOM   1024  N   MET B 497      36.387  28.419  60.475  1.00  0.00           N  
ATOM   1025  CA  MET B 497      36.268  28.474  59.007  1.00  0.00           C  
ATOM   1026  C   MET B 497      35.892  27.132  58.405  1.00  0.00           C  
ATOM   1027  O   MET B 497      36.474  26.108  58.753  1.00  0.00           O  
ATOM   1028  CB  MET B 497      37.531  29.006  58.358  1.00  0.00           C  
ATOM   1029  CG  MET B 497      38.774  28.383  58.849  1.00  0.00           C  
ATOM   1030  SD  MET B 497      40.008  29.593  58.658  1.00  0.00           S  
ATOM   1031  CE  MET B 497      39.288  30.919  59.605  1.00  0.00           C  
ATOM   1032  H   MET B 497      37.270  28.273  60.894  1.00  0.00           H  
ATOM   1033  N   PHE B 498      34.855  27.133  57.571  1.00  0.00           N  
ATOM   1034  CA  PHE B 498      34.399  25.903  56.920  1.00  0.00           C  
ATOM   1035  C   PHE B 498      35.519  25.361  56.032  1.00  0.00           C  
ATOM   1036  O   PHE B 498      36.382  26.107  55.549  1.00  0.00           O  
ATOM   1037  CB  PHE B 498      33.121  26.128  56.112  1.00  0.00           C  
ATOM   1038  CG  PHE B 498      31.861  26.144  56.935  1.00  0.00           C  
ATOM   1039  CD1 PHE B 498      31.433  27.305  57.579  1.00  0.00           C  
ATOM   1040  CD2 PHE B 498      31.038  25.045  56.964  1.00  0.00           C  
ATOM   1041  CE1 PHE B 498      30.178  27.357  58.226  1.00  0.00           C  
ATOM   1042  CE2 PHE B 498      29.786  25.085  57.605  1.00  0.00           C  
ATOM   1043  CZ  PHE B 498      29.352  26.241  58.232  1.00  0.00           C  
ATOM   1044  H   PHE B 498      34.413  27.989  57.369  1.00  0.00           H  
ATOM   1045  N   GLN B 499      35.480  24.064  55.777  1.00  0.00           N  
ATOM   1046  CA  GLN B 499      36.538  23.439  55.016  1.00  0.00           C  
ATOM   1047  C   GLN B 499      36.041  22.557  53.868  1.00  0.00           C  
ATOM   1048  O   GLN B 499      35.008  21.912  53.987  1.00  0.00           O  
ATOM   1049  CB  GLN B 499      37.365  22.643  56.031  1.00  0.00           C  
ATOM   1050  CG  GLN B 499      38.062  21.397  55.518  1.00  0.00           C  
ATOM   1051  CD  GLN B 499      39.498  21.662  55.122  1.00  0.00           C  
ATOM   1052  OE1 GLN B 499      39.761  22.189  54.033  1.00  0.00           O  
ATOM   1053  NE2 GLN B 499      40.441  21.319  56.016  1.00  0.00           N  
ATOM   1054  H   GLN B 499      34.752  23.520  56.107  1.00  0.00           H  
ATOM   1055 HE21 GLN B 499      40.176  20.923  56.866  1.00  0.00           H  
ATOM   1056 HE22 GLN B 499      41.368  21.482  55.768  1.00  0.00           H  
ATOM   1057  N   ASP B 500      36.771  22.546  52.755  1.00  0.00           N  
ATOM   1058  CA  ASP B 500      36.411  21.722  51.609  1.00  0.00           C  
ATOM   1059  C   ASP B 500      37.625  21.327  50.789  1.00  0.00           C  
ATOM   1060  O   ASP B 500      38.674  21.955  50.880  1.00  0.00           O  
ATOM   1061  CB  ASP B 500      35.446  22.460  50.725  1.00  0.00           C  
ATOM   1062  CG  ASP B 500      34.508  21.542  50.045  1.00  0.00           C  
ATOM   1063  OD1 ASP B 500      34.919  20.443  49.648  1.00  0.00           O  
ATOM   1064  OD2 ASP B 500      33.321  21.891  49.940  1.00  0.00           O  
ATOM   1065  H   ASP B 500      37.578  23.113  52.692  1.00  0.00           H  
ATOM   1066  N   LEU B 501      37.484  20.321  49.938  1.00  0.00           N  
ATOM   1067  CA  LEU B 501      38.616  19.860  49.148  1.00  0.00           C  
ATOM   1068  C   LEU B 501      38.467  20.021  47.636  1.00  0.00           C  
ATOM   1069  O   LEU B 501      37.366  19.905  47.116  1.00  0.00           O  
ATOM   1070  CB  LEU B 501      38.939  18.414  49.547  1.00  0.00           C  
ATOM   1071  CG  LEU B 501      39.432  18.294  51.009  1.00  0.00           C  
ATOM   1072  CD1 LEU B 501      38.685  17.242  51.775  1.00  0.00           C  
ATOM   1073  CD2 LEU B 501      40.937  18.051  51.090  1.00  0.00           C  
ATOM   1074  H   LEU B 501      36.651  19.865  49.853  1.00  0.00           H  
ATOM   1075  N   ARG B 502      39.568  20.283  46.933  1.00  0.00           N  
ATOM   1076  CA  ARG B 502      39.560  20.473  45.478  1.00  0.00           C  
ATOM   1077  C   ARG B 502      39.601  19.255  44.544  1.00  0.00           C  
ATOM   1078  O   ARG B 502      40.655  18.916  44.020  1.00  0.00           O  
ATOM   1079  CB  ARG B 502      40.692  21.417  45.085  1.00  0.00           C  
ATOM   1080  CG  ARG B 502      40.575  21.978  43.662  1.00  0.00           C  
ATOM   1081  CD  ARG B 502      39.474  23.033  43.509  1.00  0.00           C  
ATOM   1082  NE  ARG B 502      38.321  22.731  44.345  1.00  0.00           N  
ATOM   1083  CZ  ARG B 502      38.233  23.082  45.625  1.00  0.00           C  
ATOM   1084  NH1 ARG B 502      39.224  23.760  46.188  1.00  0.00           N  
ATOM   1085  NH2 ARG B 502      37.275  22.586  46.392  1.00  0.00           N  
ATOM   1086  H   ARG B 502      40.403  20.330  47.392  1.00  0.00           H  
ATOM   1087 HE   ARG B 502      37.567  22.249  43.942  1.00  0.00           H  
ATOM   1088 HH11 ARG B 502      40.031  24.003  45.652  1.00  0.00           H  
ATOM   1089 HH12 ARG B 502      39.163  24.024  47.149  1.00  0.00           H  
ATOM   1090 HH21 ARG B 502      37.224  22.853  47.355  1.00  0.00           H  
ATOM   1091 HH22 ARG B 502      36.633  21.933  46.022  1.00  0.00           H  
ATOM   1092  N   GLY B 503      38.454  18.651  44.262  1.00  0.00           N  
ATOM   1093  CA  GLY B 503      38.422  17.481  43.384  1.00  0.00           C  
ATOM   1094  C   GLY B 503      39.030  16.180  43.925  1.00  0.00           C  
ATOM   1095  O   GLY B 503      39.222  16.010  45.139  1.00  0.00           O  
ATOM   1096  H   GLY B 503      37.620  18.998  44.660  1.00  0.00           H  
ATOM   1097  N   PRO B 578      39.282  15.204  43.045  1.00  0.00           N  
ATOM   1098  CA  PRO B 578      39.874  13.915  43.392  1.00  0.00           C  
ATOM   1099  C   PRO B 578      39.668  13.342  44.811  1.00  0.00           C  
ATOM   1100  O   PRO B 578      38.714  12.584  45.039  1.00  0.00           O  
ATOM   1101  CB  PRO B 578      41.316  14.118  43.013  1.00  0.00           C  
ATOM   1102  CG  PRO B 578      41.121  14.804  41.650  1.00  0.00           C  
ATOM   1103  CD  PRO B 578      39.935  15.750  41.836  1.00  0.00           C  
ATOM   1104  N   ARG B 648      40.558  13.652  45.751  1.00  0.00           N  
ATOM   1105  CA  ARG B 648      40.405  13.110  47.105  1.00  0.00           C  
ATOM   1106  C   ARG B 648      40.654  14.134  48.191  1.00  0.00           C  
ATOM   1107  O   ARG B 648      41.237  15.186  47.924  1.00  0.00           O  
ATOM   1108  CB  ARG B 648      41.367  11.938  47.314  1.00  0.00           C  
ATOM   1109  CG  ARG B 648      41.033  10.684  46.537  1.00  0.00           C  
ATOM   1110  CD  ARG B 648      40.021   9.818  47.261  1.00  0.00           C  
ATOM   1111  NE  ARG B 648      40.517   8.450  47.379  1.00  0.00           N  
ATOM   1112  CZ  ARG B 648      40.821   7.669  46.345  1.00  0.00           C  
ATOM   1113  NH1 ARG B 648      40.672   8.111  45.099  1.00  0.00           N  
ATOM   1114  NH2 ARG B 648      41.296   6.449  46.557  1.00  0.00           N  
ATOM   1115  H   ARG B 648      41.277  14.267  45.569  1.00  0.00           H  
ATOM   1116 HE   ARG B 648      40.626   8.079  48.277  1.00  0.00           H  
ATOM   1117 HH11 ARG B 648      40.330   9.040  44.932  1.00  0.00           H  
ATOM   1118 HH12 ARG B 648      40.903   7.525  44.324  1.00  0.00           H  
ATOM   1119 HH21 ARG B 648      41.522   5.864  45.776  1.00  0.00           H  
ATOM   1120 HH22 ARG B 648      41.418   6.118  47.487  1.00  0.00           H  
ATOM   1121  N   GLY B 649      40.275  13.779  49.421  1.00  0.00           N  
ATOM   1122  CA  GLY B 649      40.469  14.657  50.560  1.00  0.00           C  
ATOM   1123  C   GLY B 649      41.905  14.801  51.050  1.00  0.00           C  
ATOM   1124  O   GLY B 649      42.215  14.408  52.181  1.00  0.00           O  
ATOM   1125  H   GLY B 649      39.860  12.902  49.569  1.00  0.00           H  
ATOM   1126  N   GLY B 650      42.776  15.364  50.210  1.00  0.00           N  
ATOM   1127  CA  GLY B 650      44.169  15.559  50.574  1.00  0.00           C  
ATOM   1128  C   GLY B 650      44.439  16.967  51.067  1.00  0.00           C  
ATOM   1129  O   GLY B 650      43.789  17.914  50.631  1.00  0.00           O  
ATOM   1130  H   GLY B 650      42.462  15.677  49.339  1.00  0.00           H  
ATOM   1131  N   ARG B 651      45.407  17.113  51.970  1.00  0.00           N  
ATOM   1132  CA  ARG B 651      45.760  18.429  52.504  1.00  0.00           C  
ATOM   1133  C   ARG B 651      46.277  19.276  51.343  1.00  0.00           C  
ATOM   1134  O   ARG B 651      46.288  20.508  51.408  1.00  0.00           O  
ATOM   1135  CB  ARG B 651      46.806  18.307  53.632  1.00  0.00           C  
ATOM   1136  CG  ARG B 651      47.174  19.631  54.356  1.00  0.00           C  
ATOM   1137  CD  ARG B 651      45.945  20.441  54.792  1.00  0.00           C  
ATOM   1138  NE  ARG B 651      45.884  20.671  56.233  1.00  0.00           N  
ATOM   1139  CZ  ARG B 651      44.820  20.410  56.984  1.00  0.00           C  
ATOM   1140  NH1 ARG B 651      43.720  19.903  56.435  1.00  0.00           N  
ATOM   1141  NH2 ARG B 651      44.854  20.649  58.288  1.00  0.00           N  
ATOM   1142  H   ARG B 651      45.879  16.326  52.306  1.00  0.00           H  
ATOM   1143 HE   ARG B 651      46.679  21.040  56.675  1.00  0.00           H  
ATOM   1144 HH11 ARG B 651      43.694  19.723  55.446  1.00  0.00           H  
ATOM   1145 HH12 ARG B 651      42.920  19.708  56.995  1.00  0.00           H  
ATOM   1146 HH21 ARG B 651      44.050  20.435  58.849  1.00  0.00           H  
ATOM   1147 HH22 ARG B 651      45.680  21.004  58.711  1.00  0.00           H  
ATOM   1148  N   GLY B 652      46.688  18.599  50.275  1.00  0.00           N  
ATOM   1149  CA  GLY B 652      47.149  19.306  49.099  1.00  0.00           C  
ATOM   1150  C   GLY B 652      46.011  20.100  48.448  1.00  0.00           C  
ATOM   1151  O   GLY B 652      46.174  21.260  48.087  1.00  0.00           O  
ATOM   1152  H   GLY B 652      46.692  17.630  50.300  1.00  0.00           H  
ATOM   1153  N   LEU B 653      44.851  19.483  48.268  1.00  0.00           N  
ATOM   1154  CA  LEU B 653      43.730  20.190  47.659  1.00  0.00           C  
ATOM   1155  C   LEU B 653      42.651  20.543  48.672  1.00  0.00           C  
ATOM   1156  O   LEU B 653      41.549  20.015  48.668  1.00  0.00           O  
ATOM   1157  CB  LEU B 653      43.172  19.383  46.497  1.00  0.00           C  
ATOM   1158  CG  LEU B 653      44.257  19.131  45.445  1.00  0.00           C  
ATOM   1159  CD1 LEU B 653      43.647  18.451  44.211  1.00  0.00           C  
ATOM   1160  CD2 LEU B 653      44.968  20.451  45.065  1.00  0.00           C  
ATOM   1161  H   LEU B 653      44.729  18.559  48.578  1.00  0.00           H  
ATOM   1162  N   LEU B 654      42.999  21.478  49.530  1.00  0.00           N  
ATOM   1163  CA  LEU B 654      42.138  21.949  50.579  1.00  0.00           C  
ATOM   1164  C   LEU B 654      41.837  23.416  50.287  1.00  0.00           C  
ATOM   1165  O   LEU B 654      42.657  24.133  49.701  1.00  0.00           O  
ATOM   1166  CB  LEU B 654      42.934  21.886  51.851  1.00  0.00           C  
ATOM   1167  CG  LEU B 654      42.213  21.631  53.139  1.00  0.00           C  
ATOM   1168  CD1 LEU B 654      42.121  20.119  53.346  1.00  0.00           C  
ATOM   1169  CD2 LEU B 654      43.002  22.296  54.248  1.00  0.00           C  
ATOM   1170  H   LEU B 654      43.887  21.879  49.450  1.00  0.00           H  
ATOM   1171  N   ALA B 655      40.677  23.883  50.719  1.00  0.00           N  
ATOM   1172  CA  ALA B 655      40.298  25.276  50.511  1.00  0.00           C  
ATOM   1173  C   ALA B 655      39.225  25.652  51.509  1.00  0.00           C  
ATOM   1174  O   ALA B 655      38.351  24.858  51.864  1.00  0.00           O  
ATOM   1175  CB  ALA B 655      39.805  25.494  49.098  1.00  0.00           C  
ATOM   1176  H   ALA B 655      40.051  23.282  51.187  1.00  0.00           H  
ATOM   1177  N   TYR B 656      39.310  26.860  52.005  1.00  0.00           N  
ATOM   1178  CA  TYR B 656      38.327  27.266  52.960  1.00  0.00           C  
ATOM   1179  C   TYR B 656      37.299  28.140  52.291  1.00  0.00           C  
ATOM   1180  O   TYR B 656      37.512  28.609  51.180  1.00  0.00           O  
ATOM   1181  CB  TYR B 656      39.017  28.060  54.056  1.00  0.00           C  
ATOM   1182  CG  TYR B 656      40.002  27.262  54.857  1.00  0.00           C  
ATOM   1183  CD1 TYR B 656      41.311  27.075  54.407  1.00  0.00           C  
ATOM   1184  CD2 TYR B 656      39.646  26.733  56.090  1.00  0.00           C  
ATOM   1185  CE1 TYR B 656      42.255  26.378  55.179  1.00  0.00           C  
ATOM   1186  CE2 TYR B 656      40.566  26.042  56.862  1.00  0.00           C  
ATOM   1187  CZ  TYR B 656      41.872  25.870  56.408  1.00  0.00           C  
ATOM   1188  OH  TYR B 656      42.790  25.213  57.206  1.00  0.00           O  
ATOM   1189  H   TYR B 656      39.994  27.474  51.701  1.00  0.00           H  
ATOM   1190 HH   TYR B 656      42.370  24.949  58.026  1.00  0.00           H  
ATOM   1191  N   LEU B 657      36.140  28.263  52.913  1.00  0.00           N  
ATOM   1192  CA  LEU B 657      35.152  29.189  52.412  1.00  0.00           C  
ATOM   1193  C   LEU B 657      35.550  30.461  53.212  1.00  0.00           C  
ATOM   1194  O   LEU B 657      35.729  30.418  54.440  1.00  0.00           O  
ATOM   1195  CB  LEU B 657      33.723  28.746  52.777  1.00  0.00           C  
ATOM   1196  CG  LEU B 657      33.347  27.287  52.553  1.00  0.00           C  
ATOM   1197  CD1 LEU B 657      31.835  27.120  52.519  1.00  0.00           C  
ATOM   1198  CD2 LEU B 657      33.961  26.855  51.254  1.00  0.00           C  
ATOM   1199  H   LEU B 657      35.964  27.760  53.739  1.00  0.00           H  
ATOM   1200  N   ARG B 658      35.772  31.565  52.518  1.00  0.00           N  
ATOM   1201  CA  ARG B 658      36.130  32.811  53.173  1.00  0.00           C  
ATOM   1202  C   ARG B 658      35.243  33.221  54.378  1.00  0.00           C  
ATOM   1203  O   ARG B 658      34.045  33.507  54.252  1.00  0.00           O  
ATOM   1204  CB  ARG B 658      36.129  33.921  52.125  1.00  0.00           C  
ATOM   1205  CG  ARG B 658      34.805  34.067  51.404  1.00  0.00           C  
ATOM   1206  CD  ARG B 658      34.859  35.080  50.299  1.00  0.00           C  
ATOM   1207  NE  ARG B 658      33.525  35.597  50.054  1.00  0.00           N  
ATOM   1208  CZ  ARG B 658      33.228  36.480  49.111  1.00  0.00           C  
ATOM   1209  NH1 ARG B 658      34.203  36.924  48.309  1.00  0.00           N  
ATOM   1210  NH2 ARG B 658      31.982  36.966  49.023  1.00  0.00           N  
ATOM   1211  H   ARG B 658      35.683  31.549  51.539  1.00  0.00           H  
ATOM   1212 HE   ARG B 658      32.809  35.255  50.602  1.00  0.00           H  
ATOM   1213 HH11 ARG B 658      35.141  36.595  48.421  1.00  0.00           H  
ATOM   1214 HH12 ARG B 658      33.994  37.592  47.591  1.00  0.00           H  
ATOM   1215 HH21 ARG B 658      31.757  37.630  48.313  1.00  0.00           H  
ATOM   1216 HH22 ARG B 658      31.293  36.658  49.667  1.00  0.00           H  
ATOM   1217  N   PRO B 659      35.844  33.274  55.563  1.00  0.00           N  
ATOM   1218  CA  PRO B 659      35.139  33.649  56.776  1.00  0.00           C  
ATOM   1219  C   PRO B 659      34.781  35.103  56.703  1.00  0.00           C  
ATOM   1220  O   PRO B 659      34.043  35.589  57.541  1.00  0.00           O  
ATOM   1221  CB  PRO B 659      36.200  33.467  57.814  1.00  0.00           C  
ATOM   1222  CG  PRO B 659      37.450  33.857  57.063  1.00  0.00           C  
ATOM   1223  CD  PRO B 659      37.275  33.089  55.822  1.00  0.00           C  
ATOM   1224  N   GLU B 660      35.396  35.816  55.760  1.00  0.00           N  
ATOM   1225  CA  GLU B 660      35.151  37.251  55.535  1.00  0.00           C  
ATOM   1226  C   GLU B 660      35.573  37.625  54.117  1.00  0.00           C  
ATOM   1227  O   GLU B 660      36.553  37.072  53.612  1.00  0.00           O  
ATOM   1228  CB  GLU B 660      35.947  38.095  56.537  1.00  0.00           C  
ATOM   1229  CG  GLU B 660      37.442  37.821  56.537  1.00  0.00           C  
ATOM   1230  CD  GLU B 660      38.149  38.453  57.719  1.00  0.00           C  
ATOM   1231  OE1 GLU B 660      37.714  38.202  58.880  1.00  0.00           O  
ATOM   1232  OE2 GLU B 660      39.134  39.192  57.474  1.00  0.00           O  
ATOM   1233  H   GLU B 660      36.024  35.391  55.169  1.00  0.00           H  
ATOM   1234  N   THR B 661      34.886  38.590  53.509  1.00  0.00           N  
ATOM   1235  CA  THR B 661      35.190  39.021  52.145  1.00  0.00           C  
ATOM   1236  C   THR B 661      36.560  39.669  52.061  1.00  0.00           C  
ATOM   1237  O   THR B 661      37.320  39.453  51.116  1.00  0.00           O  
ATOM   1238  CB  THR B 661      34.181  40.047  51.689  1.00  0.00           C  
ATOM   1239  OG1 THR B 661      34.079  41.043  52.701  1.00  0.00           O  
ATOM   1240  CG2 THR B 661      32.811  39.420  51.511  1.00  0.00           C  
ATOM   1241  H   THR B 661      34.139  39.039  53.988  1.00  0.00           H  
ATOM   1242  HG1 THR B 661      33.433  41.703  52.416  1.00  0.00           H  
ATOM   1243  N   ALA B 662      36.894  40.406  53.109  1.00  0.00           N  
ATOM   1244  CA  ALA B 662      38.146  41.149  53.196  1.00  0.00           C  
ATOM   1245  C   ALA B 662      39.402  40.625  52.485  1.00  0.00           C  
ATOM   1246  O   ALA B 662      40.038  41.357  51.717  1.00  0.00           O  
ATOM   1247  CB  ALA B 662      38.459  41.460  54.668  1.00  0.00           C  
ATOM   1248  H   ALA B 662      36.251  40.486  53.837  1.00  0.00           H  
ATOM   1249  N   GLN B 663      39.784  39.382  52.747  1.00  0.00           N  
ATOM   1250  CA  GLN B 663      41.002  38.840  52.143  1.00  0.00           C  
ATOM   1251  C   GLN B 663      41.031  38.963  50.615  1.00  0.00           C  
ATOM   1252  O   GLN B 663      42.062  39.329  50.031  1.00  0.00           O  
ATOM   1253  CB  GLN B 663      41.231  37.384  52.574  1.00  0.00           C  
ATOM   1254  CG  GLN B 663      41.378  37.160  54.088  1.00  0.00           C  
ATOM   1255  CD  GLN B 663      42.605  37.832  54.703  1.00  0.00           C  
ATOM   1256  OE1 GLN B 663      43.694  37.801  54.134  1.00  0.00           O  
ATOM   1257  NE2 GLN B 663      42.440  38.396  55.900  1.00  0.00           N  
ATOM   1258  H   GLN B 663      39.223  38.826  53.317  1.00  0.00           H  
ATOM   1259 HE21 GLN B 663      41.567  38.377  56.327  1.00  0.00           H  
ATOM   1260 HE22 GLN B 663      43.223  38.836  56.298  1.00  0.00           H  
ATOM   1261  N   GLY B 664      39.886  38.696  49.988  1.00  0.00           N  
ATOM   1262  CA  GLY B 664      39.774  38.787  48.551  1.00  0.00           C  
ATOM   1263  C   GLY B 664      40.288  40.109  48.022  1.00  0.00           C  
ATOM   1264  O   GLY B 664      40.852  40.182  46.928  1.00  0.00           O  
ATOM   1265  H   GLY B 664      39.100  38.454  50.498  1.00  0.00           H  
ATOM   1266  N   ILE B 665      40.128  41.165  48.796  1.00  0.00           N  
ATOM   1267  CA  ILE B 665      40.597  42.454  48.351  1.00  0.00           C  
ATOM   1268  C   ILE B 665      42.124  42.624  48.484  1.00  0.00           C  
ATOM   1269  O   ILE B 665      42.798  42.943  47.477  1.00  0.00           O  
ATOM   1270  CB  ILE B 665      39.850  43.526  49.062  1.00  0.00           C  
ATOM   1271  CG1 ILE B 665      38.392  43.118  49.148  1.00  0.00           C  
ATOM   1272  CG2 ILE B 665      39.955  44.805  48.284  1.00  0.00           C  
ATOM   1273  CD1 ILE B 665      37.548  44.114  49.849  1.00  0.00           C  
ATOM   1274  H   ILE B 665      39.720  41.069  49.670  1.00  0.00           H  
ATOM   1275  N   PHE B 666      42.674  42.331  49.672  1.00  0.00           N  
ATOM   1276  CA  PHE B 666      44.131  42.463  49.914  1.00  0.00           C  
ATOM   1277  C   PHE B 666      44.981  41.722  48.879  1.00  0.00           C  
ATOM   1278  O   PHE B 666      45.904  42.309  48.307  1.00  0.00           O  
ATOM   1279  CB  PHE B 666      44.514  41.988  51.309  1.00  0.00           C  
ATOM   1280  CG  PHE B 666      43.674  42.555  52.368  1.00  0.00           C  
ATOM   1281  CD1 PHE B 666      43.639  43.922  52.580  1.00  0.00           C  
ATOM   1282  CD2 PHE B 666      42.886  41.736  53.148  1.00  0.00           C  
ATOM   1283  CE1 PHE B 666      42.812  44.487  53.576  1.00  0.00           C  
ATOM   1284  CE2 PHE B 666      42.056  42.277  54.146  1.00  0.00           C  
ATOM   1285  CZ  PHE B 666      42.020  43.660  54.361  1.00  0.00           C  
ATOM   1286  H   PHE B 666      42.099  42.006  50.391  1.00  0.00           H  
ATOM   1287  N   VAL B 667      44.667  40.446  48.640  1.00  0.00           N  
ATOM   1288  CA  VAL B 667      45.395  39.636  47.664  1.00  0.00           C  
ATOM   1289  C   VAL B 667      45.258  40.162  46.248  1.00  0.00           C  
ATOM   1290  O   VAL B 667      46.119  39.919  45.403  1.00  0.00           O  
ATOM   1291  CB  VAL B 667      44.937  38.188  47.652  1.00  0.00           C  
ATOM   1292  CG1 VAL B 667      45.548  37.432  48.825  1.00  0.00           C  
ATOM   1293  CG2 VAL B 667      43.442  38.141  47.734  1.00  0.00           C  
ATOM   1294  H   VAL B 667      43.921  40.050  49.141  1.00  0.00           H  
ATOM   1295  N   ASN B 668      44.189  40.889  45.969  1.00  0.00           N  
ATOM   1296  CA  ASN B 668      44.042  41.399  44.621  1.00  0.00           C  
ATOM   1297  C   ASN B 668      44.533  42.819  44.507  1.00  0.00           C  
ATOM   1298  O   ASN B 668      44.509  43.402  43.418  1.00  0.00           O  
ATOM   1299  CB  ASN B 668      42.591  41.272  44.132  1.00  0.00           C  
ATOM   1300  CG  ASN B 668      42.218  39.833  43.745  1.00  0.00           C  
ATOM   1301  OD1 ASN B 668      43.069  39.054  43.280  1.00  0.00           O  
ATOM   1302  ND2 ASN B 668      40.939  39.480  43.918  1.00  0.00           N  
ATOM   1303  H   ASN B 668      43.510  41.073  46.650  1.00  0.00           H  
ATOM   1304 HD21 ASN B 668      40.319  40.137  44.296  1.00  0.00           H  
ATOM   1305 HD22 ASN B 668      40.700  38.578  43.681  1.00  0.00           H  
ATOM   1306  N   PHE B 669      45.020  43.363  45.616  1.00  0.00           N  
ATOM   1307  CA  PHE B 669      45.513  44.736  45.633  1.00  0.00           C  
ATOM   1308  C   PHE B 669      46.324  45.148  44.397  1.00  0.00           C  
ATOM   1309  O   PHE B 669      45.939  46.072  43.688  1.00  0.00           O  
ATOM   1310  CB  PHE B 669      46.355  44.996  46.885  1.00  0.00           C  
ATOM   1311  CG  PHE B 669      46.733  46.439  47.069  1.00  0.00           C  
ATOM   1312  CD1 PHE B 669      45.758  47.388  47.348  1.00  0.00           C  
ATOM   1313  CD2 PHE B 669      48.045  46.857  46.902  1.00  0.00           C  
ATOM   1314  CE1 PHE B 669      46.075  48.731  47.447  1.00  0.00           C  
ATOM   1315  CE2 PHE B 669      48.376  48.205  47.000  1.00  0.00           C  
ATOM   1316  CZ  PHE B 669      47.386  49.145  47.271  1.00  0.00           C  
ATOM   1317  H   PHE B 669      45.049  42.833  46.440  1.00  0.00           H  
ATOM   1318  N   LYS B 670      47.419  44.446  44.112  1.00  0.00           N  
ATOM   1319  CA  LYS B 670      48.244  44.808  42.974  1.00  0.00           C  
ATOM   1320  C   LYS B 670      47.459  44.704  41.711  1.00  0.00           C  
ATOM   1321  O   LYS B 670      47.492  45.592  40.869  1.00  0.00           O  
ATOM   1322  CB  LYS B 670      49.471  43.924  42.881  1.00  0.00           C  
ATOM   1323  CG  LYS B 670      50.753  44.696  42.523  1.00  0.00           C  
ATOM   1324  CD  LYS B 670      51.199  44.535  41.052  1.00  0.00           C  
ATOM   1325  CE  LYS B 670      51.849  43.155  40.761  1.00  0.00           C  
ATOM   1326  NZ  LYS B 670      53.229  42.940  41.365  1.00  0.00           N  
ATOM   1327  H   LYS B 670      47.664  43.683  44.665  1.00  0.00           H  
ATOM   1328  HZ1 LYS B 670      53.931  43.489  40.835  1.00  0.00           H  
ATOM   1329  HZ2 LYS B 670      53.217  43.254  42.358  1.00  0.00           H  
ATOM   1330  HZ3 LYS B 670      53.465  41.930  41.323  1.00  0.00           H  
ATOM   1331  N   ASN B 671      46.710  43.627  41.591  1.00  0.00           N  
ATOM   1332  CA  ASN B 671      45.915  43.445  40.403  1.00  0.00           C  
ATOM   1333  C   ASN B 671      45.016  44.594  40.145  1.00  0.00           C  
ATOM   1334  O   ASN B 671      44.928  45.033  39.011  1.00  0.00           O  
ATOM   1335  CB  ASN B 671      45.124  42.163  40.459  1.00  0.00           C  
ATOM   1336  CG  ASN B 671      45.890  41.022  39.867  1.00  0.00           C  
ATOM   1337  OD1 ASN B 671      46.647  41.209  38.896  1.00  0.00           O  
ATOM   1338  ND2 ASN B 671      45.733  39.833  40.446  1.00  0.00           N  
ATOM   1339  H   ASN B 671      46.693  42.962  42.291  1.00  0.00           H  
ATOM   1340 HD21 ASN B 671      45.141  39.748  41.228  1.00  0.00           H  
ATOM   1341 HD22 ASN B 671      46.227  39.083  40.072  1.00  0.00           H  
ATOM   1342  N   VAL B 672      44.374  45.107  41.185  1.00  0.00           N  
ATOM   1343  CA  VAL B 672      43.489  46.232  40.984  1.00  0.00           C  
ATOM   1344  C   VAL B 672      44.291  47.494  40.674  1.00  0.00           C  
ATOM   1345  O   VAL B 672      44.023  48.215  39.702  1.00  0.00           O  
ATOM   1346  CB  VAL B 672      42.532  46.431  42.186  1.00  0.00           C  
ATOM   1347  CG1 VAL B 672      42.086  47.849  42.283  1.00  0.00           C  
ATOM   1348  CG2 VAL B 672      41.296  45.605  41.994  1.00  0.00           C  
ATOM   1349  H   VAL B 672      44.491  44.730  42.068  1.00  0.00           H  
ATOM   1350  N   LEU B 675      45.345  47.700  41.442  1.00  0.00           N  
ATOM   1351  CA  LEU B 675      46.162  48.884  41.265  1.00  0.00           C  
ATOM   1352  C   LEU B 675      46.613  48.982  39.822  1.00  0.00           C  
ATOM   1353  O   LEU B 675      46.518  50.050  39.229  1.00  0.00           O  
ATOM   1354  CB  LEU B 675      47.363  48.870  42.215  1.00  0.00           C  
ATOM   1355  CG  LEU B 675      47.806  50.206  42.812  1.00  0.00           C  
ATOM   1356  CD1 LEU B 675      46.888  50.590  43.939  1.00  0.00           C  
ATOM   1357  CD2 LEU B 675      49.187  50.069  43.377  1.00  0.00           C  
ATOM   1358  H   LEU B 675      45.563  47.047  42.126  1.00  0.00           H  
ATOM   1359  N   ASP B 677      47.031  47.848  39.255  1.00  0.00           N  
ATOM   1360  CA  ASP B 677      47.509  47.770  37.874  1.00  0.00           C  
ATOM   1361  C   ASP B 677      46.452  48.191  36.844  1.00  0.00           C  
ATOM   1362  O   ASP B 677      46.683  49.101  36.057  1.00  0.00           O  
ATOM   1363  CB  ASP B 677      48.005  46.347  37.545  1.00  0.00           C  
ATOM   1364  CG  ASP B 677      49.380  46.024  38.149  1.00  0.00           C  
ATOM   1365  OD1 ASP B 677      49.990  46.941  38.754  1.00  0.00           O  
ATOM   1366  OD2 ASP B 677      49.861  44.859  37.993  1.00  0.00           O  
ATOM   1367  H   ASP B 677      47.004  47.028  39.777  1.00  0.00           H  
ATOM   1368  N   ALA B 678      45.291  47.549  36.876  1.00  0.00           N  
ATOM   1369  CA  ALA B 678      44.209  47.821  35.931  1.00  0.00           C  
ATOM   1370  C   ALA B 678      43.535  49.202  36.023  1.00  0.00           C  
ATOM   1371  O   ALA B 678      42.890  49.683  35.065  1.00  0.00           O  
ATOM   1372  CB  ALA B 678      43.168  46.731  36.046  1.00  0.00           C  
ATOM   1373  H   ALA B 678      45.162  46.853  37.552  1.00  0.00           H  
ATOM   1374  N   THR B 681      43.633  49.819  37.193  1.00  0.00           N  
ATOM   1375  CA  THR B 681      43.025  51.123  37.401  1.00  0.00           C  
ATOM   1376  C   THR B 681      44.087  52.193  37.378  1.00  0.00           C  
ATOM   1377  O   THR B 681      43.918  53.234  36.740  1.00  0.00           O  
ATOM   1378  CB  THR B 681      42.347  51.172  38.751  1.00  0.00           C  
ATOM   1379  OG1 THR B 681      43.212  50.570  39.723  1.00  0.00           O  
ATOM   1380  CG2 THR B 681      41.051  50.425  38.696  1.00  0.00           C  
ATOM   1381  H   THR B 681      44.127  49.383  37.929  1.00  0.00           H  
ATOM   1382  HG1 THR B 681      42.787  50.581  40.587  1.00  0.00           H  
ATOM   1383  N   SER B 682      45.167  51.922  38.106  1.00  0.00           N  
ATOM   1384  CA  SER B 682      46.291  52.828  38.226  1.00  0.00           C  
ATOM   1385  C   SER B 682      45.893  54.001  39.143  1.00  0.00           C  
ATOM   1386  O   SER B 682      45.999  55.179  38.786  1.00  0.00           O  
ATOM   1387  CB  SER B 682      46.744  53.268  36.833  1.00  0.00           C  
ATOM   1388  OG  SER B 682      46.971  52.130  36.011  1.00  0.00           O  
ATOM   1389  H   SER B 682      45.213  51.080  38.573  1.00  0.00           H  
ATOM   1390 HG   SER B 682      47.259  52.401  35.145  1.00  0.00           H  
ATOM   1391  N   ARG B 683      45.426  53.638  40.336  1.00  0.00           N  
ATOM   1392  CA  ARG B 683      44.991  54.576  41.371  1.00  0.00           C  
ATOM   1393  C   ARG B 683      46.141  55.206  42.150  1.00  0.00           C  
ATOM   1394  O   ARG B 683      47.185  54.582  42.396  1.00  0.00           O  
ATOM   1395  CB  ARG B 683      44.108  53.851  42.386  1.00  0.00           C  
ATOM   1396  CG  ARG B 683      42.767  53.484  41.898  1.00  0.00           C  
ATOM   1397  CD  ARG B 683      41.974  54.712  41.777  1.00  0.00           C  
ATOM   1398  NE  ARG B 683      40.574  54.369  41.616  1.00  0.00           N  
ATOM   1399  CZ  ARG B 683      39.577  55.244  41.693  1.00  0.00           C  
ATOM   1400  NH1 ARG B 683      39.830  56.529  41.936  1.00  0.00           N  
ATOM   1401  NH2 ARG B 683      38.329  54.826  41.536  1.00  0.00           N  
ATOM   1402  H   ARG B 683      45.392  52.688  40.531  1.00  0.00           H  
ATOM   1403 HE   ARG B 683      40.373  53.442  41.467  1.00  0.00           H  
ATOM   1404 HH11 ARG B 683      40.774  56.843  42.050  1.00  0.00           H  
ATOM   1405 HH12 ARG B 683      39.078  57.186  41.984  1.00  0.00           H  
ATOM   1406 HH21 ARG B 683      37.575  55.483  41.593  1.00  0.00           H  
ATOM   1407 HH22 ARG B 683      38.138  53.866  41.369  1.00  0.00           H  
ATOM   1408  N   LYS B 684      45.883  56.430  42.593  1.00  0.00           N  
ATOM   1409  CA  LYS B 684      46.811  57.209  43.382  1.00  0.00           C  
ATOM   1410  C   LYS B 684      46.341  56.879  44.796  1.00  0.00           C  
ATOM   1411  O   LYS B 684      45.153  56.607  44.994  1.00  0.00           O  
ATOM   1412  CB  LYS B 684      46.627  58.696  43.063  1.00  0.00           C  
ATOM   1413  CG  LYS B 684      46.959  59.128  41.609  1.00  0.00           C  
ATOM   1414  CD  LYS B 684      46.237  58.312  40.481  1.00  0.00           C  
ATOM   1415  CE  LYS B 684      44.688  58.329  40.555  1.00  0.00           C  
ATOM   1416  NZ  LYS B 684      44.043  57.333  39.629  1.00  0.00           N  
ATOM   1417  H   LYS B 684      45.010  56.826  42.403  1.00  0.00           H  
ATOM   1418  HZ1 LYS B 684      44.107  57.679  38.652  1.00  0.00           H  
ATOM   1419  HZ2 LYS B 684      44.534  56.422  39.710  1.00  0.00           H  
ATOM   1420  HZ3 LYS B 684      43.045  57.216  39.894  1.00  0.00           H  
ATOM   1421  N   LEU B 685      47.215  57.049  45.787  1.00  0.00           N  
ATOM   1422  CA  LEU B 685      46.881  56.642  47.142  1.00  0.00           C  
ATOM   1423  C   LEU B 685      45.604  56.882  47.923  1.00  0.00           C  
ATOM   1424  O   LEU B 685      45.016  55.868  48.290  1.00  0.00           O  
ATOM   1425  CB  LEU B 685      48.092  56.626  48.052  1.00  0.00           C  
ATOM   1426  CG  LEU B 685      48.446  55.177  48.444  1.00  0.00           C  
ATOM   1427  CD1 LEU B 685      48.162  54.949  49.911  1.00  0.00           C  
ATOM   1428  CD2 LEU B 685      47.680  54.158  47.617  1.00  0.00           C  
ATOM   1429  H   LEU B 685      48.088  57.457  45.602  1.00  0.00           H  
ATOM   1430  N   GLY B 686      45.191  58.102  48.288  1.00  0.00           N  
ATOM   1431  CA  GLY B 686      43.912  58.196  49.014  1.00  0.00           C  
ATOM   1432  C   GLY B 686      42.844  57.434  48.194  1.00  0.00           C  
ATOM   1433  O   GLY B 686      42.208  58.043  47.324  1.00  0.00           O  
ATOM   1434  H   GLY B 686      45.699  58.905  48.062  1.00  0.00           H  
ATOM   1435  N   PHE B 687      42.655  56.121  48.435  1.00  0.00           N  
ATOM   1436  CA  PHE B 687      41.725  55.283  47.651  1.00  0.00           C  
ATOM   1437  C   PHE B 687      41.462  53.901  48.234  1.00  0.00           C  
ATOM   1438  O   PHE B 687      42.362  53.276  48.798  1.00  0.00           O  
ATOM   1439  CB  PHE B 687      42.284  55.077  46.237  1.00  0.00           C  
ATOM   1440  CG  PHE B 687      42.825  53.680  45.958  1.00  0.00           C  
ATOM   1441  CD1 PHE B 687      41.987  52.669  45.501  1.00  0.00           C  
ATOM   1442  CD2 PHE B 687      44.188  53.407  46.064  1.00  0.00           C  
ATOM   1443  CE1 PHE B 687      42.502  51.416  45.150  1.00  0.00           C  
ATOM   1444  CE2 PHE B 687      44.709  52.143  45.710  1.00  0.00           C  
ATOM   1445  CZ  PHE B 687      43.864  51.155  45.252  1.00  0.00           C  
ATOM   1446  H   PHE B 687      43.185  55.686  49.146  1.00  0.00           H  
ATOM   1447  N   GLY B 688      40.281  53.355  47.966  1.00  0.00           N  
ATOM   1448  CA  GLY B 688      39.976  52.040  48.490  1.00  0.00           C  
ATOM   1449  C   GLY B 688      39.127  51.178  47.580  1.00  0.00           C  
ATOM   1450  O   GLY B 688      38.384  51.706  46.750  1.00  0.00           O  
ATOM   1451  H   GLY B 688      39.636  53.834  47.400  1.00  0.00           H  
ATOM   1452  N   ILE B 689      39.267  49.857  47.729  1.00  0.00           N  
ATOM   1453  CA  ILE B 689      38.526  48.847  46.959  1.00  0.00           C  
ATOM   1454  C   ILE B 689      37.365  48.357  47.796  1.00  0.00           C  
ATOM   1455  O   ILE B 689      37.599  48.053  48.954  1.00  0.00           O  
ATOM   1456  CB  ILE B 689      39.360  47.630  46.743  1.00  0.00           C  
ATOM   1457  CG1 ILE B 689      40.575  47.984  45.928  1.00  0.00           C  
ATOM   1458  CG2 ILE B 689      38.536  46.580  46.039  1.00  0.00           C  
ATOM   1459  CD1 ILE B 689      41.429  46.799  45.721  1.00  0.00           C  
ATOM   1460  H   ILE B 689      39.876  49.544  48.419  1.00  0.00           H  
ATOM   1461  N   ALA B 690      36.171  48.157  47.226  1.00  0.00           N  
ATOM   1462  CA  ALA B 690      35.020  47.706  48.034  1.00  0.00           C  
ATOM   1463  C   ALA B 690      34.072  46.686  47.433  1.00  0.00           C  
ATOM   1464  O   ALA B 690      33.567  46.886  46.328  1.00  0.00           O  
ATOM   1465  CB  ALA B 690      34.213  48.900  48.505  1.00  0.00           C  
ATOM   1466  H   ALA B 690      36.044  48.309  46.275  1.00  0.00           H  
ATOM   1467  N   GLN B 691      33.733  45.667  48.226  1.00  0.00           N  
ATOM   1468  CA  GLN B 691      32.835  44.622  47.772  1.00  0.00           C  
ATOM   1469  C   GLN B 691      31.771  44.173  48.763  1.00  0.00           C  
ATOM   1470  O   GLN B 691      31.869  44.417  49.949  1.00  0.00           O  
ATOM   1471  CB  GLN B 691      33.644  43.409  47.308  1.00  0.00           C  
ATOM   1472  CG  GLN B 691      34.183  42.496  48.392  1.00  0.00           C  
ATOM   1473  CD  GLN B 691      35.117  41.382  47.856  1.00  0.00           C  
ATOM   1474  OE1 GLN B 691      35.724  40.649  48.637  1.00  0.00           O  
ATOM   1475  NE2 GLN B 691      35.252  41.274  46.532  1.00  0.00           N  
ATOM   1476  H   GLN B 691      34.050  45.647  49.157  1.00  0.00           H  
ATOM   1477 HE21 GLN B 691      34.773  41.885  45.946  1.00  0.00           H  
ATOM   1478 HE22 GLN B 691      35.854  40.578  46.211  1.00  0.00           H  
ATOM   1479  N   ILE B 692      30.704  43.597  48.233  1.00  0.00           N  
ATOM   1480  CA  ILE B 692      29.622  43.028  49.022  1.00  0.00           C  
ATOM   1481  C   ILE B 692      29.867  41.563  48.683  1.00  0.00           C  
ATOM   1482  O   ILE B 692      30.378  41.292  47.588  1.00  0.00           O  
ATOM   1483  CB  ILE B 692      28.276  43.498  48.504  1.00  0.00           C  
ATOM   1484  CG1 ILE B 692      28.215  45.013  48.650  1.00  0.00           C  
ATOM   1485  CG2 ILE B 692      27.181  42.867  49.281  1.00  0.00           C  
ATOM   1486  CD1 ILE B 692      27.151  45.699  47.848  1.00  0.00           C  
ATOM   1487  H   ILE B 692      30.651  43.509  47.253  1.00  0.00           H  
ATOM   1488  N   GLY B 693      29.602  40.630  49.605  1.00  0.00           N  
ATOM   1489  CA  GLY B 693      29.878  39.221  49.321  1.00  0.00           C  
ATOM   1490  C   GLY B 693      29.507  38.220  50.385  1.00  0.00           C  
ATOM   1491  O   GLY B 693      29.116  38.596  51.483  1.00  0.00           O  
ATOM   1492  H   GLY B 693      29.238  40.888  50.489  1.00  0.00           H  
ATOM   1493  N   LYS B 695      29.574  36.943  50.038  1.00  0.00           N  
ATOM   1494  CA  LYS B 695      29.220  35.885  50.978  1.00  0.00           C  
ATOM   1495  C   LYS B 695      30.364  35.639  51.967  1.00  0.00           C  
ATOM   1496  O   LYS B 695      31.510  35.957  51.652  1.00  0.00           O  
ATOM   1497  CB  LYS B 695      28.849  34.608  50.209  1.00  0.00           C  
ATOM   1498  CG  LYS B 695      27.383  34.534  49.800  1.00  0.00           C  
ATOM   1499  CD  LYS B 695      26.513  34.199  51.007  1.00  0.00           C  
ATOM   1500  CE  LYS B 695      24.997  34.478  50.843  1.00  0.00           C  
ATOM   1501  NZ  LYS B 695      24.191  33.630  49.887  1.00  0.00           N  
ATOM   1502  H   LYS B 695      29.882  36.704  49.159  1.00  0.00           H  
ATOM   1503  HZ1 LYS B 695      24.415  33.885  48.906  1.00  0.00           H  
ATOM   1504  HZ2 LYS B 695      24.431  32.623  50.042  1.00  0.00           H  
ATOM   1505  HZ3 LYS B 695      23.178  33.769  50.064  1.00  0.00           H  
ATOM   1506  N   ALA B 696      30.038  35.157  53.171  1.00  0.00           N  
ATOM   1507  CA  ALA B 696      31.022  34.874  54.214  1.00  0.00           C  
ATOM   1508  C   ALA B 696      30.386  33.783  55.011  1.00  0.00           C  
ATOM   1509  O   ALA B 696      29.225  33.893  55.387  1.00  0.00           O  
ATOM   1510  CB  ALA B 696      31.256  36.079  55.099  1.00  0.00           C  
ATOM   1511  H   ALA B 696      29.105  34.964  53.374  1.00  0.00           H  
ATOM   1512  N   PHE B 697      31.138  32.702  55.197  1.00  0.00           N  
ATOM   1513  CA  PHE B 697      30.719  31.501  55.948  1.00  0.00           C  
ATOM   1514  C   PHE B 697      31.573  31.327  57.192  1.00  0.00           C  
ATOM   1515  O   PHE B 697      32.813  31.473  57.160  1.00  0.00           O  
ATOM   1516  CB  PHE B 697      30.853  30.251  55.075  1.00  0.00           C  
ATOM   1517  CG  PHE B 697      30.032  30.304  53.818  1.00  0.00           C  
ATOM   1518  CD1 PHE B 697      30.400  31.139  52.766  1.00  0.00           C  
ATOM   1519  CD2 PHE B 697      28.870  29.547  53.708  1.00  0.00           C  
ATOM   1520  CE1 PHE B 697      29.630  31.221  51.644  1.00  0.00           C  
ATOM   1521  CE2 PHE B 697      28.088  29.619  52.585  1.00  0.00           C  
ATOM   1522  CZ  PHE B 697      28.465  30.458  51.547  1.00  0.00           C  
ATOM   1523  H   PHE B 697      32.067  32.713  54.840  1.00  0.00           H  
ATOM   1524  N   ARG B 698      30.906  31.000  58.287  1.00  0.00           N  
ATOM   1525  CA  ARG B 698      31.577  30.836  59.560  1.00  0.00           C  
ATOM   1526  C   ARG B 698      30.882  29.732  60.329  1.00  0.00           C  
ATOM   1527  O   ARG B 698      29.683  29.793  60.594  1.00  0.00           O  
ATOM   1528  CB  ARG B 698      31.525  32.151  60.371  1.00  0.00           C  
ATOM   1529  CG  ARG B 698      32.196  33.386  59.735  1.00  0.00           C  
ATOM   1530  CD  ARG B 698      33.625  33.586  60.198  1.00  0.00           C  
ATOM   1531  NE  ARG B 698      34.062  34.960  59.981  1.00  0.00           N  
ATOM   1532  CZ  ARG B 698      33.586  36.020  60.631  1.00  0.00           C  
ATOM   1533  NH1 ARG B 698      32.653  35.876  61.563  1.00  0.00           N  
ATOM   1534  NH2 ARG B 698      34.020  37.236  60.324  1.00  0.00           N  
ATOM   1535  H   ARG B 698      29.959  30.878  58.248  1.00  0.00           H  
ATOM   1536 HE   ARG B 698      34.764  35.116  59.318  1.00  0.00           H  
ATOM   1537 HH11 ARG B 698      32.296  34.967  61.778  1.00  0.00           H  
ATOM   1538 HH12 ARG B 698      32.297  36.677  62.044  1.00  0.00           H  
ATOM   1539 HH21 ARG B 698      33.661  38.032  60.814  1.00  0.00           H  
ATOM   1540 HH22 ARG B 698      34.703  37.358  59.606  1.00  0.00           H  
ATOM   1541  N   ASN B 699      31.661  28.747  60.721  1.00  0.00           N  
ATOM   1542  CA  ASN B 699      31.195  27.600  61.472  1.00  0.00           C  
ATOM   1543  C   ASN B 699      30.703  27.885  62.875  1.00  0.00           C  
ATOM   1544  O   ASN B 699      30.835  27.022  63.760  1.00  0.00           O  
ATOM   1545  CB  ASN B 699      32.321  26.612  61.579  1.00  0.00           C  
ATOM   1546  CG  ASN B 699      32.020  25.357  60.878  1.00  0.00           C  
ATOM   1547  OD1 ASN B 699      30.877  25.141  60.456  1.00  0.00           O  
ATOM   1548  ND2 ASN B 699      33.022  24.497  60.731  1.00  0.00           N  
ATOM   1549  H   ASN B 699      32.546  28.772  60.436  1.00  0.00           H  
ATOM   1550 HD21 ASN B 699      33.898  24.718  61.106  1.00  0.00           H  
ATOM   1551 HD22 ASN B 699      32.822  23.653  60.283  1.00  0.00           H  
ATOM   1552  N   GLU B 700      30.199  29.100  63.085  1.00  0.00           N  
ATOM   1553  CA  GLU B 700      29.676  29.576  64.359  1.00  0.00           C  
ATOM   1554  C   GLU B 700      29.187  28.495  65.310  1.00  0.00           C  
ATOM   1555  O   GLU B 700      28.043  28.036  65.188  1.00  0.00           O  
ATOM   1556  CB  GLU B 700      28.542  30.543  64.098  1.00  0.00           C  
ATOM   1557  CG  GLU B 700      28.560  31.653  65.087  1.00  0.00           C  
ATOM   1558  CD  GLU B 700      29.941  32.165  65.243  1.00  0.00           C  
ATOM   1559  OE1 GLU B 700      30.360  32.993  64.392  1.00  0.00           O  
ATOM   1560  OE2 GLU B 700      30.609  31.669  66.181  1.00  0.00           O  
ATOM   1561  H   GLU B 700      30.151  29.718  62.366  1.00  0.00           H  
ATOM   1562  N   ILE B 703      30.022  28.143  66.287  1.00  0.00           N  
ATOM   1563  CA  ILE B 703      29.685  27.086  67.233  1.00  0.00           C  
ATOM   1564  C   ILE B 703      28.249  27.249  67.668  1.00  0.00           C  
ATOM   1565  O   ILE B 703      27.485  26.277  67.711  1.00  0.00           O  
ATOM   1566  CB  ILE B 703      30.681  27.058  68.440  1.00  0.00           C  
ATOM   1567  CG1 ILE B 703      31.619  25.851  68.300  1.00  0.00           C  
ATOM   1568  CG2 ILE B 703      29.942  27.006  69.799  1.00  0.00           C  
ATOM   1569  CD1 ILE B 703      32.075  25.537  66.842  1.00  0.00           C  
ATOM   1570  H   ILE B 703      30.870  28.585  66.383  1.00  0.00           H  
ATOM   1571  N   THR B 710      27.860  28.504  67.857  1.00  0.00           N  
ATOM   1572  CA  THR B 710      26.506  28.798  68.272  1.00  0.00           C  
ATOM   1573  C   THR B 710      25.906  29.906  67.449  1.00  0.00           C  
ATOM   1574  O   THR B 710      26.533  30.946  67.263  1.00  0.00           O  
ATOM   1575  CB  THR B 710      26.438  29.211  69.763  1.00  0.00           C  
ATOM   1576  OG1 THR B 710      27.145  28.248  70.556  1.00  0.00           O  
ATOM   1577  CG2 THR B 710      24.984  29.314  70.250  1.00  0.00           C  
ATOM   1578  H   THR B 710      28.474  29.242  67.704  1.00  0.00           H  
ATOM   1579  HG1 THR B 710      27.109  28.506  71.482  1.00  0.00           H  
ATOM   1580  N   PRO B 711      24.764  29.621  66.808  1.00  0.00           N  
ATOM   1581  CA  PRO B 711      24.041  30.589  65.992  1.00  0.00           C  
ATOM   1582  C   PRO B 711      22.964  31.075  66.960  1.00  0.00           C  
ATOM   1583  O   PRO B 711      22.340  30.265  67.646  1.00  0.00           O  
ATOM   1584  CB  PRO B 711      23.482  29.720  64.869  1.00  0.00           C  
ATOM   1585  CG  PRO B 711      24.614  28.784  64.631  1.00  0.00           C  
ATOM   1586  CD  PRO B 711      24.954  28.368  66.049  1.00  0.00           C  
ATOM   1587  N   ARG B 712      22.830  32.387  67.111  1.00  0.00           N  
ATOM   1588  CA  ARG B 712      21.850  32.929  68.036  1.00  0.00           C  
ATOM   1589  C   ARG B 712      21.138  34.152  67.492  1.00  0.00           C  
ATOM   1590  O   ARG B 712      21.665  34.856  66.631  1.00  0.00           O  
ATOM   1591  CB  ARG B 712      22.535  33.327  69.345  1.00  0.00           C  
ATOM   1592  CG  ARG B 712      23.695  32.431  69.748  1.00  0.00           C  
ATOM   1593  CD  ARG B 712      25.036  33.169  69.657  1.00  0.00           C  
ATOM   1594  NE  ARG B 712      26.184  32.277  69.470  1.00  0.00           N  
ATOM   1595  CZ  ARG B 712      27.315  32.313  70.175  1.00  0.00           C  
ATOM   1596  NH1 ARG B 712      27.485  33.197  71.164  1.00  0.00           N  
ATOM   1597  NH2 ARG B 712      28.313  31.504  69.846  1.00  0.00           N  
ATOM   1598  H   ARG B 712      23.373  33.002  66.572  1.00  0.00           H  
ATOM   1599 HE   ARG B 712      26.096  31.616  68.819  1.00  0.00           H  
ATOM   1600 HH11 ARG B 712      26.762  33.852  71.380  1.00  0.00           H  
ATOM   1601 HH12 ARG B 712      28.342  33.211  71.679  1.00  0.00           H  
ATOM   1602 HH21 ARG B 712      29.167  31.523  70.366  1.00  0.00           H  
ATOM   1603 HH22 ARG B 712      28.214  30.881  69.070  1.00  0.00           H  
ATOM   1604  N   ASN B 713      19.915  34.362  67.976  1.00  0.00           N  
ATOM   1605  CA  ASN B 713      19.103  35.528  67.633  1.00  0.00           C  
ATOM   1606  C   ASN B 713      18.688  35.778  66.188  1.00  0.00           C  
ATOM   1607  O   ASN B 713      19.067  36.799  65.606  1.00  0.00           O  
ATOM   1608  CB  ASN B 713      19.770  36.799  68.173  1.00  0.00           C  
ATOM   1609  CG  ASN B 713      20.182  36.675  69.626  1.00  0.00           C  
ATOM   1610  OD1 ASN B 713      21.343  36.367  69.937  1.00  0.00           O  
ATOM   1611  ND2 ASN B 713      19.239  36.930  70.536  1.00  0.00           N  
ATOM   1612  H   ASN B 713      19.553  33.701  68.595  1.00  0.00           H  
ATOM   1613 HD21 ASN B 713      18.335  37.151  70.247  1.00  0.00           H  
ATOM   1614 HD22 ASN B 713      19.497  36.834  71.480  1.00  0.00           H  
ATOM   1615  N   PHE B 714      17.862  34.898  65.629  1.00  0.00           N  
ATOM   1616  CA  PHE B 714      17.368  35.089  64.275  1.00  0.00           C  
ATOM   1617  C   PHE B 714      18.510  35.201  63.266  1.00  0.00           C  
ATOM   1618  O   PHE B 714      19.453  34.417  63.280  1.00  0.00           O  
ATOM   1619  CB  PHE B 714      16.489  36.354  64.272  1.00  0.00           C  
ATOM   1620  CG  PHE B 714      15.562  36.480  63.090  1.00  0.00           C  
ATOM   1621  CD1 PHE B 714      14.969  35.359  62.512  1.00  0.00           C  
ATOM   1622  CD2 PHE B 714      15.254  37.740  62.572  1.00  0.00           C  
ATOM   1623  CE1 PHE B 714      14.076  35.491  61.436  1.00  0.00           C  
ATOM   1624  CE2 PHE B 714      14.361  37.877  61.497  1.00  0.00           C  
ATOM   1625  CZ  PHE B 714      13.775  36.749  60.930  1.00  0.00           C  
ATOM   1626  H   PHE B 714      17.602  34.101  66.123  1.00  0.00           H  
ATOM   1627  N   ILE B 715      18.441  36.232  62.436  1.00  0.00           N  
ATOM   1628  CA  ILE B 715      19.409  36.493  61.370  1.00  0.00           C  
ATOM   1629  C   ILE B 715      20.547  37.405  61.863  1.00  0.00           C  
ATOM   1630  O   ILE B 715      20.926  38.385  61.212  1.00  0.00           O  
ATOM   1631  CB  ILE B 715      18.639  37.105  60.127  1.00  0.00           C  
ATOM   1632  CG1 ILE B 715      19.481  37.038  58.855  1.00  0.00           C  
ATOM   1633  CG2 ILE B 715      18.142  38.519  60.414  1.00  0.00           C  
ATOM   1634  CD1 ILE B 715      19.865  35.624  58.450  1.00  0.00           C  
ATOM   1635  H   ILE B 715      17.736  36.881  62.533  1.00  0.00           H  
ATOM   1636  N   PHE B 716      21.120  37.048  63.004  1.00  0.00           N  
ATOM   1637  CA  PHE B 716      22.170  37.860  63.614  1.00  0.00           C  
ATOM   1638  C   PHE B 716      23.539  37.200  63.504  1.00  0.00           C  
ATOM   1639  O   PHE B 716      24.409  37.637  62.745  1.00  0.00           O  
ATOM   1640  CB  PHE B 716      21.799  38.093  65.080  1.00  0.00           C  
ATOM   1641  CG  PHE B 716      22.530  39.220  65.719  1.00  0.00           C  
ATOM   1642  CD1 PHE B 716      23.901  39.142  65.946  1.00  0.00           C  
ATOM   1643  CD2 PHE B 716      21.848  40.361  66.109  1.00  0.00           C  
ATOM   1644  CE1 PHE B 716      24.583  40.182  66.551  1.00  0.00           C  
ATOM   1645  CE2 PHE B 716      22.521  41.409  66.717  1.00  0.00           C  
ATOM   1646  CZ  PHE B 716      23.895  41.318  66.939  1.00  0.00           C  
ATOM   1647  H   PHE B 716      20.839  36.214  63.445  1.00  0.00           H  
ATOM   1648  N   ARG B 718      23.755  36.226  64.376  1.00  0.00           N  
ATOM   1649  CA  ARG B 718      24.976  35.447  64.390  1.00  0.00           C  
ATOM   1650  C   ARG B 718      24.482  34.176  63.708  1.00  0.00           C  
ATOM   1651  O   ARG B 718      23.494  33.562  64.143  1.00  0.00           O  
ATOM   1652  CB  ARG B 718      25.421  35.197  65.836  1.00  0.00           C  
ATOM   1653  CG  ARG B 718      26.803  34.584  66.035  1.00  0.00           C  
ATOM   1654  CD  ARG B 718      27.285  34.869  67.458  1.00  0.00           C  
ATOM   1655  NE  ARG B 718      28.325  33.948  67.919  1.00  0.00           N  
ATOM   1656  CZ  ARG B 718      29.353  34.297  68.704  1.00  0.00           C  
ATOM   1657  NH1 ARG B 718      29.493  35.554  69.116  1.00  0.00           N  
ATOM   1658  NH2 ARG B 718      30.231  33.379  69.118  1.00  0.00           N  
ATOM   1659  H   ARG B 718      23.047  35.991  65.015  1.00  0.00           H  
ATOM   1660 HE   ARG B 718      28.263  33.011  67.638  1.00  0.00           H  
ATOM   1661 HH11 ARG B 718      28.839  36.251  68.837  1.00  0.00           H  
ATOM   1662 HH12 ARG B 718      30.273  35.801  69.699  1.00  0.00           H  
ATOM   1663 HH21 ARG B 718      30.994  33.637  69.701  1.00  0.00           H  
ATOM   1664 HH22 ARG B 718      30.114  32.420  68.839  1.00  0.00           H  
ATOM   1665  N   VAL B 723      25.038  33.923  62.529  1.00  0.00           N  
ATOM   1666  CA  VAL B 723      24.686  32.762  61.720  1.00  0.00           C  
ATOM   1667  C   VAL B 723      25.945  32.149  61.137  1.00  0.00           C  
ATOM   1668  O   VAL B 723      27.062  32.645  61.396  1.00  0.00           O  
ATOM   1669  CB  VAL B 723      23.719  33.129  60.560  1.00  0.00           C  
ATOM   1670  CG1 VAL B 723      22.280  33.237  61.076  1.00  0.00           C  
ATOM   1671  CG2 VAL B 723      24.161  34.427  59.892  1.00  0.00           C  
ATOM   1672  H   VAL B 723      25.715  34.541  62.190  1.00  0.00           H  
ATOM   1673  N   ARG B 724      25.762  31.112  60.320  1.00  0.00           N  
ATOM   1674  CA  ARG B 724      26.873  30.386  59.701  1.00  0.00           C  
ATOM   1675  C   ARG B 724      27.171  30.821  58.278  1.00  0.00           C  
ATOM   1676  O   ARG B 724      28.275  30.613  57.768  1.00  0.00           O  
ATOM   1677  CB  ARG B 724      26.597  28.884  59.739  1.00  0.00           C  
ATOM   1678  CG  ARG B 724      26.339  28.336  61.166  1.00  0.00           C  
ATOM   1679  CD  ARG B 724      27.575  27.638  61.734  1.00  0.00           C  
ATOM   1680  NE  ARG B 724      27.299  26.676  62.805  1.00  0.00           N  
ATOM   1681  CZ  ARG B 724      26.304  25.789  62.806  1.00  0.00           C  
ATOM   1682  NH1 ARG B 724      25.431  25.725  61.798  1.00  0.00           N  
ATOM   1683  NH2 ARG B 724      26.243  24.887  63.782  1.00  0.00           N  
ATOM   1684  H   ARG B 724      24.873  30.818  60.154  1.00  0.00           H  
ATOM   1685 HE   ARG B 724      27.890  26.684  63.584  1.00  0.00           H  
ATOM   1686 HH11 ARG B 724      25.508  26.336  61.020  1.00  0.00           H  
ATOM   1687 HH12 ARG B 724      24.690  25.048  61.822  1.00  0.00           H  
ATOM   1688 HH21 ARG B 724      25.502  24.217  63.797  1.00  0.00           H  
ATOM   1689 HH22 ARG B 724      26.938  24.884  64.499  1.00  0.00           H  
ATOM   1690  N   GLU B 725      26.165  31.394  57.630  1.00  0.00           N  
ATOM   1691  CA  GLU B 725      26.296  31.889  56.259  1.00  0.00           C  
ATOM   1692  C   GLU B 725      25.672  33.278  56.173  1.00  0.00           C  
ATOM   1693  O   GLU B 725      24.510  33.444  56.505  1.00  0.00           O  
ATOM   1694  CB  GLU B 725      25.603  30.939  55.287  1.00  0.00           C  
ATOM   1695  CG  GLU B 725      25.290  31.565  53.959  1.00  0.00           C  
ATOM   1696  CD  GLU B 725      24.981  30.557  52.897  1.00  0.00           C  
ATOM   1697  OE1 GLU B 725      24.762  29.375  53.205  1.00  0.00           O  
ATOM   1698  OE2 GLU B 725      24.978  30.953  51.732  1.00  0.00           O  
ATOM   1699  H   GLU B 725      25.307  31.520  58.093  1.00  0.00           H  
ATOM   1700  N   PHE B 726      26.433  34.258  55.711  1.00  0.00           N  
ATOM   1701  CA  PHE B 726      25.942  35.620  55.632  1.00  0.00           C  
ATOM   1702  C   PHE B 726      26.741  36.411  54.622  1.00  0.00           C  
ATOM   1703  O   PHE B 726      27.713  35.910  54.048  1.00  0.00           O  
ATOM   1704  CB  PHE B 726      26.080  36.284  57.007  1.00  0.00           C  
ATOM   1705  CG  PHE B 726      27.478  36.186  57.596  1.00  0.00           C  
ATOM   1706  CD1 PHE B 726      28.004  34.961  57.986  1.00  0.00           C  
ATOM   1707  CD2 PHE B 726      28.288  37.311  57.708  1.00  0.00           C  
ATOM   1708  CE1 PHE B 726      29.301  34.861  58.465  1.00  0.00           C  
ATOM   1709  CE2 PHE B 726      29.590  37.210  58.185  1.00  0.00           C  
ATOM   1710  CZ  PHE B 726      30.093  35.989  58.559  1.00  0.00           C  
ATOM   1711  H   PHE B 726      27.347  34.068  55.423  1.00  0.00           H  
ATOM   1712  N   GLU B 728      26.314  37.648  54.395  1.00  0.00           N  
ATOM   1713  CA  GLU B 728      27.006  38.544  53.469  1.00  0.00           C  
ATOM   1714  C   GLU B 728      27.427  39.782  54.213  1.00  0.00           C  
ATOM   1715  O   GLU B 728      26.702  40.306  55.070  1.00  0.00           O  
ATOM   1716  CB  GLU B 728      26.122  39.030  52.322  1.00  0.00           C  
ATOM   1717  CG  GLU B 728      25.572  37.990  51.422  1.00  0.00           C  
ATOM   1718  CD  GLU B 728      24.625  38.609  50.448  1.00  0.00           C  
ATOM   1719  OE1 GLU B 728      23.488  38.938  50.843  1.00  0.00           O  
ATOM   1720  OE2 GLU B 728      25.046  38.817  49.292  1.00  0.00           O  
ATOM   1721  H   GLU B 728      25.542  37.982  54.864  1.00  0.00           H  
ATOM   1722  N   GLN B 730      28.547  40.311  53.776  1.00  0.00           N  
ATOM   1723  CA  GLN B 730      29.083  41.494  54.356  1.00  0.00           C  
ATOM   1724  C   GLN B 730      29.332  42.500  53.232  1.00  0.00           C  
ATOM   1725  O   GLN B 730      29.494  42.130  52.070  1.00  0.00           O  
ATOM   1726  CB  GLN B 730      30.410  41.153  55.011  1.00  0.00           C  
ATOM   1727  CG  GLN B 730      30.362  40.021  55.985  1.00  0.00           C  
ATOM   1728  CD  GLN B 730      31.749  39.548  56.358  1.00  0.00           C  
ATOM   1729  OE1 GLN B 730      32.545  39.168  55.497  1.00  0.00           O  
ATOM   1730  NE2 GLN B 730      32.058  39.594  57.636  1.00  0.00           N  
ATOM   1731  H   GLN B 730      29.020  39.889  53.013  1.00  0.00           H  
ATOM   1732 HE21 GLN B 730      31.404  39.925  58.289  1.00  0.00           H  
ATOM   1733 HE22 GLN B 730      32.948  39.289  57.899  1.00  0.00           H  
ATOM   1734  N   MET B 731      29.309  43.778  53.579  1.00  0.00           N  
ATOM   1735  CA  MET B 731      29.607  44.847  52.645  1.00  0.00           C  
ATOM   1736  C   MET B 731      30.890  45.408  53.276  1.00  0.00           C  
ATOM   1737  O   MET B 731      30.854  45.968  54.391  1.00  0.00           O  
ATOM   1738  CB  MET B 731      28.470  45.855  52.662  1.00  0.00           C  
ATOM   1739  CG  MET B 731      27.141  45.198  52.483  1.00  0.00           C  
ATOM   1740  SD  MET B 731      25.863  46.371  52.711  1.00  0.00           S  
ATOM   1741  CE  MET B 731      25.881  46.567  54.520  1.00  0.00           C  
ATOM   1742  H   MET B 731      29.091  44.014  54.506  1.00  0.00           H  
ATOM   1743  N   GLU B 732      32.028  45.068  52.675  1.00  0.00           N  
ATOM   1744  CA  GLU B 732      33.315  45.525  53.182  1.00  0.00           C  
ATOM   1745  C   GLU B 732      34.067  46.514  52.292  1.00  0.00           C  
ATOM   1746  O   GLU B 732      33.934  46.503  51.060  1.00  0.00           O  
ATOM   1747  CB  GLU B 732      34.194  44.345  53.503  1.00  0.00           C  
ATOM   1748  CG  GLU B 732      33.491  43.382  54.410  1.00  0.00           C  
ATOM   1749  CD  GLU B 732      34.449  42.431  55.143  1.00  0.00           C  
ATOM   1750  OE1 GLU B 732      35.675  42.692  55.118  1.00  0.00           O  
ATOM   1751  OE2 GLU B 732      33.988  41.436  55.762  1.00  0.00           O  
ATOM   1752  H   GLU B 732      31.992  44.532  51.854  1.00  0.00           H  
ATOM   1753  N   ILE B 733      34.803  47.413  52.942  1.00  0.00           N  
ATOM   1754  CA  ILE B 733      35.606  48.427  52.266  1.00  0.00           C  
ATOM   1755  C   ILE B 733      36.997  48.302  52.869  1.00  0.00           C  
ATOM   1756  O   ILE B 733      37.138  47.895  54.029  1.00  0.00           O  
ATOM   1757  CB  ILE B 733      35.068  49.867  52.528  1.00  0.00           C  
ATOM   1758  CG1 ILE B 733      33.761  50.107  51.772  1.00  0.00           C  
ATOM   1759  CG2 ILE B 733      36.110  50.905  52.148  1.00  0.00           C  
ATOM   1760  CD1 ILE B 733      33.306  51.573  51.766  1.00  0.00           C  
ATOM   1761  H   ILE B 733      34.827  47.389  53.921  1.00  0.00           H  
ATOM   1762  N   GLU B 734      38.019  48.587  52.075  1.00  0.00           N  
ATOM   1763  CA  GLU B 734      39.375  48.530  52.577  1.00  0.00           C  
ATOM   1764  C   GLU B 734      40.062  49.752  52.031  1.00  0.00           C  
ATOM   1765  O   GLU B 734      40.626  49.709  50.922  1.00  0.00           O  
ATOM   1766  CB  GLU B 734      40.090  47.256  52.132  1.00  0.00           C  
ATOM   1767  CG  GLU B 734      39.363  45.957  52.523  1.00  0.00           C  
ATOM   1768  CD  GLU B 734      39.349  45.647  54.034  1.00  0.00           C  
ATOM   1769  OE1 GLU B 734      39.904  46.436  54.818  1.00  0.00           O  
ATOM   1770  OE2 GLU B 734      38.788  44.600  54.434  1.00  0.00           O  
ATOM   1771  H   GLU B 734      37.856  48.829  51.124  1.00  0.00           H  
ATOM   1772  N   TYR B 735      39.932  50.856  52.786  1.00  0.00           N  
ATOM   1773  CA  TYR B 735      40.517  52.163  52.441  1.00  0.00           C  
ATOM   1774  C   TYR B 735      42.016  52.189  52.650  1.00  0.00           C  
ATOM   1775  O   TYR B 735      42.495  52.192  53.777  1.00  0.00           O  
ATOM   1776  CB  TYR B 735      39.862  53.278  53.233  1.00  0.00           C  
ATOM   1777  CG  TYR B 735      39.662  54.513  52.408  1.00  0.00           C  
ATOM   1778  CD1 TYR B 735      38.636  54.585  51.475  1.00  0.00           C  
ATOM   1779  CD2 TYR B 735      40.497  55.611  52.553  1.00  0.00           C  
ATOM   1780  CE1 TYR B 735      38.445  55.724  50.702  1.00  0.00           C  
ATOM   1781  CE2 TYR B 735      40.316  56.763  51.790  1.00  0.00           C  
ATOM   1782  CZ  TYR B 735      39.287  56.815  50.861  1.00  0.00           C  
ATOM   1783  OH  TYR B 735      39.101  57.942  50.086  1.00  0.00           O  
ATOM   1784  H   TYR B 735      39.436  50.785  53.626  1.00  0.00           H  
ATOM   1785 HH   TYR B 735      39.769  58.595  50.315  1.00  0.00           H  
ATOM   1786  N   PHE B 736      42.740  52.065  51.545  1.00  0.00           N  
ATOM   1787  CA  PHE B 736      44.199  52.058  51.561  1.00  0.00           C  
ATOM   1788  C   PHE B 736      44.673  53.480  51.778  1.00  0.00           C  
ATOM   1789  O   PHE B 736      44.168  54.413  51.137  1.00  0.00           O  
ATOM   1790  CB  PHE B 736      44.713  51.468  50.259  1.00  0.00           C  
ATOM   1791  CG  PHE B 736      44.260  50.072  50.052  1.00  0.00           C  
ATOM   1792  CD1 PHE B 736      44.472  49.121  51.042  1.00  0.00           C  
ATOM   1793  CD2 PHE B 736      43.588  49.700  48.916  1.00  0.00           C  
ATOM   1794  CE1 PHE B 736      44.019  47.815  50.903  1.00  0.00           C  
ATOM   1795  CE2 PHE B 736      43.130  48.390  48.769  1.00  0.00           C  
ATOM   1796  CZ  PHE B 736      43.349  47.455  49.767  1.00  0.00           C  
ATOM   1797  H   PHE B 736      42.279  52.017  50.665  1.00  0.00           H  
ATOM   1798  N   VAL B 737      45.585  53.673  52.726  1.00  0.00           N  
ATOM   1799  CA  VAL B 737      46.039  55.023  53.044  1.00  0.00           C  
ATOM   1800  C   VAL B 737      47.498  55.105  53.401  1.00  0.00           C  
ATOM   1801  O   VAL B 737      48.100  54.142  53.900  1.00  0.00           O  
ATOM   1802  CB  VAL B 737      45.279  55.614  54.257  1.00  0.00           C  
ATOM   1803  CG1 VAL B 737      45.719  56.995  54.487  1.00  0.00           C  
ATOM   1804  CG2 VAL B 737      43.790  55.623  54.014  1.00  0.00           C  
ATOM   1805  H   VAL B 737      45.973  52.905  53.174  1.00  0.00           H  
ATOM   1806  N   ARG B 738      48.060  56.282  53.151  1.00  0.00           N  
ATOM   1807  CA  ARG B 738      49.436  56.553  53.488  1.00  0.00           C  
ATOM   1808  C   ARG B 738      49.557  56.491  55.011  1.00  0.00           C  
ATOM   1809  O   ARG B 738      48.808  57.155  55.747  1.00  0.00           O  
ATOM   1810  CB  ARG B 738      49.822  57.944  53.009  1.00  0.00           C  
ATOM   1811  CG  ARG B 738      51.255  58.345  53.358  1.00  0.00           C  
ATOM   1812  CD  ARG B 738      51.712  59.455  52.434  1.00  0.00           C  
ATOM   1813  NE  ARG B 738      51.224  59.232  51.066  1.00  0.00           N  
ATOM   1814  CZ  ARG B 738      50.774  60.193  50.264  1.00  0.00           C  
ATOM   1815  NH1 ARG B 738      50.764  61.449  50.688  1.00  0.00           N  
ATOM   1816  NH2 ARG B 738      50.269  59.899  49.073  1.00  0.00           N  
ATOM   1817  H   ARG B 738      47.524  56.985  52.736  1.00  0.00           H  
ATOM   1818 HE   ARG B 738      51.224  58.313  50.724  1.00  0.00           H  
ATOM   1819 HH11 ARG B 738      51.111  61.664  51.616  1.00  0.00           H  
ATOM   1820 HH12 ARG B 738      50.445  62.183  50.105  1.00  0.00           H  
ATOM   1821 HH21 ARG B 738      49.938  60.649  48.488  1.00  0.00           H  
ATOM   1822 HH22 ARG B 738      50.216  58.961  48.768  1.00  0.00           H  
ATOM   1823  N   PRO B 739      50.501  55.688  55.499  1.00  0.00           N  
ATOM   1824  CA  PRO B 739      50.801  55.469  56.905  1.00  0.00           C  
ATOM   1825  C   PRO B 739      50.461  56.599  57.872  1.00  0.00           C  
ATOM   1826  O   PRO B 739      49.734  56.399  58.849  1.00  0.00           O  
ATOM   1827  CB  PRO B 739      52.278  55.144  56.850  1.00  0.00           C  
ATOM   1828  CG  PRO B 739      52.287  54.165  55.699  1.00  0.00           C  
ATOM   1829  CD  PRO B 739      51.346  54.816  54.666  1.00  0.00           C  
ATOM   1830  N   GLY B 742      50.918  57.800  57.596  1.00  0.00           N  
ATOM   1831  CA  GLY B 742      50.583  58.849  58.526  1.00  0.00           C  
ATOM   1832  C   GLY B 742      49.098  59.155  58.733  1.00  0.00           C  
ATOM   1833  O   GLY B 742      48.618  59.261  59.868  1.00  0.00           O  
ATOM   1834  H   GLY B 742      51.438  57.975  56.806  1.00  0.00           H  
ATOM   1835  N   GLU B 743      48.353  59.259  57.644  1.00  0.00           N  
ATOM   1836  CA  GLU B 743      46.951  59.639  57.722  1.00  0.00           C  
ATOM   1837  C   GLU B 743      45.926  58.708  58.347  1.00  0.00           C  
ATOM   1838  O   GLU B 743      44.789  59.134  58.621  1.00  0.00           O  
ATOM   1839  CB  GLU B 743      46.461  60.044  56.338  1.00  0.00           C  
ATOM   1840  CG  GLU B 743      47.197  61.240  55.727  1.00  0.00           C  
ATOM   1841  CD  GLU B 743      47.976  60.865  54.477  1.00  0.00           C  
ATOM   1842  OE1 GLU B 743      47.323  60.638  53.422  1.00  0.00           O  
ATOM   1843  OE2 GLU B 743      49.232  60.798  54.560  1.00  0.00           O  
ATOM   1844  H   GLU B 743      48.746  59.047  56.795  1.00  0.00           H  
ATOM   1845  N   ASP B 786      46.332  57.478  58.640  1.00  0.00           N  
ATOM   1846  CA  ASP B 786      45.404  56.490  59.183  1.00  0.00           C  
ATOM   1847  C   ASP B 786      44.459  56.960  60.271  1.00  0.00           C  
ATOM   1848  O   ASP B 786      43.274  56.617  60.246  1.00  0.00           O  
ATOM   1849  CB  ASP B 786      46.121  55.198  59.599  1.00  0.00           C  
ATOM   1850  CG  ASP B 786      46.842  55.314  60.916  1.00  0.00           C  
ATOM   1851  OD1 ASP B 786      47.937  55.899  60.935  1.00  0.00           O  
ATOM   1852  OD2 ASP B 786      46.324  54.804  61.930  1.00  0.00           O  
ATOM   1853  H   ASP B 786      47.280  57.241  58.514  1.00  0.00           H  
ATOM   1854  N   GLU B 787      44.957  57.785  61.185  1.00  0.00           N  
ATOM   1855  CA  GLU B 787      44.133  58.301  62.278  1.00  0.00           C  
ATOM   1856  C   GLU B 787      42.882  59.051  61.736  1.00  0.00           C  
ATOM   1857  O   GLU B 787      41.739  58.714  62.060  1.00  0.00           O  
ATOM   1858  CB  GLU B 787      44.985  59.218  63.189  1.00  0.00           C  
ATOM   1859  CG  GLU B 787      44.943  58.884  64.713  1.00  0.00           C  
ATOM   1860  CD  GLU B 787      46.198  58.160  65.231  1.00  0.00           C  
ATOM   1861  OE1 GLU B 787      47.333  58.498  64.797  1.00  0.00           O  
ATOM   1862  OE2 GLU B 787      46.040  57.261  66.095  1.00  0.00           O  
ATOM   1863  H   GLU B 787      45.895  58.059  61.131  1.00  0.00           H  
ATOM   1864  N   TYR B 788      43.105  60.037  60.875  1.00  0.00           N  
ATOM   1865  CA  TYR B 788      42.008  60.820  60.294  1.00  0.00           C  
ATOM   1866  C   TYR B 788      40.974  59.929  59.648  1.00  0.00           C  
ATOM   1867  O   TYR B 788      39.777  59.986  59.921  1.00  0.00           O  
ATOM   1868  CB  TYR B 788      42.572  61.735  59.200  1.00  0.00           C  
ATOM   1869  CG  TYR B 788      41.566  62.553  58.377  1.00  0.00           C  
ATOM   1870  CD1 TYR B 788      40.736  63.532  58.966  1.00  0.00           C  
ATOM   1871  CD2 TYR B 788      41.551  62.449  56.990  1.00  0.00           C  
ATOM   1872  CE1 TYR B 788      39.934  64.391  58.170  1.00  0.00           C  
ATOM   1873  CE2 TYR B 788      40.752  63.305  56.196  1.00  0.00           C  
ATOM   1874  CZ  TYR B 788      39.959  64.271  56.790  1.00  0.00           C  
ATOM   1875  OH  TYR B 788      39.234  65.133  56.001  1.00  0.00           O  
ATOM   1876  H   TYR B 788      44.033  60.229  60.620  1.00  0.00           H  
ATOM   1877 HH   TYR B 788      38.769  65.761  56.556  1.00  0.00           H  
ATOM   1878  N   TRP B 789      41.482  59.182  58.693  1.00  0.00           N  
ATOM   1879  CA  TRP B 789      40.701  58.274  57.916  1.00  0.00           C  
ATOM   1880  C   TRP B 789      39.809  57.417  58.741  1.00  0.00           C  
ATOM   1881  O   TRP B 789      38.617  57.347  58.489  1.00  0.00           O  
ATOM   1882  CB  TRP B 789      41.654  57.453  57.065  1.00  0.00           C  
ATOM   1883  CG  TRP B 789      42.185  58.316  55.985  1.00  0.00           C  
ATOM   1884  CD1 TRP B 789      43.487  58.547  55.675  1.00  0.00           C  
ATOM   1885  CD2 TRP B 789      41.402  59.083  55.055  1.00  0.00           C  
ATOM   1886  NE1 TRP B 789      43.569  59.403  54.595  1.00  0.00           N  
ATOM   1887  CE2 TRP B 789      42.304  59.741  54.200  1.00  0.00           C  
ATOM   1888  CE3 TRP B 789      40.023  59.268  54.865  1.00  0.00           C  
ATOM   1889  CZ2 TRP B 789      41.875  60.556  53.174  1.00  0.00           C  
ATOM   1890  CZ3 TRP B 789      39.602  60.078  53.848  1.00  0.00           C  
ATOM   1891  CH2 TRP B 789      40.518  60.710  53.014  1.00  0.00           C  
ATOM   1892  H   TRP B 789      42.459  59.229  58.521  1.00  0.00           H  
ATOM   1893  HE1 TRP B 789      44.399  59.721  54.185  1.00  0.00           H  
ATOM   1894  N   HIS B 790      40.387  56.798  59.752  1.00  0.00           N  
ATOM   1895  CA  HIS B 790      39.617  55.946  60.611  1.00  0.00           C  
ATOM   1896  C   HIS B 790      38.437  56.762  61.147  1.00  0.00           C  
ATOM   1897  O   HIS B 790      37.287  56.281  61.183  1.00  0.00           O  
ATOM   1898  CB  HIS B 790      40.502  55.439  61.743  1.00  0.00           C  
ATOM   1899  CG  HIS B 790      39.808  54.490  62.670  1.00  0.00           C  
ATOM   1900  ND1 HIS B 790      38.443  54.432  62.792  1.00  0.00           N  
ATOM   1901  CD2 HIS B 790      40.309  53.547  63.502  1.00  0.00           C  
ATOM   1902  CE1 HIS B 790      38.115  53.483  63.660  1.00  0.00           C  
ATOM   1903  NE2 HIS B 790      39.229  52.935  64.099  1.00  0.00           N  
ATOM   1904  H   HIS B 790      41.354  56.922  59.936  1.00  0.00           H  
ATOM   1905  HD1 HIS B 790      37.787  54.975  62.324  1.00  0.00           H  
ATOM   1906  HE2 HIS B 790      39.280  52.200  64.749  1.00  0.00           H  
ATOM   1907  N   ARG B 791      38.724  58.004  61.540  1.00  0.00           N  
ATOM   1908  CA  ARG B 791      37.706  58.907  62.081  1.00  0.00           C  
ATOM   1909  C   ARG B 791      36.677  59.179  61.007  1.00  0.00           C  
ATOM   1910  O   ARG B 791      35.476  58.919  61.203  1.00  0.00           O  
ATOM   1911  CB  ARG B 791      38.346  60.214  62.562  1.00  0.00           C  
ATOM   1912  CG  ARG B 791      37.404  61.421  62.623  1.00  0.00           C  
ATOM   1913  CD  ARG B 791      36.415  61.361  63.771  1.00  0.00           C  
ATOM   1914  NE  ARG B 791      35.426  62.427  63.625  1.00  0.00           N  
ATOM   1915  CZ  ARG B 791      35.057  63.246  64.605  1.00  0.00           C  
ATOM   1916  NH1 ARG B 791      35.591  63.112  65.819  1.00  0.00           N  
ATOM   1917  NH2 ARG B 791      34.196  64.231  64.350  1.00  0.00           N  
ATOM   1918  H   ARG B 791      39.638  58.341  61.458  1.00  0.00           H  
ATOM   1919 HE   ARG B 791      35.009  62.544  62.748  1.00  0.00           H  
ATOM   1920 HH11 ARG B 791      36.268  62.399  65.999  1.00  0.00           H  
ATOM   1921 HH12 ARG B 791      35.311  63.728  66.559  1.00  0.00           H  
ATOM   1922 HH21 ARG B 791      33.908  64.844  65.081  1.00  0.00           H  
ATOM   1923 HH22 ARG B 791      33.827  64.340  63.425  1.00  0.00           H  
ATOM   1924  N   TYR B 792      37.155  59.668  59.871  1.00  0.00           N  
ATOM   1925  CA  TYR B 792      36.307  59.959  58.737  1.00  0.00           C  
ATOM   1926  C   TYR B 792      35.278  58.847  58.451  1.00  0.00           C  
ATOM   1927  O   TYR B 792      34.060  59.079  58.444  1.00  0.00           O  
ATOM   1928  CB  TYR B 792      37.173  60.123  57.518  1.00  0.00           C  
ATOM   1929  CG  TYR B 792      36.369  60.451  56.307  1.00  0.00           C  
ATOM   1930  CD1 TYR B 792      35.307  61.346  56.386  1.00  0.00           C  
ATOM   1931  CD2 TYR B 792      36.680  59.899  55.077  1.00  0.00           C  
ATOM   1932  CE1 TYR B 792      34.576  61.690  55.266  1.00  0.00           C  
ATOM   1933  CE2 TYR B 792      35.961  60.236  53.940  1.00  0.00           C  
ATOM   1934  CZ  TYR B 792      34.908  61.135  54.039  1.00  0.00           C  
ATOM   1935  OH  TYR B 792      34.203  61.507  52.911  1.00  0.00           O  
ATOM   1936  H   TYR B 792      38.075  59.826  59.809  1.00  0.00           H  
ATOM   1937 HH   TYR B 792      33.517  62.132  53.151  1.00  0.00           H  
ATOM   1938  N   TRP B 793      35.780  57.634  58.228  1.00  0.00           N  
ATOM   1939  CA  TRP B 793      34.933  56.470  57.930  1.00  0.00           C  
ATOM   1940  C   TRP B 793      33.861  56.093  58.986  1.00  0.00           C  
ATOM   1941  O   TRP B 793      32.712  55.775  58.648  1.00  0.00           O  
ATOM   1942  CB  TRP B 793      35.824  55.284  57.525  1.00  0.00           C  
ATOM   1943  CG  TRP B 793      36.206  55.331  56.054  1.00  0.00           C  
ATOM   1944  CD1 TRP B 793      37.459  55.467  55.531  1.00  0.00           C  
ATOM   1945  CD2 TRP B 793      35.315  55.222  54.928  1.00  0.00           C  
ATOM   1946  NE1 TRP B 793      37.406  55.443  54.153  1.00  0.00           N  
ATOM   1947  CE2 TRP B 793      36.103  55.295  53.757  1.00  0.00           C  
ATOM   1948  CE3 TRP B 793      33.926  55.059  54.797  1.00  0.00           C  
ATOM   1949  CZ2 TRP B 793      35.557  55.216  52.476  1.00  0.00           C  
ATOM   1950  CZ3 TRP B 793      33.377  54.976  53.523  1.00  0.00           C  
ATOM   1951  CH2 TRP B 793      34.194  55.056  52.375  1.00  0.00           C  
ATOM   1952  H   TRP B 793      36.751  57.515  58.276  1.00  0.00           H  
ATOM   1953  HE1 TRP B 793      38.162  55.550  53.569  1.00  0.00           H  
ATOM   1954  N   VAL B 794      34.238  56.167  60.257  1.00  0.00           N  
ATOM   1955  CA  VAL B 794      33.316  55.885  61.336  1.00  0.00           C  
ATOM   1956  C   VAL B 794      32.158  56.856  61.206  1.00  0.00           C  
ATOM   1957  O   VAL B 794      31.016  56.456  61.154  1.00  0.00           O  
ATOM   1958  CB  VAL B 794      33.974  56.118  62.690  1.00  0.00           C  
ATOM   1959  CG1 VAL B 794      32.919  56.078  63.787  1.00  0.00           C  
ATOM   1960  CG2 VAL B 794      35.062  55.077  62.919  1.00  0.00           C  
ATOM   1961  H   VAL B 794      35.157  56.455  60.477  1.00  0.00           H  
ATOM   1962  N   GLU B 795      32.479  58.136  61.079  1.00  0.00           N  
ATOM   1963  CA  GLU B 795      31.473  59.195  60.979  1.00  0.00           C  
ATOM   1964  C   GLU B 795      30.601  59.030  59.755  1.00  0.00           C  
ATOM   1965  O   GLU B 795      29.381  59.302  59.788  1.00  0.00           O  
ATOM   1966  CB  GLU B 795      32.158  60.568  60.937  1.00  0.00           C  
ATOM   1967  CG  GLU B 795      31.251  61.764  61.261  1.00  0.00           C  
ATOM   1968  CD  GLU B 795      32.025  63.088  61.319  1.00  0.00           C  
ATOM   1969  OE1 GLU B 795      33.283  63.062  61.418  1.00  0.00           O  
ATOM   1970  OE2 GLU B 795      31.370  64.160  61.260  1.00  0.00           O  
ATOM   1971  H   GLU B 795      33.428  58.386  61.048  1.00  0.00           H  
ATOM   1972  N   GLU B 796      31.239  58.588  58.677  1.00  0.00           N  
ATOM   1973  CA  GLU B 796      30.553  58.385  57.417  1.00  0.00           C  
ATOM   1974  C   GLU B 796      29.515  57.303  57.580  1.00  0.00           C  
ATOM   1975  O   GLU B 796      28.304  57.531  57.385  1.00  0.00           O  
ATOM   1976  CB  GLU B 796      31.549  57.958  56.343  1.00  0.00           C  
ATOM   1977  CG  GLU B 796      30.884  57.599  55.027  1.00  0.00           C  
ATOM   1978  CD  GLU B 796      29.924  58.676  54.550  1.00  0.00           C  
ATOM   1979  OE1 GLU B 796      30.200  59.883  54.797  1.00  0.00           O  
ATOM   1980  OE2 GLU B 796      28.897  58.306  53.929  1.00  0.00           O  
ATOM   1981  H   GLU B 796      32.200  58.421  58.728  1.00  0.00           H  
ATOM   1982  N   ARG B 797      30.018  56.133  57.964  1.00  0.00           N  
ATOM   1983  CA  ARG B 797      29.195  54.956  58.159  1.00  0.00           C  
ATOM   1984  C   ARG B 797      28.055  55.209  59.141  1.00  0.00           C  
ATOM   1985  O   ARG B 797      26.959  54.681  58.977  1.00  0.00           O  
ATOM   1986  CB  ARG B 797      30.066  53.776  58.575  1.00  0.00           C  
ATOM   1987  CG  ARG B 797      31.170  53.429  57.558  1.00  0.00           C  
ATOM   1988  CD  ARG B 797      30.734  52.400  56.474  1.00  0.00           C  
ATOM   1989  NE  ARG B 797      29.734  52.897  55.528  1.00  0.00           N  
ATOM   1990  CZ  ARG B 797      28.474  52.470  55.453  1.00  0.00           C  
ATOM   1991  NH1 ARG B 797      28.004  51.517  56.258  1.00  0.00           N  
ATOM   1992  NH2 ARG B 797      27.661  53.042  54.580  1.00  0.00           N  
ATOM   1993  H   ARG B 797      30.979  56.062  58.124  1.00  0.00           H  
ATOM   1994 HE   ARG B 797      30.010  53.606  54.908  1.00  0.00           H  
ATOM   1995 HH11 ARG B 797      28.606  51.103  56.928  1.00  0.00           H  
ATOM   1996 HH12 ARG B 797      27.055  51.214  56.172  1.00  0.00           H  
ATOM   1997 HH21 ARG B 797      26.719  52.734  54.504  1.00  0.00           H  
ATOM   1998 HH22 ARG B 797      27.996  53.779  53.992  1.00  0.00           H  
ATOM   1999  N   LEU B 798      28.272  56.060  60.131  1.00  0.00           N  
ATOM   2000  CA  LEU B 798      27.174  56.324  61.029  1.00  0.00           C  
ATOM   2001  C   LEU B 798      26.185  57.225  60.294  1.00  0.00           C  
ATOM   2002  O   LEU B 798      24.955  56.981  60.327  1.00  0.00           O  
ATOM   2003  CB  LEU B 798      27.642  56.957  62.329  1.00  0.00           C  
ATOM   2004  CG  LEU B 798      26.573  56.920  63.438  1.00  0.00           C  
ATOM   2005  CD1 LEU B 798      25.661  55.691  63.324  1.00  0.00           C  
ATOM   2006  CD2 LEU B 798      27.238  56.941  64.816  1.00  0.00           C  
ATOM   2007  H   LEU B 798      29.155  56.484  60.247  1.00  0.00           H  
ATOM   2008  N   LYS B 799      26.727  58.201  59.551  1.00  0.00           N  
ATOM   2009  CA  LYS B 799      25.895  59.138  58.789  1.00  0.00           C  
ATOM   2010  C   LYS B 799      24.965  58.317  57.889  1.00  0.00           C  
ATOM   2011  O   LYS B 799      23.735  58.516  57.889  1.00  0.00           O  
ATOM   2012  CB  LYS B 799      26.766  60.099  57.958  1.00  0.00           C  
ATOM   2013  CG  LYS B 799      26.063  61.447  57.625  1.00  0.00           C  
ATOM   2014  CD  LYS B 799      26.874  62.317  56.628  1.00  0.00           C  
ATOM   2015  CE  LYS B 799      28.231  62.814  57.206  1.00  0.00           C  
ATOM   2016  NZ  LYS B 799      29.355  63.045  56.203  1.00  0.00           N  
ATOM   2017  H   LYS B 799      27.704  58.293  59.497  1.00  0.00           H  
ATOM   2018  HZ1 LYS B 799      29.738  62.126  55.891  1.00  0.00           H  
ATOM   2019  HZ2 LYS B 799      28.990  63.564  55.382  1.00  0.00           H  
ATOM   2020  HZ3 LYS B 799      30.116  63.596  56.652  1.00  0.00           H  
ATOM   2021  N   TRP B 800      25.550  57.306  57.246  1.00  0.00           N  
ATOM   2022  CA  TRP B 800      24.815  56.451  56.342  1.00  0.00           C  
ATOM   2023  C   TRP B 800      23.665  55.714  56.995  1.00  0.00           C  
ATOM   2024  O   TRP B 800      22.499  55.933  56.621  1.00  0.00           O  
ATOM   2025  CB  TRP B 800      25.750  55.455  55.660  1.00  0.00           C  
ATOM   2026  CG  TRP B 800      25.071  54.666  54.543  1.00  0.00           C  
ATOM   2027  CD1 TRP B 800      24.702  55.126  53.313  1.00  0.00           C  
ATOM   2028  CD2 TRP B 800      24.644  53.308  54.602  1.00  0.00           C  
ATOM   2029  NE1 TRP B 800      24.062  54.146  52.613  1.00  0.00           N  
ATOM   2030  CE2 TRP B 800      24.016  53.023  53.380  1.00  0.00           C  
ATOM   2031  CE3 TRP B 800      24.744  52.313  55.563  1.00  0.00           C  
ATOM   2032  CZ2 TRP B 800      23.475  51.776  53.107  1.00  0.00           C  
ATOM   2033  CZ3 TRP B 800      24.213  51.079  55.293  1.00  0.00           C  
ATOM   2034  CH2 TRP B 800      23.585  50.817  54.073  1.00  0.00           C  
ATOM   2035  H   TRP B 800      26.489  57.126  57.387  1.00  0.00           H  
ATOM   2036  HE1 TRP B 800      23.696  54.241  51.708  1.00  0.00           H  
ATOM   2037  N   TRP B 801      23.989  54.890  57.997  1.00  0.00           N  
ATOM   2038  CA  TRP B 801      22.979  54.073  58.685  1.00  0.00           C  
ATOM   2039  C   TRP B 801      21.787  54.885  59.165  1.00  0.00           C  
ATOM   2040  O   TRP B 801      20.676  54.364  59.341  1.00  0.00           O  
ATOM   2041  CB  TRP B 801      23.585  53.246  59.826  1.00  0.00           C  
ATOM   2042  CG  TRP B 801      24.302  51.987  59.397  1.00  0.00           C  
ATOM   2043  CD1 TRP B 801      25.639  51.702  59.555  1.00  0.00           C  
ATOM   2044  CD2 TRP B 801      23.735  50.857  58.719  1.00  0.00           C  
ATOM   2045  NE1 TRP B 801      25.927  50.478  59.005  1.00  0.00           N  
ATOM   2046  CE2 TRP B 801      24.780  49.935  58.490  1.00  0.00           C  
ATOM   2047  CE3 TRP B 801      22.448  50.535  58.277  1.00  0.00           C  
ATOM   2048  CZ2 TRP B 801      24.572  48.709  57.843  1.00  0.00           C  
ATOM   2049  CZ3 TRP B 801      22.246  49.311  57.628  1.00  0.00           C  
ATOM   2050  CH2 TRP B 801      23.298  48.419  57.422  1.00  0.00           C  
ATOM   2051  H   TRP B 801      24.925  54.834  58.288  1.00  0.00           H  
ATOM   2052  HE1 TRP B 801      26.733  50.046  59.050  1.00  0.00           H  
ATOM   2053  N   GLN B 802      22.008  56.182  59.301  1.00  0.00           N  
ATOM   2054  CA  GLN B 802      20.939  57.034  59.712  1.00  0.00           C  
ATOM   2055  C   GLN B 802      20.045  57.361  58.542  1.00  0.00           C  
ATOM   2056  O   GLN B 802      18.840  57.240  58.656  1.00  0.00           O  
ATOM   2057  CB  GLN B 802      21.482  58.282  60.349  1.00  0.00           C  
ATOM   2058  CG  GLN B 802      21.319  58.266  61.818  1.00  0.00           C  
ATOM   2059  CD  GLN B 802      22.503  58.875  62.502  1.00  0.00           C  
ATOM   2060  OE1 GLN B 802      22.800  60.063  62.309  1.00  0.00           O  
ATOM   2061  NE2 GLN B 802      23.228  58.060  63.287  1.00  0.00           N  
ATOM   2062  H   GLN B 802      22.894  56.561  59.124  1.00  0.00           H  
ATOM   2063 HE21 GLN B 802      22.970  57.127  63.371  1.00  0.00           H  
ATOM   2064 HE22 GLN B 802      24.002  58.450  63.730  1.00  0.00           H  
ATOM   2065  N   GLU B 803      20.617  57.758  57.414  1.00  0.00           N  
ATOM   2066  CA  GLU B 803      19.801  58.061  56.250  1.00  0.00           C  
ATOM   2067  C   GLU B 803      19.069  56.790  55.807  1.00  0.00           C  
ATOM   2068  O   GLU B 803      18.101  56.856  55.042  1.00  0.00           O  
ATOM   2069  CB  GLU B 803      20.662  58.518  55.090  1.00  0.00           C  
ATOM   2070  CG  GLU B 803      21.410  59.807  55.290  1.00  0.00           C  
ATOM   2071  CD  GLU B 803      22.105  60.256  54.002  1.00  0.00           C  
ATOM   2072  OE1 GLU B 803      22.413  59.379  53.169  1.00  0.00           O  
ATOM   2073  OE2 GLU B 803      22.334  61.480  53.804  1.00  0.00           O  
ATOM   2074  H   GLU B 803      21.586  57.859  57.366  1.00  0.00           H  
ATOM   2075  N   MET B 807      19.571  55.629  56.223  1.00  0.00           N  
ATOM   2076  CA  MET B 807      18.939  54.365  55.861  1.00  0.00           C  
ATOM   2077  C   MET B 807      17.679  54.141  56.683  1.00  0.00           C  
ATOM   2078  O   MET B 807      16.823  53.326  56.305  1.00  0.00           O  
ATOM   2079  CB  MET B 807      19.904  53.201  56.059  1.00  0.00           C  
ATOM   2080  CG  MET B 807      21.028  53.199  55.049  1.00  0.00           C  
ATOM   2081  SD  MET B 807      20.340  53.246  53.402  1.00  0.00           S  
ATOM   2082  CE  MET B 807      21.118  54.718  52.730  1.00  0.00           C  
ATOM   2083  H   MET B 807      20.382  55.626  56.762  1.00  0.00           H  
ATOM   2084  N   GLY B 808      17.590  54.824  57.832  1.00  0.00           N  
ATOM   2085  CA  GLY B 808      16.420  54.710  58.704  1.00  0.00           C  
ATOM   2086  C   GLY B 808      16.656  54.461  60.189  1.00  0.00           C  
ATOM   2087  O   GLY B 808      15.745  54.617  61.003  1.00  0.00           O  
ATOM   2088  H   GLY B 808      18.303  55.449  58.081  1.00  0.00           H  
ATOM   2089  N   LEU B 809      17.855  54.022  60.552  1.00  0.00           N  
ATOM   2090  CA  LEU B 809      18.155  53.774  61.955  1.00  0.00           C  
ATOM   2091  C   LEU B 809      18.266  55.106  62.680  1.00  0.00           C  
ATOM   2092  O   LEU B 809      19.110  55.965  62.332  1.00  0.00           O  
ATOM   2093  CB  LEU B 809      19.472  53.033  62.099  1.00  0.00           C  
ATOM   2094  CG  LEU B 809      19.656  51.838  61.175  1.00  0.00           C  
ATOM   2095  CD1 LEU B 809      21.056  51.367  61.383  1.00  0.00           C  
ATOM   2096  CD2 LEU B 809      18.653  50.703  61.430  1.00  0.00           C  
ATOM   2097  H   LEU B 809      18.552  53.916  59.869  1.00  0.00           H  
ATOM   2098  N   SER B1142      17.398  55.289  63.666  1.00  0.00           N  
ATOM   2099  CA  SER B1142      17.382  56.507  64.471  1.00  0.00           C  
ATOM   2100  C   SER B1142      18.715  56.699  65.178  1.00  0.00           C  
ATOM   2101  O   SER B1142      19.283  55.721  65.656  1.00  0.00           O  
ATOM   2102  CB  SER B1142      16.309  56.354  65.513  1.00  0.00           C  
ATOM   2103  OG  SER B1142      16.493  55.113  66.145  1.00  0.00           O  
ATOM   2104  H   SER B1142      16.760  54.593  63.873  1.00  0.00           H  
ATOM   2105 HG   SER B1142      15.810  55.007  66.818  1.00  0.00           H  
ATOM   2106  N   ARG B1143      19.177  57.945  65.315  1.00  0.00           N  
ATOM   2107  CA  ARG B1143      20.464  58.182  65.976  1.00  0.00           C  
ATOM   2108  C   ARG B1143      20.438  57.691  67.396  1.00  0.00           C  
ATOM   2109  O   ARG B1143      21.443  57.206  67.904  1.00  0.00           O  
ATOM   2110  CB  ARG B1143      20.882  59.656  65.989  1.00  0.00           C  
ATOM   2111  CG  ARG B1143      22.259  59.868  66.650  1.00  0.00           C  
ATOM   2112  CD  ARG B1143      23.237  58.793  66.156  1.00  0.00           C  
ATOM   2113  NE  ARG B1143      24.492  58.711  66.892  1.00  0.00           N  
ATOM   2114  CZ  ARG B1143      24.609  58.379  68.180  1.00  0.00           C  
ATOM   2115  NH1 ARG B1143      23.534  58.116  68.918  1.00  0.00           N  
ATOM   2116  NH2 ARG B1143      25.823  58.228  68.716  1.00  0.00           N  
ATOM   2117  H   ARG B1143      18.676  58.695  64.952  1.00  0.00           H  
ATOM   2118 HE   ARG B1143      25.318  58.905  66.402  1.00  0.00           H  
ATOM   2119 HH11 ARG B1143      22.638  58.188  68.526  1.00  0.00           H  
ATOM   2120 HH12 ARG B1143      23.644  57.877  69.886  1.00  0.00           H  
ATOM   2121 HH21 ARG B1143      25.912  57.981  69.683  1.00  0.00           H  
ATOM   2122 HH22 ARG B1143      26.638  58.362  68.158  1.00  0.00           H  
ATOM   2123  N   GLU B1153      19.275  57.828  68.017  1.00  0.00           N  
ATOM   2124  CA  GLU B1153      19.041  57.411  69.390  1.00  0.00           C  
ATOM   2125  C   GLU B1153      19.419  55.950  69.664  1.00  0.00           C  
ATOM   2126  O   GLU B1153      19.726  55.598  70.803  1.00  0.00           O  
ATOM   2127  CB  GLU B1153      17.561  57.583  69.708  1.00  0.00           C  
ATOM   2128  CG  GLU B1153      17.265  58.279  71.027  1.00  0.00           C  
ATOM   2129  CD  GLU B1153      17.182  59.810  70.909  1.00  0.00           C  
ATOM   2130  OE1 GLU B1153      18.058  60.421  70.240  1.00  0.00           O  
ATOM   2131  OE2 GLU B1153      16.240  60.393  71.505  1.00  0.00           O  
ATOM   2132  H   GLU B1153      18.546  58.224  67.526  1.00  0.00           H  
ATOM   2133  N   ASN B1154      19.364  55.105  68.633  1.00  0.00           N  
ATOM   2134  CA  ASN B1154      19.678  53.683  68.768  1.00  0.00           C  
ATOM   2135  C   ASN B1154      21.052  53.292  68.246  1.00  0.00           C  
ATOM   2136  O   ASN B1154      21.450  52.141  68.353  1.00  0.00           O  
ATOM   2137  CB  ASN B1154      18.641  52.847  68.039  1.00  0.00           C  
ATOM   2138  CG  ASN B1154      17.258  53.012  68.600  1.00  0.00           C  
ATOM   2139  OD1 ASN B1154      16.986  53.950  69.331  1.00  0.00           O  
ATOM   2140  ND2 ASN B1154      16.362  52.108  68.240  1.00  0.00           N  
ATOM   2141  H   ASN B1154      19.123  55.450  67.746  1.00  0.00           H  
ATOM   2142 HD21 ASN B1154      16.620  51.381  67.639  1.00  0.00           H  
ATOM   2143 HD22 ASN B1154      15.461  52.204  68.605  1.00  0.00           H  
ATOM   2144  N   LEU B1155      21.749  54.218  67.612  1.00  0.00           N  
ATOM   2145  CA  LEU B1155      23.060  53.919  67.074  1.00  0.00           C  
ATOM   2146  C   LEU B1155      24.098  54.385  68.083  1.00  0.00           C  
ATOM   2147  O   LEU B1155      23.961  55.460  68.662  1.00  0.00           O  
ATOM   2148  CB  LEU B1155      23.226  54.597  65.691  1.00  0.00           C  
ATOM   2149  CG  LEU B1155      22.433  53.912  64.561  1.00  0.00           C  
ATOM   2150  CD1 LEU B1155      22.091  54.838  63.414  1.00  0.00           C  
ATOM   2151  CD2 LEU B1155      23.217  52.712  64.084  1.00  0.00           C  
ATOM   2152  H   LEU B1155      21.402  55.129  67.531  1.00  0.00           H  
ATOM   2153  N   VAL B1156      25.108  53.555  68.330  1.00  0.00           N  
ATOM   2154  CA  VAL B1156      26.170  53.911  69.278  1.00  0.00           C  
ATOM   2155  C   VAL B1156      27.555  53.445  68.889  1.00  0.00           C  
ATOM   2156  O   VAL B1156      27.796  52.256  68.701  1.00  0.00           O  
ATOM   2157  CB  VAL B1156      25.878  53.378  70.697  1.00  0.00           C  
ATOM   2158  CG1 VAL B1156      25.156  54.447  71.527  1.00  0.00           C  
ATOM   2159  CG2 VAL B1156      25.063  52.038  70.614  1.00  0.00           C  
ATOM   2160  H   VAL B1156      25.148  52.684  67.867  1.00  0.00           H  
ATOM   2161  N   PRO B1157      28.460  54.398  68.683  1.00  0.00           N  
ATOM   2162  CA  PRO B1157      29.810  53.977  68.318  1.00  0.00           C  
ATOM   2163  C   PRO B1157      30.405  53.510  69.611  1.00  0.00           C  
ATOM   2164  O   PRO B1157      30.003  53.995  70.651  1.00  0.00           O  
ATOM   2165  CB  PRO B1157      30.463  55.269  67.823  1.00  0.00           C  
ATOM   2166  CG  PRO B1157      29.437  56.388  68.130  1.00  0.00           C  
ATOM   2167  CD  PRO B1157      28.119  55.694  68.085  1.00  0.00           C  
ATOM   2168  N   TYR B1158      31.349  52.581  69.565  1.00  0.00           N  
ATOM   2169  CA  TYR B1158      31.950  52.049  70.777  1.00  0.00           C  
ATOM   2170  C   TYR B1158      33.373  51.656  70.508  1.00  0.00           C  
ATOM   2171  O   TYR B1158      33.650  50.771  69.721  1.00  0.00           O  
ATOM   2172  CB  TYR B1158      31.139  50.853  71.237  1.00  0.00           C  
ATOM   2173  CG  TYR B1158      31.900  49.857  72.039  1.00  0.00           C  
ATOM   2174  CD1 TYR B1158      32.366  50.170  73.307  1.00  0.00           C  
ATOM   2175  CD2 TYR B1158      32.113  48.575  71.556  1.00  0.00           C  
ATOM   2176  CE1 TYR B1158      33.021  49.222  74.098  1.00  0.00           C  
ATOM   2177  CE2 TYR B1158      32.770  47.613  72.331  1.00  0.00           C  
ATOM   2178  CZ  TYR B1158      33.215  47.946  73.608  1.00  0.00           C  
ATOM   2179  OH  TYR B1158      33.815  46.989  74.399  1.00  0.00           O  
ATOM   2180  H   TYR B1158      31.632  52.219  68.691  1.00  0.00           H  
ATOM   2181 HH   TYR B1158      34.058  47.375  75.241  1.00  0.00           H  
ATOM   2182  N   GLN B1159      34.286  52.339  71.156  1.00  0.00           N  
ATOM   2183  CA  GLN B1159      35.688  52.073  70.973  1.00  0.00           C  
ATOM   2184  C   GLN B1159      36.053  50.748  71.590  1.00  0.00           C  
ATOM   2185  O   GLN B1159      36.052  50.658  72.802  1.00  0.00           O  
ATOM   2186  CB  GLN B1159      36.469  53.153  71.690  1.00  0.00           C  
ATOM   2187  CG  GLN B1159      37.726  53.650  70.957  1.00  0.00           C  
ATOM   2188  CD  GLN B1159      38.051  55.131  71.305  1.00  0.00           C  
ATOM   2189  OE1 GLN B1159      37.995  55.546  72.484  1.00  0.00           O  
ATOM   2190  NE2 GLN B1159      38.376  55.932  70.276  1.00  0.00           N  
ATOM   2191  H   GLN B1159      34.022  53.016  71.790  1.00  0.00           H  
ATOM   2192 HE21 GLN B1159      38.403  55.570  69.375  1.00  0.00           H  
ATOM   2193 HE22 GLN B1159      38.575  56.866  70.493  1.00  0.00           H  
ATOM   2194  N   GLN B1160      36.295  49.710  70.793  1.00  0.00           N  
ATOM   2195  CA  GLN B1160      36.706  48.425  71.358  1.00  0.00           C  
ATOM   2196  C   GLN B1160      38.011  48.707  72.132  1.00  0.00           C  
ATOM   2197  O   GLN B1160      38.795  49.574  71.714  1.00  0.00           O  
ATOM   2198  CB  GLN B1160      37.047  47.403  70.261  1.00  0.00           C  
ATOM   2199  CG  GLN B1160      35.899  46.827  69.455  1.00  0.00           C  
ATOM   2200  CD  GLN B1160      36.362  45.615  68.664  1.00  0.00           C  
ATOM   2201  OE1 GLN B1160      37.484  45.139  68.876  1.00  0.00           O  
ATOM   2202  NE2 GLN B1160      35.514  45.110  67.746  1.00  0.00           N  
ATOM   2203  H   GLN B1160      36.230  49.794  69.819  1.00  0.00           H  
ATOM   2204 HE21 GLN B1160      34.644  45.517  67.622  1.00  0.00           H  
ATOM   2205 HE22 GLN B1160      35.824  44.326  67.247  1.00  0.00           H  
ATOM   2206  N   PRO B1161      38.178  48.112  73.344  1.00  0.00           N  
ATOM   2207  CA  PRO B1161      39.424  48.355  74.071  1.00  0.00           C  
ATOM   2208  C   PRO B1161      40.418  47.208  73.872  1.00  0.00           C  
ATOM   2209  O   PRO B1161      40.056  46.059  73.570  1.00  0.00           O  
ATOM   2210  CB  PRO B1161      38.954  48.474  75.513  1.00  0.00           C  
ATOM   2211  CG  PRO B1161      37.751  49.261  75.345  1.00  0.00           C  
ATOM   2212  CD  PRO B1161      37.046  48.456  74.227  1.00  0.00           C  
ATOM   2213  N   PRO B1162      41.702  47.517  74.021  1.00  0.00           N  
ATOM   2214  CA  PRO B1162      42.884  46.657  73.890  1.00  0.00           C  
ATOM   2215  C   PRO B1162      42.602  45.168  73.946  1.00  0.00           C  
ATOM   2216  O   PRO B1162      43.044  44.401  73.083  1.00  0.00           O  
ATOM   2217  CB  PRO B1162      43.745  47.110  75.047  1.00  0.00           C  
ATOM   2218  CG  PRO B1162      43.471  48.583  75.067  1.00  0.00           C  
ATOM   2219  CD  PRO B1162      41.986  48.698  74.851  1.00  0.00           C  
ATOM   2220  N   GLU B1435      41.842  44.780  74.956  1.00  0.00           N  
ATOM   2221  CA  GLU B1435      41.474  43.402  75.166  1.00  0.00           C  
ATOM   2222  C   GLU B1435      40.800  42.876  73.897  1.00  0.00           C  
ATOM   2223  O   GLU B1435      41.256  41.912  73.264  1.00  0.00           O  
ATOM   2224  CB  GLU B1435      40.507  43.325  76.362  1.00  0.00           C  
ATOM   2225  CG  GLU B1435      41.061  43.786  77.737  1.00  0.00           C  
ATOM   2226  CD  GLU B1435      41.405  45.289  77.834  1.00  0.00           C  
ATOM   2227  OE1 GLU B1435      42.469  45.697  77.326  1.00  0.00           O  
ATOM   2228  OE2 GLU B1435      40.653  46.058  78.476  1.00  0.00           O  
ATOM   2229  H   GLU B1435      41.469  45.445  75.553  1.00  0.00           H  
ATOM   2230  N   SER B1436      39.744  43.576  73.507  1.00  0.00           N  
ATOM   2231  CA  SER B1436      38.954  43.218  72.346  1.00  0.00           C  
ATOM   2232  C   SER B1436      39.585  43.543  70.982  1.00  0.00           C  
ATOM   2233  O   SER B1436      39.150  42.962  69.961  1.00  0.00           O  
ATOM   2234  CB  SER B1436      37.535  43.812  72.453  1.00  0.00           C  
ATOM   2235  OG  SER B1436      37.387  44.709  73.546  1.00  0.00           O  
ATOM   2236  H   SER B1436      39.470  44.343  74.025  1.00  0.00           H  
ATOM   2237 HG   SER B1436      36.484  45.040  73.559  1.00  0.00           H  
ATOM   2238  N   SER B1437      40.586  44.448  70.955  1.00  0.00           N  
ATOM   2239  CA  SER B1437      41.292  44.827  69.699  1.00  0.00           C  
ATOM   2240  C   SER B1437      41.985  43.588  69.070  1.00  0.00           C  
ATOM   2241  O   SER B1437      43.174  43.312  69.367  1.00  0.00           O  
ATOM   2242  CB  SER B1437      42.347  45.949  69.933  1.00  0.00           C  
ATOM   2243  OG  SER B1437      41.817  47.278  69.824  1.00  0.00           O  
ATOM   2244  H   SER B1437      40.840  44.877  71.783  1.00  0.00           H  
ATOM   2245 HG   SER B1437      42.527  47.906  69.970  1.00  0.00           H  
ATOM   2246  N   ALA B1438      41.233  42.854  68.223  1.00  0.00           N  
ATOM   2247  CA  ALA B1438      41.718  41.633  67.551  1.00  0.00           C  
ATOM   2248  C   ALA B1438      43.048  41.911  66.861  1.00  0.00           C  
ATOM   2249  O   ALA B1438      43.272  43.044  66.420  1.00  0.00           O  
ATOM   2250  CB  ALA B1438      40.683  41.130  66.546  1.00  0.00           C  
ATOM   2251  H   ALA B1438      40.293  43.131  68.066  1.00  0.00           H  
ATOM   2252  N   HIS B1443      43.874  40.879  66.665  1.00  0.00           N  
ATOM   2253  CA  HIS B1443      45.222  41.065  66.073  1.00  0.00           C  
ATOM   2254  C   HIS B1443      45.515  42.134  64.986  1.00  0.00           C  
ATOM   2255  O   HIS B1443      46.267  43.104  65.242  1.00  0.00           O  
ATOM   2256  CB  HIS B1443      45.861  39.720  65.659  1.00  0.00           C  
ATOM   2257  CG  HIS B1443      47.355  39.765  65.589  1.00  0.00           C  
ATOM   2258  ND1 HIS B1443      48.092  40.810  66.142  1.00  0.00           N  
ATOM   2259  CD2 HIS B1443      48.271  38.936  65.029  1.00  0.00           C  
ATOM   2260  CE1 HIS B1443      49.370  40.613  65.916  1.00  0.00           C  
ATOM   2261  NE2 HIS B1443      49.512  39.480  65.239  1.00  0.00           N  
ATOM   2262  H   HIS B1443      43.557  39.990  66.926  1.00  0.00           H  
ATOM   2263  HD1 HIS B1443      47.705  41.581  66.624  1.00  0.00           H  
ATOM   2264  HE2 HIS B1443      50.370  39.105  64.941  1.00  0.00           H  
ATOM   2265  N   TYR B1444      45.022  41.895  63.770  1.00  0.00           N  
ATOM   2266  CA  TYR B1444      45.241  42.807  62.664  1.00  0.00           C  
ATOM   2267  C   TYR B1444      44.915  44.242  63.015  1.00  0.00           C  
ATOM   2268  O   TYR B1444      45.652  45.154  62.659  1.00  0.00           O  
ATOM   2269  CB  TYR B1444      44.415  42.354  61.465  1.00  0.00           C  
ATOM   2270  CG  TYR B1444      42.923  42.283  61.713  1.00  0.00           C  
ATOM   2271  CD1 TYR B1444      42.369  41.270  62.480  1.00  0.00           C  
ATOM   2272  CD2 TYR B1444      42.069  43.245  61.203  1.00  0.00           C  
ATOM   2273  CE1 TYR B1444      40.993  41.218  62.722  1.00  0.00           C  
ATOM   2274  CE2 TYR B1444      40.700  43.203  61.436  1.00  0.00           C  
ATOM   2275  CZ  TYR B1444      40.164  42.190  62.199  1.00  0.00           C  
ATOM   2276  OH  TYR B1444      38.799  42.128  62.410  1.00  0.00           O  
ATOM   2277  H   TYR B1444      44.465  41.100  63.620  1.00  0.00           H  
ATOM   2278 HH   TYR B1444      38.398  42.858  61.985  1.00  0.00           H  
ATOM   2279  N   ALA B1448      43.799  44.424  63.721  1.00  0.00           N  
ATOM   2280  CA  ALA B1448      43.308  45.744  64.128  1.00  0.00           C  
ATOM   2281  C   ALA B1448      44.127  46.474  65.188  1.00  0.00           C  
ATOM   2282  O   ALA B1448      44.212  46.039  66.328  1.00  0.00           O  
ATOM   2283  CB  ALA B1448      41.805  45.662  64.563  1.00  0.00           C  
ATOM   2284  H   ALA B1448      43.317  43.633  64.059  1.00  0.00           H  
ATOM   2285  N   LYS B1456      44.724  47.591  64.791  1.00  0.00           N  
ATOM   2286  CA  LYS B1456      45.490  48.432  65.707  1.00  0.00           C  
ATOM   2287  C   LYS B1456      44.480  49.169  66.580  1.00  0.00           C  
ATOM   2288  O   LYS B1456      44.803  49.622  67.678  1.00  0.00           O  
ATOM   2289  CB  LYS B1456      46.335  49.455  64.931  1.00  0.00           C  
ATOM   2290  CG  LYS B1456      46.375  50.879  65.512  1.00  0.00           C  
ATOM   2291  CD  LYS B1456      47.304  51.792  64.703  1.00  0.00           C  
ATOM   2292  CE  LYS B1456      46.841  53.262  64.723  1.00  0.00           C  
ATOM   2293  NZ  LYS B1456      47.825  54.207  64.090  1.00  0.00           N  
ATOM   2294  H   LYS B1456      44.665  47.834  63.850  1.00  0.00           H  
ATOM   2295  HZ1 LYS B1456      48.637  54.347  64.718  1.00  0.00           H  
ATOM   2296  HZ2 LYS B1456      48.152  53.805  63.182  1.00  0.00           H  
ATOM   2297  HZ3 LYS B1456      47.360  55.120  63.907  1.00  0.00           H  
ATOM   2298  N   ALA B1457      43.281  49.350  66.026  1.00  0.00           N  
ATOM   2299  CA  ALA B1457      42.146  50.009  66.687  1.00  0.00           C  
ATOM   2300  C   ALA B1457      40.922  49.607  65.886  1.00  0.00           C  
ATOM   2301  O   ALA B1457      41.047  49.086  64.773  1.00  0.00           O  
ATOM   2302  CB  ALA B1457      42.300  51.524  66.677  1.00  0.00           C  
ATOM   2303  H   ALA B1457      43.137  49.003  65.119  1.00  0.00           H  
ATOM   2304  N   THR B1458      39.745  49.832  66.446  1.00  0.00           N  
ATOM   2305  CA  THR B1458      38.507  49.478  65.763  1.00  0.00           C  
ATOM   2306  C   THR B1458      37.358  50.105  66.490  1.00  0.00           C  
ATOM   2307  O   THR B1458      37.421  50.295  67.682  1.00  0.00           O  
ATOM   2308  CB  THR B1458      38.268  47.924  65.697  1.00  0.00           C  
ATOM   2309  OG1 THR B1458      36.855  47.651  65.642  1.00  0.00           O  
ATOM   2310  CG2 THR B1458      38.883  47.210  66.912  1.00  0.00           C  
ATOM   2311  H   THR B1458      39.693  50.172  67.368  1.00  0.00           H  
ATOM   2312  HG1 THR B1458      36.707  46.695  65.617  1.00  0.00           H  
ATOM   2313  N   VAL B1459      36.332  50.491  65.760  1.00  0.00           N  
ATOM   2314  CA  VAL B1459      35.152  51.082  66.375  1.00  0.00           C  
ATOM   2315  C   VAL B1459      33.900  50.365  65.877  1.00  0.00           C  
ATOM   2316  O   VAL B1459      33.679  50.222  64.673  1.00  0.00           O  
ATOM   2317  CB  VAL B1459      35.019  52.562  66.013  1.00  0.00           C  
ATOM   2318  CG1 VAL B1459      33.635  53.091  66.393  1.00  0.00           C  
ATOM   2319  CG2 VAL B1459      36.099  53.343  66.681  1.00  0.00           C  
ATOM   2320  H   VAL B1459      36.340  50.337  64.797  1.00  0.00           H  
ATOM   2321  N   ASP B1460      33.087  49.868  66.779  1.00  0.00           N  
ATOM   2322  CA  ASP B1460      31.899  49.214  66.308  1.00  0.00           C  
ATOM   2323  C   ASP B1460      30.812  50.259  66.348  1.00  0.00           C  
ATOM   2324  O   ASP B1460      30.995  51.307  66.957  1.00  0.00           O  
ATOM   2325  CB  ASP B1460      31.565  48.059  67.230  1.00  0.00           C  
ATOM   2326  CG  ASP B1460      32.734  47.089  67.400  1.00  0.00           C  
ATOM   2327  OD1 ASP B1460      33.546  46.914  66.451  1.00  0.00           O  
ATOM   2328  OD2 ASP B1460      32.816  46.471  68.489  1.00  0.00           O  
ATOM   2329  H   ASP B1460      33.271  49.979  67.738  1.00  0.00           H  
ATOM   2330  N   ILE B1461      29.746  50.047  65.594  1.00  0.00           N  
ATOM   2331  CA  ILE B1461      28.592  50.938  65.613  1.00  0.00           C  
ATOM   2332  C   ILE B1461      27.560  49.959  66.092  1.00  0.00           C  
ATOM   2333  O   ILE B1461      27.153  49.073  65.338  1.00  0.00           O  
ATOM   2334  CB  ILE B1461      28.201  51.432  64.213  1.00  0.00           C  
ATOM   2335  CG1 ILE B1461      29.282  52.367  63.677  1.00  0.00           C  
ATOM   2336  CG2 ILE B1461      26.807  52.096  64.247  1.00  0.00           C  
ATOM   2337  CD1 ILE B1461      28.900  53.060  62.409  1.00  0.00           C  
ATOM   2338  H   ILE B1461      29.742  49.277  64.991  1.00  0.00           H  
ATOM   2339  N   LEU B1462      27.242  50.008  67.374  1.00  0.00           N  
ATOM   2340  CA  LEU B1462      26.276  49.054  67.895  1.00  0.00           C  
ATOM   2341  C   LEU B1462      24.878  49.554  67.644  1.00  0.00           C  
ATOM   2342  O   LEU B1462      24.651  50.756  67.405  1.00  0.00           O  
ATOM   2343  CB  LEU B1462      26.487  48.779  69.394  1.00  0.00           C  
ATOM   2344  CG  LEU B1462      27.920  48.460  69.858  1.00  0.00           C  
ATOM   2345  CD1 LEU B1462      27.982  48.454  71.365  1.00  0.00           C  
ATOM   2346  CD2 LEU B1462      28.443  47.161  69.260  1.00  0.00           C  
ATOM   2347  H   LEU B1462      27.653  50.660  67.958  1.00  0.00           H  
ATOM   2348  N   TYR B1463      23.955  48.615  67.586  1.00  0.00           N  
ATOM   2349  CA  TYR B1463      22.585  48.976  67.385  1.00  0.00           C  
ATOM   2350  C   TYR B1463      21.745  48.358  68.488  1.00  0.00           C  
ATOM   2351  O   TYR B1463      21.982  47.211  68.903  1.00  0.00           O  
ATOM   2352  CB  TYR B1463      22.078  48.525  66.024  1.00  0.00           C  
ATOM   2353  CG  TYR B1463      20.615  48.859  65.808  1.00  0.00           C  
ATOM   2354  CD1 TYR B1463      20.198  50.175  65.732  1.00  0.00           C  
ATOM   2355  CD2 TYR B1463      19.648  47.858  65.726  1.00  0.00           C  
ATOM   2356  CE1 TYR B1463      18.876  50.487  65.590  1.00  0.00           C  
ATOM   2357  CE2 TYR B1463      18.315  48.172  65.586  1.00  0.00           C  
ATOM   2358  CZ  TYR B1463      17.941  49.489  65.522  1.00  0.00           C  
ATOM   2359  OH  TYR B1463      16.618  49.817  65.437  1.00  0.00           O  
ATOM   2360  H   TYR B1463      24.177  47.706  67.707  1.00  0.00           H  
ATOM   2361 HH   TYR B1463      16.533  50.740  65.404  1.00  0.00           H  
ATOM   2362  N   ARG B1464      20.758  49.127  68.941  1.00  0.00           N  
ATOM   2363  CA  ARG B1464      19.846  48.727  69.993  1.00  0.00           C  
ATOM   2364  C   ARG B1464      18.774  47.774  69.409  1.00  0.00           C  
ATOM   2365  O   ARG B1464      17.614  48.170  69.188  1.00  0.00           O  
ATOM   2366  CB  ARG B1464      19.246  50.007  70.621  1.00  0.00           C  
ATOM   2367  CG  ARG B1464      18.550  49.825  71.957  1.00  0.00           C  
ATOM   2368  CD  ARG B1464      19.424  49.053  72.970  1.00  0.00           C  
ATOM   2369  NE  ARG B1464      18.646  48.551  74.113  1.00  0.00           N  
ATOM   2370  CZ  ARG B1464      19.137  48.345  75.338  1.00  0.00           C  
ATOM   2371  NH1 ARG B1464      20.420  48.577  75.608  1.00  0.00           N  
ATOM   2372  NH2 ARG B1464      18.320  47.985  76.322  1.00  0.00           N  
ATOM   2373  H   ARG B1464      20.649  50.025  68.553  1.00  0.00           H  
ATOM   2374 HE   ARG B1464      17.700  48.355  73.962  1.00  0.00           H  
ATOM   2375 HH11 ARG B1464      21.032  48.909  74.893  1.00  0.00           H  
ATOM   2376 HH12 ARG B1464      20.769  48.414  76.531  1.00  0.00           H  
ATOM   2377 HH21 ARG B1464      18.676  47.822  77.236  1.00  0.00           H  
ATOM   2378 HH22 ARG B1464      17.341  47.862  76.134  1.00  0.00           H  
ATOM   2379  N   PHE B1465      19.193  46.546  69.087  1.00  0.00           N  
ATOM   2380  CA  PHE B1465      18.281  45.527  68.544  1.00  0.00           C  
ATOM   2381  C   PHE B1465      17.209  45.204  69.564  1.00  0.00           C  
ATOM   2382  O   PHE B1465      17.242  45.705  70.687  1.00  0.00           O  
ATOM   2383  CB  PHE B1465      19.012  44.227  68.199  1.00  0.00           C  
ATOM   2384  CG  PHE B1465      19.890  44.334  67.007  1.00  0.00           C  
ATOM   2385  CD1 PHE B1465      21.192  44.822  67.132  1.00  0.00           C  
ATOM   2386  CD2 PHE B1465      19.416  43.974  65.756  1.00  0.00           C  
ATOM   2387  CE1 PHE B1465      22.017  44.957  66.027  1.00  0.00           C  
ATOM   2388  CE2 PHE B1465      20.222  44.102  64.638  1.00  0.00           C  
ATOM   2389  CZ  PHE B1465      21.533  44.599  64.772  1.00  0.00           C  
ATOM   2390  H   PHE B1465      20.138  46.320  69.224  1.00  0.00           H  
ATOM   2391  N   PRO B1475      16.312  44.271  69.235  1.00  0.00           N  
ATOM   2392  CA  PRO B1475      15.307  44.026  70.279  1.00  0.00           C  
ATOM   2393  C   PRO B1475      15.810  43.098  71.403  1.00  0.00           C  
ATOM   2394  O   PRO B1475      15.130  42.900  72.433  1.00  0.00           O  
ATOM   2395  CB  PRO B1475      14.130  43.439  69.496  1.00  0.00           C  
ATOM   2396  CG  PRO B1475      14.251  44.128  68.161  1.00  0.00           C  
ATOM   2397  CD  PRO B1475      15.750  43.997  67.901  1.00  0.00           C  
ATOM   2398  N   HIS B1684      16.970  42.486  71.180  1.00  0.00           N  
ATOM   2399  CA  HIS B1684      17.548  41.636  72.209  1.00  0.00           C  
ATOM   2400  C   HIS B1684      18.735  42.371  72.872  1.00  0.00           C  
ATOM   2401  O   HIS B1684      19.242  41.933  73.898  1.00  0.00           O  
ATOM   2402  CB  HIS B1684      17.901  40.232  71.663  1.00  0.00           C  
ATOM   2403  CG  HIS B1684      18.893  40.238  70.543  1.00  0.00           C  
ATOM   2404  ND1 HIS B1684      20.238  39.994  70.736  1.00  0.00           N  
ATOM   2405  CD2 HIS B1684      18.742  40.450  69.214  1.00  0.00           C  
ATOM   2406  CE1 HIS B1684      20.872  40.052  69.580  1.00  0.00           C  
ATOM   2407  NE2 HIS B1684      19.983  40.328  68.640  1.00  0.00           N  
ATOM   2408  H   HIS B1684      17.434  42.628  70.339  1.00  0.00           H  
ATOM   2409  HD1 HIS B1684      20.669  39.803  71.603  1.00  0.00           H  
ATOM   2410  HE2 HIS B1684      20.176  40.426  67.684  1.00  0.00           H  
ATOM   2411  N   GLY B1692      19.134  43.516  72.312  1.00  0.00           N  
ATOM   2412  CA  GLY B1692      20.225  44.275  72.899  1.00  0.00           C  
ATOM   2413  C   GLY B1692      20.964  45.282  72.033  1.00  0.00           C  
ATOM   2414  O   GLY B1692      20.673  45.445  70.855  1.00  0.00           O  
ATOM   2415  H   GLY B1692      18.678  43.876  71.525  1.00  0.00           H  
ATOM   2416  N   SER B1693      21.921  45.973  72.646  1.00  0.00           N  
ATOM   2417  CA  SER B1693      22.743  46.964  71.961  1.00  0.00           C  
ATOM   2418  C   SER B1693      23.971  46.209  71.397  1.00  0.00           C  
ATOM   2419  O   SER B1693      25.069  46.279  71.978  1.00  0.00           O  
ATOM   2420  CB  SER B1693      23.176  48.053  72.974  1.00  0.00           C  
ATOM   2421  OG  SER B1693      23.438  49.321  72.380  1.00  0.00           O  
ATOM   2422  H   SER B1693      22.094  45.799  73.588  1.00  0.00           H  
ATOM   2423 HG   SER B1693      23.703  49.945  73.058  1.00  0.00           H  
ATOM   2424  N   LEU B1700      23.789  45.466  70.300  1.00  0.00           N  
ATOM   2425  CA  LEU B1700      24.895  44.692  69.710  1.00  0.00           C  
ATOM   2426  C   LEU B1700      25.540  45.260  68.434  1.00  0.00           C  
ATOM   2427  O   LEU B1700      25.044  46.233  67.868  1.00  0.00           O  
ATOM   2428  CB  LEU B1700      24.469  43.224  69.520  1.00  0.00           C  
ATOM   2429  CG  LEU B1700      24.706  42.214  70.682  1.00  0.00           C  
ATOM   2430  CD1 LEU B1700      23.644  41.052  70.723  1.00  0.00           C  
ATOM   2431  CD2 LEU B1700      26.167  41.658  70.608  1.00  0.00           C  
ATOM   2432  H   LEU B1700      22.921  45.483  69.854  1.00  0.00           H  
ATOM   2433  N   GLU B1701      26.671  44.673  68.021  1.00  0.00           N  
ATOM   2434  CA  GLU B1701      27.408  45.113  66.836  1.00  0.00           C  
ATOM   2435  C   GLU B1701      26.610  45.016  65.564  1.00  0.00           C  
ATOM   2436  O   GLU B1701      25.940  44.010  65.317  1.00  0.00           O  
ATOM   2437  CB  GLU B1701      28.707  44.344  66.679  1.00  0.00           C  
ATOM   2438  CG  GLU B1701      29.485  44.715  65.432  1.00  0.00           C  
ATOM   2439  CD  GLU B1701      30.969  44.296  65.473  1.00  0.00           C  
ATOM   2440  OE1 GLU B1701      31.612  44.477  66.535  1.00  0.00           O  
ATOM   2441  OE2 GLU B1701      31.510  43.809  64.441  1.00  0.00           O  
ATOM   2442  H   GLU B1701      27.011  43.913  68.527  1.00  0.00           H  
ATOM   2443  N   LEU B1702      26.699  46.094  64.778  1.00  0.00           N  
ATOM   2444  CA  LEU B1702      26.017  46.269  63.487  1.00  0.00           C  
ATOM   2445  C   LEU B1702      27.064  46.375  62.381  1.00  0.00           C  
ATOM   2446  O   LEU B1702      27.015  45.655  61.390  1.00  0.00           O  
ATOM   2447  CB  LEU B1702      25.152  47.533  63.545  1.00  0.00           C  
ATOM   2448  CG  LEU B1702      24.268  48.097  62.422  1.00  0.00           C  
ATOM   2449  CD1 LEU B1702      25.122  48.669  61.370  1.00  0.00           C  
ATOM   2450  CD2 LEU B1702      23.282  47.100  61.830  1.00  0.00           C  
ATOM   2451  H   LEU B1702      27.267  46.828  65.072  1.00  0.00           H  
ATOM   2452  N   GLU B1703      27.979  47.311  62.520  1.00  0.00           N  
ATOM   2453  CA  GLU B1703      29.036  47.457  61.535  1.00  0.00           C  
ATOM   2454  C   GLU B1703      30.274  47.583  62.369  1.00  0.00           C  
ATOM   2455  O   GLU B1703      30.160  47.940  63.537  1.00  0.00           O  
ATOM   2456  CB  GLU B1703      28.839  48.721  60.707  1.00  0.00           C  
ATOM   2457  CG  GLU B1703      29.990  49.048  59.784  1.00  0.00           C  
ATOM   2458  CD  GLU B1703      29.526  49.568  58.433  1.00  0.00           C  
ATOM   2459  OE1 GLU B1703      28.367  50.010  58.327  1.00  0.00           O  
ATOM   2460  OE2 GLU B1703      30.316  49.531  57.457  1.00  0.00           O  
ATOM   2461  H   GLU B1703      27.948  47.898  63.293  1.00  0.00           H  
ATOM   2462  N   GLY B1704      31.448  47.334  61.794  1.00  0.00           N  
ATOM   2463  CA  GLY B1704      32.668  47.430  62.571  1.00  0.00           C  
ATOM   2464  C   GLY B1704      33.706  48.172  61.790  1.00  0.00           C  
ATOM   2465  O   GLY B1704      34.252  47.627  60.833  1.00  0.00           O  
ATOM   2466  H   GLY B1704      31.480  47.042  60.853  1.00  0.00           H  
ATOM   2467  N   ILE B1705      33.901  49.443  62.130  1.00  0.00           N  
ATOM   2468  CA  ILE B1705      34.903  50.304  61.475  1.00  0.00           C  
ATOM   2469  C   ILE B1705      36.292  50.143  62.123  1.00  0.00           C  
ATOM   2470  O   ILE B1705      36.713  50.899  63.014  1.00  0.00           O  
ATOM   2471  CB  ILE B1705      34.503  51.803  61.464  1.00  0.00           C  
ATOM   2472  CG1 ILE B1705      33.068  51.995  60.961  1.00  0.00           C  
ATOM   2473  CG2 ILE B1705      35.414  52.561  60.555  1.00  0.00           C  
ATOM   2474  CD1 ILE B1705      32.060  52.180  62.043  1.00  0.00           C  
ATOM   2475  H   ILE B1705      33.381  49.813  62.854  1.00  0.00           H  
ATOM   2476  N   ALA B1706      36.981  49.104  61.683  1.00  0.00           N  
ATOM   2477  CA  ALA B1706      38.309  48.782  62.184  1.00  0.00           C  
ATOM   2478  C   ALA B1706      39.441  49.641  61.587  1.00  0.00           C  
ATOM   2479  O   ALA B1706      39.213  50.564  60.790  1.00  0.00           O  
ATOM   2480  CB  ALA B1706      38.598  47.285  61.969  1.00  0.00           C  
ATOM   2481  H   ALA B1706      36.590  48.541  60.973  1.00  0.00           H  
ATOM   2482  N   GLN B1707      40.666  49.277  61.953  1.00  0.00           N  
ATOM   2483  CA  GLN B1707      41.844  50.008  61.555  1.00  0.00           C  
ATOM   2484  C   GLN B1707      43.044  49.094  61.601  1.00  0.00           C  
ATOM   2485  O   GLN B1707      43.900  49.218  62.458  1.00  0.00           O  
ATOM   2486  CB  GLN B1707      41.980  51.254  62.462  1.00  0.00           C  
ATOM   2487  CG  GLN B1707      43.331  51.680  62.927  1.00  0.00           C  
ATOM   2488  CD  GLN B1707      44.214  52.175  61.846  1.00  0.00           C  
ATOM   2489  OE1 GLN B1707      44.199  53.363  61.547  1.00  0.00           O  
ATOM   2490  NE2 GLN B1707      44.978  51.280  61.227  1.00  0.00           N  
ATOM   2491  H   GLN B1707      40.770  48.511  62.556  1.00  0.00           H  
ATOM   2492 HE21 GLN B1707      44.955  50.377  61.532  1.00  0.00           H  
ATOM   2493 HE22 GLN B1707      45.505  51.627  60.507  1.00  0.00           H  
ATOM   2494  N   ARG B1708      43.019  48.079  60.747  1.00  0.00           N  
ATOM   2495  CA  ARG B1708      44.155  47.156  60.614  1.00  0.00           C  
ATOM   2496  C   ARG B1708      45.251  48.084  60.086  1.00  0.00           C  
ATOM   2497  O   ARG B1708      44.961  49.154  59.582  1.00  0.00           O  
ATOM   2498  CB  ARG B1708      43.820  46.113  59.563  1.00  0.00           C  
ATOM   2499  CG  ARG B1708      42.367  45.712  59.566  1.00  0.00           C  
ATOM   2500  CD  ARG B1708      42.157  44.860  58.395  1.00  0.00           C  
ATOM   2501  NE  ARG B1708      40.955  44.087  58.520  1.00  0.00           N  
ATOM   2502  CZ  ARG B1708      40.936  42.776  58.323  1.00  0.00           C  
ATOM   2503  NH1 ARG B1708      42.063  42.136  58.026  1.00  0.00           N  
ATOM   2504  NH2 ARG B1708      39.786  42.121  58.328  1.00  0.00           N  
ATOM   2505  H   ARG B1708      42.220  47.980  60.170  1.00  0.00           H  
ATOM   2506 HE   ARG B1708      40.136  44.521  58.775  1.00  0.00           H  
ATOM   2507 HH11 ARG B1708      42.916  42.655  57.961  1.00  0.00           H  
ATOM   2508 HH12 ARG B1708      42.054  41.156  57.859  1.00  0.00           H  
ATOM   2509 HH21 ARG B1708      39.741  41.144  58.164  1.00  0.00           H  
ATOM   2510 HH22 ARG B1708      38.929  42.639  58.486  1.00  0.00           H  
ATOM   2511  N   THR B1709      46.518  47.712  60.172  1.00  0.00           N  
ATOM   2512  CA  THR B1709      47.525  48.645  59.680  1.00  0.00           C  
ATOM   2513  C   THR B1709      48.605  48.014  58.923  1.00  0.00           C  
ATOM   2514  O   THR B1709      49.575  47.571  59.516  1.00  0.00           O  
ATOM   2515  CB  THR B1709      48.171  49.461  60.816  1.00  0.00           C  
ATOM   2516  OG1 THR B1709      47.971  48.792  62.064  1.00  0.00           O  
ATOM   2517  CG2 THR B1709      47.592  50.851  60.865  1.00  0.00           C  
ATOM   2518  H   THR B1709      46.796  46.865  60.604  1.00  0.00           H  
ATOM   2519  HG1 THR B1709      48.396  49.313  62.746  1.00  0.00           H  
ATOM   2520  N   ASP B1710      48.488  48.017  57.606  1.00  0.00           N  
ATOM   2521  CA  ASP B1710      49.525  47.381  56.790  1.00  0.00           C  
ATOM   2522  C   ASP B1710      49.857  45.893  57.115  1.00  0.00           C  
ATOM   2523  O   ASP B1710      50.796  45.287  56.557  1.00  0.00           O  
ATOM   2524  CB  ASP B1710      50.803  48.272  56.674  1.00  0.00           C  
ATOM   2525  CG  ASP B1710      51.808  48.109  57.810  1.00  0.00           C  
ATOM   2526  OD1 ASP B1710      51.851  47.094  58.512  1.00  0.00           O  
ATOM   2527  OD2 ASP B1710      52.637  49.019  57.961  1.00  0.00           O  
ATOM   2528  H   ASP B1710      47.742  48.449  57.178  1.00  0.00           H  
ATOM   2529  N   PHE B1711      49.067  45.317  58.006  1.00  0.00           N  
ATOM   2530  CA  PHE B1711      49.248  43.932  58.428  1.00  0.00           C  
ATOM   2531  C   PHE B1711      48.791  43.036  57.279  1.00  0.00           C  
ATOM   2532  O   PHE B1711      49.479  42.072  56.941  1.00  0.00           O  
ATOM   2533  CB  PHE B1711      48.410  43.713  59.704  1.00  0.00           C  
ATOM   2534  CG  PHE B1711      48.169  42.267  60.105  1.00  0.00           C  
ATOM   2535  CD1 PHE B1711      48.099  41.224  59.183  1.00  0.00           C  
ATOM   2536  CD2 PHE B1711      47.906  41.985  61.421  1.00  0.00           C  
ATOM   2537  CE1 PHE B1711      47.773  39.938  59.560  1.00  0.00           C  
ATOM   2538  CE2 PHE B1711      47.576  40.702  61.804  1.00  0.00           C  
ATOM   2539  CZ  PHE B1711      47.506  39.680  60.882  1.00  0.00           C  
ATOM   2540  H   PHE B1711      48.354  45.835  58.422  1.00  0.00           H  
ATOM   2541  N   ASP B1725      47.603  43.312  56.729  1.00  0.00           N  
ATOM   2542  CA  ASP B1725      47.077  42.494  55.659  1.00  0.00           C  
ATOM   2543  C   ASP B1725      47.961  42.482  54.460  1.00  0.00           C  
ATOM   2544  O   ASP B1725      48.402  41.414  54.006  1.00  0.00           O  
ATOM   2545  CB  ASP B1725      45.699  42.953  55.274  1.00  0.00           C  
ATOM   2546  CG  ASP B1725      44.765  42.920  56.426  1.00  0.00           C  
ATOM   2547  OD1 ASP B1725      44.445  41.820  56.899  1.00  0.00           O  
ATOM   2548  OD2 ASP B1725      44.383  43.999  56.885  1.00  0.00           O  
ATOM   2549  H   ASP B1725      47.095  44.058  57.064  1.00  0.00           H  
ATOM   2550  N   LEU B1726      48.244  43.659  53.926  1.00  0.00           N  
ATOM   2551  CA  LEU B1726      49.121  43.667  52.773  1.00  0.00           C  
ATOM   2552  C   LEU B1726      50.482  43.109  53.202  1.00  0.00           C  
ATOM   2553  O   LEU B1726      51.062  42.303  52.481  1.00  0.00           O  
ATOM   2554  CB  LEU B1726      49.216  45.046  52.137  1.00  0.00           C  
ATOM   2555  CG  LEU B1726      47.900  45.481  51.486  1.00  0.00           C  
ATOM   2556  CD1 LEU B1726      48.056  46.844  50.880  1.00  0.00           C  
ATOM   2557  CD2 LEU B1726      47.463  44.492  50.438  1.00  0.00           C  
ATOM   2558  H   LEU B1726      47.869  44.484  54.286  1.00  0.00           H  
ATOM   2559  N   GLY B1727      50.885  43.407  54.444  1.00  0.00           N  
ATOM   2560  CA  GLY B1727      52.142  42.913  54.995  1.00  0.00           C  
ATOM   2561  C   GLY B1727      52.237  41.392  55.089  1.00  0.00           C  
ATOM   2562  O   GLY B1727      53.264  40.808  54.735  1.00  0.00           O  
ATOM   2563  H   GLY B1727      50.325  43.986  55.005  1.00  0.00           H  
ATOM   2564  N   SER B1728      51.192  40.726  55.561  1.00  0.00           N  
ATOM   2565  CA  SER B1728      51.227  39.279  55.656  1.00  0.00           C  
ATOM   2566  C   SER B1728      51.128  38.615  54.295  1.00  0.00           C  
ATOM   2567  O   SER B1728      51.359  37.408  54.168  1.00  0.00           O  
ATOM   2568  CB  SER B1728      50.085  38.756  56.512  1.00  0.00           C  
ATOM   2569  OG  SER B1728      50.359  38.850  57.896  1.00  0.00           O  
ATOM   2570  H   SER B1728      50.401  41.179  55.802  1.00  0.00           H  
ATOM   2571 HG   SER B1728      49.600  38.504  58.382  1.00  0.00           H  
ATOM   2572  N   HIS B1729      50.773  39.390  53.274  1.00  0.00           N  
ATOM   2573  CA  HIS B1729      50.595  38.839  51.931  1.00  0.00           C  
ATOM   2574  C   HIS B1729      51.548  39.270  50.806  1.00  0.00           C  
ATOM   2575  O   HIS B1729      51.344  38.863  49.663  1.00  0.00           O  
ATOM   2576  CB  HIS B1729      49.180  39.145  51.461  1.00  0.00           C  
ATOM   2577  CG  HIS B1729      48.107  38.388  52.176  1.00  0.00           C  
ATOM   2578  ND1 HIS B1729      48.116  37.018  52.312  1.00  0.00           N  
ATOM   2579  CD2 HIS B1729      46.947  38.810  52.727  1.00  0.00           C  
ATOM   2580  CE1 HIS B1729      47.005  36.626  52.907  1.00  0.00           C  
ATOM   2581  NE2 HIS B1729      46.279  37.695  53.171  1.00  0.00           N  
ATOM   2582  H   HIS B1729      50.622  40.346  53.419  1.00  0.00           H  
ATOM   2583  HD1 HIS B1729      48.796  36.431  52.059  1.00  0.00           H  
ATOM   2584  HE2 HIS B1729      45.400  37.701  53.604  1.00  0.00           H  
ATOM   2585  N   THR B1730      52.598  40.029  51.096  1.00  0.00           N  
ATOM   2586  CA  THR B1730      53.465  40.507  50.019  1.00  0.00           C  
ATOM   2587  C   THR B1730      54.846  39.938  49.939  1.00  0.00           C  
ATOM   2588  O   THR B1730      55.421  39.540  50.944  1.00  0.00           O  
ATOM   2589  CB  THR B1730      53.656  42.016  50.069  1.00  0.00           C  
ATOM   2590  OG1 THR B1730      54.413  42.435  48.922  1.00  0.00           O  
ATOM   2591  CG2 THR B1730      54.417  42.405  51.340  1.00  0.00           C  
ATOM   2592  H   THR B1730      52.785  40.281  52.027  1.00  0.00           H  
ATOM   2593  HG1 THR B1730      54.542  43.392  48.964  1.00  0.00           H  
ATOM   2594  N   LYS B1731      55.401  39.946  48.736  1.00  0.00           N  
ATOM   2595  CA  LYS B1731      56.741  39.442  48.566  1.00  0.00           C  
ATOM   2596  C   LYS B1731      57.643  40.560  49.018  1.00  0.00           C  
ATOM   2597  O   LYS B1731      57.275  41.739  48.945  1.00  0.00           O  
ATOM   2598  CB  LYS B1731      57.021  38.991  47.121  1.00  0.00           C  
ATOM   2599  CG  LYS B1731      57.322  40.073  46.091  1.00  0.00           C  
ATOM   2600  CD  LYS B1731      57.407  39.446  44.698  1.00  0.00           C  
ATOM   2601  CE  LYS B1731      58.427  38.307  44.640  1.00  0.00           C  
ATOM   2602  NZ  LYS B1731      58.495  37.635  43.293  1.00  0.00           N  
ATOM   2603  H   LYS B1731      54.908  40.315  47.980  1.00  0.00           H  
ATOM   2604  HZ1 LYS B1731      57.661  37.034  43.155  1.00  0.00           H  
ATOM   2605  HZ2 LYS B1731      58.526  38.363  42.547  1.00  0.00           H  
ATOM   2606  HZ3 LYS B1731      59.357  37.053  43.239  1.00  0.00           H  
ATOM   2607  N   ASP B1732      58.763  40.156  49.608  1.00  0.00           N  
ATOM   2608  CA  ASP B1732      59.777  41.069  50.127  1.00  0.00           C  
ATOM   2609  C   ASP B1732      59.328  41.790  51.433  1.00  0.00           C  
ATOM   2610  O   ASP B1732      59.792  42.914  51.690  1.00  0.00           O  
ATOM   2611  CB  ASP B1732      60.180  42.121  49.056  1.00  0.00           C  
ATOM   2612  CG  ASP B1732      60.441  41.517  47.662  1.00  0.00           C  
ATOM   2613  OD1 ASP B1732      61.260  40.584  47.520  1.00  0.00           O  
ATOM   2614  OD2 ASP B1732      59.834  42.010  46.689  1.00  0.00           O  
ATOM   2615  H   ASP B1732      58.902  39.196  49.708  1.00  0.00           H  
ATOM   2616  N   GLN B1733      58.525  41.135  52.290  1.00  0.00           N  
ATOM   2617  CA  GLN B1733      58.038  41.781  53.531  1.00  0.00           C  
ATOM   2618  C   GLN B1733      59.168  42.544  54.205  1.00  0.00           C  
ATOM   2619  O   GLN B1733      59.025  43.720  54.523  1.00  0.00           O  
ATOM   2620  CB  GLN B1733      57.469  40.793  54.571  1.00  0.00           C  
ATOM   2621  CG  GLN B1733      56.783  39.572  54.060  1.00  0.00           C  
ATOM   2622  CD  GLN B1733      57.788  38.562  53.601  1.00  0.00           C  
ATOM   2623  OE1 GLN B1733      58.617  38.123  54.383  1.00  0.00           O  
ATOM   2624  NE2 GLN B1733      57.778  38.243  52.312  1.00  0.00           N  
ATOM   2625  H   GLN B1733      58.234  40.236  52.065  1.00  0.00           H  
ATOM   2626 HE21 GLN B1733      57.096  38.640  51.720  1.00  0.00           H  
ATOM   2627 HE22 GLN B1733      58.419  37.567  52.009  1.00  0.00           H  
ATOM   2628  N   GLU B1734      60.300  41.864  54.377  1.00  0.00           N  
ATOM   2629  CA  GLU B1734      61.479  42.437  55.013  1.00  0.00           C  
ATOM   2630  C   GLU B1734      61.957  43.747  54.369  1.00  0.00           C  
ATOM   2631  O   GLU B1734      62.088  44.782  55.047  1.00  0.00           O  
ATOM   2632  CB  GLU B1734      62.616  41.410  55.041  1.00  0.00           C  
ATOM   2633  CG  GLU B1734      63.167  40.999  53.676  1.00  0.00           C  
ATOM   2634  CD  GLU B1734      62.211  40.117  52.860  1.00  0.00           C  
ATOM   2635  OE1 GLU B1734      61.440  39.325  53.462  1.00  0.00           O  
ATOM   2636  OE2 GLU B1734      62.256  40.203  51.608  1.00  0.00           O  
ATOM   2637  H   GLU B1734      60.325  40.940  54.085  1.00  0.00           H  
ATOM   2638  N   ALA B1735      62.246  43.691  53.072  1.00  0.00           N  
ATOM   2639  CA  ALA B1735      62.701  44.873  52.339  1.00  0.00           C  
ATOM   2640  C   ALA B1735      61.665  45.994  52.479  1.00  0.00           C  
ATOM   2641  O   ALA B1735      61.994  47.195  52.530  1.00  0.00           O  
ATOM   2642  CB  ALA B1735      62.937  44.527  50.859  1.00  0.00           C  
ATOM   2643  H   ALA B1735      62.110  42.860  52.587  1.00  0.00           H  
ATOM   2644  N   LEU B1736      60.404  45.580  52.506  1.00  0.00           N  
ATOM   2645  CA  LEU B1736      59.303  46.510  52.658  1.00  0.00           C  
ATOM   2646  C   LEU B1736      59.250  46.906  54.133  1.00  0.00           C  
ATOM   2647  O   LEU B1736      59.395  46.065  55.035  1.00  0.00           O  
ATOM   2648  CB  LEU B1736      57.989  45.876  52.168  1.00  0.00           C  
ATOM   2649  CG  LEU B1736      57.912  45.651  50.649  1.00  0.00           C  
ATOM   2650  CD1 LEU B1736      56.825  44.686  50.319  1.00  0.00           C  
ATOM   2651  CD2 LEU B1736      57.695  46.952  49.908  1.00  0.00           C  
ATOM   2652  H   LEU B1736      60.212  44.624  52.460  1.00  0.00           H  
ATOM   2653  N   GLY B1737      59.147  48.206  54.376  1.00  0.00           N  
ATOM   2654  CA  GLY B1737      59.099  48.672  55.744  1.00  0.00           C  
ATOM   2655  C   GLY B1737      57.799  48.281  56.398  1.00  0.00           C  
ATOM   2656  O   GLY B1737      56.864  49.079  56.451  1.00  0.00           O  
ATOM   2657  H   GLY B1737      59.114  48.840  53.636  1.00  0.00           H  
ATOM   2658  N   ILE B1738      57.704  47.034  56.842  1.00  0.00           N  
ATOM   2659  CA  ILE B1738      56.488  46.571  57.494  1.00  0.00           C  
ATOM   2660  C   ILE B1738      56.531  47.115  58.910  1.00  0.00           C  
ATOM   2661  O   ILE B1738      57.593  47.148  59.534  1.00  0.00           O  
ATOM   2662  CB  ILE B1738      56.433  45.042  57.577  1.00  0.00           C  
ATOM   2663  CG1 ILE B1738      56.840  44.409  56.244  1.00  0.00           C  
ATOM   2664  CG2 ILE B1738      55.040  44.612  57.969  1.00  0.00           C  
ATOM   2665  CD1 ILE B1738      55.899  44.692  55.098  1.00  0.00           C  
ATOM   2666  H   ILE B1738      58.464  46.420  56.725  1.00  0.00           H  
ATOM   2667  N   THR B1739      55.404  47.581  59.415  1.00  0.00           N  
ATOM   2668  CA  THR B1739      55.421  48.095  60.770  1.00  0.00           C  
ATOM   2669  C   THR B1739      54.631  47.136  61.644  1.00  0.00           C  
ATOM   2670  O   THR B1739      54.640  47.247  62.868  1.00  0.00           O  
ATOM   2671  CB  THR B1739      54.809  49.511  60.855  1.00  0.00           C  
ATOM   2672  OG1 THR B1739      53.389  49.401  60.982  1.00  0.00           O  
ATOM   2673  CG2 THR B1739      55.130  50.328  59.584  1.00  0.00           C  
ATOM   2674  H   THR B1739      54.580  47.595  58.890  1.00  0.00           H  
ATOM   2675  HG1 THR B1739      53.013  50.252  61.079  1.00  0.00           H  
ATOM   2676  N   ALA B1740      53.967  46.179  60.998  1.00  0.00           N  
ATOM   2677  CA  ALA B1740      53.123  45.189  61.675  1.00  0.00           C  
ATOM   2678  C   ALA B1740      53.796  43.849  61.887  1.00  0.00           C  
ATOM   2679  O   ALA B1740      54.568  43.399  61.037  1.00  0.00           O  
ATOM   2680  CB  ALA B1740      51.827  44.979  60.893  1.00  0.00           C  
ATOM   2681  H   ALA B1740      54.054  46.123  60.031  1.00  0.00           H  
ATOM   2682  N   ARG B1741      53.456  43.186  62.992  1.00  0.00           N  
ATOM   2683  CA  ARG B1741      54.048  41.891  63.288  1.00  0.00           C  
ATOM   2684  C   ARG B1741      53.386  40.904  62.364  1.00  0.00           C  
ATOM   2685  O   ARG B1741      52.351  40.321  62.691  1.00  0.00           O  
ATOM   2686  CB  ARG B1741      53.864  41.505  64.761  1.00  0.00           C  
ATOM   2687  CG  ARG B1741      54.931  40.516  65.265  1.00  0.00           C  
ATOM   2688  CD  ARG B1741      54.963  40.394  66.796  1.00  0.00           C  
ATOM   2689  NE  ARG B1741      55.932  39.387  67.231  1.00  0.00           N  
ATOM   2690  CZ  ARG B1741      55.690  38.078  67.272  1.00  0.00           C  
ATOM   2691  NH1 ARG B1741      54.498  37.600  66.913  1.00  0.00           N  
ATOM   2692  NH2 ARG B1741      56.652  37.236  67.632  1.00  0.00           N  
ATOM   2693  H   ARG B1741      52.800  43.573  63.604  1.00  0.00           H  
ATOM   2694 HE   ARG B1741      56.821  39.692  67.507  1.00  0.00           H  
ATOM   2695 HH11 ARG B1741      53.779  38.223  66.607  1.00  0.00           H  
ATOM   2696 HH12 ARG B1741      54.322  36.615  66.943  1.00  0.00           H  
ATOM   2697 HH21 ARG B1741      56.462  36.247  67.654  1.00  0.00           H  
ATOM   2698 HH22 ARG B1741      57.557  37.574  67.862  1.00  0.00           H  
ATOM   2699  N   VAL B1742      53.967  40.805  61.173  1.00  0.00           N  
ATOM   2700  CA  VAL B1742      53.494  39.939  60.105  1.00  0.00           C  
ATOM   2701  C   VAL B1742      54.357  38.682  59.972  1.00  0.00           C  
ATOM   2702  O   VAL B1742      55.575  38.731  60.204  1.00  0.00           O  
ATOM   2703  CB  VAL B1742      53.491  40.703  58.736  1.00  0.00           C  
ATOM   2704  CG1 VAL B1742      52.750  42.034  58.860  1.00  0.00           C  
ATOM   2705  CG2 VAL B1742      54.906  40.932  58.225  1.00  0.00           C  
ATOM   2706  H   VAL B1742      54.776  41.332  61.006  1.00  0.00           H  
ATOM   2707  N   LEU B1743      53.721  37.560  59.617  1.00  0.00           N  
ATOM   2708  CA  LEU B1743      54.424  36.283  59.430  1.00  0.00           C  
ATOM   2709  C   LEU B1743      55.426  36.392  58.283  1.00  0.00           C  
ATOM   2710  O   LEU B1743      55.320  37.277  57.423  1.00  0.00           O  
ATOM   2711  CB  LEU B1743      53.457  35.132  59.092  1.00  0.00           C  
ATOM   2712  CG  LEU B1743      52.295  34.692  59.980  1.00  0.00           C  
ATOM   2713  CD1 LEU B1743      51.115  35.647  59.803  1.00  0.00           C  
ATOM   2714  CD2 LEU B1743      51.891  33.279  59.596  1.00  0.00           C  
ATOM   2715  H   LEU B1743      52.756  37.601  59.456  1.00  0.00           H  
ATOM   2716  N   ARG B1744      56.418  35.506  58.282  1.00  0.00           N  
ATOM   2717  CA  ARG B1744      57.391  35.515  57.205  1.00  0.00           C  
ATOM   2718  C   ARG B1744      56.632  34.900  56.037  1.00  0.00           C  
ATOM   2719  O   ARG B1744      56.289  33.717  56.080  1.00  0.00           O  
ATOM   2720  CB  ARG B1744      58.647  34.690  57.553  1.00  0.00           C  
ATOM   2721  CG  ARG B1744      59.650  34.561  56.372  1.00  0.00           C  
ATOM   2722  CD  ARG B1744      61.085  35.016  56.697  1.00  0.00           C  
ATOM   2723  NE  ARG B1744      61.789  35.538  55.514  1.00  0.00           N  
ATOM   2724  CZ  ARG B1744      62.723  36.499  55.545  1.00  0.00           C  
ATOM   2725  NH1 ARG B1744      63.097  37.057  56.699  1.00  0.00           N  
ATOM   2726  NH2 ARG B1744      63.270  36.929  54.411  1.00  0.00           N  
ATOM   2727  H   ARG B1744      56.489  34.846  58.998  1.00  0.00           H  
ATOM   2728 HE   ARG B1744      61.562  35.153  54.641  1.00  0.00           H  
ATOM   2729 HH11 ARG B1744      62.678  36.755  57.556  1.00  0.00           H  
ATOM   2730 HH12 ARG B1744      63.796  37.768  56.706  1.00  0.00           H  
ATOM   2731 HH21 ARG B1744      63.973  37.637  54.431  1.00  0.00           H  
ATOM   2732 HH22 ARG B1744      62.992  36.524  53.538  1.00  0.00           H  
ATOM   2733  N   ASN B1745      56.285  35.731  55.052  1.00  0.00           N  
ATOM   2734  CA  ASN B1745      55.545  35.265  53.878  1.00  0.00           C  
ATOM   2735  C   ASN B1745      56.431  34.604  52.832  1.00  0.00           C  
ATOM   2736  O   ASN B1745      56.864  35.208  51.848  1.00  0.00           O  
ATOM   2737  CB  ASN B1745      54.710  36.381  53.246  1.00  0.00           C  
ATOM   2738  CG  ASN B1745      53.921  35.896  52.051  1.00  0.00           C  
ATOM   2739  OD1 ASN B1745      53.746  34.689  51.860  1.00  0.00           O  
ATOM   2740  ND2 ASN B1745      53.461  36.830  51.232  1.00  0.00           N  
ATOM   2741  H   ASN B1745      56.525  36.681  55.127  1.00  0.00           H  
ATOM   2742 HD21 ASN B1745      53.660  37.773  51.433  1.00  0.00           H  
ATOM   2743 HD22 ASN B1745      52.947  36.539  50.475  1.00  0.00           H  
ATOM   2744  N   GLU B1746      56.607  33.314  53.032  1.00  0.00           N  
ATOM   2745  CA  GLU B1746      57.413  32.506  52.171  1.00  0.00           C  
ATOM   2746  C   GLU B1746      56.628  32.172  50.910  1.00  0.00           C  
ATOM   2747  O   GLU B1746      56.943  31.195  50.250  1.00  0.00           O  
ATOM   2748  CB  GLU B1746      57.771  31.224  52.932  1.00  0.00           C  
ATOM   2749  CG  GLU B1746      58.928  30.407  52.351  1.00  0.00           C  
ATOM   2750  CD  GLU B1746      59.311  29.222  53.237  1.00  0.00           C  
ATOM   2751  OE1 GLU B1746      59.463  29.436  54.473  1.00  0.00           O  
ATOM   2752  OE2 GLU B1746      59.463  28.089  52.696  1.00  0.00           O  
ATOM   2753  H   GLU B1746      56.166  32.892  53.805  1.00  0.00           H  
ATOM   2754  N   HIS B1747      55.622  32.959  50.532  1.00  0.00           N  
ATOM   2755  CA  HIS B1747      54.884  32.560  49.337  1.00  0.00           C  
ATOM   2756  C   HIS B1747      54.476  33.517  48.230  1.00  0.00           C  
ATOM   2757  O   HIS B1747      54.719  33.219  47.063  1.00  0.00           O  
ATOM   2758  CB  HIS B1747      53.676  31.713  49.728  1.00  0.00           C  
ATOM   2759  CG  HIS B1747      54.014  30.317  50.154  1.00  0.00           C  
ATOM   2760  ND1 HIS B1747      53.843  29.888  51.461  1.00  0.00           N  
ATOM   2761  CD2 HIS B1747      54.651  29.298  49.469  1.00  0.00           C  
ATOM   2762  CE1 HIS B1747      54.335  28.656  51.559  1.00  0.00           C  
ATOM   2763  NE2 HIS B1747      54.844  28.290  50.375  1.00  0.00           N  
ATOM   2764  H   HIS B1747      55.397  33.777  51.013  1.00  0.00           H  
ATOM   2765  HD1 HIS B1747      53.151  30.189  52.012  1.00  0.00           H  
ATOM   2766  HE2 HIS B1747      55.252  27.437  50.200  1.00  0.00           H  
ATOM   2767  N   SER B1748      53.823  34.618  48.582  1.00  0.00           N  
ATOM   2768  CA  SER B1748      53.330  35.573  47.599  1.00  0.00           C  
ATOM   2769  C   SER B1748      54.088  35.704  46.289  1.00  0.00           C  
ATOM   2770  O   SER B1748      55.290  35.897  46.290  1.00  0.00           O  
ATOM   2771  CB  SER B1748      53.227  36.946  48.215  1.00  0.00           C  
ATOM   2772  OG  SER B1748      52.917  37.897  47.215  1.00  0.00           O  
ATOM   2773  H   SER B1748      53.679  34.792  49.530  1.00  0.00           H  
ATOM   2774 HG   SER B1748      52.835  38.782  47.615  1.00  0.00           H  
ATOM   2775  N   THR B1749      53.378  35.660  45.168  1.00  0.00           N  
ATOM   2776  CA  THR B1749      54.039  35.810  43.881  1.00  0.00           C  
ATOM   2777  C   THR B1749      54.211  37.281  43.568  1.00  0.00           C  
ATOM   2778  O   THR B1749      54.771  37.626  42.536  1.00  0.00           O  
ATOM   2779  CB  THR B1749      53.238  35.204  42.702  1.00  0.00           C  
ATOM   2780  OG1 THR B1749      51.859  35.590  42.802  1.00  0.00           O  
ATOM   2781  CG2 THR B1749      53.371  33.697  42.658  1.00  0.00           C  
ATOM   2782  H   THR B1749      52.417  35.518  45.197  1.00  0.00           H  
ATOM   2783  HG1 THR B1749      51.370  35.200  42.064  1.00  0.00           H  
ATOM   2784  N   GLN B1750      53.706  38.168  44.415  1.00  0.00           N  
ATOM   2785  CA  GLN B1750      53.851  39.575  44.090  1.00  0.00           C  
ATOM   2786  C   GLN B1750      53.893  40.565  45.231  1.00  0.00           C  
ATOM   2787  O   GLN B1750      53.214  40.408  46.254  1.00  0.00           O  
ATOM   2788  CB  GLN B1750      52.788  39.995  43.090  1.00  0.00           C  
ATOM   2789  CG  GLN B1750      51.386  39.677  43.529  1.00  0.00           C  
ATOM   2790  CD  GLN B1750      50.371  40.133  42.516  1.00  0.00           C  
ATOM   2791  OE1 GLN B1750      49.410  40.831  42.848  1.00  0.00           O  
ATOM   2792  NE2 GLN B1750      50.586  39.760  41.260  1.00  0.00           N  
ATOM   2793  H   GLN B1750      53.254  37.886  45.239  1.00  0.00           H  
ATOM   2794 HE21 GLN B1750      51.372  39.219  41.046  1.00  0.00           H  
ATOM   2795 HE22 GLN B1750      49.936  40.050  40.592  1.00  0.00           H  
ATOM   2796  N   ARG B1751      54.681  41.614  45.016  1.00  0.00           N  
ATOM   2797  CA  ARG B1751      54.871  42.657  45.993  1.00  0.00           C  
ATOM   2798  C   ARG B1751      53.634  43.541  46.124  1.00  0.00           C  
ATOM   2799  O   ARG B1751      53.468  44.502  45.370  1.00  0.00           O  
ATOM   2800  CB  ARG B1751      56.067  43.467  45.581  1.00  0.00           C  
ATOM   2801  CG  ARG B1751      56.355  44.605  46.487  1.00  0.00           C  
ATOM   2802  CD  ARG B1751      57.348  45.512  45.803  1.00  0.00           C  
ATOM   2803  NE  ARG B1751      58.573  44.794  45.465  1.00  0.00           N  
ATOM   2804  CZ  ARG B1751      59.785  45.199  45.818  1.00  0.00           C  
ATOM   2805  NH1 ARG B1751      59.935  46.320  46.515  1.00  0.00           N  
ATOM   2806  NH2 ARG B1751      60.844  44.469  45.500  1.00  0.00           N  
ATOM   2807  H   ARG B1751      55.147  41.681  44.159  1.00  0.00           H  
ATOM   2808 HE   ARG B1751      58.499  43.962  44.951  1.00  0.00           H  
ATOM   2809 HH11 ARG B1751      59.130  46.863  46.769  1.00  0.00           H  
ATOM   2810 HH12 ARG B1751      60.846  46.631  46.779  1.00  0.00           H  
ATOM   2811 HH21 ARG B1751      61.759  44.779  45.768  1.00  0.00           H  
ATOM   2812 HH22 ARG B1751      60.732  43.617  44.997  1.00  0.00           H  
ATOM   2813  N   LEU B1752      52.775  43.204  47.085  1.00  0.00           N  
ATOM   2814  CA  LEU B1752      51.527  43.930  47.355  1.00  0.00           C  
ATOM   2815  C   LEU B1752      51.757  45.275  48.053  1.00  0.00           C  
ATOM   2816  O   LEU B1752      51.236  45.500  49.155  1.00  0.00           O  
ATOM   2817  CB  LEU B1752      50.591  43.073  48.219  1.00  0.00           C  
ATOM   2818  CG  LEU B1752      50.190  41.702  47.686  1.00  0.00           C  
ATOM   2819  CD1 LEU B1752      49.336  40.990  48.675  1.00  0.00           C  
ATOM   2820  CD2 LEU B1752      49.432  41.882  46.413  1.00  0.00           C  
ATOM   2821  H   LEU B1752      52.979  42.414  47.626  1.00  0.00           H  
ATOM   2822  N   ALA B1753      52.500  46.169  47.392  1.00  0.00           N  
ATOM   2823  CA  ALA B1753      52.828  47.497  47.921  1.00  0.00           C  
ATOM   2824  C   ALA B1753      52.622  48.597  46.885  1.00  0.00           C  
ATOM   2825  O   ALA B1753      52.477  48.311  45.696  1.00  0.00           O  
ATOM   2826  CB  ALA B1753      54.267  47.514  48.400  1.00  0.00           C  
ATOM   2827  H   ALA B1753      52.823  45.944  46.490  1.00  0.00           H  
ATOM   2828  N   TYR B1757      52.634  49.842  47.367  1.00  0.00           N  
ATOM   2829  CA  TYR B1757      52.455  51.076  46.579  1.00  0.00           C  
ATOM   2830  C   TYR B1757      53.800  51.733  46.298  1.00  0.00           C  
ATOM   2831  O   TYR B1757      54.764  51.465  47.006  1.00  0.00           O  
ATOM   2832  CB  TYR B1757      51.623  52.052  47.392  1.00  0.00           C  
ATOM   2833  CG  TYR B1757      51.230  53.302  46.662  1.00  0.00           C  
ATOM   2834  CD1 TYR B1757      50.200  53.277  45.745  1.00  0.00           C  
ATOM   2835  CD2 TYR B1757      51.815  54.527  46.952  1.00  0.00           C  
ATOM   2836  CE1 TYR B1757      49.738  54.444  45.134  1.00  0.00           C  
ATOM   2837  CE2 TYR B1757      51.366  55.699  46.343  1.00  0.00           C  
ATOM   2838  CZ  TYR B1757      50.315  55.647  45.435  1.00  0.00           C  
ATOM   2839  OH  TYR B1757      49.793  56.784  44.851  1.00  0.00           O  
ATOM   2840  H   TYR B1757      52.817  49.950  48.329  1.00  0.00           H  
ATOM   2841 HH   TYR B1757      50.275  57.551  45.154  1.00  0.00           H  
ATOM   2842  N   ARG B1758      53.861  52.677  45.362  1.00  0.00           N  
ATOM   2843  CA  ARG B1758      55.164  53.281  45.099  1.00  0.00           C  
ATOM   2844  C   ARG B1758      55.485  54.789  45.193  1.00  0.00           C  
ATOM   2845  O   ARG B1758      56.477  55.137  45.836  1.00  0.00           O  
ATOM   2846  CB  ARG B1758      55.769  52.729  43.800  1.00  0.00           C  
ATOM   2847  CG  ARG B1758      57.267  53.073  43.617  1.00  0.00           C  
ATOM   2848  CD  ARG B1758      57.737  52.974  42.165  1.00  0.00           C  
ATOM   2849  NE  ARG B1758      58.194  54.256  41.610  1.00  0.00           N  
ATOM   2850  CZ  ARG B1758      57.482  55.020  40.778  1.00  0.00           C  
ATOM   2851  NH1 ARG B1758      56.262  54.647  40.400  1.00  0.00           N  
ATOM   2852  NH2 ARG B1758      58.008  56.141  40.282  1.00  0.00           N  
ATOM   2853  H   ARG B1758      53.068  52.946  44.865  1.00  0.00           H  
ATOM   2854 HE   ARG B1758      59.084  54.571  41.868  1.00  0.00           H  
ATOM   2855 HH11 ARG B1758      55.871  53.793  40.737  1.00  0.00           H  
ATOM   2856 HH12 ARG B1758      55.735  55.227  39.775  1.00  0.00           H  
ATOM   2857 HH21 ARG B1758      57.479  56.709  39.656  1.00  0.00           H  
ATOM   2858 HH22 ARG B1758      58.944  56.403  40.528  1.00  0.00           H  
ATOM   2859  N   ASP B1759      54.690  55.702  44.639  1.00  0.00           N  
ATOM   2860  CA  ASP B1759      55.154  57.103  44.679  1.00  0.00           C  
ATOM   2861  C   ASP B1759      54.291  58.277  45.130  1.00  0.00           C  
ATOM   2862  O   ASP B1759      53.292  58.613  44.500  1.00  0.00           O  
ATOM   2863  CB  ASP B1759      55.821  57.405  43.322  1.00  0.00           C  
ATOM   2864  CG  ASP B1759      55.921  58.888  43.003  1.00  0.00           C  
ATOM   2865  OD1 ASP B1759      54.967  59.440  42.408  1.00  0.00           O  
ATOM   2866  OD2 ASP B1759      56.977  59.480  43.294  1.00  0.00           O  
ATOM   2867  H   ASP B1759      53.835  55.462  44.235  1.00  0.00           H  
ATOM   2868  N   PRO B1760      54.712  58.946  46.225  1.00  0.00           N  
ATOM   2869  CA  PRO B1760      53.939  60.104  46.689  1.00  0.00           C  
ATOM   2870  C   PRO B1760      54.464  61.360  45.968  1.00  0.00           C  
ATOM   2871  O   PRO B1760      53.688  62.269  45.653  1.00  0.00           O  
ATOM   2872  CB  PRO B1760      54.214  60.103  48.206  1.00  0.00           C  
ATOM   2873  CG  PRO B1760      55.573  59.521  48.316  1.00  0.00           C  
ATOM   2874  CD  PRO B1760      55.523  58.386  47.309  1.00  0.00           C  
ATOM   2875  N   GLU B1761      55.783  61.368  45.696  1.00  0.00           N  
ATOM   2876  CA  GLU B1761      56.547  62.423  44.969  1.00  0.00           C  
ATOM   2877  C   GLU B1761      58.018  61.953  44.907  1.00  0.00           C  
ATOM   2878  O   GLU B1761      58.765  62.261  43.970  1.00  0.00           O  
ATOM   2879  CB  GLU B1761      56.477  63.817  45.649  1.00  0.00           C  
ATOM   2880  CG  GLU B1761      56.323  65.005  44.645  1.00  0.00           C  
ATOM   2881  CD  GLU B1761      57.502  66.011  44.595  1.00  0.00           C  
ATOM   2882  OE1 GLU B1761      58.687  65.592  44.555  1.00  0.00           O  
ATOM   2883  OE2 GLU B1761      57.232  67.238  44.546  1.00  0.00           O  
ATOM   2884  H   GLU B1761      56.295  60.612  46.027  1.00  0.00           H  
ATOM   2885  N   THR B1765      58.387  61.155  45.911  1.00  0.00           N  
ATOM   2886  CA  THR B1765      59.727  60.589  46.069  1.00  0.00           C  
ATOM   2887  C   THR B1765      59.937  59.367  45.186  1.00  0.00           C  
ATOM   2888  O   THR B1765      60.762  59.369  44.276  1.00  0.00           O  
ATOM   2889  CB  THR B1765      59.940  60.104  47.531  1.00  0.00           C  
ATOM   2890  OG1 THR B1765      58.862  59.224  47.902  1.00  0.00           O  
ATOM   2891  CG2 THR B1765      59.991  61.283  48.506  1.00  0.00           C  
ATOM   2892  H   THR B1765      57.741  60.971  46.610  1.00  0.00           H  
ATOM   2893  HG1 THR B1765      58.997  58.927  48.820  1.00  0.00           H  
ATOM   2894  N   GLY B1767      59.156  58.332  45.472  1.00  0.00           N  
ATOM   2895  CA  GLY B1767      59.257  57.073  44.767  1.00  0.00           C  
ATOM   2896  C   GLY B1767      59.645  56.054  45.819  1.00  0.00           C  
ATOM   2897  O   GLY B1767      60.471  55.159  45.597  1.00  0.00           O  
ATOM   2898  H   GLY B1767      58.497  58.423  46.182  1.00  0.00           H  
ATOM   2899  N   LYS B1768      59.077  56.238  47.006  1.00  0.00           N  
ATOM   2900  CA  LYS B1768      59.334  55.359  48.128  1.00  0.00           C  
ATOM   2901  C   LYS B1768      58.302  54.221  48.211  1.00  0.00           C  
ATOM   2902  O   LYS B1768      57.117  54.457  48.454  1.00  0.00           O  
ATOM   2903  CB  LYS B1768      59.352  56.189  49.424  1.00  0.00           C  
ATOM   2904  CG  LYS B1768      59.764  55.434  50.701  1.00  0.00           C  
ATOM   2905  CD  LYS B1768      61.196  54.882  50.633  1.00  0.00           C  
ATOM   2906  CE  LYS B1768      61.534  53.961  51.828  1.00  0.00           C  
ATOM   2907  NZ  LYS B1768      60.589  52.806  52.032  1.00  0.00           N  
ATOM   2908  H   LYS B1768      58.438  56.962  47.121  1.00  0.00           H  
ATOM   2909  HZ1 LYS B1768      59.693  53.153  52.429  1.00  0.00           H  
ATOM   2910  HZ2 LYS B1768      60.405  52.350  51.113  1.00  0.00           H  
ATOM   2911  HZ3 LYS B1768      61.017  52.119  52.680  1.00  0.00           H  
ATOM   2912  N   TRP B1770      58.736  52.992  47.957  1.00  0.00           N  
ATOM   2913  CA  TRP B1770      57.822  51.868  48.052  1.00  0.00           C  
ATOM   2914  C   TRP B1770      57.419  51.739  49.516  1.00  0.00           C  
ATOM   2915  O   TRP B1770      58.263  51.734  50.407  1.00  0.00           O  
ATOM   2916  CB  TRP B1770      58.503  50.575  47.580  1.00  0.00           C  
ATOM   2917  CG  TRP B1770      58.051  50.061  46.214  1.00  0.00           C  
ATOM   2918  CD1 TRP B1770      56.763  49.934  45.758  1.00  0.00           C  
ATOM   2919  CD2 TRP B1770      58.899  49.634  45.132  1.00  0.00           C  
ATOM   2920  NE1 TRP B1770      56.756  49.471  44.465  1.00  0.00           N  
ATOM   2921  CE2 TRP B1770      58.047  49.277  44.054  1.00  0.00           C  
ATOM   2922  CE3 TRP B1770      60.292  49.525  44.968  1.00  0.00           C  
ATOM   2923  CZ2 TRP B1770      58.549  48.816  42.824  1.00  0.00           C  
ATOM   2924  CZ3 TRP B1770      60.799  49.062  43.734  1.00  0.00           C  
ATOM   2925  CH2 TRP B1770      59.922  48.718  42.681  1.00  0.00           C  
ATOM   2926  H   TRP B1770      59.668  52.847  47.713  1.00  0.00           H  
ATOM   2927  HE1 TRP B1770      55.950  49.296  43.934  1.00  0.00           H  
ATOM   2928  N   PHE B1771      56.128  51.681  49.776  1.00  0.00           N  
ATOM   2929  CA  PHE B1771      55.679  51.543  51.147  1.00  0.00           C  
ATOM   2930  C   PHE B1771      54.401  50.717  51.206  1.00  0.00           C  
ATOM   2931  O   PHE B1771      53.751  50.534  50.179  1.00  0.00           O  
ATOM   2932  CB  PHE B1771      55.481  52.921  51.785  1.00  0.00           C  
ATOM   2933  CG  PHE B1771      54.385  53.762  51.161  1.00  0.00           C  
ATOM   2934  CD1 PHE B1771      53.065  53.640  51.586  1.00  0.00           C  
ATOM   2935  CD2 PHE B1771      54.690  54.754  50.237  1.00  0.00           C  
ATOM   2936  CE1 PHE B1771      52.067  54.504  51.108  1.00  0.00           C  
ATOM   2937  CE2 PHE B1771      53.701  55.623  49.755  1.00  0.00           C  
ATOM   2938  CZ  PHE B1771      52.389  55.497  50.194  1.00  0.00           C  
ATOM   2939  H   PHE B1771      55.476  51.732  49.043  1.00  0.00           H  
ATOM   2940  N   VAL B1772      54.056  50.163  52.372  1.00  0.00           N  
ATOM   2941  CA  VAL B1772      52.824  49.370  52.466  1.00  0.00           C  
ATOM   2942  C   VAL B1772      51.715  50.137  53.169  1.00  0.00           C  
ATOM   2943  O   VAL B1772      51.794  50.431  54.358  1.00  0.00           O  
ATOM   2944  CB  VAL B1772      53.054  47.999  53.115  1.00  0.00           C  
ATOM   2945  CG1 VAL B1772      51.728  47.306  53.339  1.00  0.00           C  
ATOM   2946  CG2 VAL B1772      53.944  47.144  52.215  1.00  0.00           C  
ATOM   2947  H   VAL B1772      54.609  50.302  53.170  1.00  0.00           H  
ATOM   2948  N   PRO B1773      50.673  50.483  52.422  1.00  0.00           N  
ATOM   2949  CA  PRO B1773      49.512  51.229  52.885  1.00  0.00           C  
ATOM   2950  C   PRO B1773      48.782  50.621  54.049  1.00  0.00           C  
ATOM   2951  O   PRO B1773      48.661  49.407  54.151  1.00  0.00           O  
ATOM   2952  CB  PRO B1773      48.608  51.257  51.651  1.00  0.00           C  
ATOM   2953  CG  PRO B1773      49.581  51.083  50.496  1.00  0.00           C  
ATOM   2954  CD  PRO B1773      50.474  50.025  51.039  1.00  0.00           C  
ATOM   2955  N   TYR B1774      48.323  51.499  54.937  1.00  0.00           N  
ATOM   2956  CA  TYR B1774      47.509  51.152  56.110  1.00  0.00           C  
ATOM   2957  C   TYR B1774      46.061  51.191  55.616  1.00  0.00           C  
ATOM   2958  O   TYR B1774      45.746  51.883  54.642  1.00  0.00           O  
ATOM   2959  CB  TYR B1774      47.631  52.238  57.172  1.00  0.00           C  
ATOM   2960  CG  TYR B1774      48.839  52.152  58.055  1.00  0.00           C  
ATOM   2961  CD1 TYR B1774      49.802  51.162  57.875  1.00  0.00           C  
ATOM   2962  CD2 TYR B1774      49.002  53.054  59.103  1.00  0.00           C  
ATOM   2963  CE1 TYR B1774      50.884  51.075  58.715  1.00  0.00           C  
ATOM   2964  CE2 TYR B1774      50.080  52.975  59.952  1.00  0.00           C  
ATOM   2965  CZ  TYR B1774      51.020  51.984  59.753  1.00  0.00           C  
ATOM   2966  OH  TYR B1774      52.083  51.915  60.621  1.00  0.00           O  
ATOM   2967  H   TYR B1774      48.510  52.447  54.788  1.00  0.00           H  
ATOM   2968 HH   TYR B1774      52.638  51.212  60.352  1.00  0.00           H  
ATOM   2969  N   VAL B1775      45.152  50.538  56.322  1.00  0.00           N  
ATOM   2970  CA  VAL B1775      43.784  50.553  55.851  1.00  0.00           C  
ATOM   2971  C   VAL B1775      42.731  50.775  56.914  1.00  0.00           C  
ATOM   2972  O   VAL B1775      42.933  50.478  58.084  1.00  0.00           O  
ATOM   2973  CB  VAL B1775      43.457  49.255  55.043  1.00  0.00           C  
ATOM   2974  CG1 VAL B1775      44.227  48.049  55.586  1.00  0.00           C  
ATOM   2975  CG2 VAL B1775      41.968  48.964  55.088  1.00  0.00           C  
ATOM   2976  H   VAL B1775      45.383  50.063  57.158  1.00  0.00           H  
ATOM   2977  N   ILE B1776      41.649  51.425  56.521  1.00  0.00           N  
ATOM   2978  CA  ILE B1776      40.532  51.610  57.423  1.00  0.00           C  
ATOM   2979  C   ILE B1776      39.549  50.673  56.774  1.00  0.00           C  
ATOM   2980  O   ILE B1776      39.396  50.685  55.556  1.00  0.00           O  
ATOM   2981  CB  ILE B1776      40.008  53.016  57.399  1.00  0.00           C  
ATOM   2982  CG1 ILE B1776      41.079  53.942  57.965  1.00  0.00           C  
ATOM   2983  CG2 ILE B1776      38.697  53.100  58.162  1.00  0.00           C  
ATOM   2984  CD1 ILE B1776      41.681  53.469  59.267  1.00  0.00           C  
ATOM   2985  H   ILE B1776      41.602  51.756  55.602  1.00  0.00           H  
ATOM   2986  N   GLU B1777      38.923  49.823  57.566  1.00  0.00           N  
ATOM   2987  CA  GLU B1777      38.012  48.829  57.021  1.00  0.00           C  
ATOM   2988  C   GLU B1777      36.627  48.887  57.633  1.00  0.00           C  
ATOM   2989  O   GLU B1777      36.434  48.539  58.804  1.00  0.00           O  
ATOM   2990  CB  GLU B1777      38.617  47.446  57.247  1.00  0.00           C  
ATOM   2991  CG  GLU B1777      37.662  46.302  57.067  1.00  0.00           C  
ATOM   2992  CD  GLU B1777      38.150  45.024  57.739  1.00  0.00           C  
ATOM   2993  OE1 GLU B1777      38.074  44.922  58.981  1.00  0.00           O  
ATOM   2994  OE2 GLU B1777      38.586  44.101  57.022  1.00  0.00           O  
ATOM   2995  H   GLU B1777      39.064  49.877  58.545  1.00  0.00           H  
ATOM   2996  N   PRO B1778      35.629  49.285  56.836  1.00  0.00           N  
ATOM   2997  CA  PRO B1778      34.252  49.364  57.357  1.00  0.00           C  
ATOM   2998  C   PRO B1778      33.464  48.105  56.960  1.00  0.00           C  
ATOM   2999  O   PRO B1778      33.005  47.981  55.825  1.00  0.00           O  
ATOM   3000  CB  PRO B1778      33.701  50.623  56.675  1.00  0.00           C  
ATOM   3001  CG  PRO B1778      34.976  51.424  56.298  1.00  0.00           C  
ATOM   3002  CD  PRO B1778      35.934  50.373  55.890  1.00  0.00           C  
ATOM   3003  N   SER B1779      33.328  47.157  57.878  1.00  0.00           N  
ATOM   3004  CA  SER B1779      32.604  45.923  57.556  1.00  0.00           C  
ATOM   3005  C   SER B1779      31.192  45.864  58.118  1.00  0.00           C  
ATOM   3006  O   SER B1779      30.992  45.923  59.333  1.00  0.00           O  
ATOM   3007  CB  SER B1779      33.392  44.723  58.044  1.00  0.00           C  
ATOM   3008  OG  SER B1779      34.574  44.567  57.280  1.00  0.00           O  
ATOM   3009  H   SER B1779      33.708  47.283  58.782  1.00  0.00           H  
ATOM   3010 HG   SER B1779      35.035  43.828  57.610  1.00  0.00           H  
ATOM   3011  N   ALA B1782      30.202  45.780  57.247  1.00  0.00           N  
ATOM   3012  CA  ALA B1782      28.840  45.740  57.753  1.00  0.00           C  
ATOM   3013  C   ALA B1782      28.280  44.413  57.470  1.00  0.00           C  
ATOM   3014  O   ALA B1782      28.698  43.745  56.552  1.00  0.00           O  
ATOM   3015  CB  ALA B1782      27.957  46.802  57.109  1.00  0.00           C  
ATOM   3016  H   ALA B1782      30.391  45.762  56.289  1.00  0.00           H  
ATOM   3017  N   GLY B1783      27.323  44.011  58.267  1.00  0.00           N  
ATOM   3018  CA  GLY B1783      26.715  42.731  58.006  1.00  0.00           C  
ATOM   3019  C   GLY B1783      25.454  43.078  57.253  1.00  0.00           C  
ATOM   3020  O   GLY B1783      24.661  43.905  57.733  1.00  0.00           O  
ATOM   3021  H   GLY B1783      27.055  44.560  59.056  1.00  0.00           H  
ATOM   3022  N   VAL B1784      25.252  42.467  56.092  1.00  0.00           N  
ATOM   3023  CA  VAL B1784      24.072  42.754  55.316  1.00  0.00           C  
ATOM   3024  C   VAL B1784      22.831  42.249  56.043  1.00  0.00           C  
ATOM   3025  O   VAL B1784      21.813  42.978  56.173  1.00  0.00           O  
ATOM   3026  CB  VAL B1784      24.155  42.128  53.949  1.00  0.00           C  
ATOM   3027  CG1 VAL B1784      22.855  42.364  53.211  1.00  0.00           C  
ATOM   3028  CG2 VAL B1784      25.279  42.748  53.180  1.00  0.00           C  
ATOM   3029  H   VAL B1784      25.923  41.862  55.760  1.00  0.00           H  
ATOM   3030  N   ASP B1785      22.938  41.025  56.563  1.00  0.00           N  
ATOM   3031  CA  ASP B1785      21.837  40.394  57.287  1.00  0.00           C  
ATOM   3032  C   ASP B1785      21.423  41.138  58.568  1.00  0.00           C  
ATOM   3033  O   ASP B1785      20.226  41.325  58.827  1.00  0.00           O  
ATOM   3034  CB  ASP B1785      22.187  38.948  57.536  1.00  0.00           C  
ATOM   3035  CG  ASP B1785      22.545  38.256  56.258  1.00  0.00           C  
ATOM   3036  OD1 ASP B1785      23.705  38.448  55.799  1.00  0.00           O  
ATOM   3037  OD2 ASP B1785      21.646  37.603  55.671  1.00  0.00           O  
ATOM   3038  H   ASP B1785      23.778  40.539  56.451  1.00  0.00           H  
ATOM   3039  N   ARG B1786      22.396  41.636  59.322  1.00  0.00           N  
ATOM   3040  CA  ARG B1786      22.078  42.390  60.521  1.00  0.00           C  
ATOM   3041  C   ARG B1786      21.516  43.751  60.118  1.00  0.00           C  
ATOM   3042  O   ARG B1786      20.586  44.248  60.746  1.00  0.00           O  
ATOM   3043  CB  ARG B1786      23.299  42.534  61.428  1.00  0.00           C  
ATOM   3044  CG  ARG B1786      23.609  41.280  62.227  1.00  0.00           C  
ATOM   3045  CD  ARG B1786      24.714  41.529  63.244  1.00  0.00           C  
ATOM   3046  NE  ARG B1786      25.415  40.304  63.640  1.00  0.00           N  
ATOM   3047  CZ  ARG B1786      26.594  40.279  64.256  1.00  0.00           C  
ATOM   3048  NH1 ARG B1786      27.220  41.414  64.562  1.00  0.00           N  
ATOM   3049  NH2 ARG B1786      27.138  39.115  64.585  1.00  0.00           N  
ATOM   3050  H   ARG B1786      23.330  41.489  59.068  1.00  0.00           H  
ATOM   3051 HE   ARG B1786      24.984  39.448  63.442  1.00  0.00           H  
ATOM   3052 HH11 ARG B1786      26.801  42.294  64.329  1.00  0.00           H  
ATOM   3053 HH12 ARG B1786      28.105  41.391  65.024  1.00  0.00           H  
ATOM   3054 HH21 ARG B1786      28.027  39.095  65.048  1.00  0.00           H  
ATOM   3055 HH22 ARG B1786      26.667  38.262  64.371  1.00  0.00           H  
ATOM   3056  N   GLY B1787      22.048  44.336  59.052  1.00  0.00           N  
ATOM   3057  CA  GLY B1787      21.542  45.618  58.604  1.00  0.00           C  
ATOM   3058  C   GLY B1787      20.053  45.450  58.394  1.00  0.00           C  
ATOM   3059  O   GLY B1787      19.259  46.330  58.744  1.00  0.00           O  
ATOM   3060  H   GLY B1787      22.779  43.915  58.566  1.00  0.00           H  
ATOM   3061  N   VAL B1788      19.669  44.270  57.908  1.00  0.00           N  
ATOM   3062  CA  VAL B1788      18.264  43.985  57.660  1.00  0.00           C  
ATOM   3063  C   VAL B1788      17.510  43.847  58.975  1.00  0.00           C  
ATOM   3064  O   VAL B1788      16.456  44.449  59.139  1.00  0.00           O  
ATOM   3065  CB  VAL B1788      18.060  42.734  56.754  1.00  0.00           C  
ATOM   3066  CG1 VAL B1788      16.595  42.548  56.448  1.00  0.00           C  
ATOM   3067  CG2 VAL B1788      18.833  42.890  55.454  1.00  0.00           C  
ATOM   3068  H   VAL B1788      20.338  43.599  57.683  1.00  0.00           H  
ATOM   3069  N   LEU B1789      18.078  43.101  59.919  1.00  0.00           N  
ATOM   3070  CA  LEU B1789      17.469  42.899  61.235  1.00  0.00           C  
ATOM   3071  C   LEU B1789      17.199  44.273  61.840  1.00  0.00           C  
ATOM   3072  O   LEU B1789      16.102  44.551  62.339  1.00  0.00           O  
ATOM   3073  CB  LEU B1789      18.430  42.141  62.148  1.00  0.00           C  
ATOM   3074  CG  LEU B1789      17.930  40.886  62.866  1.00  0.00           C  
ATOM   3075  CD1 LEU B1789      18.914  40.526  63.981  1.00  0.00           C  
ATOM   3076  CD2 LEU B1789      16.537  41.092  63.449  1.00  0.00           C  
ATOM   3077  H   LEU B1789      18.929  42.668  59.722  1.00  0.00           H  
ATOM   3078  N   ALA B1790      18.208  45.134  61.762  1.00  0.00           N  
ATOM   3079  CA  ALA B1790      18.125  46.489  62.281  1.00  0.00           C  
ATOM   3080  C   ALA B1790      16.909  47.145  61.656  1.00  0.00           C  
ATOM   3081  O   ALA B1790      15.884  47.285  62.315  1.00  0.00           O  
ATOM   3082  CB  ALA B1790      19.405  47.266  61.934  1.00  0.00           C  
ATOM   3083  H   ALA B1790      19.014  44.855  61.315  1.00  0.00           H  
ATOM   3084  N   LEU B1791      17.005  47.419  60.352  1.00  0.00           N  
ATOM   3085  CA  LEU B1791      15.935  48.063  59.559  1.00  0.00           C  
ATOM   3086  C   LEU B1791      14.512  47.587  59.829  1.00  0.00           C  
ATOM   3087  O   LEU B1791      13.580  48.397  59.794  1.00  0.00           O  
ATOM   3088  CB  LEU B1791      16.212  47.943  58.053  1.00  0.00           C  
ATOM   3089  CG  LEU B1791      17.317  48.864  57.531  1.00  0.00           C  
ATOM   3090  CD1 LEU B1791      17.805  48.371  56.176  1.00  0.00           C  
ATOM   3091  CD2 LEU B1791      16.790  50.292  57.443  1.00  0.00           C  
ATOM   3092  H   LEU B1791      17.832  47.162  59.878  1.00  0.00           H  
ATOM   3093  N   LEU B1792      14.355  46.280  60.063  1.00  0.00           N  
ATOM   3094  CA  LEU B1792      13.051  45.679  60.335  1.00  0.00           C  
ATOM   3095  C   LEU B1792      12.665  45.964  61.749  1.00  0.00           C  
ATOM   3096  O   LEU B1792      11.558  46.434  61.970  1.00  0.00           O  
ATOM   3097  CB  LEU B1792      13.051  44.171  60.061  1.00  0.00           C  
ATOM   3098  CG  LEU B1792      12.961  43.873  58.563  1.00  0.00           C  
ATOM   3099  CD1 LEU B1792      13.045  42.393  58.258  1.00  0.00           C  
ATOM   3100  CD2 LEU B1792      11.661  44.480  58.072  1.00  0.00           C  
ATOM   3101  H   LEU B1792      15.155  45.700  60.037  1.00  0.00           H  
ATOM   3102  N   ALA B1793      13.589  45.728  62.688  1.00  0.00           N  
ATOM   3103  CA  ALA B1793      13.359  45.984  64.114  1.00  0.00           C  
ATOM   3104  C   ALA B1793      12.964  47.414  64.264  1.00  0.00           C  
ATOM   3105  O   ALA B1793      11.888  47.698  64.748  1.00  0.00           O  
ATOM   3106  CB  ALA B1793      14.595  45.744  64.911  1.00  0.00           C  
ATOM   3107  H   ALA B1793      14.457  45.377  62.414  1.00  0.00           H  
ATOM   3108  N   GLU B1794      13.809  48.311  63.776  1.00  0.00           N  
ATOM   3109  CA  GLU B1794      13.547  49.746  63.845  1.00  0.00           C  
ATOM   3110  C   GLU B1794      12.186  50.172  63.257  1.00  0.00           C  
ATOM   3111  O   GLU B1794      11.450  50.967  63.856  1.00  0.00           O  
ATOM   3112  CB  GLU B1794      14.671  50.518  63.143  1.00  0.00           C  
ATOM   3113  CG  GLU B1794      14.519  52.048  63.136  1.00  0.00           C  
ATOM   3114  CD  GLU B1794      14.793  52.728  64.491  1.00  0.00           C  
ATOM   3115  OE1 GLU B1794      15.836  52.451  65.117  1.00  0.00           O  
ATOM   3116  OE2 GLU B1794      13.978  53.585  64.908  1.00  0.00           O  
ATOM   3117  H   GLU B1794      14.633  48.002  63.379  1.00  0.00           H  
ATOM   3118  N   ALA B1795      11.828  49.604  62.111  1.00  0.00           N  
ATOM   3119  CA  ALA B1795      10.587  49.969  61.429  1.00  0.00           C  
ATOM   3120  C   ALA B1795       9.308  49.324  61.907  1.00  0.00           C  
ATOM   3121  O   ALA B1795       8.239  49.882  61.735  1.00  0.00           O  
ATOM   3122  CB  ALA B1795      10.736  49.741  59.932  1.00  0.00           C  
ATOM   3123  H   ALA B1795      12.418  48.930  61.709  1.00  0.00           H  
ATOM   3124  N   PHE B1796       9.395  48.099  62.382  1.00  0.00           N  
ATOM   3125  CA  PHE B1796       8.208  47.407  62.844  1.00  0.00           C  
ATOM   3126  C   PHE B1796       7.556  48.204  63.963  1.00  0.00           C  
ATOM   3127  O   PHE B1796       8.043  48.172  65.093  1.00  0.00           O  
ATOM   3128  CB  PHE B1796       8.607  46.016  63.351  1.00  0.00           C  
ATOM   3129  CG  PHE B1796       7.501  45.263  64.012  1.00  0.00           C  
ATOM   3130  CD1 PHE B1796       7.178  45.487  65.344  1.00  0.00           C  
ATOM   3131  CD2 PHE B1796       6.782  44.322  63.302  1.00  0.00           C  
ATOM   3132  CE1 PHE B1796       6.158  44.787  65.952  1.00  0.00           C  
ATOM   3133  CE2 PHE B1796       5.757  43.612  63.908  1.00  0.00           C  
ATOM   3134  CZ  PHE B1796       5.443  43.849  65.233  1.00  0.00           C  
ATOM   3135  H   PHE B1796      10.273  47.681  62.471  1.00  0.00           H  
ATOM   3136  N   THR B1797       6.518  48.976  63.651  1.00  0.00           N  
ATOM   3137  CA  THR B1797       5.802  49.731  64.697  1.00  0.00           C  
ATOM   3138  C   THR B1797       4.433  49.075  64.793  1.00  0.00           C  
ATOM   3139  O   THR B1797       4.020  48.430  63.839  1.00  0.00           O  
ATOM   3140  CB  THR B1797       5.619  51.251  64.389  1.00  0.00           C  
ATOM   3141  OG1 THR B1797       4.604  51.429  63.391  1.00  0.00           O  
ATOM   3142  CG2 THR B1797       6.955  51.903  63.955  1.00  0.00           C  
ATOM   3143  H   THR B1797       6.234  49.064  62.718  1.00  0.00           H  
ATOM   3144  HG1 THR B1797       4.508  52.361  63.201  1.00  0.00           H  
ATOM   3145  N   ARG B1798       3.744  49.163  65.932  1.00  0.00           N  
ATOM   3146  CA  ARG B1798       2.421  48.533  66.024  1.00  0.00           C  
ATOM   3147  C   ARG B1798       1.388  49.378  66.684  1.00  0.00           C  
ATOM   3148  O   ARG B1798       0.811  49.037  67.704  1.00  0.00           O  
ATOM   3149  CB  ARG B1798       2.465  47.149  66.653  1.00  0.00           C  
ATOM   3150  CG  ARG B1798       3.082  47.089  68.046  1.00  0.00           C  
ATOM   3151  CD  ARG B1798       3.348  45.633  68.357  1.00  0.00           C  
ATOM   3152  NE  ARG B1798       2.182  44.839  68.017  1.00  0.00           N  
ATOM   3153  CZ  ARG B1798       2.187  43.522  67.958  1.00  0.00           C  
ATOM   3154  NH1 ARG B1798       3.303  42.852  68.209  1.00  0.00           N  
ATOM   3155  NH2 ARG B1798       1.061  42.883  67.684  1.00  0.00           N  
ATOM   3156  H   ARG B1798       4.121  49.644  66.694  1.00  0.00           H  
ATOM   3157 HE   ARG B1798       1.342  45.305  67.821  1.00  0.00           H  
ATOM   3158 HH11 ARG B1798       4.129  43.345  68.441  1.00  0.00           H  
ATOM   3159 HH12 ARG B1798       3.304  41.852  68.163  1.00  0.00           H  
ATOM   3160 HH21 ARG B1798       1.050  41.884  67.630  1.00  0.00           H  
ATOM   3161 HH22 ARG B1798       0.219  43.399  67.514  1.00  0.00           H  
ATOM   3162  N   GLU B1799       1.166  50.506  66.055  1.00  0.00           N  
ATOM   3163  CA  GLU B1799       0.198  51.459  66.501  1.00  0.00           C  
ATOM   3164  C   GLU B1799      -1.184  50.861  66.637  1.00  0.00           C  
ATOM   3165  O   GLU B1799      -1.516  49.814  66.053  1.00  0.00           O  
ATOM   3166  CB  GLU B1799       0.157  52.619  65.516  1.00  0.00           C  
ATOM   3167  CG  GLU B1799       0.083  52.201  64.049  1.00  0.00           C  
ATOM   3168  CD  GLU B1799       0.162  53.389  63.118  1.00  0.00           C  
ATOM   3169  OE1 GLU B1799       1.299  53.900  62.893  1.00  0.00           O  
ATOM   3170  OE2 GLU B1799      -0.923  53.810  62.632  1.00  0.00           O  
ATOM   3171  H   GLU B1799       1.668  50.677  65.232  1.00  0.00           H  
ATOM   3172  N   GLU B1800      -1.977  51.557  67.444  1.00  0.00           N  
ATOM   3173  CA  GLU B1800      -3.356  51.196  67.712  1.00  0.00           C  
ATOM   3174  C   GLU B1800      -4.252  52.060  66.835  1.00  0.00           C  
ATOM   3175  O   GLU B1800      -3.970  53.241  66.569  1.00  0.00           O  
ATOM   3176  CB  GLU B1800      -3.687  51.424  69.179  1.00  0.00           C  
ATOM   3177  CG  GLU B1800      -4.948  50.719  69.649  1.00  0.00           C  
ATOM   3178  CD  GLU B1800      -5.117  50.815  71.152  1.00  0.00           C  
ATOM   3179  OE1 GLU B1800      -5.409  51.939  71.645  1.00  0.00           O  
ATOM   3180  OE2 GLU B1800      -4.946  49.769  71.830  1.00  0.00           O  
ATOM   3181  H   GLU B1800      -1.627  52.356  67.862  1.00  0.00           H  
ATOM   3182  N   LEU B1801      -5.325  51.459  66.365  1.00  0.00           N  
ATOM   3183  CA  LEU B1801      -6.213  52.167  65.498  1.00  0.00           C  
ATOM   3184  C   LEU B1801      -7.227  52.921  66.287  1.00  0.00           C  
ATOM   3185  O   LEU B1801      -7.804  52.403  67.235  1.00  0.00           O  
ATOM   3186  CB  LEU B1801      -6.843  51.201  64.492  1.00  0.00           C  
ATOM   3187  CG  LEU B1801      -5.685  50.599  63.662  1.00  0.00           C  
ATOM   3188  CD1 LEU B1801      -6.128  49.532  62.658  1.00  0.00           C  
ATOM   3189  CD2 LEU B1801      -4.941  51.745  62.963  1.00  0.00           C  
ATOM   3190  H   LEU B1801      -5.530  50.568  66.642  1.00  0.00           H  
ATOM   3191  N   PRO B1802      -7.423  54.188  65.928  1.00  0.00           N  
ATOM   3192  CA  PRO B1802      -8.378  55.100  66.564  1.00  0.00           C  
ATOM   3193  C   PRO B1802      -9.847  54.691  66.300  1.00  0.00           C  
ATOM   3194  O   PRO B1802     -10.787  55.490  66.467  1.00  0.00           O  
ATOM   3195  CB  PRO B1802      -8.000  56.440  65.941  1.00  0.00           C  
ATOM   3196  CG  PRO B1802      -6.475  56.337  65.947  1.00  0.00           C  
ATOM   3197  CD  PRO B1802      -6.223  54.918  65.465  1.00  0.00           C  
ATOM   3198  N   ASN B1803     -10.024  53.434  65.889  1.00  0.00           N  
ATOM   3199  CA  ASN B1803     -11.333  52.858  65.583  1.00  0.00           C  
ATOM   3200  C   ASN B1803     -11.228  51.403  66.007  1.00  0.00           C  
ATOM   3201  O   ASN B1803     -11.707  51.009  67.063  1.00  0.00           O  
ATOM   3202  CB  ASN B1803     -11.639  52.900  64.059  1.00  0.00           C  
ATOM   3203  CG  ASN B1803     -10.859  54.005  63.300  1.00  0.00           C  
ATOM   3204  OD1 ASN B1803     -11.412  55.070  62.987  1.00  0.00           O  
ATOM   3205  ND2 ASN B1803      -9.585  53.724  62.961  1.00  0.00           N  
ATOM   3206  H   ASN B1803      -9.276  52.838  65.855  1.00  0.00           H  
ATOM   3207 HD21 ASN B1803      -9.213  52.858  63.184  1.00  0.00           H  
ATOM   3208 HD22 ASN B1803      -9.100  54.421  62.475  1.00  0.00           H  
ATOM   3209  N   GLY B1804     -10.547  50.623  65.172  1.00  0.00           N  
ATOM   3210  CA  GLY B1804     -10.371  49.216  65.447  1.00  0.00           C  
ATOM   3211  C   GLY B1804      -9.457  48.931  66.622  1.00  0.00           C  
ATOM   3212  O   GLY B1804      -9.376  49.706  67.580  1.00  0.00           O  
ATOM   3213  H   GLY B1804     -10.147  51.002  64.377  1.00  0.00           H  
ATOM   3214  N   GLU B1805      -8.784  47.791  66.540  1.00  0.00           N  
ATOM   3215  CA  GLU B1805      -7.863  47.341  67.572  1.00  0.00           C  
ATOM   3216  C   GLU B1805      -6.489  47.912  67.201  1.00  0.00           C  
ATOM   3217  O   GLU B1805      -6.304  49.130  67.236  1.00  0.00           O  
ATOM   3218  CB  GLU B1805      -7.842  45.798  67.638  1.00  0.00           C  
ATOM   3219  CG  GLU B1805      -9.148  45.077  67.211  1.00  0.00           C  
ATOM   3220  CD  GLU B1805      -9.423  45.148  65.688  1.00  0.00           C  
ATOM   3221  OE1 GLU B1805      -8.441  45.214  64.915  1.00  0.00           O  
ATOM   3222  OE2 GLU B1805     -10.609  45.166  65.256  1.00  0.00           O  
ATOM   3223  H   GLU B1805      -8.884  47.263  65.736  1.00  0.00           H  
ATOM   3224  N   GLU B1806      -5.560  47.057  66.768  1.00  0.00           N  
ATOM   3225  CA  GLU B1806      -4.207  47.499  66.390  1.00  0.00           C  
ATOM   3226  C   GLU B1806      -3.750  46.944  65.042  1.00  0.00           C  
ATOM   3227  O   GLU B1806      -4.303  45.967  64.516  1.00  0.00           O  
ATOM   3228  CB  GLU B1806      -3.171  47.079  67.451  1.00  0.00           C  
ATOM   3229  CG  GLU B1806      -2.718  45.587  67.346  1.00  0.00           C  
ATOM   3230  CD  GLU B1806      -1.215  45.392  67.567  1.00  0.00           C  
ATOM   3231  OE1 GLU B1806      -0.766  45.445  68.742  1.00  0.00           O  
ATOM   3232  OE2 GLU B1806      -0.489  45.189  66.559  1.00  0.00           O  
ATOM   3233  H   GLU B1806      -5.785  46.126  66.622  1.00  0.00           H  
ATOM   3234  N   ARG B1807      -2.699  47.551  64.520  1.00  0.00           N  
ATOM   3235  CA  ARG B1807      -2.141  47.123  63.269  1.00  0.00           C  
ATOM   3236  C   ARG B1807      -0.637  47.170  63.462  1.00  0.00           C  
ATOM   3237  O   ARG B1807      -0.125  47.918  64.299  1.00  0.00           O  
ATOM   3238  CB  ARG B1807      -2.576  48.080  62.170  1.00  0.00           C  
ATOM   3239  CG  ARG B1807      -2.069  49.480  62.376  1.00  0.00           C  
ATOM   3240  CD  ARG B1807      -2.481  50.377  61.259  1.00  0.00           C  
ATOM   3241  NE  ARG B1807      -1.433  51.335  60.925  1.00  0.00           N  
ATOM   3242  CZ  ARG B1807      -1.283  51.901  59.730  1.00  0.00           C  
ATOM   3243  NH1 ARG B1807      -2.125  51.607  58.753  1.00  0.00           N  
ATOM   3244  NH2 ARG B1807      -0.269  52.732  59.498  1.00  0.00           N  
ATOM   3245  H   ARG B1807      -2.270  48.296  64.999  1.00  0.00           H  
ATOM   3246 HE   ARG B1807      -0.790  51.568  61.624  1.00  0.00           H  
ATOM   3247 HH11 ARG B1807      -2.879  50.969  58.912  1.00  0.00           H  
ATOM   3248 HH12 ARG B1807      -2.021  52.037  57.854  1.00  0.00           H  
ATOM   3249 HH21 ARG B1807      -0.160  53.146  58.606  1.00  0.00           H  
ATOM   3250 HH22 ARG B1807       0.392  52.922  60.226  1.00  0.00           H  
ATOM   3251  N   ILE B1808       0.051  46.260  62.799  1.00  0.00           N  
ATOM   3252  CA  ILE B1808       1.500  46.224  62.846  1.00  0.00           C  
ATOM   3253  C   ILE B1808       1.890  46.929  61.560  1.00  0.00           C  
ATOM   3254  O   ILE B1808       1.359  46.581  60.516  1.00  0.00           O  
ATOM   3255  CB  ILE B1808       1.981  44.776  62.792  1.00  0.00           C  
ATOM   3256  CG1 ILE B1808       1.753  44.113  64.141  1.00  0.00           C  
ATOM   3257  CG2 ILE B1808       3.425  44.698  62.352  1.00  0.00           C  
ATOM   3258  CD1 ILE B1808       1.857  42.602  64.091  1.00  0.00           C  
ATOM   3259  H   ILE B1808      -0.415  45.601  62.247  1.00  0.00           H  
ATOM   3260  N   VAL B1809       2.737  47.946  61.617  1.00  0.00           N  
ATOM   3261  CA  VAL B1809       3.141  48.630  60.390  1.00  0.00           C  
ATOM   3262  C   VAL B1809       4.638  48.769  60.195  1.00  0.00           C  
ATOM   3263  O   VAL B1809       5.297  49.490  60.950  1.00  0.00           O  
ATOM   3264  CB  VAL B1809       2.538  50.014  60.291  1.00  0.00           C  
ATOM   3265  CG1 VAL B1809       3.052  50.728  59.075  1.00  0.00           C  
ATOM   3266  CG2 VAL B1809       1.074  49.898  60.218  1.00  0.00           C  
ATOM   3267  H   VAL B1809       3.065  48.242  62.455  1.00  0.00           H  
ATOM   3268  N   LEU B1810       5.193  48.046  59.223  1.00  0.00           N  
ATOM   3269  CA  LEU B1810       6.612  48.171  58.951  1.00  0.00           C  
ATOM   3270  C   LEU B1810       6.700  49.548  58.347  1.00  0.00           C  
ATOM   3271  O   LEU B1810       5.985  49.845  57.400  1.00  0.00           O  
ATOM   3272  CB  LEU B1810       7.059  47.168  57.915  1.00  0.00           C  
ATOM   3273  CG  LEU B1810       7.455  45.778  58.369  1.00  0.00           C  
ATOM   3274  CD1 LEU B1810       8.129  45.146  57.164  1.00  0.00           C  
ATOM   3275  CD2 LEU B1810       8.422  45.818  59.548  1.00  0.00           C  
ATOM   3276  H   LEU B1810       4.643  47.451  58.683  1.00  0.00           H  
ATOM   3277  N   LYS B1811       7.506  50.417  58.924  1.00  0.00           N  
ATOM   3278  CA  LYS B1811       7.603  51.741  58.379  1.00  0.00           C  
ATOM   3279  C   LYS B1811       9.010  51.926  57.858  1.00  0.00           C  
ATOM   3280  O   LYS B1811       9.817  52.633  58.458  1.00  0.00           O  
ATOM   3281  CB  LYS B1811       7.192  52.777  59.438  1.00  0.00           C  
ATOM   3282  CG  LYS B1811       5.667  52.903  59.597  1.00  0.00           C  
ATOM   3283  CD  LYS B1811       5.151  53.612  60.881  1.00  0.00           C  
ATOM   3284  CE  LYS B1811       5.709  55.027  61.089  1.00  0.00           C  
ATOM   3285  NZ  LYS B1811       4.904  55.773  62.110  1.00  0.00           N  
ATOM   3286  H   LYS B1811       8.002  50.179  59.736  1.00  0.00           H  
ATOM   3287  HZ1 LYS B1811       4.002  56.067  61.697  1.00  0.00           H  
ATOM   3288  HZ2 LYS B1811       4.743  55.165  62.931  1.00  0.00           H  
ATOM   3289  HZ3 LYS B1811       5.442  56.621  62.407  1.00  0.00           H  
ATOM   3290  N   LEU B1812       9.311  51.217  56.767  1.00  0.00           N  
ATOM   3291  CA  LEU B1812      10.624  51.252  56.116  1.00  0.00           C  
ATOM   3292  C   LEU B1812      10.800  52.536  55.316  1.00  0.00           C  
ATOM   3293  O   LEU B1812       9.798  53.152  54.934  1.00  0.00           O  
ATOM   3294  CB  LEU B1812      10.756  50.040  55.202  1.00  0.00           C  
ATOM   3295  CG  LEU B1812      10.392  48.750  55.932  1.00  0.00           C  
ATOM   3296  CD1 LEU B1812       9.337  47.941  55.179  1.00  0.00           C  
ATOM   3297  CD2 LEU B1812      11.652  47.953  56.166  1.00  0.00           C  
ATOM   3298  H   LEU B1812       8.617  50.663  56.368  1.00  0.00           H  
ATOM   3299  N   LYS B1813      12.052  52.993  55.155  1.00  0.00           N  
ATOM   3300  CA  LYS B1813      12.313  54.209  54.363  1.00  0.00           C  
ATOM   3301  C   LYS B1813      11.766  53.815  53.003  1.00  0.00           C  
ATOM   3302  O   LYS B1813      12.241  52.859  52.431  1.00  0.00           O  
ATOM   3303  CB  LYS B1813      13.820  54.517  54.282  1.00  0.00           C  
ATOM   3304  CG  LYS B1813      14.292  54.988  52.891  1.00  0.00           C  
ATOM   3305  CD  LYS B1813      15.668  55.622  52.932  1.00  0.00           C  
ATOM   3306  CE  LYS B1813      15.581  57.130  52.778  1.00  0.00           C  
ATOM   3307  NZ  LYS B1813      14.632  57.727  53.772  1.00  0.00           N  
ATOM   3308  H   LYS B1813      12.808  52.514  55.557  1.00  0.00           H  
ATOM   3309  HZ1 LYS B1813      13.649  57.509  53.505  1.00  0.00           H  
ATOM   3310  HZ2 LYS B1813      14.817  57.306  54.719  1.00  0.00           H  
ATOM   3311  HZ3 LYS B1813      14.762  58.750  53.830  1.00  0.00           H  
ATOM   3312  N   PRO B1814      10.692  54.464  52.531  1.00  0.00           N  
ATOM   3313  CA  PRO B1814       9.982  54.242  51.255  1.00  0.00           C  
ATOM   3314  C   PRO B1814      10.873  53.711  50.139  1.00  0.00           C  
ATOM   3315  O   PRO B1814      10.577  52.674  49.512  1.00  0.00           O  
ATOM   3316  CB  PRO B1814       9.429  55.624  50.915  1.00  0.00           C  
ATOM   3317  CG  PRO B1814       9.477  56.378  52.251  1.00  0.00           C  
ATOM   3318  CD  PRO B1814      10.767  55.894  52.836  1.00  0.00           C  
ATOM   3319  N   GLN B1815      11.996  54.393  49.951  1.00  0.00           N  
ATOM   3320  CA  GLN B1815      12.985  54.033  48.951  1.00  0.00           C  
ATOM   3321  C   GLN B1815      13.575  52.637  49.125  1.00  0.00           C  
ATOM   3322  O   GLN B1815      14.187  52.113  48.192  1.00  0.00           O  
ATOM   3323  CB  GLN B1815      14.119  55.053  48.957  1.00  0.00           C  
ATOM   3324  CG  GLN B1815      13.742  56.461  48.438  1.00  0.00           C  
ATOM   3325  CD  GLN B1815      13.074  57.340  49.491  1.00  0.00           C  
ATOM   3326  OE1 GLN B1815      12.749  56.869  50.584  1.00  0.00           O  
ATOM   3327  NE2 GLN B1815      12.857  58.617  49.164  1.00  0.00           N  
ATOM   3328  H   GLN B1815      12.159  55.160  50.517  1.00  0.00           H  
ATOM   3329 HE21 GLN B1815      13.115  58.953  48.271  1.00  0.00           H  
ATOM   3330 HE22 GLN B1815      12.420  59.193  49.820  1.00  0.00           H  
ATOM   3331  N   LEU B1816      13.437  52.063  50.311  1.00  0.00           N  
ATOM   3332  CA  LEU B1816      13.947  50.725  50.601  1.00  0.00           C  
ATOM   3333  C   LEU B1816      12.854  49.668  50.815  1.00  0.00           C  
ATOM   3334  O   LEU B1816      13.153  48.539  51.220  1.00  0.00           O  
ATOM   3335  CB  LEU B1816      14.813  50.733  51.851  1.00  0.00           C  
ATOM   3336  CG  LEU B1816      15.916  51.752  52.085  1.00  0.00           C  
ATOM   3337  CD1 LEU B1816      16.430  51.487  53.474  1.00  0.00           C  
ATOM   3338  CD2 LEU B1816      17.045  51.628  51.093  1.00  0.00           C  
ATOM   3339  H   LEU B1816      13.005  52.534  50.960  1.00  0.00           H  
ATOM   3340  N   ALA B1817      11.591  50.039  50.630  1.00  0.00           N  
ATOM   3341  CA  ALA B1817      10.489  49.091  50.808  1.00  0.00           C  
ATOM   3342  C   ALA B1817      10.481  47.999  49.742  1.00  0.00           C  
ATOM   3343  O   ALA B1817      10.832  48.244  48.587  1.00  0.00           O  
ATOM   3344  CB  ALA B1817       9.164  49.820  50.781  1.00  0.00           C  
ATOM   3345  H   ALA B1817      11.383  50.952  50.362  1.00  0.00           H  
ATOM   3346  N   PRO B1818      10.071  46.781  50.116  1.00  0.00           N  
ATOM   3347  CA  PRO B1818      10.077  45.773  49.059  1.00  0.00           C  
ATOM   3348  C   PRO B1818       9.209  46.202  47.868  1.00  0.00           C  
ATOM   3349  O   PRO B1818       9.578  45.980  46.715  1.00  0.00           O  
ATOM   3350  CB  PRO B1818       9.601  44.532  49.799  1.00  0.00           C  
ATOM   3351  CG  PRO B1818      10.457  44.647  51.082  1.00  0.00           C  
ATOM   3352  CD  PRO B1818      10.381  46.160  51.422  1.00  0.00           C  
ATOM   3353  N   ILE B1819       8.051  46.786  48.123  1.00  0.00           N  
ATOM   3354  CA  ILE B1819       7.285  47.290  46.991  1.00  0.00           C  
ATOM   3355  C   ILE B1819       7.078  48.740  47.311  1.00  0.00           C  
ATOM   3356  O   ILE B1819       6.946  49.084  48.492  1.00  0.00           O  
ATOM   3357  CB  ILE B1819       5.886  46.674  46.815  1.00  0.00           C  
ATOM   3358  CG1 ILE B1819       5.985  45.209  46.419  1.00  0.00           C  
ATOM   3359  CG2 ILE B1819       5.108  47.432  45.763  1.00  0.00           C  
ATOM   3360  CD1 ILE B1819       6.174  44.278  47.557  1.00  0.00           C  
ATOM   3361  H   ILE B1819       7.753  46.907  49.043  1.00  0.00           H  
ATOM   3362  N   LYS B1820       7.069  49.587  46.280  1.00  0.00           N  
ATOM   3363  CA  LYS B1820       6.847  51.020  46.471  1.00  0.00           C  
ATOM   3364  C   LYS B1820       5.342  51.266  46.372  1.00  0.00           C  
ATOM   3365  O   LYS B1820       4.704  51.724  47.339  1.00  0.00           O  
ATOM   3366  CB  LYS B1820       7.586  51.853  45.427  1.00  0.00           C  
ATOM   3367  CG  LYS B1820       9.071  51.642  45.415  1.00  0.00           C  
ATOM   3368  CD  LYS B1820       9.617  51.815  46.799  1.00  0.00           C  
ATOM   3369  CE  LYS B1820      11.095  52.063  46.723  1.00  0.00           C  
ATOM   3370  NZ  LYS B1820      11.826  50.841  46.346  1.00  0.00           N  
ATOM   3371  H   LYS B1820       7.237  49.245  45.374  1.00  0.00           H  
ATOM   3372  HZ1 LYS B1820      11.849  50.192  47.162  1.00  0.00           H  
ATOM   3373  HZ2 LYS B1820      11.333  50.378  45.555  1.00  0.00           H  
ATOM   3374  HZ3 LYS B1820      12.791  51.084  46.065  1.00  0.00           H  
ATOM   3375  N   VAL B1821       4.751  50.877  45.247  1.00  0.00           N  
ATOM   3376  CA  VAL B1821       3.322  51.079  45.059  1.00  0.00           C  
ATOM   3377  C   VAL B1821       2.640  49.748  44.797  1.00  0.00           C  
ATOM   3378  O   VAL B1821       3.199  48.890  44.123  1.00  0.00           O  
ATOM   3379  CB  VAL B1821       3.057  51.995  43.858  1.00  0.00           C  
ATOM   3380  CG1 VAL B1821       1.597  52.414  43.854  1.00  0.00           C  
ATOM   3381  CG2 VAL B1821       4.009  53.207  43.878  1.00  0.00           C  
ATOM   3382  H   VAL B1821       5.269  50.455  44.537  1.00  0.00           H  
ATOM   3383  N   ALA B1822       1.461  49.546  45.362  1.00  0.00           N  
ATOM   3384  CA  ALA B1822       0.722  48.313  45.130  1.00  0.00           C  
ATOM   3385  C   ALA B1822      -0.648  48.687  44.573  1.00  0.00           C  
ATOM   3386  O   ALA B1822      -1.479  49.350  45.225  1.00  0.00           O  
ATOM   3387  CB  ALA B1822       0.588  47.498  46.407  1.00  0.00           C  
ATOM   3388  H   ALA B1822       1.072  50.243  45.948  1.00  0.00           H  
ATOM   3389  N   VAL B1830      -0.846  48.332  43.321  1.00  0.00           N  
ATOM   3390  CA  VAL B1830      -2.093  48.612  42.664  1.00  0.00           C  
ATOM   3391  C   VAL B1830      -3.107  47.504  42.966  1.00  0.00           C  
ATOM   3392  O   VAL B1830      -2.857  46.328  42.712  1.00  0.00           O  
ATOM   3393  CB  VAL B1830      -1.839  48.757  41.194  1.00  0.00           C  
ATOM   3394  CG1 VAL B1830      -3.018  49.488  40.502  1.00  0.00           C  
ATOM   3395  CG2 VAL B1830      -0.495  49.486  41.002  1.00  0.00           C  
ATOM   3396  H   VAL B1830      -0.146  47.903  42.844  1.00  0.00           H  
ATOM   3397  N   ILE B1831      -4.258  47.899  43.504  1.00  0.00           N  
ATOM   3398  CA  ILE B1831      -5.292  46.952  43.882  1.00  0.00           C  
ATOM   3399  C   ILE B1831      -6.673  47.124  43.258  1.00  0.00           C  
ATOM   3400  O   ILE B1831      -7.339  48.145  43.454  1.00  0.00           O  
ATOM   3401  CB  ILE B1831      -5.538  47.017  45.372  1.00  0.00           C  
ATOM   3402  CG1 ILE B1831      -4.254  47.360  46.107  1.00  0.00           C  
ATOM   3403  CG2 ILE B1831      -6.089  45.690  45.855  1.00  0.00           C  
ATOM   3404  CD1 ILE B1831      -4.468  47.434  47.593  1.00  0.00           C  
ATOM   3405  H   ILE B1831      -4.411  48.854  43.656  1.00  0.00           H  
ATOM   3406  N   PRO B1832      -7.151  46.094  42.556  1.00  0.00           N  
ATOM   3407  CA  PRO B1832      -8.475  46.182  41.940  1.00  0.00           C  
ATOM   3408  C   PRO B1832      -9.524  45.953  43.011  1.00  0.00           C  
ATOM   3409  O   PRO B1832      -9.455  44.968  43.756  1.00  0.00           O  
ATOM   3410  CB  PRO B1832      -8.461  45.031  40.932  1.00  0.00           C  
ATOM   3411  CG  PRO B1832      -7.562  44.041  41.559  1.00  0.00           C  
ATOM   3412  CD  PRO B1832      -6.429  44.922  42.046  1.00  0.00           C  
ATOM   3413  N   LEU B1833     -10.507  46.845  43.062  1.00  0.00           N  
ATOM   3414  CA  LEU B1833     -11.562  46.756  44.046  1.00  0.00           C  
ATOM   3415  C   LEU B1833     -12.385  45.467  44.023  1.00  0.00           C  
ATOM   3416  O   LEU B1833     -12.622  44.885  45.081  1.00  0.00           O  
ATOM   3417  CB  LEU B1833     -12.464  47.953  43.942  1.00  0.00           C  
ATOM   3418  CG  LEU B1833     -13.527  47.826  45.018  1.00  0.00           C  
ATOM   3419  CD1 LEU B1833     -12.884  47.967  46.408  1.00  0.00           C  
ATOM   3420  CD2 LEU B1833     -14.606  48.879  44.784  1.00  0.00           C  
ATOM   3421  H   LEU B1833     -10.544  47.542  42.409  1.00  0.00           H  
ATOM   3422  N   VAL B1834     -12.947  45.102  42.869  1.00  0.00           N  
ATOM   3423  CA  VAL B1834     -13.693  43.834  42.758  1.00  0.00           C  
ATOM   3424  C   VAL B1834     -12.839  42.992  41.845  1.00  0.00           C  
ATOM   3425  O   VAL B1834     -12.384  43.477  40.805  1.00  0.00           O  
ATOM   3426  CB  VAL B1834     -15.132  43.966  42.157  1.00  0.00           C  
ATOM   3427  CG1 VAL B1834     -15.898  45.079  42.856  1.00  0.00           C  
ATOM   3428  CG2 VAL B1834     -15.094  44.196  40.653  1.00  0.00           C  
ATOM   3429  H   VAL B1834     -12.824  45.657  42.077  1.00  0.00           H  
ATOM   3430  N   LYS B1835     -12.574  41.755  42.242  1.00  0.00           N  
ATOM   3431  CA  LYS B1835     -11.722  40.903  41.417  1.00  0.00           C  
ATOM   3432  C   LYS B1835     -12.509  40.383  40.225  1.00  0.00           C  
ATOM   3433  O   LYS B1835     -11.936  39.828  39.286  1.00  0.00           O  
ATOM   3434  CB  LYS B1835     -11.128  39.725  42.217  1.00  0.00           C  
ATOM   3435  CG  LYS B1835     -10.497  40.085  43.569  1.00  0.00           C  
ATOM   3436  CD  LYS B1835      -9.352  41.112  43.500  1.00  0.00           C  
ATOM   3437  CE  LYS B1835      -9.009  41.585  44.921  1.00  0.00           C  
ATOM   3438  NZ  LYS B1835      -7.770  42.380  45.055  1.00  0.00           N  
ATOM   3439  H   LYS B1835     -12.912  41.431  43.090  1.00  0.00           H  
ATOM   3440  HZ1 LYS B1835      -6.946  41.772  44.967  1.00  0.00           H  
ATOM   3441  HZ2 LYS B1835      -7.751  43.109  44.305  1.00  0.00           H  
ATOM   3442  HZ3 LYS B1835      -7.766  42.852  45.983  1.00  0.00           H  
ATOM   3443  N   ASN B1836     -13.820  40.576  40.257  1.00  0.00           N  
ATOM   3444  CA  ASN B1836     -14.662  40.111  39.170  1.00  0.00           C  
ATOM   3445  C   ASN B1836     -14.468  40.906  37.892  1.00  0.00           C  
ATOM   3446  O   ASN B1836     -13.868  40.430  36.935  1.00  0.00           O  
ATOM   3447  CB  ASN B1836     -16.131  40.144  39.602  1.00  0.00           C  
ATOM   3448  CG  ASN B1836     -17.095  39.900  38.447  1.00  0.00           C  
ATOM   3449  OD1 ASN B1836     -17.083  40.636  37.456  1.00  0.00           O  
ATOM   3450  ND2 ASN B1836     -17.976  38.901  38.597  1.00  0.00           N  
ATOM   3451  H   ASN B1836     -14.215  41.047  41.004  1.00  0.00           H  
ATOM   3452 HD21 ASN B1836     -17.963  38.370  39.411  1.00  0.00           H  
ATOM   3453 HD22 ASN B1836     -18.591  38.761  37.860  1.00  0.00           H  
ATOM   3454  N   ARG B1837     -14.969  42.126  37.901  1.00  0.00           N  
ATOM   3455  CA  ARG B1837     -14.898  42.990  36.750  1.00  0.00           C  
ATOM   3456  C   ARG B1837     -13.556  43.022  36.044  1.00  0.00           C  
ATOM   3457  O   ARG B1837     -12.630  43.735  36.447  1.00  0.00           O  
ATOM   3458  CB  ARG B1837     -15.361  44.374  37.141  1.00  0.00           C  
ATOM   3459  CG  ARG B1837     -16.854  44.406  37.382  1.00  0.00           C  
ATOM   3460  CD  ARG B1837     -17.613  44.753  36.105  1.00  0.00           C  
ATOM   3461  NE  ARG B1837     -16.908  44.312  34.902  1.00  0.00           N  
ATOM   3462  CZ  ARG B1837     -17.479  43.676  33.885  1.00  0.00           C  
ATOM   3463  NH1 ARG B1837     -18.780  43.391  33.904  1.00  0.00           N  
ATOM   3464  NH2 ARG B1837     -16.742  43.327  32.839  1.00  0.00           N  
ATOM   3465  H   ARG B1837     -15.400  42.455  38.696  1.00  0.00           H  
ATOM   3466 HE   ARG B1837     -15.954  44.507  34.827  1.00  0.00           H  
ATOM   3467 HH11 ARG B1837     -19.339  43.647  34.688  1.00  0.00           H  
ATOM   3468 HH12 ARG B1837     -19.196  42.908  33.129  1.00  0.00           H  
ATOM   3469 HH21 ARG B1837     -17.158  42.852  32.067  1.00  0.00           H  
ATOM   3470 HH22 ARG B1837     -15.766  43.547  32.827  1.00  0.00           H  
ATOM   3471  N   PRO B1838     -13.464  42.278  34.931  1.00  0.00           N  
ATOM   3472  CA  PRO B1838     -12.252  42.176  34.122  1.00  0.00           C  
ATOM   3473  C   PRO B1838     -11.843  43.504  33.515  1.00  0.00           C  
ATOM   3474  O   PRO B1838     -10.659  43.759  33.282  1.00  0.00           O  
ATOM   3475  CB  PRO B1838     -12.637  41.128  33.066  1.00  0.00           C  
ATOM   3476  CG  PRO B1838     -14.110  41.306  32.918  1.00  0.00           C  
ATOM   3477  CD  PRO B1838     -14.555  41.480  34.341  1.00  0.00           C  
ATOM   3478  N   GLU B1839     -12.820  44.367  33.292  1.00  0.00           N  
ATOM   3479  CA  GLU B1839     -12.533  45.665  32.712  1.00  0.00           C  
ATOM   3480  C   GLU B1839     -11.714  46.484  33.711  1.00  0.00           C  
ATOM   3481  O   GLU B1839     -10.919  47.361  33.318  1.00  0.00           O  
ATOM   3482  CB  GLU B1839     -13.841  46.378  32.425  1.00  0.00           C  
ATOM   3483  CG  GLU B1839     -14.886  45.479  31.855  1.00  0.00           C  
ATOM   3484  CD  GLU B1839     -16.194  46.189  31.677  1.00  0.00           C  
ATOM   3485  OE1 GLU B1839     -16.821  46.523  32.702  1.00  0.00           O  
ATOM   3486  OE2 GLU B1839     -16.596  46.424  30.517  1.00  0.00           O  
ATOM   3487  H   GLU B1839     -13.729  44.129  33.522  1.00  0.00           H  
ATOM   3488  N   ILE B1840     -11.953  46.198  35.001  1.00  0.00           N  
ATOM   3489  CA  ILE B1840     -11.290  46.869  36.136  1.00  0.00           C  
ATOM   3490  C   ILE B1840      -9.873  46.357  36.270  1.00  0.00           C  
ATOM   3491  O   ILE B1840      -8.902  47.115  36.241  1.00  0.00           O  
ATOM   3492  CB  ILE B1840     -11.979  46.575  37.521  1.00  0.00           C  
ATOM   3493  CG1 ILE B1840     -13.403  47.116  37.563  1.00  0.00           C  
ATOM   3494  CG2 ILE B1840     -11.178  47.196  38.655  1.00  0.00           C  
ATOM   3495  CD1 ILE B1840     -14.011  47.098  38.943  1.00  0.00           C  
ATOM   3496  H   ILE B1840     -12.604  45.499  35.197  1.00  0.00           H  
ATOM   3497  N   THR B1841      -9.777  45.050  36.459  1.00  0.00           N  
ATOM   3498  CA  THR B1841      -8.494  44.408  36.629  1.00  0.00           C  
ATOM   3499  C   THR B1841      -7.533  44.822  35.498  1.00  0.00           C  
ATOM   3500  O   THR B1841      -6.421  45.291  35.765  1.00  0.00           O  
ATOM   3501  CB  THR B1841      -8.660  42.851  36.725  1.00  0.00           C  
ATOM   3502  OG1 THR B1841      -8.928  42.308  35.424  1.00  0.00           O  
ATOM   3503  CG2 THR B1841      -9.812  42.475  37.691  1.00  0.00           C  
ATOM   3504  H   THR B1841     -10.596  44.501  36.480  1.00  0.00           H  
ATOM   3505  HG1 THR B1841      -9.024  41.347  35.501  1.00  0.00           H  
ATOM   3506  N   GLU B1842      -8.014  44.741  34.259  1.00  0.00           N  
ATOM   3507  CA  GLU B1842      -7.234  45.082  33.084  1.00  0.00           C  
ATOM   3508  C   GLU B1842      -6.724  46.489  33.280  1.00  0.00           C  
ATOM   3509  O   GLU B1842      -5.545  46.743  33.139  1.00  0.00           O  
ATOM   3510  CB  GLU B1842      -8.124  44.987  31.862  1.00  0.00           C  
ATOM   3511  CG  GLU B1842      -7.414  45.024  30.521  1.00  0.00           C  
ATOM   3512  CD  GLU B1842      -8.359  45.459  29.369  1.00  0.00           C  
ATOM   3513  OE1 GLU B1842      -9.598  45.191  29.438  1.00  0.00           O  
ATOM   3514  OE2 GLU B1842      -7.856  46.087  28.397  1.00  0.00           O  
ATOM   3515  H   GLU B1842      -8.932  44.415  34.132  1.00  0.00           H  
ATOM   3516  N   TYR B1843      -7.603  47.387  33.694  1.00  0.00           N  
ATOM   3517  CA  TYR B1843      -7.199  48.767  33.946  1.00  0.00           C  
ATOM   3518  C   TYR B1843      -6.068  48.791  35.013  1.00  0.00           C  
ATOM   3519  O   TYR B1843      -5.061  49.502  34.875  1.00  0.00           O  
ATOM   3520  CB  TYR B1843      -8.411  49.628  34.390  1.00  0.00           C  
ATOM   3521  CG  TYR B1843      -8.091  51.109  34.477  1.00  0.00           C  
ATOM   3522  CD1 TYR B1843      -7.534  51.668  35.639  1.00  0.00           C  
ATOM   3523  CD2 TYR B1843      -8.190  51.919  33.346  1.00  0.00           C  
ATOM   3524  CE1 TYR B1843      -7.065  52.994  35.658  1.00  0.00           C  
ATOM   3525  CE2 TYR B1843      -7.728  53.248  33.352  1.00  0.00           C  
ATOM   3526  CZ  TYR B1843      -7.155  53.774  34.505  1.00  0.00           C  
ATOM   3527  OH  TYR B1843      -6.608  55.043  34.482  1.00  0.00           O  
ATOM   3528  H   TYR B1843      -8.532  47.126  33.841  1.00  0.00           H  
ATOM   3529 HH   TYR B1843      -6.751  55.428  33.620  1.00  0.00           H  
ATOM   3530  N   ALA B1844      -6.240  47.986  36.056  1.00  0.00           N  
ATOM   3531  CA  ALA B1844      -5.272  47.878  37.139  1.00  0.00           C  
ATOM   3532  C   ALA B1844      -3.911  47.416  36.605  1.00  0.00           C  
ATOM   3533  O   ALA B1844      -2.922  48.157  36.683  1.00  0.00           O  
ATOM   3534  CB  ALA B1844      -5.781  46.909  38.178  1.00  0.00           C  
ATOM   3535  H   ALA B1844      -7.055  47.442  36.091  1.00  0.00           H  
ATOM   3536  N   LYS B1845      -3.866  46.205  36.055  1.00  0.00           N  
ATOM   3537  CA  LYS B1845      -2.630  45.640  35.487  1.00  0.00           C  
ATOM   3538  C   LYS B1845      -1.973  46.652  34.570  1.00  0.00           C  
ATOM   3539  O   LYS B1845      -0.741  46.731  34.467  1.00  0.00           O  
ATOM   3540  CB  LYS B1845      -2.945  44.424  34.633  1.00  0.00           C  
ATOM   3541  CG  LYS B1845      -4.171  43.688  35.056  1.00  0.00           C  
ATOM   3542  CD  LYS B1845      -4.461  42.555  34.111  1.00  0.00           C  
ATOM   3543  CE  LYS B1845      -3.785  41.281  34.580  1.00  0.00           C  
ATOM   3544  NZ  LYS B1845      -2.300  41.338  34.517  1.00  0.00           N  
ATOM   3545  H   LYS B1845      -4.685  45.689  36.032  1.00  0.00           H  
ATOM   3546  HZ1 LYS B1845      -1.991  41.271  33.523  1.00  0.00           H  
ATOM   3547  HZ2 LYS B1845      -1.975  42.242  34.914  1.00  0.00           H  
ATOM   3548  HZ3 LYS B1845      -1.898  40.554  35.059  1.00  0.00           H  
ATOM   3549  N   ARG B1847      -2.836  47.390  33.880  1.00  0.00           N  
ATOM   3550  CA  ARG B1847      -2.449  48.413  32.930  1.00  0.00           C  
ATOM   3551  C   ARG B1847      -1.766  49.556  33.656  1.00  0.00           C  
ATOM   3552  O   ARG B1847      -0.703  50.021  33.227  1.00  0.00           O  
ATOM   3553  CB  ARG B1847      -3.697  48.910  32.190  1.00  0.00           C  
ATOM   3554  CG  ARG B1847      -3.429  49.706  30.909  1.00  0.00           C  
ATOM   3555  CD  ARG B1847      -4.615  49.638  29.924  1.00  0.00           C  
ATOM   3556  NE  ARG B1847      -5.809  50.346  30.397  1.00  0.00           N  
ATOM   3557  CZ  ARG B1847      -7.053  49.873  30.293  1.00  0.00           C  
ATOM   3558  NH1 ARG B1847      -7.267  48.683  29.737  1.00  0.00           N  
ATOM   3559  NH2 ARG B1847      -8.093  50.603  30.708  1.00  0.00           N  
ATOM   3560  H   ARG B1847      -3.797  47.242  34.021  1.00  0.00           H  
ATOM   3561 HE   ARG B1847      -5.687  51.223  30.817  1.00  0.00           H  
ATOM   3562 HH11 ARG B1847      -6.501  48.140  29.400  1.00  0.00           H  
ATOM   3563 HH12 ARG B1847      -8.202  48.328  29.661  1.00  0.00           H  
ATOM   3564 HH21 ARG B1847      -9.021  50.247  30.620  1.00  0.00           H  
ATOM   3565 HH22 ARG B1847      -7.940  51.516  31.086  1.00  0.00           H  
ATOM   3566  N   LEU B1848      -2.369  50.012  34.754  1.00  0.00           N  
ATOM   3567  CA  LEU B1848      -1.788  51.109  35.526  1.00  0.00           C  
ATOM   3568  C   LEU B1848      -0.409  50.707  36.107  1.00  0.00           C  
ATOM   3569  O   LEU B1848       0.580  51.467  35.970  1.00  0.00           O  
ATOM   3570  CB  LEU B1848      -2.770  51.592  36.621  1.00  0.00           C  
ATOM   3571  CG  LEU B1848      -2.326  52.594  37.706  1.00  0.00           C  
ATOM   3572  CD1 LEU B1848      -1.588  53.800  37.114  1.00  0.00           C  
ATOM   3573  CD2 LEU B1848      -3.545  53.034  38.497  1.00  0.00           C  
ATOM   3574  H   LEU B1848      -3.189  49.591  35.062  1.00  0.00           H  
ATOM   3575  N   LYS B1849      -0.328  49.491  36.671  1.00  0.00           N  
ATOM   3576  CA  LYS B1849       0.907  48.985  37.271  1.00  0.00           C  
ATOM   3577  C   LYS B1849       2.069  49.233  36.323  1.00  0.00           C  
ATOM   3578  O   LYS B1849       3.157  49.661  36.702  1.00  0.00           O  
ATOM   3579  CB  LYS B1849       0.762  47.495  37.578  1.00  0.00           C  
ATOM   3580  CG  LYS B1849       2.083  46.812  37.948  1.00  0.00           C  
ATOM   3581  CD  LYS B1849       2.715  46.119  36.728  1.00  0.00           C  
ATOM   3582  CE  LYS B1849       4.018  45.402  37.056  1.00  0.00           C  
ATOM   3583  NZ  LYS B1849       4.456  44.597  35.887  1.00  0.00           N  
ATOM   3584  H   LYS B1849      -1.129  48.934  36.691  1.00  0.00           H  
ATOM   3585  HZ1 LYS B1849       3.860  43.746  35.806  1.00  0.00           H  
ATOM   3586  HZ2 LYS B1849       4.369  45.164  35.020  1.00  0.00           H  
ATOM   3587  HZ3 LYS B1849       5.449  44.308  36.014  1.00  0.00           H  
ATOM   3588  N   ALA B1850       1.799  49.009  35.060  1.00  0.00           N  
ATOM   3589  CA  ALA B1850       2.807  49.213  34.077  1.00  0.00           C  
ATOM   3590  C   ALA B1850       3.253  50.663  34.101  1.00  0.00           C  
ATOM   3591  O   ALA B1850       4.407  50.950  34.433  1.00  0.00           O  
ATOM   3592  CB  ALA B1850       2.264  48.840  32.721  1.00  0.00           C  
ATOM   3593  H   ALA B1850       0.914  48.689  34.796  1.00  0.00           H  
ATOM   3594  N   ARG B1851       2.321  51.564  33.793  1.00  0.00           N  
ATOM   3595  CA  ARG B1851       2.581  53.004  33.732  1.00  0.00           C  
ATOM   3596  C   ARG B1851       3.412  53.524  34.910  1.00  0.00           C  
ATOM   3597  O   ARG B1851       4.302  54.373  34.734  1.00  0.00           O  
ATOM   3598  CB  ARG B1851       1.254  53.783  33.644  1.00  0.00           C  
ATOM   3599  CG  ARG B1851       0.930  54.357  32.262  1.00  0.00           C  
ATOM   3600  CD  ARG B1851       1.878  55.507  31.886  1.00  0.00           C  
ATOM   3601  NE  ARG B1851       1.193  56.809  31.846  1.00  0.00           N  
ATOM   3602  CZ  ARG B1851       1.797  58.003  31.881  1.00  0.00           C  
ATOM   3603  NH1 ARG B1851       3.126  58.103  31.966  1.00  0.00           N  
ATOM   3604  NH2 ARG B1851       1.066  59.113  31.791  1.00  0.00           N  
ATOM   3605  H   ARG B1851       1.407  51.254  33.634  1.00  0.00           H  
ATOM   3606 HE   ARG B1851       0.214  56.801  31.784  1.00  0.00           H  
ATOM   3607 HH11 ARG B1851       3.689  57.280  32.008  1.00  0.00           H  
ATOM   3608 HH12 ARG B1851       3.557  59.006  31.994  1.00  0.00           H  
ATOM   3609 HH21 ARG B1851       1.506  60.007  31.813  1.00  0.00           H  
ATOM   3610 HH22 ARG B1851       0.070  59.047  31.691  1.00  0.00           H  
ATOM   3611  N   LEU B1852       3.137  52.991  36.098  1.00  0.00           N  
ATOM   3612  CA  LEU B1852       3.839  53.422  37.289  1.00  0.00           C  
ATOM   3613  C   LEU B1852       5.216  52.793  37.386  1.00  0.00           C  
ATOM   3614  O   LEU B1852       6.167  53.452  37.794  1.00  0.00           O  
ATOM   3615  CB  LEU B1852       3.006  53.122  38.536  1.00  0.00           C  
ATOM   3616  CG  LEU B1852       1.560  53.601  38.524  1.00  0.00           C  
ATOM   3617  CD1 LEU B1852       0.858  53.237  39.814  1.00  0.00           C  
ATOM   3618  CD2 LEU B1852       1.560  55.068  38.306  1.00  0.00           C  
ATOM   3619  H   LEU B1852       2.436  52.307  36.155  1.00  0.00           H  
ATOM   3620  N   LEU B1853       5.344  51.527  37.020  1.00  0.00           N  
ATOM   3621  CA  LEU B1853       6.648  50.891  37.091  1.00  0.00           C  
ATOM   3622  C   LEU B1853       7.600  51.748  36.264  1.00  0.00           C  
ATOM   3623  O   LEU B1853       8.714  52.074  36.693  1.00  0.00           O  
ATOM   3624  CB  LEU B1853       6.575  49.448  36.556  1.00  0.00           C  
ATOM   3625  CG  LEU B1853       7.807  48.514  36.458  1.00  0.00           C  
ATOM   3626  CD1 LEU B1853       8.927  48.912  37.400  1.00  0.00           C  
ATOM   3627  CD2 LEU B1853       7.382  47.085  36.737  1.00  0.00           C  
ATOM   3628  H   LEU B1853       4.569  51.018  36.699  1.00  0.00           H  
ATOM   3629  N   ALA B1854       7.065  52.225  35.148  1.00  0.00           N  
ATOM   3630  CA  ALA B1854       7.791  53.051  34.200  1.00  0.00           C  
ATOM   3631  C   ALA B1854       8.441  54.304  34.777  1.00  0.00           C  
ATOM   3632  O   ALA B1854       9.484  54.752  34.268  1.00  0.00           O  
ATOM   3633  CB  ALA B1854       6.870  53.445  33.073  1.00  0.00           C  
ATOM   3634  H   ALA B1854       6.127  52.003  34.950  1.00  0.00           H  
ATOM   3635  N   LEU B1855       7.804  54.910  35.779  1.00  0.00           N  
ATOM   3636  CA  LEU B1855       8.342  56.119  36.411  1.00  0.00           C  
ATOM   3637  C   LEU B1855       9.748  55.777  36.928  1.00  0.00           C  
ATOM   3638  O   LEU B1855      10.645  56.623  36.948  1.00  0.00           O  
ATOM   3639  CB  LEU B1855       7.418  56.556  37.554  1.00  0.00           C  
ATOM   3640  CG  LEU B1855       5.939  56.697  37.154  1.00  0.00           C  
ATOM   3641  CD1 LEU B1855       4.972  56.441  38.317  1.00  0.00           C  
ATOM   3642  CD2 LEU B1855       5.728  58.057  36.557  1.00  0.00           C  
ATOM   3643  H   LEU B1855       6.960  54.528  36.112  1.00  0.00           H  
ATOM   3644  N   GLY B1856       9.932  54.510  37.306  1.00  0.00           N  
ATOM   3645  CA  GLY B1856      11.225  54.050  37.792  1.00  0.00           C  
ATOM   3646  C   GLY B1856      11.497  54.428  39.230  1.00  0.00           C  
ATOM   3647  O   GLY B1856      12.647  54.607  39.649  1.00  0.00           O  
ATOM   3648  H   GLY B1856       9.182  53.867  37.230  1.00  0.00           H  
ATOM   3649  N   LEU B1857      10.415  54.531  39.995  1.00  0.00           N  
ATOM   3650  CA  LEU B1857      10.506  54.897  41.401  1.00  0.00           C  
ATOM   3651  C   LEU B1857      10.782  53.639  42.215  1.00  0.00           C  
ATOM   3652  O   LEU B1857      11.086  53.707  43.412  1.00  0.00           O  
ATOM   3653  CB  LEU B1857       9.189  55.547  41.827  1.00  0.00           C  
ATOM   3654  CG  LEU B1857       8.915  56.779  40.974  1.00  0.00           C  
ATOM   3655  CD1 LEU B1857       7.547  57.369  41.263  1.00  0.00           C  
ATOM   3656  CD2 LEU B1857      10.035  57.759  41.237  1.00  0.00           C  
ATOM   3657  H   LEU B1857       9.518  54.348  39.600  1.00  0.00           H  
ATOM   3658  N   GLY B1860      10.688  52.494  41.539  1.00  0.00           N  
ATOM   3659  CA  GLY B1860      10.898  51.219  42.189  1.00  0.00           C  
ATOM   3660  C   GLY B1860       9.820  50.232  41.806  1.00  0.00           C  
ATOM   3661  O   GLY B1860       8.965  50.522  40.969  1.00  0.00           O  
ATOM   3662  H   GLY B1860      10.415  52.508  40.596  1.00  0.00           H  
ATOM   3663  N   ARG B1861       9.874  49.059  42.418  1.00  0.00           N  
ATOM   3664  CA  ARG B1861       8.910  48.004  42.150  1.00  0.00           C  
ATOM   3665  C   ARG B1861       7.459  48.409  42.414  1.00  0.00           C  
ATOM   3666  O   ARG B1861       7.112  49.035  43.418  1.00  0.00           O  
ATOM   3667  CB  ARG B1861       9.255  46.745  42.962  1.00  0.00           C  
ATOM   3668  CG  ARG B1861       8.170  45.683  42.959  1.00  0.00           C  
ATOM   3669  CD  ARG B1861       8.407  44.658  41.903  1.00  0.00           C  
ATOM   3670  NE  ARG B1861       8.673  43.355  42.503  1.00  0.00           N  
ATOM   3671  CZ  ARG B1861       7.763  42.384  42.630  1.00  0.00           C  
ATOM   3672  NH1 ARG B1861       6.532  42.580  42.182  1.00  0.00           N  
ATOM   3673  NH2 ARG B1861       8.054  41.234  43.244  1.00  0.00           N  
ATOM   3674  H   ARG B1861      10.572  48.901  43.073  1.00  0.00           H  
ATOM   3675 HE   ARG B1861       9.579  43.180  42.834  1.00  0.00           H  
ATOM   3676 HH11 ARG B1861       6.286  43.451  41.752  1.00  0.00           H  
ATOM   3677 HH12 ARG B1861       5.845  41.860  42.271  1.00  0.00           H  
ATOM   3678 HH21 ARG B1861       7.356  40.522  43.326  1.00  0.00           H  
ATOM   3679 HH22 ARG B1861       8.967  41.087  43.623  1.00  0.00           H  
ATOM   3680  N   VAL B1862       6.604  48.074  41.476  1.00  0.00           N  
ATOM   3681  CA  VAL B1862       5.196  48.356  41.627  1.00  0.00           C  
ATOM   3682  C   VAL B1862       4.596  46.961  41.646  1.00  0.00           C  
ATOM   3683  O   VAL B1862       5.170  46.044  41.049  1.00  0.00           O  
ATOM   3684  CB  VAL B1862       4.669  49.184  40.444  1.00  0.00           C  
ATOM   3685  CG1 VAL B1862       3.139  49.436  40.609  1.00  0.00           C  
ATOM   3686  CG2 VAL B1862       5.457  50.505  40.353  1.00  0.00           C  
ATOM   3687  H   VAL B1862       6.895  47.614  40.674  1.00  0.00           H  
ATOM   3688  N   LEU B1863       3.475  46.785  42.333  1.00  0.00           N  
ATOM   3689  CA  LEU B1863       2.888  45.473  42.418  1.00  0.00           C  
ATOM   3690  C   LEU B1863       1.410  45.511  42.091  1.00  0.00           C  
ATOM   3691  O   LEU B1863       0.707  46.434  42.501  1.00  0.00           O  
ATOM   3692  CB  LEU B1863       3.108  44.928  43.829  1.00  0.00           C  
ATOM   3693  CG  LEU B1863       3.180  43.425  44.094  1.00  0.00           C  
ATOM   3694  CD1 LEU B1863       3.360  43.255  45.589  1.00  0.00           C  
ATOM   3695  CD2 LEU B1863       1.924  42.699  43.636  1.00  0.00           C  
ATOM   3696  H   LEU B1863       3.044  47.539  42.799  1.00  0.00           H  
ATOM   3697  N   TYR B1864       0.962  44.538  41.298  1.00  0.00           N  
ATOM   3698  CA  TYR B1864      -0.440  44.421  40.941  1.00  0.00           C  
ATOM   3699  C   TYR B1864      -1.044  43.396  41.901  1.00  0.00           C  
ATOM   3700  O   TYR B1864      -1.165  42.216  41.594  1.00  0.00           O  
ATOM   3701  CB  TYR B1864      -0.597  43.995  39.476  1.00  0.00           C  
ATOM   3702  CG  TYR B1864      -1.956  43.416  39.135  1.00  0.00           C  
ATOM   3703  CD1 TYR B1864      -3.136  44.109  39.429  1.00  0.00           C  
ATOM   3704  CD2 TYR B1864      -2.063  42.126  38.603  1.00  0.00           C  
ATOM   3705  CE1 TYR B1864      -4.384  43.524  39.219  1.00  0.00           C  
ATOM   3706  CE2 TYR B1864      -3.304  41.530  38.390  1.00  0.00           C  
ATOM   3707  CZ  TYR B1864      -4.456  42.230  38.708  1.00  0.00           C  
ATOM   3708  OH  TYR B1864      -5.667  41.590  38.575  1.00  0.00           O  
ATOM   3709  H   TYR B1864       1.601  43.872  40.952  1.00  0.00           H  
ATOM   3710 HH   TYR B1864      -6.370  42.188  38.831  1.00  0.00           H  
ATOM   3711  N   GLU B1865      -1.339  43.840  43.109  1.00  0.00           N  
ATOM   3712  CA  GLU B1865      -1.915  42.954  44.105  1.00  0.00           C  
ATOM   3713  C   GLU B1865      -3.353  42.625  43.752  1.00  0.00           C  
ATOM   3714  O   GLU B1865      -4.186  43.525  43.697  1.00  0.00           O  
ATOM   3715  CB  GLU B1865      -1.887  43.643  45.471  1.00  0.00           C  
ATOM   3716  CG  GLU B1865      -2.324  42.755  46.618  1.00  0.00           C  
ATOM   3717  CD  GLU B1865      -1.154  42.202  47.388  1.00  0.00           C  
ATOM   3718  OE1 GLU B1865       0.000  42.586  47.100  1.00  0.00           O  
ATOM   3719  OE2 GLU B1865      -1.391  41.394  48.304  1.00  0.00           O  
ATOM   3720  H   GLU B1865      -1.218  44.793  43.318  1.00  0.00           H  
ATOM   3721  N   ASP B1866      -3.658  41.363  43.477  1.00  0.00           N  
ATOM   3722  CA  ASP B1866      -5.054  41.035  43.190  1.00  0.00           C  
ATOM   3723  C   ASP B1866      -5.744  40.132  44.234  1.00  0.00           C  
ATOM   3724  O   ASP B1866      -6.809  39.565  43.978  1.00  0.00           O  
ATOM   3725  CB  ASP B1866      -5.265  40.541  41.735  1.00  0.00           C  
ATOM   3726  CG  ASP B1866      -4.531  39.212  41.390  1.00  0.00           C  
ATOM   3727  OD1 ASP B1866      -4.376  38.309  42.256  1.00  0.00           O  
ATOM   3728  OD2 ASP B1866      -4.166  39.042  40.199  1.00  0.00           O  
ATOM   3729  H   ASP B1866      -2.961  40.685  43.478  1.00  0.00           H  
ATOM   3730  N   THR B1867      -5.172  40.090  45.441  1.00  0.00           N  
ATOM   3731  CA  THR B1867      -5.680  39.261  46.545  1.00  0.00           C  
ATOM   3732  C   THR B1867      -6.928  39.738  47.267  1.00  0.00           C  
ATOM   3733  O   THR B1867      -6.957  40.819  47.859  1.00  0.00           O  
ATOM   3734  CB  THR B1867      -4.582  38.961  47.602  1.00  0.00           C  
ATOM   3735  OG1 THR B1867      -3.752  40.126  47.781  1.00  0.00           O  
ATOM   3736  CG2 THR B1867      -3.736  37.737  47.169  1.00  0.00           C  
ATOM   3737  H   THR B1867      -4.370  40.631  45.619  1.00  0.00           H  
ATOM   3738  HG1 THR B1867      -3.084  39.926  48.433  1.00  0.00           H  
ATOM   3739  N   GLY B1878      -7.899  38.831  47.286  1.00  0.00           N  
ATOM   3740  CA  GLY B1878      -9.195  39.021  47.906  1.00  0.00           C  
ATOM   3741  C   GLY B1878      -9.551  40.340  48.545  1.00  0.00           C  
ATOM   3742  O   GLY B1878      -9.500  41.394  47.933  1.00  0.00           O  
ATOM   3743  H   GLY B1878      -7.708  37.971  46.871  1.00  0.00           H  
ATOM   3744  N   ASN B1879      -9.997  40.234  49.789  1.00  0.00           N  
ATOM   3745  CA  ASN B1879     -10.413  41.355  50.625  1.00  0.00           C  
ATOM   3746  C   ASN B1879      -9.442  42.558  50.585  1.00  0.00           C  
ATOM   3747  O   ASN B1879      -8.292  42.444  50.998  1.00  0.00           O  
ATOM   3748  CB  ASN B1879     -10.565  40.795  52.057  1.00  0.00           C  
ATOM   3749  CG  ASN B1879     -10.900  41.861  53.108  1.00  0.00           C  
ATOM   3750  OD1 ASN B1879     -11.055  43.048  52.808  1.00  0.00           O  
ATOM   3751  ND2 ASN B1879     -11.002  41.419  54.359  1.00  0.00           N  
ATOM   3752  H   ASN B1879     -10.063  39.325  50.170  1.00  0.00           H  
ATOM   3753 HD21 ASN B1879     -10.886  40.457  54.538  1.00  0.00           H  
ATOM   3754 HD22 ASN B1879     -11.228  42.064  55.048  1.00  0.00           H  
ATOM   3755  N   ILE B1880      -9.910  43.718  50.120  1.00  0.00           N  
ATOM   3756  CA  ILE B1880      -9.051  44.900  50.071  1.00  0.00           C  
ATOM   3757  C   ILE B1880      -8.565  45.244  51.459  1.00  0.00           C  
ATOM   3758  O   ILE B1880      -7.496  45.807  51.617  1.00  0.00           O  
ATOM   3759  CB  ILE B1880      -9.772  46.139  49.528  1.00  0.00           C  
ATOM   3760  CG1 ILE B1880      -8.754  47.238  49.203  1.00  0.00           C  
ATOM   3761  CG2 ILE B1880     -10.754  46.682  50.561  1.00  0.00           C  
ATOM   3762  CD1 ILE B1880      -9.369  48.460  48.512  1.00  0.00           C  
ATOM   3763  H   ILE B1880     -10.827  43.760  49.787  1.00  0.00           H  
ATOM   3764  N   GLY B1881      -9.397  44.961  52.456  1.00  0.00           N  
ATOM   3765  CA  GLY B1881      -9.039  45.224  53.835  1.00  0.00           C  
ATOM   3766  C   GLY B1881      -7.809  44.394  54.089  1.00  0.00           C  
ATOM   3767  O   GLY B1881      -6.828  44.879  54.677  1.00  0.00           O  
ATOM   3768  H   GLY B1881     -10.268  44.576  52.252  1.00  0.00           H  
ATOM   3769  N   LYS B1882      -7.854  43.166  53.563  1.00  0.00           N  
ATOM   3770  CA  LYS B1882      -6.771  42.188  53.660  1.00  0.00           C  
ATOM   3771  C   LYS B1882      -5.538  42.653  52.864  1.00  0.00           C  
ATOM   3772  O   LYS B1882      -4.397  42.619  53.354  1.00  0.00           O  
ATOM   3773  CB  LYS B1882      -7.282  40.823  53.160  1.00  0.00           C  
ATOM   3774  CG  LYS B1882      -6.227  39.744  52.932  1.00  0.00           C  
ATOM   3775  CD  LYS B1882      -6.360  39.141  51.533  1.00  0.00           C  
ATOM   3776  CE  LYS B1882      -6.008  40.148  50.422  1.00  0.00           C  
ATOM   3777  NZ  LYS B1882      -4.592  40.676  50.412  1.00  0.00           N  
ATOM   3778  H   LYS B1882      -8.646  42.908  53.055  1.00  0.00           H  
ATOM   3779  HZ1 LYS B1882      -4.461  41.348  51.196  1.00  0.00           H  
ATOM   3780  HZ2 LYS B1882      -3.931  39.877  50.548  1.00  0.00           H  
ATOM   3781  HZ3 LYS B1882      -4.387  41.142  49.512  1.00  0.00           H  
ATOM   3782  N   ALA B1883      -5.778  43.130  51.646  1.00  0.00           N  
ATOM   3783  CA  ALA B1883      -4.698  43.599  50.803  1.00  0.00           C  
ATOM   3784  C   ALA B1883      -3.986  44.743  51.512  1.00  0.00           C  
ATOM   3785  O   ALA B1883      -2.772  44.667  51.755  1.00  0.00           O  
ATOM   3786  CB  ALA B1883      -5.235  44.036  49.467  1.00  0.00           C  
ATOM   3787  H   ALA B1883      -6.684  43.153  51.321  1.00  0.00           H  
ATOM   3788  N   TYR B1884      -4.757  45.766  51.889  1.00  0.00           N  
ATOM   3789  CA  TYR B1884      -4.251  46.943  52.602  1.00  0.00           C  
ATOM   3790  C   TYR B1884      -3.352  46.510  53.762  1.00  0.00           C  
ATOM   3791  O   TYR B1884      -2.181  46.900  53.854  1.00  0.00           O  
ATOM   3792  CB  TYR B1884      -5.405  47.765  53.185  1.00  0.00           C  
ATOM   3793  CG  TYR B1884      -6.215  48.638  52.234  1.00  0.00           C  
ATOM   3794  CD1 TYR B1884      -5.606  49.622  51.444  1.00  0.00           C  
ATOM   3795  CD2 TYR B1884      -7.615  48.575  52.233  1.00  0.00           C  
ATOM   3796  CE1 TYR B1884      -6.378  50.532  50.684  1.00  0.00           C  
ATOM   3797  CE2 TYR B1884      -8.393  49.476  51.489  1.00  0.00           C  
ATOM   3798  CZ  TYR B1884      -7.771  50.453  50.715  1.00  0.00           C  
ATOM   3799  OH  TYR B1884      -8.557  51.336  49.983  1.00  0.00           O  
ATOM   3800  H   TYR B1884      -5.707  45.729  51.688  1.00  0.00           H  
ATOM   3801 HH   TYR B1884      -9.492  51.123  50.133  1.00  0.00           H  
ATOM   3802  N   ARG B1885      -3.887  45.658  54.626  1.00  0.00           N  
ATOM   3803  CA  ARG B1885      -3.103  45.220  55.750  1.00  0.00           C  
ATOM   3804  C   ARG B1885      -1.810  44.544  55.332  1.00  0.00           C  
ATOM   3805  O   ARG B1885      -0.722  45.032  55.695  1.00  0.00           O  
ATOM   3806  CB  ARG B1885      -3.917  44.322  56.670  1.00  0.00           C  
ATOM   3807  CG  ARG B1885      -3.431  44.311  58.131  1.00  0.00           C  
ATOM   3808  CD  ARG B1885      -2.274  45.341  58.475  1.00  0.00           C  
ATOM   3809  NE  ARG B1885      -2.603  46.771  58.282  1.00  0.00           N  
ATOM   3810  CZ  ARG B1885      -2.012  47.799  58.908  1.00  0.00           C  
ATOM   3811  NH1 ARG B1885      -1.044  47.601  59.798  1.00  0.00           N  
ATOM   3812  NH2 ARG B1885      -2.372  49.041  58.609  1.00  0.00           N  
ATOM   3813  H   ARG B1885      -4.809  45.332  54.505  1.00  0.00           H  
ATOM   3814 HE   ARG B1885      -3.309  46.986  57.641  1.00  0.00           H  
ATOM   3815 HH11 ARG B1885      -0.740  46.674  60.013  1.00  0.00           H  
ATOM   3816 HH12 ARG B1885      -0.621  48.381  60.255  1.00  0.00           H  
ATOM   3817 HH21 ARG B1885      -1.933  49.804  59.070  1.00  0.00           H  
ATOM   3818 HH22 ARG B1885      -3.074  49.203  57.919  1.00  0.00           H  
ATOM   3819  N   ARG B1886      -1.929  43.475  54.529  1.00  0.00           N  
ATOM   3820  CA  ARG B1886      -0.770  42.706  54.050  1.00  0.00           C  
ATOM   3821  C   ARG B1886       0.338  43.684  53.752  1.00  0.00           C  
ATOM   3822  O   ARG B1886       1.487  43.528  54.185  1.00  0.00           O  
ATOM   3823  CB  ARG B1886      -1.076  41.938  52.766  1.00  0.00           C  
ATOM   3824  CG  ARG B1886       0.132  41.139  52.297  1.00  0.00           C  
ATOM   3825  CD  ARG B1886       0.275  41.040  50.767  1.00  0.00           C  
ATOM   3826  NE  ARG B1886       1.321  40.075  50.370  1.00  0.00           N  
ATOM   3827  CZ  ARG B1886       1.943  40.039  49.186  1.00  0.00           C  
ATOM   3828  NH1 ARG B1886       1.655  40.917  48.238  1.00  0.00           N  
ATOM   3829  NH2 ARG B1886       2.848  39.099  48.944  1.00  0.00           N  
ATOM   3830  H   ARG B1886      -2.825  43.190  54.249  1.00  0.00           H  
ATOM   3831 HE   ARG B1886       1.580  39.401  51.030  1.00  0.00           H  
ATOM   3832 HH11 ARG B1886       0.971  41.623  48.402  1.00  0.00           H  
ATOM   3833 HH12 ARG B1886       2.134  40.879  47.359  1.00  0.00           H  
ATOM   3834 HH21 ARG B1886       3.313  39.068  48.062  1.00  0.00           H  
ATOM   3835 HH22 ARG B1886       3.057  38.418  49.647  1.00  0.00           H  
ATOM   3836  N   HIS B1887      -0.058  44.760  53.093  1.00  0.00           N  
ATOM   3837  CA  HIS B1887       0.883  45.774  52.734  1.00  0.00           C  
ATOM   3838  C   HIS B1887       1.539  46.549  53.833  1.00  0.00           C  
ATOM   3839  O   HIS B1887       2.759  46.767  53.809  1.00  0.00           O  
ATOM   3840  CB  HIS B1887       0.315  46.652  51.657  1.00  0.00           C  
ATOM   3841  CG  HIS B1887       0.361  45.984  50.333  1.00  0.00           C  
ATOM   3842  ND1 HIS B1887       1.549  45.645  49.725  1.00  0.00           N  
ATOM   3843  CD2 HIS B1887      -0.616  45.430  49.581  1.00  0.00           C  
ATOM   3844  CE1 HIS B1887       1.303  44.902  48.661  1.00  0.00           C  
ATOM   3845  NE2 HIS B1887      -0.005  44.760  48.549  1.00  0.00           N  
ATOM   3846  H   HIS B1887      -1.005  44.871  52.860  1.00  0.00           H  
ATOM   3847  HD1 HIS B1887       2.443  45.893  50.047  1.00  0.00           H  
ATOM   3848  HE2 HIS B1887      -0.474  44.292  47.847  1.00  0.00           H  
ATOM   3849  N   ASP B1888       0.787  46.924  54.836  1.00  0.00           N  
ATOM   3850  CA  ASP B1888       1.460  47.654  55.865  1.00  0.00           C  
ATOM   3851  C   ASP B1888       2.393  46.709  56.561  1.00  0.00           C  
ATOM   3852  O   ASP B1888       3.487  47.118  56.999  1.00  0.00           O  
ATOM   3853  CB  ASP B1888       0.468  48.252  56.822  1.00  0.00           C  
ATOM   3854  CG  ASP B1888      -0.533  49.073  56.111  1.00  0.00           C  
ATOM   3855  OD1 ASP B1888      -0.144  50.158  55.603  1.00  0.00           O  
ATOM   3856  OD2 ASP B1888      -1.681  48.591  55.989  1.00  0.00           O  
ATOM   3857  H   ASP B1888      -0.161  46.720  54.876  1.00  0.00           H  
ATOM   3858  N   GLU B1889       2.024  45.427  56.582  1.00  0.00           N  
ATOM   3859  CA  GLU B1889       2.871  44.491  57.282  1.00  0.00           C  
ATOM   3860  C   GLU B1889       4.198  44.374  56.609  1.00  0.00           C  
ATOM   3861  O   GLU B1889       5.210  44.202  57.275  1.00  0.00           O  
ATOM   3862  CB  GLU B1889       2.215  43.133  57.490  1.00  0.00           C  
ATOM   3863  CG  GLU B1889       1.419  43.067  58.779  1.00  0.00           C  
ATOM   3864  CD  GLU B1889       1.231  41.648  59.248  1.00  0.00           C  
ATOM   3865  OE1 GLU B1889       0.480  40.905  58.601  1.00  0.00           O  
ATOM   3866  OE2 GLU B1889       1.844  41.255  60.254  1.00  0.00           O  
ATOM   3867  H   GLU B1889       1.200  45.130  56.159  1.00  0.00           H  
ATOM   3868  N   VAL B1890       4.209  44.568  55.296  1.00  0.00           N  
ATOM   3869  CA  VAL B1890       5.462  44.475  54.549  1.00  0.00           C  
ATOM   3870  C   VAL B1890       5.994  45.869  54.247  1.00  0.00           C  
ATOM   3871  O   VAL B1890       6.903  46.069  53.438  1.00  0.00           O  
ATOM   3872  CB  VAL B1890       5.304  43.614  53.270  1.00  0.00           C  
ATOM   3873  CG1 VAL B1890       4.662  42.288  53.639  1.00  0.00           C  
ATOM   3874  CG2 VAL B1890       4.465  44.334  52.231  1.00  0.00           C  
ATOM   3875  H   VAL B1890       3.374  44.768  54.835  1.00  0.00           H  
ATOM   3876  N   GLY B1891       5.384  46.837  54.907  1.00  0.00           N  
ATOM   3877  CA  GLY B1891       5.784  48.219  54.763  1.00  0.00           C  
ATOM   3878  C   GLY B1891       5.912  48.864  53.400  1.00  0.00           C  
ATOM   3879  O   GLY B1891       6.899  49.552  53.152  1.00  0.00           O  
ATOM   3880  H   GLY B1891       4.664  46.617  55.512  1.00  0.00           H  
ATOM   3881  N   THR B1892       4.935  48.682  52.524  1.00  0.00           N  
ATOM   3882  CA  THR B1892       5.012  49.314  51.205  1.00  0.00           C  
ATOM   3883  C   THR B1892       4.354  50.685  51.320  1.00  0.00           C  
ATOM   3884  O   THR B1892       3.242  50.784  51.796  1.00  0.00           O  
ATOM   3885  CB  THR B1892       4.395  48.388  50.133  1.00  0.00           C  
ATOM   3886  OG1 THR B1892       3.052  48.022  50.489  1.00  0.00           O  
ATOM   3887  CG2 THR B1892       5.233  47.114  50.069  1.00  0.00           C  
ATOM   3888  H   THR B1892       4.158  48.139  52.767  1.00  0.00           H  
ATOM   3889  HG1 THR B1892       2.694  47.487  49.793  1.00  0.00           H  
ATOM   3890  N   PRO B1893       5.049  51.758  50.921  1.00  0.00           N  
ATOM   3891  CA  PRO B1893       4.516  53.123  51.014  1.00  0.00           C  
ATOM   3892  C   PRO B1893       3.196  53.569  50.431  1.00  0.00           C  
ATOM   3893  O   PRO B1893       2.503  54.382  51.046  1.00  0.00           O  
ATOM   3894  CB  PRO B1893       5.683  54.013  50.554  1.00  0.00           C  
ATOM   3895  CG  PRO B1893       6.734  53.053  50.018  1.00  0.00           C  
ATOM   3896  CD  PRO B1893       6.511  51.787  50.807  1.00  0.00           C  
ATOM   3897  N   PHE B1894       2.797  53.075  49.280  1.00  0.00           N  
ATOM   3898  CA  PHE B1894       1.533  53.572  48.767  1.00  0.00           C  
ATOM   3899  C   PHE B1894       0.707  52.502  48.098  1.00  0.00           C  
ATOM   3900  O   PHE B1894       1.225  51.747  47.273  1.00  0.00           O  
ATOM   3901  CB  PHE B1894       1.777  54.720  47.786  1.00  0.00           C  
ATOM   3902  CG  PHE B1894       2.465  55.921  48.383  1.00  0.00           C  
ATOM   3903  CD1 PHE B1894       1.728  56.911  49.029  1.00  0.00           C  
ATOM   3904  CD2 PHE B1894       3.837  56.095  48.244  1.00  0.00           C  
ATOM   3905  CE1 PHE B1894       2.352  58.062  49.520  1.00  0.00           C  
ATOM   3906  CE2 PHE B1894       4.461  57.242  48.734  1.00  0.00           C  
ATOM   3907  CZ  PHE B1894       3.719  58.226  49.370  1.00  0.00           C  
ATOM   3908  H   PHE B1894       3.320  52.409  48.787  1.00  0.00           H  
ATOM   3909  N   ALA B1895      -0.577  52.461  48.439  1.00  0.00           N  
ATOM   3910  CA  ALA B1895      -1.510  51.491  47.888  1.00  0.00           C  
ATOM   3911  C   ALA B1895      -2.546  52.191  47.033  1.00  0.00           C  
ATOM   3912  O   ALA B1895      -3.459  52.809  47.564  1.00  0.00           O  
ATOM   3913  CB  ALA B1895      -2.180  50.742  49.002  1.00  0.00           C  
ATOM   3914  H   ALA B1895      -0.911  53.105  49.094  1.00  0.00           H  
ATOM   3915  N   VAL B1896      -2.365  52.152  45.718  1.00  0.00           N  
ATOM   3916  CA  VAL B1896      -3.306  52.769  44.802  1.00  0.00           C  
ATOM   3917  C   VAL B1896      -4.387  51.739  44.488  1.00  0.00           C  
ATOM   3918  O   VAL B1896      -4.057  50.611  44.119  1.00  0.00           O  
ATOM   3919  CB  VAL B1896      -2.607  53.154  43.520  1.00  0.00           C  
ATOM   3920  CG1 VAL B1896      -3.542  53.924  42.632  1.00  0.00           C  
ATOM   3921  CG2 VAL B1896      -1.403  53.965  43.831  1.00  0.00           C  
ATOM   3922  H   VAL B1896      -1.620  51.651  45.346  1.00  0.00           H  
ATOM   3923  N   THR B1898      -5.658  52.088  44.708  1.00  0.00           N  
ATOM   3924  CA  THR B1898      -6.782  51.163  44.420  1.00  0.00           C  
ATOM   3925  C   THR B1898      -7.766  51.641  43.331  1.00  0.00           C  
ATOM   3926  O   THR B1898      -8.154  52.832  43.276  1.00  0.00           O  
ATOM   3927  CB  THR B1898      -7.593  50.761  45.683  1.00  0.00           C  
ATOM   3928  OG1 THR B1898      -8.672  49.883  45.297  1.00  0.00           O  
ATOM   3929  CG2 THR B1898      -8.143  52.023  46.421  1.00  0.00           C  
ATOM   3930  H   THR B1898      -5.870  52.970  45.080  1.00  0.00           H  
ATOM   3931  HG1 THR B1898      -9.177  49.633  46.068  1.00  0.00           H  
ATOM   3932  N   VAL B1899      -8.131  50.705  42.451  1.00  0.00           N  
ATOM   3933  CA  VAL B1899      -9.027  51.000  41.345  1.00  0.00           C  
ATOM   3934  C   VAL B1899     -10.357  50.341  41.523  1.00  0.00           C  
ATOM   3935  O   VAL B1899     -10.444  49.119  41.683  1.00  0.00           O  
ATOM   3936  CB  VAL B1899      -8.490  50.518  39.994  1.00  0.00           C  
ATOM   3937  CG1 VAL B1899      -9.405  51.021  38.888  1.00  0.00           C  
ATOM   3938  CG2 VAL B1899      -7.025  50.970  39.776  1.00  0.00           C  
ATOM   3939  H   VAL B1899      -7.818  49.777  42.589  1.00  0.00           H  
ATOM   3940  N   ASP B1900     -11.387  51.168  41.448  1.00  0.00           N  
ATOM   3941  CA  ASP B1900     -12.756  50.729  41.591  1.00  0.00           C  
ATOM   3942  C   ASP B1900     -13.409  50.994  40.267  1.00  0.00           C  
ATOM   3943  O   ASP B1900     -12.730  51.445  39.335  1.00  0.00           O  
ATOM   3944  CB  ASP B1900     -13.446  51.540  42.686  1.00  0.00           C  
ATOM   3945  CG  ASP B1900     -13.175  53.029  42.567  1.00  0.00           C  
ATOM   3946  OD1 ASP B1900     -13.155  53.565  41.437  1.00  0.00           O  
ATOM   3947  OD2 ASP B1900     -12.969  53.676  43.612  1.00  0.00           O  
ATOM   3948  H   ASP B1900     -11.207  52.116  41.293  1.00  0.00           H  
ATOM   3949  N   TYR B1901     -14.727  50.780  40.217  1.00  0.00           N  
ATOM   3950  CA  TYR B1901     -15.536  51.009  39.016  1.00  0.00           C  
ATOM   3951  C   TYR B1901     -15.392  52.446  38.516  1.00  0.00           C  
ATOM   3952  O   TYR B1901     -14.965  52.681  37.384  1.00  0.00           O  
ATOM   3953  CB  TYR B1901     -17.031  50.768  39.287  1.00  0.00           C  
ATOM   3954  CG  TYR B1901     -17.419  49.327  39.444  1.00  0.00           C  
ATOM   3955  CD1 TYR B1901     -17.385  48.719  40.699  1.00  0.00           C  
ATOM   3956  CD2 TYR B1901     -17.819  48.559  38.341  1.00  0.00           C  
ATOM   3957  CE1 TYR B1901     -17.739  47.367  40.866  1.00  0.00           C  
ATOM   3958  CE2 TYR B1901     -18.177  47.202  38.491  1.00  0.00           C  
ATOM   3959  CZ  TYR B1901     -18.132  46.609  39.762  1.00  0.00           C  
ATOM   3960  OH  TYR B1901     -18.448  45.265  39.937  1.00  0.00           O  
ATOM   3961  H   TYR B1901     -15.180  50.462  41.017  1.00  0.00           H  
ATOM   3962 HH   TYR B1901     -18.365  45.035  40.866  1.00  0.00           H  
ATOM   3963  N   ASP B1902     -15.725  53.401  39.381  1.00  0.00           N  
ATOM   3964  CA  ASP B1902     -15.676  54.807  39.020  1.00  0.00           C  
ATOM   3965  C   ASP B1902     -14.479  55.188  38.179  1.00  0.00           C  
ATOM   3966  O   ASP B1902     -14.643  55.857  37.146  1.00  0.00           O  
ATOM   3967  CB  ASP B1902     -15.808  55.689  40.263  1.00  0.00           C  
ATOM   3968  CG  ASP B1902     -17.273  55.937  40.649  1.00  0.00           C  
ATOM   3969  OD1 ASP B1902     -17.861  55.096  41.384  1.00  0.00           O  
ATOM   3970  OD2 ASP B1902     -17.841  56.968  40.188  1.00  0.00           O  
ATOM   3971  H   ASP B1902     -16.021  53.154  40.270  1.00  0.00           H  
ATOM   3972  N   THR B1903     -13.312  54.665  38.557  1.00  0.00           N  
ATOM   3973  CA  THR B1903     -12.076  54.936  37.834  1.00  0.00           C  
ATOM   3974  C   THR B1903     -12.255  54.597  36.336  1.00  0.00           C  
ATOM   3975  O   THR B1903     -12.018  55.438  35.448  1.00  0.00           O  
ATOM   3976  CB  THR B1903     -10.902  54.102  38.380  1.00  0.00           C  
ATOM   3977  OG1 THR B1903     -11.080  53.880  39.777  1.00  0.00           O  
ATOM   3978  CG2 THR B1903      -9.602  54.826  38.153  1.00  0.00           C  
ATOM   3979  H   THR B1903     -13.275  54.069  39.322  1.00  0.00           H  
ATOM   3980  HG1 THR B1903     -10.338  53.369  40.095  1.00  0.00           H  
ATOM   3981  N   ILE B1904     -12.691  53.372  36.061  1.00  0.00           N  
ATOM   3982  CA  ILE B1904     -12.884  52.920  34.694  1.00  0.00           C  
ATOM   3983  C   ILE B1904     -13.974  53.699  33.926  1.00  0.00           C  
ATOM   3984  O   ILE B1904     -13.862  53.903  32.711  1.00  0.00           O  
ATOM   3985  CB  ILE B1904     -13.134  51.407  34.685  1.00  0.00           C  
ATOM   3986  CG1 ILE B1904     -14.479  51.084  35.330  1.00  0.00           C  
ATOM   3987  CG2 ILE B1904     -12.004  50.722  35.425  1.00  0.00           C  
ATOM   3988  CD1 ILE B1904     -14.786  49.627  35.471  1.00  0.00           C  
ATOM   3989  H   ILE B1904     -12.942  52.775  36.795  1.00  0.00           H  
ATOM   3990  N   GLY B1905     -14.999  54.156  34.651  1.00  0.00           N  
ATOM   3991  CA  GLY B1905     -16.099  54.910  34.058  1.00  0.00           C  
ATOM   3992  C   GLY B1905     -17.434  54.664  34.761  1.00  0.00           C  
ATOM   3993  O   GLY B1905     -18.113  55.615  35.164  1.00  0.00           O  
ATOM   3994  H   GLY B1905     -15.001  53.993  35.615  1.00  0.00           H  
ATOM   3995  N   GLN B1906     -17.811  53.387  34.880  1.00  0.00           N  
ATOM   3996  CA  GLN B1906     -19.056  52.955  35.525  1.00  0.00           C  
ATOM   3997  C   GLN B1906     -19.195  53.523  36.938  1.00  0.00           C  
ATOM   3998  O   GLN B1906     -18.232  54.014  37.512  1.00  0.00           O  
ATOM   3999  CB  GLN B1906     -19.110  51.416  35.598  1.00  0.00           C  
ATOM   4000  CG  GLN B1906     -18.689  50.691  34.310  1.00  0.00           C  
ATOM   4001  CD  GLN B1906     -19.205  49.248  34.213  1.00  0.00           C  
ATOM   4002  OE1 GLN B1906     -18.821  48.389  34.995  1.00  0.00           O  
ATOM   4003  NE2 GLN B1906     -20.063  48.992  33.233  1.00  0.00           N  
ATOM   4004  H   GLN B1906     -17.213  52.711  34.517  1.00  0.00           H  
ATOM   4005 HE21 GLN B1906     -20.332  49.735  32.631  1.00  0.00           H  
ATOM   4006 HE22 GLN B1906     -20.411  48.099  33.150  1.00  0.00           H  
ATOM   4007  N   SER B1907     -20.394  53.416  37.501  1.00  0.00           N  
ATOM   4008  CA  SER B1907     -20.694  53.890  38.856  1.00  0.00           C  
ATOM   4009  C   SER B1907     -22.200  53.740  39.081  1.00  0.00           C  
ATOM   4010  O   SER B1907     -22.924  53.377  38.152  1.00  0.00           O  
ATOM   4011  CB  SER B1907     -20.274  55.355  39.048  1.00  0.00           C  
ATOM   4012  OG  SER B1907     -21.116  56.236  38.328  1.00  0.00           O  
ATOM   4013  H   SER B1907     -21.134  53.045  36.977  1.00  0.00           H  
ATOM   4014 HG   SER B1907     -20.780  57.146  38.471  1.00  0.00           H  
ATOM   4015  N   LYS B1909     -22.670  53.978  40.305  1.00  0.00           N  
ATOM   4016  CA  LYS B1909     -24.107  53.867  40.610  1.00  0.00           C  
ATOM   4017  C   LYS B1909     -24.797  55.178  40.277  1.00  0.00           C  
ATOM   4018  O   LYS B1909     -25.864  55.199  39.653  1.00  0.00           O  
ATOM   4019  CB  LYS B1909     -24.345  53.558  42.098  1.00  0.00           C  
ATOM   4020  CG  LYS B1909     -23.893  54.680  43.029  1.00  0.00           C  
ATOM   4021  CD  LYS B1909     -24.367  54.514  44.449  1.00  0.00           C  
ATOM   4022  CE  LYS B1909     -23.842  55.664  45.308  1.00  0.00           C  
ATOM   4023  NZ  LYS B1909     -23.995  56.987  44.627  1.00  0.00           N  
ATOM   4024  H   LYS B1909     -22.051  54.247  41.010  1.00  0.00           H  
ATOM   4025  HZ1 LYS B1909     -23.295  57.053  43.859  1.00  0.00           H  
ATOM   4026  HZ2 LYS B1909     -24.955  57.028  44.215  1.00  0.00           H  
ATOM   4027  HZ3 LYS B1909     -23.863  57.743  45.304  1.00  0.00           H  
ATOM   4028  N   ASP B1910     -24.172  56.268  40.712  1.00  0.00           N  
ATOM   4029  CA  ASP B1910     -24.682  57.612  40.504  1.00  0.00           C  
ATOM   4030  C   ASP B1910     -24.757  58.030  39.035  1.00  0.00           C  
ATOM   4031  O   ASP B1910     -25.330  59.067  38.711  1.00  0.00           O  
ATOM   4032  CB  ASP B1910     -23.892  58.648  41.344  1.00  0.00           C  
ATOM   4033  CG  ASP B1910     -22.452  58.198  41.714  1.00  0.00           C  
ATOM   4034  OD1 ASP B1910     -21.875  57.274  41.100  1.00  0.00           O  
ATOM   4035  OD2 ASP B1910     -21.873  58.814  42.635  1.00  0.00           O  
ATOM   4036  H   ASP B1910     -23.360  56.136  41.192  1.00  0.00           H  
ATOM   4037  N   GLY B1913     -24.224  57.189  38.153  1.00  0.00           N  
ATOM   4038  CA  GLY B1913     -24.225  57.491  36.734  1.00  0.00           C  
ATOM   4039  C   GLY B1913     -23.197  58.564  36.436  1.00  0.00           C  
ATOM   4040  O   GLY B1913     -23.309  59.286  35.446  1.00  0.00           O  
ATOM   4041  H   GLY B1913     -23.832  56.352  38.456  1.00  0.00           H  
ATOM   4042  N   THR B1914     -22.195  58.671  37.312  1.00  0.00           N  
ATOM   4043  CA  THR B1914     -21.125  59.660  37.184  1.00  0.00           C  
ATOM   4044  C   THR B1914     -19.857  59.076  36.585  1.00  0.00           C  
ATOM   4045  O   THR B1914     -19.357  58.042  37.031  1.00  0.00           O  
ATOM   4046  CB  THR B1914     -20.743  60.283  38.562  1.00  0.00           C  
ATOM   4047  OG1 THR B1914     -20.293  59.259  39.464  1.00  0.00           O  
ATOM   4048  CG2 THR B1914     -21.934  61.005  39.179  1.00  0.00           C  
ATOM   4049  H   THR B1914     -22.166  58.054  38.062  1.00  0.00           H  
ATOM   4050  HG1 THR B1914     -20.058  59.655  40.314  1.00  0.00           H  
ATOM   4051  N   THR B1915     -19.306  59.783  35.610  1.00  0.00           N  
ATOM   4052  CA  THR B1915     -18.075  59.347  34.970  1.00  0.00           C  
ATOM   4053  C   THR B1915     -16.985  60.371  35.228  1.00  0.00           C  
ATOM   4054  O   THR B1915     -15.951  60.369  34.563  1.00  0.00           O  
ATOM   4055  CB  THR B1915     -18.239  59.166  33.457  1.00  0.00           C  
ATOM   4056  OG1 THR B1915     -18.739  60.381  32.885  1.00  0.00           O  
ATOM   4057  CG2 THR B1915     -19.196  58.016  33.165  1.00  0.00           C  
ATOM   4058  H   THR B1915     -19.748  60.590  35.280  1.00  0.00           H  
ATOM   4059  HG1 THR B1915     -18.844  60.268  31.937  1.00  0.00           H  
ATOM   4060  N   ARG B1916     -17.235  61.292  36.156  1.00  0.00           N  
ATOM   4061  CA  ARG B1916     -16.221  62.279  36.470  1.00  0.00           C  
ATOM   4062  C   ARG B1916     -15.201  61.621  37.358  1.00  0.00           C  
ATOM   4063  O   ARG B1916     -14.037  62.013  37.365  1.00  0.00           O  
ATOM   4064  CB  ARG B1916     -16.794  63.492  37.181  1.00  0.00           C  
ATOM   4065  CG  ARG B1916     -15.712  64.358  37.857  1.00  0.00           C  
ATOM   4066  CD  ARG B1916     -14.598  64.849  36.907  1.00  0.00           C  
ATOM   4067  NE  ARG B1916     -13.428  65.261  37.678  1.00  0.00           N  
ATOM   4068  CZ  ARG B1916     -12.273  64.604  37.710  1.00  0.00           C  
ATOM   4069  NH1 ARG B1916     -12.097  63.500  37.003  1.00  0.00           N  
ATOM   4070  NH2 ARG B1916     -11.308  65.022  38.509  1.00  0.00           N  
ATOM   4071  H   ARG B1916     -18.091  61.301  36.617  1.00  0.00           H  
ATOM   4072 HE   ARG B1916     -13.498  66.083  38.210  1.00  0.00           H  
ATOM   4073 HH11 ARG B1916     -12.834  63.145  36.432  1.00  0.00           H  
ATOM   4074 HH12 ARG B1916     -11.219  63.017  37.041  1.00  0.00           H  
ATOM   4075 HH21 ARG B1916     -10.436  64.529  38.539  1.00  0.00           H  
ATOM   4076 HH22 ARG B1916     -11.446  65.826  39.086  1.00  0.00           H  
ATOM   4077  N   LEU B1917     -15.630  60.638  38.143  1.00  0.00           N  
ATOM   4078  CA  LEU B1917     -14.656  59.974  38.988  1.00  0.00           C  
ATOM   4079  C   LEU B1917     -13.685  59.137  38.142  1.00  0.00           C  
ATOM   4080  O   LEU B1917     -12.618  58.764  38.628  1.00  0.00           O  
ATOM   4081  CB  LEU B1917     -15.315  59.159  40.106  1.00  0.00           C  
ATOM   4082  CG  LEU B1917     -16.077  59.951  41.183  1.00  0.00           C  
ATOM   4083  CD1 LEU B1917     -16.175  59.104  42.425  1.00  0.00           C  
ATOM   4084  CD2 LEU B1917     -15.397  61.270  41.541  1.00  0.00           C  
ATOM   4085  H   LEU B1917     -16.565  60.361  38.144  1.00  0.00           H  
ATOM   4086  N   LYS B1918     -13.996  58.938  36.858  1.00  0.00           N  
ATOM   4087  CA  LYS B1918     -13.128  58.149  35.982  1.00  0.00           C  
ATOM   4088  C   LYS B1918     -11.719  58.704  35.756  1.00  0.00           C  
ATOM   4089  O   LYS B1918     -11.543  59.901  35.494  1.00  0.00           O  
ATOM   4090  CB  LYS B1918     -13.821  57.822  34.655  1.00  0.00           C  
ATOM   4091  CG  LYS B1918     -13.690  58.860  33.549  1.00  0.00           C  
ATOM   4092  CD  LYS B1918     -14.385  58.362  32.287  1.00  0.00           C  
ATOM   4093  CE  LYS B1918     -13.541  57.351  31.511  1.00  0.00           C  
ATOM   4094  NZ  LYS B1918     -12.896  56.318  32.367  1.00  0.00           N  
ATOM   4095  H   LYS B1918     -14.807  59.327  36.490  1.00  0.00           H  
ATOM   4096  HZ1 LYS B1918     -12.096  56.745  32.890  1.00  0.00           H  
ATOM   4097  HZ2 LYS B1918     -13.589  55.955  33.058  1.00  0.00           H  
ATOM   4098  HZ3 LYS B1918     -12.547  55.537  31.785  1.00  0.00           H  
ATOM   4099  N   ASP B1919     -10.742  57.794  35.842  1.00  0.00           N  
ATOM   4100  CA  ASP B1919      -9.291  58.036  35.703  1.00  0.00           C  
ATOM   4101  C   ASP B1919      -8.659  58.699  36.922  1.00  0.00           C  
ATOM   4102  O   ASP B1919      -7.567  59.268  36.869  1.00  0.00           O  
ATOM   4103  CB  ASP B1919      -8.907  58.752  34.386  1.00  0.00           C  
ATOM   4104  CG  ASP B1919      -8.733  57.778  33.201  1.00  0.00           C  
ATOM   4105  OD1 ASP B1919      -7.661  57.132  33.082  1.00  0.00           O  
ATOM   4106  OD2 ASP B1919      -9.669  57.673  32.378  1.00  0.00           O  
ATOM   4107  H   ASP B1919     -11.021  56.885  35.978  1.00  0.00           H  
ATOM   4108  N   THR B1920      -9.385  58.640  38.028  1.00  0.00           N  
ATOM   4109  CA  THR B1920      -8.909  59.162  39.300  1.00  0.00           C  
ATOM   4110  C   THR B1920      -8.984  57.944  40.242  1.00  0.00           C  
ATOM   4111  O   THR B1920      -9.973  57.166  40.220  1.00  0.00           O  
ATOM   4112  CB  THR B1920      -9.775  60.346  39.827  1.00  0.00           C  
ATOM   4113  OG1 THR B1920     -10.854  59.860  40.636  1.00  0.00           O  
ATOM   4114  CG2 THR B1920     -10.347  61.134  38.662  1.00  0.00           C  
ATOM   4115  H   THR B1920     -10.278  58.226  38.006  1.00  0.00           H  
ATOM   4116  HG1 THR B1920     -11.384  60.591  40.944  1.00  0.00           H  
ATOM   4117  N   VAL B1921      -7.893  57.695  40.959  1.00  0.00           N  
ATOM   4118  CA  VAL B1921      -7.846  56.555  41.864  1.00  0.00           C  
ATOM   4119  C   VAL B1921      -7.582  56.984  43.281  1.00  0.00           C  
ATOM   4120  O   VAL B1921      -7.123  58.111  43.535  1.00  0.00           O  
ATOM   4121  CB  VAL B1921      -6.765  55.566  41.450  1.00  0.00           C  
ATOM   4122  CG1 VAL B1921      -7.360  54.485  40.559  1.00  0.00           C  
ATOM   4123  CG2 VAL B1921      -5.639  56.316  40.717  1.00  0.00           C  
ATOM   4124  H   VAL B1921      -7.118  58.276  40.883  1.00  0.00           H  
ATOM   4125  N   THR B1922      -7.876  56.080  44.204  1.00  0.00           N  
ATOM   4126  CA  THR B1922      -7.667  56.343  45.623  1.00  0.00           C  
ATOM   4127  C   THR B1922      -6.277  55.821  46.052  1.00  0.00           C  
ATOM   4128  O   THR B1922      -5.940  54.654  45.808  1.00  0.00           O  
ATOM   4129  CB  THR B1922      -8.775  55.689  46.472  1.00  0.00           C  
ATOM   4130  OG1 THR B1922      -9.715  55.052  45.602  1.00  0.00           O  
ATOM   4131  CG2 THR B1922      -9.513  56.754  47.273  1.00  0.00           C  
ATOM   4132  H   THR B1922      -8.244  55.216  43.928  1.00  0.00           H  
ATOM   4133  HG1 THR B1922     -10.411  54.654  46.131  1.00  0.00           H  
ATOM   4134  N   VAL B1923      -5.467  56.701  46.647  1.00  0.00           N  
ATOM   4135  CA  VAL B1923      -4.120  56.373  47.096  1.00  0.00           C  
ATOM   4136  C   VAL B1923      -3.993  56.430  48.624  1.00  0.00           C  
ATOM   4137  O   VAL B1923      -3.805  57.498  49.213  1.00  0.00           O  
ATOM   4138  CB  VAL B1923      -3.077  57.312  46.422  1.00  0.00           C  
ATOM   4139  CG1 VAL B1923      -3.587  58.725  46.355  1.00  0.00           C  
ATOM   4140  CG2 VAL B1923      -1.751  57.283  47.171  1.00  0.00           C  
ATOM   4141  H   VAL B1923      -5.789  57.617  46.783  1.00  0.00           H  
ATOM   4142  N   ARG B1924      -4.092  55.267  49.256  1.00  0.00           N  
ATOM   4143  CA  ARG B1924      -3.992  55.175  50.694  1.00  0.00           C  
ATOM   4144  C   ARG B1924      -2.562  55.095  51.151  1.00  0.00           C  
ATOM   4145  O   ARG B1924      -1.842  54.165  50.799  1.00  0.00           O  
ATOM   4146  CB  ARG B1924      -4.736  53.965  51.196  1.00  0.00           C  
ATOM   4147  CG  ARG B1924      -4.794  53.914  52.688  1.00  0.00           C  
ATOM   4148  CD  ARG B1924      -5.353  52.595  53.109  1.00  0.00           C  
ATOM   4149  NE  ARG B1924      -4.729  52.115  54.333  1.00  0.00           N  
ATOM   4150  CZ  ARG B1924      -3.415  51.998  54.516  1.00  0.00           C  
ATOM   4151  NH1 ARG B1924      -2.552  52.326  53.559  1.00  0.00           N  
ATOM   4152  NH2 ARG B1924      -2.969  51.537  55.674  1.00  0.00           N  
ATOM   4153  H   ARG B1924      -4.218  54.445  48.735  1.00  0.00           H  
ATOM   4154 HE   ARG B1924      -5.317  51.863  55.073  1.00  0.00           H  
ATOM   4155 HH11 ARG B1924      -2.881  52.665  52.680  1.00  0.00           H  
ATOM   4156 HH12 ARG B1924      -1.570  52.232  53.720  1.00  0.00           H  
ATOM   4157 HH21 ARG B1924      -1.989  51.444  55.831  1.00  0.00           H  
ATOM   4158 HH22 ARG B1924      -3.620  51.282  56.391  1.00  0.00           H  
ATOM   4159  N   ASP B1925      -2.196  56.034  52.013  1.00  0.00           N  
ATOM   4160  CA  ASP B1925      -0.847  56.179  52.574  1.00  0.00           C  
ATOM   4161  C   ASP B1925      -0.613  55.364  53.847  1.00  0.00           C  
ATOM   4162  O   ASP B1925      -1.235  55.604  54.879  1.00  0.00           O  
ATOM   4163  CB  ASP B1925      -0.620  57.664  52.868  1.00  0.00           C  
ATOM   4164  CG  ASP B1925       0.746  57.967  53.415  1.00  0.00           C  
ATOM   4165  OD1 ASP B1925       1.384  57.086  54.030  1.00  0.00           O  
ATOM   4166  OD2 ASP B1925       1.175  59.130  53.236  1.00  0.00           O  
ATOM   4167  H   ASP B1925      -2.880  56.674  52.310  1.00  0.00           H  
ATOM   4168  N   ARG B1926       0.438  54.557  53.796  1.00  0.00           N  
ATOM   4169  CA  ARG B1926       0.855  53.677  54.885  1.00  0.00           C  
ATOM   4170  C   ARG B1926       0.727  54.262  56.299  1.00  0.00           C  
ATOM   4171  O   ARG B1926      -0.220  53.973  57.038  1.00  0.00           O  
ATOM   4172  CB  ARG B1926       2.314  53.283  54.642  1.00  0.00           C  
ATOM   4173  CG  ARG B1926       2.867  52.252  55.586  1.00  0.00           C  
ATOM   4174  CD  ARG B1926       4.271  51.948  55.171  1.00  0.00           C  
ATOM   4175  NE  ARG B1926       5.151  53.044  55.508  1.00  0.00           N  
ATOM   4176  CZ  ARG B1926       6.473  52.937  55.557  1.00  0.00           C  
ATOM   4177  NH1 ARG B1926       7.064  51.790  55.269  1.00  0.00           N  
ATOM   4178  NH2 ARG B1926       7.205  53.954  55.973  1.00  0.00           N  
ATOM   4179  H   ARG B1926       0.983  54.559  52.974  1.00  0.00           H  
ATOM   4180 HE   ARG B1926       4.753  53.914  55.693  1.00  0.00           H  
ATOM   4181 HH11 ARG B1926       6.518  50.991  55.013  1.00  0.00           H  
ATOM   4182 HH12 ARG B1926       8.061  51.717  55.304  1.00  0.00           H  
ATOM   4183 HH21 ARG B1926       8.197  53.872  56.011  1.00  0.00           H  
ATOM   4184 HH22 ARG B1926       6.757  54.801  56.259  1.00  0.00           H  
ATOM   4185  N   ASP B1927       1.689  55.107  56.651  1.00  0.00           N  
ATOM   4186  CA  ASP B1927       1.763  55.729  57.967  1.00  0.00           C  
ATOM   4187  C   ASP B1927       0.489  56.481  58.435  1.00  0.00           C  
ATOM   4188  O   ASP B1927      -0.029  56.204  59.526  1.00  0.00           O  
ATOM   4189  CB  ASP B1927       3.013  56.644  58.035  1.00  0.00           C  
ATOM   4190  CG  ASP B1927       4.299  55.958  57.487  1.00  0.00           C  
ATOM   4191  OD1 ASP B1927       4.360  54.704  57.461  1.00  0.00           O  
ATOM   4192  OD2 ASP B1927       5.253  56.686  57.086  1.00  0.00           O  
ATOM   4193  H   ASP B1927       2.379  55.332  55.993  1.00  0.00           H  
ATOM   4194  N   THR B1928      -0.031  57.399  57.611  1.00  0.00           N  
ATOM   4195  CA  THR B1928      -1.212  58.184  58.005  1.00  0.00           C  
ATOM   4196  C   THR B1928      -2.502  57.494  57.677  1.00  0.00           C  
ATOM   4197  O   THR B1928      -3.587  58.016  57.958  1.00  0.00           O  
ATOM   4198  CB  THR B1928      -1.287  59.563  57.334  1.00  0.00           C  
ATOM   4199  OG1 THR B1928      -1.464  59.381  55.926  1.00  0.00           O  
ATOM   4200  CG2 THR B1928      -0.031  60.396  57.620  1.00  0.00           C  
ATOM   4201  H   THR B1928       0.368  57.545  56.732  1.00  0.00           H  
ATOM   4202  HG1 THR B1928      -1.508  60.245  55.497  1.00  0.00           H  
ATOM   4203  N   MET B1929      -2.406  56.410  56.926  1.00  0.00           N  
ATOM   4204  CA  MET B1929      -3.600  55.658  56.583  1.00  0.00           C  
ATOM   4205  C   MET B1929      -4.632  56.545  55.902  1.00  0.00           C  
ATOM   4206  O   MET B1929      -5.756  56.147  55.668  1.00  0.00           O  
ATOM   4207  CB  MET B1929      -4.134  55.044  57.867  1.00  0.00           C  
ATOM   4208  CG  MET B1929      -2.981  54.538  58.724  1.00  0.00           C  
ATOM   4209  SD  MET B1929      -3.520  53.801  60.218  1.00  0.00           S  
ATOM   4210  CE  MET B1929      -4.978  52.920  59.587  1.00  0.00           C  
ATOM   4211  H   MET B1929      -1.538  56.091  56.632  1.00  0.00           H  
ATOM   4212  N   GLU B1930      -4.194  57.738  55.545  1.00  0.00           N  
ATOM   4213  CA  GLU B1930      -4.999  58.737  54.874  1.00  0.00           C  
ATOM   4214  C   GLU B1930      -5.298  58.286  53.454  1.00  0.00           C  
ATOM   4215  O   GLU B1930      -4.421  57.722  52.811  1.00  0.00           O  
ATOM   4216  CB  GLU B1930      -4.198  60.036  54.828  1.00  0.00           C  
ATOM   4217  CG  GLU B1930      -4.617  61.036  53.748  1.00  0.00           C  
ATOM   4218  CD  GLU B1930      -3.840  62.350  53.838  1.00  0.00           C  
ATOM   4219  OE1 GLU B1930      -2.582  62.312  53.771  1.00  0.00           O  
ATOM   4220  OE2 GLU B1930      -4.494  63.415  53.988  1.00  0.00           O  
ATOM   4221  H   GLU B1930      -3.259  57.950  55.698  1.00  0.00           H  
ATOM   4222  N   GLN B1931      -6.502  58.564  52.948  1.00  0.00           N  
ATOM   4223  CA  GLN B1931      -6.875  58.170  51.574  1.00  0.00           C  
ATOM   4224  C   GLN B1931      -7.239  59.321  50.629  1.00  0.00           C  
ATOM   4225  O   GLN B1931      -8.377  59.797  50.620  1.00  0.00           O  
ATOM   4226  CB  GLN B1931      -8.030  57.154  51.563  1.00  0.00           C  
ATOM   4227  CG  GLN B1931      -7.661  55.777  52.049  1.00  0.00           C  
ATOM   4228  CD  GLN B1931      -8.654  54.727  51.611  1.00  0.00           C  
ATOM   4229  OE1 GLN B1931      -9.878  54.942  51.644  1.00  0.00           O  
ATOM   4230  NE2 GLN B1931      -8.141  53.579  51.183  1.00  0.00           N  
ATOM   4231  H   GLN B1931      -7.154  59.046  53.495  1.00  0.00           H  
ATOM   4232 HE21 GLN B1931      -7.181  53.452  51.170  1.00  0.00           H  
ATOM   4233 HE22 GLN B1931      -8.776  52.899  50.899  1.00  0.00           H  
ATOM   4234  N   ILE B1932      -6.274  59.781  49.850  1.00  0.00           N  
ATOM   4235  CA  ILE B1932      -6.531  60.835  48.885  1.00  0.00           C  
ATOM   4236  C   ILE B1932      -7.147  60.125  47.683  1.00  0.00           C  
ATOM   4237  O   ILE B1932      -7.030  58.909  47.564  1.00  0.00           O  
ATOM   4238  CB  ILE B1932      -5.226  61.432  48.384  1.00  0.00           C  
ATOM   4239  CG1 ILE B1932      -4.192  61.428  49.502  1.00  0.00           C  
ATOM   4240  CG2 ILE B1932      -5.455  62.844  47.887  1.00  0.00           C  
ATOM   4241  CD1 ILE B1932      -2.756  61.540  49.003  1.00  0.00           C  
ATOM   4242  H   ILE B1932      -5.398  59.362  49.889  1.00  0.00           H  
ATOM   4243  N   ARG B1933      -7.827  60.854  46.807  1.00  0.00           N  
ATOM   4244  CA  ARG B1933      -8.384  60.250  45.593  1.00  0.00           C  
ATOM   4245  C   ARG B1933      -7.860  61.170  44.498  1.00  0.00           C  
ATOM   4246  O   ARG B1933      -8.368  62.288  44.328  1.00  0.00           O  
ATOM   4247  CB  ARG B1933      -9.931  60.212  45.615  1.00  0.00           C  
ATOM   4248  CG  ARG B1933     -10.611  59.991  44.242  1.00  0.00           C  
ATOM   4249  CD  ARG B1933     -11.691  58.882  44.259  1.00  0.00           C  
ATOM   4250  NE  ARG B1933     -11.217  57.629  43.638  1.00  0.00           N  
ATOM   4251  CZ  ARG B1933     -11.934  56.832  42.836  1.00  0.00           C  
ATOM   4252  NH1 ARG B1933     -13.192  57.119  42.540  1.00  0.00           N  
ATOM   4253  NH2 ARG B1933     -11.363  55.784  42.256  1.00  0.00           N  
ATOM   4254  H   ARG B1933      -7.959  61.819  46.967  1.00  0.00           H  
ATOM   4255 HE   ARG B1933     -10.301  57.346  43.840  1.00  0.00           H  
ATOM   4256 HH11 ARG B1933     -13.615  57.952  42.901  1.00  0.00           H  
ATOM   4257 HH12 ARG B1933     -13.712  56.524  41.926  1.00  0.00           H  
ATOM   4258 HH21 ARG B1933     -11.904  55.192  41.655  1.00  0.00           H  
ATOM   4259 HH22 ARG B1933     -10.402  55.581  42.423  1.00  0.00           H  
ATOM   4260  N   LEU B1934      -6.773  60.774  43.846  1.00  0.00           N  
ATOM   4261  CA  LEU B1934      -6.228  61.615  42.798  1.00  0.00           C  
ATOM   4262  C   LEU B1934      -6.248  61.011  41.387  1.00  0.00           C  
ATOM   4263  O   LEU B1934      -6.217  59.785  41.201  1.00  0.00           O  
ATOM   4264  CB  LEU B1934      -4.844  62.140  43.203  1.00  0.00           C  
ATOM   4265  CG  LEU B1934      -3.824  61.162  43.792  1.00  0.00           C  
ATOM   4266  CD1 LEU B1934      -3.224  60.375  42.663  1.00  0.00           C  
ATOM   4267  CD2 LEU B1934      -2.707  61.880  44.563  1.00  0.00           C  
ATOM   4268  H   LEU B1934      -6.366  59.917  44.038  1.00  0.00           H  
ATOM   4269  N   HIS B1941      -6.385  61.889  40.397  1.00  0.00           N  
ATOM   4270  CA  HIS B1941      -6.414  61.459  39.011  1.00  0.00           C  
ATOM   4271  C   HIS B1941      -5.069  60.936  38.624  1.00  0.00           C  
ATOM   4272  O   HIS B1941      -4.030  61.566  38.864  1.00  0.00           O  
ATOM   4273  CB  HIS B1941      -6.773  62.599  38.062  1.00  0.00           C  
ATOM   4274  CG  HIS B1941      -6.846  62.180  36.628  1.00  0.00           C  
ATOM   4275  ND1 HIS B1941      -5.731  62.014  35.833  1.00  0.00           N  
ATOM   4276  CD2 HIS B1941      -7.909  61.863  35.850  1.00  0.00           C  
ATOM   4277  CE1 HIS B1941      -6.105  61.608  34.633  1.00  0.00           C  
ATOM   4278  NE2 HIS B1941      -7.422  61.509  34.618  1.00  0.00           N  
ATOM   4279  H   HIS B1941      -6.429  62.853  40.612  1.00  0.00           H  
ATOM   4280  HD1 HIS B1941      -4.811  62.183  36.112  1.00  0.00           H  
ATOM   4281  HE2 HIS B1941      -7.970  61.227  33.854  1.00  0.00           H  
ATOM   4282  N   VAL B1942      -5.134  59.839  37.900  1.00  0.00           N  
ATOM   4283  CA  VAL B1942      -3.976  59.145  37.387  1.00  0.00           C  
ATOM   4284  C   VAL B1942      -2.738  60.012  37.080  1.00  0.00           C  
ATOM   4285  O   VAL B1942      -1.675  59.807  37.665  1.00  0.00           O  
ATOM   4286  CB  VAL B1942      -4.386  58.379  36.135  1.00  0.00           C  
ATOM   4287  CG1 VAL B1942      -3.176  57.792  35.479  1.00  0.00           C  
ATOM   4288  CG2 VAL B1942      -5.385  57.286  36.483  1.00  0.00           C  
ATOM   4289  H   VAL B1942      -6.006  59.457  37.731  1.00  0.00           H  
ATOM   4290  N   ASP B1943      -2.891  61.008  36.212  1.00  0.00           N  
ATOM   4291  CA  ASP B1943      -1.769  61.871  35.824  1.00  0.00           C  
ATOM   4292  C   ASP B1943      -1.064  62.522  37.022  1.00  0.00           C  
ATOM   4293  O   ASP B1943       0.142  62.796  36.992  1.00  0.00           O  
ATOM   4294  CB  ASP B1943      -2.241  62.955  34.837  1.00  0.00           C  
ATOM   4295  CG  ASP B1943      -2.951  62.379  33.582  1.00  0.00           C  
ATOM   4296  OD1 ASP B1943      -2.478  61.358  33.010  1.00  0.00           O  
ATOM   4297  OD2 ASP B1943      -3.978  62.974  33.152  1.00  0.00           O  
ATOM   4298  H   ASP B1943      -3.745  61.129  35.792  1.00  0.00           H  
ATOM   4299  N   GLU B1945      -1.825  62.779  38.076  1.00  0.00           N  
ATOM   4300  CA  GLU B1945      -1.278  63.402  39.272  1.00  0.00           C  
ATOM   4301  C   GLU B1945      -0.469  62.391  40.071  1.00  0.00           C  
ATOM   4302  O   GLU B1945       0.553  62.725  40.692  1.00  0.00           O  
ATOM   4303  CB  GLU B1945      -2.414  63.981  40.111  1.00  0.00           C  
ATOM   4304  CG  GLU B1945      -3.131  65.149  39.405  1.00  0.00           C  
ATOM   4305  CD  GLU B1945      -4.672  65.137  39.546  1.00  0.00           C  
ATOM   4306  OE1 GLU B1945      -5.194  64.684  40.596  1.00  0.00           O  
ATOM   4307  OE2 GLU B1945      -5.368  65.606  38.603  1.00  0.00           O  
ATOM   4308  H   GLU B1945      -2.748  62.537  38.060  1.00  0.00           H  
ATOM   4309  N   LEU B1946      -0.904  61.137  39.991  1.00  0.00           N  
ATOM   4310  CA  LEU B1946      -0.270  60.020  40.695  1.00  0.00           C  
ATOM   4311  C   LEU B1946       1.214  59.918  40.343  1.00  0.00           C  
ATOM   4312  O   LEU B1946       2.017  59.482  41.174  1.00  0.00           O  
ATOM   4313  CB  LEU B1946      -0.987  58.707  40.349  1.00  0.00           C  
ATOM   4314  CG  LEU B1946      -1.163  57.645  41.426  1.00  0.00           C  
ATOM   4315  CD1 LEU B1946      -2.635  57.415  41.682  1.00  0.00           C  
ATOM   4316  CD2 LEU B1946      -0.533  56.361  40.967  1.00  0.00           C  
ATOM   4317  H   LEU B1946      -1.674  60.941  39.427  1.00  0.00           H  
ATOM   4318  N   GLU B1947       1.565  60.356  39.132  1.00  0.00           N  
ATOM   4319  CA  GLU B1947       2.942  60.284  38.672  1.00  0.00           C  
ATOM   4320  C   GLU B1947       3.729  61.247  39.497  1.00  0.00           C  
ATOM   4321  O   GLU B1947       4.573  60.843  40.293  1.00  0.00           O  
ATOM   4322  CB  GLU B1947       3.070  60.634  37.178  1.00  0.00           C  
ATOM   4323  CG  GLU B1947       2.611  59.509  36.173  1.00  0.00           C  
ATOM   4324  CD  GLU B1947       2.816  59.868  34.667  1.00  0.00           C  
ATOM   4325  OE1 GLU B1947       3.935  59.665  34.122  1.00  0.00           O  
ATOM   4326  OE2 GLU B1947       1.844  60.331  34.018  1.00  0.00           O  
ATOM   4327  H   GLU B1947       0.881  60.706  38.539  1.00  0.00           H  
ATOM   4328  N   GLY B1950       3.385  62.521  39.354  1.00  0.00           N  
ATOM   4329  CA  GLY B1950       4.064  63.586  40.086  1.00  0.00           C  
ATOM   4330  C   GLY B1950       4.157  63.353  41.585  1.00  0.00           C  
ATOM   4331  O   GLY B1950       5.210  63.579  42.189  1.00  0.00           O  
ATOM   4332  H   GLY B1950       2.658  62.748  38.750  1.00  0.00           H  
ATOM   4333  N   PHE B1951       3.045  62.890  42.159  1.00  0.00           N  
ATOM   4334  CA  PHE B1951       2.894  62.570  43.580  1.00  0.00           C  
ATOM   4335  C   PHE B1951       4.033  61.641  44.041  1.00  0.00           C  
ATOM   4336  O   PHE B1951       4.884  62.025  44.847  1.00  0.00           O  
ATOM   4337  CB  PHE B1951       1.542  61.882  43.734  1.00  0.00           C  
ATOM   4338  CG  PHE B1951       1.165  61.539  45.135  1.00  0.00           C  
ATOM   4339  CD1 PHE B1951       1.375  62.430  46.172  1.00  0.00           C  
ATOM   4340  CD2 PHE B1951       0.501  60.346  45.402  1.00  0.00           C  
ATOM   4341  CE1 PHE B1951       0.913  62.141  47.461  1.00  0.00           C  
ATOM   4342  CE2 PHE B1951       0.038  60.045  46.679  1.00  0.00           C  
ATOM   4343  CZ  PHE B1951       0.241  60.947  47.716  1.00  0.00           C  
ATOM   4344  H   PHE B1951       2.268  62.760  41.579  1.00  0.00           H  
ATOM   4345  N   LEU B1952       4.074  60.436  43.472  1.00  0.00           N  
ATOM   4346  CA  LEU B1952       5.095  59.464  43.813  1.00  0.00           C  
ATOM   4347  C   LEU B1952       6.455  59.998  43.518  1.00  0.00           C  
ATOM   4348  O   LEU B1952       7.366  59.784  44.300  1.00  0.00           O  
ATOM   4349  CB  LEU B1952       4.901  58.172  43.045  1.00  0.00           C  
ATOM   4350  CG  LEU B1952       3.453  57.698  43.046  1.00  0.00           C  
ATOM   4351  CD1 LEU B1952       3.381  56.347  42.361  1.00  0.00           C  
ATOM   4352  CD2 LEU B1952       2.898  57.635  44.471  1.00  0.00           C  
ATOM   4353  H   LEU B1952       3.409  60.213  42.787  1.00  0.00           H  
ATOM   4354  N   ARG B1953       6.594  60.711  42.410  1.00  0.00           N  
ATOM   4355  CA  ARG B1953       7.891  61.260  42.044  1.00  0.00           C  
ATOM   4356  C   ARG B1953       8.471  62.045  43.214  1.00  0.00           C  
ATOM   4357  O   ARG B1953       9.688  62.049  43.439  1.00  0.00           O  
ATOM   4358  CB  ARG B1953       7.785  62.199  40.841  1.00  0.00           C  
ATOM   4359  CG  ARG B1953       7.191  61.598  39.576  1.00  0.00           C  
ATOM   4360  CD  ARG B1953       6.955  62.677  38.501  1.00  0.00           C  
ATOM   4361  NE  ARG B1953       6.070  62.237  37.410  1.00  0.00           N  
ATOM   4362  CZ  ARG B1953       6.451  61.465  36.393  1.00  0.00           C  
ATOM   4363  NH1 ARG B1953       7.705  61.024  36.326  1.00  0.00           N  
ATOM   4364  NH2 ARG B1953       5.609  61.220  35.392  1.00  0.00           N  
ATOM   4365  H   ARG B1953       5.817  60.871  41.831  1.00  0.00           H  
ATOM   4366 HE   ARG B1953       5.136  62.531  37.434  1.00  0.00           H  
ATOM   4367 HH11 ARG B1953       8.362  61.269  37.038  1.00  0.00           H  
ATOM   4368 HH12 ARG B1953       7.989  60.442  35.563  1.00  0.00           H  
ATOM   4369 HH21 ARG B1953       5.894  60.641  34.630  1.00  0.00           H  
ATOM   4370 HH22 ARG B1953       4.691  61.618  35.404  1.00  0.00           H  
ATOM   4371  N   GLU B1954       7.592  62.686  43.979  1.00  0.00           N  
ATOM   4372  CA  GLU B1954       8.041  63.503  45.104  1.00  0.00           C  
ATOM   4373  C   GLU B1954       8.460  62.673  46.282  1.00  0.00           C  
ATOM   4374  O   GLU B1954       9.417  63.010  46.973  1.00  0.00           O  
ATOM   4375  CB  GLU B1954       6.955  64.508  45.553  1.00  0.00           C  
ATOM   4376  CG  GLU B1954       7.337  66.040  45.470  1.00  0.00           C  
ATOM   4377  CD  GLU B1954       8.629  66.437  46.249  1.00  0.00           C  
ATOM   4378  OE1 GLU B1954       9.761  66.184  45.734  1.00  0.00           O  
ATOM   4379  OE2 GLU B1954       8.505  67.037  47.353  1.00  0.00           O  
ATOM   4380  H   GLU B1954       6.630  62.626  43.766  1.00  0.00           H  
ATOM   4381  N   ARG B1955       7.743  61.593  46.526  1.00  0.00           N  
ATOM   4382  CA  ARG B1955       8.086  60.765  47.662  1.00  0.00           C  
ATOM   4383  C   ARG B1955       9.182  59.709  47.464  1.00  0.00           C  
ATOM   4384  O   ARG B1955      10.259  59.806  48.099  1.00  0.00           O  
ATOM   4385  CB  ARG B1955       6.842  60.117  48.252  1.00  0.00           C  
ATOM   4386  CG  ARG B1955       5.922  61.084  48.877  1.00  0.00           C  
ATOM   4387  CD  ARG B1955       5.281  61.891  47.803  1.00  0.00           C  
ATOM   4388  NE  ARG B1955       4.399  62.908  48.340  1.00  0.00           N  
ATOM   4389  CZ  ARG B1955       3.394  62.663  49.173  1.00  0.00           C  
ATOM   4390  NH1 ARG B1955       3.133  61.420  49.577  1.00  0.00           N  
ATOM   4391  NH2 ARG B1955       2.623  63.668  49.570  1.00  0.00           N  
ATOM   4392  H   ARG B1955       6.990  61.343  45.928  1.00  0.00           H  
ATOM   4393 HE   ARG B1955       4.559  63.833  48.070  1.00  0.00           H  
ATOM   4394 HH11 ARG B1955       3.686  60.656  49.253  1.00  0.00           H  
ATOM   4395 HH12 ARG B1955       2.368  61.250  50.201  1.00  0.00           H  
ATOM   4396 HH21 ARG B1955       1.862  63.503  50.188  1.00  0.00           H  
ATOM   4397 HH22 ARG B1955       2.806  64.594  49.229  1.00  0.00           H  
ATOM   4398  N   LEU B1956       8.919  58.723  46.593  1.00  0.00           N  
ATOM   4399  CA  LEU B1956       9.853  57.618  46.344  1.00  0.00           C  
ATOM   4400  C   LEU B1956      11.227  57.901  45.722  1.00  0.00           C  
ATOM   4401  O   LEU B1956      12.067  56.996  45.621  1.00  0.00           O  
ATOM   4402  CB  LEU B1956       9.122  56.505  45.611  1.00  0.00           C  
ATOM   4403  CG  LEU B1956       8.063  56.007  46.582  1.00  0.00           C  
ATOM   4404  CD1 LEU B1956       6.969  55.223  45.867  1.00  0.00           C  
ATOM   4405  CD2 LEU B1956       8.760  55.193  47.671  1.00  0.00           C  
ATOM   4406  H   LEU B1956       8.085  58.756  46.068  1.00  0.00           H  
ATOM   4407  N   ARG B1957      11.469  59.144  45.328  1.00  0.00           N  
ATOM   4408  CA  ARG B1957      12.744  59.469  44.759  1.00  0.00           C  
ATOM   4409  C   ARG B1957      13.701  59.782  45.860  1.00  0.00           C  
ATOM   4410  O   ARG B1957      13.329  60.469  46.822  1.00  0.00           O  
ATOM   4411  CB  ARG B1957      12.620  60.657  43.824  1.00  0.00           C  
ATOM   4412  CG  ARG B1957      13.915  61.025  43.138  1.00  0.00           C  
ATOM   4413  CD  ARG B1957      13.694  62.174  42.203  1.00  0.00           C  
ATOM   4414  NE  ARG B1957      12.931  63.214  42.877  1.00  0.00           N  
ATOM   4415  CZ  ARG B1957      13.359  64.456  43.034  1.00  0.00           C  
ATOM   4416  NH1 ARG B1957      14.552  64.802  42.548  1.00  0.00           N  
ATOM   4417  NH2 ARG B1957      12.610  65.330  43.705  1.00  0.00           N  
ATOM   4418  H   ARG B1957      10.785  59.837  45.436  1.00  0.00           H  
ATOM   4419 HE   ARG B1957      12.048  62.985  43.236  1.00  0.00           H  
ATOM   4420 HH11 ARG B1957      15.110  64.124  42.058  1.00  0.00           H  
ATOM   4421 HH12 ARG B1957      14.887  65.736  42.646  1.00  0.00           H  
ATOM   4422 HH21 ARG B1957      12.937  66.272  43.820  1.00  0.00           H  
ATOM   4423 HH22 ARG B1957      11.738  65.051  44.089  1.00  0.00           H  
ATOM   4424  N   TRP B1958      14.875  59.140  45.716  1.00  0.00           N  
ATOM   4425  CA  TRP B1958      15.960  59.328  46.640  1.00  0.00           C  
ATOM   4426  C   TRP B1958      16.423  60.762  46.818  1.00  0.00           C  
ATOM   4427  O   TRP B1958      16.873  61.333  45.749  1.00  0.00           O  
ATOM   4428  CB  TRP B1958      17.195  58.417  46.446  1.00  0.00           C  
ATOM   4429  CG  TRP B1958      17.049  56.989  46.932  1.00  0.00           C  
ATOM   4430  CD1 TRP B1958      16.720  55.925  46.153  1.00  0.00           C  
ATOM   4431  CD2 TRP B1958      17.336  56.445  48.244  1.00  0.00           C  
ATOM   4432  NE1 TRP B1958      16.790  54.754  46.874  1.00  0.00           N  
ATOM   4433  CE2 TRP B1958      17.166  55.042  48.162  1.00  0.00           C  
ATOM   4434  CE3 TRP B1958      17.716  56.999  49.473  1.00  0.00           C  
ATOM   4435  CZ2 TRP B1958      17.363  54.186  49.255  1.00  0.00           C  
ATOM   4436  CZ3 TRP B1958      17.914  56.137  50.566  1.00  0.00           C  
ATOM   4437  CH2 TRP B1958      17.734  54.752  50.442  1.00  0.00           C  
ATOM   4438  OXT TRP B1958      16.325  61.267  47.967  1.00  0.00           O  
ATOM   4439  H   TRP B1958      15.040  58.542  45.048  1.00  0.00           H  
ATOM   4440  HE1 TRP B1958      16.598  53.857  46.524  1.00  0.00           H  
HETATM 4441  N   GAP B2550      36.968  41.967  58.014  1.00  0.00           N  
HETATM 4442  CA  GAP B2550      36.848  41.642  59.479  1.00  0.00           C  
HETATM 4443  C   GAP B2550      35.453  41.139  59.883  1.00  0.00           C  
HETATM 4444  O   GAP B2550      34.695  40.938  58.901  1.00  0.00           O  
HETATM 4445  PA  GAP B2550      33.681  40.491  61.557  1.00  0.00           P  
HETATM 4446  O1A GAP B2550      33.916  39.726  62.825  1.00  0.00           O  
HETATM 4447  O2A GAP B2550      32.962  39.833  60.430  1.00  0.00           O  
HETATM 4448  O3A GAP B2550      35.146  41.019  61.110  1.00  0.00           O  
HETATM 4449  C5' GAP B2550      32.456  42.716  60.913  1.00  0.00           C  
HETATM 4450  O5' GAP B2550      32.856  41.803  61.926  1.00  0.00           O  
HETATM 4451  C4' GAP B2550      30.983  42.564  60.615  1.00  0.00           C  
HETATM 4452  O4' GAP B2550      30.743  41.231  60.136  1.00  0.00           O  
HETATM 4453  C3' GAP B2550      30.028  42.716  61.788  1.00  0.00           C  
HETATM 4454  O3' GAP B2550      29.660  44.087  61.952  1.00  0.00           O  
HETATM 4455  C2' GAP B2550      28.808  41.887  61.376  1.00  0.00           C  
HETATM 4456  O2' GAP B2550      27.758  42.599  60.767  1.00  0.00           O  
HETATM 4457  C1' GAP B2550      29.392  40.904  60.367  1.00  0.00           C  
HETATM 4458  N9  GAP B2550      29.321  39.531  60.818  1.00  0.00           N  
HETATM 4459  C8  GAP B2550      30.334  38.776  61.337  1.00  0.00           C  
HETATM 4460  N7  GAP B2550      29.980  37.549  61.633  1.00  0.00           N  
HETATM 4461  C5  GAP B2550      28.638  37.503  61.285  1.00  0.00           C  
HETATM 4462  C6  GAP B2550      27.704  36.472  61.339  1.00  0.00           C  
HETATM 4463  N6  GAP B2550      27.998  35.239  61.759  1.00  0.00           N  
HETATM 4464  N1  GAP B2550      26.449  36.753  60.934  1.00  0.00           N  
HETATM 4465  C2  GAP B2550      26.180  37.992  60.480  1.00  0.00           C  
HETATM 4466  N3  GAP B2550      26.990  39.042  60.363  1.00  0.00           N  
HETATM 4467  C4  GAP B2550      28.218  38.723  60.790  1.00  0.00           C  
HETATM 4468 H1   GAP B2550      37.951  42.018  57.749  1.00  0.00           H  
HETATM 4469  H2A GAP B2550      36.475  41.207  57.482  1.00  0.00           H  
HETATM 4470 H3   GAP B2550      36.488  42.861  57.831  1.00  0.00           H  
HETATM 4471 HO'2 GAP B2550      27.073  41.964  60.571  1.00  0.00           H  
HETATM 4472  H61 GAP B2550      28.940  35.014  62.049  1.00  0.00           H  
HETATM 4473  H62 GAP B2550      27.293  34.516  61.771  1.00  0.00           H  
TER
END
