# Supplementary material for: Backbone Brackets and Arginine Tweezers delineate Class I and Class II aminoacyl tRNA synthetases
Source: PLoS Comput Biol. 2018 Apr 16;14(4):e1006101. doi: 10.1371/journal.pcbi.1006101 (PMC5919687; doi:10.1371/journal.pcbi.1006101)
Supplement: S12 File — All structures of Class II aaRS with residues renumbered according to the MSA. (GZ) [file pcbi.1006101.s024.tar.gz › 1h4q_A_renum.pdb]

ATOM      1  N   LYS A 272      22.909 144.849  91.046  1.00  0.00           N  
ATOM      2  CA  LYS A 272      23.357 143.493  91.474  1.00  0.00           C  
ATOM      3  C   LYS A 272      23.619 143.456  92.974  1.00  0.00           C  
ATOM      4  O   LYS A 272      24.397 144.254  93.499  1.00  0.00           O  
ATOM      5  CB  LYS A 272      24.627 143.097  90.717  1.00  0.00           C  
ATOM      6  CG  LYS A 272      25.775 144.079  90.874  1.00  0.00           C  
ATOM      7  CD  LYS A 272      26.974 143.659  90.042  1.00  0.00           C  
ATOM      8  CE  LYS A 272      28.116 144.652  90.172  1.00  0.00           C  
ATOM      9  NZ  LYS A 272      29.278 144.261  89.329  1.00  0.00           N  
ATOM     10  N   GLY A 273      22.970 142.522  93.660  1.00  0.00           N  
ATOM     11  CA  GLY A 273      23.149 142.413  95.097  1.00  0.00           C  
ATOM     12  C   GLY A 273      23.374 140.998  95.599  1.00  0.00           C  
ATOM     13  O   GLY A 273      22.576 140.479  96.381  1.00  0.00           O  
ATOM     14  N   LEU A 274      24.462 140.371  95.157  1.00  0.00           N  
ATOM     15  CA  LEU A 274      24.775 139.014  95.581  1.00  0.00           C  
ATOM     16  C   LEU A 274      25.669 139.081  96.822  1.00  0.00           C  
ATOM     17  O   LEU A 274      26.860 139.372  96.710  1.00  0.00           O  
ATOM     18  CB  LEU A 274      25.500 138.278  94.452  1.00  0.00           C  
ATOM     19  CG  LEU A 274      25.341 136.758  94.334  1.00  0.00           C  
ATOM     20  CD1 LEU A 274      26.478 136.203  93.489  1.00  0.00           C  
ATOM     21  CD2 LEU A 274      25.367 136.121  95.700  1.00  0.00           C  
ATOM     22  N   THR A 275      25.104 138.813  97.996  1.00  0.00           N  
ATOM     23  CA  THR A 275      25.884 138.870  99.229  1.00  0.00           C  
ATOM     24  C   THR A 275      27.206 138.162  99.053  1.00  0.00           C  
ATOM     25  O   THR A 275      27.246 136.999  98.644  1.00  0.00           O  
ATOM     26  CB  THR A 275      25.182 138.179 100.399  1.00  0.00           C  
ATOM     27  OG1 THR A 275      23.840 138.661 100.521  1.00  0.00           O  
ATOM     28  CG2 THR A 275      25.947 138.443 101.691  1.00  0.00           C  
ATOM     29  N   PRO A 276      28.318 138.839  99.361  1.00  0.00           N  
ATOM     30  CA  PRO A 276      29.617 138.187  99.206  1.00  0.00           C  
ATOM     31  C   PRO A 276      29.800 137.020 100.176  1.00  0.00           C  
ATOM     32  O   PRO A 276      29.242 137.015 101.274  1.00  0.00           O  
ATOM     33  CB  PRO A 276      30.600 139.327  99.441  1.00  0.00           C  
ATOM     34  CG  PRO A 276      29.879 140.183 100.382  1.00  0.00           C  
ATOM     35  CD  PRO A 276      28.491 140.225  99.799  1.00  0.00           C  
ATOM     36  N   GLN A 277      30.577 136.030  99.750  1.00  0.00           N  
ATOM     37  CA  GLN A 277      30.830 134.848 100.559  1.00  0.00           C  
ATOM     38  C   GLN A 277      31.417 135.171 101.935  1.00  0.00           C  
ATOM     39  O   GLN A 277      31.009 134.587 102.938  1.00  0.00           O  
ATOM     40  CB  GLN A 277      31.759 133.890  99.799  1.00  0.00           C  
ATOM     41  CG  GLN A 277      31.255 133.534  98.410  1.00  0.00           C  
ATOM     42  CD  GLN A 277      32.025 132.395  97.754  1.00  0.00           C  
ATOM     43  OE1 GLN A 277      33.254 132.403  97.694  1.00  0.00           O  
ATOM     44  NE2 GLN A 277      31.295 131.413  97.244  1.00  0.00           N  
ATOM     45  N   SER A 278      32.360 136.109 101.983  1.00  0.00           N  
ATOM     46  CA  SER A 278      33.002 136.480 103.242  1.00  0.00           C  
ATOM     47  C   SER A 278      32.057 137.159 104.230  1.00  0.00           C  
ATOM     48  O   SER A 278      32.277 137.106 105.434  1.00  0.00           O  
ATOM     49  CB  SER A 278      34.194 137.391 102.974  1.00  0.00           C  
ATOM     50  OG  SER A 278      33.749 138.615 102.434  1.00  0.00           O  
ATOM     51  N   GLN A 279      31.014 137.805 103.729  1.00  0.00           N  
ATOM     52  CA  GLN A 279      30.062 138.458 104.610  1.00  0.00           C  
ATOM     53  C   GLN A 279      29.141 137.428 105.242  1.00  0.00           C  
ATOM     54  O   GLN A 279      29.009 137.369 106.457  1.00  0.00           O  
ATOM     55  CB  GLN A 279      29.244 139.481 103.833  1.00  0.00           C  
ATOM     56  CG  GLN A 279      28.116 140.102 104.622  1.00  0.00           C  
ATOM     57  CD  GLN A 279      27.462 141.255 103.889  1.00  0.00           C  
ATOM     58  OE1 GLN A 279      26.343 141.641 104.205  1.00  0.00           O  
ATOM     59  NE2 GLN A 279      28.166 141.819 102.913  1.00  0.00           N  
ATOM     60  N   ASP A 281      28.506 136.608 104.416  1.00  0.00           N  
ATOM     61  CA  ASP A 281      27.608 135.570 104.917  1.00  0.00           C  
ATOM     62  C   ASP A 281      27.421 134.454 103.881  1.00  0.00           C  
ATOM     63  O   ASP A 281      26.530 134.521 103.029  1.00  0.00           O  
ATOM     64  CB  ASP A 281      26.262 136.191 105.283  1.00  0.00           C  
ATOM     65  CG  ASP A 281      25.336 135.211 105.962  1.00  0.00           C  
ATOM     66  OD1 ASP A 281      24.233 135.629 106.370  1.00  0.00           O  
ATOM     67  OD2 ASP A 281      25.708 134.022 106.089  1.00  0.00           O  
ATOM     68  N   PHE A 282      28.268 133.430 103.972  1.00  0.00           N  
ATOM     69  CA  PHE A 282      28.248 132.294 103.046  1.00  0.00           C  
ATOM     70  C   PHE A 282      26.859 131.684 102.868  1.00  0.00           C  
ATOM     71  O   PHE A 282      26.410 131.447 101.746  1.00  0.00           O  
ATOM     72  CB  PHE A 282      29.219 131.216 103.530  1.00  0.00           C  
ATOM     73  CG  PHE A 282      29.681 130.284 102.451  1.00  0.00           C  
ATOM     74  CD1 PHE A 282      30.609 130.702 101.508  1.00  0.00           C  
ATOM     75  CD2 PHE A 282      29.190 128.982 102.382  1.00  0.00           C  
ATOM     76  CE1 PHE A 282      31.041 129.841 100.508  1.00  0.00           C  
ATOM     77  CE2 PHE A 282      29.612 128.113 101.388  1.00  0.00           C  
ATOM     78  CZ  PHE A 282      30.544 128.541 100.449  1.00  0.00           C  
ATOM     79  N   SER A 283      26.185 131.418 103.977  1.00  0.00           N  
ATOM     80  CA  SER A 283      24.854 130.839 103.922  1.00  0.00           C  
ATOM     81  C   SER A 283      23.936 131.645 103.026  1.00  0.00           C  
ATOM     82  O   SER A 283      23.202 131.091 102.208  1.00  0.00           O  
ATOM     83  CB  SER A 283      24.259 130.765 105.317  1.00  0.00           C  
ATOM     84  OG  SER A 283      25.062 129.939 106.138  1.00  0.00           O  
ATOM     85  N   GLU A 291      23.967 132.959 103.190  1.00  0.00           N  
ATOM     86  CA  GLU A 291      23.132 133.819 102.373  1.00  0.00           C  
ATOM     87  C   GLU A 291      23.612 133.787 100.932  1.00  0.00           C  
ATOM     88  O   GLU A 291      22.807 133.758 100.004  1.00  0.00           O  
ATOM     89  CB  GLU A 291      23.143 135.250 102.912  1.00  0.00           C  
ATOM     90  CG  GLU A 291      22.066 135.485 103.940  1.00  0.00           C  
ATOM     91  CD  GLU A 291      20.694 135.073 103.425  1.00  0.00           C  
ATOM     92  OE1 GLU A 291      20.188 135.723 102.474  1.00  0.00           O  
ATOM     93  OE2 GLU A 291      20.129 134.092 103.969  1.00  0.00           O  
ATOM     94  N   TRP A 292      24.927 133.792 100.744  1.00  0.00           N  
ATOM     95  CA  TRP A 292      25.476 133.725  99.401  1.00  0.00           C  
ATOM     96  C   TRP A 292      24.880 132.504  98.712  1.00  0.00           C  
ATOM     97  O   TRP A 292      24.313 132.603  97.623  1.00  0.00           O  
ATOM     98  CB  TRP A 292      26.988 133.562  99.437  1.00  0.00           C  
ATOM     99  CG  TRP A 292      27.547 133.300  98.078  1.00  0.00           C  
ATOM    100  CD1 TRP A 292      27.769 134.214  97.091  1.00  0.00           C  
ATOM    101  CD2 TRP A 292      27.901 132.027  97.534  1.00  0.00           C  
ATOM    102  NE1 TRP A 292      28.240 133.589  95.965  1.00  0.00           N  
ATOM    103  CE2 TRP A 292      28.330 132.244  96.210  1.00  0.00           C  
ATOM    104  CE3 TRP A 292      27.897 130.721  98.037  1.00  0.00           C  
ATOM    105  CZ2 TRP A 292      28.755 131.202  95.376  1.00  0.00           C  
ATOM    106  CZ3 TRP A 292      28.320 129.684  97.208  1.00  0.00           C  
ATOM    107  CH2 TRP A 292      28.743 129.935  95.893  1.00  0.00           C  
ATOM    108  N   TYR A 293      25.028 131.352  99.362  1.00  0.00           N  
ATOM    109  CA  TYR A 293      24.506 130.103  98.845  1.00  0.00           C  
ATOM    110  C   TYR A 293      23.039 130.218  98.449  1.00  0.00           C  
ATOM    111  O   TYR A 293      22.690 130.091  97.275  1.00  0.00           O  
ATOM    112  CB  TYR A 293      24.667 129.008  99.895  1.00  0.00           C  
ATOM    113  CG  TYR A 293      24.276 127.631  99.411  1.00  0.00           C  
ATOM    114  CD1 TYR A 293      23.108 127.031  99.852  1.00  0.00           C  
ATOM    115  CD2 TYR A 293      25.087 126.926  98.506  1.00  0.00           C  
ATOM    116  CE1 TYR A 293      22.750 125.765  99.418  1.00  0.00           C  
ATOM    117  CE2 TYR A 293      24.735 125.662  98.059  1.00  0.00           C  
ATOM    118  CZ  TYR A 293      23.563 125.085  98.524  1.00  0.00           C  
ATOM    119  OH  TYR A 293      23.188 123.831  98.108  1.00  0.00           O  
ATOM    120  N   LEU A 296      22.183 130.461  99.434  1.00  0.00           N  
ATOM    121  CA  LEU A 296      20.747 130.588  99.200  1.00  0.00           C  
ATOM    122  C   LEU A 296      20.354 131.519  98.049  1.00  0.00           C  
ATOM    123  O   LEU A 296      19.472 131.186  97.254  1.00  0.00           O  
ATOM    124  CB  LEU A 296      20.067 131.035 100.492  1.00  0.00           C  
ATOM    125  CG  LEU A 296      19.477 129.945 101.396  1.00  0.00           C  
ATOM    126  CD1 LEU A 296      20.356 128.735 101.428  1.00  0.00           C  
ATOM    127  CD2 LEU A 296      19.314 130.490 102.783  1.00  0.00           C  
ATOM    128  N   GLU A 297      21.010 132.675  97.960  1.00  0.00           N  
ATOM    129  CA  GLU A 297      20.715 133.663  96.920  1.00  0.00           C  
ATOM    130  C   GLU A 297      21.183 133.234  95.544  1.00  0.00           C  
ATOM    131  O   GLU A 297      20.462 133.393  94.563  1.00  0.00           O  
ATOM    132  CB  GLU A 297      21.365 135.012  97.247  1.00  0.00           C  
ATOM    133  CG  GLU A 297      20.980 135.592  98.594  1.00  0.00           C  
ATOM    134  CD  GLU A 297      21.761 136.842  98.950  1.00  0.00           C  
ATOM    135  OE1 GLU A 297      21.698 137.251 100.131  1.00  0.00           O  
ATOM    136  OE2 GLU A 297      22.428 137.415  98.057  1.00  0.00           O  
ATOM    137  N   VAL A 298      22.399 132.706  95.461  1.00  0.00           N  
ATOM    138  CA  VAL A 298      22.928 132.281  94.168  1.00  0.00           C  
ATOM    139  C   VAL A 298      22.044 131.181  93.588  1.00  0.00           C  
ATOM    140  O   VAL A 298      21.877 131.087  92.378  1.00  0.00           O  
ATOM    141  CB  VAL A 298      24.391 131.778  94.280  1.00  0.00           C  
ATOM    142  CG1 VAL A 298      24.433 130.382  94.865  1.00  0.00           C  
ATOM    143  CG2 VAL A 298      25.053 131.829  92.926  1.00  0.00           C  
ATOM    144  N   ILE A 303      21.464 130.365  94.464  1.00  0.00           N  
ATOM    145  CA  ILE A 303      20.585 129.289  94.029  1.00  0.00           C  
ATOM    146  C   ILE A 303      19.323 129.896  93.458  1.00  0.00           C  
ATOM    147  O   ILE A 303      18.818 129.455  92.431  1.00  0.00           O  
ATOM    148  CB  ILE A 303      20.226 128.353  95.205  1.00  0.00           C  
ATOM    149  CG1 ILE A 303      21.428 127.479  95.541  1.00  0.00           C  
ATOM    150  CG2 ILE A 303      19.048 127.471  94.848  1.00  0.00           C  
ATOM    151  CD1 ILE A 303      21.221 126.612  96.738  1.00  0.00           C  
ATOM    152  N   GLN A 305      18.826 130.927  94.131  1.00  0.00           N  
ATOM    153  CA  GLN A 305      17.612 131.621  93.715  1.00  0.00           C  
ATOM    154  C   GLN A 305      17.847 132.400  92.431  1.00  0.00           C  
ATOM    155  O   GLN A 305      17.114 132.261  91.460  1.00  0.00           O  
ATOM    156  CB  GLN A 305      17.168 132.599  94.804  1.00  0.00           C  
ATOM    157  CG  GLN A 305      15.684 132.950  94.792  1.00  0.00           C  
ATOM    158  CD  GLN A 305      14.861 132.035  95.699  1.00  0.00           C  
ATOM    159  OE1 GLN A 305      14.759 130.825  95.466  1.00  0.00           O  
ATOM    160  NE2 GLN A 305      14.276 132.616  96.750  1.00  0.00           N  
ATOM    161  N   LYS A 306      18.890 133.215  92.426  1.00  0.00           N  
ATOM    162  CA  LYS A 306      19.178 134.040  91.267  1.00  0.00           C  
ATOM    163  C   LYS A 306      19.610 133.314  89.998  1.00  0.00           C  
ATOM    164  O   LYS A 306      19.307 133.764  88.895  1.00  0.00           O  
ATOM    165  CB  LYS A 306      20.205 135.114  91.641  1.00  0.00           C  
ATOM    166  CG  LYS A 306      19.682 136.096  92.690  1.00  0.00           C  
ATOM    167  CD  LYS A 306      20.508 137.371  92.744  1.00  0.00           C  
ATOM    168  CE  LYS A 306      20.007 138.326  93.828  1.00  0.00           C  
ATOM    169  NZ  LYS A 306      20.779 139.608  93.837  1.00  0.00           N  
ATOM    170  N   ALA A 307      20.319 132.202  90.143  1.00  0.00           N  
ATOM    171  CA  ALA A 307      20.762 131.431  88.986  1.00  0.00           C  
ATOM    172  C   ALA A 307      19.632 130.508  88.535  1.00  0.00           C  
ATOM    173  O   ALA A 307      19.751 129.784  87.542  1.00  0.00           O  
ATOM    174  CB  ALA A 307      21.991 130.621  89.339  1.00  0.00           C  
ATOM    175  N   GLU A 308      18.530 130.551  89.275  1.00  0.00           N  
ATOM    176  CA  GLU A 308      17.356 129.742  88.979  1.00  0.00           C  
ATOM    177  C   GLU A 308      17.617 128.245  88.982  1.00  0.00           C  
ATOM    178  O   GLU A 308      17.099 127.523  88.142  1.00  0.00           O  
ATOM    179  CB  GLU A 308      16.759 130.167  87.640  1.00  0.00           C  
ATOM    180  CG  GLU A 308      16.334 131.626  87.625  1.00  0.00           C  
ATOM    181  CD  GLU A 308      15.545 131.994  86.383  1.00  0.00           C  
ATOM    182  OE1 GLU A 308      16.080 131.816  85.267  1.00  0.00           O  
ATOM    183  OE2 GLU A 308      14.392 132.462  86.525  1.00  0.00           O  
ATOM    184  N   LEU A 309      18.428 127.793  89.935  1.00  0.00           N  
ATOM    185  CA  LEU A 309      18.748 126.381  90.082  1.00  0.00           C  
ATOM    186  C   LEU A 309      17.544 125.712  90.711  1.00  0.00           C  
ATOM    187  O   LEU A 309      17.105 124.654  90.273  1.00  0.00           O  
ATOM    188  CB  LEU A 309      19.966 126.207  90.989  1.00  0.00           C  
ATOM    189  CG  LEU A 309      21.350 125.999  90.368  1.00  0.00           C  
ATOM    190  CD1 LEU A 309      21.493 126.743  89.076  1.00  0.00           C  
ATOM    191  CD2 LEU A 309      22.391 126.464  91.356  1.00  0.00           C  
ATOM    192  N   ALA A 310      17.006 126.346  91.741  1.00  0.00           N  
ATOM    193  CA  ALA A 310      15.844 125.816  92.430  1.00  0.00           C  
ATOM    194  C   ALA A 310      15.020 126.911  93.109  1.00  0.00           C  
ATOM    195  O   ALA A 310      15.418 128.079  93.163  1.00  0.00           O  
ATOM    196  CB  ALA A 310      16.287 124.794  93.453  1.00  0.00           C  
ATOM    197  N   ASP A 311      13.863 126.513  93.622  1.00  0.00           N  
ATOM    198  CA  ASP A 311      12.971 127.419  94.321  1.00  0.00           C  
ATOM    199  C   ASP A 311      12.355 126.601  95.447  1.00  0.00           C  
ATOM    200  O   ASP A 311      12.454 125.376  95.446  1.00  0.00           O  
ATOM    201  CB  ASP A 311      11.879 127.920  93.384  1.00  0.00           C  
ATOM    202  CG  ASP A 311      11.210 129.173  93.898  1.00  0.00           C  
ATOM    203  OD1 ASP A 311      11.241 129.407  95.127  1.00  0.00           O  
ATOM    204  OD2 ASP A 311      10.645 129.918  93.072  1.00  0.00           O  
ATOM    205  N   TYR A 312      11.718 127.262  96.405  1.00  0.00           N  
ATOM    206  CA  TYR A 312      11.127 126.541  97.522  1.00  0.00           C  
ATOM    207  C   TYR A 312       9.719 126.040  97.226  1.00  0.00           C  
ATOM    208  O   TYR A 312       8.919 126.732  96.602  1.00  0.00           O  
ATOM    209  CB  TYR A 312      11.141 127.420  98.771  1.00  0.00           C  
ATOM    210  CG  TYR A 312      12.530 127.883  99.136  1.00  0.00           C  
ATOM    211  CD1 TYR A 312      13.133 128.936  98.457  1.00  0.00           C  
ATOM    212  CD2 TYR A 312      13.267 127.227 100.113  1.00  0.00           C  
ATOM    213  CE1 TYR A 312      14.437 129.318  98.736  1.00  0.00           C  
ATOM    214  CE2 TYR A 312      14.574 127.603 100.401  1.00  0.00           C  
ATOM    215  CZ  TYR A 312      15.154 128.648  99.709  1.00  0.00           C  
ATOM    216  OH  TYR A 312      16.455 129.014  99.980  1.00  0.00           O  
ATOM    217  N   GLY A 313       9.429 124.817  97.660  1.00  0.00           N  
ATOM    218  CA  GLY A 313       8.116 124.247  97.428  1.00  0.00           C  
ATOM    219  C   GLY A 313       7.182 124.652  98.544  1.00  0.00           C  
ATOM    220  O   GLY A 313       7.652 125.041  99.609  1.00  0.00           O  
ATOM    221  N   PRO A 314       5.859 124.565  98.344  1.00  0.00           N  
ATOM    222  CA  PRO A 314       4.887 124.941  99.372  1.00  0.00           C  
ATOM    223  C   PRO A 314       4.987 124.153 100.671  1.00  0.00           C  
ATOM    224  O   PRO A 314       4.566 124.632 101.722  1.00  0.00           O  
ATOM    225  CB  PRO A 314       3.548 124.743  98.669  1.00  0.00           C  
ATOM    226  CG  PRO A 314       3.829 123.651  97.715  1.00  0.00           C  
ATOM    227  CD  PRO A 314       5.174 124.039  97.153  1.00  0.00           C  
ATOM    228  N   VAL A 315       5.537 122.947 100.611  1.00  0.00           N  
ATOM    229  CA  VAL A 315       5.674 122.148 101.821  1.00  0.00           C  
ATOM    230  C   VAL A 315       7.053 122.360 102.444  1.00  0.00           C  
ATOM    231  O   VAL A 315       8.071 122.307 101.760  1.00  0.00           O  
ATOM    232  CB  VAL A 315       5.450 120.654 101.525  1.00  0.00           C  
ATOM    233  CG1 VAL A 315       5.691 119.828 102.779  1.00  0.00           C  
ATOM    234  CG2 VAL A 315       4.035 120.443 101.018  1.00  0.00           C  
ATOM    235  N   ARG A 316       7.077 122.611 103.746  1.00  0.00           N  
ATOM    236  CA  ARG A 316       8.327 122.845 104.456  1.00  0.00           C  
ATOM    237  C   ARG A 316       9.342 121.739 104.215  1.00  0.00           C  
ATOM    238  O   ARG A 316       9.009 120.551 104.266  1.00  0.00           O  
ATOM    239  CB  ARG A 316       8.072 122.971 105.961  1.00  0.00           C  
ATOM    240  N   GLY A 317      10.584 122.143 103.960  1.00  0.00           N  
ATOM    241  CA  GLY A 317      11.648 121.188 103.721  1.00  0.00           C  
ATOM    242  C   GLY A 317      11.730 120.702 102.286  1.00  0.00           C  
ATOM    243  O   GLY A 317      12.676 120.002 101.925  1.00  0.00           O  
ATOM    244  N   THR A 318      10.756 121.074 101.460  1.00  0.00           N  
ATOM    245  CA  THR A 318      10.758 120.636 100.071  1.00  0.00           C  
ATOM    246  C   THR A 318      11.098 121.749  99.085  1.00  0.00           C  
ATOM    247  O   THR A 318      10.720 122.905  99.277  1.00  0.00           O  
ATOM    248  CB  THR A 318       9.399 120.025  99.671  1.00  0.00           C  
ATOM    249  OG1 THR A 318       8.440 121.067  99.459  1.00  0.00           O  
ATOM    250  CG2 THR A 318       8.899 119.085 100.766  1.00  0.00           C  
ATOM    251  N   ILE A 319      11.813 121.394  98.021  1.00  0.00           N  
ATOM    252  CA  ILE A 319      12.197 122.370  97.015  1.00  0.00           C  
ATOM    253  C   ILE A 319      11.730 121.982  95.624  1.00  0.00           C  
ATOM    254  O   ILE A 319      11.241 120.878  95.390  1.00  0.00           O  
ATOM    255  CB  ILE A 319      13.718 122.538  96.943  1.00  0.00           C  
ATOM    256  CG1 ILE A 319      14.356 121.246  96.427  1.00  0.00           C  
ATOM    257  CG2 ILE A 319      14.267 122.909  98.310  1.00  0.00           C  
ATOM    258  CD1 ILE A 319      15.848 121.357  96.189  1.00  0.00           C  
ATOM    259  N   VAL A 320      11.893 122.908  94.695  1.00  0.00           N  
ATOM    260  CA  VAL A 320      11.527 122.671  93.314  1.00  0.00           C  
ATOM    261  C   VAL A 320      12.793 122.870  92.522  1.00  0.00           C  
ATOM    262  O   VAL A 320      13.421 123.923  92.622  1.00  0.00           O  
ATOM    263  CB  VAL A 320      10.473 123.670  92.843  1.00  0.00           C  
ATOM    264  CG1 VAL A 320      10.316 123.590  91.329  1.00  0.00           C  
ATOM    265  CG2 VAL A 320       9.163 123.374  93.550  1.00  0.00           C  
ATOM    266  N   VAL A 321      13.191 121.856  91.762  1.00  0.00           N  
ATOM    267  CA  VAL A 321      14.408 121.979  90.971  1.00  0.00           C  
ATOM    268  C   VAL A 321      14.022 122.492  89.605  1.00  0.00           C  
ATOM    269  O   VAL A 321      13.361 121.804  88.838  1.00  0.00           O  
ATOM    270  CB  VAL A 321      15.143 120.638  90.815  1.00  0.00           C  
ATOM    271  CG1 VAL A 321      16.428 120.848  90.044  1.00  0.00           C  
ATOM    272  CG2 VAL A 321      15.439 120.047  92.174  1.00  0.00           C  
ATOM    273  N   ARG A 322      14.425 123.721  89.319  1.00  0.00           N  
ATOM    274  CA  ARG A 322      14.116 124.347  88.044  1.00  0.00           C  
ATOM    275  C   ARG A 322      15.019 123.765  86.964  1.00  0.00           C  
ATOM    276  O   ARG A 322      16.087 123.228  87.257  1.00  0.00           O  
ATOM    277  CB  ARG A 322      14.316 125.861  88.142  1.00  0.00           C  
ATOM    278  CG  ARG A 322      13.332 126.598  89.049  1.00  0.00           C  
ATOM    279  CD  ARG A 322      13.965 127.905  89.493  1.00  0.00           C  
ATOM    280  NE  ARG A 322      13.063 129.058  89.470  1.00  0.00           N  
ATOM    281  CZ  ARG A 322      12.515 129.561  88.374  1.00  0.00           C  
ATOM    282  NH1 ARG A 322      12.758 129.019  87.190  1.00  0.00           N  
ATOM    283  NH2 ARG A 322      11.733 130.620  88.460  1.00  0.00           N  
ATOM    284  N   PRO A 323      14.606 123.884  85.693  1.00  0.00           N  
ATOM    285  CA  PRO A 323      15.370 123.363  84.556  1.00  0.00           C  
ATOM    286  C   PRO A 323      16.898 123.440  84.632  1.00  0.00           C  
ATOM    287  O   PRO A 323      17.563 122.403  84.615  1.00  0.00           O  
ATOM    288  CB  PRO A 323      14.786 124.137  83.371  1.00  0.00           C  
ATOM    289  CG  PRO A 323      13.356 124.189  83.727  1.00  0.00           C  
ATOM    290  CD  PRO A 323      13.397 124.581  85.216  1.00  0.00           C  
ATOM    291  N   TYR A 324      17.450 124.646  84.719  1.00  0.00           N  
ATOM    292  CA  TYR A 324      18.900 124.811  84.760  1.00  0.00           C  
ATOM    293  C   TYR A 324      19.544 123.957  85.842  1.00  0.00           C  
ATOM    294  O   TYR A 324      20.590 123.347  85.627  1.00  0.00           O  
ATOM    295  CB  TYR A 324      19.259 126.269  84.994  1.00  0.00           C  
ATOM    296  CG  TYR A 324      20.710 126.606  84.733  1.00  0.00           C  
ATOM    297  CD1 TYR A 324      21.492 127.216  85.717  1.00  0.00           C  
ATOM    298  CD2 TYR A 324      21.295 126.348  83.494  1.00  0.00           C  
ATOM    299  CE1 TYR A 324      22.814 127.558  85.473  1.00  0.00           C  
ATOM    300  CE2 TYR A 324      22.618 126.696  83.237  1.00  0.00           C  
ATOM    301  CZ  TYR A 324      23.370 127.298  84.238  1.00  0.00           C  
ATOM    302  OH  TYR A 324      24.685 127.623  84.011  1.00  0.00           O  
ATOM    303  N   GLY A 325      18.923 123.921  87.012  1.00  0.00           N  
ATOM    304  CA  GLY A 325      19.474 123.123  88.087  1.00  0.00           C  
ATOM    305  C   GLY A 325      19.339 121.638  87.805  1.00  0.00           C  
ATOM    306  O   GLY A 325      20.261 120.864  88.058  1.00  0.00           O  
ATOM    307  N   TYR A 332      18.184 121.243  87.272  1.00  0.00           N  
ATOM    308  CA  TYR A 332      17.922 119.844  86.967  1.00  0.00           C  
ATOM    309  C   TYR A 332      18.822 119.370  85.830  1.00  0.00           C  
ATOM    310  O   TYR A 332      19.165 118.198  85.751  1.00  0.00           O  
ATOM    311  CB  TYR A 332      16.458 119.643  86.583  1.00  0.00           C  
ATOM    312  CG  TYR A 332      16.030 118.195  86.588  1.00  0.00           C  
ATOM    313  CD1 TYR A 332      15.728 117.548  87.781  1.00  0.00           C  
ATOM    314  CD2 TYR A 332      15.979 117.455  85.405  1.00  0.00           C  
ATOM    315  CE1 TYR A 332      15.386 116.202  87.803  1.00  0.00           C  
ATOM    316  CE2 TYR A 332      15.638 116.105  85.413  1.00  0.00           C  
ATOM    317  CZ  TYR A 332      15.344 115.482  86.622  1.00  0.00           C  
ATOM    318  OH  TYR A 332      15.020 114.142  86.666  1.00  0.00           O  
ATOM    319  N   ALA A 333      19.193 120.279  84.944  1.00  0.00           N  
ATOM    320  CA  ALA A 333      20.066 119.937  83.835  1.00  0.00           C  
ATOM    321  C   ALA A 333      21.366 119.398  84.418  1.00  0.00           C  
ATOM    322  O   ALA A 333      21.952 118.458  83.890  1.00  0.00           O  
ATOM    323  CB  ALA A 333      20.349 121.172  83.001  1.00  0.00           C  
ATOM    324  N   ILE A 334      21.827 120.011  85.506  1.00  0.00           N  
ATOM    325  CA  ILE A 334      23.054 119.576  86.155  1.00  0.00           C  
ATOM    326  C   ILE A 334      22.862 118.150  86.666  1.00  0.00           C  
ATOM    327  O   ILE A 334      23.705 117.286  86.439  1.00  0.00           O  
ATOM    328  CB  ILE A 334      23.422 120.497  87.342  1.00  0.00           C  
ATOM    329  CG1 ILE A 334      23.707 121.911  86.835  1.00  0.00           C  
ATOM    330  CG2 ILE A 334      24.647 119.971  88.058  1.00  0.00           C  
ATOM    331  CD1 ILE A 334      23.934 122.926  87.947  1.00  0.00           C  
ATOM    332  N   TRP A 335      21.743 117.902  87.339  1.00  0.00           N  
ATOM    333  CA  TRP A 335      21.470 116.577  87.868  1.00  0.00           C  
ATOM    334  C   TRP A 335      21.473 115.529  86.777  1.00  0.00           C  
ATOM    335  O   TRP A 335      21.936 114.411  86.988  1.00  0.00           O  
ATOM    336  CB  TRP A 335      20.119 116.523  88.566  1.00  0.00           C  
ATOM    337  CG  TRP A 335      19.864 115.178  89.221  1.00  0.00           C  
ATOM    338  CD1 TRP A 335      18.763 114.387  89.075  1.00  0.00           C  
ATOM    339  CD2 TRP A 335      20.702 114.520  90.180  1.00  0.00           C  
ATOM    340  NE1 TRP A 335      18.857 113.285  89.887  1.00  0.00           N  
ATOM    341  CE2 TRP A 335      20.039 113.344  90.579  1.00  0.00           C  
ATOM    342  CE3 TRP A 335      21.947 114.814  90.746  1.00  0.00           C  
ATOM    343  CZ2 TRP A 335      20.576 112.464  91.518  1.00  0.00           C  
ATOM    344  CZ3 TRP A 335      22.480 113.938  91.678  1.00  0.00           C  
ATOM    345  CH2 TRP A 335      21.794 112.779  92.054  1.00  0.00           C  
ATOM    346  N   GLU A 336      20.942 115.883  85.615  1.00  0.00           N  
ATOM    347  CA  GLU A 336      20.889 114.947  84.508  1.00  0.00           C  
ATOM    348  C   GLU A 336      22.278 114.575  84.027  1.00  0.00           C  
ATOM    349  O   GLU A 336      22.542 113.410  83.745  1.00  0.00           O  
ATOM    350  CB  GLU A 336      20.081 115.515  83.351  1.00  0.00           C  
ATOM    351  CG  GLU A 336      18.592 115.632  83.605  1.00  0.00           C  
ATOM    352  CD  GLU A 336      17.809 115.851  82.321  1.00  0.00           C  
ATOM    353  OE1 GLU A 336      17.651 114.882  81.544  1.00  0.00           O  
ATOM    354  OE2 GLU A 336      17.366 116.992  82.073  1.00  0.00           O  
ATOM    355  N   ASN A 337      23.171 115.550  83.926  1.00  0.00           N  
ATOM    356  CA  ASN A 337      24.522 115.249  83.477  1.00  0.00           C  
ATOM    357  C   ASN A 337      25.192 114.302  84.463  1.00  0.00           C  
ATOM    358  O   ASN A 337      25.933 113.406  84.064  1.00  0.00           O  
ATOM    359  CB  ASN A 337      25.348 116.526  83.343  1.00  0.00           C  
ATOM    360  CG  ASN A 337      24.888 117.385  82.206  1.00  0.00           C  
ATOM    361  OD1 ASN A 337      24.173 116.922  81.324  1.00  0.00           O  
ATOM    362  ND2 ASN A 337      25.304 118.643  82.206  1.00  0.00           N  
ATOM    363  N   ILE A 338      24.938 114.508  85.751  1.00  0.00           N  
ATOM    364  CA  ILE A 338      25.507 113.652  86.773  1.00  0.00           C  
ATOM    365  C   ILE A 338      24.979 112.236  86.578  1.00  0.00           C  
ATOM    366  O   ILE A 338      25.745 111.277  86.631  1.00  0.00           O  
ATOM    367  CB  ILE A 338      25.143 114.147  88.179  1.00  0.00           C  
ATOM    368  CG1 ILE A 338      25.820 115.498  88.430  1.00  0.00           C  
ATOM    369  CG2 ILE A 338      25.562 113.115  89.219  1.00  0.00           C  
ATOM    370  CD1 ILE A 338      25.537 116.087  89.790  1.00  0.00           C  
ATOM    371  N   GLN A 339      23.672 112.107  86.342  1.00  0.00           N  
ATOM    372  CA  GLN A 339      23.066 110.800  86.112  1.00  0.00           C  
ATOM    373  C   GLN A 339      23.761 110.141  84.939  1.00  0.00           C  
ATOM    374  O   GLN A 339      24.226 109.008  85.033  1.00  0.00           O  
ATOM    375  CB  GLN A 339      21.587 110.921  85.777  1.00  0.00           C  
ATOM    376  CG  GLN A 339      20.696 111.296  86.925  1.00  0.00           C  
ATOM    377  CD  GLN A 339      19.224 111.274  86.543  1.00  0.00           C  
ATOM    378  OE1 GLN A 339      18.804 111.953  85.608  1.00  0.00           O  
ATOM    379  NE2 GLN A 339      18.435 110.495  87.266  1.00  0.00           N  
ATOM    380  N   GLN A 340      23.824 110.860  83.824  1.00  0.00           N  
ATOM    381  CA  GLN A 340      24.454 110.331  82.627  1.00  0.00           C  
ATOM    382  C   GLN A 340      25.830 109.761  82.882  1.00  0.00           C  
ATOM    383  O   GLN A 340      26.129 108.650  82.458  1.00  0.00           O  
ATOM    384  CB  GLN A 340      24.581 111.402  81.560  1.00  0.00           C  
ATOM    385  CG  GLN A 340      23.324 111.698  80.787  1.00  0.00           C  
ATOM    386  CD  GLN A 340      23.616 112.614  79.617  1.00  0.00           C  
ATOM    387  OE1 GLN A 340      24.412 112.274  78.734  1.00  0.00           O  
ATOM    388  NE2 GLN A 340      22.988 113.792  79.609  1.00  0.00           N  
ATOM    389  N   VAL A 341      26.679 110.522  83.558  1.00  0.00           N  
ATOM    390  CA  VAL A 341      28.024 110.047  83.822  1.00  0.00           C  
ATOM    391  C   VAL A 341      28.015 108.830  84.733  1.00  0.00           C  
ATOM    392  O   VAL A 341      28.556 107.786  84.374  1.00  0.00           O  
ATOM    393  CB  VAL A 341      28.907 111.159  84.442  1.00  0.00           C  
ATOM    394  CG1 VAL A 341      30.265 110.596  84.854  1.00  0.00           C  
ATOM    395  CG2 VAL A 341      29.097 112.269  83.437  1.00  0.00           C  
ATOM    396  N   LEU A 342      27.389 108.956  85.898  1.00  0.00           N  
ATOM    397  CA  LEU A 342      27.344 107.851  86.843  1.00  0.00           C  
ATOM    398  C   LEU A 342      26.762 106.587  86.249  1.00  0.00           C  
ATOM    399  O   LEU A 342      27.249 105.493  86.517  1.00  0.00           O  
ATOM    400  CB  LEU A 342      26.544 108.226  88.093  1.00  0.00           C  
ATOM    401  CG  LEU A 342      27.275 109.096  89.120  1.00  0.00           C  
ATOM    402  CD1 LEU A 342      26.416 109.309  90.360  1.00  0.00           C  
ATOM    403  CD2 LEU A 342      28.576 108.425  89.499  1.00  0.00           C  
ATOM    404  N   ASP A 343      25.725 106.725  85.434  1.00  0.00           N  
ATOM    405  CA  ASP A 343      25.079 105.559  84.847  1.00  0.00           C  
ATOM    406  C   ASP A 343      25.994 104.830  83.861  1.00  0.00           C  
ATOM    407  O   ASP A 343      26.063 103.602  83.854  1.00  0.00           O  
ATOM    408  CB  ASP A 343      23.775 105.992  84.190  1.00  0.00           C  
ATOM    409  CG  ASP A 343      22.759 104.885  84.137  1.00  0.00           C  
ATOM    410  OD1 ASP A 343      22.874 104.033  83.238  1.00  0.00           O  
ATOM    411  OD2 ASP A 343      21.847 104.863  84.990  1.00  0.00           O  
ATOM    412  N   ARG A 344      26.703 105.578  83.028  1.00  0.00           N  
ATOM    413  CA  ARG A 344      27.622 104.953  82.094  1.00  0.00           C  
ATOM    414  C   ARG A 344      28.648 104.180  82.924  1.00  0.00           C  
ATOM    415  O   ARG A 344      28.997 103.059  82.593  1.00  0.00           O  
ATOM    416  CB  ARG A 344      28.315 106.018  81.233  1.00  0.00           C  
ATOM    417  CG  ARG A 344      29.735 105.664  80.781  1.00  0.00           C  
ATOM    418  CD  ARG A 344      30.505 106.913  80.324  1.00  0.00           C  
ATOM    419  NE  ARG A 344      31.965 106.727  80.304  1.00  0.00           N  
ATOM    420  CZ  ARG A 344      32.770 106.826  81.367  1.00  0.00           C  
ATOM    421  NH1 ARG A 344      32.276 107.114  82.563  1.00  0.00           N  
ATOM    422  NH2 ARG A 344      34.078 106.644  81.229  1.00  0.00           N  
ATOM    423  N   MET A 345      29.115 104.773  84.017  1.00  0.00           N  
ATOM    424  CA  MET A 345      30.100 104.117  84.869  1.00  0.00           C  
ATOM    425  C   MET A 345      29.521 102.895  85.590  1.00  0.00           C  
ATOM    426  O   MET A 345      30.200 101.891  85.772  1.00  0.00           O  
ATOM    427  CB  MET A 345      30.675 105.111  85.888  1.00  0.00           C  
ATOM    428  CG  MET A 345      31.339 106.313  85.254  1.00  0.00           C  
ATOM    429  SD  MET A 345      32.490 107.195  86.334  1.00  0.00           S  
ATOM    430  CE  MET A 345      31.426 107.704  87.541  1.00  0.00           C  
ATOM    431  N   PHE A 347      28.266 102.974  86.002  1.00  0.00           N  
ATOM    432  CA  PHE A 347      27.650 101.844  86.679  1.00  0.00           C  
ATOM    433  C   PHE A 347      27.495 100.707  85.684  1.00  0.00           C  
ATOM    434  O   PHE A 347      27.753  99.542  85.990  1.00  0.00           O  
ATOM    435  CB  PHE A 347      26.273 102.228  87.215  1.00  0.00           C  
ATOM    436  CG  PHE A 347      26.313 103.197  88.350  1.00  0.00           C  
ATOM    437  CD1 PHE A 347      27.498 103.427  89.047  1.00  0.00           C  
ATOM    438  CD2 PHE A 347      25.150 103.838  88.771  1.00  0.00           C  
ATOM    439  CE1 PHE A 347      27.521 104.285  90.148  1.00  0.00           C  
ATOM    440  CE2 PHE A 347      25.159 104.689  89.863  1.00  0.00           C  
ATOM    441  CZ  PHE A 347      26.340 104.914  90.557  1.00  0.00           C  
ATOM    442  N   LYS A 348      27.074 101.073  84.479  1.00  0.00           N  
ATOM    443  CA  LYS A 348      26.839 100.107  83.422  1.00  0.00           C  
ATOM    444  C   LYS A 348      28.101  99.363  83.010  1.00  0.00           C  
ATOM    445  O   LYS A 348      28.083  98.144  82.874  1.00  0.00           O  
ATOM    446  CB  LYS A 348      26.209 100.809  82.221  1.00  0.00           C  
ATOM    447  CG  LYS A 348      25.699  99.870  81.152  1.00  0.00           C  
ATOM    448  CD  LYS A 348      24.822 100.612  80.154  1.00  0.00           C  
ATOM    449  CE  LYS A 348      24.248  99.682  79.096  1.00  0.00           C  
ATOM    450  NZ  LYS A 348      23.346 100.412  78.153  1.00  0.00           N  
ATOM    451  N   GLU A 349      29.198 100.091  82.822  1.00  0.00           N  
ATOM    452  CA  GLU A 349      30.456  99.476  82.423  1.00  0.00           C  
ATOM    453  C   GLU A 349      30.973  98.547  83.505  1.00  0.00           C  
ATOM    454  O   GLU A 349      31.917  97.804  83.281  1.00  0.00           O  
ATOM    455  CB  GLU A 349      31.504 100.541  82.144  1.00  0.00           C  
ATOM    456  CG  GLU A 349      31.045 101.636  81.218  1.00  0.00           C  
ATOM    457  CD  GLU A 349      32.093 102.717  81.037  1.00  0.00           C  
ATOM    458  OE1 GLU A 349      32.772 103.061  82.031  1.00  0.00           O  
ATOM    459  OE2 GLU A 349      32.225 103.227  79.903  1.00  0.00           O  
ATOM    460  N   THR A 352      30.375  98.604  84.690  1.00  0.00           N  
ATOM    461  CA  THR A 352      30.800  97.736  85.777  1.00  0.00           C  
ATOM    462  C   THR A 352      29.720  96.701  86.098  1.00  0.00           C  
ATOM    463  O   THR A 352      29.604  96.211  87.220  1.00  0.00           O  
ATOM    464  CB  THR A 352      31.142  98.532  87.031  1.00  0.00           C  
ATOM    465  OG1 THR A 352      30.061  99.410  87.351  1.00  0.00           O  
ATOM    466  CG2 THR A 352      32.395  99.323  86.816  1.00  0.00           C  
ATOM    467  N   GLY A 361      28.920  96.393  85.087  1.00  0.00           N  
ATOM    468  CA  GLY A 361      27.895  95.385  85.216  1.00  0.00           C  
ATOM    469  C   GLY A 361      26.711  95.594  86.109  1.00  0.00           C  
ATOM    470  O   GLY A 361      26.143  94.627  86.595  1.00  0.00           O  
ATOM    471  N   HIS A 362      26.306  96.828  86.346  1.00  0.00           N  
ATOM    472  CA  HIS A 362      25.135  97.008  87.189  1.00  0.00           C  
ATOM    473  C   HIS A 362      23.936  97.175  86.290  1.00  0.00           C  
ATOM    474  O   HIS A 362      24.077  97.424  85.096  1.00  0.00           O  
ATOM    475  CB  HIS A 362      25.294  98.217  88.090  1.00  0.00           C  
ATOM    476  CG  HIS A 362      26.487  98.133  88.986  1.00  0.00           C  
ATOM    477  ND1 HIS A 362      27.774  98.344  88.538  1.00  0.00           N  
ATOM    478  CD2 HIS A 362      26.588  97.834  90.301  1.00  0.00           C  
ATOM    479  CE1 HIS A 362      28.618  98.179  89.541  1.00  0.00           C  
ATOM    480  NE2 HIS A 362      27.924  97.870  90.620  1.00  0.00           N  
ATOM    481  N   GLN A 363      22.753  97.018  86.862  1.00  0.00           N  
ATOM    482  CA  GLN A 363      21.523  97.164  86.103  1.00  0.00           C  
ATOM    483  C   GLN A 363      20.505  97.927  86.920  1.00  0.00           C  
ATOM    484  O   GLN A 363      20.316  97.654  88.099  1.00  0.00           O  
ATOM    485  CB  GLN A 363      20.952  95.799  85.749  1.00  0.00           C  
ATOM    486  CG  GLN A 363      21.925  94.901  85.021  1.00  0.00           C  
ATOM    487  CD  GLN A 363      21.273  93.639  84.528  1.00  0.00           C  
ATOM    488  OE1 GLN A 363      20.624  92.923  85.291  1.00  0.00           O  
ATOM    489  NE2 GLN A 363      21.439  93.355  83.251  1.00  0.00           N  
ATOM    490  N   ASN A 364      19.841  98.886  86.297  1.00  0.00           N  
ATOM    491  CA  ASN A 364      18.849  99.656  87.016  1.00  0.00           C  
ATOM    492  C   ASN A 364      17.557  98.883  87.160  1.00  0.00           C  
ATOM    493  O   ASN A 364      17.180  98.106  86.291  1.00  0.00           O  
ATOM    494  CB  ASN A 364      18.571 100.974  86.305  1.00  0.00           C  
ATOM    495  CG  ASN A 364      19.794 101.841  86.208  1.00  0.00           C  
ATOM    496  OD1 ASN A 364      20.650 101.821  87.091  1.00  0.00           O  
ATOM    497  ND2 ASN A 364      19.885 102.620  85.140  1.00  0.00           N  
ATOM    498  N   ALA A 365      16.887  99.101  88.273  1.00  0.00           N  
ATOM    499  CA  ALA A 365      15.624  98.458  88.554  1.00  0.00           C  
ATOM    500  C   ALA A 365      14.846  99.502  89.332  1.00  0.00           C  
ATOM    501  O   ALA A 365      15.361 100.587  89.600  1.00  0.00           O  
ATOM    502  CB  ALA A 365      15.850  97.230  89.403  1.00  0.00           C  
ATOM    503  N   TYR A 366      13.610  99.198  89.691  1.00  0.00           N  
ATOM    504  CA  TYR A 366      12.840 100.154  90.457  1.00  0.00           C  
ATOM    505  C   TYR A 366      11.986  99.473  91.513  1.00  0.00           C  
ATOM    506  O   TYR A 366      11.059  98.725  91.194  1.00  0.00           O  
ATOM    507  CB  TYR A 366      11.954 100.998  89.544  1.00  0.00           C  
ATOM    508  CG  TYR A 366      11.275 102.100  90.302  1.00  0.00           C  
ATOM    509  CD1 TYR A 366      12.014 103.155  90.838  1.00  0.00           C  
ATOM    510  CD2 TYR A 366       9.910 102.052  90.557  1.00  0.00           C  
ATOM    511  CE1 TYR A 366      11.412 104.132  91.618  1.00  0.00           C  
ATOM    512  CE2 TYR A 366       9.291 103.025  91.335  1.00  0.00           C  
ATOM    513  CZ  TYR A 366      10.050 104.062  91.867  1.00  0.00           C  
ATOM    514  OH  TYR A 366       9.456 105.013  92.666  1.00  0.00           O  
ATOM    515  N   PHE A 368      12.316  99.731  92.774  1.00  0.00           N  
ATOM    516  CA  PHE A 368      11.587  99.166  93.894  1.00  0.00           C  
ATOM    517  C   PHE A 368      10.607 100.199  94.416  1.00  0.00           C  
ATOM    518  O   PHE A 368      10.772 101.389  94.170  1.00  0.00           O  
ATOM    519  CB  PHE A 368      12.552  98.736  94.988  1.00  0.00           C  
ATOM    520  CG  PHE A 368      13.514  97.676  94.545  1.00  0.00           C  
ATOM    521  CD1 PHE A 368      14.665  98.013  93.841  1.00  0.00           C  
ATOM    522  CD2 PHE A 368      13.260  96.333  94.815  1.00  0.00           C  
ATOM    523  CE1 PHE A 368      15.547  97.032  93.413  1.00  0.00           C  
ATOM    524  CE2 PHE A 368      14.132  95.344  94.391  1.00  0.00           C  
ATOM    525  CZ  PHE A 368      15.280  95.692  93.690  1.00  0.00           C  
ATOM    526  N   PRO A 370       9.570  99.750  95.145  1.00  0.00           N  
ATOM    527  CA  PRO A 370       8.493 100.539  95.746  1.00  0.00           C  
ATOM    528  C   PRO A 370       8.881 101.704  96.646  1.00  0.00           C  
ATOM    529  O   PRO A 370       9.869 101.647  97.388  1.00  0.00           O  
ATOM    530  CB  PRO A 370       7.701  99.497  96.513  1.00  0.00           C  
ATOM    531  CG  PRO A 370       7.913  98.282  95.730  1.00  0.00           C  
ATOM    532  CD  PRO A 370       9.383  98.335  95.484  1.00  0.00           C  
ATOM    533  N   LEU A 371       8.059 102.748  96.578  1.00  0.00           N  
ATOM    534  CA  LEU A 371       8.217 103.964  97.366  1.00  0.00           C  
ATOM    535  C   LEU A 371       7.800 103.691  98.808  1.00  0.00           C  
ATOM    536  O   LEU A 371       8.420 104.181  99.759  1.00  0.00           O  
ATOM    537  CB  LEU A 371       7.318 105.053  96.790  1.00  0.00           C  
ATOM    538  CG  LEU A 371       7.134 106.326  97.607  1.00  0.00           C  
ATOM    539  CD1 LEU A 371       8.392 107.177  97.499  1.00  0.00           C  
ATOM    540  CD2 LEU A 371       5.924 107.086  97.090  1.00  0.00           C  
ATOM    541  N   PHE A 372       6.741 102.896  98.948  1.00  0.00           N  
ATOM    542  CA  PHE A 372       6.174 102.535 100.244  1.00  0.00           C  
ATOM    543  C   PHE A 372       6.775 101.284 100.861  1.00  0.00           C  
ATOM    544  O   PHE A 372       6.819 100.232 100.235  1.00  0.00           O  
ATOM    545  CB  PHE A 372       4.666 102.349 100.100  1.00  0.00           C  
ATOM    546  CG  PHE A 372       3.938 103.610  99.740  1.00  0.00           C  
ATOM    547  CD1 PHE A 372       2.811 103.569  98.926  1.00  0.00           C  
ATOM    548  CD2 PHE A 372       4.372 104.840 100.222  1.00  0.00           C  
ATOM    549  CE1 PHE A 372       2.128 104.737  98.599  1.00  0.00           C  
ATOM    550  CE2 PHE A 372       3.699 106.009  99.902  1.00  0.00           C  
ATOM    551  CZ  PHE A 372       2.575 105.959  99.089  1.00  0.00           C  
ATOM    552  N   ILE A 373       7.212 101.407 102.107  1.00  0.00           N  
ATOM    553  CA  ILE A 373       7.813 100.300 102.836  1.00  0.00           C  
ATOM    554  C   ILE A 373       7.005  99.960 104.087  1.00  0.00           C  
ATOM    555  O   ILE A 373       6.567 100.848 104.811  1.00  0.00           O  
ATOM    556  CB  ILE A 373       9.251 100.652 103.273  1.00  0.00           C  
ATOM    557  CG1 ILE A 373      10.116 100.911 102.043  1.00  0.00           C  
ATOM    558  CG2 ILE A 373       9.835  99.533 104.126  1.00  0.00           C  
ATOM    559  CD1 ILE A 373      11.544 101.286 102.377  1.00  0.00           C  
ATOM    560  N   PRO A 374       6.784  98.661 104.346  1.00  0.00           N  
ATOM    561  CA  PRO A 374       6.030  98.240 105.529  1.00  0.00           C  
ATOM    562  C   PRO A 374       6.773  98.739 106.762  1.00  0.00           C  
ATOM    563  O   PRO A 374       7.971  98.496 106.911  1.00  0.00           O  
ATOM    564  CB  PRO A 374       6.057  96.721 105.431  1.00  0.00           C  
ATOM    565  CG  PRO A 374       6.061  96.489 103.958  1.00  0.00           C  
ATOM    566  CD  PRO A 374       7.073  97.509 103.477  1.00  0.00           C  
ATOM    567  N   MET A 375       6.063  99.441 107.638  1.00  0.00           N  
ATOM    568  CA  MET A 375       6.674  99.976 108.845  1.00  0.00           C  
ATOM    569  C   MET A 375       7.462  98.905 109.600  1.00  0.00           C  
ATOM    570  O   MET A 375       8.582  99.149 110.046  1.00  0.00           O  
ATOM    571  CB  MET A 375       5.598 100.573 109.746  1.00  0.00           C  
ATOM    572  CG  MET A 375       6.144 101.479 110.826  1.00  0.00           C  
ATOM    573  SD  MET A 375       6.978 102.907 110.117  1.00  0.00           S  
ATOM    574  CE  MET A 375       5.573 103.870 109.575  1.00  0.00           C  
ATOM    575  N   SER A 376       6.880  97.716 109.733  1.00  0.00           N  
ATOM    576  CA  SER A 376       7.543  96.618 110.438  1.00  0.00           C  
ATOM    577  C   SER A 376       8.966  96.374 109.937  1.00  0.00           C  
ATOM    578  O   SER A 376       9.838  95.991 110.712  1.00  0.00           O  
ATOM    579  CB  SER A 376       6.733  95.329 110.294  1.00  0.00           C  
ATOM    580  OG  SER A 376       6.760  94.864 108.963  1.00  0.00           O  
ATOM    581  N   PHE A 377       9.187  96.576 108.641  1.00  0.00           N  
ATOM    582  CA  PHE A 377      10.511  96.389 108.047  1.00  0.00           C  
ATOM    583  C   PHE A 377      11.488  97.347 108.717  1.00  0.00           C  
ATOM    584  O   PHE A 377      12.630  96.986 109.020  1.00  0.00           O  
ATOM    585  CB  PHE A 377      10.477  96.671 106.536  1.00  0.00           C  
ATOM    586  CG  PHE A 377       9.879  95.556 105.717  1.00  0.00           C  
ATOM    587  CD1 PHE A 377       9.136  94.535 106.295  1.00  0.00           C  
ATOM    588  CD2 PHE A 377      10.044  95.539 104.334  1.00  0.00           C  
ATOM    589  CE1 PHE A 377       8.575  93.525 105.514  1.00  0.00           C  
ATOM    590  CE2 PHE A 377       9.487  94.539 103.549  1.00  0.00           C  
ATOM    591  CZ  PHE A 377       8.754  93.531 104.137  1.00  0.00           C  
ATOM    592  N   LEU A 378      11.037  98.581 108.948  1.00  0.00           N  
ATOM    593  CA  LEU A 378      11.879  99.574 109.590  1.00  0.00           C  
ATOM    594  C   LEU A 378      11.925  99.381 111.107  1.00  0.00           C  
ATOM    595  O   LEU A 378      12.837  99.904 111.754  1.00  0.00           O  
ATOM    596  CB  LEU A 378      11.400 100.979 109.250  1.00  0.00           C  
ATOM    597  CG  LEU A 378      11.401 101.218 107.738  1.00  0.00           C  
ATOM    598  CD1 LEU A 378      10.740 102.543 107.437  1.00  0.00           C  
ATOM    599  CD2 LEU A 378      12.821 101.178 107.207  1.00  0.00           C  
ATOM    600  N   ARG A 379      10.951  98.669 111.670  1.00  0.00           N  
ATOM    601  CA  ARG A 379      10.989  98.394 113.129  1.00  0.00           C  
ATOM    602  C   ARG A 379      11.741  97.057 113.262  1.00  0.00           C  
ATOM    603  O   ARG A 379      12.370  96.789 114.303  1.00  0.00           O  
ATOM    604  CB  ARG A 379       9.575  98.257 113.720  1.00  0.00           C  
ATOM    605  N   PHE A 388       6.814 106.890 115.506  1.00  0.00           N  
ATOM    606  CA  PHE A 388       7.517 106.456 114.305  1.00  0.00           C  
ATOM    607  C   PHE A 388       8.771 107.297 114.162  1.00  0.00           C  
ATOM    608  O   PHE A 388       8.694 108.524 114.237  1.00  0.00           O  
ATOM    609  CB  PHE A 388       6.639 106.655 113.072  1.00  0.00           C  
ATOM    610  CG  PHE A 388       5.261 106.083 113.211  1.00  0.00           C  
ATOM    611  CD1 PHE A 388       4.144 106.896 113.058  1.00  0.00           C  
ATOM    612  CD2 PHE A 388       5.078 104.733 113.490  1.00  0.00           C  
ATOM    613  CE1 PHE A 388       2.860 106.375 113.181  1.00  0.00           C  
ATOM    614  CE2 PHE A 388       3.797 104.198 113.617  1.00  0.00           C  
ATOM    615  CZ  PHE A 388       2.684 105.024 113.462  1.00  0.00           C  
ATOM    616  N   SER A 488       9.913 106.647 113.954  1.00  0.00           N  
ATOM    617  CA  SER A 488      11.188 107.345 113.809  1.00  0.00           C  
ATOM    618  C   SER A 488      11.027 108.737 113.209  1.00  0.00           C  
ATOM    619  O   SER A 488      10.343 108.914 112.199  1.00  0.00           O  
ATOM    620  CB  SER A 488      12.146 106.527 112.941  1.00  0.00           C  
ATOM    621  OG  SER A 488      13.341 107.252 112.698  1.00  0.00           O  
ATOM    622  N   PRO A 495      11.670 109.749 113.819  1.00  0.00           N  
ATOM    623  CA  PRO A 495      11.568 111.120 113.331  1.00  0.00           C  
ATOM    624  C   PRO A 495      11.743 111.323 111.826  1.00  0.00           C  
ATOM    625  O   PRO A 495      10.820 111.781 111.163  1.00  0.00           O  
ATOM    626  CB  PRO A 495      12.630 111.856 114.156  1.00  0.00           C  
ATOM    627  CG  PRO A 495      13.624 110.795 114.458  1.00  0.00           C  
ATOM    628  CD  PRO A 495      12.730 109.638 114.834  1.00  0.00           C  
ATOM    629  N   GLU A 496      12.889 110.969 111.265  1.00  0.00           N  
ATOM    630  CA  GLU A 496      13.074 111.204 109.835  1.00  0.00           C  
ATOM    631  C   GLU A 496      12.100 110.556 108.859  1.00  0.00           C  
ATOM    632  O   GLU A 496      12.271 110.705 107.652  1.00  0.00           O  
ATOM    633  CB  GLU A 496      14.504 110.867 109.423  1.00  0.00           C  
ATOM    634  CG  GLU A 496      15.044 109.584 109.991  1.00  0.00           C  
ATOM    635  CD  GLU A 496      16.476 109.362 109.572  1.00  0.00           C  
ATOM    636  OE1 GLU A 496      16.718 109.214 108.355  1.00  0.00           O  
ATOM    637  OE2 GLU A 496      17.360 109.345 110.454  1.00  0.00           O  
ATOM    638  N   LEU A 497      11.070 109.869 109.340  1.00  0.00           N  
ATOM    639  CA  LEU A 497      10.120 109.221 108.437  1.00  0.00           C  
ATOM    640  C   LEU A 497       8.803 109.950 108.213  1.00  0.00           C  
ATOM    641  O   LEU A 497       8.265 110.570 109.123  1.00  0.00           O  
ATOM    642  CB  LEU A 497       9.781 107.810 108.926  1.00  0.00           C  
ATOM    643  CG  LEU A 497      10.831 106.699 108.969  1.00  0.00           C  
ATOM    644  CD1 LEU A 497      10.188 105.434 109.514  1.00  0.00           C  
ATOM    645  CD2 LEU A 497      11.395 106.454 107.574  1.00  0.00           C  
ATOM    646  N   ALA A 498       8.288 109.865 106.991  1.00  0.00           N  
ATOM    647  CA  ALA A 498       6.997 110.444 106.653  1.00  0.00           C  
ATOM    648  C   ALA A 498       6.142 109.193 106.628  1.00  0.00           C  
ATOM    649  O   ALA A 498       6.533 108.196 106.026  1.00  0.00           O  
ATOM    650  CB  ALA A 498       7.030 111.084 105.281  1.00  0.00           C  
ATOM    651  N   VAL A 499       4.986 109.225 107.274  1.00  0.00           N  
ATOM    652  CA  VAL A 499       4.156 108.036 107.324  1.00  0.00           C  
ATOM    653  C   VAL A 499       2.757 108.156 106.750  1.00  0.00           C  
ATOM    654  O   VAL A 499       2.009 109.076 107.074  1.00  0.00           O  
ATOM    655  CB  VAL A 499       4.026 107.539 108.762  1.00  0.00           C  
ATOM    656  CG1 VAL A 499       3.218 106.255 108.792  1.00  0.00           C  
ATOM    657  CG2 VAL A 499       5.407 107.340 109.365  1.00  0.00           C  
ATOM    658  N   VAL A 500       2.413 107.209 105.887  1.00  0.00           N  
ATOM    659  CA  VAL A 500       1.087 107.161 105.300  1.00  0.00           C  
ATOM    660  C   VAL A 500       0.301 106.286 106.262  1.00  0.00           C  
ATOM    661  O   VAL A 500       0.739 105.195 106.626  1.00  0.00           O  
ATOM    662  CB  VAL A 500       1.096 106.506 103.904  1.00  0.00           C  
ATOM    663  CG1 VAL A 500      -0.333 106.380 103.377  1.00  0.00           C  
ATOM    664  CG2 VAL A 500       1.934 107.337 102.951  1.00  0.00           C  
ATOM    665  N   THR A 501      -0.853 106.776 106.688  1.00  0.00           N  
ATOM    666  CA  THR A 501      -1.690 106.049 107.629  1.00  0.00           C  
ATOM    667  C   THR A 501      -3.075 105.913 107.024  1.00  0.00           C  
ATOM    668  O   THR A 501      -3.800 104.960 107.292  1.00  0.00           O  
ATOM    669  CB  THR A 501      -1.780 106.814 108.960  1.00  0.00           C  
ATOM    670  OG1 THR A 501      -2.360 108.107 108.733  1.00  0.00           O  
ATOM    671  CG2 THR A 501      -0.391 107.004 109.550  1.00  0.00           C  
ATOM    672  N   HIS A 502      -3.423 106.889 106.200  1.00  0.00           N  
ATOM    673  CA  HIS A 502      -4.702 106.925 105.519  1.00  0.00           C  
ATOM    674  C   HIS A 502      -4.385 106.690 104.048  1.00  0.00           C  
ATOM    675  O   HIS A 502      -3.408 107.228 103.527  1.00  0.00           O  
ATOM    676  CB  HIS A 502      -5.352 108.300 105.716  1.00  0.00           C  
ATOM    677  CG  HIS A 502      -6.730 108.414 105.144  1.00  0.00           C  
ATOM    678  ND1 HIS A 502      -7.854 108.526 105.933  1.00  0.00           N  
ATOM    679  CD2 HIS A 502      -7.165 108.456 103.862  1.00  0.00           C  
ATOM    680  CE1 HIS A 502      -8.922 108.636 105.163  1.00  0.00           C  
ATOM    681  NE2 HIS A 502      -8.530 108.596 103.902  1.00  0.00           N  
ATOM    682  N   ALA A 503      -5.198 105.873 103.387  1.00  0.00           N  
ATOM    683  CA  ALA A 503      -5.003 105.565 101.975  1.00  0.00           C  
ATOM    684  C   ALA A 503      -6.200 104.783 101.470  1.00  0.00           C  
ATOM    685  O   ALA A 503      -6.603 103.793 102.079  1.00  0.00           O  
ATOM    686  CB  ALA A 503      -3.735 104.750 101.785  1.00  0.00           C  
ATOM    687  N   GLY A 578      -6.773 105.229 100.360  1.00  0.00           N  
ATOM    688  CA  GLY A 578      -7.921 104.536  99.811  1.00  0.00           C  
ATOM    689  C   GLY A 578      -9.201 104.913 100.524  1.00  0.00           C  
ATOM    690  O   GLY A 578     -10.235 104.275 100.335  1.00  0.00           O  
ATOM    691  N   GLY A 648      -9.128 105.954 101.348  1.00  0.00           N  
ATOM    692  CA  GLY A 648     -10.298 106.401 102.082  1.00  0.00           C  
ATOM    693  C   GLY A 648     -10.354 105.844 103.488  1.00  0.00           C  
ATOM    694  O   GLY A 648     -10.707 106.550 104.425  1.00  0.00           O  
ATOM    695  N   GLU A 649     -10.002 104.574 103.636  1.00  0.00           N  
ATOM    696  CA  GLU A 649     -10.014 103.919 104.936  1.00  0.00           C  
ATOM    697  C   GLU A 649      -8.667 104.157 105.621  1.00  0.00           C  
ATOM    698  O   GLU A 649      -7.798 104.830 105.069  1.00  0.00           O  
ATOM    699  CB  GLU A 649     -10.259 102.417 104.752  1.00  0.00           C  
ATOM    700  CG  GLU A 649     -11.269 102.090 103.661  1.00  0.00           C  
ATOM    701  CD  GLU A 649     -11.548 100.605 103.543  1.00  0.00           C  
ATOM    702  OE1 GLU A 649     -10.578  99.820 103.475  1.00  0.00           O  
ATOM    703  OE2 GLU A 649     -12.737 100.224 103.510  1.00  0.00           O  
ATOM    704  N   GLU A 650      -8.507 103.615 106.826  1.00  0.00           N  
ATOM    705  CA  GLU A 650      -7.263 103.748 107.579  1.00  0.00           C  
ATOM    706  C   GLU A 650      -6.500 102.441 107.392  1.00  0.00           C  
ATOM    707  O   GLU A 650      -7.067 101.359 107.560  1.00  0.00           O  
ATOM    708  CB  GLU A 650      -7.553 103.967 109.063  1.00  0.00           C  
ATOM    709  CG  GLU A 650      -6.451 104.703 109.804  1.00  0.00           C  
ATOM    710  CD  GLU A 650      -6.345 106.168 109.392  1.00  0.00           C  
ATOM    711  OE1 GLU A 650      -6.115 106.452 108.194  1.00  0.00           O  
ATOM    712  OE2 GLU A 650      -6.492 107.041 110.272  1.00  0.00           O  
ATOM    713  N   LEU A 651      -5.222 102.539 107.044  1.00  0.00           N  
ATOM    714  CA  LEU A 651      -4.414 101.348 106.804  1.00  0.00           C  
ATOM    715  C   LEU A 651      -4.318 100.401 107.987  1.00  0.00           C  
ATOM    716  O   LEU A 651      -4.326 100.826 109.142  1.00  0.00           O  
ATOM    717  CB  LEU A 651      -2.998 101.740 106.372  1.00  0.00           C  
ATOM    718  CG  LEU A 651      -2.870 102.648 105.148  1.00  0.00           C  
ATOM    719  CD1 LEU A 651      -1.396 102.783 104.777  1.00  0.00           C  
ATOM    720  CD2 LEU A 651      -3.672 102.077 103.988  1.00  0.00           C  
ATOM    721  N   GLU A 652      -4.236  99.109 107.687  1.00  0.00           N  
ATOM    722  CA  GLU A 652      -4.098  98.100 108.724  1.00  0.00           C  
ATOM    723  C   GLU A 652      -2.764  98.430 109.398  1.00  0.00           C  
ATOM    724  O   GLU A 652      -2.709  98.738 110.590  1.00  0.00           O  
ATOM    725  CB  GLU A 652      -4.045  96.696 108.102  1.00  0.00           C  
ATOM    726  CG  GLU A 652      -5.276  96.317 107.284  1.00  0.00           C  
ATOM    727  CD  GLU A 652      -5.188  94.915 106.701  1.00  0.00           C  
ATOM    728  OE1 GLU A 652      -4.268  94.660 105.896  1.00  0.00           O  
ATOM    729  OE2 GLU A 652      -6.040  94.069 107.047  1.00  0.00           O  
ATOM    730  N   GLU A 653      -1.694  98.377 108.610  1.00  0.00           N  
ATOM    731  CA  GLU A 653      -0.357  98.691 109.094  1.00  0.00           C  
ATOM    732  C   GLU A 653       0.064  99.991 108.419  1.00  0.00           C  
ATOM    733  O   GLU A 653      -0.132 100.161 107.214  1.00  0.00           O  
ATOM    734  CB  GLU A 653       0.634  97.577 108.721  1.00  0.00           C  
ATOM    735  CG  GLU A 653       2.029  97.758 109.330  1.00  0.00           C  
ATOM    736  CD  GLU A 653       3.043  96.715 108.860  1.00  0.00           C  
ATOM    737  OE1 GLU A 653       2.715  95.506 108.861  1.00  0.00           O  
ATOM    738  OE2 GLU A 653       4.176  97.105 108.503  1.00  0.00           O  
ATOM    739  N   PRO A 654       0.626 100.935 109.188  1.00  0.00           N  
ATOM    740  CA  PRO A 654       1.059 102.206 108.605  1.00  0.00           C  
ATOM    741  C   PRO A 654       2.268 102.012 107.684  1.00  0.00           C  
ATOM    742  O   PRO A 654       3.160 101.195 107.957  1.00  0.00           O  
ATOM    743  CB  PRO A 654       1.374 103.054 109.835  1.00  0.00           C  
ATOM    744  CG  PRO A 654       1.856 102.039 110.815  1.00  0.00           C  
ATOM    745  CD  PRO A 654       0.858 100.920 110.642  1.00  0.00           C  
ATOM    746  N   LEU A 655       2.286 102.769 106.592  1.00  0.00           N  
ATOM    747  CA  LEU A 655       3.359 102.681 105.608  1.00  0.00           C  
ATOM    748  C   LEU A 655       4.368 103.808 105.714  1.00  0.00           C  
ATOM    749  O   LEU A 655       4.006 104.955 105.950  1.00  0.00           O  
ATOM    750  CB  LEU A 655       2.767 102.677 104.201  1.00  0.00           C  
ATOM    751  CG  LEU A 655       1.798 101.531 103.932  1.00  0.00           C  
ATOM    752  CD1 LEU A 655       1.140 101.710 102.573  1.00  0.00           C  
ATOM    753  CD2 LEU A 655       2.558 100.224 104.013  1.00  0.00           C  
ATOM    754  N   ALA A 656       5.636 103.471 105.525  1.00  0.00           N  
ATOM    755  CA  ALA A 656       6.704 104.456 105.579  1.00  0.00           C  
ATOM    756  C   ALA A 656       7.133 104.847 104.168  1.00  0.00           C  
ATOM    757  O   ALA A 656       7.173 104.007 103.269  1.00  0.00           O  
ATOM    758  CB  ALA A 656       7.902 103.888 106.342  1.00  0.00           C  
ATOM    759  N   VAL A 657       7.419 106.126 103.959  1.00  0.00           N  
ATOM    760  CA  VAL A 657       7.898 106.558 102.661  1.00  0.00           C  
ATOM    761  C   VAL A 657       9.399 106.302 102.748  1.00  0.00           C  
ATOM    762  O   VAL A 657      10.095 106.869 103.591  1.00  0.00           O  
ATOM    763  CB  VAL A 657       7.624 108.040 102.414  1.00  0.00           C  
ATOM    764  CG1 VAL A 657       8.135 108.439 101.041  1.00  0.00           C  
ATOM    765  CG2 VAL A 657       6.134 108.300 102.511  1.00  0.00           C  
ATOM    766  N   ARG A 658       9.884 105.427 101.883  1.00  0.00           N  
ATOM    767  CA  ARG A 658      11.281 105.039 101.884  1.00  0.00           C  
ATOM    768  C   ARG A 658      12.321 106.108 102.160  1.00  0.00           C  
ATOM    769  O   ARG A 658      12.335 107.163 101.534  1.00  0.00           O  
ATOM    770  CB  ARG A 658      11.632 104.362 100.562  1.00  0.00           C  
ATOM    771  CG  ARG A 658      11.612 105.299  99.372  1.00  0.00           C  
ATOM    772  CD  ARG A 658      12.030 104.589  98.112  1.00  0.00           C  
ATOM    773  NE  ARG A 658      11.691 105.369  96.932  1.00  0.00           N  
ATOM    774  CZ  ARG A 658      11.449 104.839  95.744  1.00  0.00           C  
ATOM    775  NH1 ARG A 658      11.512 103.526  95.586  1.00  0.00           N  
ATOM    776  NH2 ARG A 658      11.130 105.616  94.721  1.00  0.00           N  
ATOM    777  N   PRO A 659      13.189 105.854 103.139  1.00  0.00           N  
ATOM    778  CA  PRO A 659      14.255 106.793 103.486  1.00  0.00           C  
ATOM    779  C   PRO A 659      15.514 106.243 102.810  1.00  0.00           C  
ATOM    780  O   PRO A 659      16.528 106.928 102.654  1.00  0.00           O  
ATOM    781  CB  PRO A 659      14.314 106.695 105.005  1.00  0.00           C  
ATOM    782  CG  PRO A 659      14.021 105.259 105.243  1.00  0.00           C  
ATOM    783  CD  PRO A 659      12.879 104.974 104.280  1.00  0.00           C  
ATOM    784  N   THR A 660      15.407 104.983 102.404  1.00  0.00           N  
ATOM    785  CA  THR A 660      16.471 104.246 101.747  1.00  0.00           C  
ATOM    786  C   THR A 660      15.823 102.907 101.413  1.00  0.00           C  
ATOM    787  O   THR A 660      14.830 102.545 102.041  1.00  0.00           O  
ATOM    788  CB  THR A 660      17.669 104.063 102.683  1.00  0.00           C  
ATOM    789  OG1 THR A 660      18.709 103.363 101.992  1.00  0.00           O  
ATOM    790  CG2 THR A 660      17.260 103.304 103.925  1.00  0.00           C  
ATOM    791  N   SER A 661      16.368 102.165 100.447  1.00  0.00           N  
ATOM    792  CA  SER A 661      15.732 100.905 100.032  1.00  0.00           C  
ATOM    793  C   SER A 661      16.262  99.525 100.472  1.00  0.00           C  
ATOM    794  O   SER A 661      15.670  98.507 100.104  1.00  0.00           O  
ATOM    795  CB  SER A 661      15.592 100.908  98.510  1.00  0.00           C  
ATOM    796  OG  SER A 661      14.744 101.953  98.081  1.00  0.00           O  
ATOM    797  N   GLU A 662      17.341  99.481 101.253  1.00  0.00           N  
ATOM    798  CA  GLU A 662      17.909  98.209 101.699  1.00  0.00           C  
ATOM    799  C   GLU A 662      16.883  97.135 102.037  1.00  0.00           C  
ATOM    800  O   GLU A 662      16.901  96.046 101.462  1.00  0.00           O  
ATOM    801  CB  GLU A 662      18.803  98.400 102.924  1.00  0.00           C  
ATOM    802  CG  GLU A 662      20.224  98.820 102.623  1.00  0.00           C  
ATOM    803  CD  GLU A 662      20.357 100.310 102.413  1.00  0.00           C  
ATOM    804  OE1 GLU A 662      21.507 100.798 102.309  1.00  0.00           O  
ATOM    805  OE2 GLU A 662      19.313 100.990 102.354  1.00  0.00           O  
ATOM    806  N   THR A 663      16.004  97.445 102.984  1.00  0.00           N  
ATOM    807  CA  THR A 663      14.979  96.508 103.426  1.00  0.00           C  
ATOM    808  C   THR A 663      14.142  95.875 102.316  1.00  0.00           C  
ATOM    809  O   THR A 663      14.193  94.663 102.126  1.00  0.00           O  
ATOM    810  CB  THR A 663      14.024  97.159 104.445  1.00  0.00           C  
ATOM    811  OG1 THR A 663      13.534  98.405 103.928  1.00  0.00           O  
ATOM    812  CG2 THR A 663      14.742  97.390 105.754  1.00  0.00           C  
ATOM    813  N   VAL A 664      13.377  96.677 101.588  1.00  0.00           N  
ATOM    814  CA  VAL A 664      12.541  96.125 100.526  1.00  0.00           C  
ATOM    815  C   VAL A 664      13.324  95.292  99.523  1.00  0.00           C  
ATOM    816  O   VAL A 664      12.842  94.265  99.052  1.00  0.00           O  
ATOM    817  CB  VAL A 664      11.805  97.212  99.737  1.00  0.00           C  
ATOM    818  CG1 VAL A 664      10.877  96.564  98.736  1.00  0.00           C  
ATOM    819  CG2 VAL A 664      11.019  98.088 100.673  1.00  0.00           C  
ATOM    820  N   ILE A 665      14.525  95.737  99.181  1.00  0.00           N  
ATOM    821  CA  ILE A 665      15.336  94.987  98.244  1.00  0.00           C  
ATOM    822  C   ILE A 665      15.729  93.668  98.891  1.00  0.00           C  
ATOM    823  O   ILE A 665      15.774  92.637  98.231  1.00  0.00           O  
ATOM    824  CB  ILE A 665      16.594  95.772  97.843  1.00  0.00           C  
ATOM    825  CG1 ILE A 665      16.175  97.034  97.090  1.00  0.00           C  
ATOM    826  CG2 ILE A 665      17.516  94.899  96.974  1.00  0.00           C  
ATOM    827  CD1 ILE A 665      17.313  97.925  96.695  1.00  0.00           C  
ATOM    828  N   GLY A 666      16.009  93.707 100.190  1.00  0.00           N  
ATOM    829  CA  GLY A 666      16.384  92.497 100.898  1.00  0.00           C  
ATOM    830  C   GLY A 666      15.251  91.501 100.812  1.00  0.00           C  
ATOM    831  O   GLY A 666      15.450  90.340 100.469  1.00  0.00           O  
ATOM    832  N   TYR A 667      14.051  91.968 101.129  1.00  0.00           N  
ATOM    833  CA  TYR A 667      12.856  91.145 101.069  1.00  0.00           C  
ATOM    834  C   TYR A 667      12.792  90.441  99.716  1.00  0.00           C  
ATOM    835  O   TYR A 667      12.635  89.225  99.642  1.00  0.00           O  
ATOM    836  CB  TYR A 667      11.624  92.027 101.249  1.00  0.00           C  
ATOM    837  CG  TYR A 667      10.307  91.293 101.151  1.00  0.00           C  
ATOM    838  CD1 TYR A 667       9.903  90.411 102.150  1.00  0.00           C  
ATOM    839  CD2 TYR A 667       9.455  91.493 100.064  1.00  0.00           C  
ATOM    840  CE1 TYR A 667       8.682  89.745 102.072  1.00  0.00           C  
ATOM    841  CE2 TYR A 667       8.230  90.833  99.976  1.00  0.00           C  
ATOM    842  CZ  TYR A 667       7.850  89.962 100.984  1.00  0.00           C  
ATOM    843  OH  TYR A 667       6.640  89.310 100.910  1.00  0.00           O  
ATOM    844  N   MET A 668      12.912  91.215  98.646  1.00  0.00           N  
ATOM    845  CA  MET A 668      12.873  90.663  97.300  1.00  0.00           C  
ATOM    846  C   MET A 668      14.049  89.733  97.032  1.00  0.00           C  
ATOM    847  O   MET A 668      13.893  88.695  96.407  1.00  0.00           O  
ATOM    848  CB  MET A 668      12.866  91.787  96.265  1.00  0.00           C  
ATOM    849  CG  MET A 668      11.667  92.697  96.367  1.00  0.00           C  
ATOM    850  SD  MET A 668      10.141  91.756  96.390  1.00  0.00           S  
ATOM    851  CE  MET A 668      10.056  91.201  94.694  1.00  0.00           C  
ATOM    852  N   TRP A 669      15.231  90.111  97.502  1.00  0.00           N  
ATOM    853  CA  TRP A 669      16.414  89.291  97.299  1.00  0.00           C  
ATOM    854  C   TRP A 669      16.227  87.940  97.957  1.00  0.00           C  
ATOM    855  O   TRP A 669      16.699  86.915  97.459  1.00  0.00           O  
ATOM    856  CB  TRP A 669      17.649  89.977  97.883  1.00  0.00           C  
ATOM    857  CG  TRP A 669      18.362  90.821  96.897  1.00  0.00           C  
ATOM    858  CD1 TRP A 669      18.167  90.842  95.548  1.00  0.00           C  
ATOM    859  CD2 TRP A 669      19.438  91.726  97.160  1.00  0.00           C  
ATOM    860  NE1 TRP A 669      19.055  91.700  94.952  1.00  0.00           N  
ATOM    861  CE2 TRP A 669      19.848  92.258  95.920  1.00  0.00           C  
ATOM    862  CE3 TRP A 669      20.098  92.141  98.323  1.00  0.00           C  
ATOM    863  CZ2 TRP A 669      20.892  93.182  95.810  1.00  0.00           C  
ATOM    864  CZ3 TRP A 669      21.137  93.059  98.210  1.00  0.00           C  
ATOM    865  CH2 TRP A 669      21.520  93.569  96.963  1.00  0.00           C  
ATOM    866  N   SER A 670      15.531  87.953  99.088  1.00  0.00           N  
ATOM    867  CA  SER A 670      15.272  86.744  99.839  1.00  0.00           C  
ATOM    868  C   SER A 670      14.596  85.713  98.960  1.00  0.00           C  
ATOM    869  O   SER A 670      14.950  84.534  99.005  1.00  0.00           O  
ATOM    870  CB  SER A 670      14.386  87.043 101.036  1.00  0.00           C  
ATOM    871  OG  SER A 670      14.283  85.904 101.863  1.00  0.00           O  
ATOM    872  N   LYS A 671      13.630  86.155  98.153  1.00  0.00           N  
ATOM    873  CA  LYS A 671      12.914  85.238  97.277  1.00  0.00           C  
ATOM    874  C   LYS A 671      13.544  84.988  95.917  1.00  0.00           C  
ATOM    875  O   LYS A 671      13.260  83.973  95.294  1.00  0.00           O  
ATOM    876  CB  LYS A 671      11.458  85.680  97.106  1.00  0.00           C  
ATOM    877  CG  LYS A 671      11.251  87.158  96.933  1.00  0.00           C  
ATOM    878  CD  LYS A 671       9.761  87.515  96.893  1.00  0.00           C  
ATOM    879  CE  LYS A 671       9.086  87.260  98.228  1.00  0.00           C  
ATOM    880  NZ  LYS A 671       7.637  87.630  98.197  1.00  0.00           N  
ATOM    881  N   TRP A 672      14.408  85.885  95.454  1.00  0.00           N  
ATOM    882  CA  TRP A 672      15.044  85.687  94.158  1.00  0.00           C  
ATOM    883  C   TRP A 672      16.313  84.843  94.241  1.00  0.00           C  
ATOM    884  O   TRP A 672      16.592  84.044  93.355  1.00  0.00           O  
ATOM    885  CB  TRP A 672      15.408  87.022  93.502  1.00  0.00           C  
ATOM    886  CG  TRP A 672      14.265  87.940  93.230  1.00  0.00           C  
ATOM    887  CD1 TRP A 672      12.936  87.627  93.221  1.00  0.00           C  
ATOM    888  CD2 TRP A 672      14.351  89.336  92.914  1.00  0.00           C  
ATOM    889  NE1 TRP A 672      12.187  88.742  92.919  1.00  0.00           N  
ATOM    890  CE2 TRP A 672      13.032  89.805  92.726  1.00  0.00           C  
ATOM    891  CE3 TRP A 672      15.415  90.237  92.770  1.00  0.00           C  
ATOM    892  CZ2 TRP A 672      12.750  91.135  92.402  1.00  0.00           C  
ATOM    893  CZ3 TRP A 672      15.132  91.559  92.447  1.00  0.00           C  
ATOM    894  CH2 TRP A 672      13.810  91.994  92.267  1.00  0.00           C  
ATOM    895  N   ILE A 676      17.093  85.020  95.295  1.00  0.00           N  
ATOM    896  CA  ILE A 676      18.340  84.283  95.409  1.00  0.00           C  
ATOM    897  C   ILE A 676      18.172  82.893  95.978  1.00  0.00           C  
ATOM    898  O   ILE A 676      17.551  82.700  97.021  1.00  0.00           O  
ATOM    899  CB  ILE A 676      19.359  85.050  96.256  1.00  0.00           C  
ATOM    900  CG1 ILE A 676      19.612  86.419  95.628  1.00  0.00           C  
ATOM    901  CG2 ILE A 676      20.654  84.273  96.337  1.00  0.00           C  
ATOM    902  CD1 ILE A 676      20.352  87.377  96.528  1.00  0.00           C  
ATOM    903  N   ARG A 677      18.762  81.926  95.286  1.00  0.00           N  
ATOM    904  CA  ARG A 677      18.683  80.531  95.682  1.00  0.00           C  
ATOM    905  C   ARG A 677      20.028  79.836  95.484  1.00  0.00           C  
ATOM    906  O   ARG A 677      20.429  78.996  96.281  1.00  0.00           O  
ATOM    907  CB  ARG A 677      17.622  79.834  94.839  1.00  0.00           C  
ATOM    908  CG  ARG A 677      16.869  78.761  95.574  1.00  0.00           C  
ATOM    909  CD  ARG A 677      15.470  79.233  95.967  1.00  0.00           C  
ATOM    910  NE  ARG A 677      15.487  80.428  96.805  1.00  0.00           N  
ATOM    911  CZ  ARG A 677      14.395  81.034  97.266  1.00  0.00           C  
ATOM    912  NH1 ARG A 677      13.185  80.563  96.975  1.00  0.00           N  
ATOM    913  NH2 ARG A 677      14.509  82.122  98.014  1.00  0.00           N  
ATOM    914  N   SER A 678      20.730  80.202  94.415  1.00  0.00           N  
ATOM    915  CA  SER A 678      22.017  79.593  94.086  1.00  0.00           C  
ATOM    916  C   SER A 678      23.137  80.613  93.932  1.00  0.00           C  
ATOM    917  O   SER A 678      22.888  81.791  93.690  1.00  0.00           O  
ATOM    918  CB  SER A 678      21.885  78.804  92.780  1.00  0.00           C  
ATOM    919  OG  SER A 678      23.149  78.618  92.169  1.00  0.00           O  
ATOM    920  N   TRP A 681      24.375  80.161  94.071  1.00  0.00           N  
ATOM    921  CA  TRP A 681      25.479  81.067  93.899  1.00  0.00           C  
ATOM    922  C   TRP A 681      25.426  81.562  92.457  1.00  0.00           C  
ATOM    923  O   TRP A 681      25.911  82.643  92.140  1.00  0.00           O  
ATOM    924  CB  TRP A 681      26.804  80.361  94.162  1.00  0.00           C  
ATOM    925  CG  TRP A 681      27.067  79.206  93.258  1.00  0.00           C  
ATOM    926  CD1 TRP A 681      26.675  77.908  93.444  1.00  0.00           C  
ATOM    927  CD2 TRP A 681      27.800  79.229  92.030  1.00  0.00           C  
ATOM    928  NE1 TRP A 681      27.127  77.121  92.408  1.00  0.00           N  
ATOM    929  CE2 TRP A 681      27.820  77.909  91.524  1.00  0.00           C  
ATOM    930  CE3 TRP A 681      28.441  80.236  91.305  1.00  0.00           C  
ATOM    931  CZ2 TRP A 681      28.457  77.573  90.331  1.00  0.00           C  
ATOM    932  CZ3 TRP A 681      29.081  79.900  90.113  1.00  0.00           C  
ATOM    933  CH2 TRP A 681      29.083  78.580  89.640  1.00  0.00           C  
ATOM    934  N   ARG A 683      24.826  80.769  91.577  1.00  0.00           N  
ATOM    935  CA  ARG A 683      24.712  81.152  90.174  1.00  0.00           C  
ATOM    936  C   ARG A 683      23.772  82.335  90.053  1.00  0.00           C  
ATOM    937  O   ARG A 683      23.591  82.888  88.973  1.00  0.00           O  
ATOM    938  CB  ARG A 683      24.174  79.993  89.334  1.00  0.00           C  
ATOM    939  CG  ARG A 683      25.212  79.011  88.838  1.00  0.00           C  
ATOM    940  CD  ARG A 683      24.547  77.893  88.034  1.00  0.00           C  
ATOM    941  NE  ARG A 683      24.965  76.599  88.553  1.00  0.00           N  
ATOM    942  CZ  ARG A 683      26.140  76.041  88.293  1.00  0.00           C  
ATOM    943  NH1 ARG A 683      27.009  76.654  87.500  1.00  0.00           N  
ATOM    944  NH2 ARG A 683      26.463  74.895  88.867  1.00  0.00           N  
ATOM    945  N   ASP A 684      23.165  82.704  91.172  1.00  0.00           N  
ATOM    946  CA  ASP A 684      22.245  83.833  91.227  1.00  0.00           C  
ATOM    947  C   ASP A 684      22.962  85.115  91.620  1.00  0.00           C  
ATOM    948  O   ASP A 684      22.372  86.185  91.607  1.00  0.00           O  
ATOM    949  CB  ASP A 684      21.155  83.568  92.254  1.00  0.00           C  
ATOM    950  CG  ASP A 684      20.095  82.662  91.740  1.00  0.00           C  
ATOM    951  OD1 ASP A 684      19.242  82.236  92.545  1.00  0.00           O  
ATOM    952  OD2 ASP A 684      20.112  82.388  90.524  1.00  0.00           O  
ATOM    953  N   LEU A 685      24.233  84.994  91.984  1.00  0.00           N  
ATOM    954  CA  LEU A 685      25.027  86.135  92.397  1.00  0.00           C  
ATOM    955  C   LEU A 685      26.112  86.410  91.363  1.00  0.00           C  
ATOM    956  O   LEU A 685      26.465  85.531  90.585  1.00  0.00           O  
ATOM    957  CB  LEU A 685      25.658  85.833  93.751  1.00  0.00           C  
ATOM    958  CG  LEU A 685      24.669  85.315  94.796  1.00  0.00           C  
ATOM    959  CD1 LEU A 685      25.405  84.948  96.078  1.00  0.00           C  
ATOM    960  CD2 LEU A 685      23.616  86.380  95.062  1.00  0.00           C  
ATOM    961  N   PRO A 686      26.657  87.639  91.340  1.00  0.00           N  
ATOM    962  CA  PRO A 686      26.267  88.717  92.248  1.00  0.00           C  
ATOM    963  C   PRO A 686      25.025  89.430  91.779  1.00  0.00           C  
ATOM    964  O   PRO A 686      24.674  89.373  90.609  1.00  0.00           O  
ATOM    965  CB  PRO A 686      27.474  89.642  92.206  1.00  0.00           C  
ATOM    966  CG  PRO A 686      27.880  89.560  90.791  1.00  0.00           C  
ATOM    967  CD  PRO A 686      27.810  88.063  90.519  1.00  0.00           C  
ATOM    968  N   GLN A 687      24.354  90.089  92.707  1.00  0.00           N  
ATOM    969  CA  GLN A 687      23.191  90.886  92.362  1.00  0.00           C  
ATOM    970  C   GLN A 687      23.795  92.280  92.258  1.00  0.00           C  
ATOM    971  O   GLN A 687      24.289  92.809  93.247  1.00  0.00           O  
ATOM    972  CB  GLN A 687      22.155  90.851  93.479  1.00  0.00           C  
ATOM    973  CG  GLN A 687      21.349  89.575  93.552  1.00  0.00           C  
ATOM    974  CD  GLN A 687      20.382  89.436  92.402  1.00  0.00           C  
ATOM    975  OE1 GLN A 687      19.495  90.278  92.204  1.00  0.00           O  
ATOM    976  NE2 GLN A 687      20.541  88.370  91.633  1.00  0.00           N  
ATOM    977  N   LEU A 688      23.794  92.850  91.059  1.00  0.00           N  
ATOM    978  CA  LEU A 688      24.347  94.186  90.855  1.00  0.00           C  
ATOM    979  C   LEU A 688      23.236  95.183  90.487  1.00  0.00           C  
ATOM    980  O   LEU A 688      23.001  95.484  89.312  1.00  0.00           O  
ATOM    981  CB  LEU A 688      25.413  94.127  89.762  1.00  0.00           C  
ATOM    982  CG  LEU A 688      26.557  93.162  90.077  1.00  0.00           C  
ATOM    983  CD1 LEU A 688      27.602  93.225  88.981  1.00  0.00           C  
ATOM    984  CD2 LEU A 688      27.172  93.514  91.422  1.00  0.00           C  
ATOM    985  N   LEU A 689      22.568  95.709  91.503  1.00  0.00           N  
ATOM    986  CA  LEU A 689      21.459  96.621  91.280  1.00  0.00           C  
ATOM    987  C   LEU A 689      21.650  98.097  91.600  1.00  0.00           C  
ATOM    988  O   LEU A 689      22.366  98.473  92.518  1.00  0.00           O  
ATOM    989  CB  LEU A 689      20.247  96.114  92.054  1.00  0.00           C  
ATOM    990  CG  LEU A 689      19.791  94.720  91.639  1.00  0.00           C  
ATOM    991  CD1 LEU A 689      18.655  94.283  92.527  1.00  0.00           C  
ATOM    992  CD2 LEU A 689      19.349  94.738  90.177  1.00  0.00           C  
ATOM    993  N   ASN A 690      20.995  98.935  90.818  1.00  0.00           N  
ATOM    994  CA  ASN A 690      21.034 100.362  91.049  1.00  0.00           C  
ATOM    995  C   ASN A 690      19.653 100.921  90.798  1.00  0.00           C  
ATOM    996  O   ASN A 690      18.923 100.436  89.937  1.00  0.00           O  
ATOM    997  CB  ASN A 690      22.013 101.083  90.129  1.00  0.00           C  
ATOM    998  CG  ASN A 690      22.013 102.582  90.371  1.00  0.00           C  
ATOM    999  OD1 ASN A 690      22.317 103.040  91.476  1.00  0.00           O  
ATOM   1000  ND2 ASN A 690      21.648 103.350  89.351  1.00  0.00           N  
ATOM   1001  N   GLN A 691      19.306 101.952  91.549  1.00  0.00           N  
ATOM   1002  CA  GLN A 691      18.010 102.576  91.404  1.00  0.00           C  
ATOM   1003  C   GLN A 691      18.108 104.094  91.495  1.00  0.00           C  
ATOM   1004  O   GLN A 691      18.694 104.634  92.431  1.00  0.00           O  
ATOM   1005  CB  GLN A 691      17.071 102.049  92.475  1.00  0.00           C  
ATOM   1006  CG  GLN A 691      15.821 102.855  92.640  1.00  0.00           C  
ATOM   1007  CD  GLN A 691      14.811 102.133  93.476  1.00  0.00           C  
ATOM   1008  OE1 GLN A 691      14.247 101.137  93.044  1.00  0.00           O  
ATOM   1009  NE2 GLN A 691      14.583 102.617  94.688  1.00  0.00           N  
ATOM   1010  N   TRP A 692      17.554 104.772  90.496  1.00  0.00           N  
ATOM   1011  CA  TRP A 692      17.543 106.226  90.459  1.00  0.00           C  
ATOM   1012  C   TRP A 692      16.164 106.631  90.928  1.00  0.00           C  
ATOM   1013  O   TRP A 692      15.167 106.210  90.349  1.00  0.00           O  
ATOM   1014  CB  TRP A 692      17.750 106.755  89.040  1.00  0.00           C  
ATOM   1015  CG  TRP A 692      19.106 106.533  88.488  1.00  0.00           C  
ATOM   1016  CD1 TRP A 692      19.505 105.516  87.678  1.00  0.00           C  
ATOM   1017  CD2 TRP A 692      20.265 107.342  88.722  1.00  0.00           C  
ATOM   1018  NE1 TRP A 692      20.844 105.636  87.386  1.00  0.00           N  
ATOM   1019  CE2 TRP A 692      21.336 106.748  88.015  1.00  0.00           C  
ATOM   1020  CE3 TRP A 692      20.502 108.513  89.456  1.00  0.00           C  
ATOM   1021  CZ2 TRP A 692      22.626 107.283  88.023  1.00  0.00           C  
ATOM   1022  CZ3 TRP A 692      21.783 109.044  89.465  1.00  0.00           C  
ATOM   1023  CH2 TRP A 692      22.832 108.427  88.752  1.00  0.00           C  
ATOM   1024  N   GLY A 693      16.090 107.444  91.971  1.00  0.00           N  
ATOM   1025  CA  GLY A 693      14.789 107.851  92.450  1.00  0.00           C  
ATOM   1026  C   GLY A 693      14.840 108.872  93.561  1.00  0.00           C  
ATOM   1027  O   GLY A 693      15.872 109.506  93.812  1.00  0.00           O  
ATOM   1028  N   ASN A 695      13.707 109.012  94.239  1.00  0.00           N  
ATOM   1029  CA  ASN A 695      13.565 109.954  95.326  1.00  0.00           C  
ATOM   1030  C   ASN A 695      13.377 109.203  96.631  1.00  0.00           C  
ATOM   1031  O   ASN A 695      12.933 108.067  96.627  1.00  0.00           O  
ATOM   1032  CB  ASN A 695      12.356 110.855  95.054  1.00  0.00           C  
ATOM   1033  CG  ASN A 695      11.061 110.068  94.919  1.00  0.00           C  
ATOM   1034  OD1 ASN A 695      11.073 108.887  94.576  1.00  0.00           O  
ATOM   1035  ND2 ASN A 695       9.941 110.723  95.171  1.00  0.00           N  
ATOM   1036  N   VAL A 696      13.746 109.842  97.737  1.00  0.00           N  
ATOM   1037  CA  VAL A 696      13.592 109.279  99.074  1.00  0.00           C  
ATOM   1038  C   VAL A 696      13.232 110.428  99.990  1.00  0.00           C  
ATOM   1039  O   VAL A 696      13.563 111.580  99.702  1.00  0.00           O  
ATOM   1040  CB  VAL A 696      14.884 108.634  99.608  1.00  0.00           C  
ATOM   1041  CG1 VAL A 696      15.028 107.238  99.055  1.00  0.00           C  
ATOM   1042  CG2 VAL A 696      16.082 109.477  99.235  1.00  0.00           C  
ATOM   1043  N   VAL A 697      12.554 110.117 101.089  1.00  0.00           N  
ATOM   1044  CA  VAL A 697      12.157 111.138 102.042  1.00  0.00           C  
ATOM   1045  C   VAL A 697      12.743 110.881 103.416  1.00  0.00           C  
ATOM   1046  O   VAL A 697      12.616 109.788 103.969  1.00  0.00           O  
ATOM   1047  CB  VAL A 697      10.626 111.210 102.184  1.00  0.00           C  
ATOM   1048  CG1 VAL A 697      10.250 112.250 103.236  1.00  0.00           C  
ATOM   1049  CG2 VAL A 697       9.993 111.566 100.850  1.00  0.00           C  
ATOM   1050  N   ARG A 698      13.399 111.899 103.952  1.00  0.00           N  
ATOM   1051  CA  ARG A 698      13.992 111.841 105.282  1.00  0.00           C  
ATOM   1052  C   ARG A 698      13.628 113.188 105.846  1.00  0.00           C  
ATOM   1053  O   ARG A 698      14.306 114.182 105.601  1.00  0.00           O  
ATOM   1054  CB  ARG A 698      15.504 111.683 105.206  1.00  0.00           C  
ATOM   1055  CG  ARG A 698      15.929 110.372 104.614  1.00  0.00           C  
ATOM   1056  CD  ARG A 698      17.430 110.260 104.612  1.00  0.00           C  
ATOM   1057  NE  ARG A 698      17.861 109.020 103.979  1.00  0.00           N  
ATOM   1058  CZ  ARG A 698      19.128 108.688 103.778  1.00  0.00           C  
ATOM   1059  NH1 ARG A 698      20.099 109.504 104.165  1.00  0.00           N  
ATOM   1060  NH2 ARG A 698      19.427 107.544 103.181  1.00  0.00           N  
ATOM   1061  N   TRP A 699      12.534 113.207 106.591  1.00  0.00           N  
ATOM   1062  CA  TRP A 699      12.005 114.434 107.147  1.00  0.00           C  
ATOM   1063  C   TRP A 699      12.975 115.419 107.760  1.00  0.00           C  
ATOM   1064  O   TRP A 699      13.915 115.065 108.476  1.00  0.00           O  
ATOM   1065  CB  TRP A 699      10.900 114.126 108.150  1.00  0.00           C  
ATOM   1066  CG  TRP A 699       9.876 115.200 108.184  1.00  0.00           C  
ATOM   1067  CD1 TRP A 699       9.687 116.127 109.164  1.00  0.00           C  
ATOM   1068  CD2 TRP A 699       8.916 115.487 107.167  1.00  0.00           C  
ATOM   1069  NE1 TRP A 699       8.664 116.975 108.820  1.00  0.00           N  
ATOM   1070  CE2 TRP A 699       8.173 116.603 107.598  1.00  0.00           C  
ATOM   1071  CE3 TRP A 699       8.611 114.907 105.931  1.00  0.00           C  
ATOM   1072  CZ2 TRP A 699       7.139 117.153 106.835  1.00  0.00           C  
ATOM   1073  CZ3 TRP A 699       7.582 115.457 105.170  1.00  0.00           C  
ATOM   1074  CH2 TRP A 699       6.860 116.568 105.627  1.00  0.00           C  
ATOM   1075  N   GLU A 700      12.696 116.678 107.448  1.00  0.00           N  
ATOM   1076  CA  GLU A 700      13.438 117.838 107.907  1.00  0.00           C  
ATOM   1077  C   GLU A 700      12.517 119.024 107.610  1.00  0.00           C  
ATOM   1078  O   GLU A 700      12.168 119.275 106.457  1.00  0.00           O  
ATOM   1079  CB  GLU A 700      14.773 117.949 107.157  1.00  0.00           C  
ATOM   1080  CG  GLU A 700      15.888 117.137 107.812  1.00  0.00           C  
ATOM   1081  CD  GLU A 700      16.925 116.648 106.824  1.00  0.00           C  
ATOM   1082  OE1 GLU A 700      17.897 115.987 107.253  1.00  0.00           O  
ATOM   1083  OE2 GLU A 700      16.766 116.918 105.616  1.00  0.00           O  
ATOM   1084  N   MET A 703      12.096 119.725 108.658  1.00  0.00           N  
ATOM   1085  CA  MET A 703      11.196 120.863 108.502  1.00  0.00           C  
ATOM   1086  C   MET A 703      11.931 122.166 108.173  1.00  0.00           C  
ATOM   1087  O   MET A 703      11.301 123.185 107.886  1.00  0.00           O  
ATOM   1088  CB  MET A 703      10.354 121.038 109.772  1.00  0.00           C  
ATOM   1089  N   ARG A 711      13.259 122.128 108.214  1.00  0.00           N  
ATOM   1090  CA  ARG A 711      14.079 123.298 107.905  1.00  0.00           C  
ATOM   1091  C   ARG A 711      14.742 123.071 106.536  1.00  0.00           C  
ATOM   1092  O   ARG A 711      15.372 122.039 106.305  1.00  0.00           O  
ATOM   1093  CB  ARG A 711      15.125 123.495 109.011  1.00  0.00           C  
ATOM   1094  CG  ARG A 711      14.502 123.596 110.408  1.00  0.00           C  
ATOM   1095  CD  ARG A 711      15.527 123.453 111.532  1.00  0.00           C  
ATOM   1096  NE  ARG A 711      14.886 123.403 112.845  1.00  0.00           N  
ATOM   1097  CZ  ARG A 711      15.531 123.211 113.993  1.00  0.00           C  
ATOM   1098  NH1 ARG A 711      16.846 123.046 114.000  1.00  0.00           N  
ATOM   1099  NH2 ARG A 711      14.858 123.182 115.136  1.00  0.00           N  
ATOM   1100  N   THR A 712      14.597 124.039 105.634  1.00  0.00           N  
ATOM   1101  CA  THR A 712      15.134 123.925 104.275  1.00  0.00           C  
ATOM   1102  C   THR A 712      16.532 124.496 104.007  1.00  0.00           C  
ATOM   1103  O   THR A 712      16.992 125.421 104.680  1.00  0.00           O  
ATOM   1104  CB  THR A 712      14.165 124.578 103.266  1.00  0.00           C  
ATOM   1105  OG1 THR A 712      12.854 124.032 103.441  1.00  0.00           O  
ATOM   1106  CG2 THR A 712      14.614 124.322 101.851  1.00  0.00           C  
ATOM   1107  N   ARG A 713      17.189 123.917 103.003  1.00  0.00           N  
ATOM   1108  CA  ARG A 713      18.518 124.312 102.536  1.00  0.00           C  
ATOM   1109  C   ARG A 713      18.725 123.554 101.239  1.00  0.00           C  
ATOM   1110  O   ARG A 713      19.263 122.451 101.236  1.00  0.00           O  
ATOM   1111  CB  ARG A 713      19.617 123.926 103.533  1.00  0.00           C  
ATOM   1112  CG  ARG A 713      20.165 125.103 104.340  1.00  0.00           C  
ATOM   1113  CD  ARG A 713      21.532 124.795 104.952  1.00  0.00           C  
ATOM   1114  NE  ARG A 713      21.958 125.824 105.902  1.00  0.00           N  
ATOM   1115  CZ  ARG A 713      23.097 125.788 106.592  1.00  0.00           C  
ATOM   1116  NH1 ARG A 713      23.935 124.773 106.439  1.00  0.00           N  
ATOM   1117  NH2 ARG A 713      23.401 126.763 107.444  1.00  0.00           N  
ATOM   1118  N   PRO A 714      18.293 124.143 100.114  1.00  0.00           N  
ATOM   1119  CA  PRO A 714      18.392 123.567  98.770  1.00  0.00           C  
ATOM   1120  C   PRO A 714      19.632 122.741  98.464  1.00  0.00           C  
ATOM   1121  O   PRO A 714      20.761 123.225  98.560  1.00  0.00           O  
ATOM   1122  CB  PRO A 714      18.272 124.791  97.877  1.00  0.00           C  
ATOM   1123  CG  PRO A 714      17.278 125.602  98.617  1.00  0.00           C  
ATOM   1124  CD  PRO A 714      17.789 125.522 100.040  1.00  0.00           C  
ATOM   1125  N   PHE A 715      19.389 121.484  98.096  1.00  0.00           N  
ATOM   1126  CA  PHE A 715      20.432 120.532  97.735  1.00  0.00           C  
ATOM   1127  C   PHE A 715      21.268 120.004  98.889  1.00  0.00           C  
ATOM   1128  O   PHE A 715      21.868 118.944  98.778  1.00  0.00           O  
ATOM   1129  CB  PHE A 715      21.353 121.145  96.681  1.00  0.00           C  
ATOM   1130  CG  PHE A 715      20.651 121.518  95.411  1.00  0.00           C  
ATOM   1131  CD1 PHE A 715      20.756 122.801  94.895  1.00  0.00           C  
ATOM   1132  CD2 PHE A 715      19.894 120.579  94.724  1.00  0.00           C  
ATOM   1133  CE1 PHE A 715      20.119 123.141  93.712  1.00  0.00           C  
ATOM   1134  CE2 PHE A 715      19.254 120.914  93.542  1.00  0.00           C  
ATOM   1135  CZ  PHE A 715      19.368 122.197  93.034  1.00  0.00           C  
ATOM   1136  N   LEU A 716      21.316 120.727 100.000  1.00  0.00           N  
ATOM   1137  CA  LEU A 716      22.115 120.268 101.124  1.00  0.00           C  
ATOM   1138  C   LEU A 716      21.336 119.429 102.123  1.00  0.00           C  
ATOM   1139  O   LEU A 716      21.834 118.417 102.617  1.00  0.00           O  
ATOM   1140  CB  LEU A 716      22.758 121.458 101.822  1.00  0.00           C  
ATOM   1141  CG  LEU A 716      24.278 121.507 101.690  1.00  0.00           C  
ATOM   1142  CD1 LEU A 716      24.727 120.964 100.346  1.00  0.00           C  
ATOM   1143  CD2 LEU A 716      24.725 122.944 101.877  1.00  0.00           C  
ATOM   1144  N   ARG A 718      20.113 119.834 102.421  1.00  0.00           N  
ATOM   1145  CA  ARG A 718      19.310 119.075 103.359  1.00  0.00           C  
ATOM   1146  C   ARG A 718      17.836 119.402 103.176  1.00  0.00           C  
ATOM   1147  O   ARG A 718      17.373 120.480 103.553  1.00  0.00           O  
ATOM   1148  CB  ARG A 718      19.773 119.375 104.787  1.00  0.00           C  
ATOM   1149  CG  ARG A 718      19.345 118.334 105.810  1.00  0.00           C  
ATOM   1150  CD  ARG A 718      20.356 118.184 106.941  1.00  0.00           C  
ATOM   1151  NE  ARG A 718      21.510 117.385 106.546  1.00  0.00           N  
ATOM   1152  CZ  ARG A 718      22.535 117.119 107.348  1.00  0.00           C  
ATOM   1153  NH1 ARG A 718      22.543 117.592 108.588  1.00  0.00           N  
ATOM   1154  NH2 ARG A 718      23.551 116.379 106.918  1.00  0.00           N  
ATOM   1155  N   THR A 723      17.110 118.458 102.582  1.00  0.00           N  
ATOM   1156  CA  THR A 723      15.683 118.623 102.315  1.00  0.00           C  
ATOM   1157  C   THR A 723      14.897 117.348 102.617  1.00  0.00           C  
ATOM   1158  O   THR A 723      15.451 116.253 102.585  1.00  0.00           O  
ATOM   1159  CB  THR A 723      15.453 119.013 100.845  1.00  0.00           C  
ATOM   1160  OG1 THR A 723      16.201 118.132  99.995  1.00  0.00           O  
ATOM   1161  CG2 THR A 723      15.905 120.443 100.598  1.00  0.00           C  
ATOM   1162  N   SER A 724      13.611 117.505 102.919  1.00  0.00           N  
ATOM   1163  CA  SER A 724      12.727 116.381 103.227  1.00  0.00           C  
ATOM   1164  C   SER A 724      12.814 115.298 102.157  1.00  0.00           C  
ATOM   1165  O   SER A 724      13.097 114.132 102.454  1.00  0.00           O  
ATOM   1166  CB  SER A 724      11.283 116.864 103.337  1.00  0.00           C  
ATOM   1167  OG  SER A 724      11.105 117.695 104.471  1.00  0.00           O  
ATOM   1168  N   GLU A 725      12.535 115.685 100.917  1.00  0.00           N  
ATOM   1169  CA  GLU A 725      12.619 114.767  99.791  1.00  0.00           C  
ATOM   1170  C   GLU A 725      13.824 115.162  98.948  1.00  0.00           C  
ATOM   1171  O   GLU A 725      14.157 116.339  98.848  1.00  0.00           O  
ATOM   1172  CB  GLU A 725      11.374 114.842  98.912  1.00  0.00           C  
ATOM   1173  CG  GLU A 725      11.647 114.336  97.500  1.00  0.00           C  
ATOM   1174  CD  GLU A 725      10.472 114.469  96.556  1.00  0.00           C  
ATOM   1175  OE1 GLU A 725       9.897 115.571  96.449  1.00  0.00           O  
ATOM   1176  OE2 GLU A 725      10.135 113.468  95.903  1.00  0.00           O  
ATOM   1177  N   PHE A 726      14.480 114.180  98.343  1.00  0.00           N  
ATOM   1178  CA  PHE A 726      15.625 114.466  97.498  1.00  0.00           C  
ATOM   1179  C   PHE A 726      15.882 113.331  96.519  1.00  0.00           C  
ATOM   1180  O   PHE A 726      15.541 112.179  96.787  1.00  0.00           O  
ATOM   1181  CB  PHE A 726      16.868 114.748  98.353  1.00  0.00           C  
ATOM   1182  CG  PHE A 726      17.371 113.566  99.134  1.00  0.00           C  
ATOM   1183  CD1 PHE A 726      18.257 112.662  98.560  1.00  0.00           C  
ATOM   1184  CD2 PHE A 726      17.010 113.392 100.470  1.00  0.00           C  
ATOM   1185  CE1 PHE A 726      18.784 111.602  99.304  1.00  0.00           C  
ATOM   1186  CE2 PHE A 726      17.531 112.334 101.226  1.00  0.00           C  
ATOM   1187  CZ  PHE A 726      18.422 111.438 100.639  1.00  0.00           C  
ATOM   1188  N   LEU A 728      16.453 113.672  95.368  1.00  0.00           N  
ATOM   1189  CA  LEU A 728      16.759 112.679  94.356  1.00  0.00           C  
ATOM   1190  C   LEU A 728      18.170 112.159  94.570  1.00  0.00           C  
ATOM   1191  O   LEU A 728      19.046 112.879  95.052  1.00  0.00           O  
ATOM   1192  CB  LEU A 728      16.678 113.286  92.964  1.00  0.00           C  
ATOM   1193  CG  LEU A 728      15.354 113.878  92.501  1.00  0.00           C  
ATOM   1194  CD1 LEU A 728      15.518 114.438  91.096  1.00  0.00           C  
ATOM   1195  CD2 LEU A 728      14.288 112.814  92.524  1.00  0.00           C  
ATOM   1196  N   TRP A 730      18.384 110.900  94.212  1.00  0.00           N  
ATOM   1197  CA  TRP A 730      19.699 110.302  94.323  1.00  0.00           C  
ATOM   1198  C   TRP A 730      19.714 109.015  93.532  1.00  0.00           C  
ATOM   1199  O   TRP A 730      18.760 108.672  92.833  1.00  0.00           O  
ATOM   1200  CB  TRP A 730      20.047 110.013  95.787  1.00  0.00           C  
ATOM   1201  CG  TRP A 730      19.291 108.861  96.410  1.00  0.00           C  
ATOM   1202  CD1 TRP A 730      18.111 108.328  95.982  1.00  0.00           C  
ATOM   1203  CD2 TRP A 730      19.630 108.163  97.617  1.00  0.00           C  
ATOM   1204  NE1 TRP A 730      17.695 107.344  96.846  1.00  0.00           N  
ATOM   1205  CE2 TRP A 730      18.608 107.223  97.859  1.00  0.00           C  
ATOM   1206  CE3 TRP A 730      20.700 108.244  98.522  1.00  0.00           C  
ATOM   1207  CZ2 TRP A 730      18.616 106.370  98.968  1.00  0.00           C  
ATOM   1208  CZ3 TRP A 730      20.710 107.395  99.628  1.00  0.00           C  
ATOM   1209  CH2 TRP A 730      19.673 106.471  99.838  1.00  0.00           C  
ATOM   1210  N   GLN A 731      20.818 108.306  93.666  1.00  0.00           N  
ATOM   1211  CA  GLN A 731      21.019 107.041  93.012  1.00  0.00           C  
ATOM   1212  C   GLN A 731      21.449 106.139  94.151  1.00  0.00           C  
ATOM   1213  O   GLN A 731      22.371 106.484  94.885  1.00  0.00           O  
ATOM   1214  CB  GLN A 731      22.120 107.220  91.968  1.00  0.00           C  
ATOM   1215  CG  GLN A 731      23.071 106.084  91.797  1.00  0.00           C  
ATOM   1216  CD  GLN A 731      24.058 105.987  92.931  1.00  0.00           C  
ATOM   1217  OE1 GLN A 731      24.784 106.930  93.224  1.00  0.00           O  
ATOM   1218  NE2 GLN A 731      24.091 104.831  93.581  1.00  0.00           N  
ATOM   1219  N   GLU A 732      20.757 105.025  94.354  1.00  0.00           N  
ATOM   1220  CA  GLU A 732      21.149 104.104  95.421  1.00  0.00           C  
ATOM   1221  C   GLU A 732      21.416 102.707  94.853  1.00  0.00           C  
ATOM   1222  O   GLU A 732      20.527 102.054  94.301  1.00  0.00           O  
ATOM   1223  CB  GLU A 732      20.094 104.054  96.543  1.00  0.00           C  
ATOM   1224  CG  GLU A 732      18.786 103.336  96.222  1.00  0.00           C  
ATOM   1225  CD  GLU A 732      17.806 103.321  97.405  1.00  0.00           C  
ATOM   1226  OE1 GLU A 732      18.182 102.878  98.513  1.00  0.00           O  
ATOM   1227  OE2 GLU A 732      16.648 103.749  97.227  1.00  0.00           O  
ATOM   1228  N   GLY A 733      22.666 102.274  94.966  1.00  0.00           N  
ATOM   1229  CA  GLY A 733      23.045 100.973  94.462  1.00  0.00           C  
ATOM   1230  C   GLY A 733      23.004  99.941  95.558  1.00  0.00           C  
ATOM   1231  O   GLY A 733      23.225 100.249  96.724  1.00  0.00           O  
ATOM   1232  N   HIS A 734      22.711  98.707  95.176  1.00  0.00           N  
ATOM   1233  CA  HIS A 734      22.646  97.600  96.111  1.00  0.00           C  
ATOM   1234  C   HIS A 734      23.175  96.342  95.442  1.00  0.00           C  
ATOM   1235  O   HIS A 734      22.743  95.989  94.348  1.00  0.00           O  
ATOM   1236  CB  HIS A 734      21.206  97.379  96.540  1.00  0.00           C  
ATOM   1237  CG  HIS A 734      20.639  98.507  97.336  1.00  0.00           C  
ATOM   1238  ND1 HIS A 734      20.772  98.591  98.707  1.00  0.00           N  
ATOM   1239  CD2 HIS A 734      19.972  99.621  96.954  1.00  0.00           C  
ATOM   1240  CE1 HIS A 734      20.214  99.708  99.133  1.00  0.00           C  
ATOM   1241  NE2 HIS A 734      19.722 100.352  98.089  1.00  0.00           N  
ATOM   1242  N   THR A 735      24.118  95.668  96.086  1.00  0.00           N  
ATOM   1243  CA  THR A 735      24.643  94.438  95.517  1.00  0.00           C  
ATOM   1244  C   THR A 735      24.638  93.325  96.552  1.00  0.00           C  
ATOM   1245  O   THR A 735      24.607  93.586  97.753  1.00  0.00           O  
ATOM   1246  CB  THR A 735      26.064  94.622  94.994  1.00  0.00           C  
ATOM   1247  OG1 THR A 735      26.970  94.700  96.092  1.00  0.00           O  
ATOM   1248  CG2 THR A 735      26.159  95.890  94.187  1.00  0.00           C  
ATOM   1249  N   ALA A 736      24.633  92.084  96.072  1.00  0.00           N  
ATOM   1250  CA  ALA A 736      24.646  90.901  96.930  1.00  0.00           C  
ATOM   1251  C   ALA A 736      25.704  89.969  96.370  1.00  0.00           C  
ATOM   1252  O   ALA A 736      25.712  89.671  95.177  1.00  0.00           O  
ATOM   1253  CB  ALA A 736      23.294  90.233  96.922  1.00  0.00           C  
ATOM   1254  N   HIS A 737      26.605  89.518  97.230  1.00  0.00           N  
ATOM   1255  CA  HIS A 737      27.687  88.646  96.801  1.00  0.00           C  
ATOM   1256  C   HIS A 737      27.737  87.333  97.554  1.00  0.00           C  
ATOM   1257  O   HIS A 737      27.130  87.184  98.616  1.00  0.00           O  
ATOM   1258  CB  HIS A 737      29.013  89.381  96.967  1.00  0.00           C  
ATOM   1259  CG  HIS A 737      29.057  90.692  96.254  1.00  0.00           C  
ATOM   1260  ND1 HIS A 737      29.560  90.829  94.978  1.00  0.00           N  
ATOM   1261  CD2 HIS A 737      28.615  91.918  96.617  1.00  0.00           C  
ATOM   1262  CE1 HIS A 737      29.424  92.082  94.584  1.00  0.00           C  
ATOM   1263  NE2 HIS A 737      28.853  92.762  95.559  1.00  0.00           N  
ATOM   1264  N   ALA A 738      28.470  86.380  96.990  1.00  0.00           N  
ATOM   1265  CA  ALA A 738      28.625  85.074  97.608  1.00  0.00           C  
ATOM   1266  C   ALA A 738      29.730  85.126  98.660  1.00  0.00           C  
ATOM   1267  O   ALA A 738      29.618  84.510  99.718  1.00  0.00           O  
ATOM   1268  CB  ALA A 738      28.951  84.034  96.555  1.00  0.00           C  
ATOM   1269  N   THR A 739      30.790  85.877  98.378  1.00  0.00           N  
ATOM   1270  CA  THR A 739      31.910  85.987  99.308  1.00  0.00           C  
ATOM   1271  C   THR A 739      32.077  87.402  99.842  1.00  0.00           C  
ATOM   1272  O   THR A 739      31.707  88.366  99.185  1.00  0.00           O  
ATOM   1273  CB  THR A 739      33.215  85.613  98.633  1.00  0.00           C  
ATOM   1274  OG1 THR A 739      33.750  86.762  97.973  1.00  0.00           O  
ATOM   1275  CG2 THR A 739      32.975  84.536  97.603  1.00  0.00           C  
ATOM   1276  N   ARG A 741      32.647  87.521 101.034  1.00  0.00           N  
ATOM   1277  CA  ARG A 741      32.866  88.827 101.634  1.00  0.00           C  
ATOM   1278  C   ARG A 741      33.858  89.611 100.790  1.00  0.00           C  
ATOM   1279  O   ARG A 741      33.747  90.822 100.651  1.00  0.00           O  
ATOM   1280  CB  ARG A 741      33.418  88.675 103.049  1.00  0.00           C  
ATOM   1281  CG  ARG A 741      33.940  89.965 103.661  1.00  0.00           C  
ATOM   1282  CD  ARG A 741      34.550  89.737 105.038  1.00  0.00           C  
ATOM   1283  NE  ARG A 741      36.009  89.603 105.031  1.00  0.00           N  
ATOM   1284  CZ  ARG A 741      36.694  88.684 104.353  1.00  0.00           C  
ATOM   1285  NH1 ARG A 741      36.064  87.796 103.598  1.00  0.00           N  
ATOM   1286  NH2 ARG A 741      38.019  88.638 104.444  1.00  0.00           N  
ATOM   1287  N   GLU A 742      34.825  88.914 100.219  1.00  0.00           N  
ATOM   1288  CA  GLU A 742      35.835  89.576  99.420  1.00  0.00           C  
ATOM   1289  C   GLU A 742      35.279  90.296  98.205  1.00  0.00           C  
ATOM   1290  O   GLU A 742      35.629  91.442  97.943  1.00  0.00           O  
ATOM   1291  CB  GLU A 742      36.885  88.579  98.958  1.00  0.00           C  
ATOM   1292  CG  GLU A 742      37.850  89.187  97.960  1.00  0.00           C  
ATOM   1293  CD  GLU A 742      38.779  88.168  97.344  1.00  0.00           C  
ATOM   1294  OE1 GLU A 742      39.588  87.580  98.093  1.00  0.00           O  
ATOM   1295  OE2 GLU A 742      38.699  87.956  96.111  1.00  0.00           O  
ATOM   1296  N   GLU A 743      34.425  89.617  97.452  1.00  0.00           N  
ATOM   1297  CA  GLU A 743      33.834  90.200  96.257  1.00  0.00           C  
ATOM   1298  C   GLU A 743      33.001  91.415  96.648  1.00  0.00           C  
ATOM   1299  O   GLU A 743      32.960  92.413  95.933  1.00  0.00           O  
ATOM   1300  CB  GLU A 743      32.953  89.163  95.551  1.00  0.00           C  
ATOM   1301  CG  GLU A 743      32.442  89.605  94.194  1.00  0.00           C  
ATOM   1302  CD  GLU A 743      31.482  88.613  93.564  1.00  0.00           C  
ATOM   1303  OE1 GLU A 743      30.409  88.348  94.150  1.00  0.00           O  
ATOM   1304  OE2 GLU A 743      31.796  88.099  92.473  1.00  0.00           O  
ATOM   1305  N   ALA A 786      32.337  91.314  97.792  1.00  0.00           N  
ATOM   1306  CA  ALA A 786      31.501  92.386  98.308  1.00  0.00           C  
ATOM   1307  C   ALA A 786      32.340  93.620  98.617  1.00  0.00           C  
ATOM   1308  O   ALA A 786      31.994  94.736  98.241  1.00  0.00           O  
ATOM   1309  CB  ALA A 786      30.781  91.919  99.565  1.00  0.00           C  
ATOM   1310  N   GLU A 787      33.449  93.416  99.309  1.00  0.00           N  
ATOM   1311  CA  GLU A 787      34.306  94.521  99.667  1.00  0.00           C  
ATOM   1312  C   GLU A 787      34.970  95.127  98.449  1.00  0.00           C  
ATOM   1313  O   GLU A 787      35.209  96.334  98.401  1.00  0.00           O  
ATOM   1314  CB  GLU A 787      35.343  94.062 100.678  1.00  0.00           C  
ATOM   1315  CG  GLU A 787      34.711  93.472 101.918  1.00  0.00           C  
ATOM   1316  CD  GLU A 787      35.625  93.539 103.115  1.00  0.00           C  
ATOM   1317  OE1 GLU A 787      35.808  94.654 103.650  1.00  0.00           O  
ATOM   1318  OE2 GLU A 787      36.168  92.483 103.515  1.00  0.00           O  
ATOM   1319  N   GLU A 788      35.271  94.307  97.459  1.00  0.00           N  
ATOM   1320  CA  GLU A 788      35.888  94.843  96.260  1.00  0.00           C  
ATOM   1321  C   GLU A 788      34.868  95.748  95.581  1.00  0.00           C  
ATOM   1322  O   GLU A 788      35.218  96.763  94.998  1.00  0.00           O  
ATOM   1323  CB  GLU A 788      36.320  93.707  95.335  1.00  0.00           C  
ATOM   1324  CG  GLU A 788      37.350  92.803  95.977  1.00  0.00           C  
ATOM   1325  CD  GLU A 788      37.644  91.562  95.169  1.00  0.00           C  
ATOM   1326  OE1 GLU A 788      36.714  90.754  94.951  1.00  0.00           O  
ATOM   1327  OE2 GLU A 788      38.812  91.391  94.758  1.00  0.00           O  
ATOM   1328  N   GLU A 789      33.597  95.377  95.676  1.00  0.00           N  
ATOM   1329  CA  GLU A 789      32.526  96.160  95.078  1.00  0.00           C  
ATOM   1330  C   GLU A 789      32.458  97.500  95.799  1.00  0.00           C  
ATOM   1331  O   GLU A 789      32.408  98.554  95.169  1.00  0.00           O  
ATOM   1332  CB  GLU A 789      31.199  95.402  95.205  1.00  0.00           C  
ATOM   1333  CG  GLU A 789      29.946  96.165  94.786  1.00  0.00           C  
ATOM   1334  CD  GLU A 789      29.875  96.509  93.292  1.00  0.00           C  
ATOM   1335  OE1 GLU A 789      28.845  97.073  92.875  1.00  0.00           O  
ATOM   1336  OE2 GLU A 789      30.828  96.233  92.530  1.00  0.00           O  
ATOM   1337  N   VAL A 790      32.483  97.453  97.124  1.00  0.00           N  
ATOM   1338  CA  VAL A 790      32.414  98.658  97.933  1.00  0.00           C  
ATOM   1339  C   VAL A 790      33.455  99.687  97.531  1.00  0.00           C  
ATOM   1340  O   VAL A 790      33.166 100.879  97.508  1.00  0.00           O  
ATOM   1341  CB  VAL A 790      32.582  98.338  99.431  1.00  0.00           C  
ATOM   1342  CG1 VAL A 790      32.727  99.612 100.216  1.00  0.00           C  
ATOM   1343  CG2 VAL A 790      31.376  97.561  99.936  1.00  0.00           C  
ATOM   1344  N   ARG A 791      34.666  99.247  97.212  1.00  0.00           N  
ATOM   1345  CA  ARG A 791      35.696 100.192  96.817  1.00  0.00           C  
ATOM   1346  C   ARG A 791      35.584 100.538  95.346  1.00  0.00           C  
ATOM   1347  O   ARG A 791      35.964 101.627  94.930  1.00  0.00           O  
ATOM   1348  CB  ARG A 791      37.088  99.646  97.127  1.00  0.00           C  
ATOM   1349  CG  ARG A 791      37.399  99.620  98.618  1.00  0.00           C  
ATOM   1350  CD  ARG A 791      37.484 101.018  99.211  1.00  0.00           C  
ATOM   1351  NE  ARG A 791      38.722 101.686  98.807  1.00  0.00           N  
ATOM   1352  CZ  ARG A 791      39.900 101.516  99.406  1.00  0.00           C  
ATOM   1353  NH1 ARG A 791      40.011 100.704 100.449  1.00  0.00           N  
ATOM   1354  NH2 ARG A 791      40.971 102.150  98.953  1.00  0.00           N  
ATOM   1355  N   ARG A 792      35.056  99.619  94.550  1.00  0.00           N  
ATOM   1356  CA  ARG A 792      34.908  99.891  93.129  1.00  0.00           C  
ATOM   1357  C   ARG A 792      33.991 101.087  92.956  1.00  0.00           C  
ATOM   1358  O   ARG A 792      34.243 101.966  92.130  1.00  0.00           O  
ATOM   1359  CB  ARG A 792      34.321  98.688  92.388  1.00  0.00           C  
ATOM   1360  CG  ARG A 792      34.166  98.955  90.904  1.00  0.00           C  
ATOM   1361  CD  ARG A 792      33.861  97.718  90.072  1.00  0.00           C  
ATOM   1362  NE  ARG A 792      34.826  96.648  90.304  1.00  0.00           N  
ATOM   1363  CZ  ARG A 792      34.604  95.615  91.113  1.00  0.00           C  
ATOM   1364  NH1 ARG A 792      33.455  95.497  91.762  1.00  0.00           N  
ATOM   1365  NH2 ARG A 792      35.547  94.717  91.295  1.00  0.00           N  
ATOM   1366  N   MET A 793      32.932 101.129  93.748  1.00  0.00           N  
ATOM   1367  CA  MET A 793      31.982 102.217  93.645  1.00  0.00           C  
ATOM   1368  C   MET A 793      32.490 103.545  94.198  1.00  0.00           C  
ATOM   1369  O   MET A 793      32.329 104.575  93.557  1.00  0.00           O  
ATOM   1370  CB  MET A 793      30.667 101.821  94.318  1.00  0.00           C  
ATOM   1371  CG  MET A 793      30.100 100.525  93.764  1.00  0.00           C  
ATOM   1372  SD  MET A 793      30.325 100.375  91.972  1.00  0.00           S  
ATOM   1373  CE  MET A 793      28.823 101.097  91.388  1.00  0.00           C  
ATOM   1374  N   LEU A 794      33.110 103.529  95.371  1.00  0.00           N  
ATOM   1375  CA  LEU A 794      33.617 104.762  95.950  1.00  0.00           C  
ATOM   1376  C   LEU A 794      34.588 105.416  94.983  1.00  0.00           C  
ATOM   1377  O   LEU A 794      34.676 106.640  94.888  1.00  0.00           O  
ATOM   1378  CB  LEU A 794      34.336 104.485  97.261  1.00  0.00           C  
ATOM   1379  CG  LEU A 794      34.666 105.723  98.094  1.00  0.00           C  
ATOM   1380  CD1 LEU A 794      33.382 106.323  98.606  1.00  0.00           C  
ATOM   1381  CD2 LEU A 794      35.561 105.344  99.259  1.00  0.00           C  
ATOM   1382  N   SER A 795      35.335 104.594  94.266  1.00  0.00           N  
ATOM   1383  CA  SER A 795      36.289 105.116  93.312  1.00  0.00           C  
ATOM   1384  C   SER A 795      35.529 105.795  92.191  1.00  0.00           C  
ATOM   1385  O   SER A 795      35.964 106.813  91.670  1.00  0.00           O  
ATOM   1386  CB  SER A 795      37.147 103.987  92.771  1.00  0.00           C  
ATOM   1387  OG  SER A 795      37.839 103.352  93.829  1.00  0.00           O  
ATOM   1388  N   ILE A 796      34.393 105.225  91.814  1.00  0.00           N  
ATOM   1389  CA  ILE A 796      33.582 105.807  90.758  1.00  0.00           C  
ATOM   1390  C   ILE A 796      33.132 107.185  91.227  1.00  0.00           C  
ATOM   1391  O   ILE A 796      33.271 108.179  90.502  1.00  0.00           O  
ATOM   1392  CB  ILE A 796      32.358 104.910  90.438  1.00  0.00           C  
ATOM   1393  CG1 ILE A 796      32.771 103.811  89.460  1.00  0.00           C  
ATOM   1394  CG2 ILE A 796      31.224 105.741  89.867  1.00  0.00           C  
ATOM   1395  CD1 ILE A 796      31.733 102.772  89.214  1.00  0.00           C  
ATOM   1396  N   TYR A 797      32.604 107.239  92.446  1.00  0.00           N  
ATOM   1397  CA  TYR A 797      32.155 108.492  93.030  1.00  0.00           C  
ATOM   1398  C   TYR A 797      33.309 109.488  93.001  1.00  0.00           C  
ATOM   1399  O   TYR A 797      33.139 110.655  92.649  1.00  0.00           O  
ATOM   1400  CB  TYR A 797      31.696 108.268  94.466  1.00  0.00           C  
ATOM   1401  CG  TYR A 797      30.373 107.550  94.586  1.00  0.00           C  
ATOM   1402  CD1 TYR A 797      29.972 106.992  95.801  1.00  0.00           C  
ATOM   1403  CD2 TYR A 797      29.507 107.444  93.495  1.00  0.00           C  
ATOM   1404  CE1 TYR A 797      28.744 106.346  95.932  1.00  0.00           C  
ATOM   1405  CE2 TYR A 797      28.264 106.797  93.614  1.00  0.00           C  
ATOM   1406  CZ  TYR A 797      27.894 106.255  94.837  1.00  0.00           C  
ATOM   1407  OH  TYR A 797      26.671 105.641  94.981  1.00  0.00           O  
ATOM   1408  N   ALA A 798      34.495 109.017  93.354  1.00  0.00           N  
ATOM   1409  CA  ALA A 798      35.659 109.883  93.360  1.00  0.00           C  
ATOM   1410  C   ALA A 798      36.043 110.346  91.955  1.00  0.00           C  
ATOM   1411  O   ALA A 798      36.513 111.462  91.769  1.00  0.00           O  
ATOM   1412  CB  ALA A 798      36.816 109.175  94.009  1.00  0.00           C  
ATOM   1413  N   ARG A 799      35.845 109.492  90.959  1.00  0.00           N  
ATOM   1414  CA  ARG A 799      36.188 109.861  89.597  1.00  0.00           C  
ATOM   1415  C   ARG A 799      35.195 110.924  89.151  1.00  0.00           C  
ATOM   1416  O   ARG A 799      35.559 111.892  88.477  1.00  0.00           O  
ATOM   1417  CB  ARG A 799      36.119 108.639  88.680  1.00  0.00           C  
ATOM   1418  CG  ARG A 799      36.708 108.876  87.310  1.00  0.00           C  
ATOM   1419  CD  ARG A 799      36.523 107.685  86.378  1.00  0.00           C  
ATOM   1420  NE  ARG A 799      36.716 108.083  84.985  1.00  0.00           N  
ATOM   1421  CZ  ARG A 799      36.119 107.498  83.949  1.00  0.00           C  
ATOM   1422  NH1 ARG A 799      35.294 106.477  84.145  1.00  0.00           N  
ATOM   1423  NH2 ARG A 799      36.319 107.955  82.720  1.00  0.00           N  
ATOM   1424  N   LEU A 800      33.936 110.751  89.540  1.00  0.00           N  
ATOM   1425  CA  LEU A 800      32.912 111.721  89.177  1.00  0.00           C  
ATOM   1426  C   LEU A 800      33.294 113.086  89.733  1.00  0.00           C  
ATOM   1427  O   LEU A 800      33.232 114.093  89.036  1.00  0.00           O  
ATOM   1428  CB  LEU A 800      31.554 111.321  89.750  1.00  0.00           C  
ATOM   1429  CG  LEU A 800      30.461 112.372  89.536  1.00  0.00           C  
ATOM   1430  CD1 LEU A 800      30.101 112.427  88.058  1.00  0.00           C  
ATOM   1431  CD2 LEU A 800      29.236 112.030  90.378  1.00  0.00           C  
ATOM   1432  N   ALA A 801      33.701 113.104  90.994  1.00  0.00           N  
ATOM   1433  CA  ALA A 801      34.071 114.337  91.659  1.00  0.00           C  
ATOM   1434  C   ALA A 801      35.317 114.989  91.090  1.00  0.00           C  
ATOM   1435  O   ALA A 801      35.350 116.196  90.892  1.00  0.00           O  
ATOM   1436  CB  ALA A 801      34.260 114.085  93.147  1.00  0.00           C  
ATOM   1437  N   ARG A 802      36.338 114.197  90.811  1.00  0.00           N  
ATOM   1438  CA  ARG A 802      37.587 114.747  90.307  1.00  0.00           C  
ATOM   1439  C   ARG A 802      37.677 115.036  88.813  1.00  0.00           C  
ATOM   1440  O   ARG A 802      38.156 116.102  88.419  1.00  0.00           O  
ATOM   1441  CB  ARG A 802      38.742 113.836  90.709  1.00  0.00           C  
ATOM   1442  CG  ARG A 802      38.917 113.703  92.210  1.00  0.00           C  
ATOM   1443  CD  ARG A 802      39.998 112.694  92.552  1.00  0.00           C  
ATOM   1444  NE  ARG A 802      40.167 112.543  93.994  1.00  0.00           N  
ATOM   1445  CZ  ARG A 802      40.398 111.381  94.599  1.00  0.00           C  
ATOM   1446  NH1 ARG A 802      40.488 110.271  93.891  1.00  0.00           N  
ATOM   1447  NH2 ARG A 802      40.525 111.331  95.914  1.00  0.00           N  
ATOM   1448  N   GLU A 803      37.222 114.102  87.982  1.00  0.00           N  
ATOM   1449  CA  GLU A 803      37.302 114.274  86.535  1.00  0.00           C  
ATOM   1450  C   GLU A 803      36.117 114.994  85.909  1.00  0.00           C  
ATOM   1451  O   GLU A 803      36.179 115.405  84.753  1.00  0.00           O  
ATOM   1452  CB  GLU A 803      37.451 112.920  85.863  1.00  0.00           C  
ATOM   1453  CG  GLU A 803      38.740 112.197  86.167  1.00  0.00           C  
ATOM   1454  CD  GLU A 803      38.742 110.779  85.614  1.00  0.00           C  
ATOM   1455  OE1 GLU A 803      38.256 110.585  84.469  1.00  0.00           O  
ATOM   1456  OE2 GLU A 803      39.233 109.868  86.325  1.00  0.00           O  
ATOM   1457  N   TYR A 807      35.037 115.150  86.666  1.00  0.00           N  
ATOM   1458  CA  TYR A 807      33.857 115.812  86.135  1.00  0.00           C  
ATOM   1459  C   TYR A 807      33.412 117.049  86.891  1.00  0.00           C  
ATOM   1460  O   TYR A 807      33.011 118.036  86.277  1.00  0.00           O  
ATOM   1461  CB  TYR A 807      32.696 114.835  86.059  1.00  0.00           C  
ATOM   1462  CG  TYR A 807      32.910 113.747  85.049  1.00  0.00           C  
ATOM   1463  CD1 TYR A 807      33.719 112.655  85.332  1.00  0.00           C  
ATOM   1464  CD2 TYR A 807      32.315 113.818  83.799  1.00  0.00           C  
ATOM   1465  CE1 TYR A 807      33.926 111.661  84.390  1.00  0.00           C  
ATOM   1466  CE2 TYR A 807      32.514 112.839  82.859  1.00  0.00           C  
ATOM   1467  CZ  TYR A 807      33.319 111.766  83.154  1.00  0.00           C  
ATOM   1468  OH  TYR A 807      33.521 110.805  82.197  1.00  0.00           O  
ATOM   1469  N   ALA A 808      33.478 116.999  88.214  1.00  0.00           N  
ATOM   1470  CA  ALA A 808      33.073 118.139  89.021  1.00  0.00           C  
ATOM   1471  C   ALA A 808      34.269 119.005  89.355  1.00  0.00           C  
ATOM   1472  O   ALA A 808      34.117 120.151  89.769  1.00  0.00           O  
ATOM   1473  CB  ALA A 808      32.411 117.666  90.301  1.00  0.00           C  
ATOM   1474  N   ALA A 809      35.461 118.450  89.158  1.00  0.00           N  
ATOM   1475  CA  ALA A 809      36.705 119.151  89.462  1.00  0.00           C  
ATOM   1476  C   ALA A 809      36.759 119.466  90.956  1.00  0.00           C  
ATOM   1477  O   ALA A 809      37.439 120.395  91.384  1.00  0.00           O  
ATOM   1478  CB  ALA A 809      36.816 120.421  88.639  1.00  0.00           C  
ATOM   1479  N   ILE A1153      36.026 118.674  91.736  1.00  0.00           N  
ATOM   1480  CA  ILE A1153      35.973 118.811  93.185  1.00  0.00           C  
ATOM   1481  C   ILE A1153      36.951 117.826  93.829  1.00  0.00           C  
ATOM   1482  O   ILE A1153      36.775 116.621  93.728  1.00  0.00           O  
ATOM   1483  CB  ILE A1153      34.582 118.463  93.725  1.00  0.00           C  
ATOM   1484  CG1 ILE A1153      33.535 119.402  93.154  1.00  0.00           C  
ATOM   1485  CG2 ILE A1153      34.582 118.516  95.243  1.00  0.00           C  
ATOM   1486  CD1 ILE A1153      32.143 119.129  93.707  1.00  0.00           C  
ATOM   1487  N   PRO A1154      38.001 118.323  94.494  1.00  0.00           N  
ATOM   1488  CA  PRO A1154      38.934 117.385  95.117  1.00  0.00           C  
ATOM   1489  C   PRO A1154      38.266 116.731  96.319  1.00  0.00           C  
ATOM   1490  O   PRO A1154      37.397 117.334  96.940  1.00  0.00           O  
ATOM   1491  CB  PRO A1154      40.116 118.280  95.495  1.00  0.00           C  
ATOM   1492  CG  PRO A1154      39.487 119.572  95.757  1.00  0.00           C  
ATOM   1493  CD  PRO A1154      38.491 119.702  94.626  1.00  0.00           C  
ATOM   1494  N   VAL A1155      38.656 115.495  96.635  1.00  0.00           N  
ATOM   1495  CA  VAL A1155      38.064 114.766  97.764  1.00  0.00           C  
ATOM   1496  C   VAL A1155      39.019 113.797  98.446  1.00  0.00           C  
ATOM   1497  O   VAL A1155      40.019 113.384  97.874  1.00  0.00           O  
ATOM   1498  CB  VAL A1155      36.811 113.950  97.330  1.00  0.00           C  
ATOM   1499  CG1 VAL A1155      35.661 114.878  97.016  1.00  0.00           C  
ATOM   1500  CG2 VAL A1155      37.138 113.087  96.121  1.00  0.00           C  
ATOM   1501  N   ILE A1156      38.695 113.439  99.681  1.00  0.00           N  
ATOM   1502  CA  ILE A1156      39.495 112.491 100.444  1.00  0.00           C  
ATOM   1503  C   ILE A1156      38.734 111.167 100.530  1.00  0.00           C  
ATOM   1504  O   ILE A1156      37.596 111.129 101.016  1.00  0.00           O  
ATOM   1505  CB  ILE A1156      39.739 112.969 101.894  1.00  0.00           C  
ATOM   1506  CG1 ILE A1156      40.562 114.249 101.915  1.00  0.00           C  
ATOM   1507  CG2 ILE A1156      40.473 111.893 102.674  1.00  0.00           C  
ATOM   1508  CD1 ILE A1156      40.609 114.882 103.277  1.00  0.00           C  
ATOM   1509  N   GLU A1157      39.360 110.092 100.052  1.00  0.00           N  
ATOM   1510  CA  GLU A1157      38.760 108.758 100.107  1.00  0.00           C  
ATOM   1511  C   GLU A1157      39.112 108.147 101.466  1.00  0.00           C  
ATOM   1512  O   GLU A1157      40.276 107.882 101.757  1.00  0.00           O  
ATOM   1513  CB  GLU A1157      39.313 107.871  98.985  1.00  0.00           C  
ATOM   1514  CG  GLU A1157      38.655 108.055  97.640  1.00  0.00           C  
ATOM   1515  CD  GLU A1157      39.301 107.205  96.563  1.00  0.00           C  
ATOM   1516  OE1 GLU A1157      40.208 107.696  95.858  1.00  0.00           O  
ATOM   1517  OE2 GLU A1157      38.910 106.030  96.423  1.00  0.00           O  
ATOM   1518  N   GLY A1158      38.114 107.924 102.304  1.00  0.00           N  
ATOM   1519  CA  GLY A1158      38.406 107.365 103.609  1.00  0.00           C  
ATOM   1520  C   GLY A1158      37.332 106.483 104.219  1.00  0.00           C  
ATOM   1521  O   GLY A1158      36.364 106.104 103.561  1.00  0.00           O  
ATOM   1522  N   LEU A1159      37.508 106.183 105.502  1.00  0.00           N  
ATOM   1523  CA  LEU A1159      36.606 105.318 106.247  1.00  0.00           C  
ATOM   1524  C   LEU A1159      35.987 106.007 107.458  1.00  0.00           C  
ATOM   1525  O   LEU A1159      36.700 106.517 108.309  1.00  0.00           O  
ATOM   1526  CB  LEU A1159      37.401 104.093 106.693  1.00  0.00           C  
ATOM   1527  CG  LEU A1159      36.737 102.869 107.308  1.00  0.00           C  
ATOM   1528  CD1 LEU A1159      35.713 102.274 106.353  1.00  0.00           C  
ATOM   1529  CD2 LEU A1159      37.823 101.857 107.611  1.00  0.00           C  
ATOM   1530  N   LYS A1160      34.662 106.029 107.525  1.00  0.00           N  
ATOM   1531  CA  LYS A1160      33.957 106.638 108.649  1.00  0.00           C  
ATOM   1532  C   LYS A1160      34.334 105.884 109.920  1.00  0.00           C  
ATOM   1533  O   LYS A1160      34.837 104.767 109.850  1.00  0.00           O  
ATOM   1534  CB  LYS A1160      32.447 106.524 108.444  1.00  0.00           C  
ATOM   1535  CG  LYS A1160      31.877 107.411 107.364  1.00  0.00           C  
ATOM   1536  CD  LYS A1160      31.815 108.841 107.845  1.00  0.00           C  
ATOM   1537  CE  LYS A1160      31.208 109.768 106.818  1.00  0.00           C  
ATOM   1538  NZ  LYS A1160      31.214 111.158 107.344  1.00  0.00           N  
ATOM   1539  N   THR A1161      34.104 106.488 111.080  1.00  0.00           N  
ATOM   1540  CA  THR A1161      34.404 105.821 112.342  1.00  0.00           C  
ATOM   1541  C   THR A1161      33.103 105.184 112.815  1.00  0.00           C  
ATOM   1542  O   THR A1161      32.030 105.515 112.309  1.00  0.00           O  
ATOM   1543  CB  THR A1161      34.905 106.812 113.428  1.00  0.00           C  
ATOM   1544  OG1 THR A1161      33.919 107.827 113.657  1.00  0.00           O  
ATOM   1545  CG2 THR A1161      36.214 107.454 113.004  1.00  0.00           C  
ATOM   1546  N   GLU A1162      33.193 104.274 113.778  1.00  0.00           N  
ATOM   1547  CA  GLU A1162      32.012 103.597 114.297  1.00  0.00           C  
ATOM   1548  C   GLU A1162      30.870 104.550 114.601  1.00  0.00           C  
ATOM   1549  O   GLU A1162      29.717 104.259 114.294  1.00  0.00           O  
ATOM   1550  CB  GLU A1162      32.362 102.813 115.557  1.00  0.00           C  
ATOM   1551  CG  GLU A1162      33.248 101.603 115.318  1.00  0.00           C  
ATOM   1552  CD  GLU A1162      32.605 100.575 114.408  1.00  0.00           C  
ATOM   1553  OE1 GLU A1162      32.747 100.694 113.170  1.00  0.00           O  
ATOM   1554  OE2 GLU A1162      31.944  99.654 114.935  1.00  0.00           O  
ATOM   1555  N   LYS A1416      31.190 105.686 115.209  1.00  0.00           N  
ATOM   1556  CA  LYS A1416      30.173 106.675 115.547  1.00  0.00           C  
ATOM   1557  C   LYS A1416      29.512 107.278 114.316  1.00  0.00           C  
ATOM   1558  O   LYS A1416      28.301 107.497 114.296  1.00  0.00           O  
ATOM   1559  CB  LYS A1416      30.786 107.803 116.381  1.00  0.00           C  
ATOM   1560  CG  LYS A1416      29.884 109.021 116.538  1.00  0.00           C  
ATOM   1561  CD  LYS A1416      30.509 110.053 117.459  1.00  0.00           C  
ATOM   1562  CE  LYS A1416      29.651 111.310 117.570  1.00  0.00           C  
ATOM   1563  NZ  LYS A1416      29.846 112.236 116.429  1.00  0.00           N  
ATOM   1564  N   GLU A1418      30.319 107.522 113.290  1.00  0.00           N  
ATOM   1565  CA  GLU A1418      29.863 108.150 112.060  1.00  0.00           C  
ATOM   1566  C   GLU A1418      29.375 107.298 110.887  1.00  0.00           C  
ATOM   1567  O   GLU A1418      28.922 107.852 109.884  1.00  0.00           O  
ATOM   1568  CB  GLU A1418      30.967 109.075 111.553  1.00  0.00           C  
ATOM   1569  CG  GLU A1418      31.112 110.354 112.339  1.00  0.00           C  
ATOM   1570  CD  GLU A1418      29.817 111.130 112.385  1.00  0.00           C  
ATOM   1571  OE1 GLU A1418      29.100 111.031 113.398  1.00  0.00           O  
ATOM   1572  OE2 GLU A1418      29.511 111.826 111.396  1.00  0.00           O  
ATOM   1573  N   LYS A1437      29.454 105.975 110.996  1.00  0.00           N  
ATOM   1574  CA  LYS A1437      29.038 105.098 109.896  1.00  0.00           C  
ATOM   1575  C   LYS A1437      27.535 104.893 109.769  1.00  0.00           C  
ATOM   1576  O   LYS A1437      26.754 105.436 110.545  1.00  0.00           O  
ATOM   1577  CB  LYS A1437      29.696 103.734 110.038  1.00  0.00           C  
ATOM   1578  CG  LYS A1437      29.134 102.929 111.181  1.00  0.00           C  
ATOM   1579  CD  LYS A1437      29.726 101.541 111.211  1.00  0.00           C  
ATOM   1580  CE  LYS A1437      28.994 100.669 112.201  1.00  0.00           C  
ATOM   1581  NZ  LYS A1437      29.618  99.327 112.227  1.00  0.00           N  
ATOM   1582  N   PHE A1438      27.144 104.109 108.767  1.00  0.00           N  
ATOM   1583  CA  PHE A1438      25.740 103.796 108.530  1.00  0.00           C  
ATOM   1584  C   PHE A1438      25.340 102.787 109.587  1.00  0.00           C  
ATOM   1585  O   PHE A1438      26.062 101.822 109.842  1.00  0.00           O  
ATOM   1586  CB  PHE A1438      25.547 103.197 107.135  1.00  0.00           C  
ATOM   1587  CG  PHE A1438      24.129 102.773 106.839  1.00  0.00           C  
ATOM   1588  CD1 PHE A1438      23.068 103.653 107.019  1.00  0.00           C  
ATOM   1589  CD2 PHE A1438      23.858 101.497 106.356  1.00  0.00           C  
ATOM   1590  CE1 PHE A1438      21.758 103.267 106.721  1.00  0.00           C  
ATOM   1591  CE2 PHE A1438      22.554 101.103 106.057  1.00  0.00           C  
ATOM   1592  CZ  PHE A1438      21.504 101.989 106.240  1.00  0.00           C  
ATOM   1593  N   ALA A1443      24.191 103.025 110.208  1.00  0.00           N  
ATOM   1594  CA  ALA A1443      23.682 102.156 111.261  1.00  0.00           C  
ATOM   1595  C   ALA A1443      23.793 100.668 110.930  1.00  0.00           C  
ATOM   1596  O   ALA A1443      24.519  99.928 111.601  1.00  0.00           O  
ATOM   1597  CB  ALA A1443      22.241 102.514 111.561  1.00  0.00           C  
ATOM   1598  N   GLY A1444      23.088 100.236 109.887  1.00  0.00           N  
ATOM   1599  CA  GLY A1444      23.110  98.832 109.518  1.00  0.00           C  
ATOM   1600  C   GLY A1444      24.350  98.295 108.828  1.00  0.00           C  
ATOM   1601  O   GLY A1444      24.416  97.108 108.515  1.00  0.00           O  
ATOM   1602  N   ALA A1448      25.347  99.141 108.601  1.00  0.00           N  
ATOM   1603  CA  ALA A1448      26.554  98.692 107.912  1.00  0.00           C  
ATOM   1604  C   ALA A1448      27.636  98.190 108.831  1.00  0.00           C  
ATOM   1605  O   ALA A1448      27.666  98.529 110.003  1.00  0.00           O  
ATOM   1606  CB  ALA A1448      27.113  99.817 107.051  1.00  0.00           C  
ATOM   1607  N   VAL A1456      28.521  97.373 108.279  1.00  0.00           N  
ATOM   1608  CA  VAL A1456      29.656  96.844 109.017  1.00  0.00           C  
ATOM   1609  C   VAL A1456      30.608  98.023 109.105  1.00  0.00           C  
ATOM   1610  O   VAL A1456      31.052  98.403 110.184  1.00  0.00           O  
ATOM   1611  CB  VAL A1456      30.314  95.684 108.252  1.00  0.00           C  
ATOM   1612  CG1 VAL A1456      31.711  95.432 108.769  1.00  0.00           C  
ATOM   1613  CG2 VAL A1456      29.461  94.436 108.395  1.00  0.00           C  
ATOM   1614  N   TYR A1457      30.916  98.596 107.947  1.00  0.00           N  
ATOM   1615  CA  TYR A1457      31.759  99.780 107.874  1.00  0.00           C  
ATOM   1616  C   TYR A1457      31.301 100.682 106.721  1.00  0.00           C  
ATOM   1617  O   TYR A1457      30.587 100.235 105.826  1.00  0.00           O  
ATOM   1618  CB  TYR A1457      33.234  99.401 107.750  1.00  0.00           C  
ATOM   1619  CG  TYR A1457      33.663  98.752 106.466  1.00  0.00           C  
ATOM   1620  CD1 TYR A1457      33.748  99.480 105.282  1.00  0.00           C  
ATOM   1621  CD2 TYR A1457      34.070  97.416 106.452  1.00  0.00           C  
ATOM   1622  CE1 TYR A1457      34.241  98.893 104.112  1.00  0.00           C  
ATOM   1623  CE2 TYR A1457      34.562  96.817 105.299  1.00  0.00           C  
ATOM   1624  CZ  TYR A1457      34.648  97.554 104.133  1.00  0.00           C  
ATOM   1625  OH  TYR A1457      35.155  96.956 102.997  1.00  0.00           O  
ATOM   1626  N   THR A1458      31.691 101.954 106.756  1.00  0.00           N  
ATOM   1627  CA  THR A1458      31.278 102.911 105.724  1.00  0.00           C  
ATOM   1628  C   THR A1458      32.446 103.654 105.093  1.00  0.00           C  
ATOM   1629  O   THR A1458      33.262 104.231 105.799  1.00  0.00           O  
ATOM   1630  CB  THR A1458      30.325 103.990 106.306  1.00  0.00           C  
ATOM   1631  OG1 THR A1458      29.066 103.408 106.652  1.00  0.00           O  
ATOM   1632  CG2 THR A1458      30.105 105.092 105.311  1.00  0.00           C  
ATOM   1633  N   THR A1459      32.532 103.637 103.768  1.00  0.00           N  
ATOM   1634  CA  THR A1459      33.583 104.380 103.089  1.00  0.00           C  
ATOM   1635  C   THR A1459      32.925 105.660 102.570  1.00  0.00           C  
ATOM   1636  O   THR A1459      31.712 105.705 102.355  1.00  0.00           O  
ATOM   1637  CB  THR A1459      34.204 103.581 101.929  1.00  0.00           C  
ATOM   1638  OG1 THR A1459      33.202 103.247 100.963  1.00  0.00           O  
ATOM   1639  CG2 THR A1459      34.820 102.323 102.459  1.00  0.00           C  
ATOM   1640  N   THR A1460      33.714 106.704 102.371  1.00  0.00           N  
ATOM   1641  CA  THR A1460      33.146 107.966 101.925  1.00  0.00           C  
ATOM   1642  C   THR A1460      34.169 108.821 101.212  1.00  0.00           C  
ATOM   1643  O   THR A1460      35.365 108.540 101.260  1.00  0.00           O  
ATOM   1644  CB  THR A1460      32.627 108.771 103.147  1.00  0.00           C  
ATOM   1645  OG1 THR A1460      32.020 109.991 102.712  1.00  0.00           O  
ATOM   1646  CG2 THR A1460      33.777 109.106 104.085  1.00  0.00           C  
ATOM   1647  N   ILE A1461      33.683 109.856 100.536  1.00  0.00           N  
ATOM   1648  CA  ILE A1461      34.551 110.822  99.867  1.00  0.00           C  
ATOM   1649  C   ILE A1461      34.184 112.157 100.505  1.00  0.00           C  
ATOM   1650  O   ILE A1461      33.012 112.546 100.515  1.00  0.00           O  
ATOM   1651  CB  ILE A1461      34.308 110.900  98.344  1.00  0.00           C  
ATOM   1652  CG1 ILE A1461      32.809 110.926  98.062  1.00  0.00           C  
ATOM   1653  CG2 ILE A1461      35.041 109.762  97.637  1.00  0.00           C  
ATOM   1654  CD1 ILE A1461      32.469 111.144  96.611  1.00  0.00           C  
ATOM   1655  N   GLU A1462      35.177 112.846 101.061  1.00  0.00           N  
ATOM   1656  CA  GLU A1462      34.920 114.120 101.723  1.00  0.00           C  
ATOM   1657  C   GLU A1462      35.482 115.319 100.969  1.00  0.00           C  
ATOM   1658  O   GLU A1462      36.629 115.316 100.517  1.00  0.00           O  
ATOM   1659  CB  GLU A1462      35.478 114.080 103.152  1.00  0.00           C  
ATOM   1660  CG  GLU A1462      34.880 112.970 104.026  1.00  0.00           C  
ATOM   1661  CD  GLU A1462      33.523 113.333 104.615  1.00  0.00           C  
ATOM   1662  OE1 GLU A1462      32.743 112.410 104.936  1.00  0.00           O  
ATOM   1663  OE2 GLU A1462      33.238 114.539 104.775  1.00  0.00           O  
ATOM   1664  N   ALA A1463      34.650 116.343 100.832  1.00  0.00           N  
ATOM   1665  CA  ALA A1463      35.037 117.561 100.139  1.00  0.00           C  
ATOM   1666  C   ALA A1463      35.047 118.763 101.086  1.00  0.00           C  
ATOM   1667  O   ALA A1463      34.373 118.759 102.121  1.00  0.00           O  
ATOM   1668  CB  ALA A1463      34.083 117.816  98.998  1.00  0.00           C  
ATOM   1669  N   LEU A1464      35.823 119.786 100.734  1.00  0.00           N  
ATOM   1670  CA  LEU A1464      35.895 120.996 101.546  1.00  0.00           C  
ATOM   1671  C   LEU A1464      35.244 122.170 100.816  1.00  0.00           C  
ATOM   1672  O   LEU A1464      35.676 122.555  99.730  1.00  0.00           O  
ATOM   1673  CB  LEU A1464      37.347 121.332 101.866  1.00  0.00           C  
ATOM   1674  CG  LEU A1464      37.555 122.381 102.960  1.00  0.00           C  
ATOM   1675  CD1 LEU A1464      37.068 121.844 104.312  1.00  0.00           C  
ATOM   1676  CD2 LEU A1464      39.022 122.721 103.035  1.00  0.00           C  
ATOM   1677  N   MET A1465      34.197 122.736 101.407  1.00  0.00           N  
ATOM   1678  CA  MET A1465      33.504 123.864 100.788  1.00  0.00           C  
ATOM   1679  C   MET A1465      34.297 125.148 100.988  1.00  0.00           C  
ATOM   1680  O   MET A1465      35.151 125.217 101.872  1.00  0.00           O  
ATOM   1681  CB  MET A1465      32.101 124.000 101.372  1.00  0.00           C  
ATOM   1682  CG  MET A1465      31.281 122.714 101.260  1.00  0.00           C  
ATOM   1683  SD  MET A1465      31.127 122.121  99.566  1.00  0.00           S  
ATOM   1684  CE  MET A1465      32.506 121.001  99.433  1.00  0.00           C  
ATOM   1685  N   LYS A1475      34.023 126.158 100.168  1.00  0.00           N  
ATOM   1686  CA  LYS A1475      34.752 127.415 100.260  1.00  0.00           C  
ATOM   1687  C   LYS A1475      34.571 128.134 101.587  1.00  0.00           C  
ATOM   1688  O   LYS A1475      35.276 129.095 101.878  1.00  0.00           O  
ATOM   1689  CB  LYS A1475      34.372 128.348  99.113  1.00  0.00           C  
ATOM   1690  CG  LYS A1475      35.280 128.266  97.894  1.00  0.00           C  
ATOM   1691  CD  LYS A1475      35.025 129.461  96.993  1.00  0.00           C  
ATOM   1692  CE  LYS A1475      35.981 129.519  95.829  1.00  0.00           C  
ATOM   1693  NZ  LYS A1475      35.852 130.811  95.113  1.00  0.00           N  
ATOM   1694  N   ASP A1689      33.627 127.676 102.394  1.00  0.00           N  
ATOM   1695  CA  ASP A1689      33.426 128.293 103.690  1.00  0.00           C  
ATOM   1696  C   ASP A1689      34.160 127.516 104.781  1.00  0.00           C  
ATOM   1697  O   ASP A1689      33.983 127.783 105.964  1.00  0.00           O  
ATOM   1698  CB  ASP A1689      31.947 128.368 104.032  1.00  0.00           C  
ATOM   1699  CG  ASP A1689      31.352 127.017 104.340  1.00  0.00           C  
ATOM   1700  OD1 ASP A1689      30.180 126.980 104.763  1.00  0.00           O  
ATOM   1701  OD2 ASP A1689      32.047 125.994 104.160  1.00  0.00           O  
ATOM   1702  N   GLY A1690      34.971 126.540 104.387  1.00  0.00           N  
ATOM   1703  CA  GLY A1690      35.719 125.783 105.371  1.00  0.00           C  
ATOM   1704  C   GLY A1690      35.061 124.531 105.907  1.00  0.00           C  
ATOM   1705  O   GLY A1690      35.751 123.660 106.437  1.00  0.00           O  
ATOM   1706  N   LYS A1692      33.739 124.429 105.794  1.00  0.00           N  
ATOM   1707  CA  LYS A1692      33.029 123.242 106.270  1.00  0.00           C  
ATOM   1708  C   LYS A1692      33.215 122.057 105.323  1.00  0.00           C  
ATOM   1709  O   LYS A1692      33.456 122.234 104.132  1.00  0.00           O  
ATOM   1710  CB  LYS A1692      31.543 123.524 106.404  1.00  0.00           C  
ATOM   1711  CG  LYS A1692      31.144 124.354 107.591  1.00  0.00           C  
ATOM   1712  CD  LYS A1692      29.637 124.307 107.696  1.00  0.00           C  
ATOM   1713  CE  LYS A1692      29.129 124.928 108.964  1.00  0.00           C  
ATOM   1714  NZ  LYS A1692      27.660 124.690 109.089  1.00  0.00           N  
ATOM   1715  N   ALA A1693      33.086 120.847 105.854  1.00  0.00           N  
ATOM   1716  CA  ALA A1693      33.254 119.650 105.044  1.00  0.00           C  
ATOM   1717  C   ALA A1693      31.922 119.117 104.550  1.00  0.00           C  
ATOM   1718  O   ALA A1693      30.879 119.376 105.144  1.00  0.00           O  
ATOM   1719  CB  ALA A1693      33.965 118.591 105.837  1.00  0.00           C  
ATOM   1720  N   LEU A1700      31.967 118.374 103.449  1.00  0.00           N  
ATOM   1721  CA  LEU A1700      30.766 117.794 102.868  1.00  0.00           C  
ATOM   1722  C   LEU A1700      31.028 116.373 102.400  1.00  0.00           C  
ATOM   1723  O   LEU A1700      32.039 116.090 101.767  1.00  0.00           O  
ATOM   1724  CB  LEU A1700      30.285 118.642 101.691  1.00  0.00           C  
ATOM   1725  CG  LEU A1700      28.947 118.271 101.052  1.00  0.00           C  
ATOM   1726  CD1 LEU A1700      27.847 118.434 102.051  1.00  0.00           C  
ATOM   1727  CD2 LEU A1700      28.677 119.170  99.882  1.00  0.00           C  
ATOM   1728  N   GLN A1701      30.101 115.484 102.733  1.00  0.00           N  
ATOM   1729  CA  GLN A1701      30.168 114.076 102.355  1.00  0.00           C  
ATOM   1730  C   GLN A1701      29.504 113.960 100.981  1.00  0.00           C  
ATOM   1731  O   GLN A1701      28.282 113.981 100.878  1.00  0.00           O  
ATOM   1732  CB  GLN A1701      29.402 113.271 103.397  1.00  0.00           C  
ATOM   1733  CG  GLN A1701      29.316 111.777 103.183  1.00  0.00           C  
ATOM   1734  CD  GLN A1701      28.458 111.128 104.253  1.00  0.00           C  
ATOM   1735  OE1 GLN A1701      28.788 111.160 105.447  1.00  0.00           O  
ATOM   1736  NE2 GLN A1701      27.335 110.554 103.836  1.00  0.00           N  
ATOM   1737  N   ALA A1702      30.309 113.835  99.932  1.00  0.00           N  
ATOM   1738  CA  ALA A1702      29.785 113.768  98.571  1.00  0.00           C  
ATOM   1739  C   ALA A1702      29.128 112.447  98.206  1.00  0.00           C  
ATOM   1740  O   ALA A1702      28.158 112.424  97.446  1.00  0.00           O  
ATOM   1741  CB  ALA A1702      30.891 114.098  97.569  1.00  0.00           C  
ATOM   1742  N   GLY A1703      29.662 111.354  98.740  1.00  0.00           N  
ATOM   1743  CA  GLY A1703      29.105 110.040  98.462  1.00  0.00           C  
ATOM   1744  C   GLY A1703      29.613 108.972  99.408  1.00  0.00           C  
ATOM   1745  O   GLY A1703      30.743 109.055  99.895  1.00  0.00           O  
ATOM   1746  N   THR A1704      28.783 107.968  99.677  1.00  0.00           N  
ATOM   1747  CA  THR A1704      29.185 106.883 100.566  1.00  0.00           C  
ATOM   1748  C   THR A1704      29.025 105.512  99.934  1.00  0.00           C  
ATOM   1749  O   THR A1704      28.244 105.331  99.009  1.00  0.00           O  
ATOM   1750  CB  THR A1704      28.399 106.912 101.874  1.00  0.00           C  
ATOM   1751  OG1 THR A1704      26.996 106.903 101.599  1.00  0.00           O  
ATOM   1752  CG2 THR A1704      28.754 108.153 102.657  1.00  0.00           C  
ATOM   1753  N   SER A1705      29.787 104.553 100.441  1.00  0.00           N  
ATOM   1754  CA  SER A1705      29.763 103.181  99.953  1.00  0.00           C  
ATOM   1755  C   SER A1705      29.905 102.293 101.182  1.00  0.00           C  
ATOM   1756  O   SER A1705      30.927 102.321 101.863  1.00  0.00           O  
ATOM   1757  CB  SER A1705      30.932 102.954  98.992  1.00  0.00           C  
ATOM   1758  OG  SER A1705      30.797 101.724  98.308  1.00  0.00           O  
ATOM   1759  N   HIS A1706      28.879 101.500 101.456  1.00  0.00           N  
ATOM   1760  CA  HIS A1706      28.863 100.643 102.637  1.00  0.00           C  
ATOM   1761  C   HIS A1706      29.065  99.147 102.427  1.00  0.00           C  
ATOM   1762  O   HIS A1706      28.611  98.573 101.440  1.00  0.00           O  
ATOM   1763  CB  HIS A1706      27.531 100.808 103.368  1.00  0.00           C  
ATOM   1764  CG  HIS A1706      27.047 102.220 103.443  1.00  0.00           C  
ATOM   1765  ND1 HIS A1706      27.540 103.133 104.351  1.00  0.00           N  
ATOM   1766  CD2 HIS A1706      26.113 102.876 102.717  1.00  0.00           C  
ATOM   1767  CE1 HIS A1706      26.928 104.292 104.180  1.00  0.00           C  
ATOM   1768  NE2 HIS A1706      26.058 104.162 103.195  1.00  0.00           N  
ATOM   1769  N   TYR A1707      29.749  98.522 103.377  1.00  0.00           N  
ATOM   1770  CA  TYR A1707      29.927  97.081 103.368  1.00  0.00           C  
ATOM   1771  C   TYR A1707      28.936  96.668 104.448  1.00  0.00           C  
ATOM   1772  O   TYR A1707      29.104  97.022 105.616  1.00  0.00           O  
ATOM   1773  CB  TYR A1707      31.330  96.662 103.793  1.00  0.00           C  
ATOM   1774  CG  TYR A1707      31.416  95.164 103.960  1.00  0.00           C  
ATOM   1775  CD1 TYR A1707      31.221  94.313 102.871  1.00  0.00           C  
ATOM   1776  CD2 TYR A1707      31.592  94.588 105.217  1.00  0.00           C  
ATOM   1777  CE1 TYR A1707      31.191  92.936 103.031  1.00  0.00           C  
ATOM   1778  CE2 TYR A1707      31.559  93.209 105.384  1.00  0.00           C  
ATOM   1779  CZ  TYR A1707      31.358  92.394 104.288  1.00  0.00           C  
ATOM   1780  OH  TYR A1707      31.307  91.035 104.456  1.00  0.00           O  
ATOM   1781  N   LEU A1708      27.900  95.936 104.063  1.00  0.00           N  
ATOM   1782  CA  LEU A1708      26.874  95.535 105.013  1.00  0.00           C  
ATOM   1783  C   LEU A1708      27.040  94.126 105.564  1.00  0.00           C  
ATOM   1784  O   LEU A1708      26.214  93.668 106.349  1.00  0.00           O  
ATOM   1785  CB  LEU A1708      25.499  95.668 104.355  1.00  0.00           C  
ATOM   1786  CG  LEU A1708      25.191  96.992 103.650  1.00  0.00           C  
ATOM   1787  CD1 LEU A1708      23.840  96.905 102.971  1.00  0.00           C  
ATOM   1788  CD2 LEU A1708      25.205  98.123 104.653  1.00  0.00           C  
ATOM   1789  N   GLY A1709      28.103  93.437 105.165  1.00  0.00           N  
ATOM   1790  CA  GLY A1709      28.304  92.085 105.650  1.00  0.00           C  
ATOM   1791  C   GLY A1709      27.043  91.256 105.471  1.00  0.00           C  
ATOM   1792  O   GLY A1709      26.417  91.292 104.408  1.00  0.00           O  
ATOM   1793  N   GLU A1710      26.647  90.528 106.512  1.00  0.00           N  
ATOM   1794  CA  GLU A1710      25.463  89.679 106.430  1.00  0.00           C  
ATOM   1795  C   GLU A1710      24.293  90.212 107.240  1.00  0.00           C  
ATOM   1796  O   GLU A1710      23.327  89.495 107.492  1.00  0.00           O  
ATOM   1797  CB  GLU A1710      25.807  88.270 106.908  1.00  0.00           C  
ATOM   1798  CG  GLU A1710      27.134  87.755 106.370  1.00  0.00           C  
ATOM   1799  CD  GLU A1710      27.456  86.345 106.826  1.00  0.00           C  
ATOM   1800  OE1 GLU A1710      27.217  86.029 108.007  1.00  0.00           O  
ATOM   1801  OE2 GLU A1710      27.963  85.557 106.005  1.00  0.00           O  
ATOM   1802  N   ASN A1711      24.378  91.476 107.635  1.00  0.00           N  
ATOM   1803  CA  ASN A1711      23.338  92.088 108.438  1.00  0.00           C  
ATOM   1804  C   ASN A1711      21.969  91.988 107.807  1.00  0.00           C  
ATOM   1805  O   ASN A1711      21.031  91.512 108.438  1.00  0.00           O  
ATOM   1806  CB  ASN A1711      23.670  93.551 108.703  1.00  0.00           C  
ATOM   1807  CG  ASN A1711      25.042  93.725 109.297  1.00  0.00           C  
ATOM   1808  OD1 ASN A1711      25.427  93.005 110.216  1.00  0.00           O  
ATOM   1809  ND2 ASN A1711      25.792  94.684 108.780  1.00  0.00           N  
ATOM   1810  N   PHE A1712      21.839  92.437 106.567  1.00  0.00           N  
ATOM   1811  CA  PHE A1712      20.543  92.369 105.928  1.00  0.00           C  
ATOM   1812  C   PHE A1712      20.222  90.971 105.455  1.00  0.00           C  
ATOM   1813  O   PHE A1712      19.052  90.570 105.434  1.00  0.00           O  
ATOM   1814  CB  PHE A1712      20.455  93.373 104.783  1.00  0.00           C  
ATOM   1815  CG  PHE A1712      20.345  94.789 105.255  1.00  0.00           C  
ATOM   1816  CD1 PHE A1712      21.485  95.520 105.578  1.00  0.00           C  
ATOM   1817  CD2 PHE A1712      19.096  95.375 105.449  1.00  0.00           C  
ATOM   1818  CE1 PHE A1712      21.383  96.815 106.090  1.00  0.00           C  
ATOM   1819  CE2 PHE A1712      18.984  96.669 105.962  1.00  0.00           C  
ATOM   1820  CZ  PHE A1712      20.131  97.388 106.282  1.00  0.00           C  
ATOM   1821  N   ALA A1726      21.259  90.223 105.091  1.00  0.00           N  
ATOM   1822  CA  ALA A1726      21.051  88.857 104.640  1.00  0.00           C  
ATOM   1823  C   ALA A1726      20.352  88.149 105.793  1.00  0.00           C  
ATOM   1824  O   ALA A1726      19.289  87.547 105.629  1.00  0.00           O  
ATOM   1825  CB  ALA A1726      22.377  88.190 104.328  1.00  0.00           C  
ATOM   1826  N   ARG A1727      20.939  88.267 106.975  1.00  0.00           N  
ATOM   1827  CA  ARG A1727      20.381  87.644 108.158  1.00  0.00           C  
ATOM   1828  C   ARG A1727      19.030  88.221 108.530  1.00  0.00           C  
ATOM   1829  O   ARG A1727      18.084  87.488 108.808  1.00  0.00           O  
ATOM   1830  CB  ARG A1727      21.353  87.783 109.321  1.00  0.00           C  
ATOM   1831  CG  ARG A1727      22.593  86.932 109.152  1.00  0.00           C  
ATOM   1832  CD  ARG A1727      23.636  87.190 110.225  1.00  0.00           C  
ATOM   1833  NE  ARG A1727      24.803  86.333 110.035  1.00  0.00           N  
ATOM   1834  CZ  ARG A1727      24.829  85.038 110.340  1.00  0.00           C  
ATOM   1835  NH1 ARG A1727      23.755  84.461 110.860  1.00  0.00           N  
ATOM   1836  NH2 ARG A1727      25.915  84.312 110.106  1.00  0.00           N  
ATOM   1837  N   ALA A1728      18.928  89.537 108.529  1.00  0.00           N  
ATOM   1838  CA  ALA A1728      17.676  90.173 108.886  1.00  0.00           C  
ATOM   1839  C   ALA A1728      16.539  89.768 107.974  1.00  0.00           C  
ATOM   1840  O   ALA A1728      15.395  89.654 108.406  1.00  0.00           O  
ATOM   1841  CB  ALA A1728      17.839  91.666 108.848  1.00  0.00           C  
ATOM   1842  N   PHE A1729      16.856  89.551 106.701  1.00  0.00           N  
ATOM   1843  CA  PHE A1729      15.830  89.211 105.732  1.00  0.00           C  
ATOM   1844  C   PHE A1729      15.933  87.822 105.162  1.00  0.00           C  
ATOM   1845  O   PHE A1729      15.246  87.488 104.196  1.00  0.00           O  
ATOM   1846  CB  PHE A1729      15.813  90.264 104.624  1.00  0.00           C  
ATOM   1847  CG  PHE A1729      15.292  91.594 105.087  1.00  0.00           C  
ATOM   1848  CD1 PHE A1729      13.920  91.842 105.137  1.00  0.00           C  
ATOM   1849  CD2 PHE A1729      16.163  92.552 105.591  1.00  0.00           C  
ATOM   1850  CE1 PHE A1729      13.421  93.018 105.690  1.00  0.00           C  
ATOM   1851  CE2 PHE A1729      15.676  93.726 106.146  1.00  0.00           C  
ATOM   1852  CZ  PHE A1729      14.297  93.959 106.197  1.00  0.00           C  
ATOM   1853  N   ASP A1730      16.792  87.010 105.767  1.00  0.00           N  
ATOM   1854  CA  ASP A1730      16.948  85.628 105.343  1.00  0.00           C  
ATOM   1855  C   ASP A1730      17.304  85.547 103.852  1.00  0.00           C  
ATOM   1856  O   ASP A1730      16.485  85.155 103.022  1.00  0.00           O  
ATOM   1857  CB  ASP A1730      15.635  84.889 105.643  1.00  0.00           C  
ATOM   1858  CG  ASP A1730      15.773  83.391 105.576  1.00  0.00           C  
ATOM   1859  OD1 ASP A1730      16.731  82.855 106.169  1.00  0.00           O  
ATOM   1860  OD2 ASP A1730      14.911  82.743 104.943  1.00  0.00           O  
ATOM   1861  N   ILE A1731      18.525  85.936 103.511  1.00  0.00           N  
ATOM   1862  CA  ILE A1731      18.968  85.888 102.126  1.00  0.00           C  
ATOM   1863  C   ILE A1731      20.128  84.903 102.039  1.00  0.00           C  
ATOM   1864  O   ILE A1731      21.288  85.271 102.255  1.00  0.00           O  
ATOM   1865  CB  ILE A1731      19.445  87.272 101.636  1.00  0.00           C  
ATOM   1866  CG1 ILE A1731      18.381  88.331 101.933  1.00  0.00           C  
ATOM   1867  CG2 ILE A1731      19.717  87.226 100.137  1.00  0.00           C  
ATOM   1868  CD1 ILE A1731      18.843  89.765 101.678  1.00  0.00           C  
ATOM   1869  N   LYS A1732      19.810  83.649 101.730  1.00  0.00           N  
ATOM   1870  CA  LYS A1732      20.827  82.605 101.638  1.00  0.00           C  
ATOM   1871  C   LYS A1732      20.854  81.967 100.269  1.00  0.00           C  
ATOM   1872  O   LYS A1732      19.974  82.195  99.436  1.00  0.00           O  
ATOM   1873  CB  LYS A1732      20.574  81.494 102.660  1.00  0.00           C  
ATOM   1874  CG  LYS A1732      19.778  81.899 103.884  1.00  0.00           C  
ATOM   1875  CD  LYS A1732      19.624  80.722 104.832  1.00  0.00           C  
ATOM   1876  CE  LYS A1732      18.895  81.113 106.108  1.00  0.00           C  
ATOM   1877  NZ  LYS A1732      18.864  80.024 107.126  1.00  0.00           N  
ATOM   1878  N   PHE A1758      21.860  81.129 100.071  1.00  0.00           N  
ATOM   1879  CA  PHE A1758      22.041  80.422  98.816  1.00  0.00           C  
ATOM   1880  C   PHE A1758      22.965  79.233  99.049  1.00  0.00           C  
ATOM   1881  O   PHE A1758      23.804  79.257  99.955  1.00  0.00           O  
ATOM   1882  CB  PHE A1758      22.687  81.344  97.803  1.00  0.00           C  
ATOM   1883  CG  PHE A1758      24.115  81.651  98.116  1.00  0.00           C  
ATOM   1884  CD1 PHE A1758      25.138  80.911  97.544  1.00  0.00           C  
ATOM   1885  CD2 PHE A1758      24.439  82.668  99.003  1.00  0.00           C  
ATOM   1886  CE1 PHE A1758      26.469  81.180  97.847  1.00  0.00           C  
ATOM   1887  CE2 PHE A1758      25.766  82.948  99.316  1.00  0.00           C  
ATOM   1888  CZ  PHE A1758      26.784  82.201  98.735  1.00  0.00           C  
ATOM   1889  N   GLN A1759      22.819  78.197  98.222  1.00  0.00           N  
ATOM   1890  CA  GLN A1759      23.681  77.031  98.340  1.00  0.00           C  
ATOM   1891  C   GLN A1759      24.869  77.212  97.401  1.00  0.00           C  
ATOM   1892  O   GLN A1759      24.715  77.359  96.192  1.00  0.00           O  
ATOM   1893  CB  GLN A1759      22.916  75.756  98.011  1.00  0.00           C  
ATOM   1894  CG  GLN A1759      23.725  74.491  98.220  1.00  0.00           C  
ATOM   1895  CD  GLN A1759      22.849  73.291  98.458  1.00  0.00           C  
ATOM   1896  OE1 GLN A1759      21.729  73.224  97.955  1.00  0.00           O  
ATOM   1897  NE2 GLN A1759      23.353  72.326  99.213  1.00  0.00           N  
ATOM   1898  N   ASP A1760      26.058  77.203  97.986  1.00  0.00           N  
ATOM   1899  CA  ASP A1760      27.294  77.420  97.255  1.00  0.00           C  
ATOM   1900  C   ASP A1760      27.825  76.236  96.462  1.00  0.00           C  
ATOM   1901  O   ASP A1760      27.228  75.162  96.438  1.00  0.00           O  
ATOM   1902  CB  ASP A1760      28.363  77.895  98.232  1.00  0.00           C  
ATOM   1903  CG  ASP A1760      29.409  78.764  97.577  1.00  0.00           C  
ATOM   1904  OD1 ASP A1760      30.287  79.269  98.308  1.00  0.00           O  
ATOM   1905  OD2 ASP A1760      29.357  78.947  96.340  1.00  0.00           O  
ATOM   1906  N   ARG A1764      28.956  76.454  95.801  1.00  0.00           N  
ATOM   1907  CA  ARG A1764      29.586  75.420  95.004  1.00  0.00           C  
ATOM   1908  C   ARG A1764      30.021  74.290  95.912  1.00  0.00           C  
ATOM   1909  O   ARG A1764      30.204  73.160  95.461  1.00  0.00           O  
ATOM   1910  CB  ARG A1764      30.826  75.957  94.288  1.00  0.00           C  
ATOM   1911  CG  ARG A1764      30.595  77.061  93.271  1.00  0.00           C  
ATOM   1912  CD  ARG A1764      31.875  77.313  92.469  1.00  0.00           C  
ATOM   1913  NE  ARG A1764      31.898  78.636  91.852  1.00  0.00           N  
ATOM   1914  CZ  ARG A1764      31.965  79.779  92.535  1.00  0.00           C  
ATOM   1915  NH1 ARG A1764      32.020  79.766  93.863  1.00  0.00           N  
ATOM   1916  NH2 ARG A1764      31.971  80.942  91.890  1.00  0.00           N  
ATOM   1917  N   ASP A1765      30.183  74.596  97.198  1.00  0.00           N  
ATOM   1918  CA  ASP A1765      30.638  73.606  98.167  1.00  0.00           C  
ATOM   1919  C   ASP A1765      29.516  72.890  98.929  1.00  0.00           C  
ATOM   1920  O   ASP A1765      29.738  72.349 100.015  1.00  0.00           O  
ATOM   1921  CB  ASP A1765      31.589  74.271  99.159  1.00  0.00           C  
ATOM   1922  CG  ASP A1765      30.873  75.249 100.081  1.00  0.00           C  
ATOM   1923  OD1 ASP A1765      31.528  75.802 100.997  1.00  0.00           O  
ATOM   1924  OD2 ASP A1765      29.651  75.461  99.890  1.00  0.00           O  
ATOM   1925  N   LEU A1767      28.319  72.878  98.358  1.00  0.00           N  
ATOM   1926  CA  LEU A1767      27.176  72.224  98.991  1.00  0.00           C  
ATOM   1927  C   LEU A1767      26.681  72.945 100.234  1.00  0.00           C  
ATOM   1928  O   LEU A1767      25.610  72.627 100.734  1.00  0.00           O  
ATOM   1929  CB  LEU A1767      27.518  70.778  99.379  1.00  0.00           C  
ATOM   1930  CG  LEU A1767      27.387  69.650  98.358  1.00  0.00           C  
ATOM   1931  CD1 LEU A1767      25.950  69.598  97.868  1.00  0.00           C  
ATOM   1932  CD2 LEU A1767      28.335  69.867  97.217  1.00  0.00           C  
ATOM   1933  N   GLN A1768      27.461  73.910 100.725  1.00  0.00           N  
ATOM   1934  CA  GLN A1768      27.120  74.675 101.932  1.00  0.00           C  
ATOM   1935  C   GLN A1768      26.152  75.844 101.729  1.00  0.00           C  
ATOM   1936  O   GLN A1768      26.345  76.681 100.848  1.00  0.00           O  
ATOM   1937  CB  GLN A1768      28.397  75.217 102.574  1.00  0.00           C  
ATOM   1938  CG  GLN A1768      29.298  74.162 103.187  1.00  0.00           C  
ATOM   1939  CD  GLN A1768      28.641  73.445 104.360  1.00  0.00           C  
ATOM   1940  OE1 GLN A1768      28.200  74.081 105.324  1.00  0.00           O  
ATOM   1941  NE2 GLN A1768      28.578  72.111 104.285  1.00  0.00           N  
ATOM   1942  N   VAL A1770      25.115  75.912 102.552  1.00  0.00           N  
ATOM   1943  CA  VAL A1770      24.163  77.010 102.442  1.00  0.00           C  
ATOM   1944  C   VAL A1770      24.661  78.179 103.275  1.00  0.00           C  
ATOM   1945  O   VAL A1770      25.086  78.004 104.420  1.00  0.00           O  
ATOM   1946  CB  VAL A1770      22.773  76.629 102.959  1.00  0.00           C  
ATOM   1947  CG1 VAL A1770      21.875  77.858 102.934  1.00  0.00           C  
ATOM   1948  CG2 VAL A1770      22.185  75.507 102.112  1.00  0.00           C  
ATOM   1949  N   LYS A1771      24.606  79.378 102.709  1.00  0.00           N  
ATOM   1950  CA  LYS A1771      25.074  80.541 103.437  1.00  0.00           C  
ATOM   1951  C   LYS A1771      24.467  81.853 103.026  1.00  0.00           C  
ATOM   1952  O   LYS A1771      23.849  81.969 101.967  1.00  0.00           O  
ATOM   1953  CB  LYS A1771      26.586  80.633 103.337  1.00  0.00           C  
ATOM   1954  CG  LYS A1771      27.166  80.130 102.033  1.00  0.00           C  
ATOM   1955  CD  LYS A1771      28.576  79.645 102.300  1.00  0.00           C  
ATOM   1956  CE  LYS A1771      29.238  79.104 101.072  1.00  0.00           C  
ATOM   1957  NZ  LYS A1771      30.607  78.639 101.410  1.00  0.00           N  
ATOM   1958  N   TYR A1772      24.656  82.842 103.895  1.00  0.00           N  
ATOM   1959  CA  TYR A1772      24.160  84.191 103.671  1.00  0.00           C  
ATOM   1960  C   TYR A1772      25.034  84.923 102.667  1.00  0.00           C  
ATOM   1961  O   TYR A1772      26.253  84.725 102.620  1.00  0.00           O  
ATOM   1962  CB  TYR A1772      24.156  84.983 104.974  1.00  0.00           C  
ATOM   1963  CG  TYR A1772      23.167  84.494 105.993  1.00  0.00           C  
ATOM   1964  CD1 TYR A1772      23.595  83.882 107.164  1.00  0.00           C  
ATOM   1965  CD2 TYR A1772      21.795  84.631 105.778  1.00  0.00           C  
ATOM   1966  CE1 TYR A1772      22.684  83.411 108.099  1.00  0.00           C  
ATOM   1967  CE2 TYR A1772      20.874  84.166 106.707  1.00  0.00           C  
ATOM   1968  CZ  TYR A1772      21.328  83.554 107.862  1.00  0.00           C  
ATOM   1969  OH  TYR A1772      20.424  83.060 108.766  1.00  0.00           O  
ATOM   1970  N   VAL A1773      24.396  85.765 101.862  1.00  0.00           N  
ATOM   1971  CA  VAL A1773      25.104  86.572 100.875  1.00  0.00           C  
ATOM   1972  C   VAL A1773      25.742  87.759 101.606  1.00  0.00           C  
ATOM   1973  O   VAL A1773      25.419  88.038 102.764  1.00  0.00           O  
ATOM   1974  CB  VAL A1773      24.133  87.146  99.816  1.00  0.00           C  
ATOM   1975  CG1 VAL A1773      23.534  86.036  98.979  1.00  0.00           C  
ATOM   1976  CG2 VAL A1773      23.027  87.928 100.509  1.00  0.00           C  
ATOM   1977  N   HIS A1774      26.669  88.434 100.941  1.00  0.00           N  
ATOM   1978  CA  HIS A1774      27.295  89.621 101.504  1.00  0.00           C  
ATOM   1979  C   HIS A1774      26.849  90.778 100.636  1.00  0.00           C  
ATOM   1980  O   HIS A1774      27.134  90.815  99.442  1.00  0.00           O  
ATOM   1981  CB  HIS A1774      28.813  89.501 101.493  1.00  0.00           C  
ATOM   1982  CG  HIS A1774      29.335  88.496 102.466  1.00  0.00           C  
ATOM   1983  ND1 HIS A1774      29.374  87.147 102.192  1.00  0.00           N  
ATOM   1984  CD2 HIS A1774      29.789  88.638 103.733  1.00  0.00           C  
ATOM   1985  CE1 HIS A1774      29.828  86.501 103.250  1.00  0.00           C  
ATOM   1986  NE2 HIS A1774      30.087  87.383 104.199  1.00  0.00           N  
ATOM   1987  N   THR A1775      26.134  91.722 101.231  1.00  0.00           N  
ATOM   1988  CA  THR A1775      25.630  92.849 100.469  1.00  0.00           C  
ATOM   1989  C   THR A1775      26.357  94.158 100.707  1.00  0.00           C  
ATOM   1990  O   THR A1775      26.984  94.365 101.742  1.00  0.00           O  
ATOM   1991  CB  THR A1775      24.132  93.066 100.740  1.00  0.00           C  
ATOM   1992  OG1 THR A1775      23.938  93.459 102.102  1.00  0.00           O  
ATOM   1993  CG2 THR A1775      23.364  91.779 100.486  1.00  0.00           C  
ATOM   1994  N   THR A1776      26.285  95.032  99.712  1.00  0.00           N  
ATOM   1995  CA  THR A1776      26.892  96.343  99.802  1.00  0.00           C  
ATOM   1996  C   THR A1776      25.812  97.335  99.429  1.00  0.00           C  
ATOM   1997  O   THR A1776      24.754  96.966  98.915  1.00  0.00           O  
ATOM   1998  CB  THR A1776      28.064  96.517  98.841  1.00  0.00           C  
ATOM   1999  OG1 THR A1776      27.573  96.669  97.507  1.00  0.00           O  
ATOM   2000  CG2 THR A1776      28.982  95.325  98.915  1.00  0.00           C  
ATOM   2001  N   SER A1777      26.094  98.601  99.681  1.00  0.00           N  
ATOM   2002  CA  SER A1777      25.151  99.666  99.415  1.00  0.00           C  
ATOM   2003  C   SER A1777      25.954 100.937  99.150  1.00  0.00           C  
ATOM   2004  O   SER A1777      26.955 101.184  99.810  1.00  0.00           O  
ATOM   2005  CB  SER A1777      24.261  99.824 100.652  1.00  0.00           C  
ATOM   2006  OG  SER A1777      23.336 100.876 100.516  1.00  0.00           O  
ATOM   2007  N   TRP A1778      25.536 101.725  98.171  1.00  0.00           N  
ATOM   2008  CA  TRP A1778      26.224 102.976  97.859  1.00  0.00           C  
ATOM   2009  C   TRP A1778      25.231 103.975  97.306  1.00  0.00           C  
ATOM   2010  O   TRP A1778      24.257 103.603  96.651  1.00  0.00           O  
ATOM   2011  CB  TRP A1778      27.351 102.752  96.842  1.00  0.00           C  
ATOM   2012  CG  TRP A1778      27.175 101.525  96.033  1.00  0.00           C  
ATOM   2013  CD1 TRP A1778      27.452 100.247  96.418  1.00  0.00           C  
ATOM   2014  CD2 TRP A1778      26.620 101.438  94.721  1.00  0.00           C  
ATOM   2015  NE1 TRP A1778      27.106  99.367  95.425  1.00  0.00           N  
ATOM   2016  CE2 TRP A1778      26.592 100.071  94.370  1.00  0.00           C  
ATOM   2017  CE3 TRP A1778      26.143 102.382  93.805  1.00  0.00           C  
ATOM   2018  CZ2 TRP A1778      26.104  99.624  93.146  1.00  0.00           C  
ATOM   2019  CZ3 TRP A1778      25.656 101.937  92.584  1.00  0.00           C  
ATOM   2020  CH2 TRP A1778      25.642 100.567  92.267  1.00  0.00           C  
ATOM   2021  N   GLY A1779      25.472 105.248  97.573  1.00  0.00           N  
ATOM   2022  CA  GLY A1779      24.566 106.262  97.080  1.00  0.00           C  
ATOM   2023  C   GLY A1779      25.165 107.645  96.983  1.00  0.00           C  
ATOM   2024  O   GLY A1779      26.071 108.006  97.738  1.00  0.00           O  
ATOM   2025  N   LEU A1782      24.656 108.412  96.026  1.00  0.00           N  
ATOM   2026  CA  LEU A1782      25.072 109.787  95.800  1.00  0.00           C  
ATOM   2027  C   LEU A1782      23.791 110.562  95.460  1.00  0.00           C  
ATOM   2028  O   LEU A1782      23.023 110.156  94.592  1.00  0.00           O  
ATOM   2029  CB  LEU A1782      26.091 109.834  94.664  1.00  0.00           C  
ATOM   2030  CG  LEU A1782      26.659 111.191  94.269  1.00  0.00           C  
ATOM   2031  CD1 LEU A1782      28.028 111.028  93.659  1.00  0.00           C  
ATOM   2032  CD2 LEU A1782      25.712 111.855  93.297  1.00  0.00           C  
ATOM   2033  N   SER A1783      23.543 111.658  96.168  1.00  0.00           N  
ATOM   2034  CA  SER A1783      22.331 112.450  95.938  1.00  0.00           C  
ATOM   2035  C   SER A1783      22.608 113.785  95.269  1.00  0.00           C  
ATOM   2036  O   SER A1783      23.753 114.098  94.927  1.00  0.00           O  
ATOM   2037  CB  SER A1783      21.627 112.717  97.254  1.00  0.00           C  
ATOM   2038  OG  SER A1783      22.373 113.659  98.001  1.00  0.00           O  
ATOM   2039  N   TRP A1785      21.561 114.590  95.095  1.00  0.00           N  
ATOM   2040  CA  TRP A1785      21.757 115.881  94.453  1.00  0.00           C  
ATOM   2041  C   TRP A1785      22.530 116.845  95.336  1.00  0.00           C  
ATOM   2042  O   TRP A1785      22.796 117.991  94.964  1.00  0.00           O  
ATOM   2043  CB  TRP A1785      20.433 116.492  93.985  1.00  0.00           C  
ATOM   2044  CG  TRP A1785      19.406 116.772  95.020  1.00  0.00           C  
ATOM   2045  CD1 TRP A1785      19.611 117.036  96.343  1.00  0.00           C  
ATOM   2046  CD2 TRP A1785      18.004 116.952  94.783  1.00  0.00           C  
ATOM   2047  NE1 TRP A1785      18.420 117.381  96.945  1.00  0.00           N  
ATOM   2048  CE2 TRP A1785      17.419 117.339  96.010  1.00  0.00           C  
ATOM   2049  CE3 TRP A1785      17.186 116.829  93.648  1.00  0.00           C  
ATOM   2050  CZ2 TRP A1785      16.051 117.605  96.137  1.00  0.00           C  
ATOM   2051  CZ3 TRP A1785      15.826 117.092  93.772  1.00  0.00           C  
ATOM   2052  CH2 TRP A1785      15.274 117.479  95.009  1.00  0.00           C  
ATOM   2053  N   ARG A1786      22.901 116.364  96.510  1.00  0.00           N  
ATOM   2054  CA  ARG A1786      23.700 117.159  97.405  1.00  0.00           C  
ATOM   2055  C   ARG A1786      25.022 117.416  96.668  1.00  0.00           C  
ATOM   2056  O   ARG A1786      25.729 118.393  96.938  1.00  0.00           O  
ATOM   2057  CB  ARG A1786      23.953 116.392  98.695  1.00  0.00           C  
ATOM   2058  CG  ARG A1786      25.119 116.933  99.469  1.00  0.00           C  
ATOM   2059  CD  ARG A1786      25.410 116.103 100.681  1.00  0.00           C  
ATOM   2060  NE  ARG A1786      24.508 116.419 101.771  1.00  0.00           N  
ATOM   2061  CZ  ARG A1786      24.675 115.972 103.007  1.00  0.00           C  
ATOM   2062  NH1 ARG A1786      25.709 115.185 103.291  1.00  0.00           N  
ATOM   2063  NH2 ARG A1786      23.819 116.325 103.957  1.00  0.00           N  
ATOM   2064  N   PHE A1787      25.349 116.532  95.727  1.00  0.00           N  
ATOM   2065  CA  PHE A1787      26.571 116.672  94.949  1.00  0.00           C  
ATOM   2066  C   PHE A1787      26.522 118.006  94.195  1.00  0.00           C  
ATOM   2067  O   PHE A1787      27.555 118.580  93.857  1.00  0.00           O  
ATOM   2068  CB  PHE A1787      26.697 115.517  93.958  1.00  0.00           C  
ATOM   2069  CG  PHE A1787      28.032 115.440  93.291  1.00  0.00           C  
ATOM   2070  CD1 PHE A1787      29.109 114.855  93.935  1.00  0.00           C  
ATOM   2071  CD2 PHE A1787      28.213 115.968  92.024  1.00  0.00           C  
ATOM   2072  CE1 PHE A1787      30.362 114.794  93.328  1.00  0.00           C  
ATOM   2073  CE2 PHE A1787      29.463 115.921  91.398  1.00  0.00           C  
ATOM   2074  CZ  PHE A1787      30.543 115.329  92.052  1.00  0.00           C  
ATOM   2075  N   ILE A1788      25.314 118.492  93.925  1.00  0.00           N  
ATOM   2076  CA  ILE A1788      25.156 119.763  93.229  1.00  0.00           C  
ATOM   2077  C   ILE A1788      25.582 120.859  94.192  1.00  0.00           C  
ATOM   2078  O   ILE A1788      26.294 121.789  93.817  1.00  0.00           O  
ATOM   2079  CB  ILE A1788      23.691 119.993  92.797  1.00  0.00           C  
ATOM   2080  CG1 ILE A1788      23.300 118.955  91.747  1.00  0.00           C  
ATOM   2081  CG2 ILE A1788      23.517 121.394  92.236  1.00  0.00           C  
ATOM   2082  CD1 ILE A1788      21.873 119.048  91.302  1.00  0.00           C  
ATOM   2083  N   GLY A1789      25.142 120.734  95.441  1.00  0.00           N  
ATOM   2084  CA  GLY A1789      25.514 121.704  96.453  1.00  0.00           C  
ATOM   2085  C   GLY A1789      27.031 121.775  96.547  1.00  0.00           C  
ATOM   2086  O   GLY A1789      27.620 122.854  96.702  1.00  0.00           O  
ATOM   2087  N   ALA A1790      27.676 120.618  96.440  1.00  0.00           N  
ATOM   2088  CA  ALA A1790      29.123 120.577  96.510  1.00  0.00           C  
ATOM   2089  C   ALA A1790      29.718 121.384  95.369  1.00  0.00           C  
ATOM   2090  O   ALA A1790      30.685 122.117  95.551  1.00  0.00           O  
ATOM   2091  CB  ALA A1790      29.606 119.145  96.438  1.00  0.00           C  
ATOM   2092  N   ILE A1791      29.131 121.249  94.190  1.00  0.00           N  
ATOM   2093  CA  ILE A1791      29.634 121.958  93.028  1.00  0.00           C  
ATOM   2094  C   ILE A1791      29.549 123.456  93.254  1.00  0.00           C  
ATOM   2095  O   ILE A1791      30.501 124.191  92.988  1.00  0.00           O  
ATOM   2096  CB  ILE A1791      28.843 121.564  91.762  1.00  0.00           C  
ATOM   2097  CG1 ILE A1791      28.985 120.057  91.530  1.00  0.00           C  
ATOM   2098  CG2 ILE A1791      29.350 122.348  90.551  1.00  0.00           C  
ATOM   2099  CD1 ILE A1791      28.204 119.534  90.353  1.00  0.00           C  
ATOM   2100  N   ILE A1792      28.404 123.899  93.763  1.00  0.00           N  
ATOM   2101  CA  ILE A1792      28.169 125.314  94.034  1.00  0.00           C  
ATOM   2102  C   ILE A1792      29.134 125.894  95.071  1.00  0.00           C  
ATOM   2103  O   ILE A1792      29.747 126.934  94.844  1.00  0.00           O  
ATOM   2104  CB  ILE A1792      26.738 125.535  94.531  1.00  0.00           C  
ATOM   2105  CG1 ILE A1792      25.747 125.120  93.442  1.00  0.00           C  
ATOM   2106  CG2 ILE A1792      26.553 126.983  94.932  1.00  0.00           C  
ATOM   2107  CD1 ILE A1792      24.288 125.147  93.881  1.00  0.00           C  
ATOM   2108  N   MET A1793      29.268 125.214  96.203  1.00  0.00           N  
ATOM   2109  CA  MET A1793      30.142 125.679  97.272  1.00  0.00           C  
ATOM   2110  C   MET A1793      31.651 125.430  97.101  1.00  0.00           C  
ATOM   2111  O   MET A1793      32.462 125.922  97.887  1.00  0.00           O  
ATOM   2112  CB  MET A1793      29.671 125.089  98.599  1.00  0.00           C  
ATOM   2113  CG  MET A1793      28.293 125.548  98.993  1.00  0.00           C  
ATOM   2114  SD  MET A1793      27.775 124.913 100.582  1.00  0.00           S  
ATOM   2115  CE  MET A1793      27.578 123.204 100.199  1.00  0.00           C  
ATOM   2116  N   THR A1794      32.047 124.681  96.083  1.00  0.00           N  
ATOM   2117  CA  THR A1794      33.468 124.427  95.899  1.00  0.00           C  
ATOM   2118  C   THR A1794      34.081 125.433  94.943  1.00  0.00           C  
ATOM   2119  O   THR A1794      35.217 125.864  95.132  1.00  0.00           O  
ATOM   2120  CB  THR A1794      33.728 122.997  95.350  1.00  0.00           C  
ATOM   2121  OG1 THR A1794      33.357 122.028  96.338  1.00  0.00           O  
ATOM   2122  CG2 THR A1794      35.195 122.808  95.001  1.00  0.00           C  
ATOM   2123  N   HIS A1795      33.318 125.825  93.931  1.00  0.00           N  
ATOM   2124  CA  HIS A1795      33.825 126.738  92.929  1.00  0.00           C  
ATOM   2125  C   HIS A1795      33.169 128.108  92.879  1.00  0.00           C  
ATOM   2126  O   HIS A1795      33.697 129.021  92.244  1.00  0.00           O  
ATOM   2127  CB  HIS A1795      33.696 126.091  91.558  1.00  0.00           C  
ATOM   2128  CG  HIS A1795      34.250 124.706  91.489  1.00  0.00           C  
ATOM   2129  ND1 HIS A1795      35.564 124.414  91.781  1.00  0.00           N  
ATOM   2130  CD2 HIS A1795      33.673 123.536  91.129  1.00  0.00           C  
ATOM   2131  CE1 HIS A1795      35.776 123.123  91.602  1.00  0.00           C  
ATOM   2132  NE2 HIS A1795      34.644 122.568  91.207  1.00  0.00           N  
ATOM   2133  N   GLY A1796      32.019 128.252  93.527  1.00  0.00           N  
ATOM   2134  CA  GLY A1796      31.323 129.526  93.507  1.00  0.00           C  
ATOM   2135  C   GLY A1796      32.145 130.684  94.025  1.00  0.00           C  
ATOM   2136  O   GLY A1796      32.932 130.536  94.956  1.00  0.00           O  
ATOM   2137  N   ASP A1797      31.969 131.846  93.414  1.00  0.00           N  
ATOM   2138  CA  ASP A1797      32.691 133.036  93.835  1.00  0.00           C  
ATOM   2139  C   ASP A1797      31.677 134.146  94.094  1.00  0.00           C  
ATOM   2140  O   ASP A1797      30.475 133.880  94.127  1.00  0.00           O  
ATOM   2141  CB  ASP A1797      33.718 133.430  92.767  1.00  0.00           C  
ATOM   2142  CG  ASP A1797      33.082 133.891  91.466  1.00  0.00           C  
ATOM   2143  OD1 ASP A1797      33.834 133.995  90.477  1.00  0.00           O  
ATOM   2144  OD2 ASP A1797      31.857 134.161  91.424  1.00  0.00           O  
ATOM   2145  N   ASP A1798      32.139 135.381  94.282  1.00  0.00           N  
ATOM   2146  CA  ASP A1798      31.220 136.491  94.551  1.00  0.00           C  
ATOM   2147  C   ASP A1798      30.422 136.982  93.352  1.00  0.00           C  
ATOM   2148  O   ASP A1798      29.490 137.773  93.502  1.00  0.00           O  
ATOM   2149  CB  ASP A1798      31.966 137.651  95.186  1.00  0.00           C  
ATOM   2150  CG  ASP A1798      32.202 137.434  96.662  1.00  0.00           C  
ATOM   2151  OD1 ASP A1798      32.880 138.267  97.307  1.00  0.00           O  
ATOM   2152  OD2 ASP A1798      31.697 136.419  97.183  1.00  0.00           O  
ATOM   2153  N   ARG A1799      30.802 136.522  92.167  1.00  0.00           N  
ATOM   2154  CA  ARG A1799      30.100 136.874  90.954  1.00  0.00           C  
ATOM   2155  C   ARG A1799      29.096 135.749  90.721  1.00  0.00           C  
ATOM   2156  O   ARG A1799      28.335 135.751  89.749  1.00  0.00           O  
ATOM   2157  CB  ARG A1799      31.082 136.984  89.793  1.00  0.00           C  
ATOM   2158  CG  ARG A1799      32.013 138.178  89.913  1.00  0.00           C  
ATOM   2159  CD  ARG A1799      33.392 137.880  89.360  1.00  0.00           C  
ATOM   2160  NE  ARG A1799      33.327 137.433  87.977  1.00  0.00           N  
ATOM   2161  CZ  ARG A1799      34.288 136.741  87.375  1.00  0.00           C  
ATOM   2162  NH1 ARG A1799      35.390 136.420  88.045  1.00  0.00           N  
ATOM   2163  NH2 ARG A1799      34.143 136.361  86.109  1.00  0.00           N  
ATOM   2164  N   GLY A1800      29.104 134.780  91.633  1.00  0.00           N  
ATOM   2165  CA  GLY A1800      28.175 133.671  91.536  1.00  0.00           C  
ATOM   2166  C   GLY A1800      28.757 132.305  91.232  1.00  0.00           C  
ATOM   2167  O   GLY A1800      29.874 131.979  91.630  1.00  0.00           O  
ATOM   2168  N   LEU A1801      27.970 131.503  90.519  1.00  0.00           N  
ATOM   2169  CA  LEU A1801      28.359 130.150  90.142  1.00  0.00           C  
ATOM   2170  C   LEU A1801      29.563 130.062  89.227  1.00  0.00           C  
ATOM   2171  O   LEU A1801      29.908 131.006  88.522  1.00  0.00           O  
ATOM   2172  CB  LEU A1801      27.209 129.437  89.440  1.00  0.00           C  
ATOM   2173  CG  LEU A1801      25.908 129.205  90.190  1.00  0.00           C  
ATOM   2174  CD1 LEU A1801      25.014 128.331  89.323  1.00  0.00           C  
ATOM   2175  CD2 LEU A1801      26.186 128.556  91.547  1.00  0.00           C  
ATOM   2176  N   VAL A1802      30.196 128.897  89.264  1.00  0.00           N  
ATOM   2177  CA  VAL A1802      31.341 128.576  88.422  1.00  0.00           C  
ATOM   2178  C   VAL A1802      31.155 127.075  88.278  1.00  0.00           C  
ATOM   2179  O   VAL A1802      31.432 126.321  89.203  1.00  0.00           O  
ATOM   2180  CB  VAL A1802      32.702 128.898  89.107  1.00  0.00           C  
ATOM   2181  CG1 VAL A1802      33.840 128.733  88.105  1.00  0.00           C  
ATOM   2182  CG2 VAL A1802      32.694 130.315  89.647  1.00  0.00           C  
ATOM   2183  N   LEU A1803      30.633 126.668  87.127  1.00  0.00           N  
ATOM   2184  CA  LEU A1803      30.347 125.269  86.843  1.00  0.00           C  
ATOM   2185  C   LEU A1803      31.457 124.530  86.136  1.00  0.00           C  
ATOM   2186  O   LEU A1803      32.100 125.062  85.238  1.00  0.00           O  
ATOM   2187  CB  LEU A1803      29.084 125.151  85.990  1.00  0.00           C  
ATOM   2188  CG  LEU A1803      27.808 125.720  86.596  1.00  0.00           C  
ATOM   2189  CD1 LEU A1803      26.629 125.236  85.782  1.00  0.00           C  
ATOM   2190  CD2 LEU A1803      27.664 125.277  88.049  1.00  0.00           C  
ATOM   2191  N   PRO A1804      31.707 123.285  86.551  1.00  0.00           N  
ATOM   2192  CA  PRO A1804      32.761 122.511  85.897  1.00  0.00           C  
ATOM   2193  C   PRO A1804      32.210 122.187  84.499  1.00  0.00           C  
ATOM   2194  O   PRO A1804      31.090 121.696  84.365  1.00  0.00           O  
ATOM   2195  CB  PRO A1804      32.908 121.303  86.818  1.00  0.00           C  
ATOM   2196  CG  PRO A1804      31.525 121.135  87.382  1.00  0.00           C  
ATOM   2197  CD  PRO A1804      31.123 122.547  87.684  1.00  0.00           C  
ATOM   2198  N   PRO A1805      33.008 122.450  83.447  1.00  0.00           N  
ATOM   2199  CA  PRO A1805      32.699 122.251  82.021  1.00  0.00           C  
ATOM   2200  C   PRO A1805      32.069 120.919  81.659  1.00  0.00           C  
ATOM   2201  O   PRO A1805      31.236 120.836  80.757  1.00  0.00           O  
ATOM   2202  CB  PRO A1805      34.052 122.419  81.327  1.00  0.00           C  
ATOM   2203  CG  PRO A1805      34.959 122.994  82.366  1.00  0.00           C  
ATOM   2204  CD  PRO A1805      34.464 122.428  83.649  1.00  0.00           C  
ATOM   2205  N   ARG A1806      32.476 119.868  82.357  1.00  0.00           N  
ATOM   2206  CA  ARG A1806      31.959 118.552  82.060  1.00  0.00           C  
ATOM   2207  C   ARG A1806      30.561 118.262  82.580  1.00  0.00           C  
ATOM   2208  O   ARG A1806      30.003 117.212  82.286  1.00  0.00           O  
ATOM   2209  CB  ARG A1806      32.964 117.508  82.541  1.00  0.00           C  
ATOM   2210  CG  ARG A1806      34.238 117.548  81.715  1.00  0.00           C  
ATOM   2211  CD  ARG A1806      35.397 116.826  82.366  1.00  0.00           C  
ATOM   2212  NE  ARG A1806      36.656 117.156  81.698  1.00  0.00           N  
ATOM   2213  CZ  ARG A1806      37.862 116.857  82.173  1.00  0.00           C  
ATOM   2214  NH1 ARG A1806      38.948 117.198  81.491  1.00  0.00           N  
ATOM   2215  NH2 ARG A1806      37.987 116.227  83.333  1.00  0.00           N  
ATOM   2216  N   LEU A1807      29.977 119.180  83.335  1.00  0.00           N  
ATOM   2217  CA  LEU A1807      28.628 118.944  83.844  1.00  0.00           C  
ATOM   2218  C   LEU A1807      27.775 120.187  83.666  1.00  0.00           C  
ATOM   2219  O   LEU A1807      26.605 120.219  84.028  1.00  0.00           O  
ATOM   2220  CB  LEU A1807      28.672 118.538  85.321  1.00  0.00           C  
ATOM   2221  CG  LEU A1807      29.472 117.269  85.641  1.00  0.00           C  
ATOM   2222  CD1 LEU A1807      29.679 117.128  87.147  1.00  0.00           C  
ATOM   2223  CD2 LEU A1807      28.745 116.061  85.057  1.00  0.00           C  
ATOM   2224  N   ALA A1808      28.369 121.215  83.089  1.00  0.00           N  
ATOM   2225  CA  ALA A1808      27.659 122.456  82.875  1.00  0.00           C  
ATOM   2226  C   ALA A1808      26.609 122.291  81.783  1.00  0.00           C  
ATOM   2227  O   ALA A1808      26.888 121.706  80.737  1.00  0.00           O  
ATOM   2228  CB  ALA A1808      28.651 123.539  82.479  1.00  0.00           C  
ATOM   2229  N   PRO A1809      25.370 122.748  82.033  1.00  0.00           N  
ATOM   2230  CA  PRO A1809      24.382 122.597  80.957  1.00  0.00           C  
ATOM   2231  C   PRO A1809      24.765 123.471  79.755  1.00  0.00           C  
ATOM   2232  O   PRO A1809      24.456 123.137  78.618  1.00  0.00           O  
ATOM   2233  CB  PRO A1809      23.061 123.032  81.594  1.00  0.00           C  
ATOM   2234  CG  PRO A1809      23.318 123.096  83.093  1.00  0.00           C  
ATOM   2235  CD  PRO A1809      24.737 122.676  83.360  1.00  0.00           C  
ATOM   2236  N   ILE A1810      25.422 124.598  80.007  1.00  0.00           N  
ATOM   2237  CA  ILE A1810      25.876 125.468  78.922  1.00  0.00           C  
ATOM   2238  C   ILE A1810      27.378 125.640  79.116  1.00  0.00           C  
ATOM   2239  O   ILE A1810      27.823 126.118  80.160  1.00  0.00           O  
ATOM   2240  CB  ILE A1810      25.234 126.872  78.965  1.00  0.00           C  
ATOM   2241  CG1 ILE A1810      23.715 126.772  78.929  1.00  0.00           C  
ATOM   2242  CG2 ILE A1810      25.702 127.689  77.766  1.00  0.00           C  
ATOM   2243  CD1 ILE A1810      23.028 128.065  79.299  1.00  0.00           C  
ATOM   2244  N   GLN A1811      28.156 125.246  78.120  1.00  0.00           N  
ATOM   2245  CA  GLN A1811      29.603 125.348  78.212  1.00  0.00           C  
ATOM   2246  C   GLN A1811      30.086 126.611  77.548  1.00  0.00           C  
ATOM   2247  O   GLN A1811      31.081 127.205  77.948  1.00  0.00           O  
ATOM   2248  CB  GLN A1811      30.250 124.153  77.524  1.00  0.00           C  
ATOM   2249  CG  GLN A1811      29.729 122.815  78.004  1.00  0.00           C  
ATOM   2250  CD  GLN A1811      30.418 121.666  77.313  1.00  0.00           C  
ATOM   2251  OE1 GLN A1811      30.270 121.475  76.104  1.00  0.00           O  
ATOM   2252  NE2 GLN A1811      31.190 120.898  78.075  1.00  0.00           N  
ATOM   2253  N   VAL A1812      29.373 127.003  76.508  1.00  0.00           N  
ATOM   2254  CA  VAL A1812      29.715 128.186  75.755  1.00  0.00           C  
ATOM   2255  C   VAL A1812      28.460 128.981  75.537  1.00  0.00           C  
ATOM   2256  O   VAL A1812      27.430 128.427  75.167  1.00  0.00           O  
ATOM   2257  CB  VAL A1812      30.278 127.815  74.389  1.00  0.00           C  
ATOM   2258  CG1 VAL A1812      30.416 129.044  73.533  1.00  0.00           C  
ATOM   2259  CG2 VAL A1812      31.610 127.134  74.558  1.00  0.00           C  
ATOM   2260  N   VAL A1813      28.539 130.278  75.800  1.00  0.00           N  
ATOM   2261  CA  VAL A1813      27.406 131.155  75.574  1.00  0.00           C  
ATOM   2262  C   VAL A1813      27.872 132.193  74.569  1.00  0.00           C  
ATOM   2263  O   VAL A1813      28.939 132.805  74.727  1.00  0.00           O  
ATOM   2264  CB  VAL A1813      26.936 131.858  76.861  1.00  0.00           C  
ATOM   2265  CG1 VAL A1813      28.024 132.805  77.384  1.00  0.00           C  
ATOM   2266  CG2 VAL A1813      25.630 132.593  76.588  1.00  0.00           C  
ATOM   2267  N   ILE A1814      27.088 132.359  73.511  1.00  0.00           N  
ATOM   2268  CA  ILE A1814      27.424 133.329  72.488  1.00  0.00           C  
ATOM   2269  C   ILE A1814      26.597 134.577  72.705  1.00  0.00           C  
ATOM   2270  O   ILE A1814      25.375 134.515  72.817  1.00  0.00           O  
ATOM   2271  CB  ILE A1814      27.145 132.788  71.092  1.00  0.00           C  
ATOM   2272  CG1 ILE A1814      27.940 131.507  70.871  1.00  0.00           C  
ATOM   2273  CG2 ILE A1814      27.513 133.833  70.053  1.00  0.00           C  
ATOM   2274  CD1 ILE A1814      27.715 130.898  69.508  1.00  0.00           C  
ATOM   2275  N   VAL A1815      27.284 135.709  72.776  1.00  0.00           N  
ATOM   2276  CA  VAL A1815      26.640 136.991  72.988  1.00  0.00           C  
ATOM   2277  C   VAL A1815      26.938 137.885  71.796  1.00  0.00           C  
ATOM   2278  O   VAL A1815      28.051 138.382  71.654  1.00  0.00           O  
ATOM   2279  CB  VAL A1815      27.171 137.670  74.264  1.00  0.00           C  
ATOM   2280  CG1 VAL A1815      26.526 139.029  74.437  1.00  0.00           C  
ATOM   2281  CG2 VAL A1815      26.901 136.785  75.474  1.00  0.00           C  
ATOM   2282  N   PRO A1816      25.946 138.085  70.913  1.00  0.00           N  
ATOM   2283  CA  PRO A1816      26.128 138.931  69.732  1.00  0.00           C  
ATOM   2284  C   PRO A1816      25.979 140.392  70.119  1.00  0.00           C  
ATOM   2285  O   PRO A1816      25.027 140.766  70.804  1.00  0.00           O  
ATOM   2286  CB  PRO A1816      25.010 138.467  68.813  1.00  0.00           C  
ATOM   2287  CG  PRO A1816      23.898 138.214  69.786  1.00  0.00           C  
ATOM   2288  CD  PRO A1816      24.601 137.476  70.915  1.00  0.00           C  
ATOM   2289  N   ILE A1817      26.931 141.208  69.696  1.00  0.00           N  
ATOM   2290  CA  ILE A1817      26.898 142.636  69.983  1.00  0.00           C  
ATOM   2291  C   ILE A1817      26.647 143.332  68.655  1.00  0.00           C  
ATOM   2292  O   ILE A1817      27.277 143.003  67.648  1.00  0.00           O  
ATOM   2293  CB  ILE A1817      28.230 143.109  70.598  1.00  0.00           C  
ATOM   2294  CG1 ILE A1817      28.431 142.426  71.955  1.00  0.00           C  
ATOM   2295  CG2 ILE A1817      28.227 144.614  70.753  1.00  0.00           C  
ATOM   2296  CD1 ILE A1817      29.758 142.695  72.598  1.00  0.00           C  
ATOM   2297  N   TYR A1818      25.725 144.288  68.643  1.00  0.00           N  
ATOM   2298  CA  TYR A1818      25.402 144.955  67.392  1.00  0.00           C  
ATOM   2299  C   TYR A1818      24.656 146.292  67.499  1.00  0.00           C  
ATOM   2300  O   TYR A1818      24.679 146.968  68.530  1.00  0.00           O  
ATOM   2301  CB  TYR A1818      24.584 143.983  66.530  1.00  0.00           C  
ATOM   2302  CG  TYR A1818      23.385 143.391  67.252  1.00  0.00           C  
ATOM   2303  CD1 TYR A1818      22.518 144.201  67.988  1.00  0.00           C  
ATOM   2304  CD2 TYR A1818      23.101 142.029  67.173  1.00  0.00           C  
ATOM   2305  CE1 TYR A1818      21.404 143.672  68.624  1.00  0.00           C  
ATOM   2306  CE2 TYR A1818      21.983 141.490  67.804  1.00  0.00           C  
ATOM   2307  CZ  TYR A1818      21.141 142.318  68.527  1.00  0.00           C  
ATOM   2308  OH  TYR A1818      20.032 141.798  69.150  1.00  0.00           O  
ATOM   2309  N   LYS A1819      24.006 146.641  66.388  1.00  0.00           N  
ATOM   2310  CA  LYS A1819      23.193 147.845  66.202  1.00  0.00           C  
ATOM   2311  C   LYS A1819      22.469 147.607  64.878  1.00  0.00           C  
ATOM   2312  O   LYS A1819      23.062 147.072  63.943  1.00  0.00           O  
ATOM   2313  CB  LYS A1819      24.070 149.098  66.107  1.00  0.00           C  
ATOM   2314  CG  LYS A1819      24.538 149.635  67.451  1.00  0.00           C  
ATOM   2315  CD  LYS A1819      25.523 150.780  67.290  1.00  0.00           C  
ATOM   2316  CE  LYS A1819      26.033 151.257  68.644  1.00  0.00           C  
ATOM   2317  NZ  LYS A1819      27.102 152.289  68.522  1.00  0.00           N  
ATOM   2318  N   ASP A1820      21.198 147.995  64.805  1.00  0.00           N  
ATOM   2319  CA  ASP A1820      20.371 147.797  63.608  1.00  0.00           C  
ATOM   2320  C   ASP A1820      21.090 147.669  62.260  1.00  0.00           C  
ATOM   2321  O   ASP A1820      20.715 146.828  61.434  1.00  0.00           O  
ATOM   2322  CB  ASP A1820      19.319 148.903  63.507  1.00  0.00           C  
ATOM   2323  CG  ASP A1820      18.396 148.939  64.708  1.00  0.00           C  
ATOM   2324  OD1 ASP A1820      18.836 149.405  65.783  1.00  0.00           O  
ATOM   2325  OD2 ASP A1820      17.235 148.493  64.578  1.00  0.00           O  
ATOM   2326  N   GLU A1821      22.113 148.492  62.031  1.00  0.00           N  
ATOM   2327  CA  GLU A1821      22.850 148.447  60.769  1.00  0.00           C  
ATOM   2328  C   GLU A1821      23.847 147.292  60.693  1.00  0.00           C  
ATOM   2329  O   GLU A1821      24.649 147.210  59.759  1.00  0.00           O  
ATOM   2330  CB  GLU A1821      23.576 149.773  60.531  1.00  0.00           C  
ATOM   2331  CG  GLU A1821      24.602 150.138  61.579  1.00  0.00           C  
ATOM   2332  CD  GLU A1821      25.196 151.509  61.333  1.00  0.00           C  
ATOM   2333  OE1 GLU A1821      25.715 151.739  60.220  1.00  0.00           O  
ATOM   2334  OE2 GLU A1821      25.143 152.356  62.249  1.00  0.00           O  
ATOM   2335  N   SER A1827      23.783 146.397  61.674  1.00  0.00           N  
ATOM   2336  CA  SER A1827      24.676 145.242  61.737  1.00  0.00           C  
ATOM   2337  C   SER A1827      23.989 144.065  62.425  1.00  0.00           C  
ATOM   2338  O   SER A1827      24.492 142.941  62.406  1.00  0.00           O  
ATOM   2339  CB  SER A1827      25.955 145.611  62.489  1.00  0.00           C  
ATOM   2340  OG  SER A1827      25.650 146.229  63.728  1.00  0.00           O  
ATOM   2341  N   ARG A1828      22.837 144.334  63.030  1.00  0.00           N  
ATOM   2342  CA  ARG A1828      22.076 143.302  63.713  1.00  0.00           C  
ATOM   2343  C   ARG A1828      21.892 142.104  62.784  1.00  0.00           C  
ATOM   2344  O   ARG A1828      21.743 140.967  63.235  1.00  0.00           O  
ATOM   2345  CB  ARG A1828      20.712 143.852  64.142  1.00  0.00           C  
ATOM   2346  CG  ARG A1828      19.810 142.827  64.805  1.00  0.00           C  
ATOM   2347  CD  ARG A1828      18.491 143.435  65.244  1.00  0.00           C  
ATOM   2348  NE  ARG A1828      17.565 142.432  65.772  1.00  0.00           N  
ATOM   2349  CZ  ARG A1828      17.067 141.416  65.068  1.00  0.00           C  
ATOM   2350  NH1 ARG A1828      17.398 141.247  63.793  1.00  0.00           N  
ATOM   2351  NH2 ARG A1828      16.231 140.566  65.645  1.00  0.00           N  
ATOM   2352  N   GLU A1829      21.921 142.362  61.482  1.00  0.00           N  
ATOM   2353  CA  GLU A1829      21.753 141.306  60.493  1.00  0.00           C  
ATOM   2354  C   GLU A1829      23.000 140.434  60.333  1.00  0.00           C  
ATOM   2355  O   GLU A1829      22.908 139.207  60.373  1.00  0.00           O  
ATOM   2356  CB  GLU A1829      21.367 141.915  59.138  1.00  0.00           C  
ATOM   2357  CG  GLU A1829      20.033 142.653  59.134  1.00  0.00           C  
ATOM   2358  CD  GLU A1829      18.844 141.721  59.285  1.00  0.00           C  
ATOM   2359  OE1 GLU A1829      18.658 140.848  58.411  1.00  0.00           O  
ATOM   2360  OE2 GLU A1829      18.095 141.862  60.275  1.00  0.00           O  
ATOM   2361  N   ARG A1830      24.163 141.057  60.159  1.00  0.00           N  
ATOM   2362  CA  ARG A1830      25.400 140.292  59.980  1.00  0.00           C  
ATOM   2363  C   ARG A1830      25.948 139.637  61.246  1.00  0.00           C  
ATOM   2364  O   ARG A1830      26.493 138.532  61.189  1.00  0.00           O  
ATOM   2365  CB  ARG A1830      26.491 141.163  59.345  1.00  0.00           C  
ATOM   2366  CG  ARG A1830      26.769 142.475  60.048  1.00  0.00           C  
ATOM   2367  CD  ARG A1830      28.019 143.109  59.466  1.00  0.00           C  
ATOM   2368  NE  ARG A1830      28.296 144.430  60.021  1.00  0.00           N  
ATOM   2369  CZ  ARG A1830      29.411 145.110  59.793  1.00  0.00           C  
ATOM   2370  NH1 ARG A1830      30.361 144.593  59.022  1.00  0.00           N  
ATOM   2371  NH2 ARG A1830      29.582 146.311  60.330  1.00  0.00           N  
ATOM   2372  N   VAL A1831      25.821 140.321  62.382  1.00  0.00           N  
ATOM   2373  CA  VAL A1831      26.293 139.761  63.645  1.00  0.00           C  
ATOM   2374  C   VAL A1831      25.484 138.495  63.890  1.00  0.00           C  
ATOM   2375  O   VAL A1831      26.022 137.389  63.874  1.00  0.00           O  
ATOM   2376  CB  VAL A1831      26.080 140.736  64.832  1.00  0.00           C  
ATOM   2377  CG1 VAL A1831      26.411 140.038  66.146  1.00  0.00           C  
ATOM   2378  CG2 VAL A1831      26.968 141.961  64.670  1.00  0.00           C  
ATOM   2379  N   LEU A1832      24.183 138.671  64.096  1.00  0.00           N  
ATOM   2380  CA  LEU A1832      23.283 137.555  64.335  1.00  0.00           C  
ATOM   2381  C   LEU A1832      23.486 136.430  63.326  1.00  0.00           C  
ATOM   2382  O   LEU A1832      23.326 135.253  63.654  1.00  0.00           O  
ATOM   2383  CB  LEU A1832      21.834 138.035  64.285  1.00  0.00           C  
ATOM   2384  CG  LEU A1832      21.399 138.954  65.426  1.00  0.00           C  
ATOM   2385  CD1 LEU A1832      19.972 139.408  65.202  1.00  0.00           C  
ATOM   2386  CD2 LEU A1832      21.499 138.214  66.745  1.00  0.00           C  
ATOM   2387  N   GLU A1833      23.840 136.785  62.097  1.00  0.00           N  
ATOM   2388  CA  GLU A1833      24.048 135.771  61.078  1.00  0.00           C  
ATOM   2389  C   GLU A1833      25.243 134.914  61.473  1.00  0.00           C  
ATOM   2390  O   GLU A1833      25.177 133.687  61.428  1.00  0.00           O  
ATOM   2391  CB  GLU A1833      24.286 136.417  59.705  1.00  0.00           C  
ATOM   2392  CG  GLU A1833      24.156 135.443  58.540  1.00  0.00           C  
ATOM   2393  CD  GLU A1833      24.402 136.092  57.190  1.00  0.00           C  
ATOM   2394  OE1 GLU A1833      25.553 136.498  56.922  1.00  0.00           O  
ATOM   2395  OE2 GLU A1833      23.443 136.197  56.395  1.00  0.00           O  
ATOM   2396  N   ALA A1834      26.330 135.569  61.878  1.00  0.00           N  
ATOM   2397  CA  ALA A1834      27.553 134.876  62.280  1.00  0.00           C  
ATOM   2398  C   ALA A1834      27.325 134.105  63.571  1.00  0.00           C  
ATOM   2399  O   ALA A1834      27.716 132.946  63.696  1.00  0.00           O  
ATOM   2400  CB  ALA A1834      28.679 135.877  62.465  1.00  0.00           C  
ATOM   2401  N   ALA A1835      26.691 134.767  64.530  1.00  0.00           N  
ATOM   2402  CA  ALA A1835      26.385 134.153  65.805  1.00  0.00           C  
ATOM   2403  C   ALA A1835      25.650 132.844  65.542  1.00  0.00           C  
ATOM   2404  O   ALA A1835      26.052 131.789  66.038  1.00  0.00           O  
ATOM   2405  CB  ALA A1835      25.525 135.088  66.634  1.00  0.00           C  
ATOM   2406  N   GLN A1836      24.581 132.917  64.750  1.00  0.00           N  
ATOM   2407  CA  GLN A1836      23.790 131.732  64.410  1.00  0.00           C  
ATOM   2408  C   GLN A1836      24.667 130.664  63.768  1.00  0.00           C  
ATOM   2409  O   GLN A1836      24.507 129.468  64.026  1.00  0.00           O  
ATOM   2410  CB  GLN A1836      22.661 132.111  63.455  1.00  0.00           C  
ATOM   2411  CG  GLN A1836      21.526 132.874  64.110  1.00  0.00           C  
ATOM   2412  CD  GLN A1836      20.411 131.963  64.593  1.00  0.00           C  
ATOM   2413  OE1 GLN A1836      19.655 131.416  63.791  1.00  0.00           O  
ATOM   2414  NE2 GLN A1836      20.306 131.791  65.906  1.00  0.00           N  
ATOM   2415  N   GLY A1837      25.597 131.108  62.930  1.00  0.00           N  
ATOM   2416  CA  GLY A1837      26.487 130.183  62.263  1.00  0.00           C  
ATOM   2417  C   GLY A1837      27.428 129.518  63.242  1.00  0.00           C  
ATOM   2418  O   GLY A1837      27.626 128.300  63.198  1.00  0.00           O  
ATOM   2419  N   LEU A1838      28.016 130.324  64.125  1.00  0.00           N  
ATOM   2420  CA  LEU A1838      28.945 129.822  65.127  1.00  0.00           C  
ATOM   2421  C   LEU A1838      28.248 128.811  66.030  1.00  0.00           C  
ATOM   2422  O   LEU A1838      28.869 127.859  66.509  1.00  0.00           O  
ATOM   2423  CB  LEU A1838      29.487 130.976  65.961  1.00  0.00           C  
ATOM   2424  CG  LEU A1838      30.509 130.600  67.036  1.00  0.00           C  
ATOM   2425  CD1 LEU A1838      31.672 129.836  66.413  1.00  0.00           C  
ATOM   2426  CD2 LEU A1838      30.992 131.867  67.727  1.00  0.00           C  
ATOM   2427  N   ARG A1839      26.955 129.025  66.257  1.00  0.00           N  
ATOM   2428  CA  ARG A1839      26.167 128.131  67.090  1.00  0.00           C  
ATOM   2429  C   ARG A1839      26.197 126.729  66.483  1.00  0.00           C  
ATOM   2430  O   ARG A1839      26.486 125.747  67.171  1.00  0.00           O  
ATOM   2431  CB  ARG A1839      24.726 128.634  67.174  1.00  0.00           C  
ATOM   2432  CG  ARG A1839      23.927 128.077  68.337  1.00  0.00           C  
ATOM   2433  CD  ARG A1839      22.553 128.730  68.416  1.00  0.00           C  
ATOM   2434  NE  ARG A1839      21.569 128.070  67.562  1.00  0.00           N  
ATOM   2435  CZ  ARG A1839      21.089 126.849  67.787  1.00  0.00           C  
ATOM   2436  NH1 ARG A1839      21.503 126.154  68.841  1.00  0.00           N  
ATOM   2437  NH2 ARG A1839      20.187 126.325  66.964  1.00  0.00           N  
ATOM   2438  N   GLN A1840      25.906 126.646  65.185  1.00  0.00           N  
ATOM   2439  CA  GLN A1840      25.902 125.368  64.486  1.00  0.00           C  
ATOM   2440  C   GLN A1840      27.281 124.734  64.505  1.00  0.00           C  
ATOM   2441  O   GLN A1840      27.425 123.542  64.784  1.00  0.00           O  
ATOM   2442  CB  GLN A1840      25.434 125.550  63.045  1.00  0.00           C  
ATOM   2443  CG  GLN A1840      23.979 125.978  62.921  1.00  0.00           C  
ATOM   2444  CD  GLN A1840      23.021 125.105  63.737  1.00  0.00           C  
ATOM   2445  OE1 GLN A1840      23.022 123.873  63.627  1.00  0.00           O  
ATOM   2446  NE2 GLN A1840      22.191 125.751  64.554  1.00  0.00           N  
ATOM   2447  N   ALA A1841      28.295 125.537  64.214  1.00  0.00           N  
ATOM   2448  CA  ALA A1841      29.663 125.048  64.207  1.00  0.00           C  
ATOM   2449  C   ALA A1841      30.027 124.427  65.548  1.00  0.00           C  
ATOM   2450  O   ALA A1841      30.720 123.411  65.604  1.00  0.00           O  
ATOM   2451  CB  ALA A1841      30.604 126.178  63.900  1.00  0.00           C  
ATOM   2452  N   LEU A1842      29.557 125.042  66.628  1.00  0.00           N  
ATOM   2453  CA  LEU A1842      29.850 124.543  67.962  1.00  0.00           C  
ATOM   2454  C   LEU A1842      29.035 123.315  68.344  1.00  0.00           C  
ATOM   2455  O   LEU A1842      29.543 122.420  69.017  1.00  0.00           O  
ATOM   2456  CB  LEU A1842      29.650 125.654  68.997  1.00  0.00           C  
ATOM   2457  CG  LEU A1842      30.708 126.760  68.953  1.00  0.00           C  
ATOM   2458  CD1 LEU A1842      30.354 127.833  69.948  1.00  0.00           C  
ATOM   2459  CD2 LEU A1842      32.081 126.179  69.259  1.00  0.00           C  
ATOM   2460  N   LEU A1843      27.773 123.272  67.923  1.00  0.00           N  
ATOM   2461  CA  LEU A1843      26.920 122.125  68.222  1.00  0.00           C  
ATOM   2462  C   LEU A1843      27.473 120.922  67.476  1.00  0.00           C  
ATOM   2463  O   LEU A1843      27.443 119.793  67.971  1.00  0.00           O  
ATOM   2464  CB  LEU A1843      25.481 122.396  67.785  1.00  0.00           C  
ATOM   2465  CG  LEU A1843      24.772 123.504  68.569  1.00  0.00           C  
ATOM   2466  CD1 LEU A1843      23.424 123.814  67.946  1.00  0.00           C  
ATOM   2467  CD2 LEU A1843      24.611 123.064  70.019  1.00  0.00           C  
ATOM   2468  N   ALA A1844      27.990 121.186  66.279  1.00  0.00           N  
ATOM   2469  CA  ALA A1844      28.578 120.151  65.445  1.00  0.00           C  
ATOM   2470  C   ALA A1844      29.710 119.463  66.197  1.00  0.00           C  
ATOM   2471  O   ALA A1844      29.949 118.274  66.017  1.00  0.00           O  
ATOM   2472  CB  ALA A1844      29.104 120.765  64.169  1.00  0.00           C  
ATOM   2473  N   GLN A1845      30.405 120.223  67.037  1.00  0.00           N  
ATOM   2474  CA  GLN A1845      31.515 119.700  67.824  1.00  0.00           C  
ATOM   2475  C   GLN A1845      31.050 118.958  69.068  1.00  0.00           C  
ATOM   2476  O   GLN A1845      31.865 118.413  69.812  1.00  0.00           O  
ATOM   2477  CB  GLN A1845      32.428 120.841  68.253  1.00  0.00           C  
ATOM   2478  CG  GLN A1845      33.150 121.497  67.115  1.00  0.00           C  
ATOM   2479  CD  GLN A1845      34.028 120.518  66.395  1.00  0.00           C  
ATOM   2480  OE1 GLN A1845      34.848 119.830  67.013  1.00  0.00           O  
ATOM   2481  NE2 GLN A1845      33.865 120.440  65.080  1.00  0.00           N  
ATOM   2482  N   GLY A1847      29.743 118.948  69.298  1.00  0.00           N  
ATOM   2483  CA  GLY A1847      29.214 118.280  70.474  1.00  0.00           C  
ATOM   2484  C   GLY A1847      29.274 119.176  71.700  1.00  0.00           C  
ATOM   2485  O   GLY A1847      29.039 118.738  72.827  1.00  0.00           O  
ATOM   2486  N   LEU A1848      29.600 120.442  71.475  1.00  0.00           N  
ATOM   2487  CA  LEU A1848      29.688 121.409  72.549  1.00  0.00           C  
ATOM   2488  C   LEU A1848      28.292 121.891  72.933  1.00  0.00           C  
ATOM   2489  O   LEU A1848      27.460 122.155  72.065  1.00  0.00           O  
ATOM   2490  CB  LEU A1848      30.542 122.592  72.099  1.00  0.00           C  
ATOM   2491  CG  LEU A1848      32.028 122.296  71.919  1.00  0.00           C  
ATOM   2492  CD1 LEU A1848      32.685 123.385  71.088  1.00  0.00           C  
ATOM   2493  CD2 LEU A1848      32.681 122.184  73.285  1.00  0.00           C  
ATOM   2494  N   ARG A1849      28.029 121.988  74.234  1.00  0.00           N  
ATOM   2495  CA  ARG A1849      26.733 122.466  74.699  1.00  0.00           C  
ATOM   2496  C   ARG A1849      26.770 123.999  74.699  1.00  0.00           C  
ATOM   2497  O   ARG A1849      27.257 124.622  75.640  1.00  0.00           O  
ATOM   2498  CB  ARG A1849      26.435 121.920  76.100  1.00  0.00           C  
ATOM   2499  CG  ARG A1849      26.270 120.410  76.144  1.00  0.00           C  
ATOM   2500  CD  ARG A1849      25.704 119.931  77.478  1.00  0.00           C  
ATOM   2501  NE  ARG A1849      26.612 120.213  78.581  1.00  0.00           N  
ATOM   2502  CZ  ARG A1849      27.789 119.621  78.756  1.00  0.00           C  
ATOM   2503  NH1 ARG A1849      28.204 118.698  77.902  1.00  0.00           N  
ATOM   2504  NH2 ARG A1849      28.563 119.963  79.778  1.00  0.00           N  
ATOM   2505  N   VAL A1850      26.256 124.592  73.625  1.00  0.00           N  
ATOM   2506  CA  VAL A1850      26.251 126.043  73.458  1.00  0.00           C  
ATOM   2507  C   VAL A1850      24.856 126.666  73.474  1.00  0.00           C  
ATOM   2508  O   VAL A1850      23.868 126.021  73.138  1.00  0.00           O  
ATOM   2509  CB  VAL A1850      26.955 126.430  72.127  1.00  0.00           C  
ATOM   2510  CG1 VAL A1850      26.343 125.651  70.988  1.00  0.00           C  
ATOM   2511  CG2 VAL A1850      26.828 127.926  71.857  1.00  0.00           C  
ATOM   2512  N   HIS A1851      24.791 127.931  73.873  1.00  0.00           N  
ATOM   2513  CA  HIS A1851      23.541 128.663  73.927  1.00  0.00           C  
ATOM   2514  C   HIS A1851      23.767 130.046  73.369  1.00  0.00           C  
ATOM   2515  O   HIS A1851      24.712 130.722  73.770  1.00  0.00           O  
ATOM   2516  CB  HIS A1851      23.064 128.799  75.360  1.00  0.00           C  
ATOM   2517  CG  HIS A1851      21.986 129.819  75.544  1.00  0.00           C  
ATOM   2518  ND1 HIS A1851      20.757 129.720  74.930  1.00  0.00           N  
ATOM   2519  CD2 HIS A1851      21.945 130.948  76.291  1.00  0.00           C  
ATOM   2520  CE1 HIS A1851      20.004 130.743  75.293  1.00  0.00           C  
ATOM   2521  NE2 HIS A1851      20.702 131.503  76.117  1.00  0.00           N  
ATOM   2522  N   LEU A1852      22.905 130.463  72.445  1.00  0.00           N  
ATOM   2523  CA  LEU A1852      23.010 131.792  71.855  1.00  0.00           C  
ATOM   2524  C   LEU A1852      22.046 132.733  72.563  1.00  0.00           C  
ATOM   2525  O   LEU A1852      20.880 132.402  72.753  1.00  0.00           O  
ATOM   2526  CB  LEU A1852      22.687 131.753  70.364  1.00  0.00           C  
ATOM   2527  CG  LEU A1852      22.709 133.120  69.670  1.00  0.00           C  
ATOM   2528  CD1 LEU A1852      23.945 133.902  70.082  1.00  0.00           C  
ATOM   2529  CD2 LEU A1852      22.682 132.928  68.170  1.00  0.00           C  
ATOM   2530  N   ASP A1853      22.534 133.901  72.961  1.00  0.00           N  
ATOM   2531  CA  ASP A1853      21.686 134.855  73.652  1.00  0.00           C  
ATOM   2532  C   ASP A1853      21.293 136.004  72.738  1.00  0.00           C  
ATOM   2533  O   ASP A1853      21.939 137.047  72.718  1.00  0.00           O  
ATOM   2534  CB  ASP A1853      22.397 135.385  74.895  1.00  0.00           C  
ATOM   2535  CG  ASP A1853      21.438 135.992  75.898  1.00  0.00           C  
ATOM   2536  OD1 ASP A1853      20.228 135.686  75.829  1.00  0.00           O  
ATOM   2537  OD2 ASP A1853      21.892 136.760  76.766  1.00  0.00           O  
ATOM   2538  N   ASP A1854      20.227 135.784  71.974  1.00  0.00           N  
ATOM   2539  CA  ASP A1854      19.706 136.776  71.043  1.00  0.00           C  
ATOM   2540  C   ASP A1854      19.108 137.941  71.811  1.00  0.00           C  
ATOM   2541  O   ASP A1854      19.369 139.101  71.495  1.00  0.00           O  
ATOM   2542  CB  ASP A1854      18.620 136.156  70.160  1.00  0.00           C  
ATOM   2543  CG  ASP A1854      19.179 135.196  69.130  1.00  0.00           C  
ATOM   2544  OD1 ASP A1854      20.002 135.630  68.296  1.00  0.00           O  
ATOM   2545  OD2 ASP A1854      18.792 134.009  69.148  1.00  0.00           O  
ATOM   2546  N   ARG A1855      18.307 137.607  72.820  1.00  0.00           N  
ATOM   2547  CA  ARG A1855      17.626 138.589  73.656  1.00  0.00           C  
ATOM   2548  C   ARG A1855      18.026 140.026  73.359  1.00  0.00           C  
ATOM   2549  O   ARG A1855      18.988 140.558  73.915  1.00  0.00           O  
ATOM   2550  CB  ARG A1855      17.847 138.271  75.133  1.00  0.00           C  
ATOM   2551  CG  ARG A1855      17.136 137.006  75.591  1.00  0.00           C  
ATOM   2552  CD  ARG A1855      17.211 136.860  77.097  1.00  0.00           C  
ATOM   2553  NE  ARG A1855      18.591 136.896  77.559  1.00  0.00           N  
ATOM   2554  CZ  ARG A1855      18.946 136.949  78.835  1.00  0.00           C  
ATOM   2555  NH1 ARG A1855      18.018 136.973  79.782  1.00  0.00           N  
ATOM   2556  NH2 ARG A1855      20.229 136.982  79.162  1.00  0.00           N  
ATOM   2557  N   ASP A1857      17.262 140.644  72.465  1.00  0.00           N  
ATOM   2558  CA  ASP A1857      17.500 142.015  72.044  1.00  0.00           C  
ATOM   2559  C   ASP A1857      17.123 142.986  73.150  1.00  0.00           C  
ATOM   2560  O   ASP A1857      17.633 144.102  73.209  1.00  0.00           O  
ATOM   2561  CB  ASP A1857      16.675 142.316  70.795  1.00  0.00           C  
ATOM   2562  CG  ASP A1857      17.449 143.103  69.774  1.00  0.00           C  
ATOM   2563  OD1 ASP A1857      17.989 144.169  70.139  1.00  0.00           O  
ATOM   2564  OD2 ASP A1857      17.518 142.655  68.608  1.00  0.00           O  
ATOM   2565  N   GLN A1858      16.224 142.541  74.022  1.00  0.00           N  
ATOM   2566  CA  GLN A1858      15.741 143.340  75.140  1.00  0.00           C  
ATOM   2567  C   GLN A1858      16.842 143.763  76.094  1.00  0.00           C  
ATOM   2568  O   GLN A1858      16.726 144.786  76.765  1.00  0.00           O  
ATOM   2569  CB  GLN A1858      14.699 142.552  75.929  1.00  0.00           C  
ATOM   2570  CG  GLN A1858      13.726 141.809  75.041  1.00  0.00           C  
ATOM   2571  CD  GLN A1858      14.246 140.459  74.595  1.00  0.00           C  
ATOM   2572  OE1 GLN A1858      14.050 140.048  73.447  1.00  0.00           O  
ATOM   2573  NE2 GLN A1858      14.900 139.750  75.511  1.00  0.00           N  
ATOM   2574  N   HIS A1859      17.912 142.977  76.158  1.00  0.00           N  
ATOM   2575  CA  HIS A1859      19.003 143.279  77.076  1.00  0.00           C  
ATOM   2576  C   HIS A1859      20.315 143.743  76.463  1.00  0.00           C  
ATOM   2577  O   HIS A1859      20.638 143.451  75.309  1.00  0.00           O  
ATOM   2578  CB  HIS A1859      19.269 142.070  77.970  1.00  0.00           C  
ATOM   2579  CG  HIS A1859      18.126 141.720  78.867  1.00  0.00           C  
ATOM   2580  ND1 HIS A1859      17.749 142.509  79.931  1.00  0.00           N  
ATOM   2581  CD2 HIS A1859      17.279 140.663  78.861  1.00  0.00           C  
ATOM   2582  CE1 HIS A1859      16.719 141.952  80.544  1.00  0.00           C  
ATOM   2583  NE2 HIS A1859      16.415 140.831  79.915  1.00  0.00           N  
ATOM   2584  N   THR A1860      21.067 144.468  77.281  1.00  0.00           N  
ATOM   2585  CA  THR A1860      22.358 145.005  76.905  1.00  0.00           C  
ATOM   2586  C   THR A1860      23.466 143.978  77.122  1.00  0.00           C  
ATOM   2587  O   THR A1860      23.379 143.129  78.010  1.00  0.00           O  
ATOM   2588  CB  THR A1860      22.678 146.261  77.742  1.00  0.00           C  
ATOM   2589  OG1 THR A1860      24.053 146.620  77.571  1.00  0.00           O  
ATOM   2590  CG2 THR A1860      22.405 146.010  79.218  1.00  0.00           C  
ATOM   2591  N   PRO A1861      24.525 144.036  76.300  1.00  0.00           N  
ATOM   2592  CA  PRO A1861      25.659 143.115  76.407  1.00  0.00           C  
ATOM   2593  C   PRO A1861      26.126 142.955  77.849  1.00  0.00           C  
ATOM   2594  O   PRO A1861      26.157 141.850  78.382  1.00  0.00           O  
ATOM   2595  CB  PRO A1861      26.713 143.784  75.537  1.00  0.00           C  
ATOM   2596  CG  PRO A1861      25.889 144.327  74.429  1.00  0.00           C  
ATOM   2597  CD  PRO A1861      24.697 144.936  75.146  1.00  0.00           C  
ATOM   2598  N   GLY A1862      26.482 144.071  78.472  1.00  0.00           N  
ATOM   2599  CA  GLY A1862      26.947 144.040  79.844  1.00  0.00           C  
ATOM   2600  C   GLY A1862      25.977 143.361  80.792  1.00  0.00           C  
ATOM   2601  O   GLY A1862      26.379 142.837  81.833  1.00  0.00           O  
ATOM   2602  N   TYR A1863      24.695 143.382  80.453  1.00  0.00           N  
ATOM   2603  CA  TYR A1863      23.698 142.739  81.296  1.00  0.00           C  
ATOM   2604  C   TYR A1863      23.829 141.234  81.120  1.00  0.00           C  
ATOM   2605  O   TYR A1863      23.903 140.491  82.096  1.00  0.00           O  
ATOM   2606  CB  TYR A1863      22.301 143.179  80.891  1.00  0.00           C  
ATOM   2607  CG  TYR A1863      21.195 142.367  81.512  1.00  0.00           C  
ATOM   2608  CD1 TYR A1863      20.639 142.725  82.741  1.00  0.00           C  
ATOM   2609  CD2 TYR A1863      20.685 141.252  80.857  1.00  0.00           C  
ATOM   2610  CE1 TYR A1863      19.593 141.990  83.295  1.00  0.00           C  
ATOM   2611  CE2 TYR A1863      19.649 140.512  81.401  1.00  0.00           C  
ATOM   2612  CZ  TYR A1863      19.105 140.885  82.616  1.00  0.00           C  
ATOM   2613  OH  TYR A1863      18.069 140.148  83.135  1.00  0.00           O  
ATOM   2614  N   LYS A1864      23.848 140.794  79.865  1.00  0.00           N  
ATOM   2615  CA  LYS A1864      23.977 139.378  79.550  1.00  0.00           C  
ATOM   2616  C   LYS A1864      25.278 138.849  80.133  1.00  0.00           C  
ATOM   2617  O   LYS A1864      25.311 137.753  80.697  1.00  0.00           O  
ATOM   2618  CB  LYS A1864      23.987 139.169  78.042  1.00  0.00           C  
ATOM   2619  CG  LYS A1864      22.737 139.626  77.310  1.00  0.00           C  
ATOM   2620  CD  LYS A1864      22.990 139.536  75.815  1.00  0.00           C  
ATOM   2621  CE  LYS A1864      21.725 139.599  75.003  1.00  0.00           C  
ATOM   2622  NZ  LYS A1864      22.072 139.591  73.551  1.00  0.00           N  
ATOM   2623  N   PHE A1865      26.347 139.626  79.987  1.00  0.00           N  
ATOM   2624  CA  PHE A1865      27.651 139.238  80.511  1.00  0.00           C  
ATOM   2625  C   PHE A1865      27.540 138.803  81.966  1.00  0.00           C  
ATOM   2626  O   PHE A1865      28.038 137.746  82.353  1.00  0.00           O  
ATOM   2627  CB  PHE A1865      28.629 140.404  80.415  1.00  0.00           C  
ATOM   2628  CG  PHE A1865      29.192 140.616  79.044  1.00  0.00           C  
ATOM   2629  CD1 PHE A1865      28.650 139.965  77.939  1.00  0.00           C  
ATOM   2630  CD2 PHE A1865      30.276 141.468  78.856  1.00  0.00           C  
ATOM   2631  CE1 PHE A1865      29.181 140.159  76.663  1.00  0.00           C  
ATOM   2632  CE2 PHE A1865      30.814 141.670  77.588  1.00  0.00           C  
ATOM   2633  CZ  PHE A1865      30.267 141.012  76.487  1.00  0.00           C  
ATOM   2634  N   HIS A1866      26.885 139.628  82.768  1.00  0.00           N  
ATOM   2635  CA  HIS A1866      26.704 139.333  84.177  1.00  0.00           C  
ATOM   2636  C   HIS A1866      25.823 138.110  84.420  1.00  0.00           C  
ATOM   2637  O   HIS A1866      26.145 137.277  85.260  1.00  0.00           O  
ATOM   2638  CB  HIS A1866      26.107 140.552  84.889  1.00  0.00           C  
ATOM   2639  CG  HIS A1866      27.102 141.640  85.164  1.00  0.00           C  
ATOM   2640  ND1 HIS A1866      28.045 141.550  86.165  1.00  0.00           N  
ATOM   2641  CD2 HIS A1866      27.308 142.834  84.560  1.00  0.00           C  
ATOM   2642  CE1 HIS A1866      28.789 142.643  86.169  1.00  0.00           C  
ATOM   2643  NE2 HIS A1866      28.362 143.438  85.204  1.00  0.00           N  
ATOM   2644  N   GLU A1867      24.720 137.988  83.693  1.00  0.00           N  
ATOM   2645  CA  GLU A1867      23.832 136.851  83.901  1.00  0.00           C  
ATOM   2646  C   GLU A1867      24.567 135.536  83.723  1.00  0.00           C  
ATOM   2647  O   GLU A1867      24.472 134.636  84.561  1.00  0.00           O  
ATOM   2648  CB  GLU A1867      22.638 136.902  82.938  1.00  0.00           C  
ATOM   2649  CG  GLU A1867      21.799 135.626  82.930  1.00  0.00           C  
ATOM   2650  CD  GLU A1867      20.505 135.750  82.131  1.00  0.00           C  
ATOM   2651  OE1 GLU A1867      19.900 134.707  81.791  1.00  0.00           O  
ATOM   2652  OE2 GLU A1867      20.077 136.885  81.849  1.00  0.00           O  
ATOM   2653  N   TRP A1878      25.324 135.433  82.637  1.00  0.00           N  
ATOM   2654  CA  TRP A1878      26.034 134.203  82.356  1.00  0.00           C  
ATOM   2655  C   TRP A1878      27.234 133.951  83.243  1.00  0.00           C  
ATOM   2656  O   TRP A1878      27.733 132.829  83.307  1.00  0.00           O  
ATOM   2657  CB  TRP A1878      26.398 134.157  80.877  1.00  0.00           C  
ATOM   2658  CG  TRP A1878      25.159 134.216  80.050  1.00  0.00           C  
ATOM   2659  CD1 TRP A1878      24.823 135.178  79.146  1.00  0.00           C  
ATOM   2660  CD2 TRP A1878      24.048 133.314  80.106  1.00  0.00           C  
ATOM   2661  NE1 TRP A1878      23.569 134.935  78.636  1.00  0.00           N  
ATOM   2662  CE2 TRP A1878      23.070 133.795  79.207  1.00  0.00           C  
ATOM   2663  CE3 TRP A1878      23.781 132.140  80.831  1.00  0.00           C  
ATOM   2664  CZ2 TRP A1878      21.848 133.149  79.009  1.00  0.00           C  
ATOM   2665  CZ3 TRP A1878      22.564 131.498  80.636  1.00  0.00           C  
ATOM   2666  CH2 TRP A1878      21.613 132.005  79.731  1.00  0.00           C  
ATOM   2667  N   GLU A1879      27.701 134.981  83.938  1.00  0.00           N  
ATOM   2668  CA  GLU A1879      28.811 134.782  84.851  1.00  0.00           C  
ATOM   2669  C   GLU A1879      28.165 134.308  86.141  1.00  0.00           C  
ATOM   2670  O   GLU A1879      28.765 133.576  86.921  1.00  0.00           O  
ATOM   2671  CB  GLU A1879      29.570 136.076  85.103  1.00  0.00           C  
ATOM   2672  CG  GLU A1879      30.279 136.636  83.894  1.00  0.00           C  
ATOM   2673  CD  GLU A1879      31.299 137.693  84.274  1.00  0.00           C  
ATOM   2674  OE1 GLU A1879      31.325 138.078  85.468  1.00  0.00           O  
ATOM   2675  OE2 GLU A1879      32.065 138.138  83.384  1.00  0.00           O  
ATOM   2676  N   LEU A1880      26.924 134.728  86.356  1.00  0.00           N  
ATOM   2677  CA  LEU A1880      26.197 134.345  87.554  1.00  0.00           C  
ATOM   2678  C   LEU A1880      25.794 132.882  87.497  1.00  0.00           C  
ATOM   2679  O   LEU A1880      25.877 132.160  88.498  1.00  0.00           O  
ATOM   2680  CB  LEU A1880      24.938 135.189  87.719  1.00  0.00           C  
ATOM   2681  CG  LEU A1880      24.216 134.748  88.985  1.00  0.00           C  
ATOM   2682  CD1 LEU A1880      25.101 135.078  90.155  1.00  0.00           C  
ATOM   2683  CD2 LEU A1880      22.879 135.414  89.135  1.00  0.00           C  
ATOM   2684  N   LYS A1881      25.354 132.457  86.316  1.00  0.00           N  
ATOM   2685  CA  LYS A1881      24.919 131.081  86.105  1.00  0.00           C  
ATOM   2686  C   LYS A1881      26.077 130.082  85.903  1.00  0.00           C  
ATOM   2687  O   LYS A1881      25.859 128.870  85.781  1.00  0.00           O  
ATOM   2688  CB  LYS A1881      23.913 131.046  84.954  1.00  0.00           C  
ATOM   2689  CG  LYS A1881      22.646 131.816  85.308  1.00  0.00           C  
ATOM   2690  CD  LYS A1881      21.771 132.113  84.099  1.00  0.00           C  
ATOM   2691  CE  LYS A1881      20.817 130.980  83.797  1.00  0.00           C  
ATOM   2692  NZ  LYS A1881      19.797 130.822  84.878  1.00  0.00           N  
ATOM   2693  N   GLY A1882      27.304 130.602  85.877  1.00  0.00           N  
ATOM   2694  CA  GLY A1882      28.475 129.747  85.781  1.00  0.00           C  
ATOM   2695  C   GLY A1882      29.005 129.225  84.462  1.00  0.00           C  
ATOM   2696  O   GLY A1882      29.915 128.394  84.467  1.00  0.00           O  
ATOM   2697  N   VAL A1883      28.457 129.685  83.342  1.00  0.00           N  
ATOM   2698  CA  VAL A1883      28.940 129.232  82.041  1.00  0.00           C  
ATOM   2699  C   VAL A1883      30.453 129.445  81.943  1.00  0.00           C  
ATOM   2700  O   VAL A1883      30.950 130.551  82.158  1.00  0.00           O  
ATOM   2701  CB  VAL A1883      28.251 129.992  80.902  1.00  0.00           C  
ATOM   2702  CG1 VAL A1883      28.936 129.689  79.587  1.00  0.00           C  
ATOM   2703  CG2 VAL A1883      26.791 129.599  80.842  1.00  0.00           C  
ATOM   2704  N   PRO A1884      31.206 128.381  81.628  1.00  0.00           N  
ATOM   2705  CA  PRO A1884      32.666 128.453  81.508  1.00  0.00           C  
ATOM   2706  C   PRO A1884      33.191 129.472  80.519  1.00  0.00           C  
ATOM   2707  O   PRO A1884      34.085 130.254  80.843  1.00  0.00           O  
ATOM   2708  CB  PRO A1884      33.051 127.031  81.121  1.00  0.00           C  
ATOM   2709  CG  PRO A1884      32.047 126.226  81.865  1.00  0.00           C  
ATOM   2710  CD  PRO A1884      30.755 126.980  81.590  1.00  0.00           C  
ATOM   2711  N   PHE A1885      32.648 129.455  79.307  1.00  0.00           N  
ATOM   2712  CA  PHE A1885      33.094 130.389  78.277  1.00  0.00           C  
ATOM   2713  C   PHE A1885      32.020 131.253  77.665  1.00  0.00           C  
ATOM   2714  O   PHE A1885      30.835 130.920  77.652  1.00  0.00           O  
ATOM   2715  CB  PHE A1885      33.801 129.663  77.136  1.00  0.00           C  
ATOM   2716  CG  PHE A1885      35.132 129.123  77.506  1.00  0.00           C  
ATOM   2717  CD1 PHE A1885      35.246 127.864  78.079  1.00  0.00           C  
ATOM   2718  CD2 PHE A1885      36.277 129.883  77.311  1.00  0.00           C  
ATOM   2719  CE1 PHE A1885      36.490 127.367  78.455  1.00  0.00           C  
ATOM   2720  CE2 PHE A1885      37.520 129.396  77.682  1.00  0.00           C  
ATOM   2721  CZ  PHE A1885      37.629 128.133  78.257  1.00  0.00           C  
ATOM   2722  N   ARG A1886      32.473 132.375  77.133  1.00  0.00           N  
ATOM   2723  CA  ARG A1886      31.602 133.317  76.478  1.00  0.00           C  
ATOM   2724  C   ARG A1886      32.296 133.724  75.194  1.00  0.00           C  
ATOM   2725  O   ARG A1886      33.513 133.926  75.178  1.00  0.00           O  
ATOM   2726  CB  ARG A1886      31.415 134.545  77.354  1.00  0.00           C  
ATOM   2727  CG  ARG A1886      30.564 135.628  76.729  1.00  0.00           C  
ATOM   2728  CD  ARG A1886      30.386 136.776  77.691  1.00  0.00           C  
ATOM   2729  NE  ARG A1886      31.626 137.505  77.915  1.00  0.00           N  
ATOM   2730  CZ  ARG A1886      31.948 138.061  79.075  1.00  0.00           C  
ATOM   2731  NH1 ARG A1886      31.119 137.950  80.109  1.00  0.00           N  
ATOM   2732  NH2 ARG A1886      33.081 138.739  79.200  1.00  0.00           N  
ATOM   2733  N   VAL A1887      31.542 133.803  74.107  1.00  0.00           N  
ATOM   2734  CA  VAL A1887      32.131 134.271  72.864  1.00  0.00           C  
ATOM   2735  C   VAL A1887      31.430 135.602  72.619  1.00  0.00           C  
ATOM   2736  O   VAL A1887      30.201 135.672  72.612  1.00  0.00           O  
ATOM   2737  CB  VAL A1887      31.871 133.322  71.657  1.00  0.00           C  
ATOM   2738  CG1 VAL A1887      32.647 133.818  70.449  1.00  0.00           C  
ATOM   2739  CG2 VAL A1887      32.294 131.899  71.986  1.00  0.00           C  
ATOM   2740  N   GLU A1888      32.208 136.664  72.467  1.00  0.00           N  
ATOM   2741  CA  GLU A1888      31.638 137.975  72.208  1.00  0.00           C  
ATOM   2742  C   GLU A1888      31.821 138.244  70.723  1.00  0.00           C  
ATOM   2743  O   GLU A1888      32.950 138.378  70.254  1.00  0.00           O  
ATOM   2744  CB  GLU A1888      32.367 139.052  73.018  1.00  0.00           C  
ATOM   2745  CG  GLU A1888      32.421 138.802  74.523  1.00  0.00           C  
ATOM   2746  CD  GLU A1888      33.317 139.798  75.239  1.00  0.00           C  
ATOM   2747  OE1 GLU A1888      33.492 139.688  76.476  1.00  0.00           O  
ATOM   2748  OE2 GLU A1888      33.849 140.697  74.554  1.00  0.00           O  
ATOM   2749  N   LEU A1889      30.714 138.292  69.986  1.00  0.00           N  
ATOM   2750  CA  LEU A1889      30.749 138.555  68.552  1.00  0.00           C  
ATOM   2751  C   LEU A1889      30.263 139.965  68.255  1.00  0.00           C  
ATOM   2752  O   LEU A1889      29.066 140.242  68.329  1.00  0.00           O  
ATOM   2753  CB  LEU A1889      29.877 137.553  67.799  1.00  0.00           C  
ATOM   2754  CG  LEU A1889      30.632 136.486  67.008  1.00  0.00           C  
ATOM   2755  CD1 LEU A1889      29.654 135.647  66.195  1.00  0.00           C  
ATOM   2756  CD2 LEU A1889      31.631 137.164  66.087  1.00  0.00           C  
ATOM   2757  N   GLY A1890      31.196 140.848  67.911  1.00  0.00           N  
ATOM   2758  CA  GLY A1890      30.845 142.232  67.621  1.00  0.00           C  
ATOM   2759  C   GLY A1890      30.791 142.617  66.150  1.00  0.00           C  
ATOM   2760  O   GLY A1890      31.399 141.948  65.309  1.00  0.00           O  
ATOM   2761  N   PRO A1891      30.084 143.711  65.810  1.00  0.00           N  
ATOM   2762  CA  PRO A1891      29.942 144.192  64.430  1.00  0.00           C  
ATOM   2763  C   PRO A1891      31.271 144.215  63.695  1.00  0.00           C  
ATOM   2764  O   PRO A1891      31.388 143.736  62.563  1.00  0.00           O  
ATOM   2765  CB  PRO A1891      29.377 145.601  64.612  1.00  0.00           C  
ATOM   2766  CG  PRO A1891      28.580 145.487  65.867  1.00  0.00           C  
ATOM   2767  CD  PRO A1891      29.503 144.682  66.756  1.00  0.00           C  
ATOM   2768  N   LYS A1892      32.270 144.777  64.361  1.00  0.00           N  
ATOM   2769  CA  LYS A1892      33.603 144.902  63.803  1.00  0.00           C  
ATOM   2770  C   LYS A1892      34.303 143.574  63.512  1.00  0.00           C  
ATOM   2771  O   LYS A1892      34.313 143.114  62.373  1.00  0.00           O  
ATOM   2772  CB  LYS A1892      34.462 145.745  64.743  1.00  0.00           C  
ATOM   2773  CG  LYS A1892      34.477 145.228  66.173  1.00  0.00           C  
ATOM   2774  CD  LYS A1892      35.334 146.091  67.082  1.00  0.00           C  
ATOM   2775  CE  LYS A1892      34.666 147.427  67.392  1.00  0.00           C  
ATOM   2776  NZ  LYS A1892      34.458 148.281  66.189  1.00  0.00           N  
ATOM   2777  N   ASP A1893      34.880 142.968  64.547  1.00  0.00           N  
ATOM   2778  CA  ASP A1893      35.622 141.711  64.441  1.00  0.00           C  
ATOM   2779  C   ASP A1893      35.141 140.668  63.438  1.00  0.00           C  
ATOM   2780  O   ASP A1893      35.886 139.741  63.115  1.00  0.00           O  
ATOM   2781  CB  ASP A1893      35.746 141.067  65.819  1.00  0.00           C  
ATOM   2782  CG  ASP A1893      36.741 141.776  66.698  1.00  0.00           C  
ATOM   2783  OD1 ASP A1893      37.935 141.807  66.329  1.00  0.00           O  
ATOM   2784  OD2 ASP A1893      36.331 142.310  67.748  1.00  0.00           O  
ATOM   2785  N   LEU A1894      33.912 140.800  62.950  1.00  0.00           N  
ATOM   2786  CA  LEU A1894      33.426 139.836  61.976  1.00  0.00           C  
ATOM   2787  C   LEU A1894      34.169 140.036  60.651  1.00  0.00           C  
ATOM   2788  O   LEU A1894      34.532 139.055  60.003  1.00  0.00           O  
ATOM   2789  CB  LEU A1894      31.911 139.975  61.781  1.00  0.00           C  
ATOM   2790  CG  LEU A1894      31.218 138.761  61.155  1.00  0.00           C  
ATOM   2791  CD1 LEU A1894      31.565 137.494  61.934  1.00  0.00           C  
ATOM   2792  CD2 LEU A1894      29.715 138.991  61.147  1.00  0.00           C  
ATOM   2793  N   GLU A1895      34.406 141.287  60.240  1.00  0.00           N  
ATOM   2794  CA  GLU A1895      35.138 141.527  58.992  1.00  0.00           C  
ATOM   2795  C   GLU A1895      36.588 141.063  59.138  1.00  0.00           C  
ATOM   2796  O   GLU A1895      37.191 140.580  58.174  1.00  0.00           O  
ATOM   2797  CB  GLU A1895      35.121 143.009  58.593  1.00  0.00           C  
ATOM   2798  CG  GLU A1895      36.214 143.359  57.573  1.00  0.00           C  
ATOM   2799  CD  GLU A1895      36.318 144.847  57.276  1.00  0.00           C  
ATOM   2800  OE1 GLU A1895      35.969 145.654  58.160  1.00  0.00           O  
ATOM   2801  OE2 GLU A1895      36.766 145.211  56.164  1.00  0.00           O  
ATOM   2802  N   GLY A1896      37.147 141.219  60.332  1.00  0.00           N  
ATOM   2803  CA  GLY A1896      38.511 140.784  60.579  1.00  0.00           C  
ATOM   2804  C   GLY A1896      38.504 139.281  60.781  1.00  0.00           C  
ATOM   2805  O   GLY A1896      39.553 138.639  60.851  1.00  0.00           O  
ATOM   2806  N   GLY A1898      37.298 138.729  60.885  1.00  0.00           N  
ATOM   2807  CA  GLY A1898      37.121 137.298  61.059  1.00  0.00           C  
ATOM   2808  C   GLY A1898      37.396 136.760  62.450  1.00  0.00           C  
ATOM   2809  O   GLY A1898      37.326 135.552  62.676  1.00  0.00           O  
ATOM   2810  N   GLN A1899      37.696 137.643  63.396  1.00  0.00           N  
ATOM   2811  CA  GLN A1899      37.996 137.198  64.748  1.00  0.00           C  
ATOM   2812  C   GLN A1899      36.897 137.459  65.761  1.00  0.00           C  
ATOM   2813  O   GLN A1899      35.958 138.203  65.503  1.00  0.00           O  
ATOM   2814  CB  GLN A1899      39.288 137.846  65.238  1.00  0.00           C  
ATOM   2815  CG  GLN A1899      40.491 137.586  64.348  1.00  0.00           C  
ATOM   2816  CD  GLN A1899      41.794 137.630  65.124  1.00  0.00           C  
ATOM   2817  OE1 GLN A1899      42.176 136.654  65.781  1.00  0.00           O  
ATOM   2818  NE2 GLN A1899      42.479 138.772  65.069  1.00  0.00           N  
ATOM   2819  N   ALA A1900      37.028 136.820  66.919  1.00  0.00           N  
ATOM   2820  CA  ALA A1900      36.075 136.980  68.011  1.00  0.00           C  
ATOM   2821  C   ALA A1900      36.807 136.893  69.353  1.00  0.00           C  
ATOM   2822  O   ALA A1900      37.979 136.500  69.423  1.00  0.00           O  
ATOM   2823  CB  ALA A1900      34.982 135.917  67.924  1.00  0.00           C  
ATOM   2824  N   VAL A1901      36.104 137.267  70.416  1.00  0.00           N  
ATOM   2825  CA  VAL A1901      36.681 137.261  71.751  1.00  0.00           C  
ATOM   2826  C   VAL A1901      36.152 136.128  72.621  1.00  0.00           C  
ATOM   2827  O   VAL A1901      34.942 135.983  72.798  1.00  0.00           O  
ATOM   2828  CB  VAL A1901      36.404 138.602  72.451  1.00  0.00           C  
ATOM   2829  CG1 VAL A1901      36.962 138.593  73.856  1.00  0.00           C  
ATOM   2830  CG2 VAL A1901      37.016 139.724  71.643  1.00  0.00           C  
ATOM   2831  N   LEU A1902      37.067 135.328  73.158  1.00  0.00           N  
ATOM   2832  CA  LEU A1902      36.705 134.213  74.024  1.00  0.00           C  
ATOM   2833  C   LEU A1902      37.026 134.654  75.444  1.00  0.00           C  
ATOM   2834  O   LEU A1902      38.157 135.042  75.733  1.00  0.00           O  
ATOM   2835  CB  LEU A1902      37.528 132.975  73.665  1.00  0.00           C  
ATOM   2836  CG  LEU A1902      37.107 131.649  74.305  1.00  0.00           C  
ATOM   2837  CD1 LEU A1902      35.736 131.224  73.770  1.00  0.00           C  
ATOM   2838  CD2 LEU A1902      38.168 130.599  74.007  1.00  0.00           C  
ATOM   2839  N   ALA A1903      36.031 134.602  76.327  1.00  0.00           N  
ATOM   2840  CA  ALA A1903      36.215 135.025  77.712  1.00  0.00           C  
ATOM   2841  C   ALA A1903      35.846 133.897  78.675  1.00  0.00           C  
ATOM   2842  O   ALA A1903      34.736 133.366  78.622  1.00  0.00           O  
ATOM   2843  CB  ALA A1903      35.370 136.249  77.976  1.00  0.00           C  
ATOM   2844  N   SER A1904      36.770 133.534  79.561  1.00  0.00           N  
ATOM   2845  CA  SER A1904      36.519 132.437  80.486  1.00  0.00           C  
ATOM   2846  C   SER A1904      36.146 132.905  81.870  1.00  0.00           C  
ATOM   2847  O   SER A1904      36.717 133.860  82.391  1.00  0.00           O  
ATOM   2848  CB  SER A1904      37.748 131.542  80.602  1.00  0.00           C  
ATOM   2849  OG  SER A1904      38.611 132.019  81.619  1.00  0.00           O  
ATOM   2850  N   ARG A1905      35.202 132.206  82.483  1.00  0.00           N  
ATOM   2851  CA  ARG A1905      34.748 132.554  83.818  1.00  0.00           C  
ATOM   2852  C   ARG A1905      35.902 132.562  84.817  1.00  0.00           C  
ATOM   2853  O   ARG A1905      35.719 132.884  85.991  1.00  0.00           O  
ATOM   2854  CB  ARG A1905      33.686 131.563  84.256  1.00  0.00           C  
ATOM   2855  CG  ARG A1905      33.048 131.885  85.581  1.00  0.00           C  
ATOM   2856  CD  ARG A1905      32.056 133.037  85.487  1.00  0.00           C  
ATOM   2857  NE  ARG A1905      31.330 133.196  86.741  1.00  0.00           N  
ATOM   2858  CZ  ARG A1905      31.910 133.479  87.899  1.00  0.00           C  
ATOM   2859  NH1 ARG A1905      33.224 133.645  87.946  1.00  0.00           N  
ATOM   2860  NH2 ARG A1905      31.184 133.569  89.007  1.00  0.00           N  
ATOM   2861  N   LEU A1906      37.094 132.210  84.352  1.00  0.00           N  
ATOM   2862  CA  LEU A1906      38.251 132.187  85.221  1.00  0.00           C  
ATOM   2863  C   LEU A1906      39.229 133.335  84.957  1.00  0.00           C  
ATOM   2864  O   LEU A1906      40.373 133.325  85.433  1.00  0.00           O  
ATOM   2865  CB  LEU A1906      38.964 130.846  85.089  1.00  0.00           C  
ATOM   2866  CG  LEU A1906      38.720 129.755  86.136  1.00  0.00           C  
ATOM   2867  CD1 LEU A1906      37.239 129.552  86.393  1.00  0.00           C  
ATOM   2868  CD2 LEU A1906      39.352 128.479  85.633  1.00  0.00           C  
ATOM   2869  N   GLY A1909      38.793 134.328  84.192  1.00  0.00           N  
ATOM   2870  CA  GLY A1909      39.665 135.455  83.939  1.00  0.00           C  
ATOM   2871  C   GLY A1909      40.438 135.421  82.644  1.00  0.00           C  
ATOM   2872  O   GLY A1909      41.374 136.193  82.445  1.00  0.00           O  
ATOM   2873  N   GLY A1910      40.057 134.538  81.743  1.00  0.00           N  
ATOM   2874  CA  GLY A1910      40.766 134.485  80.485  1.00  0.00           C  
ATOM   2875  C   GLY A1910      40.053 135.295  79.430  1.00  0.00           C  
ATOM   2876  O   GLY A1910      38.821 135.333  79.366  1.00  0.00           O  
ATOM   2877  N   LYS A1913      40.838 135.951  78.595  1.00  0.00           N  
ATOM   2878  CA  LYS A1913      40.293 136.754  77.521  1.00  0.00           C  
ATOM   2879  C   LYS A1913      41.277 136.632  76.362  1.00  0.00           C  
ATOM   2880  O   LYS A1913      42.468 136.901  76.520  1.00  0.00           O  
ATOM   2881  CB  LYS A1913      40.163 138.209  77.986  1.00  0.00           C  
ATOM   2882  CG  LYS A1913      38.923 138.921  77.482  1.00  0.00           C  
ATOM   2883  CD  LYS A1913      38.386 139.885  78.539  1.00  0.00           C  
ATOM   2884  CE  LYS A1913      36.980 140.377  78.186  1.00  0.00           C  
ATOM   2885  NZ  LYS A1913      36.371 141.235  79.253  1.00  0.00           N  
ATOM   2886  N   GLU A1914      40.794 136.177  75.213  1.00  0.00           N  
ATOM   2887  CA  GLU A1914      41.651 136.050  74.043  1.00  0.00           C  
ATOM   2888  C   GLU A1914      40.846 136.247  72.768  1.00  0.00           C  
ATOM   2889  O   GLU A1914      39.626 136.062  72.750  1.00  0.00           O  
ATOM   2890  CB  GLU A1914      42.349 134.689  74.018  1.00  0.00           C  
ATOM   2891  CG  GLU A1914      41.407 133.514  73.948  1.00  0.00           C  
ATOM   2892  CD  GLU A1914      42.126 132.184  74.096  1.00  0.00           C  
ATOM   2893  OE1 GLU A1914      42.994 131.882  73.245  1.00  0.00           O  
ATOM   2894  OE2 GLU A1914      41.821 131.442  75.065  1.00  0.00           O  
ATOM   2895  N   THR A1915      41.542 136.661  71.713  1.00  0.00           N  
ATOM   2896  CA  THR A1915      40.925 136.887  70.415  1.00  0.00           C  
ATOM   2897  C   THR A1915      41.306 135.725  69.531  1.00  0.00           C  
ATOM   2898  O   THR A1915      42.460 135.317  69.492  1.00  0.00           O  
ATOM   2899  CB  THR A1915      41.427 138.176  69.754  1.00  0.00           C  
ATOM   2900  OG1 THR A1915      40.909 139.313  70.455  1.00  0.00           O  
ATOM   2901  CG2 THR A1915      40.971 138.230  68.313  1.00  0.00           C  
ATOM   2902  N   LEU A1916      40.338 135.191  68.810  1.00  0.00           N  
ATOM   2903  CA  LEU A1916      40.626 134.060  67.962  1.00  0.00           C  
ATOM   2904  C   LEU A1916      39.826 134.131  66.703  1.00  0.00           C  
ATOM   2905  O   LEU A1916      38.784 134.789  66.641  1.00  0.00           O  
ATOM   2906  CB  LEU A1916      40.230 132.757  68.642  1.00  0.00           C  
ATOM   2907  CG  LEU A1916      40.746 132.390  70.016  1.00  0.00           C  
ATOM   2908  CD1 LEU A1916      40.168 131.034  70.405  1.00  0.00           C  
ATOM   2909  CD2 LEU A1916      42.263 132.355  69.994  1.00  0.00           C  
ATOM   2910  N   PRO A1917      40.307 133.448  65.666  1.00  0.00           N  
ATOM   2911  CA  PRO A1917      39.578 133.433  64.401  1.00  0.00           C  
ATOM   2912  C   PRO A1917      38.364 132.534  64.641  1.00  0.00           C  
ATOM   2913  O   PRO A1917      38.486 131.467  65.251  1.00  0.00           O  
ATOM   2914  CB  PRO A1917      40.593 132.833  63.428  1.00  0.00           C  
ATOM   2915  CG  PRO A1917      41.511 132.042  64.321  1.00  0.00           C  
ATOM   2916  CD  PRO A1917      41.675 132.939  65.496  1.00  0.00           C  
ATOM   2917  N   LEU A1918      37.197 132.993  64.198  1.00  0.00           N  
ATOM   2918  CA  LEU A1918      35.948 132.255  64.360  1.00  0.00           C  
ATOM   2919  C   LEU A1918      36.059 130.830  63.862  1.00  0.00           C  
ATOM   2920  O   LEU A1918      35.370 129.936  64.352  1.00  0.00           O  
ATOM   2921  CB  LEU A1918      34.827 132.955  63.604  1.00  0.00           C  
ATOM   2922  CG  LEU A1918      34.202 134.158  64.291  1.00  0.00           C  
ATOM   2923  CD1 LEU A1918      33.603 135.095  63.256  1.00  0.00           C  
ATOM   2924  CD2 LEU A1918      33.149 133.669  65.276  1.00  0.00           C  
ATOM   2925  N   ALA A1929      36.927 130.623  62.879  1.00  0.00           N  
ATOM   2926  CA  ALA A1929      37.114 129.302  62.304  1.00  0.00           C  
ATOM   2927  C   ALA A1929      37.859 128.368  63.244  1.00  0.00           C  
ATOM   2928  O   ALA A1929      37.621 127.165  63.253  1.00  0.00           O  
ATOM   2929  CB  ALA A1929      37.863 129.417  61.004  1.00  0.00           C  
ATOM   2930  N   ALA A1930      38.760 128.932  64.037  1.00  0.00           N  
ATOM   2931  CA  ALA A1930      39.565 128.154  64.967  1.00  0.00           C  
ATOM   2932  C   ALA A1930      38.782 127.727  66.185  1.00  0.00           C  
ATOM   2933  O   ALA A1930      39.059 126.687  66.778  1.00  0.00           O  
ATOM   2934  CB  ALA A1930      40.772 128.966  65.402  1.00  0.00           C  
ATOM   2935  N   LEU A1931      37.796 128.535  66.546  1.00  0.00           N  
ATOM   2936  CA  LEU A1931      36.983 128.287  67.721  1.00  0.00           C  
ATOM   2937  C   LEU A1931      36.482 126.855  67.907  1.00  0.00           C  
ATOM   2938  O   LEU A1931      36.929 126.149  68.815  1.00  0.00           O  
ATOM   2939  CB  LEU A1931      35.812 129.270  67.733  1.00  0.00           C  
ATOM   2940  CG  LEU A1931      35.602 130.029  69.039  1.00  0.00           C  
ATOM   2941  CD1 LEU A1931      36.898 130.669  69.486  1.00  0.00           C  
ATOM   2942  CD2 LEU A1931      34.536 131.079  68.830  1.00  0.00           C  
ATOM   2943  N   PRO A1934      35.552 126.400  67.052  1.00  0.00           N  
ATOM   2944  CA  PRO A1934      35.025 125.038  67.180  1.00  0.00           C  
ATOM   2945  C   PRO A1934      36.056 123.990  67.569  1.00  0.00           C  
ATOM   2946  O   PRO A1934      35.821 123.197  68.470  1.00  0.00           O  
ATOM   2947  CB  PRO A1934      34.416 124.784  65.809  1.00  0.00           C  
ATOM   2948  CG  PRO A1934      33.864 126.131  65.473  1.00  0.00           C  
ATOM   2949  CD  PRO A1934      35.016 127.046  65.840  1.00  0.00           C  
ATOM   2950  N   GLU A1950      37.198 123.989  66.896  1.00  0.00           N  
ATOM   2951  CA  GLU A1950      38.242 123.021  67.203  1.00  0.00           C  
ATOM   2952  C   GLU A1950      38.991 123.333  68.502  1.00  0.00           C  
ATOM   2953  O   GLU A1950      39.335 122.425  69.267  1.00  0.00           O  
ATOM   2954  CB  GLU A1950      39.222 122.935  66.025  1.00  0.00           C  
ATOM   2955  CG  GLU A1950      40.688 122.661  66.390  1.00  0.00           C  
ATOM   2956  CD  GLU A1950      41.387 123.873  67.020  1.00  0.00           C  
ATOM   2957  OE1 GLU A1950      41.266 125.005  66.479  1.00  0.00           O  
ATOM   2958  OE2 GLU A1950      42.064 123.687  68.058  1.00  0.00           O  
ATOM   2959  N   ALA A1951      39.230 124.618  68.752  1.00  0.00           N  
ATOM   2960  CA  ALA A1951      39.961 125.055  69.935  1.00  0.00           C  
ATOM   2961  C   ALA A1951      39.203 124.931  71.250  1.00  0.00           C  
ATOM   2962  O   ALA A1951      39.810 124.722  72.298  1.00  0.00           O  
ATOM   2963  CB  ALA A1951      40.409 126.483  69.753  1.00  0.00           C  
ATOM   2964  N   LEU A1952      37.883 125.046  71.213  1.00  0.00           N  
ATOM   2965  CA  LEU A1952      37.139 124.978  72.456  1.00  0.00           C  
ATOM   2966  C   LEU A1952      37.338 123.733  73.296  1.00  0.00           C  
ATOM   2967  O   LEU A1952      37.654 123.829  74.481  1.00  0.00           O  
ATOM   2968  CB  LEU A1952      35.645 125.201  72.216  1.00  0.00           C  
ATOM   2969  CG  LEU A1952      35.221 126.652  72.501  1.00  0.00           C  
ATOM   2970  CD1 LEU A1952      33.715 126.778  72.399  1.00  0.00           C  
ATOM   2971  CD2 LEU A1952      35.688 127.064  73.899  1.00  0.00           C  
ATOM   2972  N   PRO A1953      37.179 122.547  72.704  1.00  0.00           N  
ATOM   2973  CA  PRO A1953      37.353 121.317  73.481  1.00  0.00           C  
ATOM   2974  C   PRO A1953      38.585 121.277  74.388  1.00  0.00           C  
ATOM   2975  O   PRO A1953      38.497 120.892  75.558  1.00  0.00           O  
ATOM   2976  CB  PRO A1953      37.372 120.243  72.401  1.00  0.00           C  
ATOM   2977  CG  PRO A1953      36.400 120.782  71.406  1.00  0.00           C  
ATOM   2978  CD  PRO A1953      36.849 122.227  71.304  1.00  0.00           C  
ATOM   2979  N   GLY A1954      39.725 121.684  73.846  1.00  0.00           N  
ATOM   2980  CA  GLY A1954      40.948 121.661  74.622  1.00  0.00           C  
ATOM   2981  C   GLY A1954      40.935 122.717  75.687  1.00  0.00           C  
ATOM   2982  O   GLY A1954      41.491 122.531  76.772  1.00  0.00           O  
ATOM   2983  N   LYS A1955      40.307 123.845  75.373  1.00  0.00           N  
ATOM   2984  CA  LYS A1955      40.220 124.928  76.329  1.00  0.00           C  
ATOM   2985  C   LYS A1955      39.338 124.509  77.487  1.00  0.00           C  
ATOM   2986  O   LYS A1955      39.674 124.754  78.651  1.00  0.00           O  
ATOM   2987  CB  LYS A1955      39.691 126.180  75.650  1.00  0.00           C  
ATOM   2988  CG  LYS A1955      40.708 126.736  74.695  1.00  0.00           C  
ATOM   2989  CD  LYS A1955      40.341 128.104  74.206  1.00  0.00           C  
ATOM   2990  CE  LYS A1955      41.519 128.723  73.490  1.00  0.00           C  
ATOM   2991  NZ  LYS A1955      42.736 128.669  74.350  1.00  0.00           N  
ATOM   2992  N   LEU A1956      38.217 123.865  77.172  1.00  0.00           N  
ATOM   2993  CA  LEU A1956      37.325 123.393  78.214  1.00  0.00           C  
ATOM   2994  C   LEU A1956      38.108 122.488  79.171  1.00  0.00           C  
ATOM   2995  O   LEU A1956      37.868 122.481  80.378  1.00  0.00           O  
ATOM   2996  CB  LEU A1956      36.167 122.605  77.618  1.00  0.00           C  
ATOM   2997  CG  LEU A1956      34.884 123.285  77.161  1.00  0.00           C  
ATOM   2998  CD1 LEU A1956      34.541 124.383  78.132  1.00  0.00           C  
ATOM   2999  CD2 LEU A1956      35.051 123.798  75.768  1.00  0.00           C  
ATOM   3000  N   ASP A1957      39.042 121.722  78.621  1.00  0.00           N  
ATOM   3001  CA  ASP A1957      39.864 120.823  79.421  1.00  0.00           C  
ATOM   3002  C   ASP A1957      40.793 121.615  80.317  1.00  0.00           C  
ATOM   3003  O   ASP A1957      40.864 121.375  81.527  1.00  0.00           O  
ATOM   3004  CB  ASP A1957      40.683 119.906  78.516  1.00  0.00           C  
ATOM   3005  CG  ASP A1957      39.856 118.768  77.932  1.00  0.00           C  
ATOM   3006  OD1 ASP A1957      40.257 118.249  76.871  1.00  0.00           O  
ATOM   3007  OD2 ASP A1957      38.820 118.384  78.529  1.00  0.00           O  
ATOM   3008  N   ALA A1958      41.510 122.557  79.714  1.00  0.00           N  
ATOM   3009  CA  ALA A1958      42.430 123.414  80.453  1.00  0.00           C  
ATOM   3010  C   ALA A1958      41.666 124.077  81.594  1.00  0.00           C  
ATOM   3011  O   ALA A1958      42.206 124.279  82.689  1.00  0.00           O  
ATOM   3012  CB  ALA A1958      43.001 124.462  79.532  1.00  0.00           C  
ATOM   3013  N   PHE A1959      40.403 124.408  81.315  1.00  0.00           N  
ATOM   3014  CA  PHE A1959      39.507 125.038  82.278  1.00  0.00           C  
ATOM   3015  C   PHE A1959      39.345 124.089  83.456  1.00  0.00           C  
ATOM   3016  O   PHE A1959      39.708 124.410  84.587  1.00  0.00           O  
ATOM   3017  CB  PHE A1959      38.140 125.288  81.629  1.00  0.00           C  
ATOM   3018  CG  PHE A1959      37.260 126.250  82.390  1.00  0.00           C  
ATOM   3019  CD1 PHE A1959      37.182 127.589  82.014  1.00  0.00           C  
ATOM   3020  CD2 PHE A1959      36.495 125.816  83.469  1.00  0.00           C  
ATOM   3021  CE1 PHE A1959      36.353 128.481  82.698  1.00  0.00           C  
ATOM   3022  CE2 PHE A1959      35.662 126.702  84.157  1.00  0.00           C  
ATOM   3023  CZ  PHE A1959      35.591 128.035  83.769  1.00  0.00           C  
ATOM   3024  N   HIS A1960      38.792 122.913  83.174  1.00  0.00           N  
ATOM   3025  CA  HIS A1960      38.579 121.891  84.187  1.00  0.00           C  
ATOM   3026  C   HIS A1960      39.817 121.740  85.068  1.00  0.00           C  
ATOM   3027  O   HIS A1960      39.742 121.748  86.298  1.00  0.00           O  
ATOM   3028  CB  HIS A1960      38.284 120.553  83.520  1.00  0.00           C  
ATOM   3029  CG  HIS A1960      38.101 119.436  84.495  1.00  0.00           C  
ATOM   3030  ND1 HIS A1960      36.874 119.113  85.031  1.00  0.00           N  
ATOM   3031  CD2 HIS A1960      39.007 118.643  85.118  1.00  0.00           C  
ATOM   3032  CE1 HIS A1960      37.036 118.174  85.947  1.00  0.00           C  
ATOM   3033  NE2 HIS A1960      38.320 117.872  86.019  1.00  0.00           N  
ATOM   3034  N   GLU A1961      40.962 121.581  84.428  1.00  0.00           N  
ATOM   3035  CA  GLU A1961      42.182 121.438  85.174  1.00  0.00           C  
ATOM   3036  C   GLU A1961      42.339 122.588  86.166  1.00  0.00           C  
ATOM   3037  O   GLU A1961      42.544 122.357  87.361  1.00  0.00           O  
ATOM   3038  CB  GLU A1961      43.371 121.381  84.222  1.00  0.00           C  
ATOM   3039  CG  GLU A1961      43.449 120.093  83.427  1.00  0.00           C  
ATOM   3040  CD  GLU A1961      43.237 118.849  84.298  1.00  0.00           C  
ATOM   3041  OE1 GLU A1961      43.840 118.755  85.392  1.00  0.00           O  
ATOM   3042  OE2 GLU A1961      42.467 117.955  83.882  1.00  0.00           O  
ATOM   3043  N   GLU A1962      42.219 123.823  85.682  1.00  0.00           N  
ATOM   3044  CA  GLU A1962      42.368 124.987  86.547  1.00  0.00           C  
ATOM   3045  C   GLU A1962      41.370 124.975  87.705  1.00  0.00           C  
ATOM   3046  O   GLU A1962      41.759 125.171  88.857  1.00  0.00           O  
ATOM   3047  CB  GLU A1962      42.228 126.283  85.743  1.00  0.00           C  
ATOM   3048  CG  GLU A1962      42.392 127.544  86.592  1.00  0.00           C  
ATOM   3049  CD  GLU A1962      43.793 127.705  87.175  1.00  0.00           C  
ATOM   3050  OE1 GLU A1962      43.939 128.430  88.190  1.00  0.00           O  
ATOM   3051  OE2 GLU A1962      44.751 127.119  86.613  1.00  0.00           O  
ATOM   3052  N   LEU A1963      40.087 124.763  87.412  1.00  0.00           N  
ATOM   3053  CA  LEU A1963      39.096 124.700  88.476  1.00  0.00           C  
ATOM   3054  C   LEU A1963      39.645 123.786  89.571  1.00  0.00           C  
ATOM   3055  O   LEU A1963      39.799 124.189  90.727  1.00  0.00           O  
ATOM   3056  CB  LEU A1963      37.788 124.101  87.970  1.00  0.00           C  
ATOM   3057  CG  LEU A1963      36.651 124.971  87.454  1.00  0.00           C  
ATOM   3058  CD1 LEU A1963      35.431 124.094  87.211  1.00  0.00           C  
ATOM   3059  CD2 LEU A1963      36.300 126.031  88.471  1.00  0.00           C  
ATOM   3060  N   TYR A1964      39.947 122.549  89.185  1.00  0.00           N  
ATOM   3061  CA  TYR A1964      40.455 121.554  90.114  1.00  0.00           C  
ATOM   3062  C   TYR A1964      41.705 122.054  90.850  1.00  0.00           C  
ATOM   3063  O   TYR A1964      41.827 121.906  92.069  1.00  0.00           O  
ATOM   3064  CB  TYR A1964      40.743 120.250  89.354  1.00  0.00           C  
ATOM   3065  CG  TYR A1964      41.057 119.061  90.247  1.00  0.00           C  
ATOM   3066  CD1 TYR A1964      40.083 118.504  91.087  1.00  0.00           C  
ATOM   3067  CD2 TYR A1964      42.347 118.533  90.302  1.00  0.00           C  
ATOM   3068  CE1 TYR A1964      40.401 117.452  91.967  1.00  0.00           C  
ATOM   3069  CE2 TYR A1964      42.672 117.498  91.170  1.00  0.00           C  
ATOM   3070  CZ  TYR A1964      41.705 116.965  92.001  1.00  0.00           C  
ATOM   3071  OH  TYR A1964      42.062 115.979  92.887  1.00  0.00           O  
ATOM   3072  N   ARG A1965      42.627 122.648  90.104  1.00  0.00           N  
ATOM   3073  CA  ARG A1965      43.869 123.172  90.668  1.00  0.00           C  
ATOM   3074  C   ARG A1965      43.577 124.113  91.824  1.00  0.00           C  
ATOM   3075  O   ARG A1965      44.157 123.984  92.903  1.00  0.00           O  
ATOM   3076  CB  ARG A1965      44.646 123.936  89.598  1.00  0.00           C  
ATOM   3077  CG  ARG A1965      46.087 124.231  89.941  1.00  0.00           C  
ATOM   3078  CD  ARG A1965      46.699 125.145  88.902  1.00  0.00           C  
ATOM   3079  NE  ARG A1965      46.303 124.760  87.547  1.00  0.00           N  
ATOM   3080  CZ  ARG A1965      46.919 123.839  86.816  1.00  0.00           C  
ATOM   3081  NH1 ARG A1965      47.981 123.203  87.304  1.00  0.00           N  
ATOM   3082  NH2 ARG A1965      46.465 123.542  85.606  1.00  0.00           N  
ATOM   3083  N   ARG A1966      42.678 125.066  91.588  1.00  0.00           N  
ATOM   3084  CA  ARG A1966      42.317 126.033  92.603  1.00  0.00           C  
ATOM   3085  C   ARG A1966      41.686 125.378  93.809  1.00  0.00           C  
ATOM   3086  O   ARG A1966      42.073 125.668  94.942  1.00  0.00           O  
ATOM   3087  CB  ARG A1966      41.367 127.073  92.021  1.00  0.00           C  
ATOM   3088  CG  ARG A1966      41.935 127.747  90.792  1.00  0.00           C  
ATOM   3089  CD  ARG A1966      41.161 128.979  90.403  1.00  0.00           C  
ATOM   3090  NE  ARG A1966      41.715 129.616  89.208  1.00  0.00           N  
ATOM   3091  CZ  ARG A1966      41.214 130.721  88.667  1.00  0.00           C  
ATOM   3092  NH1 ARG A1966      40.158 131.300  89.224  1.00  0.00           N  
ATOM   3093  NH2 ARG A1966      41.757 131.242  87.580  1.00  0.00           N  
ATOM   3094  N   ALA A1967      40.720 124.497  93.578  1.00  0.00           N  
ATOM   3095  CA  ALA A1967      40.049 123.822  94.685  1.00  0.00           C  
ATOM   3096  C   ALA A1967      41.087 123.101  95.515  1.00  0.00           C  
ATOM   3097  O   ALA A1967      41.004 123.062  96.742  1.00  0.00           O  
ATOM   3098  CB  ALA A1967      39.024 122.837  94.163  1.00  0.00           C  
ATOM   3099  N   LEU A1968      42.071 122.528  94.838  1.00  0.00           N  
ATOM   3100  CA  LEU A1968      43.130 121.819  95.524  1.00  0.00           C  
ATOM   3101  C   LEU A1968      43.848 122.752  96.466  1.00  0.00           C  
ATOM   3102  O   LEU A1968      44.018 122.460  97.659  1.00  0.00           O  
ATOM   3103  CB  LEU A1968      44.133 121.286  94.521  1.00  0.00           C  
ATOM   3104  CG  LEU A1968      44.091 119.783  94.321  1.00  0.00           C  
ATOM   3105  CD1 LEU A1968      45.048 119.434  93.217  1.00  0.00           C  
ATOM   3106  CD2 LEU A1968      44.437 119.079  95.621  1.00  0.00           C  
ATOM   3107  N   ALA A1969      44.274 123.878  95.897  1.00  0.00           N  
ATOM   3108  CA  ALA A1969      45.004 124.907  96.605  1.00  0.00           C  
ATOM   3109  C   ALA A1969      44.233 125.383  97.809  1.00  0.00           C  
ATOM   3110  O   ALA A1969      44.784 125.555  98.903  1.00  0.00           O  
ATOM   3111  CB  ALA A1969      45.245 126.040  95.687  1.00  0.00           C  
ATOM   3112  N   PHE A1970      42.947 125.604  97.606  1.00  0.00           N  
ATOM   3113  CA  PHE A1970      42.126 126.071  98.696  1.00  0.00           C  
ATOM   3114  C   PHE A1970      42.223 125.060  99.829  1.00  0.00           C  
ATOM   3115  O   PHE A1970      42.598 125.396 100.954  1.00  0.00           O  
ATOM   3116  CB  PHE A1970      40.675 126.206  98.249  1.00  0.00           C  
ATOM   3117  CG  PHE A1970      39.773 126.746  99.309  1.00  0.00           C  
ATOM   3118  CD1 PHE A1970      39.650 128.115  99.504  1.00  0.00           C  
ATOM   3119  CD2 PHE A1970      39.051 125.883 100.130  1.00  0.00           C  
ATOM   3120  CE1 PHE A1970      38.821 128.615 100.497  1.00  0.00           C  
ATOM   3121  CE2 PHE A1970      38.218 126.373 101.130  1.00  0.00           C  
ATOM   3122  CZ  PHE A1970      38.102 127.741 101.314  1.00  0.00           C  
ATOM   3123  N   ARG A1971      41.905 123.809  99.517  1.00  0.00           N  
ATOM   3124  CA  ARG A1971      41.931 122.758 100.515  1.00  0.00           C  
ATOM   3125  C   ARG A1971      43.252 122.632 101.251  1.00  0.00           C  
ATOM   3126  O   ARG A1971      43.268 122.404 102.456  1.00  0.00           O  
ATOM   3127  CB  ARG A1971      41.595 121.421  99.874  1.00  0.00           C  
ATOM   3128  CG  ARG A1971      41.384 120.342 100.896  1.00  0.00           C  
ATOM   3129  CD  ARG A1971      41.144 119.012 100.238  1.00  0.00           C  
ATOM   3130  NE  ARG A1971      42.289 118.563  99.458  1.00  0.00           N  
ATOM   3131  CZ  ARG A1971      42.398 117.336  98.956  1.00  0.00           C  
ATOM   3132  NH1 ARG A1971      41.428 116.451  99.156  1.00  0.00           N  
ATOM   3133  NH2 ARG A1971      43.474 116.991  98.261  1.00  0.00           N  
ATOM   3134  N   GLU A1972      44.355 122.761 100.520  1.00  0.00           N  
ATOM   3135  CA  GLU A1972      45.686 122.647 101.109  1.00  0.00           C  
ATOM   3136  C   GLU A1972      45.861 123.780 102.091  1.00  0.00           C  
ATOM   3137  O   GLU A1972      46.331 123.586 103.205  1.00  0.00           O  
ATOM   3138  CB  GLU A1972      46.761 122.721 100.017  1.00  0.00           C  
ATOM   3139  CG  GLU A1972      48.135 122.204 100.417  1.00  0.00           C  
ATOM   3140  CD  GLU A1972      49.015 123.274 101.032  1.00  0.00           C  
ATOM   3141  OE1 GLU A1972      49.349 123.166 102.230  1.00  0.00           O  
ATOM   3142  OE2 GLU A1972      49.374 124.227 100.310  1.00  0.00           O  
ATOM   3143  N   ASP A2012      45.452 124.967 101.671  1.00  0.00           N  
ATOM   3144  CA  ASP A2012      45.554 126.146 102.507  1.00  0.00           C  
ATOM   3145  C   ASP A2012      44.583 126.069 103.680  1.00  0.00           C  
ATOM   3146  O   ASP A2012      44.662 126.866 104.597  1.00  0.00           O  
ATOM   3147  CB  ASP A2012      45.259 127.394 101.669  1.00  0.00           C  
ATOM   3148  CG  ASP A2012      45.649 128.681 102.373  1.00  0.00           C  
ATOM   3149  OD1 ASP A2012      46.868 128.943 102.510  1.00  0.00           O  
ATOM   3150  OD2 ASP A2012      44.733 129.428 102.789  1.00  0.00           O  
ATOM   3151  N   HIS A2013      43.665 125.114 103.655  1.00  0.00           N  
ATOM   3152  CA  HIS A2013      42.706 124.993 104.740  1.00  0.00           C  
ATOM   3153  C   HIS A2013      42.756 123.681 105.508  1.00  0.00           C  
ATOM   3154  O   HIS A2013      41.821 123.338 106.231  1.00  0.00           O  
ATOM   3155  CB  HIS A2013      41.307 125.247 104.212  1.00  0.00           C  
ATOM   3156  CG  HIS A2013      41.052 126.685 103.898  1.00  0.00           C  
ATOM   3157  ND1 HIS A2013      40.556 127.571 104.829  1.00  0.00           N  
ATOM   3158  CD2 HIS A2013      41.280 127.406 102.774  1.00  0.00           C  
ATOM   3159  CE1 HIS A2013      40.488 128.775 104.291  1.00  0.00           C  
ATOM   3160  NE2 HIS A2013      40.923 128.703 103.045  1.00  0.00           N  
ATOM   3161  N   THR A2014      43.854 122.948 105.346  1.00  0.00           N  
ATOM   3162  CA  THR A2014      44.061 121.696 106.060  1.00  0.00           C  
ATOM   3163  C   THR A2014      45.247 121.935 106.978  1.00  0.00           C  
ATOM   3164  O   THR A2014      46.208 122.593 106.588  1.00  0.00           O  
ATOM   3165  CB  THR A2014      44.414 120.550 105.130  1.00  0.00           C  
ATOM   3166  OG1 THR A2014      43.410 120.425 104.116  1.00  0.00           O  
ATOM   3167  CG2 THR A2014      44.489 119.257 105.930  1.00  0.00           C  
ATOM   3168  N   ARG A2015      45.192 121.389 108.185  1.00  0.00           N  
ATOM   3169  CA  ARG A2015      46.265 121.611 109.142  1.00  0.00           C  
ATOM   3170  C   ARG A2015      46.503 120.454 110.115  1.00  0.00           C  
ATOM   3171  O   ARG A2015      45.574 119.985 110.776  1.00  0.00           O  
ATOM   3172  CB  ARG A2015      45.935 122.883 109.921  1.00  0.00           C  
ATOM   3173  CG  ARG A2015      46.939 123.322 110.952  1.00  0.00           C  
ATOM   3174  CD  ARG A2015      46.442 124.608 111.568  1.00  0.00           C  
ATOM   3175  NE  ARG A2015      47.274 125.081 112.666  1.00  0.00           N  
ATOM   3176  CZ  ARG A2015      46.842 125.913 113.609  1.00  0.00           C  
ATOM   3177  NH1 ARG A2015      45.589 126.362 113.585  1.00  0.00           N  
ATOM   3178  NH2 ARG A2015      47.656 126.290 114.583  1.00  0.00           N  
ATOM   3179  N   LYS A2016      47.748 119.996 110.194  1.00  0.00           N  
ATOM   3180  CA  LYS A2016      48.107 118.932 111.125  1.00  0.00           C  
ATOM   3181  C   LYS A2016      48.162 119.558 112.508  1.00  0.00           C  
ATOM   3182  O   LYS A2016      48.881 120.529 112.704  1.00  0.00           O  
ATOM   3183  CB  LYS A2016      49.499 118.376 110.827  1.00  0.00           C  
ATOM   3184  CG  LYS A2016      49.593 117.437 109.657  1.00  0.00           C  
ATOM   3185  CD  LYS A2016      50.916 116.679 109.689  1.00  0.00           C  
ATOM   3186  CE  LYS A2016      50.890 115.484 108.731  1.00  0.00           C  
ATOM   3187  NZ  LYS A2016      52.011 114.518 108.955  1.00  0.00           N  
ATOM   3188  N   VAL A2017      47.416 119.029 113.469  1.00  0.00           N  
ATOM   3189  CA  VAL A2017      47.481 119.583 114.813  1.00  0.00           C  
ATOM   3190  C   VAL A2017      47.991 118.536 115.785  1.00  0.00           C  
ATOM   3191  O   VAL A2017      47.770 117.337 115.596  1.00  0.00           O  
ATOM   3192  CB  VAL A2017      46.118 120.102 115.300  1.00  0.00           C  
ATOM   3193  CG1 VAL A2017      45.697 121.287 114.457  1.00  0.00           C  
ATOM   3194  CG2 VAL A2017      45.080 119.007 115.239  1.00  0.00           C  
ATOM   3195  N   ASP A2018      48.694 118.990 116.816  1.00  0.00           N  
ATOM   3196  CA  ASP A2018      49.237 118.090 117.821  1.00  0.00           C  
ATOM   3197  C   ASP A2018      48.745 118.491 119.197  1.00  0.00           C  
ATOM   3198  O   ASP A2018      49.039 117.826 120.187  1.00  0.00           O  
ATOM   3199  CB  ASP A2018      50.755 118.113 117.782  1.00  0.00           C  
ATOM   3200  CG  ASP A2018      51.306 117.439 116.553  1.00  0.00           C  
ATOM   3201  OD1 ASP A2018      51.216 116.199 116.474  1.00  0.00           O  
ATOM   3202  OD2 ASP A2018      51.820 118.141 115.658  1.00  0.00           O  
ATOM   3203  N   THR A2019      47.986 119.579 119.248  1.00  0.00           N  
ATOM   3204  CA  THR A2019      47.433 120.067 120.501  1.00  0.00           C  
ATOM   3205  C   THR A2019      45.982 120.454 120.299  1.00  0.00           C  
ATOM   3206  O   THR A2019      45.605 120.925 119.232  1.00  0.00           O  
ATOM   3207  CB  THR A2019      48.200 121.290 121.034  1.00  0.00           C  
ATOM   3208  OG1 THR A2019      47.411 121.929 122.044  1.00  0.00           O  
ATOM   3209  CG2 THR A2019      48.496 122.282 119.917  1.00  0.00           C  
ATOM   3210  N   TYR A2020      45.171 120.265 121.328  1.00  0.00           N  
ATOM   3211  CA  TYR A2020      43.754 120.570 121.241  1.00  0.00           C  
ATOM   3212  C   TYR A2020      43.468 122.053 121.019  1.00  0.00           C  
ATOM   3213  O   TYR A2020      42.347 122.428 120.675  1.00  0.00           O  
ATOM   3214  CB  TYR A2020      43.045 120.082 122.507  1.00  0.00           C  
ATOM   3215  CG  TYR A2020      41.548 119.954 122.365  1.00  0.00           C  
ATOM   3216  CD1 TYR A2020      40.985 119.243 121.303  1.00  0.00           C  
ATOM   3217  CD2 TYR A2020      40.689 120.538 123.291  1.00  0.00           C  
ATOM   3218  CE1 TYR A2020      39.594 119.122 121.169  1.00  0.00           C  
ATOM   3219  CE2 TYR A2020      39.303 120.422 123.171  1.00  0.00           C  
ATOM   3220  CZ  TYR A2020      38.762 119.716 122.110  1.00  0.00           C  
ATOM   3221  OH  TYR A2020      37.394 119.623 121.983  1.00  0.00           O  
ATOM   3222  N   GLU A2027      44.473 122.901 121.220  1.00  0.00           N  
ATOM   3223  CA  GLU A2027      44.276 124.337 121.023  1.00  0.00           C  
ATOM   3224  C   GLU A2027      44.392 124.612 119.528  1.00  0.00           C  
ATOM   3225  O   GLU A2027      43.567 125.318 118.944  1.00  0.00           O  
ATOM   3226  CB  GLU A2027      45.332 125.145 121.782  1.00  0.00           C  
ATOM   3227  CG  GLU A2027      44.891 126.566 122.125  1.00  0.00           C  
ATOM   3228  CD  GLU A2027      46.052 127.465 122.525  1.00  0.00           C  
ATOM   3229  OE1 GLU A2027      45.805 128.520 123.152  1.00  0.00           O  
ATOM   3230  OE2 GLU A2027      47.209 127.120 122.200  1.00  0.00           O  
ATOM   3231  N   ALA A2028      45.430 124.038 118.923  1.00  0.00           N  
ATOM   3232  CA  ALA A2028      45.669 124.173 117.494  1.00  0.00           C  
ATOM   3233  C   ALA A2028      44.465 123.587 116.768  1.00  0.00           C  
ATOM   3234  O   ALA A2028      44.010 124.117 115.757  1.00  0.00           O  
ATOM   3235  CB  ALA A2028      46.935 123.418 117.103  1.00  0.00           C  
ATOM   3236  N   PHE A2029      43.956 122.482 117.301  1.00  0.00           N  
ATOM   3237  CA  PHE A2029      42.803 121.803 116.735  1.00  0.00           C  
ATOM   3238  C   PHE A2029      41.620 122.766 116.655  1.00  0.00           C  
ATOM   3239  O   PHE A2029      41.080 123.005 115.575  1.00  0.00           O  
ATOM   3240  CB  PHE A2029      42.465 120.583 117.599  1.00  0.00           C  
ATOM   3241  CG  PHE A2029      41.175 119.895 117.230  1.00  0.00           C  
ATOM   3242  CD1 PHE A2029      39.949 120.396 117.667  1.00  0.00           C  
ATOM   3243  CD2 PHE A2029      41.189 118.722 116.482  1.00  0.00           C  
ATOM   3244  CE1 PHE A2029      38.767 119.734 117.370  1.00  0.00           C  
ATOM   3245  CE2 PHE A2029      40.012 118.061 116.184  1.00  0.00           C  
ATOM   3246  CZ  PHE A2029      38.799 118.565 116.630  1.00  0.00           C  
ATOM   3247  N   LYS A2030      41.229 123.324 117.794  1.00  0.00           N  
ATOM   3248  CA  LYS A2030      40.113 124.261 117.830  1.00  0.00           C  
ATOM   3249  C   LYS A2030      40.312 125.397 116.829  1.00  0.00           C  
ATOM   3250  O   LYS A2030      39.348 125.895 116.245  1.00  0.00           O  
ATOM   3251  CB  LYS A2030      39.943 124.848 119.232  1.00  0.00           C  
ATOM   3252  CG  LYS A2030      39.563 123.843 120.317  1.00  0.00           C  
ATOM   3253  CD  LYS A2030      39.079 124.566 121.575  1.00  0.00           C  
ATOM   3254  CE  LYS A2030      38.842 123.614 122.733  1.00  0.00           C  
ATOM   3255  NZ  LYS A2030      38.205 124.286 123.914  1.00  0.00           N  
ATOM   3256  N   GLU A2031      41.562 125.810 116.640  1.00  0.00           N  
ATOM   3257  CA  GLU A2031      41.866 126.882 115.696  1.00  0.00           C  
ATOM   3258  C   GLU A2031      41.647 126.415 114.267  1.00  0.00           C  
ATOM   3259  O   GLU A2031      40.968 127.083 113.489  1.00  0.00           O  
ATOM   3260  CB  GLU A2031      43.316 127.348 115.839  1.00  0.00           C  
ATOM   3261  CG  GLU A2031      43.612 128.087 117.124  1.00  0.00           C  
ATOM   3262  CD  GLU A2031      45.092 128.393 117.294  1.00  0.00           C  
ATOM   3263  OE1 GLU A2031      45.474 128.853 118.394  1.00  0.00           O  
ATOM   3264  OE2 GLU A2031      45.868 128.175 116.331  1.00  0.00           O  
ATOM   3265  N   ALA A2032      42.224 125.262 113.934  1.00  0.00           N  
ATOM   3266  CA  ALA A2032      42.134 124.685 112.597  1.00  0.00           C  
ATOM   3267  C   ALA A2032      40.732 124.277 112.135  1.00  0.00           C  
ATOM   3268  O   ALA A2032      40.457 124.263 110.938  1.00  0.00           O  
ATOM   3269  CB  ALA A2032      43.077 123.498 112.495  1.00  0.00           C  
ATOM   3270  N   VAL A2033      39.847 123.946 113.068  1.00  0.00           N  
ATOM   3271  CA  VAL A2033      38.497 123.542 112.695  1.00  0.00           C  
ATOM   3272  C   VAL A2033      37.586 124.745 112.501  1.00  0.00           C  
ATOM   3273  O   VAL A2033      36.359 124.622 112.464  1.00  0.00           O  
ATOM   3274  CB  VAL A2033      37.880 122.594 113.748  1.00  0.00           C  
ATOM   3275  CG1 VAL A2033      38.811 121.419 113.984  1.00  0.00           C  
ATOM   3276  CG2 VAL A2033      37.602 123.339 115.035  1.00  0.00           C  
ATOM   3277  N   GLN A2034      38.201 125.913 112.385  1.00  0.00           N  
ATOM   3278  CA  GLN A2034      37.467 127.155 112.178  1.00  0.00           C  
ATOM   3279  C   GLN A2034      37.793 127.560 110.758  1.00  0.00           C  
ATOM   3280  O   GLN A2034      37.071 128.326 110.131  1.00  0.00           O  
ATOM   3281  CB  GLN A2034      37.974 128.245 113.122  1.00  0.00           C  
ATOM   3282  CG  GLN A2034      38.051 127.851 114.577  1.00  0.00           C  
ATOM   3283  CD  GLN A2034      36.699 127.550 115.162  1.00  0.00           C  
ATOM   3284  OE1 GLN A2034      35.777 128.356 115.058  1.00  0.00           O  
ATOM   3285  NE2 GLN A2034      36.569 126.385 115.791  1.00  0.00           N  
ATOM   3286  N   GLU A2036      38.908 127.025 110.272  1.00  0.00           N  
ATOM   3287  CA  GLU A2036      39.411 127.298 108.942  1.00  0.00           C  
ATOM   3288  C   GLU A2036      39.048 126.189 107.961  1.00  0.00           C  
ATOM   3289  O   GLU A2036      38.691 126.458 106.817  1.00  0.00           O  
ATOM   3290  CB  GLU A2036      40.928 127.453 109.003  1.00  0.00           C  
ATOM   3291  CG  GLU A2036      41.396 128.606 109.864  1.00  0.00           C  
ATOM   3292  CD  GLU A2036      41.076 129.954 109.246  1.00  0.00           C  
ATOM   3293  OE1 GLU A2036      41.569 130.222 108.125  1.00  0.00           O  
ATOM   3294  OE2 GLU A2036      40.337 130.746 109.877  1.00  0.00           O  
ATOM   3295  N   GLY A2037      39.150 124.942 108.407  1.00  0.00           N  
ATOM   3296  CA  GLY A2037      38.822 123.829 107.536  1.00  0.00           C  
ATOM   3297  C   GLY A2037      39.092 122.458 108.130  1.00  0.00           C  
ATOM   3298  O   GLY A2037      38.492 122.065 109.132  1.00  0.00           O  
ATOM   3299  N   PHE A2038      40.001 121.728 107.495  1.00  0.00           N  
ATOM   3300  CA  PHE A2038      40.371 120.389 107.927  1.00  0.00           C  
ATOM   3301  C   PHE A2038      41.399 120.392 109.047  1.00  0.00           C  
ATOM   3302  O   PHE A2038      42.368 121.155 109.022  1.00  0.00           O  
ATOM   3303  CB  PHE A2038      40.933 119.592 106.743  1.00  0.00           C  
ATOM   3304  CG  PHE A2038      39.883 118.986 105.862  1.00  0.00           C  
ATOM   3305  CD1 PHE A2038      40.114 118.817 104.505  1.00  0.00           C  
ATOM   3306  CD2 PHE A2038      38.669 118.563 106.389  1.00  0.00           C  
ATOM   3307  CE1 PHE A2038      39.156 118.241 103.682  1.00  0.00           C  
ATOM   3308  CE2 PHE A2038      37.705 117.984 105.571  1.00  0.00           C  
ATOM   3309  CZ  PHE A2038      37.953 117.824 104.216  1.00  0.00           C  
ATOM   3310  N   ALA A2039      41.179 119.517 110.022  1.00  0.00           N  
ATOM   3311  CA  ALA A2039      42.079 119.356 111.154  1.00  0.00           C  
ATOM   3312  C   ALA A2039      42.539 117.902 111.160  1.00  0.00           C  
ATOM   3313  O   ALA A2039      41.726 116.990 111.303  1.00  0.00           O  
ATOM   3314  CB  ALA A2039      41.353 119.683 112.443  1.00  0.00           C  
ATOM   3315  N   LEU A2041      43.836 117.686 110.981  1.00  0.00           N  
ATOM   3316  CA  LEU A2041      44.399 116.336 110.972  1.00  0.00           C  
ATOM   3317  C   LEU A2041      44.954 115.974 112.342  1.00  0.00           C  
ATOM   3318  O   LEU A2041      46.150 116.110 112.594  1.00  0.00           O  
ATOM   3319  CB  LEU A2041      45.510 116.241 109.930  1.00  0.00           C  
ATOM   3320  CG  LEU A2041      45.059 116.001 108.491  1.00  0.00           C  
ATOM   3321  CD1 LEU A2041      43.718 116.652 108.235  1.00  0.00           C  
ATOM   3322  CD2 LEU A2041      46.133 116.515 107.552  1.00  0.00           C  
ATOM   3323  N   ALA A2042      44.072 115.501 113.217  1.00  0.00           N  
ATOM   3324  CA  ALA A2042      44.442 115.130 114.575  1.00  0.00           C  
ATOM   3325  C   ALA A2042      44.530 113.619 114.812  1.00  0.00           C  
ATOM   3326  O   ALA A2042      44.102 112.823 113.982  1.00  0.00           O  
ATOM   3327  CB  ALA A2042      43.445 115.761 115.561  1.00  0.00           C  
ATOM   3328  N   PHE A2043      45.145 113.251 115.938  1.00  0.00           N  
ATOM   3329  CA  PHE A2043      45.280 111.859 116.368  1.00  0.00           C  
ATOM   3330  C   PHE A2043      44.078 111.627 117.272  1.00  0.00           C  
ATOM   3331  O   PHE A2043      43.627 112.554 117.949  1.00  0.00           O  
ATOM   3332  CB  PHE A2043      46.544 111.648 117.216  1.00  0.00           C  
ATOM   3333  CG  PHE A2043      47.800 111.455 116.418  1.00  0.00           C  
ATOM   3334  CD1 PHE A2043      47.936 110.377 115.553  1.00  0.00           C  
ATOM   3335  CD2 PHE A2043      48.853 112.348 116.535  1.00  0.00           C  
ATOM   3336  CE1 PHE A2043      49.114 110.185 114.805  1.00  0.00           C  
ATOM   3337  CE2 PHE A2043      50.030 112.168 115.795  1.00  0.00           C  
ATOM   3338  CZ  PHE A2043      50.158 111.079 114.926  1.00  0.00           C  
ATOM   3339  N   HIS A2044      43.544 110.409 117.284  1.00  0.00           N  
ATOM   3340  CA  HIS A2044      42.425 110.136 118.173  1.00  0.00           C  
ATOM   3341  C   HIS A2044      42.564 108.785 118.854  1.00  0.00           C  
ATOM   3342  O   HIS A2044      43.269 107.894 118.369  1.00  0.00           O  
ATOM   3343  CB  HIS A2044      41.095 110.223 117.439  1.00  0.00           C  
ATOM   3344  CG  HIS A2044      39.920 110.337 118.359  1.00  0.00           C  
ATOM   3345  ND1 HIS A2044      39.214 109.242 118.806  1.00  0.00           N  
ATOM   3346  CD2 HIS A2044      39.345 111.417 118.942  1.00  0.00           C  
ATOM   3347  CE1 HIS A2044      38.252 109.641 119.621  1.00  0.00           C  
ATOM   3348  NE2 HIS A2044      38.309 110.957 119.722  1.00  0.00           N  
ATOM   3349  N   CYS A2045      41.903 108.651 120.002  1.00  0.00           N  
ATOM   3350  CA  CYS A2045      41.953 107.417 120.777  1.00  0.00           C  
ATOM   3351  C   CYS A2045      41.173 106.289 120.102  1.00  0.00           C  
ATOM   3352  O   CYS A2045      41.554 105.121 120.184  1.00  0.00           O  
ATOM   3353  CB  CYS A2045      41.415 107.673 122.189  1.00  0.00           C  
ATOM   3354  SG  CYS A2045      39.780 108.477 122.258  1.00  0.00           S  
ATOM   3355  N   GLY A2046      40.094 106.648 119.417  1.00  0.00           N  
ATOM   3356  CA  GLY A2046      39.296 105.653 118.737  1.00  0.00           C  
ATOM   3357  C   GLY A2046      38.033 105.396 119.523  1.00  0.00           C  
ATOM   3358  O   GLY A2046      37.221 104.559 119.145  1.00  0.00           O  
ATOM   3359  N   ASP A2047      37.860 106.137 120.607  1.00  0.00           N  
ATOM   3360  CA  ASP A2047      36.703 105.981 121.481  1.00  0.00           C  
ATOM   3361  C   ASP A2047      35.523 106.893 121.138  1.00  0.00           C  
ATOM   3362  O   ASP A2047      35.669 108.105 121.082  1.00  0.00           O  
ATOM   3363  CB  ASP A2047      37.166 106.222 122.928  1.00  0.00           C  
ATOM   3364  CG  ASP A2047      36.030 106.225 123.934  1.00  0.00           C  
ATOM   3365  OD1 ASP A2047      36.326 106.358 125.136  1.00  0.00           O  
ATOM   3366  OD2 ASP A2047      34.853 106.101 123.546  1.00  0.00           O  
ATOM   3367  N   LYS A2048      34.350 106.304 120.931  1.00  0.00           N  
ATOM   3368  CA  LYS A2048      33.148 107.075 120.617  1.00  0.00           C  
ATOM   3369  C   LYS A2048      32.853 108.148 121.652  1.00  0.00           C  
ATOM   3370  O   LYS A2048      32.284 109.190 121.331  1.00  0.00           O  
ATOM   3371  CB  LYS A2048      31.912 106.178 120.556  1.00  0.00           C  
ATOM   3372  CG  LYS A2048      31.902 105.130 119.479  1.00  0.00           C  
ATOM   3373  CD  LYS A2048      30.538 104.465 119.440  1.00  0.00           C  
ATOM   3374  CE  LYS A2048      30.535 103.258 118.522  1.00  0.00           C  
ATOM   3375  NZ  LYS A2048      29.188 102.624 118.466  1.00  0.00           N  
ATOM   3376  N   ALA A2052      33.211 107.866 122.900  1.00  0.00           N  
ATOM   3377  CA  ALA A2052      32.967 108.780 124.012  1.00  0.00           C  
ATOM   3378  C   ALA A2052      33.726 110.077 123.803  1.00  0.00           C  
ATOM   3379  O   ALA A2052      33.157 111.170 123.861  1.00  0.00           O  
ATOM   3380  CB  ALA A2052      33.395 108.128 125.325  1.00  0.00           C  
ATOM   3381  N   CYS A2053      35.021 109.941 123.556  1.00  0.00           N  
ATOM   3382  CA  CYS A2053      35.865 111.095 123.338  1.00  0.00           C  
ATOM   3383  C   CYS A2053      35.335 111.859 122.125  1.00  0.00           C  
ATOM   3384  O   CYS A2053      35.094 113.067 122.187  1.00  0.00           O  
ATOM   3385  CB  CYS A2053      37.297 110.633 123.093  1.00  0.00           C  
ATOM   3386  SG  CYS A2053      38.534 111.919 123.423  1.00  0.00           S  
ATOM   3387  N   GLU A2054      35.143 111.136 121.027  1.00  0.00           N  
ATOM   3388  CA  GLU A2054      34.639 111.717 119.793  1.00  0.00           C  
ATOM   3389  C   GLU A2054      33.370 112.535 120.042  1.00  0.00           C  
ATOM   3390  O   GLU A2054      33.262 113.676 119.590  1.00  0.00           O  
ATOM   3391  CB  GLU A2054      34.353 110.610 118.774  1.00  0.00           C  
ATOM   3392  CG  GLU A2054      34.430 111.091 117.345  1.00  0.00           C  
ATOM   3393  CD  GLU A2054      34.297 109.980 116.325  1.00  0.00           C  
ATOM   3394  OE1 GLU A2054      34.913 108.910 116.517  1.00  0.00           O  
ATOM   3395  OE2 GLU A2054      33.590 110.193 115.316  1.00  0.00           O  
ATOM   3396  N   ARG A2055      32.409 111.963 120.760  1.00  0.00           N  
ATOM   3397  CA  ARG A2055      31.178 112.695 121.028  1.00  0.00           C  
ATOM   3398  C   ARG A2055      31.476 113.924 121.874  1.00  0.00           C  
ATOM   3399  O   ARG A2055      30.736 114.909 121.837  1.00  0.00           O  
ATOM   3400  CB  ARG A2055      30.137 111.810 121.731  1.00  0.00           C  
ATOM   3401  CG  ARG A2055      29.548 110.719 120.854  1.00  0.00           C  
ATOM   3402  CD  ARG A2055      28.171 110.307 121.348  1.00  0.00           C  
ATOM   3403  NE  ARG A2055      27.242 111.434 121.352  1.00  0.00           N  
ATOM   3404  CZ  ARG A2055      25.961 111.350 121.695  1.00  0.00           C  
ATOM   3405  NH1 ARG A2055      25.446 110.185 122.067  1.00  0.00           N  
ATOM   3406  NH2 ARG A2055      25.193 112.431 121.669  1.00  0.00           N  
ATOM   3407  N   LEU A2056      32.563 113.871 122.636  1.00  0.00           N  
ATOM   3408  CA  LEU A2056      32.946 115.002 123.471  1.00  0.00           C  
ATOM   3409  C   LEU A2056      33.474 116.103 122.556  1.00  0.00           C  
ATOM   3410  O   LEU A2056      32.965 117.227 122.566  1.00  0.00           O  
ATOM   3411  CB  LEU A2056      34.030 114.582 124.469  1.00  0.00           C  
ATOM   3412  CG  LEU A2056      34.498 115.609 125.512  1.00  0.00           C  
ATOM   3413  CD1 LEU A2056      33.351 115.916 126.475  1.00  0.00           C  
ATOM   3414  CD2 LEU A2056      35.721 115.065 126.265  1.00  0.00           C  
ATOM   3415  N   ILE A2057      34.484 115.763 121.754  1.00  0.00           N  
ATOM   3416  CA  ILE A2057      35.082 116.712 120.824  1.00  0.00           C  
ATOM   3417  C   ILE A2057      34.010 117.425 120.022  1.00  0.00           C  
ATOM   3418  O   ILE A2057      34.165 118.584 119.655  1.00  0.00           O  
ATOM   3419  CB  ILE A2057      36.039 116.018 119.832  1.00  0.00           C  
ATOM   3420  CG1 ILE A2057      37.308 115.570 120.559  1.00  0.00           C  
ATOM   3421  CG2 ILE A2057      36.380 116.964 118.679  1.00  0.00           C  
ATOM   3422  CD1 ILE A2057      38.321 114.849 119.673  1.00  0.00           C  
ATOM   3423  N   GLN A2062      32.914 116.736 119.748  1.00  0.00           N  
ATOM   3424  CA  GLN A2062      31.852 117.356 118.979  1.00  0.00           C  
ATOM   3425  C   GLN A2062      31.018 118.278 119.854  1.00  0.00           C  
ATOM   3426  O   GLN A2062      30.554 119.317 119.399  1.00  0.00           O  
ATOM   3427  CB  GLN A2062      30.949 116.296 118.351  1.00  0.00           C  
ATOM   3428  CG  GLN A2062      30.204 116.794 117.123  1.00  0.00           C  
ATOM   3429  CD  GLN A2062      29.044 115.901 116.748  1.00  0.00           C  
ATOM   3430  OE1 GLN A2062      29.091 114.688 116.965  1.00  0.00           O  
ATOM   3431  NE2 GLN A2062      27.998 116.491 116.170  1.00  0.00           N  
ATOM   3432  N   GLU A2063      30.819 117.905 121.111  1.00  0.00           N  
ATOM   3433  CA  GLU A2063      30.020 118.742 121.996  1.00  0.00           C  
ATOM   3434  C   GLU A2063      30.758 120.053 122.255  1.00  0.00           C  
ATOM   3435  O   GLU A2063      30.160 121.131 122.287  1.00  0.00           O  
ATOM   3436  CB  GLU A2063      29.738 118.006 123.309  1.00  0.00           C  
ATOM   3437  CG  GLU A2063      28.802 116.819 123.155  1.00  0.00           C  
ATOM   3438  CD  GLU A2063      28.589 116.073 124.456  1.00  0.00           C  
ATOM   3439  OE1 GLU A2063      28.157 116.709 125.440  1.00  0.00           O  
ATOM   3440  OE2 GLU A2063      28.852 114.853 124.495  1.00  0.00           O  
ATOM   3441  N   GLU A2064      32.071 119.946 122.411  1.00  0.00           N  
ATOM   3442  CA  GLU A2064      32.913 121.098 122.660  1.00  0.00           C  
ATOM   3443  C   GLU A2064      33.098 121.937 121.397  1.00  0.00           C  
ATOM   3444  O   GLU A2064      32.449 122.972 121.240  1.00  0.00           O  
ATOM   3445  CB  GLU A2064      34.265 120.621 123.189  1.00  0.00           C  
ATOM   3446  CG  GLU A2064      34.144 119.805 124.472  1.00  0.00           C  
ATOM   3447  CD  GLU A2064      35.453 119.172 124.884  1.00  0.00           C  
ATOM   3448  OE1 GLU A2064      35.501 118.562 125.976  1.00  0.00           O  
ATOM   3449  OE2 GLU A2064      36.431 119.283 124.115  1.00  0.00           O  
ATOM   3450  N   THR A2065      33.961 121.470 120.495  1.00  0.00           N  
ATOM   3451  CA  THR A2065      34.255 122.174 119.243  1.00  0.00           C  
ATOM   3452  C   THR A2065      33.199 122.091 118.140  1.00  0.00           C  
ATOM   3453  O   THR A2065      33.283 122.822 117.158  1.00  0.00           O  
ATOM   3454  CB  THR A2065      35.576 121.679 118.617  1.00  0.00           C  
ATOM   3455  OG1 THR A2065      35.380 120.387 118.033  1.00  0.00           O  
ATOM   3456  CG2 THR A2065      36.662 121.588 119.666  1.00  0.00           C  
ATOM   3457  N   THR A2075      32.216 121.211 118.305  1.00  0.00           N  
ATOM   3458  CA  THR A2075      31.143 120.982 117.319  1.00  0.00           C  
ATOM   3459  C   THR A2075      31.688 120.344 116.047  1.00  0.00           C  
ATOM   3460  O   THR A2075      30.973 120.220 115.055  1.00  0.00           O  
ATOM   3461  CB  THR A2075      30.399 122.262 116.890  1.00  0.00           C  
ATOM   3462  OG1 THR A2075      31.040 122.816 115.733  1.00  0.00           O  
ATOM   3463  CG2 THR A2075      30.381 123.281 118.017  1.00  0.00           C  
ATOM   3464  N   ALA A2076      32.961 119.957 116.081  1.00  0.00           N  
ATOM   3465  CA  ALA A2076      33.590 119.311 114.943  1.00  0.00           C  
ATOM   3466  C   ALA A2076      33.307 117.818 115.027  1.00  0.00           C  
ATOM   3467  O   ALA A2076      33.071 117.270 116.110  1.00  0.00           O  
ATOM   3468  CB  ALA A2076      35.096 119.558 114.951  1.00  0.00           C  
ATOM   3469  N   THR A2077      33.311 117.167 113.870  1.00  0.00           N  
ATOM   3470  CA  THR A2077      33.073 115.739 113.807  1.00  0.00           C  
ATOM   3471  C   THR A2077      34.182 115.110 113.020  1.00  0.00           C  
ATOM   3472  O   THR A2077      35.073 115.771 112.491  1.00  0.00           O  
ATOM   3473  CB  THR A2077      31.768 115.372 113.083  1.00  0.00           C  
ATOM   3474  OG1 THR A2077      31.799 115.913 111.760  1.00  0.00           O  
ATOM   3475  CG2 THR A2077      30.561 115.900 113.826  1.00  0.00           C  
ATOM   3476  N   THR A2078      34.095 113.799 112.948  1.00  0.00           N  
ATOM   3477  CA  THR A2078      35.054 113.006 112.234  1.00  0.00           C  
ATOM   3478  C   THR A2078      34.577 112.944 110.800  1.00  0.00           C  
ATOM   3479  O   THR A2078      33.402 112.669 110.534  1.00  0.00           O  
ATOM   3480  CB  THR A2078      35.126 111.604 112.864  1.00  0.00           C  
ATOM   3481  OG1 THR A2078      36.351 111.491 113.595  1.00  0.00           O  
ATOM   3482  CG2 THR A2078      35.027 110.500 111.803  1.00  0.00           C  
ATOM   3483  N   ARG A2079      35.474 113.230 109.870  1.00  0.00           N  
ATOM   3484  CA  ARG A2079      35.100 113.184 108.472  1.00  0.00           C  
ATOM   3485  C   ARG A2079      35.437 111.812 107.939  1.00  0.00           C  
ATOM   3486  O   ARG A2079      34.610 111.171 107.297  1.00  0.00           O  
ATOM   3487  CB  ARG A2079      35.819 114.277 107.687  1.00  0.00           C  
ATOM   3488  CG  ARG A2079      35.489 115.679 108.173  1.00  0.00           C  
ATOM   3489  CD  ARG A2079      34.025 115.788 108.567  1.00  0.00           C  
ATOM   3490  NE  ARG A2079      33.166 115.225 107.535  1.00  0.00           N  
ATOM   3491  CZ  ARG A2079      31.876 114.953 107.694  1.00  0.00           C  
ATOM   3492  NH1 ARG A2079      31.281 115.195 108.855  1.00  0.00           N  
ATOM   3493  NH2 ARG A2079      31.185 114.420 106.689  1.00  0.00           N  
ATOM   3494  N   CYS A2080      36.649 111.355 108.224  1.00  0.00           N  
ATOM   3495  CA  CYS A2080      37.065 110.031 107.798  1.00  0.00           C  
ATOM   3496  C   CYS A2080      38.497 109.715 108.198  1.00  0.00           C  
ATOM   3497  O   CYS A2080      39.278 110.603 108.547  1.00  0.00           O  
ATOM   3498  CB  CYS A2080      36.944 109.895 106.284  1.00  0.00           C  
ATOM   3499  SG  CYS A2080      38.303 110.657 105.371  1.00  0.00           S  
ATOM   3500  N   VAL A2081      38.827 108.430 108.157  1.00  0.00           N  
ATOM   3501  CA  VAL A2081      40.170 107.970 108.462  1.00  0.00           C  
ATOM   3502  C   VAL A2081      40.724 107.667 107.080  1.00  0.00           C  
ATOM   3503  O   VAL A2081      40.560 106.574 106.559  1.00  0.00           O  
ATOM   3504  CB  VAL A2081      40.141 106.694 109.329  1.00  0.00           C  
ATOM   3505  CG1 VAL A2081      41.559 106.261 109.655  1.00  0.00           C  
ATOM   3506  CG2 VAL A2081      39.349 106.951 110.614  1.00  0.00           C  
ATOM   3507  N   PRO A2082      41.399 108.640 106.467  1.00  0.00           N  
ATOM   3508  CA  PRO A2082      41.975 108.502 105.126  1.00  0.00           C  
ATOM   3509  C   PRO A2082      42.733 107.225 104.786  1.00  0.00           C  
ATOM   3510  O   PRO A2082      43.546 106.745 105.562  1.00  0.00           O  
ATOM   3511  CB  PRO A2082      42.839 109.757 104.991  1.00  0.00           C  
ATOM   3512  CG  PRO A2082      43.207 110.077 106.397  1.00  0.00           C  
ATOM   3513  CD  PRO A2082      41.918 109.844 107.136  1.00  0.00           C  
ATOM   3514  N   PHE A2083      42.451 106.688 103.601  1.00  0.00           N  
ATOM   3515  CA  PHE A2083      43.093 105.468 103.109  1.00  0.00           C  
ATOM   3516  C   PHE A2083      44.573 105.702 102.814  1.00  0.00           C  
ATOM   3517  O   PHE A2083      45.427 104.922 103.217  1.00  0.00           O  
ATOM   3518  CB  PHE A2083      42.427 104.989 101.810  1.00  0.00           C  
ATOM   3519  CG  PHE A2083      41.011 104.514 101.973  1.00  0.00           C  
ATOM   3520  CD1 PHE A2083      40.061 104.794 100.992  1.00  0.00           C  
ATOM   3521  CD2 PHE A2083      40.626 103.766 103.079  1.00  0.00           C  
ATOM   3522  CE1 PHE A2083      38.748 104.337 101.109  1.00  0.00           C  
ATOM   3523  CE2 PHE A2083      39.310 103.301 103.206  1.00  0.00           C  
ATOM   3524  CZ  PHE A2083      38.372 103.588 102.218  1.00  0.00           C  
ATOM   3525  N   GLU A2084      44.868 106.776 102.091  1.00  0.00           N  
ATOM   3526  CA  GLU A2084      46.243 107.078 101.720  1.00  0.00           C  
ATOM   3527  C   GLU A2084      47.000 107.990 102.685  1.00  0.00           C  
ATOM   3528  O   GLU A2084      47.999 108.592 102.305  1.00  0.00           O  
ATOM   3529  CB  GLU A2084      46.282 107.687 100.312  1.00  0.00           C  
ATOM   3530  CG  GLU A2084      47.058 106.861  99.301  1.00  0.00           C  
ATOM   3531  CD  GLU A2084      46.278 105.659  98.805  1.00  0.00           C  
ATOM   3532  OE1 GLU A2084      46.905 104.723  98.263  1.00  0.00           O  
ATOM   3533  OE2 GLU A2084      45.036 105.658  98.945  1.00  0.00           O  
ATOM   3534  N   ALA A2090      46.542 108.099 103.925  1.00  0.00           N  
ATOM   3535  CA  ALA A2090      47.234 108.938 104.897  1.00  0.00           C  
ATOM   3536  C   ALA A2090      48.604 108.331 105.233  1.00  0.00           C  
ATOM   3537  O   ALA A2090      48.818 107.129 105.041  1.00  0.00           O  
ATOM   3538  CB  ALA A2090      46.397 109.061 106.156  1.00  0.00           C  
ATOM   3539  N   GLU A2092      49.530 109.155 105.730  1.00  0.00           N  
ATOM   3540  CA  GLU A2092      50.865 108.671 106.097  1.00  0.00           C  
ATOM   3541  C   GLU A2092      50.831 108.056 107.488  1.00  0.00           C  
ATOM   3542  O   GLU A2092      50.263 108.637 108.419  1.00  0.00           O  
ATOM   3543  CB  GLU A2092      51.895 109.803 106.100  1.00  0.00           C  
ATOM   3544  CG  GLU A2092      53.298 109.328 106.464  1.00  0.00           C  
ATOM   3545  CD  GLU A2092      54.264 110.466 106.724  1.00  0.00           C  
ATOM   3546  OE1 GLU A2092      55.446 110.185 107.015  1.00  0.00           O  
ATOM   3547  OE2 GLU A2092      53.845 111.639 106.643  1.00  0.00           O  
ATOM   3548  N   PRO A2093      51.452 106.872 107.644  1.00  0.00           N  
ATOM   3549  CA  PRO A2093      51.558 106.083 108.879  1.00  0.00           C  
ATOM   3550  C   PRO A2093      52.072 106.912 110.051  1.00  0.00           C  
ATOM   3551  O   PRO A2093      53.194 107.411 110.005  1.00  0.00           O  
ATOM   3552  CB  PRO A2093      52.537 104.984 108.489  1.00  0.00           C  
ATOM   3553  CG  PRO A2093      52.203 104.755 107.057  1.00  0.00           C  
ATOM   3554  CD  PRO A2093      52.106 106.167 106.528  1.00  0.00           C  
ATOM   3555  N   GLU A2094      51.257 107.048 111.096  1.00  0.00           N  
ATOM   3556  CA  GLU A2094      51.631 107.835 112.271  1.00  0.00           C  
ATOM   3557  C   GLU A2094      51.032 107.362 113.587  1.00  0.00           C  
ATOM   3558  O   GLU A2094      49.849 107.016 113.677  1.00  0.00           O  
ATOM   3559  CB  GLU A2094      51.240 109.306 112.086  1.00  0.00           C  
ATOM   3560  CG  GLU A2094      52.156 110.111 111.180  1.00  0.00           C  
ATOM   3561  CD  GLU A2094      51.699 111.551 111.021  1.00  0.00           C  
ATOM   3562  OE1 GLU A2094      50.627 111.773 110.417  1.00  0.00           O  
ATOM   3563  OE2 GLU A2094      52.407 112.461 111.503  1.00  0.00           O  
ATOM   3564  N   GLU A2095      51.866 107.378 114.620  1.00  0.00           N  
ATOM   3565  CA  GLU A2095      51.440 106.989 115.951  1.00  0.00           C  
ATOM   3566  C   GLU A2095      51.622 108.224 116.835  1.00  0.00           C  
ATOM   3567  O   GLU A2095      52.544 109.013 116.622  1.00  0.00           O  
ATOM   3568  CB  GLU A2095      52.291 105.821 116.446  1.00  0.00           C  
ATOM   3569  CG  GLU A2095      51.504 104.576 116.856  1.00  0.00           C  
ATOM   3570  CD  GLU A2095      50.552 104.076 115.780  1.00  0.00           C  
ATOM   3571  OE1 GLU A2095      49.459 104.668 115.634  1.00  0.00           O  
ATOM   3572  OE2 GLU A2095      50.896 103.096 115.078  1.00  0.00           O  
ATOM   3573  N   GLY A2096      50.728 108.401 117.802  1.00  0.00           N  
ATOM   3574  CA  GLY A2096      50.798 109.548 118.689  1.00  0.00           C  
ATOM   3575  C   GLY A2096      49.751 109.424 119.776  1.00  0.00           C  
ATOM   3576  O   GLY A2096      49.349 108.311 120.109  1.00  0.00           O  
ATOM   3577  N   PHE A2097      49.288 110.544 120.323  1.00  0.00           N  
ATOM   3578  CA  PHE A2097      48.289 110.494 121.392  1.00  0.00           C  
ATOM   3579  C   PHE A2097      47.041 111.319 121.104  1.00  0.00           C  
ATOM   3580  O   PHE A2097      47.132 112.426 120.580  1.00  0.00           O  
ATOM   3581  CB  PHE A2097      48.941 110.942 122.701  1.00  0.00           C  
ATOM   3582  CG  PHE A2097      50.088 110.073 123.111  1.00  0.00           C  
ATOM   3583  CD1 PHE A2097      49.883 108.969 123.931  1.00  0.00           C  
ATOM   3584  CD2 PHE A2097      51.362 110.292 122.580  1.00  0.00           C  
ATOM   3585  CE1 PHE A2097      50.929 108.090 124.211  1.00  0.00           C  
ATOM   3586  CE2 PHE A2097      52.419 109.422 122.849  1.00  0.00           C  
ATOM   3587  CZ  PHE A2097      52.205 108.318 123.664  1.00  0.00           C  
ATOM   3588  N   CYS A2098      45.878 110.777 121.458  1.00  0.00           N  
ATOM   3589  CA  CYS A2098      44.620 111.468 121.207  1.00  0.00           C  
ATOM   3590  C   CYS A2098      44.732 112.957 121.452  1.00  0.00           C  
ATOM   3591  O   CYS A2098      45.133 113.401 122.525  1.00  0.00           O  
ATOM   3592  CB  CYS A2098      43.473 110.915 122.057  1.00  0.00           C  
ATOM   3593  SG  CYS A2098      41.867 111.552 121.478  1.00  0.00           S  
ATOM   3594  N   VAL A2100      44.370 113.724 120.432  1.00  0.00           N  
ATOM   3595  CA  VAL A2100      44.415 115.166 120.498  1.00  0.00           C  
ATOM   3596  C   VAL A2100      43.585 115.709 121.664  1.00  0.00           C  
ATOM   3597  O   VAL A2100      43.744 116.863 122.039  1.00  0.00           O  
ATOM   3598  CB  VAL A2100      43.913 115.771 119.176  1.00  0.00           C  
ATOM   3599  CG1 VAL A2100      42.420 115.525 119.030  1.00  0.00           C  
ATOM   3600  CG2 VAL A2100      44.237 117.251 119.121  1.00  0.00           C  
ATOM   3601  N   ARG A2101      42.705 114.902 122.249  1.00  0.00           N  
ATOM   3602  CA  ARG A2101      41.929 115.424 123.365  1.00  0.00           C  
ATOM   3603  C   ARG A2101      42.082 114.744 124.719  1.00  0.00           C  
ATOM   3604  O   ARG A2101      42.120 115.420 125.745  1.00  0.00           O  
ATOM   3605  CB  ARG A2101      40.435 115.472 123.054  1.00  0.00           C  
ATOM   3606  CG  ARG A2101      39.733 116.442 124.003  1.00  0.00           C  
ATOM   3607  CD  ARG A2101      38.273 116.146 124.264  1.00  0.00           C  
ATOM   3608  NE  ARG A2101      37.714 117.139 125.181  1.00  0.00           N  
ATOM   3609  CZ  ARG A2101      38.204 117.403 126.390  1.00  0.00           C  
ATOM   3610  NH1 ARG A2101      39.269 116.750 126.836  1.00  0.00           N  
ATOM   3611  NH2 ARG A2101      37.644 118.333 127.150  1.00  0.00           N  
ATOM   3612  N   CYS A2102      42.152 113.420 124.742  1.00  0.00           N  
ATOM   3613  CA  CYS A2102      42.260 112.713 126.016  1.00  0.00           C  
ATOM   3614  C   CYS A2102      43.660 112.179 126.335  1.00  0.00           C  
ATOM   3615  O   CYS A2102      43.892 111.665 127.429  1.00  0.00           O  
ATOM   3616  CB  CYS A2102      41.255 111.565 126.044  1.00  0.00           C  
ATOM   3617  SG  CYS A2102      41.729 110.214 124.922  1.00  0.00           S  
ATOM   3618  N   GLY A2103      44.581 112.286 125.384  1.00  0.00           N  
ATOM   3619  CA  GLY A2103      45.940 111.836 125.621  1.00  0.00           C  
ATOM   3620  C   GLY A2103      46.292 110.393 125.323  1.00  0.00           C  
ATOM   3621  O   GLY A2103      47.438 110.106 124.968  1.00  0.00           O  
ATOM   3622  N   ARG A2104      45.328 109.484 125.465  1.00  0.00           N  
ATOM   3623  CA  ARG A2104      45.570 108.060 125.222  1.00  0.00           C  
ATOM   3624  C   ARG A2104      46.142 107.788 123.836  1.00  0.00           C  
ATOM   3625  O   ARG A2104      45.850 108.501 122.882  1.00  0.00           O  
ATOM   3626  CB  ARG A2104      44.280 107.270 125.425  1.00  0.00           C  
ATOM   3627  CG  ARG A2104      43.671 107.499 126.788  1.00  0.00           C  
ATOM   3628  CD  ARG A2104      42.434 106.670 127.012  1.00  0.00           C  
ATOM   3629  NE  ARG A2104      41.270 107.224 126.340  1.00  0.00           N  
ATOM   3630  CZ  ARG A2104      40.049 106.705 126.425  1.00  0.00           C  
ATOM   3631  NH1 ARG A2104      39.841 105.616 127.156  1.00  0.00           N  
ATOM   3632  NH2 ARG A2104      39.033 107.274 125.787  1.00  0.00           N  
ATOM   3633  N   PRO A2105      46.961 106.736 123.706  1.00  0.00           N  
ATOM   3634  CA  PRO A2105      47.586 106.365 122.430  1.00  0.00           C  
ATOM   3635  C   PRO A2105      46.648 106.450 121.219  1.00  0.00           C  
ATOM   3636  O   PRO A2105      45.441 106.191 121.317  1.00  0.00           O  
ATOM   3637  CB  PRO A2105      48.077 104.945 122.690  1.00  0.00           C  
ATOM   3638  CG  PRO A2105      48.384 104.969 124.147  1.00  0.00           C  
ATOM   3639  CD  PRO A2105      47.196 105.693 124.718  1.00  0.00           C  
ATOM   3640  N   SER A2106      47.221 106.795 120.071  1.00  0.00           N  
ATOM   3641  CA  SER A2106      46.453 106.952 118.845  1.00  0.00           C  
ATOM   3642  C   SER A2106      45.985 105.660 118.182  1.00  0.00           C  
ATOM   3643  O   SER A2106      46.755 104.708 117.998  1.00  0.00           O  
ATOM   3644  CB  SER A2106      47.252 107.772 117.823  1.00  0.00           C  
ATOM   3645  OG  SER A2106      48.274 107.002 117.212  1.00  0.00           O  
ATOM   3646  N   ALA A2107      44.708 105.654 117.811  1.00  0.00           N  
ATOM   3647  CA  ALA A2107      44.100 104.522 117.128  1.00  0.00           C  
ATOM   3648  C   ALA A2107      44.393 104.701 115.635  1.00  0.00           C  
ATOM   3649  O   ALA A2107      45.211 105.541 115.251  1.00  0.00           O  
ATOM   3650  CB  ALA A2107      42.584 104.515 117.380  1.00  0.00           C  
ATOM   3651  N   TYR A2108      43.747 103.893 114.804  1.00  0.00           N  
ATOM   3652  CA  TYR A2108      43.887 103.980 113.356  1.00  0.00           C  
ATOM   3653  C   TYR A2108      45.294 103.940 112.756  1.00  0.00           C  
ATOM   3654  O   TYR A2108      45.458 103.588 111.590  1.00  0.00           O  
ATOM   3655  CB  TYR A2108      43.158 105.224 112.890  1.00  0.00           C  
ATOM   3656  CG  TYR A2108      41.790 105.335 113.519  1.00  0.00           C  
ATOM   3657  CD1 TYR A2108      41.464 106.401 114.357  1.00  0.00           C  
ATOM   3658  CD2 TYR A2108      40.822 104.358 113.291  1.00  0.00           C  
ATOM   3659  CE1 TYR A2108      40.206 106.490 114.950  1.00  0.00           C  
ATOM   3660  CE2 TYR A2108      39.564 104.440 113.878  1.00  0.00           C  
ATOM   3661  CZ  TYR A2108      39.261 105.504 114.702  1.00  0.00           C  
ATOM   3662  OH  TYR A2108      37.997 105.585 115.242  1.00  0.00           O  
ATOM   3663  N   GLY A2109      46.309 104.299 113.527  1.00  0.00           N  
ATOM   3664  CA  GLY A2109      47.656 104.260 112.986  1.00  0.00           C  
ATOM   3665  C   GLY A2109      47.949 105.366 111.992  1.00  0.00           C  
ATOM   3666  O   GLY A2109      48.861 105.258 111.164  1.00  0.00           O  
ATOM   3667  N   LYS A2110      47.160 106.436 112.079  1.00  0.00           N  
ATOM   3668  CA  LYS A2110      47.298 107.609 111.217  1.00  0.00           C  
ATOM   3669  C   LYS A2110      46.390 108.687 111.784  1.00  0.00           C  
ATOM   3670  O   LYS A2110      45.633 108.437 112.725  1.00  0.00           O  
ATOM   3671  CB  LYS A2110      46.886 107.277 109.783  1.00  0.00           C  
ATOM   3672  CG  LYS A2110      45.449 106.766 109.651  1.00  0.00           C  
ATOM   3673  CD  LYS A2110      45.124 106.373 108.216  1.00  0.00           C  
ATOM   3674  CE  LYS A2110      46.017 105.239 107.735  1.00  0.00           C  
ATOM   3675  NZ  LYS A2110      45.861 104.915 106.291  1.00  0.00           N  
ATOM   3676  N   ARG A2111      46.460 109.885 111.218  1.00  0.00           N  
ATOM   3677  CA  ARG A2111      45.630 110.985 111.699  1.00  0.00           C  
ATOM   3678  C   ARG A2111      44.204 110.957 111.131  1.00  0.00           C  
ATOM   3679  O   ARG A2111      44.013 110.707 109.945  1.00  0.00           O  
ATOM   3680  CB  ARG A2111      46.304 112.318 111.352  1.00  0.00           C  
ATOM   3681  CG  ARG A2111      47.658 112.537 112.028  1.00  0.00           C  
ATOM   3682  CD  ARG A2111      48.454 113.647 111.340  1.00  0.00           C  
ATOM   3683  NE  ARG A2111      49.713 113.932 112.019  1.00  0.00           N  
ATOM   3684  CZ  ARG A2111      49.818 114.616 113.157  1.00  0.00           C  
ATOM   3685  NH1 ARG A2111      48.734 115.099 113.752  1.00  0.00           N  
ATOM   3686  NH2 ARG A2111      51.013 114.814 113.707  1.00  0.00           N  
ATOM   3687  N   VAL A2112      43.212 111.199 111.984  1.00  0.00           N  
ATOM   3688  CA  VAL A2112      41.822 111.230 111.549  1.00  0.00           C  
ATOM   3689  C   VAL A2112      41.487 112.629 111.037  1.00  0.00           C  
ATOM   3690  O   VAL A2112      41.881 113.628 111.635  1.00  0.00           O  
ATOM   3691  CB  VAL A2112      40.853 110.904 112.708  1.00  0.00           C  
ATOM   3692  CG1 VAL A2112      39.399 111.114 112.266  1.00  0.00           C  
ATOM   3693  CG2 VAL A2112      41.060 109.483 113.156  1.00  0.00           C  
ATOM   3694  N   VAL A2113      40.765 112.704 109.927  1.00  0.00           N  
ATOM   3695  CA  VAL A2113      40.380 113.993 109.381  1.00  0.00           C  
ATOM   3696  C   VAL A2113      39.156 114.510 110.134  1.00  0.00           C  
ATOM   3697  O   VAL A2113      38.113 113.849 110.163  1.00  0.00           O  
ATOM   3698  CB  VAL A2113      40.043 113.893 107.877  1.00  0.00           C  
ATOM   3699  CG1 VAL A2113      39.546 115.229 107.374  1.00  0.00           C  
ATOM   3700  CG2 VAL A2113      41.269 113.463 107.086  1.00  0.00           C  
ATOM   3701  N   PHE A2114      39.303 115.679 110.762  1.00  0.00           N  
ATOM   3702  CA  PHE A2114      38.214 116.324 111.505  1.00  0.00           C  
ATOM   3703  C   PHE A2114      37.810 117.604 110.790  1.00  0.00           C  
ATOM   3704  O   PHE A2114      38.599 118.166 110.024  1.00  0.00           O  
ATOM   3705  CB  PHE A2114      38.643 116.705 112.923  1.00  0.00           C  
ATOM   3706  CG  PHE A2114      38.723 115.553 113.880  1.00  0.00           C  
ATOM   3707  CD1 PHE A2114      39.796 114.661 113.834  1.00  0.00           C  
ATOM   3708  CD2 PHE A2114      37.752 115.387 114.863  1.00  0.00           C  
ATOM   3709  CE1 PHE A2114      39.901 113.624 114.760  1.00  0.00           C  
ATOM   3710  CE2 PHE A2114      37.845 114.355 115.791  1.00  0.00           C  
ATOM   3711  CZ  PHE A2114      38.920 113.474 115.744  1.00  0.00           C  
ATOM   3712  N   ALA A2115      36.593 118.071 111.056  1.00  0.00           N  
ATOM   3713  CA  ALA A2115      36.096 119.293 110.441  1.00  0.00           C  
ATOM   3714  C   ALA A2115      34.653 119.562 110.817  1.00  0.00           C  
ATOM   3715  O   ALA A2115      33.947 118.658 111.235  1.00  0.00           O  
ATOM   3716  CB  ALA A2115      36.214 119.196 108.929  1.00  0.00           C  
ATOM   3717  N   LYS A2116      34.227 120.817 110.705  1.00  0.00           N  
ATOM   3718  CA  LYS A2116      32.837 121.149 110.968  1.00  0.00           C  
ATOM   3719  C   LYS A2116      32.244 120.777 109.628  1.00  0.00           C  
ATOM   3720  O   LYS A2116      32.750 121.201 108.595  1.00  0.00           O  
ATOM   3721  CB  LYS A2116      32.646 122.646 111.212  1.00  0.00           C  
ATOM   3722  CG  LYS A2116      33.239 123.174 112.503  1.00  0.00           C  
ATOM   3723  CD  LYS A2116      32.870 124.635 112.681  1.00  0.00           C  
ATOM   3724  CE  LYS A2116      33.618 125.270 113.838  1.00  0.00           C  
ATOM   3725  NZ  LYS A2116      33.350 126.737 113.916  1.00  0.00           N  
ATOM   3726  N   ALA A2117      31.186 119.982 109.623  1.00  0.00           N  
ATOM   3727  CA  ALA A2117      30.620 119.565 108.354  1.00  0.00           C  
ATOM   3728  C   ALA A2117      29.177 119.963 108.128  1.00  0.00           C  
ATOM   3729  O   ALA A2117      28.474 120.372 109.044  1.00  0.00           O  
ATOM   3730  CB  ALA A2117      30.771 118.057 108.199  1.00  0.00           C  
ATOM   3731  N   TYR A2118      28.756 119.840 106.878  1.00  0.00           N  
ATOM   3732  CA  TYR A2118      27.404 120.156 106.468  1.00  0.00           C  
ATOM   3733  C   TYR A2118      26.515 118.949 106.719  1.00  0.00           C  
ATOM   3734  O   TYR A2118      25.297 119.141 106.899  1.00  0.00           O  
ATOM   3735  CB  TYR A2118      27.382 120.521 104.986  1.00  0.00           C  
ATOM   3736  CG  TYR A2118      27.618 121.983 104.711  1.00  0.00           C  
ATOM   3737  CD1 TYR A2118      26.604 122.915 104.909  1.00  0.00           C  
ATOM   3738  CD2 TYR A2118      28.854 122.439 104.252  1.00  0.00           C  
ATOM   3739  CE1 TYR A2118      26.808 124.269 104.654  1.00  0.00           C  
ATOM   3740  CE2 TYR A2118      29.071 123.797 103.993  1.00  0.00           C  
ATOM   3741  CZ  TYR A2118      28.041 124.702 104.197  1.00  0.00           C  
ATOM   3742  OH  TYR A2118      28.230 126.037 103.937  1.00  0.00           O  
ATOM   3743  OXT TYR A2118      27.049 117.821 106.715  1.00  0.00           O  
HETATM 3744  PG  ATP A1478      25.057 112.829 106.603  1.00  0.00           P  
HETATM 3745  O1G ATP A1478      23.937 113.054 107.593  1.00  0.00           O  
HETATM 3746  O2G ATP A1478      26.255 112.050 107.102  1.00  0.00           O  
HETATM 3747  O3G ATP A1478      25.350 113.968 105.655  1.00  0.00           O  
HETATM 3748  PB  ATP A1478      23.680 110.313 105.797  1.00  0.00           P  
HETATM 3749  O1B ATP A1478      22.251 110.556 106.235  1.00  0.00           O  
HETATM 3750  O2B ATP A1478      24.585 109.440 106.637  1.00  0.00           O  
HETATM 3751  O3B ATP A1478      24.385 111.755 105.597  1.00  0.00           O  
HETATM 3752  PA  ATP A1478      23.357 108.338 103.559  1.00  0.00           P  
HETATM 3753  O1A ATP A1478      22.115 107.700 104.126  1.00  0.00           O  
HETATM 3754  O2A ATP A1478      24.627 107.531 103.436  1.00  0.00           O  
HETATM 3755  O3A ATP A1478      23.671 109.748 104.281  1.00  0.00           O  
HETATM 3756  O5' ATP A1478      22.993 108.931 102.130  1.00  0.00           O  
HETATM 3757  C5' ATP A1478      23.840 108.717 101.005  1.00  0.00           C  
HETATM 3758  C4' ATP A1478      24.087 110.020 100.277  1.00  0.00           C  
HETATM 3759  O4' ATP A1478      22.823 110.721 100.145  1.00  0.00           O  
HETATM 3760  C3' ATP A1478      24.983 111.024 100.983  1.00  0.00           C  
HETATM 3761  O3' ATP A1478      26.348 110.750 100.688  1.00  0.00           O  
HETATM 3762  C2' ATP A1478      24.554 112.340 100.347  1.00  0.00           C  
HETATM 3763  O2' ATP A1478      25.168 112.515  99.080  1.00  0.00           O  
HETATM 3764  C1' ATP A1478      23.050 112.119 100.168  1.00  0.00           C  
HETATM 3765  N9  ATP A1478      22.161 112.716 101.178  1.00  0.00           N  
HETATM 3766  C8  ATP A1478      21.930 112.289 102.458  1.00  0.00           C  
HETATM 3767  N7  ATP A1478      21.033 113.007 103.102  1.00  0.00           N  
HETATM 3768  C5  ATP A1478      20.662 113.979 102.182  1.00  0.00           C  
HETATM 3769  C6  ATP A1478      19.735 115.054 102.248  1.00  0.00           C  
HETATM 3770  N6  ATP A1478      18.979 115.328 103.312  1.00  0.00           N  
HETATM 3771  N1  ATP A1478      19.613 115.841 101.160  1.00  0.00           N  
HETATM 3772  C2  ATP A1478      20.358 115.567 100.089  1.00  0.00           C  
HETATM 3773  N3  ATP A1478      21.250 114.594  99.903  1.00  0.00           N  
HETATM 3774  C4  ATP A1478      21.356 113.826 100.997  1.00  0.00           C  
HETATM 3775  CB  PRI A1480      23.807 104.313 101.000  1.00  0.00           C  
HETATM 3776  CG  PRI A1480      22.931 104.386  99.743  1.00  0.00           C  
HETATM 3777  C   PRI A1480      22.421 105.200 102.903  1.00  0.00           C  
HETATM 3778  OT1 PRI A1480      21.428 105.086 103.661  1.00  0.00           O  
HETATM 3779  N   PRI A1480      21.588 103.405 101.412  1.00  0.00           N  
HETATM 3780  CD  PRI A1480      21.752 103.424  99.948  1.00  0.00           C  
HETATM 3781  CA  PRI A1480      22.790 103.968 102.082  1.00  0.00           C  
TER
END
