# Supplementary material for: Backbone Brackets and Arginine Tweezers delineate Class I and Class II aminoacyl tRNA synthetases
Source: PLoS Comput Biol. 2018 Apr 16;14(4):e1006101. doi: 10.1371/journal.pcbi.1006101 (PMC5919687; doi:10.1371/journal.pcbi.1006101)
Supplement: S12 File — All structures of Class II aaRS with residues renumbered according to the MSA. (GZ) [file pcbi.1006101.s024.tar.gz › 1h4q_B_renum.pdb]

ATOM      1  N   LYS B 272       6.427  72.145  82.310  1.00  0.00           N  
ATOM      2  CA  LYS B 272       5.880  73.523  82.446  1.00  0.00           C  
ATOM      3  C   LYS B 272       5.384  74.059  81.105  1.00  0.00           C  
ATOM      4  O   LYS B 272       5.641  73.468  80.055  1.00  0.00           O  
ATOM      5  CB  LYS B 272       6.952  74.457  83.016  1.00  0.00           C  
ATOM      6  CG  LYS B 272       8.232  74.509  82.196  1.00  0.00           C  
ATOM      7  CD  LYS B 272       9.268  75.411  82.847  1.00  0.00           C  
ATOM      8  CE  LYS B 272      10.559  75.439  82.045  1.00  0.00           C  
ATOM      9  NZ  LYS B 272      11.592  76.306  82.678  1.00  0.00           N  
ATOM     10  N   GLY B 273       4.668  75.178  81.155  1.00  0.00           N  
ATOM     11  CA  GLY B 273       4.138  75.790  79.947  1.00  0.00           C  
ATOM     12  C   GLY B 273       3.883  77.285  80.100  1.00  0.00           C  
ATOM     13  O   GLY B 273       4.803  78.049  80.406  1.00  0.00           O  
ATOM     14  N   LEU B 274       2.631  77.700  79.900  1.00  0.00           N  
ATOM     15  CA  LEU B 274       2.240  79.103  79.996  1.00  0.00           C  
ATOM     16  C   LEU B 274       0.793  79.192  79.524  1.00  0.00           C  
ATOM     17  O   LEU B 274       0.524  79.021  78.338  1.00  0.00           O  
ATOM     18  CB  LEU B 274       3.131  79.947  79.080  1.00  0.00           C  
ATOM     19  CG  LEU B 274       3.310  81.436  79.370  1.00  0.00           C  
ATOM     20  CD1 LEU B 274       4.078  82.088  78.237  1.00  0.00           C  
ATOM     21  CD2 LEU B 274       1.961  82.088  79.523  1.00  0.00           C  
ATOM     22  N   THR B 275      -0.137  79.454  80.441  1.00  0.00           N  
ATOM     23  CA  THR B 275      -1.556  79.532  80.088  1.00  0.00           C  
ATOM     24  C   THR B 275      -1.766  80.260  78.779  1.00  0.00           C  
ATOM     25  O   THR B 275      -1.442  81.446  78.654  1.00  0.00           O  
ATOM     26  CB  THR B 275      -2.404  80.273  81.149  1.00  0.00           C  
ATOM     27  OG1 THR B 275      -2.369  79.561  82.394  1.00  0.00           O  
ATOM     28  CG2 THR B 275      -3.851  80.376  80.675  1.00  0.00           C  
ATOM     29  N   PRO B 276      -2.322  79.561  77.776  1.00  0.00           N  
ATOM     30  CA  PRO B 276      -2.563  80.200  76.477  1.00  0.00           C  
ATOM     31  C   PRO B 276      -3.532  81.373  76.604  1.00  0.00           C  
ATOM     32  O   PRO B 276      -4.408  81.385  77.476  1.00  0.00           O  
ATOM     33  CB  PRO B 276      -3.116  79.056  75.635  1.00  0.00           C  
ATOM     34  CG  PRO B 276      -3.806  78.193  76.658  1.00  0.00           C  
ATOM     35  CD  PRO B 276      -2.816  78.174  77.782  1.00  0.00           C  
ATOM     36  N   GLN B 277      -3.366  82.358  75.728  1.00  0.00           N  
ATOM     37  CA  GLN B 277      -4.203  83.554  75.749  1.00  0.00           C  
ATOM     38  C   GLN B 277      -5.691  83.244  75.643  1.00  0.00           C  
ATOM     39  O   GLN B 277      -6.498  83.827  76.362  1.00  0.00           O  
ATOM     40  CB  GLN B 277      -3.779  84.518  74.630  1.00  0.00           C  
ATOM     41  CG  GLN B 277      -2.286  84.837  74.635  1.00  0.00           C  
ATOM     42  CD  GLN B 277      -1.903  85.965  73.689  1.00  0.00           C  
ATOM     43  OE1 GLN B 277      -2.271  85.964  72.522  1.00  0.00           O  
ATOM     44  NE2 GLN B 277      -1.146  86.927  74.194  1.00  0.00           N  
ATOM     45  N   SER B 278      -6.051  82.315  74.762  1.00  0.00           N  
ATOM     46  CA  SER B 278      -7.456  81.944  74.565  1.00  0.00           C  
ATOM     47  C   SER B 278      -8.095  81.283  75.792  1.00  0.00           C  
ATOM     48  O   SER B 278      -9.303  81.369  75.982  1.00  0.00           O  
ATOM     49  CB  SER B 278      -7.592  81.015  73.358  1.00  0.00           C  
ATOM     50  OG  SER B 278      -6.955  79.778  73.605  1.00  0.00           O  
ATOM     51  N   GLN B 279      -7.294  80.624  76.620  1.00  0.00           N  
ATOM     52  CA  GLN B 279      -7.836  79.984  77.807  1.00  0.00           C  
ATOM     53  C   GLN B 279      -8.130  81.029  78.881  1.00  0.00           C  
ATOM     54  O   GLN B 279      -9.238  81.093  79.411  1.00  0.00           O  
ATOM     55  CB  GLN B 279      -6.856  78.944  78.337  1.00  0.00           C  
ATOM     56  CG  GLN B 279      -7.264  78.311  79.649  1.00  0.00           C  
ATOM     57  CD  GLN B 279      -6.346  77.162  80.046  1.00  0.00           C  
ATOM     58  OE1 GLN B 279      -6.283  76.785  81.218  1.00  0.00           O  
ATOM     59  NE2 GLN B 279      -5.638  76.591  79.068  1.00  0.00           N  
ATOM     60  N   ASP B 281      -7.139  81.858  79.194  1.00  0.00           N  
ATOM     61  CA  ASP B 281      -7.308  82.901  80.203  1.00  0.00           C  
ATOM     62  C   ASP B 281      -6.243  83.992  80.038  1.00  0.00           C  
ATOM     63  O   ASP B 281      -5.146  83.912  80.598  1.00  0.00           O  
ATOM     64  CB  ASP B 281      -7.234  82.284  81.601  1.00  0.00           C  
ATOM     65  CG  ASP B 281      -7.568  83.279  82.695  1.00  0.00           C  
ATOM     66  OD1 ASP B 281      -7.609  82.862  83.874  1.00  0.00           O  
ATOM     67  OD2 ASP B 281      -7.788  84.472  82.378  1.00  0.00           O  
ATOM     68  N   PHE B 282      -6.589  85.012  79.259  1.00  0.00           N  
ATOM     69  CA  PHE B 282      -5.692  86.130  78.972  1.00  0.00           C  
ATOM     70  C   PHE B 282      -5.078  86.746  80.233  1.00  0.00           C  
ATOM     71  O   PHE B 282      -3.872  86.958  80.300  1.00  0.00           O  
ATOM     72  CB  PHE B 282      -6.456  87.204  78.197  1.00  0.00           C  
ATOM     73  CG  PHE B 282      -5.578  88.127  77.412  1.00  0.00           C  
ATOM     74  CD1 PHE B 282      -4.971  87.695  76.237  1.00  0.00           C  
ATOM     75  CD2 PHE B 282      -5.365  89.437  77.836  1.00  0.00           C  
ATOM     76  CE1 PHE B 282      -4.170  88.556  75.487  1.00  0.00           C  
ATOM     77  CE2 PHE B 282      -4.565  90.309  77.096  1.00  0.00           C  
ATOM     78  CZ  PHE B 282      -3.966  89.868  75.921  1.00  0.00           C  
ATOM     79  N   SER B 283      -5.913  87.036  81.223  1.00  0.00           N  
ATOM     80  CA  SER B 283      -5.434  87.622  82.460  1.00  0.00           C  
ATOM     81  C   SER B 283      -4.300  86.802  83.041  1.00  0.00           C  
ATOM     82  O   SER B 283      -3.270  87.351  83.445  1.00  0.00           O  
ATOM     83  CB  SER B 283      -6.564  87.707  83.474  1.00  0.00           C  
ATOM     84  OG  SER B 283      -7.581  88.567  82.998  1.00  0.00           O  
ATOM     85  N   GLU B 291      -4.491  85.488  83.097  1.00  0.00           N  
ATOM     86  CA  GLU B 291      -3.451  84.622  83.629  1.00  0.00           C  
ATOM     87  C   GLU B 291      -2.236  84.643  82.716  1.00  0.00           C  
ATOM     88  O   GLU B 291      -1.093  84.673  83.185  1.00  0.00           O  
ATOM     89  CB  GLU B 291      -3.968  83.195  83.803  1.00  0.00           C  
ATOM     90  CG  GLU B 291      -4.595  82.965  85.157  1.00  0.00           C  
ATOM     91  CD  GLU B 291      -3.668  83.378  86.294  1.00  0.00           C  
ATOM     92  OE1 GLU B 291      -2.606  82.732  86.462  1.00  0.00           O  
ATOM     93  OE2 GLU B 291      -3.998  84.353  87.011  1.00  0.00           O  
ATOM     94  N   TRP B 292      -2.480  84.633  81.410  1.00  0.00           N  
ATOM     95  CA  TRP B 292      -1.383  84.668  80.465  1.00  0.00           C  
ATOM     96  C   TRP B 292      -0.525  85.871  80.804  1.00  0.00           C  
ATOM     97  O   TRP B 292       0.684  85.753  80.983  1.00  0.00           O  
ATOM     98  CB  TRP B 292      -1.895  84.825  79.042  1.00  0.00           C  
ATOM     99  CG  TRP B 292      -0.783  85.076  78.081  1.00  0.00           C  
ATOM    100  CD1 TRP B 292       0.072  84.155  77.568  1.00  0.00           C  
ATOM    101  CD2 TRP B 292      -0.376  86.343  77.554  1.00  0.00           C  
ATOM    102  NE1 TRP B 292       0.990  84.765  76.751  1.00  0.00           N  
ATOM    103  CE2 TRP B 292       0.739  86.109  76.723  1.00  0.00           C  
ATOM    104  CE3 TRP B 292      -0.844  87.653  77.705  1.00  0.00           C  
ATOM    105  CZ2 TRP B 292       1.399  87.136  76.038  1.00  0.00           C  
ATOM    106  CZ3 TRP B 292      -0.192  88.676  77.025  1.00  0.00           C  
ATOM    107  CH2 TRP B 292       0.921  88.409  76.200  1.00  0.00           C  
ATOM    108  N   TYR B 293      -1.174  87.028  80.890  1.00  0.00           N  
ATOM    109  CA  TYR B 293      -0.502  88.285  81.193  1.00  0.00           C  
ATOM    110  C   TYR B 293       0.341  88.188  82.457  1.00  0.00           C  
ATOM    111  O   TYR B 293       1.565  88.338  82.415  1.00  0.00           O  
ATOM    112  CB  TYR B 293      -1.536  89.405  81.345  1.00  0.00           C  
ATOM    113  CG  TYR B 293      -0.938  90.779  81.551  1.00  0.00           C  
ATOM    114  CD1 TYR B 293      -0.986  91.398  82.798  1.00  0.00           C  
ATOM    115  CD2 TYR B 293      -0.336  91.466  80.494  1.00  0.00           C  
ATOM    116  CE1 TYR B 293      -0.465  92.666  82.991  1.00  0.00           C  
ATOM    117  CE2 TYR B 293       0.198  92.739  80.673  1.00  0.00           C  
ATOM    118  CZ  TYR B 293       0.126  93.332  81.926  1.00  0.00           C  
ATOM    119  OH  TYR B 293       0.634  94.593  82.119  1.00  0.00           O  
ATOM    120  N   LEU B 296      -0.321  87.936  83.578  1.00  0.00           N  
ATOM    121  CA  LEU B 296       0.357  87.816  84.855  1.00  0.00           C  
ATOM    122  C   LEU B 296       1.557  86.871  84.847  1.00  0.00           C  
ATOM    123  O   LEU B 296       2.607  87.196  85.401  1.00  0.00           O  
ATOM    124  CB  LEU B 296      -0.642  87.377  85.922  1.00  0.00           C  
ATOM    125  CG  LEU B 296      -1.297  88.486  86.755  1.00  0.00           C  
ATOM    126  CD1 LEU B 296      -1.574  89.702  85.911  1.00  0.00           C  
ATOM    127  CD2 LEU B 296      -2.575  87.954  87.356  1.00  0.00           C  
ATOM    128  N   GLU B 297       1.410  85.711  84.215  1.00  0.00           N  
ATOM    129  CA  GLU B 297       2.495  84.725  84.165  1.00  0.00           C  
ATOM    130  C   GLU B 297       3.663  85.142  83.282  1.00  0.00           C  
ATOM    131  O   GLU B 297       4.824  84.973  83.658  1.00  0.00           O  
ATOM    132  CB  GLU B 297       1.969  83.372  83.668  1.00  0.00           C  
ATOM    133  CG  GLU B 297       0.814  82.813  84.473  1.00  0.00           C  
ATOM    134  CD  GLU B 297       0.211  81.569  83.852  1.00  0.00           C  
ATOM    135  OE1 GLU B 297      -0.897  81.171  84.282  1.00  0.00           O  
ATOM    136  OE2 GLU B 297       0.846  80.988  82.942  1.00  0.00           O  
ATOM    137  N   VAL B 298       3.360  85.669  82.103  1.00  0.00           N  
ATOM    138  CA  VAL B 298       4.415  86.074  81.189  1.00  0.00           C  
ATOM    139  C   VAL B 298       5.259  87.164  81.844  1.00  0.00           C  
ATOM    140  O   VAL B 298       6.474  87.239  81.643  1.00  0.00           O  
ATOM    141  CB  VAL B 298       3.834  86.569  79.834  1.00  0.00           C  
ATOM    142  CG1 VAL B 298       3.248  87.968  79.981  1.00  0.00           C  
ATOM    143  CG2 VAL B 298       4.911  86.533  78.763  1.00  0.00           C  
ATOM    144  N   ILE B 303       4.612  87.996  82.653  1.00  0.00           N  
ATOM    145  CA  ILE B 303       5.314  89.068  83.353  1.00  0.00           C  
ATOM    146  C   ILE B 303       6.257  88.467  84.387  1.00  0.00           C  
ATOM    147  O   ILE B 303       7.392  88.912  84.545  1.00  0.00           O  
ATOM    148  CB  ILE B 303       4.325  90.007  84.058  1.00  0.00           C  
ATOM    149  CG1 ILE B 303       3.626  90.874  83.016  1.00  0.00           C  
ATOM    150  CG2 ILE B 303       5.049  90.895  85.052  1.00  0.00           C  
ATOM    151  CD1 ILE B 303       2.586  91.774  83.592  1.00  0.00           C  
ATOM    152  N   GLN B 305       5.773  87.442  85.079  1.00  0.00           N  
ATOM    153  CA  GLN B 305       6.545  86.755  86.098  1.00  0.00           C  
ATOM    154  C   GLN B 305       7.668  85.953  85.466  1.00  0.00           C  
ATOM    155  O   GLN B 305       8.823  86.080  85.854  1.00  0.00           O  
ATOM    156  CB  GLN B 305       5.649  85.794  86.871  1.00  0.00           C  
ATOM    157  CG  GLN B 305       6.144  85.426  88.258  1.00  0.00           C  
ATOM    158  CD  GLN B 305       5.574  86.342  89.330  1.00  0.00           C  
ATOM    159  OE1 GLN B 305       5.847  87.549  89.355  1.00  0.00           O  
ATOM    160  NE2 GLN B 305       4.764  85.773  90.220  1.00  0.00           N  
ATOM    161  N   LYS B 306       7.332  85.133  84.480  1.00  0.00           N  
ATOM    162  CA  LYS B 306       8.337  84.290  83.864  1.00  0.00           C  
ATOM    163  C   LYS B 306       9.406  85.002  83.061  1.00  0.00           C  
ATOM    164  O   LYS B 306      10.551  84.554  83.044  1.00  0.00           O  
ATOM    165  CB  LYS B 306       7.661  83.210  83.020  1.00  0.00           C  
ATOM    166  CG  LYS B 306       6.828  82.240  83.853  1.00  0.00           C  
ATOM    167  CD  LYS B 306       6.494  80.969  83.075  1.00  0.00           C  
ATOM    168  CE  LYS B 306       5.614  80.016  83.889  1.00  0.00           C  
ATOM    169  NZ  LYS B 306       5.323  78.746  83.153  1.00  0.00           N  
ATOM    170  N   ALA B 307       9.043  86.104  82.403  1.00  0.00           N  
ATOM    171  CA  ALA B 307      10.005  86.857  81.599  1.00  0.00           C  
ATOM    172  C   ALA B 307      10.823  87.778  82.504  1.00  0.00           C  
ATOM    173  O   ALA B 307      11.738  88.479  82.064  1.00  0.00           O  
ATOM    174  CB  ALA B 307       9.279  87.666  80.545  1.00  0.00           C  
ATOM    175  N   GLU B 308      10.476  87.752  83.785  1.00  0.00           N  
ATOM    176  CA  GLU B 308      11.137  88.555  84.800  1.00  0.00           C  
ATOM    177  C   GLU B 308      11.051  90.053  84.536  1.00  0.00           C  
ATOM    178  O   GLU B 308      12.019  90.786  84.752  1.00  0.00           O  
ATOM    179  CB  GLU B 308      12.589  88.121  84.932  1.00  0.00           C  
ATOM    180  CG  GLU B 308      12.725  86.681  85.349  1.00  0.00           C  
ATOM    181  CD  GLU B 308      14.144  86.303  85.694  1.00  0.00           C  
ATOM    182  OE1 GLU B 308      15.039  86.485  84.838  1.00  0.00           O  
ATOM    183  OE2 GLU B 308      14.365  85.822  86.822  1.00  0.00           O  
ATOM    184  N   LEU B 309       9.890  90.500  84.065  1.00  0.00           N  
ATOM    185  CA  LEU B 309       9.664  91.914  83.800  1.00  0.00           C  
ATOM    186  C   LEU B 309       9.463  92.606  85.148  1.00  0.00           C  
ATOM    187  O   LEU B 309      10.023  93.678  85.416  1.00  0.00           O  
ATOM    188  CB  LEU B 309       8.412  92.101  82.932  1.00  0.00           C  
ATOM    189  CG  LEU B 309       8.561  92.339  81.428  1.00  0.00           C  
ATOM    190  CD1 LEU B 309       9.736  91.582  80.858  1.00  0.00           C  
ATOM    191  CD2 LEU B 309       7.288  91.909  80.757  1.00  0.00           C  
ATOM    192  N   ALA B 310       8.669  91.974  86.001  1.00  0.00           N  
ATOM    193  CA  ALA B 310       8.389  92.527  87.309  1.00  0.00           C  
ATOM    194  C   ALA B 310       7.996  91.457  88.307  1.00  0.00           C  
ATOM    195  O   ALA B 310       7.802  90.295  87.957  1.00  0.00           O  
ATOM    196  CB  ALA B 310       7.287  93.556  87.201  1.00  0.00           C  
ATOM    197  N   ASP B 311       7.889  91.865  89.560  1.00  0.00           N  
ATOM    198  CA  ASP B 311       7.503  90.966  90.631  1.00  0.00           C  
ATOM    199  C   ASP B 311       6.641  91.793  91.574  1.00  0.00           C  
ATOM    200  O   ASP B 311       6.617  93.018  91.480  1.00  0.00           O  
ATOM    201  CB  ASP B 311       8.737  90.457  91.369  1.00  0.00           C  
ATOM    202  CG  ASP B 311       8.454  89.222  92.180  1.00  0.00           C  
ATOM    203  OD1 ASP B 311       7.275  89.013  92.546  1.00  0.00           O  
ATOM    204  OD2 ASP B 311       9.409  88.465  92.459  1.00  0.00           O  
ATOM    205  N   TYR B 312       5.935  91.139  92.485  1.00  0.00           N  
ATOM    206  CA  TYR B 312       5.078  91.872  93.402  1.00  0.00           C  
ATOM    207  C   TYR B 312       5.808  92.370  94.646  1.00  0.00           C  
ATOM    208  O   TYR B 312       6.626  91.659  95.231  1.00  0.00           O  
ATOM    209  CB  TYR B 312       3.877  91.008  93.790  1.00  0.00           C  
ATOM    210  CG  TYR B 312       3.084  90.550  92.591  1.00  0.00           C  
ATOM    211  CD1 TYR B 312       3.517  89.474  91.819  1.00  0.00           C  
ATOM    212  CD2 TYR B 312       1.937  91.232  92.188  1.00  0.00           C  
ATOM    213  CE1 TYR B 312       2.833  89.087  90.670  1.00  0.00           C  
ATOM    214  CE2 TYR B 312       1.240  90.855  91.040  1.00  0.00           C  
ATOM    215  CZ  TYR B 312       1.696  89.781  90.284  1.00  0.00           C  
ATOM    216  OH  TYR B 312       1.033  89.406  89.136  1.00  0.00           O  
ATOM    217  N   GLY B 313       5.517  93.609  95.032  1.00  0.00           N  
ATOM    218  CA  GLY B 313       6.148  94.181  96.205  1.00  0.00           C  
ATOM    219  C   GLY B 313       5.382  93.785  97.448  1.00  0.00           C  
ATOM    220  O   GLY B 313       4.220  93.403  97.343  1.00  0.00           O  
ATOM    221  N   PRO B 314       5.994  93.866  98.638  1.00  0.00           N  
ATOM    222  CA  PRO B 314       5.326  93.500  99.889  1.00  0.00           C  
ATOM    223  C   PRO B 314       4.067  94.310 100.201  1.00  0.00           C  
ATOM    224  O   PRO B 314       3.192  93.843 100.926  1.00  0.00           O  
ATOM    225  CB  PRO B 314       6.423  93.691 100.936  1.00  0.00           C  
ATOM    226  CG  PRO B 314       7.255  94.780 100.357  1.00  0.00           C  
ATOM    227  CD  PRO B 314       7.352  94.373  98.904  1.00  0.00           C  
ATOM    228  N   VAL B 315       3.963  95.517  99.659  1.00  0.00           N  
ATOM    229  CA  VAL B 315       2.786  96.329  99.918  1.00  0.00           C  
ATOM    230  C   VAL B 315       1.758  96.132  98.815  1.00  0.00           C  
ATOM    231  O   VAL B 315       2.083  96.207  97.632  1.00  0.00           O  
ATOM    232  CB  VAL B 315       3.157  97.822 100.031  1.00  0.00           C  
ATOM    233  CG1 VAL B 315       1.900  98.665 100.195  1.00  0.00           C  
ATOM    234  CG2 VAL B 315       4.087  98.030 101.218  1.00  0.00           C  
ATOM    235  N   ARG B 316       0.516  95.876  99.210  1.00  0.00           N  
ATOM    236  CA  ARG B 316      -0.562  95.653  98.253  1.00  0.00           C  
ATOM    237  C   ARG B 316      -0.650  96.755  97.201  1.00  0.00           C  
ATOM    238  O   ARG B 316      -0.580  97.946  97.520  1.00  0.00           O  
ATOM    239  CB  ARG B 316      -1.902  95.539  98.986  1.00  0.00           C  
ATOM    240  N   GLY B 317      -0.812  96.344  95.947  1.00  0.00           N  
ATOM    241  CA  GLY B 317      -0.920  97.293  94.857  1.00  0.00           C  
ATOM    242  C   GLY B 317       0.419  97.768  94.318  1.00  0.00           C  
ATOM    243  O   GLY B 317       0.465  98.470  93.304  1.00  0.00           O  
ATOM    244  N   THR B 318       1.512  97.389  94.979  1.00  0.00           N  
ATOM    245  CA  THR B 318       2.837  97.813  94.534  1.00  0.00           C  
ATOM    246  C   THR B 318       3.649  96.685  93.904  1.00  0.00           C  
ATOM    247  O   THR B 318       3.591  95.534  94.345  1.00  0.00           O  
ATOM    248  CB  THR B 318       3.662  98.427  95.700  1.00  0.00           C  
ATOM    249  OG1 THR B 318       4.151  97.390  96.559  1.00  0.00           O  
ATOM    250  CG2 THR B 318       2.800  99.380  96.514  1.00  0.00           C  
ATOM    251  N   ILE B 319       4.416  97.025  92.873  1.00  0.00           N  
ATOM    252  CA  ILE B 319       5.242  96.040  92.187  1.00  0.00           C  
ATOM    253  C   ILE B 319       6.717  96.413  92.181  1.00  0.00           C  
ATOM    254  O   ILE B 319       7.108  97.520  92.550  1.00  0.00           O  
ATOM    255  CB  ILE B 319       4.822  95.877  90.725  1.00  0.00           C  
ATOM    256  CG1 ILE B 319       5.110  97.170  89.962  1.00  0.00           C  
ATOM    257  CG2 ILE B 319       3.353  95.506  90.646  1.00  0.00           C  
ATOM    258  CD1 ILE B 319       4.841  97.082  88.484  1.00  0.00           C  
ATOM    259  N   VAL B 320       7.538  95.469  91.753  1.00  0.00           N  
ATOM    260  CA  VAL B 320       8.966  95.699  91.657  1.00  0.00           C  
ATOM    261  C   VAL B 320       9.300  95.487  90.194  1.00  0.00           C  
ATOM    262  O   VAL B 320       8.995  94.435  89.644  1.00  0.00           O  
ATOM    263  CB  VAL B 320       9.752  94.691  92.513  1.00  0.00           C  
ATOM    264  CG1 VAL B 320      11.244  94.770  92.190  1.00  0.00           C  
ATOM    265  CG2 VAL B 320       9.499  94.972  93.979  1.00  0.00           C  
ATOM    266  N   VAL B 321       9.889  96.493  89.556  1.00  0.00           N  
ATOM    267  CA  VAL B 321      10.253  96.360  88.158  1.00  0.00           C  
ATOM    268  C   VAL B 321      11.668  95.840  88.097  1.00  0.00           C  
ATOM    269  O   VAL B 321      12.607  96.547  88.455  1.00  0.00           O  
ATOM    270  CB  VAL B 321      10.192  97.696  87.407  1.00  0.00           C  
ATOM    271  CG1 VAL B 321      10.502  97.468  85.946  1.00  0.00           C  
ATOM    272  CG2 VAL B 321       8.816  98.317  87.556  1.00  0.00           C  
ATOM    273  N   ARG B 322      11.808  94.595  87.655  1.00  0.00           N  
ATOM    274  CA  ARG B 322      13.108  93.962  87.545  1.00  0.00           C  
ATOM    275  C   ARG B 322      13.848  94.535  86.338  1.00  0.00           C  
ATOM    276  O   ARG B 322      13.232  95.093  85.428  1.00  0.00           O  
ATOM    277  CB  ARG B 322      12.927  92.452  87.402  1.00  0.00           C  
ATOM    278  CG  ARG B 322      12.361  91.733  88.630  1.00  0.00           C  
ATOM    279  CD  ARG B 322      11.738  90.422  88.179  1.00  0.00           C  
ATOM    280  NE  ARG B 322      12.039  89.255  89.013  1.00  0.00           N  
ATOM    281  CZ  ARG B 322      13.250  88.744  89.190  1.00  0.00           C  
ATOM    282  NH1 ARG B 322      14.303  89.291  88.603  1.00  0.00           N  
ATOM    283  NH2 ARG B 322      13.404  87.669  89.937  1.00  0.00           N  
ATOM    284  N   PRO B 323      15.183  94.402  86.312  1.00  0.00           N  
ATOM    285  CA  PRO B 323      16.017  94.913  85.221  1.00  0.00           C  
ATOM    286  C   PRO B 323      15.479  94.818  83.787  1.00  0.00           C  
ATOM    287  O   PRO B 323      15.326  95.838  83.123  1.00  0.00           O  
ATOM    288  CB  PRO B 323      17.324  94.154  85.419  1.00  0.00           C  
ATOM    289  CG  PRO B 323      17.429  94.122  86.898  1.00  0.00           C  
ATOM    290  CD  PRO B 323      16.018  93.711  87.312  1.00  0.00           C  
ATOM    291  N   TYR B 324      15.196  93.612  83.305  1.00  0.00           N  
ATOM    292  CA  TYR B 324      14.694  93.439  81.938  1.00  0.00           C  
ATOM    293  C   TYR B 324      13.471  94.315  81.675  1.00  0.00           C  
ATOM    294  O   TYR B 324      13.360  94.943  80.622  1.00  0.00           O  
ATOM    295  CB  TYR B 324      14.332  91.970  81.686  1.00  0.00           C  
ATOM    296  CG  TYR B 324      14.123  91.614  80.233  1.00  0.00           C  
ATOM    297  CD1 TYR B 324      12.954  90.996  79.815  1.00  0.00           C  
ATOM    298  CD2 TYR B 324      15.100  91.877  79.281  1.00  0.00           C  
ATOM    299  CE1 TYR B 324      12.759  90.654  78.480  1.00  0.00           C  
ATOM    300  CE2 TYR B 324      14.922  91.532  77.949  1.00  0.00           C  
ATOM    301  CZ  TYR B 324      13.746  90.926  77.553  1.00  0.00           C  
ATOM    302  OH  TYR B 324      13.538  90.625  76.227  1.00  0.00           O  
ATOM    303  N   GLY B 325      12.543  94.343  82.627  1.00  0.00           N  
ATOM    304  CA  GLY B 325      11.358  95.163  82.461  1.00  0.00           C  
ATOM    305  C   GLY B 325      11.686  96.649  82.484  1.00  0.00           C  
ATOM    306  O   GLY B 325      11.176  97.424  81.675  1.00  0.00           O  
ATOM    307  N   TYR B 332      12.552  97.047  83.412  1.00  0.00           N  
ATOM    308  CA  TYR B 332      12.939  98.443  83.548  1.00  0.00           C  
ATOM    309  C   TYR B 332      13.733  98.906  82.335  1.00  0.00           C  
ATOM    310  O   TYR B 332      13.717 100.086  82.001  1.00  0.00           O  
ATOM    311  CB  TYR B 332      13.773  98.638  84.810  1.00  0.00           C  
ATOM    312  CG  TYR B 332      13.933 100.084  85.204  1.00  0.00           C  
ATOM    313  CD1 TYR B 332      12.910 100.753  85.874  1.00  0.00           C  
ATOM    314  CD2 TYR B 332      15.080 100.805  84.858  1.00  0.00           C  
ATOM    315  CE1 TYR B 332      13.014 102.101  86.185  1.00  0.00           C  
ATOM    316  CE2 TYR B 332      15.197 102.157  85.163  1.00  0.00           C  
ATOM    317  CZ  TYR B 332      14.157 102.798  85.826  1.00  0.00           C  
ATOM    318  OH  TYR B 332      14.239 104.139  86.115  1.00  0.00           O  
ATOM    319  N   ALA B 333      14.438  97.984  81.688  1.00  0.00           N  
ATOM    320  CA  ALA B 333      15.218  98.318  80.503  1.00  0.00           C  
ATOM    321  C   ALA B 333      14.253  98.863  79.461  1.00  0.00           C  
ATOM    322  O   ALA B 333      14.571  99.811  78.741  1.00  0.00           O  
ATOM    323  CB  ALA B 333      15.919  97.082  79.957  1.00  0.00           C  
ATOM    324  N   ILE B 334      13.069  98.257  79.385  1.00  0.00           N  
ATOM    325  CA  ILE B 334      12.062  98.684  78.429  1.00  0.00           C  
ATOM    326  C   ILE B 334      11.649 100.113  78.746  1.00  0.00           C  
ATOM    327  O   ILE B 334      11.597 100.964  77.859  1.00  0.00           O  
ATOM    328  CB  ILE B 334      10.821  97.770  78.481  1.00  0.00           C  
ATOM    329  CG1 ILE B 334      11.201  96.351  78.057  1.00  0.00           C  
ATOM    330  CG2 ILE B 334       9.738  98.299  77.552  1.00  0.00           C  
ATOM    331  CD1 ILE B 334      10.062  95.363  78.193  1.00  0.00           C  
ATOM    332  N   TRP B 335      11.370 100.379  80.017  1.00  0.00           N  
ATOM    333  CA  TRP B 335      10.971 101.715  80.436  1.00  0.00           C  
ATOM    334  C   TRP B 335      12.034 102.749  80.079  1.00  0.00           C  
ATOM    335  O   TRP B 335      11.710 103.873  79.699  1.00  0.00           O  
ATOM    336  CB  TRP B 335      10.736 101.766  81.942  1.00  0.00           C  
ATOM    337  CG  TRP B 335      10.213 103.099  82.394  1.00  0.00           C  
ATOM    338  CD1 TRP B 335      10.721 103.893  83.384  1.00  0.00           C  
ATOM    339  CD2 TRP B 335       9.055 103.772  81.900  1.00  0.00           C  
ATOM    340  NE1 TRP B 335       9.946 105.015  83.537  1.00  0.00           N  
ATOM    341  CE2 TRP B 335       8.914 104.968  82.638  1.00  0.00           C  
ATOM    342  CE3 TRP B 335       8.115 103.481  80.902  1.00  0.00           C  
ATOM    343  CZ2 TRP B 335       7.875 105.871  82.415  1.00  0.00           C  
ATOM    344  CZ3 TRP B 335       7.079 104.384  80.680  1.00  0.00           C  
ATOM    345  CH2 TRP B 335       6.969 105.563  81.435  1.00  0.00           C  
ATOM    346  N   GLU B 336      13.303 102.374  80.214  1.00  0.00           N  
ATOM    347  CA  GLU B 336      14.384 103.292  79.901  1.00  0.00           C  
ATOM    348  C   GLU B 336      14.398 103.651  78.428  1.00  0.00           C  
ATOM    349  O   GLU B 336      14.610 104.812  78.072  1.00  0.00           O  
ATOM    350  CB  GLU B 336      15.737 102.704  80.290  1.00  0.00           C  
ATOM    351  CG  GLU B 336      15.975 102.596  81.790  1.00  0.00           C  
ATOM    352  CD  GLU B 336      17.438 102.385  82.126  1.00  0.00           C  
ATOM    353  OE1 GLU B 336      18.219 103.356  82.035  1.00  0.00           O  
ATOM    354  OE2 GLU B 336      17.816 101.246  82.468  1.00  0.00           O  
ATOM    355  N   ASN B 337      14.183 102.670  77.561  1.00  0.00           N  
ATOM    356  CA  ASN B 337      14.176 102.966  76.137  1.00  0.00           C  
ATOM    357  C   ASN B 337      13.042 103.921  75.819  1.00  0.00           C  
ATOM    358  O   ASN B 337      13.191 104.824  74.998  1.00  0.00           O  
ATOM    359  CB  ASN B 337      14.033 101.692  75.316  1.00  0.00           C  
ATOM    360  CG  ASN B 337      15.264 100.828  75.386  1.00  0.00           C  
ATOM    361  OD1 ASN B 337      16.339 101.296  75.762  1.00  0.00           O  
ATOM    362  ND2 ASN B 337      15.122  99.564  75.012  1.00  0.00           N  
ATOM    363  N   ILE B 338      11.905 103.725  76.471  1.00  0.00           N  
ATOM    364  CA  ILE B 338      10.767 104.602  76.247  1.00  0.00           C  
ATOM    365  C   ILE B 338      11.142 106.020  76.677  1.00  0.00           C  
ATOM    366  O   ILE B 338      10.854 106.984  75.963  1.00  0.00           O  
ATOM    367  CB  ILE B 338       9.531 104.127  77.033  1.00  0.00           C  
ATOM    368  CG1 ILE B 338       9.063 102.775  76.483  1.00  0.00           C  
ATOM    369  CG2 ILE B 338       8.421 105.157  76.930  1.00  0.00           C  
ATOM    370  CD1 ILE B 338       7.878 102.186  77.212  1.00  0.00           C  
ATOM    371  N   GLN B 339      11.790 106.143  77.838  1.00  0.00           N  
ATOM    372  CA  GLN B 339      12.214 107.450  78.331  1.00  0.00           C  
ATOM    373  C   GLN B 339      13.108 108.102  77.298  1.00  0.00           C  
ATOM    374  O   GLN B 339      12.884 109.242  76.890  1.00  0.00           O  
ATOM    375  CB  GLN B 339      13.003 107.331  79.630  1.00  0.00           C  
ATOM    376  CG  GLN B 339      12.193 106.965  80.845  1.00  0.00           C  
ATOM    377  CD  GLN B 339      13.020 106.998  82.119  1.00  0.00           C  
ATOM    378  OE1 GLN B 339      14.046 106.330  82.219  1.00  0.00           O  
ATOM    379  NE2 GLN B 339      12.575 107.772  83.098  1.00  0.00           N  
ATOM    380  N   GLN B 340      14.134 107.371  76.880  1.00  0.00           N  
ATOM    381  CA  GLN B 340      15.071 107.887  75.902  1.00  0.00           C  
ATOM    382  C   GLN B 340      14.390 108.460  74.674  1.00  0.00           C  
ATOM    383  O   GLN B 340      14.702 109.571  74.249  1.00  0.00           O  
ATOM    384  CB  GLN B 340      16.023 106.797  75.444  1.00  0.00           C  
ATOM    385  CG  GLN B 340      17.151 106.483  76.388  1.00  0.00           C  
ATOM    386  CD  GLN B 340      18.158 105.554  75.733  1.00  0.00           C  
ATOM    387  OE1 GLN B 340      18.744 105.891  74.696  1.00  0.00           O  
ATOM    388  NE2 GLN B 340      18.353 104.373  76.324  1.00  0.00           N  
ATOM    389  N   VAL B 341      13.475 107.698  74.085  1.00  0.00           N  
ATOM    390  CA  VAL B 341      12.793 108.172  72.895  1.00  0.00           C  
ATOM    391  C   VAL B 341      11.956 109.404  73.201  1.00  0.00           C  
ATOM    392  O   VAL B 341      12.154 110.457  72.595  1.00  0.00           O  
ATOM    393  CB  VAL B 341      11.907 107.068  72.279  1.00  0.00           C  
ATOM    394  CG1 VAL B 341      11.079 107.630  71.129  1.00  0.00           C  
ATOM    395  CG2 VAL B 341      12.786 105.947  71.770  1.00  0.00           C  
ATOM    396  N   LEU B 342      11.029 109.287  74.143  1.00  0.00           N  
ATOM    397  CA  LEU B 342      10.198 110.433  74.485  1.00  0.00           C  
ATOM    398  C   LEU B 342      11.031 111.665  74.829  1.00  0.00           C  
ATOM    399  O   LEU B 342      10.745 112.766  74.345  1.00  0.00           O  
ATOM    400  CB  LEU B 342       9.266 110.113  75.658  1.00  0.00           C  
ATOM    401  CG  LEU B 342       8.086 109.191  75.355  1.00  0.00           C  
ATOM    402  CD1 LEU B 342       7.196 109.047  76.579  1.00  0.00           C  
ATOM    403  CD2 LEU B 342       7.299 109.763  74.190  1.00  0.00           C  
ATOM    404  N   ASP B 343      12.063 111.483  75.650  1.00  0.00           N  
ATOM    405  CA  ASP B 343      12.902 112.599  76.062  1.00  0.00           C  
ATOM    406  C   ASP B 343      13.502 113.337  74.872  1.00  0.00           C  
ATOM    407  O   ASP B 343      13.509 114.563  74.833  1.00  0.00           O  
ATOM    408  CB  ASP B 343      14.013 112.112  76.983  1.00  0.00           C  
ATOM    409  CG  ASP B 343      14.368 113.128  78.054  1.00  0.00           C  
ATOM    410  OD1 ASP B 343      13.544 113.346  78.968  1.00  0.00           O  
ATOM    411  OD2 ASP B 343      15.466 113.714  77.980  1.00  0.00           O  
ATOM    412  N   ARG B 344      14.010 112.595  73.898  1.00  0.00           N  
ATOM    413  CA  ARG B 344      14.587 113.224  72.726  1.00  0.00           C  
ATOM    414  C   ARG B 344      13.499 114.041  72.038  1.00  0.00           C  
ATOM    415  O   ARG B 344      13.701 115.195  71.678  1.00  0.00           O  
ATOM    416  CB  ARG B 344      15.126 112.164  71.771  1.00  0.00           C  
ATOM    417  CG  ARG B 344      15.710 112.712  70.479  1.00  0.00           C  
ATOM    418  CD  ARG B 344      16.119 111.590  69.531  1.00  0.00           C  
ATOM    419  NE  ARG B 344      16.942 110.568  70.189  1.00  0.00           N  
ATOM    420  CZ  ARG B 344      16.469 109.460  70.766  1.00  0.00           C  
ATOM    421  NH1 ARG B 344      15.164 109.206  70.771  1.00  0.00           N  
ATOM    422  NH2 ARG B 344      17.306 108.608  71.349  1.00  0.00           N  
ATOM    423  N   MET B 345      12.333 113.429  71.865  1.00  0.00           N  
ATOM    424  CA  MET B 345      11.222 114.098  71.219  1.00  0.00           C  
ATOM    425  C   MET B 345      10.833 115.370  71.961  1.00  0.00           C  
ATOM    426  O   MET B 345      10.731 116.441  71.359  1.00  0.00           O  
ATOM    427  CB  MET B 345      10.039 113.142  71.117  1.00  0.00           C  
ATOM    428  CG  MET B 345      10.272 112.043  70.089  1.00  0.00           C  
ATOM    429  SD  MET B 345       8.833 111.004  69.770  1.00  0.00           S  
ATOM    430  CE  MET B 345       9.535 109.837  68.619  1.00  0.00           C  
ATOM    431  N   PHE B 347      10.630 115.253  73.269  1.00  0.00           N  
ATOM    432  CA  PHE B 347      10.271 116.406  74.089  1.00  0.00           C  
ATOM    433  C   PHE B 347      11.308 117.524  73.959  1.00  0.00           C  
ATOM    434  O   PHE B 347      10.974 118.706  73.887  1.00  0.00           O  
ATOM    435  CB  PHE B 347      10.160 115.995  75.557  1.00  0.00           C  
ATOM    436  CG  PHE B 347       9.061 115.013  75.838  1.00  0.00           C  
ATOM    437  CD1 PHE B 347       8.143 114.664  74.855  1.00  0.00           C  
ATOM    438  CD2 PHE B 347       8.937 114.445  77.103  1.00  0.00           C  
ATOM    439  CE1 PHE B 347       7.114 113.763  75.124  1.00  0.00           C  
ATOM    440  CE2 PHE B 347       7.914 113.543  77.383  1.00  0.00           C  
ATOM    441  CZ  PHE B 347       6.998 113.198  76.394  1.00  0.00           C  
ATOM    442  N   LYS B 348      12.574 117.139  73.932  1.00  0.00           N  
ATOM    443  CA  LYS B 348      13.656 118.105  73.834  1.00  0.00           C  
ATOM    444  C   LYS B 348      13.660 118.838  72.496  1.00  0.00           C  
ATOM    445  O   LYS B 348      13.840 120.049  72.453  1.00  0.00           O  
ATOM    446  CB  LYS B 348      14.987 117.397  74.062  1.00  0.00           C  
ATOM    447  CG  LYS B 348      16.169 118.319  74.172  1.00  0.00           C  
ATOM    448  CD  LYS B 348      17.381 117.568  74.692  1.00  0.00           C  
ATOM    449  CE  LYS B 348      18.576 118.485  74.890  1.00  0.00           C  
ATOM    450  NZ  LYS B 348      19.758 117.752  75.442  1.00  0.00           N  
ATOM    451  N   GLU B 349      13.458 118.106  71.405  1.00  0.00           N  
ATOM    452  CA  GLU B 349      13.443 118.716  70.079  1.00  0.00           C  
ATOM    453  C   GLU B 349      12.253 119.659  69.931  1.00  0.00           C  
ATOM    454  O   GLU B 349      12.170 120.412  68.965  1.00  0.00           O  
ATOM    455  CB  GLU B 349      13.368 117.648  68.997  1.00  0.00           C  
ATOM    456  CG  GLU B 349      14.378 116.543  69.153  1.00  0.00           C  
ATOM    457  CD  GLU B 349      14.199 115.452  68.112  1.00  0.00           C  
ATOM    458  OE1 GLU B 349      13.033 115.120  67.787  1.00  0.00           O  
ATOM    459  OE2 GLU B 349      15.224 114.922  67.629  1.00  0.00           O  
ATOM    460  N   THR B 352      11.320 119.603  70.872  1.00  0.00           N  
ATOM    461  CA  THR B 352      10.173 120.486  70.814  1.00  0.00           C  
ATOM    462  C   THR B 352      10.235 121.510  71.944  1.00  0.00           C  
ATOM    463  O   THR B 352       9.207 121.970  72.456  1.00  0.00           O  
ATOM    464  CB  THR B 352       8.865 119.715  70.890  1.00  0.00           C  
ATOM    465  OG1 THR B 352       8.875 118.868  72.037  1.00  0.00           O  
ATOM    466  CG2 THR B 352       8.682 118.891  69.650  1.00  0.00           C  
ATOM    467  N   GLY B 361      11.463 121.843  72.335  1.00  0.00           N  
ATOM    468  CA  GLY B 361      11.700 122.839  73.360  1.00  0.00           C  
ATOM    469  C   GLY B 361      11.217 122.641  74.775  1.00  0.00           C  
ATOM    470  O   GLY B 361      10.953 123.620  75.474  1.00  0.00           O  
ATOM    471  N   HIS B 362      11.082 121.407  75.227  1.00  0.00           N  
ATOM    472  CA  HIS B 362      10.659 121.236  76.604  1.00  0.00           C  
ATOM    473  C   HIS B 362      11.898 121.068  77.461  1.00  0.00           C  
ATOM    474  O   HIS B 362      12.983 120.815  76.946  1.00  0.00           O  
ATOM    475  CB  HIS B 362       9.749 120.030  76.743  1.00  0.00           C  
ATOM    476  CG  HIS B 362       8.514 120.124  75.909  1.00  0.00           C  
ATOM    477  ND1 HIS B 362       8.524 119.940  74.542  1.00  0.00           N  
ATOM    478  CD2 HIS B 362       7.230 120.398  76.246  1.00  0.00           C  
ATOM    479  CE1 HIS B 362       7.297 120.092  74.074  1.00  0.00           C  
ATOM    480  NE2 HIS B 362       6.494 120.370  75.087  1.00  0.00           N  
ATOM    481  N   GLN B 363      11.736 121.235  78.765  1.00  0.00           N  
ATOM    482  CA  GLN B 363      12.841 121.088  79.689  1.00  0.00           C  
ATOM    483  C   GLN B 363      12.374 120.332  80.917  1.00  0.00           C  
ATOM    484  O   GLN B 363      11.303 120.607  81.451  1.00  0.00           O  
ATOM    485  CB  GLN B 363      13.364 122.452  80.107  1.00  0.00           C  
ATOM    486  CG  GLN B 363      13.756 123.337  78.955  1.00  0.00           C  
ATOM    487  CD  GLN B 363      14.457 124.599  79.421  1.00  0.00           C  
ATOM    488  OE1 GLN B 363      13.960 125.326  80.291  1.00  0.00           O  
ATOM    489  NE2 GLN B 363      15.618 124.870  78.843  1.00  0.00           N  
ATOM    490  N   ASN B 364      13.171 119.373  81.364  1.00  0.00           N  
ATOM    491  CA  ASN B 364      12.798 118.620  82.541  1.00  0.00           C  
ATOM    492  C   ASN B 364      13.083 119.405  83.801  1.00  0.00           C  
ATOM    493  O   ASN B 364      14.024 120.193  83.864  1.00  0.00           O  
ATOM    494  CB  ASN B 364      13.554 117.307  82.588  1.00  0.00           C  
ATOM    495  CG  ASN B 364      13.246 116.435  81.414  1.00  0.00           C  
ATOM    496  OD1 ASN B 364      12.123 116.448  80.907  1.00  0.00           O  
ATOM    497  ND2 ASN B 364      14.231 115.653  80.971  1.00  0.00           N  
ATOM    498  N   ALA B 365      12.256 119.179  84.803  1.00  0.00           N  
ATOM    499  CA  ALA B 365      12.401 119.835  86.088  1.00  0.00           C  
ATOM    500  C   ALA B 365      11.885 118.817  87.083  1.00  0.00           C  
ATOM    501  O   ALA B 365      11.423 117.747  86.692  1.00  0.00           O  
ATOM    502  CB  ALA B 365      11.556 121.094  86.130  1.00  0.00           C  
ATOM    503  N   TYR B 366      11.967 119.121  88.362  1.00  0.00           N  
ATOM    504  CA  TYR B 366      11.469 118.179  89.334  1.00  0.00           C  
ATOM    505  C   TYR B 366      10.749 118.887  90.474  1.00  0.00           C  
ATOM    506  O   TYR B 366      11.354 119.657  91.227  1.00  0.00           O  
ATOM    507  CB  TYR B 366      12.608 117.314  89.877  1.00  0.00           C  
ATOM    508  CG  TYR B 366      12.091 116.231  90.781  1.00  0.00           C  
ATOM    509  CD1 TYR B 366      11.312 115.197  90.274  1.00  0.00           C  
ATOM    510  CD2 TYR B 366      12.298 116.284  92.157  1.00  0.00           C  
ATOM    511  CE1 TYR B 366      10.747 114.250  91.112  1.00  0.00           C  
ATOM    512  CE2 TYR B 366      11.738 115.341  93.003  1.00  0.00           C  
ATOM    513  CZ  TYR B 366      10.964 114.331  92.475  1.00  0.00           C  
ATOM    514  OH  TYR B 366      10.396 113.404  93.309  1.00  0.00           O  
ATOM    515  N   PHE B 368       9.449 118.636  90.578  1.00  0.00           N  
ATOM    516  CA  PHE B 368       8.634 119.224  91.622  1.00  0.00           C  
ATOM    517  C   PHE B 368       8.444 118.189  92.721  1.00  0.00           C  
ATOM    518  O   PHE B 368       8.601 116.991  92.483  1.00  0.00           O  
ATOM    519  CB  PHE B 368       7.284 119.660  91.063  1.00  0.00           C  
ATOM    520  CG  PHE B 368       7.386 120.704  89.994  1.00  0.00           C  
ATOM    521  CD1 PHE B 368       7.677 120.352  88.680  1.00  0.00           C  
ATOM    522  CD2 PHE B 368       7.227 122.052  90.308  1.00  0.00           C  
ATOM    523  CE1 PHE B 368       7.809 121.327  87.697  1.00  0.00           C  
ATOM    524  CE2 PHE B 368       7.356 123.032  89.335  1.00  0.00           C  
ATOM    525  CZ  PHE B 368       7.649 122.670  88.027  1.00  0.00           C  
ATOM    526  N   PRO B 370       8.093 118.645  93.937  1.00  0.00           N  
ATOM    527  CA  PRO B 370       7.859 117.859  95.153  1.00  0.00           C  
ATOM    528  C   PRO B 370       6.875 116.696  95.077  1.00  0.00           C  
ATOM    529  O   PRO B 370       5.871 116.743  94.364  1.00  0.00           O  
ATOM    530  CB  PRO B 370       7.395 118.911  96.153  1.00  0.00           C  
ATOM    531  CG  PRO B 370       8.090 120.122  95.702  1.00  0.00           C  
ATOM    532  CD  PRO B 370       7.858 120.069  94.217  1.00  0.00           C  
ATOM    533  N   LEU B 371       7.182 115.662  95.851  1.00  0.00           N  
ATOM    534  CA  LEU B 371       6.369 114.457  95.956  1.00  0.00           C  
ATOM    535  C   LEU B 371       5.139 114.748  96.809  1.00  0.00           C  
ATOM    536  O   LEU B 371       4.042 114.258  96.528  1.00  0.00           O  
ATOM    537  CB  LEU B 371       7.185 113.359  96.632  1.00  0.00           C  
ATOM    538  CG  LEU B 371       6.456 112.094  97.073  1.00  0.00           C  
ATOM    539  CD1 LEU B 371       6.161 111.241  95.852  1.00  0.00           C  
ATOM    540  CD2 LEU B 371       7.315 111.331  98.067  1.00  0.00           C  
ATOM    541  N   PHE B 372       5.350 115.547  97.855  1.00  0.00           N  
ATOM    542  CA  PHE B 372       4.307 115.926  98.808  1.00  0.00           C  
ATOM    543  C   PHE B 372       3.542 117.184  98.426  1.00  0.00           C  
ATOM    544  O   PHE B 372       4.129 118.229  98.153  1.00  0.00           O  
ATOM    545  CB  PHE B 372       4.931 116.114 100.188  1.00  0.00           C  
ATOM    546  CG  PHE B 372       5.490 114.851 100.770  1.00  0.00           C  
ATOM    547  CD1 PHE B 372       6.616 114.884 101.580  1.00  0.00           C  
ATOM    548  CD2 PHE B 372       4.883 113.629 100.518  1.00  0.00           C  
ATOM    549  CE1 PHE B 372       7.130 113.719 102.132  1.00  0.00           C  
ATOM    550  CE2 PHE B 372       5.387 112.463 101.063  1.00  0.00           C  
ATOM    551  CZ  PHE B 372       6.512 112.506 101.873  1.00  0.00           C  
ATOM    552  N   ILE B 373       2.221 117.071  98.425  1.00  0.00           N  
ATOM    553  CA  ILE B 373       1.352 118.184  98.078  1.00  0.00           C  
ATOM    554  C   ILE B 373       0.420 118.536  99.235  1.00  0.00           C  
ATOM    555  O   ILE B 373      -0.158 117.649  99.870  1.00  0.00           O  
ATOM    556  CB  ILE B 373       0.474 117.839  96.855  1.00  0.00           C  
ATOM    557  CG1 ILE B 373       1.355 117.578  95.635  1.00  0.00           C  
ATOM    558  CG2 ILE B 373      -0.509 118.973  96.574  1.00  0.00           C  
ATOM    559  CD1 ILE B 373       0.567 117.186  94.404  1.00  0.00           C  
ATOM    560  N   PRO B 374       0.272 119.839  99.532  1.00  0.00           N  
ATOM    561  CA  PRO B 374      -0.606 120.284 100.617  1.00  0.00           C  
ATOM    562  C   PRO B 374      -2.015 119.789 100.316  1.00  0.00           C  
ATOM    563  O   PRO B 374      -2.543 120.034  99.231  1.00  0.00           O  
ATOM    564  CB  PRO B 374      -0.513 121.802 100.537  1.00  0.00           C  
ATOM    565  CG  PRO B 374       0.879 122.020 100.053  1.00  0.00           C  
ATOM    566  CD  PRO B 374       1.010 120.981  98.961  1.00  0.00           C  
ATOM    567  N   MET B 375      -2.619 119.091 101.269  1.00  0.00           N  
ATOM    568  CA  MET B 375      -3.960 118.562 101.074  1.00  0.00           C  
ATOM    569  C   MET B 375      -4.908 119.646 100.558  1.00  0.00           C  
ATOM    570  O   MET B 375      -5.696 119.421  99.636  1.00  0.00           O  
ATOM    571  CB  MET B 375      -4.485 117.993 102.388  1.00  0.00           C  
ATOM    572  CG  MET B 375      -5.705 117.113 102.225  1.00  0.00           C  
ATOM    573  SD  MET B 375      -5.354 115.673 101.202  1.00  0.00           S  
ATOM    574  CE  MET B 375      -4.375 114.677 102.367  1.00  0.00           C  
ATOM    575  N   SER B 376      -4.805 120.828 101.155  1.00  0.00           N  
ATOM    576  CA  SER B 376      -5.635 121.960 100.786  1.00  0.00           C  
ATOM    577  C   SER B 376      -5.619 122.245  99.287  1.00  0.00           C  
ATOM    578  O   SER B 376      -6.594 122.749  98.741  1.00  0.00           O  
ATOM    579  CB  SER B 376      -5.181 123.200 101.559  1.00  0.00           C  
ATOM    580  OG  SER B 376      -3.826 123.515 101.292  1.00  0.00           O  
ATOM    581  N   PHE B 377      -4.514 121.920  98.624  1.00  0.00           N  
ATOM    582  CA  PHE B 377      -4.382 122.158  97.187  1.00  0.00           C  
ATOM    583  C   PHE B 377      -5.335 121.286  96.381  1.00  0.00           C  
ATOM    584  O   PHE B 377      -5.569 121.542  95.202  1.00  0.00           O  
ATOM    585  CB  PHE B 377      -2.940 121.890  96.735  1.00  0.00           C  
ATOM    586  CG  PHE B 377      -1.960 122.972  97.118  1.00  0.00           C  
ATOM    587  CD1 PHE B 377      -2.133 123.719  98.282  1.00  0.00           C  
ATOM    588  CD2 PHE B 377      -0.842 123.223  96.326  1.00  0.00           C  
ATOM    589  CE1 PHE B 377      -1.210 124.700  98.648  1.00  0.00           C  
ATOM    590  CE2 PHE B 377       0.086 124.201  96.686  1.00  0.00           C  
ATOM    591  CZ  PHE B 377      -0.099 124.938  97.849  1.00  0.00           C  
ATOM    592  N   LEU B 378      -5.890 120.262  97.022  1.00  0.00           N  
ATOM    593  CA  LEU B 378      -6.802 119.343  96.351  1.00  0.00           C  
ATOM    594  CB  LEU B 378      -6.315 117.905  96.542  1.00  0.00           C  
ATOM    595  CG  LEU B 378      -4.805 117.663  96.378  1.00  0.00           C  
ATOM    596  CD1 LEU B 378      -4.457 116.225  96.749  1.00  0.00           C  
ATOM    597  CD2 LEU B 378      -4.388 117.975  94.949  1.00  0.00           C  
ATOM    598  N   PHE B 388     -10.666 112.356 102.971  1.00  0.00           N  
ATOM    599  CA  PHE B 388      -9.581 112.277 101.996  1.00  0.00           C  
ATOM    600  C   PHE B 388     -10.029 111.475 100.776  1.00  0.00           C  
ATOM    601  O   PHE B 388     -10.548 110.367 100.919  1.00  0.00           O  
ATOM    602  CB  PHE B 388      -8.359 111.610 102.634  1.00  0.00           C  
ATOM    603  CG  PHE B 388      -7.780 112.377 103.791  1.00  0.00           C  
ATOM    604  CD1 PHE B 388      -7.135 111.708 104.828  1.00  0.00           C  
ATOM    605  CD2 PHE B 388      -7.863 113.767 103.837  1.00  0.00           C  
ATOM    606  CE1 PHE B 388      -6.582 112.408 105.899  1.00  0.00           C  
ATOM    607  CE2 PHE B 388      -7.314 114.480 104.903  1.00  0.00           C  
ATOM    608  CZ  PHE B 388      -6.670 113.797 105.936  1.00  0.00           C  
ATOM    609  N   SER B 488      -9.838 112.029  99.583  1.00  0.00           N  
ATOM    610  CA  SER B 488     -10.232 111.326  98.367  1.00  0.00           C  
ATOM    611  C   SER B 488      -9.755 109.877  98.465  1.00  0.00           C  
ATOM    612  O   SER B 488      -8.742 109.592  99.107  1.00  0.00           O  
ATOM    613  CB  SER B 488      -9.621 112.003  97.139  1.00  0.00           C  
ATOM    614  OG  SER B 488      -9.981 111.321  95.950  1.00  0.00           O  
ATOM    615  N   PRO B 495     -10.482 108.939  97.836  1.00  0.00           N  
ATOM    616  CA  PRO B 495     -10.100 107.523  97.882  1.00  0.00           C  
ATOM    617  C   PRO B 495      -8.713 107.222  97.314  1.00  0.00           C  
ATOM    618  O   PRO B 495      -7.875 106.643  98.005  1.00  0.00           O  
ATOM    619  CB  PRO B 495     -11.221 106.841  97.102  1.00  0.00           C  
ATOM    620  CG  PRO B 495     -11.619 107.892  96.104  1.00  0.00           C  
ATOM    621  CD  PRO B 495     -11.646 109.138  96.953  1.00  0.00           C  
ATOM    622  N   GLU B 496      -8.466 107.607  96.064  1.00  0.00           N  
ATOM    623  CA  GLU B 496      -7.163 107.353  95.461  1.00  0.00           C  
ATOM    624  C   GLU B 496      -6.153 108.411  95.861  1.00  0.00           C  
ATOM    625  O   GLU B 496      -5.808 109.296  95.079  1.00  0.00           O  
ATOM    626  CB  GLU B 496      -7.268 107.260  93.932  1.00  0.00           C  
ATOM    627  CG  GLU B 496      -8.047 108.366  93.238  1.00  0.00           C  
ATOM    628  CD  GLU B 496      -8.148 108.128  91.730  1.00  0.00           C  
ATOM    629  OE1 GLU B 496      -7.149 108.366  91.015  1.00  0.00           O  
ATOM    630  OE2 GLU B 496      -9.220 107.686  91.261  1.00  0.00           O  
ATOM    631  N   LEU B 497      -5.691 108.299  97.102  1.00  0.00           N  
ATOM    632  CA  LEU B 497      -4.719 109.209  97.683  1.00  0.00           C  
ATOM    633  C   LEU B 497      -4.110 108.562  98.909  1.00  0.00           C  
ATOM    634  O   LEU B 497      -4.815 108.005  99.751  1.00  0.00           O  
ATOM    635  CB  LEU B 497      -5.377 110.517  98.115  1.00  0.00           C  
ATOM    636  CG  LEU B 497      -5.516 111.646  97.103  1.00  0.00           C  
ATOM    637  CD1 LEU B 497      -6.015 112.903  97.798  1.00  0.00           C  
ATOM    638  CD2 LEU B 497      -4.170 111.912  96.470  1.00  0.00           C  
ATOM    639  N   ALA B 498      -2.795 108.631  99.002  1.00  0.00           N  
ATOM    640  CA  ALA B 498      -2.092 108.088 100.143  1.00  0.00           C  
ATOM    641  C   ALA B 498      -1.801 109.349 100.926  1.00  0.00           C  
ATOM    642  O   ALA B 498      -1.370 110.347 100.349  1.00  0.00           O  
ATOM    643  CB  ALA B 498      -0.812 107.425  99.700  1.00  0.00           C  
ATOM    644  N   VAL B 499      -2.032 109.325 102.231  1.00  0.00           N  
ATOM    645  CA  VAL B 499      -1.808 110.521 103.024  1.00  0.00           C  
ATOM    646  C   VAL B 499      -0.819 110.399 104.173  1.00  0.00           C  
ATOM    647  O   VAL B 499      -0.902 109.487 105.001  1.00  0.00           O  
ATOM    648  CB  VAL B 499      -3.132 111.042 103.601  1.00  0.00           C  
ATOM    649  CG1 VAL B 499      -2.885 112.336 104.366  1.00  0.00           C  
ATOM    650  CG2 VAL B 499      -4.144 111.245 102.479  1.00  0.00           C  
ATOM    651  N   VAL B 500       0.122 111.335 104.208  1.00  0.00           N  
ATOM    652  CA  VAL B 500       1.106 111.381 105.275  1.00  0.00           C  
ATOM    653  C   VAL B 500       0.458 112.268 106.328  1.00  0.00           C  
ATOM    654  O   VAL B 500      -0.018 113.361 106.024  1.00  0.00           O  
ATOM    655  CB  VAL B 500       2.432 112.019 104.813  1.00  0.00           C  
ATOM    656  CG1 VAL B 500       3.393 112.142 105.995  1.00  0.00           C  
ATOM    657  CG2 VAL B 500       3.051 111.178 103.717  1.00  0.00           C  
ATOM    658  N   THR B 501       0.424 111.784 107.560  1.00  0.00           N  
ATOM    659  CA  THR B 501      -0.190 112.522 108.649  1.00  0.00           C  
ATOM    660  C   THR B 501       0.832 112.660 109.760  1.00  0.00           C  
ATOM    661  O   THR B 501       0.834 113.630 110.517  1.00  0.00           O  
ATOM    662  CB  THR B 501      -1.428 111.769 109.167  1.00  0.00           C  
ATOM    663  OG1 THR B 501      -1.036 110.479 109.662  1.00  0.00           O  
ATOM    664  CG2 THR B 501      -2.438 111.580 108.034  1.00  0.00           C  
ATOM    665  N   HIS B 502       1.703 111.666 109.838  1.00  0.00           N  
ATOM    666  CA  HIS B 502       2.760 111.630 110.830  1.00  0.00           C  
ATOM    667  C   HIS B 502       4.058 111.854 110.059  1.00  0.00           C  
ATOM    668  O   HIS B 502       4.241 111.308 108.971  1.00  0.00           O  
ATOM    669  CB  HIS B 502       2.767 110.259 111.518  1.00  0.00           C  
ATOM    670  CG  HIS B 502       3.750 110.144 112.643  1.00  0.00           C  
ATOM    671  ND1 HIS B 502       3.359 110.043 113.961  1.00  0.00           N  
ATOM    672  CD2 HIS B 502       5.102 110.088 112.644  1.00  0.00           C  
ATOM    673  CE1 HIS B 502       4.430 109.926 114.726  1.00  0.00           C  
ATOM    674  NE2 HIS B 502       5.500 109.951 113.954  1.00  0.00           N  
ATOM    675  N   ALA B 503       4.945 112.671 110.611  1.00  0.00           N  
ATOM    676  CA  ALA B 503       6.221 112.961 109.973  1.00  0.00           C  
ATOM    677  C   ALA B 503       7.088 113.741 110.942  1.00  0.00           C  
ATOM    678  O   ALA B 503       6.647 114.739 111.511  1.00  0.00           O  
ATOM    679  CB  ALA B 503       6.008 113.769 108.703  1.00  0.00           C  
ATOM    680  N   GLY B 578       8.319 113.284 111.132  1.00  0.00           N  
ATOM    681  CA  GLY B 578       9.215 113.968 112.041  1.00  0.00           C  
ATOM    682  C   GLY B 578       8.942 113.600 113.485  1.00  0.00           C  
ATOM    683  O   GLY B 578       9.450 114.242 114.405  1.00  0.00           O  
ATOM    684  N   GLY B 648       8.134 112.565 113.683  1.00  0.00           N  
ATOM    685  CA  GLY B 648       7.811 112.134 115.030  1.00  0.00           C  
ATOM    686  C   GLY B 648       6.502 112.709 115.532  1.00  0.00           C  
ATOM    687  O   GLY B 648       5.720 112.019 116.183  1.00  0.00           O  
ATOM    688  N   GLU B 649       6.263 113.977 115.230  1.00  0.00           N  
ATOM    689  CA  GLU B 649       5.042 114.643 115.656  1.00  0.00           C  
ATOM    690  C   GLU B 649       3.957 114.407 114.601  1.00  0.00           C  
ATOM    691  O   GLU B 649       4.193 113.720 113.608  1.00  0.00           O  
ATOM    692  CB  GLU B 649       5.310 116.144 115.822  1.00  0.00           C  
ATOM    693  CG  GLU B 649       6.669 116.462 116.428  1.00  0.00           C  
ATOM    694  CD  GLU B 649       6.884 117.947 116.644  1.00  0.00           C  
ATOM    695  OE1 GLU B 649       6.645 118.728 115.698  1.00  0.00           O  
ATOM    696  OE2 GLU B 649       7.300 118.331 117.758  1.00  0.00           O  
ATOM    697  N   GLU B 650       2.771 114.964 114.830  1.00  0.00           N  
ATOM    698  CA  GLU B 650       1.658 114.835 113.894  1.00  0.00           C  
ATOM    699  C   GLU B 650       1.603 116.134 113.101  1.00  0.00           C  
ATOM    700  O   GLU B 650       1.643 117.220 113.679  1.00  0.00           O  
ATOM    701  CB  GLU B 650       0.343 114.635 114.648  1.00  0.00           C  
ATOM    702  CG  GLU B 650      -0.719 113.902 113.851  1.00  0.00           C  
ATOM    703  CD  GLU B 650      -0.374 112.430 113.626  1.00  0.00           C  
ATOM    704  OE1 GLU B 650       0.687 112.134 113.030  1.00  0.00           O  
ATOM    705  OE2 GLU B 650      -1.169 111.563 114.049  1.00  0.00           O  
ATOM    706  N   LEU B 651       1.510 116.027 111.781  1.00  0.00           N  
ATOM    707  CA  LEU B 651       1.488 117.212 110.930  1.00  0.00           C  
ATOM    708  C   LEU B 651       0.346 118.173 111.213  1.00  0.00           C  
ATOM    709  O   LEU B 651      -0.750 117.763 111.594  1.00  0.00           O  
ATOM    710  CB  LEU B 651       1.439 116.809 109.454  1.00  0.00           C  
ATOM    711  CG  LEU B 651       2.557 115.896 108.947  1.00  0.00           C  
ATOM    712  CD1 LEU B 651       2.434 115.757 107.437  1.00  0.00           C  
ATOM    713  CD2 LEU B 651       3.922 116.466 109.324  1.00  0.00           C  
ATOM    714  N   GLU B 652       0.620 119.462 111.033  1.00  0.00           N  
ATOM    715  CA  GLU B 652      -0.396 120.486 111.227  1.00  0.00           C  
ATOM    716  C   GLU B 652      -1.462 120.158 110.182  1.00  0.00           C  
ATOM    717  O   GLU B 652      -2.606 119.849 110.511  1.00  0.00           O  
ATOM    718  CB  GLU B 652       0.195 121.882 110.968  1.00  0.00           C  
ATOM    719  CG  GLU B 652       1.368 122.257 111.873  1.00  0.00           C  
ATOM    720  CD  GLU B 652       1.909 123.652 111.594  1.00  0.00           C  
ATOM    721  OE1 GLU B 652       2.381 123.897 110.464  1.00  0.00           O  
ATOM    722  OE2 GLU B 652       1.863 124.504 112.507  1.00  0.00           O  
ATOM    723  N   GLU B 653      -1.061 120.208 108.916  1.00  0.00           N  
ATOM    724  CA  GLU B 653      -1.948 119.894 107.806  1.00  0.00           C  
ATOM    725  C   GLU B 653      -1.452 118.587 107.195  1.00  0.00           C  
ATOM    726  O   GLU B 653      -0.250 118.408 106.985  1.00  0.00           O  
ATOM    727  CB  GLU B 653      -1.903 121.003 106.748  1.00  0.00           C  
ATOM    728  CG  GLU B 653      -2.927 120.828 105.628  1.00  0.00           C  
ATOM    729  CD  GLU B 653      -2.788 121.859 104.512  1.00  0.00           C  
ATOM    730  OE1 GLU B 653      -2.665 123.066 104.812  1.00  0.00           O  
ATOM    731  OE2 GLU B 653      -2.817 121.461 103.328  1.00  0.00           O  
ATOM    732  N   PRO B 654      -2.367 117.646 106.919  1.00  0.00           N  
ATOM    733  CA  PRO B 654      -1.970 116.367 106.326  1.00  0.00           C  
ATOM    734  C   PRO B 654      -1.486 116.545 104.884  1.00  0.00           C  
ATOM    735  O   PRO B 654      -2.024 117.354 104.126  1.00  0.00           O  
ATOM    736  CB  PRO B 654      -3.244 115.533 106.426  1.00  0.00           C  
ATOM    737  CG  PRO B 654      -4.319 116.561 106.280  1.00  0.00           C  
ATOM    738  CD  PRO B 654      -3.818 117.680 107.167  1.00  0.00           C  
ATOM    739  N   LEU B 655      -0.467 115.778 104.518  1.00  0.00           N  
ATOM    740  CA  LEU B 655       0.120 115.855 103.188  1.00  0.00           C  
ATOM    741  C   LEU B 655      -0.314 114.720 102.279  1.00  0.00           C  
ATOM    742  O   LEU B 655      -0.429 113.569 102.707  1.00  0.00           O  
ATOM    743  CB  LEU B 655       1.646 115.851 103.300  1.00  0.00           C  
ATOM    744  CG  LEU B 655       2.243 116.990 104.127  1.00  0.00           C  
ATOM    745  CD1 LEU B 655       3.734 116.792 104.323  1.00  0.00           C  
ATOM    746  CD2 LEU B 655       1.949 118.298 103.418  1.00  0.00           C  
ATOM    747  N   ALA B 656      -0.544 115.049 101.016  1.00  0.00           N  
ATOM    748  CA  ALA B 656      -0.944 114.051 100.034  1.00  0.00           C  
ATOM    749  C   ALA B 656       0.248 113.653  99.166  1.00  0.00           C  
ATOM    750  O   ALA B 656       1.086 114.488  98.815  1.00  0.00           O  
ATOM    751  CB  ALA B 656      -2.058 114.600  99.153  1.00  0.00           C  
ATOM    752  N   VAL B 657       0.339 112.373  98.836  1.00  0.00           N  
ATOM    753  CA  VAL B 657       1.413 111.927  97.967  1.00  0.00           C  
ATOM    754  C   VAL B 657       0.856 112.179  96.573  1.00  0.00           C  
ATOM    755  O   VAL B 657      -0.175 111.622  96.184  1.00  0.00           O  
ATOM    756  CB  VAL B 657       1.732 110.437  98.157  1.00  0.00           C  
ATOM    757  CG1 VAL B 657       2.870 110.037  97.238  1.00  0.00           C  
ATOM    758  CG2 VAL B 657       2.107 110.174  99.599  1.00  0.00           C  
ATOM    759  N   ARG B 658       1.540 113.040  95.835  1.00  0.00           N  
ATOM    760  CA  ARG B 658       1.103 113.432  94.505  1.00  0.00           C  
ATOM    761  C   ARG B 658       0.490 112.364  93.610  1.00  0.00           C  
ATOM    762  O   ARG B 658       1.070 111.303  93.391  1.00  0.00           O  
ATOM    763  CB  ARG B 658       2.255 114.090  93.747  1.00  0.00           C  
ATOM    764  CG  ARG B 658       3.376 113.142  93.403  1.00  0.00           C  
ATOM    765  CD  ARG B 658       4.425 113.825  92.564  1.00  0.00           C  
ATOM    766  NE  ARG B 658       5.648 113.034  92.515  1.00  0.00           N  
ATOM    767  CZ  ARG B 658       6.859 113.551  92.365  1.00  0.00           C  
ATOM    768  NH1 ARG B 658       7.006 114.864  92.242  1.00  0.00           N  
ATOM    769  NH2 ARG B 658       7.922 112.760  92.359  1.00  0.00           N  
ATOM    770  N   PRO B 659      -0.721 112.627  93.106  1.00  0.00           N  
ATOM    771  CA  PRO B 659      -1.406 111.686  92.215  1.00  0.00           C  
ATOM    772  C   PRO B 659      -1.177 112.227  90.806  1.00  0.00           C  
ATOM    773  O   PRO B 659      -1.377 111.546  89.808  1.00  0.00           O  
ATOM    774  CB  PRO B 659      -2.858 111.796  92.655  1.00  0.00           C  
ATOM    775  CG  PRO B 659      -2.974 113.258  92.992  1.00  0.00           C  
ATOM    776  CD  PRO B 659      -1.687 113.555  93.734  1.00  0.00           C  
ATOM    777  N   THR B 660      -0.739 113.477  90.768  1.00  0.00           N  
ATOM    778  CA  THR B 660      -0.439 114.203  89.540  1.00  0.00           C  
ATOM    779  C   THR B 660       0.109 115.547  90.037  1.00  0.00           C  
ATOM    780  O   THR B 660      -0.153 115.919  91.180  1.00  0.00           O  
ATOM    781  CB  THR B 660      -1.705 114.390  88.689  1.00  0.00           C  
ATOM    782  OG1 THR B 660      -1.372 115.090  87.488  1.00  0.00           O  
ATOM    783  CG2 THR B 660      -2.755 115.155  89.462  1.00  0.00           C  
ATOM    784  N   SER B 661       0.848 116.281  89.209  1.00  0.00           N  
ATOM    785  CA  SER B 661       1.465 117.529  89.680  1.00  0.00           C  
ATOM    786  C   SER B 661       0.908 118.912  89.309  1.00  0.00           C  
ATOM    787  O   SER B 661       1.476 119.924  89.733  1.00  0.00           O  
ATOM    788  CB  SER B 661       2.963 117.506  89.334  1.00  0.00           C  
ATOM    789  OG  SER B 661       3.649 116.464  90.020  1.00  0.00           O  
ATOM    790  N   GLU B 662      -0.185 118.970  88.547  1.00  0.00           N  
ATOM    791  CA  GLU B 662      -0.776 120.251  88.132  1.00  0.00           C  
ATOM    792  C   GLU B 662      -0.763 121.334  89.202  1.00  0.00           C  
ATOM    793  O   GLU B 662      -0.213 122.418  88.997  1.00  0.00           O  
ATOM    794  CB  GLU B 662      -2.224 120.065  87.674  1.00  0.00           C  
ATOM    795  CG  GLU B 662      -2.392 119.633  86.234  1.00  0.00           C  
ATOM    796  CD  GLU B 662      -2.282 118.134  86.054  1.00  0.00           C  
ATOM    797  OE1 GLU B 662      -2.555 117.653  84.931  1.00  0.00           O  
ATOM    798  OE2 GLU B 662      -1.927 117.443  87.034  1.00  0.00           O  
ATOM    799  N   THR B 663      -1.383 121.035  90.340  1.00  0.00           N  
ATOM    800  CA  THR B 663      -1.470 121.980  91.449  1.00  0.00           C  
ATOM    801  C   THR B 663      -0.147 122.609  91.873  1.00  0.00           C  
ATOM    802  O   THR B 663       0.035 123.817  91.725  1.00  0.00           O  
ATOM    803  CB  THR B 663      -2.125 121.330  92.677  1.00  0.00           C  
ATOM    804  OG1 THR B 663      -1.493 120.075  92.954  1.00  0.00           O  
ATOM    805  CG2 THR B 663      -3.605 121.106  92.422  1.00  0.00           C  
ATOM    806  N   VAL B 664       0.777 121.805  92.390  1.00  0.00           N  
ATOM    807  CA  VAL B 664       2.063 122.338  92.835  1.00  0.00           C  
ATOM    808  C   VAL B 664       2.766 123.147  91.761  1.00  0.00           C  
ATOM    809  O   VAL B 664       3.392 124.161  92.055  1.00  0.00           O  
ATOM    810  CB  VAL B 664       3.023 121.237  93.284  1.00  0.00           C  
ATOM    811  CG1 VAL B 664       4.280 121.870  93.855  1.00  0.00           C  
ATOM    812  CG2 VAL B 664       2.360 120.361  94.326  1.00  0.00           C  
ATOM    813  N   ILE B 665       2.681 122.699  90.518  1.00  0.00           N  
ATOM    814  CA  ILE B 665       3.326 123.432  89.442  1.00  0.00           C  
ATOM    815  C   ILE B 665       2.606 124.758  89.272  1.00  0.00           C  
ATOM    816  O   ILE B 665       3.239 125.786  89.028  1.00  0.00           O  
ATOM    817  CB  ILE B 665       3.294 122.634  88.117  1.00  0.00           C  
ATOM    818  CG1 ILE B 665       4.135 121.368  88.283  1.00  0.00           C  
ATOM    819  CG2 ILE B 665       3.833 123.491  86.953  1.00  0.00           C  
ATOM    820  CD1 ILE B 665       4.137 120.477  87.083  1.00  0.00           C  
ATOM    821  N   GLY B 666       1.281 124.729  89.406  1.00  0.00           N  
ATOM    822  CA  GLY B 666       0.503 125.948  89.276  1.00  0.00           C  
ATOM    823  C   GLY B 666       0.962 126.936  90.329  1.00  0.00           C  
ATOM    824  O   GLY B 666       1.256 128.091  90.032  1.00  0.00           O  
ATOM    825  N   TYR B 667       1.034 126.467  91.569  1.00  0.00           N  
ATOM    826  CA  TYR B 667       1.490 127.291  92.677  1.00  0.00           C  
ATOM    827  C   TYR B 667       2.804 127.985  92.304  1.00  0.00           C  
ATOM    828  O   TYR B 667       2.932 129.203  92.427  1.00  0.00           O  
ATOM    829  CB  TYR B 667       1.701 126.420  93.912  1.00  0.00           C  
ATOM    830  CG  TYR B 667       2.227 127.164  95.118  1.00  0.00           C  
ATOM    831  CD1 TYR B 667       1.421 128.062  95.816  1.00  0.00           C  
ATOM    832  CD2 TYR B 667       3.528 126.960  95.574  1.00  0.00           C  
ATOM    833  CE1 TYR B 667       1.895 128.735  96.943  1.00  0.00           C  
ATOM    834  CE2 TYR B 667       4.013 127.628  96.699  1.00  0.00           C  
ATOM    835  CZ  TYR B 667       3.191 128.513  97.379  1.00  0.00           C  
ATOM    836  OH  TYR B 667       3.663 129.170  98.493  1.00  0.00           O  
ATOM    837  N   MET B 668       3.776 127.205  91.844  1.00  0.00           N  
ATOM    838  CA  MET B 668       5.072 127.752  91.454  1.00  0.00           C  
ATOM    839  C   MET B 668       4.965 128.667  90.239  1.00  0.00           C  
ATOM    840  O   MET B 668       5.657 129.683  90.151  1.00  0.00           O  
ATOM    841  CB  MET B 668       6.058 126.623  91.147  1.00  0.00           C  
ATOM    842  CG  MET B 668       6.311 125.702  92.319  1.00  0.00           C  
ATOM    843  SD  MET B 668       6.804 126.619  93.779  1.00  0.00           S  
ATOM    844  CE  MET B 668       8.421 127.220  93.286  1.00  0.00           C  
ATOM    845  N   TRP B 669       4.110 128.297  89.293  1.00  0.00           N  
ATOM    846  CA  TRP B 669       3.940 129.103  88.096  1.00  0.00           C  
ATOM    847  C   TRP B 669       3.391 130.467  88.476  1.00  0.00           C  
ATOM    848  O   TRP B 669       3.736 131.497  87.875  1.00  0.00           O  
ATOM    849  CB  TRP B 669       2.992 128.412  87.118  1.00  0.00           C  
ATOM    850  CG  TRP B 669       3.696 127.555  86.133  1.00  0.00           C  
ATOM    851  CD1 TRP B 669       5.037 127.539  85.870  1.00  0.00           C  
ATOM    852  CD2 TRP B 669       3.095 126.653  85.202  1.00  0.00           C  
ATOM    853  NE1 TRP B 669       5.305 126.690  84.830  1.00  0.00           N  
ATOM    854  CE2 TRP B 669       4.128 126.134  84.397  1.00  0.00           C  
ATOM    855  CE3 TRP B 669       1.777 126.240  84.961  1.00  0.00           C  
ATOM    856  CZ2 TRP B 669       3.888 125.218  83.366  1.00  0.00           C  
ATOM    857  CZ3 TRP B 669       1.538 125.328  83.935  1.00  0.00           C  
ATOM    858  CH2 TRP B 669       2.589 124.830  83.150  1.00  0.00           C  
ATOM    859  N   SER B 670       2.541 130.461  89.494  1.00  0.00           N  
ATOM    860  CA  SER B 670       1.931 131.683  89.979  1.00  0.00           C  
ATOM    861  C   SER B 670       2.994 132.708  90.328  1.00  0.00           C  
ATOM    862  O   SER B 670       2.850 133.887  90.003  1.00  0.00           O  
ATOM    863  CB  SER B 670       1.083 131.403  91.216  1.00  0.00           C  
ATOM    864  OG  SER B 670       0.352 132.557  91.587  1.00  0.00           O  
ATOM    865  N   LYS B 671       4.064 132.261  90.980  1.00  0.00           N  
ATOM    866  CA  LYS B 671       5.134 133.171  91.367  1.00  0.00           C  
ATOM    867  C   LYS B 671       6.218 133.402  90.322  1.00  0.00           C  
ATOM    868  O   LYS B 671       6.917 134.414  90.372  1.00  0.00           O  
ATOM    869  CB  LYS B 671       5.769 132.719  92.685  1.00  0.00           C  
ATOM    870  CG  LYS B 671       5.942 131.232  92.834  1.00  0.00           C  
ATOM    871  CD  LYS B 671       6.461 130.871  94.229  1.00  0.00           C  
ATOM    872  CE  LYS B 671       5.432 131.168  95.306  1.00  0.00           C  
ATOM    873  NZ  LYS B 671       5.924 130.782  96.668  1.00  0.00           N  
ATOM    874  N   TRP B 672       6.357 132.494  89.363  1.00  0.00           N  
ATOM    875  CA  TRP B 672       7.389 132.671  88.348  1.00  0.00           C  
ATOM    876  C   TRP B 672       6.923 133.506  87.171  1.00  0.00           C  
ATOM    877  O   TRP B 672       7.686 134.291  86.620  1.00  0.00           O  
ATOM    878  CB  TRP B 672       7.883 131.324  87.804  1.00  0.00           C  
ATOM    879  CG  TRP B 672       8.510 130.410  88.806  1.00  0.00           C  
ATOM    880  CD1 TRP B 672       8.958 130.730  90.061  1.00  0.00           C  
ATOM    881  CD2 TRP B 672       8.768 129.017  88.632  1.00  0.00           C  
ATOM    882  NE1 TRP B 672       9.475 129.616  90.679  1.00  0.00           N  
ATOM    883  CE2 TRP B 672       9.371 128.551  89.824  1.00  0.00           C  
ATOM    884  CE3 TRP B 672       8.546 128.113  87.583  1.00  0.00           C  
ATOM    885  CZ2 TRP B 672       9.754 127.220  89.994  1.00  0.00           C  
ATOM    886  CZ3 TRP B 672       8.925 126.788  87.752  1.00  0.00           C  
ATOM    887  CH2 TRP B 672       9.523 126.355  88.950  1.00  0.00           C  
ATOM    888  N   ILE B 676       5.675 133.330  86.770  1.00  0.00           N  
ATOM    889  CA  ILE B 676       5.176 134.076  85.625  1.00  0.00           C  
ATOM    890  C   ILE B 676       4.723 135.491  85.975  1.00  0.00           C  
ATOM    891  O   ILE B 676       3.890 135.707  86.862  1.00  0.00           O  
ATOM    892  CB  ILE B 676       4.030 133.315  84.932  1.00  0.00           C  
ATOM    893  CG1 ILE B 676       4.522 131.926  84.520  1.00  0.00           C  
ATOM    894  CG2 ILE B 676       3.562 134.087  83.705  1.00  0.00           C  
ATOM    895  CD1 ILE B 676       3.421 130.988  84.109  1.00  0.00           C  
ATOM    896  N   ARG B 677       5.308 136.451  85.267  1.00  0.00           N  
ATOM    897  CA  ARG B 677       5.003 137.859  85.449  1.00  0.00           C  
ATOM    898  C   ARG B 677       4.640 138.480  84.103  1.00  0.00           C  
ATOM    899  O   ARG B 677       3.499 138.893  83.897  1.00  0.00           O  
ATOM    900  CB  ARG B 677       6.198 138.574  86.083  1.00  0.00           C  
ATOM    901  CG  ARG B 677       6.355 138.280  87.566  1.00  0.00           C  
ATOM    902  CD  ARG B 677       5.271 138.985  88.371  1.00  0.00           C  
ATOM    903  NE  ARG B 677       5.127 138.477  89.735  1.00  0.00           N  
ATOM    904  CZ  ARG B 677       4.610 137.291  90.047  1.00  0.00           C  
ATOM    905  NH1 ARG B 677       4.184 136.476  89.093  1.00  0.00           N  
ATOM    906  NH2 ARG B 677       4.505 136.920  91.317  1.00  0.00           N  
ATOM    907  N   SER B 678       5.586 138.531  83.173  1.00  0.00           N  
ATOM    908  CA  SER B 678       5.287 139.113  81.876  1.00  0.00           C  
ATOM    909  C   SER B 678       5.146 138.046  80.793  1.00  0.00           C  
ATOM    910  O   SER B 678       5.186 136.851  81.075  1.00  0.00           O  
ATOM    911  CB  SER B 678       6.372 140.120  81.490  1.00  0.00           C  
ATOM    912  OG  SER B 678       7.168 139.644  80.420  1.00  0.00           O  
ATOM    913  N   TRP B 681       4.964 138.488  79.555  1.00  0.00           N  
ATOM    914  CA  TRP B 681       4.821 137.584  78.424  1.00  0.00           C  
ATOM    915  C   TRP B 681       6.204 137.094  77.988  1.00  0.00           C  
ATOM    916  O   TRP B 681       6.348 136.449  76.946  1.00  0.00           O  
ATOM    917  CB  TRP B 681       4.149 138.315  77.266  1.00  0.00           C  
ATOM    918  CG  TRP B 681       4.940 139.503  76.850  1.00  0.00           C  
ATOM    919  CD1 TRP B 681       4.968 140.727  77.460  1.00  0.00           C  
ATOM    920  CD2 TRP B 681       5.915 139.554  75.803  1.00  0.00           C  
ATOM    921  NE1 TRP B 681       5.908 141.534  76.861  1.00  0.00           N  
ATOM    922  CE2 TRP B 681       6.506 140.838  75.842  1.00  0.00           C  
ATOM    923  CE3 TRP B 681       6.355 138.635  74.839  1.00  0.00           C  
ATOM    924  CZ2 TRP B 681       7.511 141.228  74.951  1.00  0.00           C  
ATOM    925  CZ3 TRP B 681       7.354 139.024  73.952  1.00  0.00           C  
ATOM    926  CH2 TRP B 681       7.922 140.309  74.017  1.00  0.00           C  
ATOM    927  N   ARG B 683       7.223 137.430  78.774  1.00  0.00           N  
ATOM    928  CA  ARG B 683       8.594 137.004  78.488  1.00  0.00           C  
ATOM    929  C   ARG B 683       8.839 135.686  79.221  1.00  0.00           C  
ATOM    930  O   ARG B 683       9.790 134.967  78.929  1.00  0.00           O  
ATOM    931  CB  ARG B 683       9.605 138.039  78.988  1.00  0.00           C  
ATOM    932  CG  ARG B 683       9.557 139.385  78.307  1.00  0.00           C  
ATOM    933  CD  ARG B 683      10.181 139.367  76.920  1.00  0.00           C  
ATOM    934  NE  ARG B 683      10.332 140.733  76.414  1.00  0.00           N  
ATOM    935  CZ  ARG B 683      10.804 141.058  75.214  1.00  0.00           C  
ATOM    936  NH1 ARG B 683      11.187 140.115  74.362  1.00  0.00           N  
ATOM    937  NH2 ARG B 683      10.892 142.335  74.868  1.00  0.00           N  
ATOM    938  N   ASP B 684       7.978 135.393  80.189  1.00  0.00           N  
ATOM    939  CA  ASP B 684       8.071 134.174  80.975  1.00  0.00           C  
ATOM    940  C   ASP B 684       7.288 133.080  80.302  1.00  0.00           C  
ATOM    941  O   ASP B 684       7.038 132.039  80.901  1.00  0.00           O  
ATOM    942  CB  ASP B 684       7.470 134.377  82.357  1.00  0.00           C  
ATOM    943  CG  ASP B 684       8.115 135.495  83.100  1.00  0.00           C  
ATOM    944  OD1 ASP B 684       7.631 135.820  84.205  1.00  0.00           O  
ATOM    945  OD2 ASP B 684       9.107 136.044  82.573  1.00  0.00           O  
ATOM    946  N   LEU B 685       6.876 133.315  79.066  1.00  0.00           N  
ATOM    947  CA  LEU B 685       6.090 132.318  78.371  1.00  0.00           C  
ATOM    948  C   LEU B 685       6.642 132.111  76.977  1.00  0.00           C  
ATOM    949  O   LEU B 685       7.319 132.983  76.446  1.00  0.00           O  
ATOM    950  CB  LEU B 685       4.625 132.764  78.310  1.00  0.00           C  
ATOM    951  CG  LEU B 685       3.953 133.075  79.653  1.00  0.00           C  
ATOM    952  CD1 LEU B 685       2.553 133.589  79.409  1.00  0.00           C  
ATOM    953  CD2 LEU B 685       3.918 131.827  80.531  1.00  0.00           C  
ATOM    954  N   PRO B 686       6.384 130.931  76.383  1.00  0.00           N  
ATOM    955  CA  PRO B 686       5.606 129.871  77.036  1.00  0.00           C  
ATOM    956  C   PRO B 686       6.420 129.078  78.060  1.00  0.00           C  
ATOM    957  O   PRO B 686       7.645 129.146  78.098  1.00  0.00           O  
ATOM    958  CB  PRO B 686       5.154 129.010  75.867  1.00  0.00           C  
ATOM    959  CG  PRO B 686       6.328 129.091  74.955  1.00  0.00           C  
ATOM    960  CD  PRO B 686       6.678 130.571  74.985  1.00  0.00           C  
ATOM    961  N   GLN B 687       5.710 128.319  78.879  1.00  0.00           N  
ATOM    962  CA  GLN B 687       6.296 127.498  79.920  1.00  0.00           C  
ATOM    963  C   GLN B 687       6.268 126.066  79.379  1.00  0.00           C  
ATOM    964  O   GLN B 687       5.188 125.495  79.222  1.00  0.00           O  
ATOM    965  CB  GLN B 687       5.408 127.609  81.155  1.00  0.00           C  
ATOM    966  CG  GLN B 687       6.109 127.475  82.466  1.00  0.00           C  
ATOM    967  CD  GLN B 687       7.040 128.620  82.761  1.00  0.00           C  
ATOM    968  OE1 GLN B 687       7.607 128.697  83.844  1.00  0.00           O  
ATOM    969  NE2 GLN B 687       7.211 129.513  81.797  1.00  0.00           N  
ATOM    970  N   LEU B 688       7.430 125.480  79.090  1.00  0.00           N  
ATOM    971  CA  LEU B 688       7.465 124.116  78.538  1.00  0.00           C  
ATOM    972  C   LEU B 688       8.147 123.114  79.466  1.00  0.00           C  
ATOM    973  O   LEU B 688       9.315 122.782  79.293  1.00  0.00           O  
ATOM    974  CB  LEU B 688       8.156 124.140  77.171  1.00  0.00           C  
ATOM    975  CG  LEU B 688       7.519 125.132  76.191  1.00  0.00           C  
ATOM    976  CD1 LEU B 688       8.233 125.065  74.849  1.00  0.00           C  
ATOM    977  CD2 LEU B 688       6.040 124.804  76.030  1.00  0.00           C  
ATOM    978  N   LEU B 689       7.397 122.610  80.436  1.00  0.00           N  
ATOM    979  CA  LEU B 689       7.960 121.696  81.412  1.00  0.00           C  
ATOM    980  C   LEU B 689       7.576 120.229  81.331  1.00  0.00           C  
ATOM    981  O   LEU B 689       6.464 119.876  80.936  1.00  0.00           O  
ATOM    982  CB  LEU B 689       7.632 122.208  82.811  1.00  0.00           C  
ATOM    983  CG  LEU B 689       8.185 123.604  83.082  1.00  0.00           C  
ATOM    984  CD1 LEU B 689       7.688 124.082  84.435  1.00  0.00           C  
ATOM    985  CD2 LEU B 689       9.708 123.573  83.045  1.00  0.00           C  
ATOM    986  N   ASN B 690       8.524 119.377  81.706  1.00  0.00           N  
ATOM    987  CA  ASN B 690       8.285 117.949  81.754  1.00  0.00           C  
ATOM    988  C   ASN B 690       8.966 117.401  82.983  1.00  0.00           C  
ATOM    989  O   ASN B 690      10.025 117.884  83.384  1.00  0.00           O  
ATOM    990  CB  ASN B 690       8.836 117.226  80.542  1.00  0.00           C  
ATOM    991  CG  ASN B 690       8.594 115.735  80.623  1.00  0.00           C  
ATOM    992  OD1 ASN B 690       7.441 115.289  80.672  1.00  0.00           O  
ATOM    993  ND2 ASN B 690       9.671 114.955  80.660  1.00  0.00           N  
ATOM    994  N   GLN B 691       8.357 116.384  83.573  1.00  0.00           N  
ATOM    995  CA  GLN B 691       8.901 115.766  84.762  1.00  0.00           C  
ATOM    996  C   GLN B 691       8.773 114.251  84.699  1.00  0.00           C  
ATOM    997  O   GLN B 691       7.692 113.719  84.440  1.00  0.00           O  
ATOM    998  CB  GLN B 691       8.172 116.300  85.986  1.00  0.00           C  
ATOM    999  CG  GLN B 691       8.401 115.504  87.237  1.00  0.00           C  
ATOM   1000  CD  GLN B 691       7.934 116.246  88.450  1.00  0.00           C  
ATOM   1001  OE1 GLN B 691       8.528 117.249  88.834  1.00  0.00           O  
ATOM   1002  NE2 GLN B 691       6.855 115.774  89.059  1.00  0.00           N  
ATOM   1003  N   TRP B 692       9.888 113.560  84.912  1.00  0.00           N  
ATOM   1004  CA  TRP B 692       9.892 112.104  84.915  1.00  0.00           C  
ATOM   1005  C   TRP B 692       9.862 111.726  86.370  1.00  0.00           C  
ATOM   1006  O   TRP B 692      10.720 112.163  87.131  1.00  0.00           O  
ATOM   1007  CB  TRP B 692      11.169 111.546  84.281  1.00  0.00           C  
ATOM   1008  CG  TRP B 692      11.264 111.755  82.825  1.00  0.00           C  
ATOM   1009  CD1 TRP B 692      11.904 112.768  82.182  1.00  0.00           C  
ATOM   1010  CD2 TRP B 692      10.664 110.947  81.811  1.00  0.00           C  
ATOM   1011  NE1 TRP B 692      11.745 112.646  80.823  1.00  0.00           N  
ATOM   1012  CE2 TRP B 692      10.985 111.536  80.566  1.00  0.00           C  
ATOM   1013  CE3 TRP B 692       9.885 109.782  81.831  1.00  0.00           C  
ATOM   1014  CZ2 TRP B 692      10.553 111.001  79.347  1.00  0.00           C  
ATOM   1015  CZ3 TRP B 692       9.455 109.248  80.620  1.00  0.00           C  
ATOM   1016  CH2 TRP B 692       9.792 109.860  79.393  1.00  0.00           C  
ATOM   1017  N   GLY B 693       8.885 110.926  86.772  1.00  0.00           N  
ATOM   1018  CA  GLY B 693       8.831 110.535  88.167  1.00  0.00           C  
ATOM   1019  C   GLY B 693       7.764 109.518  88.494  1.00  0.00           C  
ATOM   1020  O   GLY B 693       7.175 108.889  87.610  1.00  0.00           O  
ATOM   1021  N   ASN B 695       7.520 109.368  89.788  1.00  0.00           N  
ATOM   1022  CA  ASN B 695       6.529 108.437  90.286  1.00  0.00           C  
ATOM   1023  C   ASN B 695       5.348 109.204  90.875  1.00  0.00           C  
ATOM   1024  O   ASN B 695       5.489 110.348  91.298  1.00  0.00           O  
ATOM   1025  CB  ASN B 695       7.166 107.534  91.350  1.00  0.00           C  
ATOM   1026  CG  ASN B 695       7.722 108.319  92.536  1.00  0.00           C  
ATOM   1027  OD1 ASN B 695       8.052 109.504  92.416  1.00  0.00           O  
ATOM   1028  ND2 ASN B 695       7.842 107.653  93.686  1.00  0.00           N  
ATOM   1029  N   VAL B 696       4.180 108.572  90.866  1.00  0.00           N  
ATOM   1030  CA  VAL B 696       2.961 109.141  91.427  1.00  0.00           C  
ATOM   1031  C   VAL B 696       2.177 108.006  92.066  1.00  0.00           C  
ATOM   1032  O   VAL B 696       2.287 106.852  91.648  1.00  0.00           O  
ATOM   1033  CB  VAL B 696       2.073 109.796  90.358  1.00  0.00           C  
ATOM   1034  CG1 VAL B 696       2.584 111.175  90.033  1.00  0.00           C  
ATOM   1035  CG2 VAL B 696       2.047 108.947  89.115  1.00  0.00           C  
ATOM   1036  N   VAL B 697       1.389 108.334  93.082  1.00  0.00           N  
ATOM   1037  CA  VAL B 697       0.597 107.333  93.774  1.00  0.00           C  
ATOM   1038  C   VAL B 697      -0.896 107.607  93.648  1.00  0.00           C  
ATOM   1039  O   VAL B 697      -1.368 108.709  93.922  1.00  0.00           O  
ATOM   1040  CB  VAL B 697       0.960 107.264  95.282  1.00  0.00           C  
ATOM   1041  CG1 VAL B 697       0.077 106.238  95.984  1.00  0.00           C  
ATOM   1042  CG2 VAL B 697       2.423 106.896  95.451  1.00  0.00           C  
ATOM   1043  N   ARG B 698      -1.625 106.593  93.204  1.00  0.00           N  
ATOM   1044  CA  ARG B 698      -3.075 106.654  93.061  1.00  0.00           C  
ATOM   1045  C   ARG B 698      -3.507 105.313  93.607  1.00  0.00           C  
ATOM   1046  O   ARG B 698      -3.514 104.307  92.902  1.00  0.00           O  
ATOM   1047  CB  ARG B 698      -3.476 106.791  91.603  1.00  0.00           C  
ATOM   1048  CG  ARG B 698      -3.038 108.091  91.007  1.00  0.00           C  
ATOM   1049  CD  ARG B 698      -3.520 108.209  89.591  1.00  0.00           C  
ATOM   1050  NE  ARG B 698      -3.034 109.434  88.970  1.00  0.00           N  
ATOM   1051  CZ  ARG B 698      -3.241 109.752  87.700  1.00  0.00           C  
ATOM   1052  NH1 ARG B 698      -3.929 108.932  86.917  1.00  0.00           N  
ATOM   1053  NH2 ARG B 698      -2.757 110.883  87.207  1.00  0.00           N  
ATOM   1054  N   TRP B 699      -3.849 105.312  94.886  1.00  0.00           N  
ATOM   1055  CA  TRP B 699      -4.210 104.093  95.572  1.00  0.00           C  
ATOM   1056  C   TRP B 699      -5.103 103.109  94.846  1.00  0.00           C  
ATOM   1057  O   TRP B 699      -6.060 103.471  94.158  1.00  0.00           O  
ATOM   1058  CB  TRP B 699      -4.809 104.409  96.938  1.00  0.00           C  
ATOM   1059  CG  TRP B 699      -4.521 103.328  97.918  1.00  0.00           C  
ATOM   1060  CD1 TRP B 699      -5.400 102.411  98.419  1.00  0.00           C  
ATOM   1061  CD2 TRP B 699      -3.253 103.034  98.508  1.00  0.00           C  
ATOM   1062  NE1 TRP B 699      -4.754 101.564  99.288  1.00  0.00           N  
ATOM   1063  CE2 TRP B 699      -3.436 101.925  99.362  1.00  0.00           C  
ATOM   1064  CE3 TRP B 699      -1.979 103.602  98.398  1.00  0.00           C  
ATOM   1065  CZ2 TRP B 699      -2.387 101.371 100.109  1.00  0.00           C  
ATOM   1066  CZ3 TRP B 699      -0.934 103.050  99.141  1.00  0.00           C  
ATOM   1067  CH2 TRP B 699      -1.148 101.945  99.985  1.00  0.00           C  
ATOM   1068  N   GLU B 700      -4.741 101.845  95.030  1.00  0.00           N  
ATOM   1069  CA  GLU B 700      -5.424 100.687  94.479  1.00  0.00           C  
ATOM   1070  C   GLU B 700      -4.860  99.501  95.264  1.00  0.00           C  
ATOM   1071  O   GLU B 700      -3.657  99.243  95.227  1.00  0.00           O  
ATOM   1072  CB  GLU B 700      -5.138 100.563  92.977  1.00  0.00           C  
ATOM   1073  CG  GLU B 700      -6.110 101.376  92.123  1.00  0.00           C  
ATOM   1074  CD  GLU B 700      -5.506 101.843  90.816  1.00  0.00           C  
ATOM   1075  OE1 GLU B 700      -6.213 102.514  90.029  1.00  0.00           O  
ATOM   1076  OE2 GLU B 700      -4.317 101.545  90.576  1.00  0.00           O  
ATOM   1077  N   MET B 703      -5.726  98.809  96.003  1.00  0.00           N  
ATOM   1078  CA  MET B 703      -5.307  97.668  96.816  1.00  0.00           C  
ATOM   1079  C   MET B 703      -5.242  96.355  96.028  1.00  0.00           C  
ATOM   1080  O   MET B 703      -4.778  95.337  96.541  1.00  0.00           O  
ATOM   1081  CB  MET B 703      -6.245  97.511  98.018  1.00  0.00           C  
ATOM   1082  N   ARG B 711      -5.705  96.388  94.783  1.00  0.00           N  
ATOM   1083  CA  ARG B 711      -5.686  95.216  93.911  1.00  0.00           C  
ATOM   1084  C   ARG B 711      -4.599  95.425  92.842  1.00  0.00           C  
ATOM   1085  O   ARG B 711      -4.576  96.450  92.158  1.00  0.00           O  
ATOM   1086  CB  ARG B 711      -7.069  95.036  93.274  1.00  0.00           C  
ATOM   1087  CG  ARG B 711      -8.191  94.970  94.312  1.00  0.00           C  
ATOM   1088  CD  ARG B 711      -9.580  95.116  93.699  1.00  0.00           C  
ATOM   1089  NE  ARG B 711     -10.617  95.179  94.728  1.00  0.00           N  
ATOM   1090  CZ  ARG B 711     -11.909  95.380  94.484  1.00  0.00           C  
ATOM   1091  NH1 ARG B 711     -12.337  95.541  93.240  1.00  0.00           N  
ATOM   1092  NH2 ARG B 711     -12.776  95.422  95.488  1.00  0.00           N  
ATOM   1093  N   THR B 712      -3.704  94.450  92.701  1.00  0.00           N  
ATOM   1094  CA  THR B 712      -2.587  94.547  91.754  1.00  0.00           C  
ATOM   1095  C   THR B 712      -2.777  93.969  90.341  1.00  0.00           C  
ATOM   1096  O   THR B 712      -3.562  93.046  90.121  1.00  0.00           O  
ATOM   1097  CB  THR B 712      -1.324  93.894  92.359  1.00  0.00           C  
ATOM   1098  OG1 THR B 712      -1.077  94.446  93.655  1.00  0.00           O  
ATOM   1099  CG2 THR B 712      -0.117  94.143  91.482  1.00  0.00           C  
ATOM   1100  N   ARG B 713      -2.035  94.541  89.394  1.00  0.00           N  
ATOM   1101  CA  ARG B 713      -2.023  94.137  87.990  1.00  0.00           C  
ATOM   1102  C   ARG B 713      -0.857  94.881  87.365  1.00  0.00           C  
ATOM   1103  O   ARG B 713      -1.018  95.979  86.840  1.00  0.00           O  
ATOM   1104  CB  ARG B 713      -3.317  94.528  87.271  1.00  0.00           C  
ATOM   1105  CG  ARG B 713      -4.278  93.364  87.030  1.00  0.00           C  
ATOM   1106  CD  ARG B 713      -5.286  93.675  85.921  1.00  0.00           C  
ATOM   1107  NE  ARG B 713      -6.331  92.658  85.824  1.00  0.00           N  
ATOM   1108  CZ  ARG B 713      -7.348  92.705  84.966  1.00  0.00           C  
ATOM   1109  NH1 ARG B 713      -7.460  93.722  84.122  1.00  0.00           N  
ATOM   1110  NH2 ARG B 713      -8.263  91.741  84.959  1.00  0.00           N  
ATOM   1111  N   PRO B 714       0.341  94.290  87.425  1.00  0.00           N  
ATOM   1112  CA  PRO B 714       1.585  94.846  86.893  1.00  0.00           C  
ATOM   1113  C   PRO B 714       1.491  95.663  85.611  1.00  0.00           C  
ATOM   1114  O   PRO B 714       1.048  95.177  84.575  1.00  0.00           O  
ATOM   1115  CB  PRO B 714       2.457  93.611  86.735  1.00  0.00           C  
ATOM   1116  CG  PRO B 714       2.077  92.825  87.935  1.00  0.00           C  
ATOM   1117  CD  PRO B 714       0.562  92.922  87.920  1.00  0.00           C  
ATOM   1118  N   PHE B 715       1.924  96.915  85.710  1.00  0.00           N  
ATOM   1119  CA  PHE B 715       1.940  97.852  84.597  1.00  0.00           C  
ATOM   1120  C   PHE B 715       0.582  98.389  84.169  1.00  0.00           C  
ATOM   1121  O   PHE B 715       0.499  99.446  83.542  1.00  0.00           O  
ATOM   1122  CB  PHE B 715       2.636  97.218  83.399  1.00  0.00           C  
ATOM   1123  CG  PHE B 715       4.060  96.846  83.663  1.00  0.00           C  
ATOM   1124  CD1 PHE B 715       4.508  95.555  83.424  1.00  0.00           C  
ATOM   1125  CD2 PHE B 715       4.961  97.790  84.148  1.00  0.00           C  
ATOM   1126  CE1 PHE B 715       5.825  95.206  83.659  1.00  0.00           C  
ATOM   1127  CE2 PHE B 715       6.284  97.450  84.387  1.00  0.00           C  
ATOM   1128  CZ  PHE B 715       6.715  96.156  84.142  1.00  0.00           C  
ATOM   1129  N   LEU B 716      -0.488  97.682  84.509  1.00  0.00           N  
ATOM   1130  CA  LEU B 716      -1.809  98.144  84.110  1.00  0.00           C  
ATOM   1131  C   LEU B 716      -2.498  98.997  85.156  1.00  0.00           C  
ATOM   1132  O   LEU B 716      -3.120 100.007  84.828  1.00  0.00           O  
ATOM   1133  CB  LEU B 716      -2.686  96.954  83.735  1.00  0.00           C  
ATOM   1134  CG  LEU B 716      -3.048  96.904  82.251  1.00  0.00           C  
ATOM   1135  CD1 LEU B 716      -1.911  97.438  81.385  1.00  0.00           C  
ATOM   1136  CD2 LEU B 716      -3.382  95.474  81.897  1.00  0.00           C  
ATOM   1137  N   ARG B 718      -2.391  98.601  86.413  1.00  0.00           N  
ATOM   1138  CA  ARG B 718      -3.015  99.371  87.471  1.00  0.00           C  
ATOM   1139  C   ARG B 718      -2.366  99.053  88.819  1.00  0.00           C  
ATOM   1140  O   ARG B 718      -2.577  97.979  89.395  1.00  0.00           O  
ATOM   1141  CB  ARG B 718      -4.520  99.087  87.490  1.00  0.00           C  
ATOM   1142  CG  ARG B 718      -5.337 100.141  88.223  1.00  0.00           C  
ATOM   1143  CD  ARG B 718      -6.730 100.312  87.628  1.00  0.00           C  
ATOM   1144  NE  ARG B 718      -6.718 101.098  86.397  1.00  0.00           N  
ATOM   1145  CZ  ARG B 718      -7.805 101.368  85.682  1.00  0.00           C  
ATOM   1146  NH1 ARG B 718      -8.987 100.915  86.079  1.00  0.00           N  
ATOM   1147  NH2 ARG B 718      -7.715 102.092  84.573  1.00  0.00           N  
ATOM   1148  N   THR B 723      -1.569 100.000  89.309  1.00  0.00           N  
ATOM   1149  CA  THR B 723      -0.859  99.840  90.571  1.00  0.00           C  
ATOM   1150  C   THR B 723      -0.877 101.120  91.410  1.00  0.00           C  
ATOM   1151  O   THR B 723      -0.999 102.223  90.877  1.00  0.00           O  
ATOM   1152  CB  THR B 723       0.603  99.434  90.309  1.00  0.00           C  
ATOM   1153  OG1 THR B 723       1.173 100.314  89.332  1.00  0.00           O  
ATOM   1154  CG2 THR B 723       0.676  98.009  89.790  1.00  0.00           C  
ATOM   1155  N   SER B 724      -0.758 100.960  92.726  1.00  0.00           N  
ATOM   1156  CA  SER B 724      -0.755 102.089  93.654  1.00  0.00           C  
ATOM   1157  C   SER B 724       0.237 103.164  93.209  1.00  0.00           C  
ATOM   1158  O   SER B 724      -0.133 104.323  93.002  1.00  0.00           O  
ATOM   1159  CB  SER B 724      -0.391 101.611  95.063  1.00  0.00           C  
ATOM   1160  OG  SER B 724      -1.419 100.814  95.627  1.00  0.00           O  
ATOM   1161  N   GLU B 725       1.504 102.774  93.089  1.00  0.00           N  
ATOM   1162  CA  GLU B 725       2.551 103.682  92.638  1.00  0.00           C  
ATOM   1163  C   GLU B 725       2.948 103.277  91.228  1.00  0.00           C  
ATOM   1164  O   GLU B 725       2.910 102.098  90.887  1.00  0.00           O  
ATOM   1165  CB  GLU B 725       3.787 103.588  93.532  1.00  0.00           C  
ATOM   1166  CG  GLU B 725       5.044 104.090  92.828  1.00  0.00           C  
ATOM   1167  CD  GLU B 725       6.309 103.948  93.646  1.00  0.00           C  
ATOM   1168  OE1 GLU B 725       6.569 102.841  94.159  1.00  0.00           O  
ATOM   1169  OE2 GLU B 725       7.055 104.946  93.759  1.00  0.00           O  
ATOM   1170  N   PHE B 726       3.321 104.248  90.407  1.00  0.00           N  
ATOM   1171  CA  PHE B 726       3.756 103.941  89.051  1.00  0.00           C  
ATOM   1172  C   PHE B 726       4.615 105.055  88.480  1.00  0.00           C  
ATOM   1173  O   PHE B 726       4.485 106.213  88.872  1.00  0.00           O  
ATOM   1174  CB  PHE B 726       2.552 103.660  88.145  1.00  0.00           C  
ATOM   1175  CG  PHE B 726       1.662 104.849  87.900  1.00  0.00           C  
ATOM   1176  CD1 PHE B 726       1.941 105.749  86.873  1.00  0.00           C  
ATOM   1177  CD2 PHE B 726       0.505 105.031  88.654  1.00  0.00           C  
ATOM   1178  CE1 PHE B 726       1.073 106.815  86.594  1.00  0.00           C  
ATOM   1179  CE2 PHE B 726      -0.369 106.086  88.388  1.00  0.00           C  
ATOM   1180  CZ  PHE B 726      -0.085 106.980  87.354  1.00  0.00           C  
ATOM   1181  N   LEU B 728       5.511 104.699  87.572  1.00  0.00           N  
ATOM   1182  CA  LEU B 728       6.386 105.685  86.961  1.00  0.00           C  
ATOM   1183  C   LEU B 728       5.746 106.214  85.698  1.00  0.00           C  
ATOM   1184  O   LEU B 728       5.001 105.506  85.027  1.00  0.00           O  
ATOM   1185  CB  LEU B 728       7.736 105.064  86.593  1.00  0.00           C  
ATOM   1186  CG  LEU B 728       8.599 104.465  87.696  1.00  0.00           C  
ATOM   1187  CD1 LEU B 728       9.864 103.892  87.077  1.00  0.00           C  
ATOM   1188  CD2 LEU B 728       8.937 105.525  88.718  1.00  0.00           C  
ATOM   1189  N   TRP B 730       6.039 107.466  85.382  1.00  0.00           N  
ATOM   1190  CA  TRP B 730       5.522 108.072  84.172  1.00  0.00           C  
ATOM   1191  C   TRP B 730       6.269 109.356  83.884  1.00  0.00           C  
ATOM   1192  O   TRP B 730       7.235 109.714  84.561  1.00  0.00           O  
ATOM   1193  CB  TRP B 730       4.021 108.372  84.299  1.00  0.00           C  
ATOM   1194  CG  TRP B 730       3.685 109.530  85.196  1.00  0.00           C  
ATOM   1195  CD1 TRP B 730       4.474 110.068  86.175  1.00  0.00           C  
ATOM   1196  CD2 TRP B 730       2.440 110.239  85.254  1.00  0.00           C  
ATOM   1197  NE1 TRP B 730       3.797 111.062  86.839  1.00  0.00           N  
ATOM   1198  CE2 TRP B 730       2.546 111.187  86.298  1.00  0.00           C  
ATOM   1199  CE3 TRP B 730       1.238 110.160  84.530  1.00  0.00           C  
ATOM   1200  CZ2 TRP B 730       1.498 112.052  86.638  1.00  0.00           C  
ATOM   1201  CZ3 TRP B 730       0.193 111.024  84.867  1.00  0.00           C  
ATOM   1202  CH2 TRP B 730       0.332 111.955  85.914  1.00  0.00           C  
ATOM   1203  N   GLN B 731       5.792 110.046  82.867  1.00  0.00           N  
ATOM   1204  CA  GLN B 731       6.356 111.303  82.450  1.00  0.00           C  
ATOM   1205  C   GLN B 731       5.149 112.226  82.385  1.00  0.00           C  
ATOM   1206  O   GLN B 731       4.166 111.901  81.724  1.00  0.00           O  
ATOM   1207  CB  GLN B 731       7.007 111.100  81.082  1.00  0.00           C  
ATOM   1208  CG  GLN B 731       6.893 112.240  80.121  1.00  0.00           C  
ATOM   1209  CD  GLN B 731       5.515 112.361  79.547  1.00  0.00           C  
ATOM   1210  OE1 GLN B 731       4.997 111.426  78.950  1.00  0.00           O  
ATOM   1211  NE2 GLN B 731       4.904 113.520  79.732  1.00  0.00           N  
ATOM   1212  N   GLU B 732       5.185 113.342  83.106  1.00  0.00           N  
ATOM   1213  CA  GLU B 732       4.061 114.272  83.074  1.00  0.00           C  
ATOM   1214  C   GLU B 732       4.530 115.657  82.646  1.00  0.00           C  
ATOM   1215  O   GLU B 732       5.332 116.307  83.319  1.00  0.00           O  
ATOM   1216  CB  GLU B 732       3.332 114.330  84.434  1.00  0.00           C  
ATOM   1217  CG  GLU B 732       4.057 115.032  85.564  1.00  0.00           C  
ATOM   1218  CD  GLU B 732       3.250 115.059  86.868  1.00  0.00           C  
ATOM   1219  OE1 GLU B 732       2.094 115.537  86.862  1.00  0.00           O  
ATOM   1220  OE2 GLU B 732       3.777 114.612  87.912  1.00  0.00           O  
ATOM   1221  N   GLY B 733       4.047 116.085  81.486  1.00  0.00           N  
ATOM   1222  CA  GLY B 733       4.412 117.384  80.963  1.00  0.00           C  
ATOM   1223  C   GLY B 733       3.391 118.424  81.355  1.00  0.00           C  
ATOM   1224  O   GLY B 733       2.214 118.121  81.549  1.00  0.00           O  
ATOM   1225  N   HIS B 734       3.853 119.657  81.485  1.00  0.00           N  
ATOM   1226  CA  HIS B 734       2.992 120.775  81.847  1.00  0.00           C  
ATOM   1227  C   HIS B 734       3.476 122.022  81.129  1.00  0.00           C  
ATOM   1228  O   HIS B 734       4.662 122.356  81.177  1.00  0.00           O  
ATOM   1229  CB  HIS B 734       3.039 121.008  83.350  1.00  0.00           C  
ATOM   1230  CG  HIS B 734       2.457 119.889  84.148  1.00  0.00           C  
ATOM   1231  ND1 HIS B 734       1.121 119.826  84.475  1.00  0.00           N  
ATOM   1232  CD2 HIS B 734       3.026 118.778  84.670  1.00  0.00           C  
ATOM   1233  CE1 HIS B 734       0.891 118.724  85.168  1.00  0.00           C  
ATOM   1234  NE2 HIS B 734       2.032 118.070  85.300  1.00  0.00           N  
ATOM   1235  N   THR B 735       2.572 122.706  80.444  1.00  0.00           N  
ATOM   1236  CA  THR B 735       2.963 123.930  79.760  1.00  0.00           C  
ATOM   1237  C   THR B 735       1.996 125.055  80.107  1.00  0.00           C  
ATOM   1238  O   THR B 735       0.879 124.814  80.566  1.00  0.00           O  
ATOM   1239  CB  THR B 735       3.003 123.748  78.231  1.00  0.00           C  
ATOM   1240  OG1 THR B 735       1.668 123.662  77.714  1.00  0.00           O  
ATOM   1241  CG2 THR B 735       3.757 122.485  77.884  1.00  0.00           C  
ATOM   1242  N   ALA B 736       2.452 126.283  79.909  1.00  0.00           N  
ATOM   1243  CA  ALA B 736       1.650 127.469  80.171  1.00  0.00           C  
ATOM   1244  C   ALA B 736       1.848 128.390  78.980  1.00  0.00           C  
ATOM   1245  O   ALA B 736       2.981 128.683  78.586  1.00  0.00           O  
ATOM   1246  CB  ALA B 736       2.112 128.150  81.453  1.00  0.00           C  
ATOM   1247  N   HIS B 737       0.741 128.843  78.404  1.00  0.00           N  
ATOM   1248  CA  HIS B 737       0.811 129.714  77.238  1.00  0.00           C  
ATOM   1249  C   HIS B 737       0.090 131.035  77.432  1.00  0.00           C  
ATOM   1250  O   HIS B 737      -0.731 131.194  78.344  1.00  0.00           O  
ATOM   1251  CB  HIS B 737       0.235 128.985  76.030  1.00  0.00           C  
ATOM   1252  CG  HIS B 737       0.887 127.667  75.766  1.00  0.00           C  
ATOM   1253  ND1 HIS B 737       1.929 127.514  74.874  1.00  0.00           N  
ATOM   1254  CD2 HIS B 737       0.677 126.445  76.314  1.00  0.00           C  
ATOM   1255  CE1 HIS B 737       2.330 126.256  74.884  1.00  0.00           C  
ATOM   1256  NE2 HIS B 737       1.587 125.587  75.749  1.00  0.00           N  
ATOM   1257  N   ALA B 738       0.412 131.982  76.560  1.00  0.00           N  
ATOM   1258  CA  ALA B 738      -0.205 133.297  76.597  1.00  0.00           C  
ATOM   1259  C   ALA B 738      -1.566 133.253  75.894  1.00  0.00           C  
ATOM   1260  O   ALA B 738      -2.529 133.882  76.344  1.00  0.00           O  
ATOM   1261  CB  ALA B 738       0.701 134.312  75.921  1.00  0.00           C  
ATOM   1262  N   THR B 739      -1.647 132.494  74.803  1.00  0.00           N  
ATOM   1263  CA  THR B 739      -2.886 132.383  74.036  1.00  0.00           C  
ATOM   1264  C   THR B 739      -3.492 130.979  74.071  1.00  0.00           C  
ATOM   1265  O   THR B 739      -2.778 129.990  74.225  1.00  0.00           O  
ATOM   1266  CB  THR B 739      -2.639 132.746  72.568  1.00  0.00           C  
ATOM   1267  OG1 THR B 739      -2.176 131.589  71.862  1.00  0.00           O  
ATOM   1268  CG2 THR B 739      -1.576 133.828  72.469  1.00  0.00           C  
ATOM   1269  N   ARG B 741      -4.812 130.908  73.921  1.00  0.00           N  
ATOM   1270  CA  ARG B 741      -5.540 129.641  73.906  1.00  0.00           C  
ATOM   1271  C   ARG B 741      -5.173 128.818  72.663  1.00  0.00           C  
ATOM   1272  O   ARG B 741      -5.342 127.598  72.649  1.00  0.00           O  
ATOM   1273  CB  ARG B 741      -7.049 129.913  73.915  1.00  0.00           C  
ATOM   1274  CG  ARG B 741      -7.943 128.707  73.658  1.00  0.00           C  
ATOM   1275  CD  ARG B 741      -9.340 129.170  73.254  1.00  0.00           C  
ATOM   1276  NE  ARG B 741     -10.263 128.064  73.003  1.00  0.00           N  
ATOM   1277  CZ  ARG B 741     -10.914 127.390  73.949  1.00  0.00           C  
ATOM   1278  NH1 ARG B 741     -10.755 127.701  75.232  1.00  0.00           N  
ATOM   1279  NH2 ARG B 741     -11.731 126.402  73.608  1.00  0.00           N  
ATOM   1280  N   GLU B 742      -4.675 129.486  71.625  1.00  0.00           N  
ATOM   1281  CA  GLU B 742      -4.288 128.804  70.392  1.00  0.00           C  
ATOM   1282  C   GLU B 742      -2.979 128.044  70.524  1.00  0.00           C  
ATOM   1283  O   GLU B 742      -2.880 126.881  70.118  1.00  0.00           O  
ATOM   1284  CB  GLU B 742      -4.144 129.799  69.241  1.00  0.00           C  
ATOM   1285  CG  GLU B 742      -3.531 129.164  67.998  1.00  0.00           C  
ATOM   1286  CD  GLU B 742      -3.242 130.166  66.901  1.00  0.00           C  
ATOM   1287  OE1 GLU B 742      -4.202 130.760  66.362  1.00  0.00           O  
ATOM   1288  OE2 GLU B 742      -2.050 130.360  66.579  1.00  0.00           O  
ATOM   1289  N   GLU B 743      -1.972 128.721  71.073  1.00  0.00           N  
ATOM   1290  CA  GLU B 743      -0.650 128.128  71.264  1.00  0.00           C  
ATOM   1291  C   GLU B 743      -0.771 126.919  72.189  1.00  0.00           C  
ATOM   1292  O   GLU B 743      -0.113 125.898  71.995  1.00  0.00           O  
ATOM   1293  CB  GLU B 743       0.305 129.160  71.867  1.00  0.00           C  
ATOM   1294  CG  GLU B 743       1.749 128.697  71.914  1.00  0.00           C  
ATOM   1295  CD  GLU B 743       2.667 129.680  72.617  1.00  0.00           C  
ATOM   1296  OE1 GLU B 743       2.446 129.944  73.825  1.00  0.00           O  
ATOM   1297  OE2 GLU B 743       3.610 130.183  71.961  1.00  0.00           O  
ATOM   1298  N   ALA B 786      -1.631 127.043  73.188  1.00  0.00           N  
ATOM   1299  CA  ALA B 786      -1.860 125.974  74.146  1.00  0.00           C  
ATOM   1300  C   ALA B 786      -2.421 124.744  73.449  1.00  0.00           C  
ATOM   1301  O   ALA B 786      -1.937 123.630  73.643  1.00  0.00           O  
ATOM   1302  CB  ALA B 786      -2.830 126.443  75.231  1.00  0.00           C  
ATOM   1303  N   GLU B 787      -3.449 124.948  72.636  1.00  0.00           N  
ATOM   1304  CA  GLU B 787      -4.075 123.842  71.930  1.00  0.00           C  
ATOM   1305  C   GLU B 787      -3.143 123.220  70.903  1.00  0.00           C  
ATOM   1306  O   GLU B 787      -3.188 122.013  70.669  1.00  0.00           O  
ATOM   1307  CB  GLU B 787      -5.369 124.312  71.277  1.00  0.00           C  
ATOM   1308  CG  GLU B 787      -6.331 124.925  72.281  1.00  0.00           C  
ATOM   1309  CD  GLU B 787      -7.760 124.880  71.810  1.00  0.00           C  
ATOM   1310  OE1 GLU B 787      -8.349 123.778  71.832  1.00  0.00           O  
ATOM   1311  OE2 GLU B 787      -8.290 125.938  71.409  1.00  0.00           O  
ATOM   1312  N   GLU B 788      -2.295 124.033  70.289  1.00  0.00           N  
ATOM   1313  CA  GLU B 788      -1.359 123.485  69.324  1.00  0.00           C  
ATOM   1314  C   GLU B 788      -0.399 122.580  70.091  1.00  0.00           C  
ATOM   1315  O   GLU B 788       0.027 121.544  69.588  1.00  0.00           O  
ATOM   1316  CB  GLU B 788      -0.609 124.609  68.614  1.00  0.00           C  
ATOM   1317  CG  GLU B 788      -1.541 125.527  67.851  1.00  0.00           C  
ATOM   1318  CD  GLU B 788      -0.851 126.762  67.305  1.00  0.00           C  
ATOM   1319  OE1 GLU B 788      -0.336 127.565  68.115  1.00  0.00           O  
ATOM   1320  OE2 GLU B 788      -0.829 126.934  66.065  1.00  0.00           O  
ATOM   1321  N   GLU B 789      -0.071 122.966  71.318  1.00  0.00           N  
ATOM   1322  CA  GLU B 789       0.818 122.168  72.149  1.00  0.00           C  
ATOM   1323  C   GLU B 789       0.131 120.839  72.469  1.00  0.00           C  
ATOM   1324  O   GLU B 789       0.722 119.775  72.274  1.00  0.00           O  
ATOM   1325  CB  GLU B 789       1.142 122.924  73.448  1.00  0.00           C  
ATOM   1326  CG  GLU B 789       1.930 122.146  74.506  1.00  0.00           C  
ATOM   1327  CD  GLU B 789       3.369 121.805  74.099  1.00  0.00           C  
ATOM   1328  OE1 GLU B 789       4.086 121.243  74.955  1.00  0.00           O  
ATOM   1329  OE2 GLU B 789       3.793 122.082  72.948  1.00  0.00           O  
ATOM   1330  N   VAL B 790      -1.116 120.908  72.949  1.00  0.00           N  
ATOM   1331  CA  VAL B 790      -1.884 119.708  73.296  1.00  0.00           C  
ATOM   1332  C   VAL B 790      -1.821 118.692  72.165  1.00  0.00           C  
ATOM   1333  O   VAL B 790      -1.623 117.497  72.400  1.00  0.00           O  
ATOM   1334  CB  VAL B 790      -3.382 120.022  73.586  1.00  0.00           C  
ATOM   1335  CG1 VAL B 790      -4.108 118.754  74.056  1.00  0.00           C  
ATOM   1336  CG2 VAL B 790      -3.498 121.085  74.655  1.00  0.00           C  
ATOM   1337  N   ARG B 791      -1.982 119.165  70.936  1.00  0.00           N  
ATOM   1338  CA  ARG B 791      -1.923 118.275  69.788  1.00  0.00           C  
ATOM   1339  C   ARG B 791      -0.514 117.774  69.538  1.00  0.00           C  
ATOM   1340  O   ARG B 791      -0.295 116.576  69.405  1.00  0.00           O  
ATOM   1341  CB  ARG B 791      -2.445 118.974  68.530  1.00  0.00           C  
ATOM   1342  CG  ARG B 791      -3.951 118.883  68.358  1.00  0.00           C  
ATOM   1343  CD  ARG B 791      -4.457 117.471  68.675  1.00  0.00           C  
ATOM   1344  NE  ARG B 791      -5.662 117.131  67.919  1.00  0.00           N  
ATOM   1345  CZ  ARG B 791      -5.665 116.723  66.654  1.00  0.00           C  
ATOM   1346  NH1 ARG B 791      -4.524 116.589  65.984  1.00  0.00           N  
ATOM   1347  NH2 ARG B 791      -6.815 116.465  66.051  1.00  0.00           N  
ATOM   1348  N   ARG B 792       0.439 118.694  69.480  1.00  0.00           N  
ATOM   1349  CA  ARG B 792       1.833 118.340  69.234  1.00  0.00           C  
ATOM   1350  C   ARG B 792       2.296 117.158  70.074  1.00  0.00           C  
ATOM   1351  O   ARG B 792       2.989 116.262  69.581  1.00  0.00           O  
ATOM   1352  CB  ARG B 792       2.740 119.536  69.523  1.00  0.00           C  
ATOM   1353  CG  ARG B 792       4.202 119.217  69.363  1.00  0.00           C  
ATOM   1354  CD  ARG B 792       5.113 120.377  69.727  1.00  0.00           C  
ATOM   1355  NE  ARG B 792       5.075 121.474  68.763  1.00  0.00           N  
ATOM   1356  CZ  ARG B 792       4.212 122.484  68.811  1.00  0.00           C  
ATOM   1357  NH1 ARG B 792       3.305 122.541  69.782  1.00  0.00           N  
ATOM   1358  NH2 ARG B 792       4.267 123.446  67.896  1.00  0.00           N  
ATOM   1359  N   MET B 793       1.914 117.161  71.346  1.00  0.00           N  
ATOM   1360  CA  MET B 793       2.311 116.096  72.242  1.00  0.00           C  
ATOM   1361  C   MET B 793       1.614 114.779  71.938  1.00  0.00           C  
ATOM   1362  O   MET B 793       2.268 113.746  71.860  1.00  0.00           O  
ATOM   1363  CB  MET B 793       2.068 116.515  73.698  1.00  0.00           C  
ATOM   1364  CG  MET B 793       2.799 117.789  74.081  1.00  0.00           C  
ATOM   1365  SD  MET B 793       4.443 117.926  73.295  1.00  0.00           S  
ATOM   1366  CE  MET B 793       5.460 117.202  74.543  1.00  0.00           C  
ATOM   1367  N   LEU B 794       0.296 114.801  71.757  1.00  0.00           N  
ATOM   1368  CA  LEU B 794      -0.436 113.568  71.461  1.00  0.00           C  
ATOM   1369  C   LEU B 794       0.169 112.901  70.233  1.00  0.00           C  
ATOM   1370  O   LEU B 794       0.229 111.680  70.134  1.00  0.00           O  
ATOM   1371  CB  LEU B 794      -1.909 113.866  71.194  1.00  0.00           C  
ATOM   1372  CG  LEU B 794      -2.822 112.642  71.162  1.00  0.00           C  
ATOM   1373  CD1 LEU B 794      -2.894 112.054  72.566  1.00  0.00           C  
ATOM   1374  CD2 LEU B 794      -4.221 113.031  70.692  1.00  0.00           C  
ATOM   1375  N   SER B 795       0.617 113.716  69.291  1.00  0.00           N  
ATOM   1376  CA  SER B 795       1.211 113.187  68.082  1.00  0.00           C  
ATOM   1377  C   SER B 795       2.510 112.493  68.440  1.00  0.00           C  
ATOM   1378  O   SER B 795       2.855 111.467  67.860  1.00  0.00           O  
ATOM   1379  CB  SER B 795       1.471 114.313  67.083  1.00  0.00           C  
ATOM   1380  OG  SER B 795       0.260 114.972  66.748  1.00  0.00           O  
ATOM   1381  N   ILE B 796       3.238 113.061  69.392  1.00  0.00           N  
ATOM   1382  CA  ILE B 796       4.495 112.462  69.829  1.00  0.00           C  
ATOM   1383  C   ILE B 796       4.177 111.084  70.424  1.00  0.00           C  
ATOM   1384  O   ILE B 796       4.800 110.079  70.068  1.00  0.00           O  
ATOM   1385  CB  ILE B 796       5.206 113.368  70.884  1.00  0.00           C  
ATOM   1386  CG1 ILE B 796       6.021 114.448  70.164  1.00  0.00           C  
ATOM   1387  CG2 ILE B 796       6.107 112.537  71.786  1.00  0.00           C  
ATOM   1388  CD1 ILE B 796       6.612 115.499  71.075  1.00  0.00           C  
ATOM   1389  N   TYR B 797       3.191 111.047  71.315  1.00  0.00           N  
ATOM   1390  CA  TYR B 797       2.779 109.803  71.933  1.00  0.00           C  
ATOM   1391  C   TYR B 797       2.429 108.804  70.841  1.00  0.00           C  
ATOM   1392  O   TYR B 797       2.788 107.630  70.911  1.00  0.00           O  
ATOM   1393  CB  TYR B 797       1.565 110.043  72.821  1.00  0.00           C  
ATOM   1394  CG  TYR B 797       1.879 110.788  74.098  1.00  0.00           C  
ATOM   1395  CD1 TYR B 797       0.856 111.341  74.872  1.00  0.00           C  
ATOM   1396  CD2 TYR B 797       3.194 110.907  74.564  1.00  0.00           C  
ATOM   1397  CE1 TYR B 797       1.128 111.996  76.081  1.00  0.00           C  
ATOM   1398  CE2 TYR B 797       3.476 111.559  75.774  1.00  0.00           C  
ATOM   1399  CZ  TYR B 797       2.431 112.100  76.524  1.00  0.00           C  
ATOM   1400  OH  TYR B 797       2.664 112.739  77.717  1.00  0.00           O  
ATOM   1401  N   ALA B 798       1.734 109.282  69.815  1.00  0.00           N  
ATOM   1402  CA  ALA B 798       1.330 108.417  68.717  1.00  0.00           C  
ATOM   1403  C   ALA B 798       2.534 107.930  67.924  1.00  0.00           C  
ATOM   1404  O   ALA B 798       2.561 106.794  67.456  1.00  0.00           O  
ATOM   1405  CB  ALA B 798       0.355 109.150  67.809  1.00  0.00           C  
ATOM   1406  N   ARG B 799       3.535 108.784  67.772  1.00  0.00           N  
ATOM   1407  CA  ARG B 799       4.711 108.390  67.018  1.00  0.00           C  
ATOM   1408  C   ARG B 799       5.447 107.328  67.820  1.00  0.00           C  
ATOM   1409  O   ARG B 799       5.976 106.368  67.264  1.00  0.00           O  
ATOM   1410  CB  ARG B 799       5.618 109.595  66.772  1.00  0.00           C  
ATOM   1411  CG  ARG B 799       6.742 109.312  65.797  1.00  0.00           C  
ATOM   1412  CD  ARG B 799       7.677 110.500  65.628  1.00  0.00           C  
ATOM   1413  NE  ARG B 799       8.940 110.090  65.015  1.00  0.00           N  
ATOM   1414  CZ  ARG B 799      10.113 110.683  65.240  1.00  0.00           C  
ATOM   1415  NH1 ARG B 799      10.188 111.723  66.064  1.00  0.00           N  
ATOM   1416  NH2 ARG B 799      11.213 110.226  64.657  1.00  0.00           N  
ATOM   1417  N   LEU B 800       5.470 107.496  69.136  1.00  0.00           N  
ATOM   1418  CA  LEU B 800       6.142 106.533  69.988  1.00  0.00           C  
ATOM   1419  C   LEU B 800       5.483 105.177  69.809  1.00  0.00           C  
ATOM   1420  O   LEU B 800       6.161 104.163  69.631  1.00  0.00           O  
ATOM   1421  CB  LEU B 800       6.033 106.941  71.458  1.00  0.00           C  
ATOM   1422  CG  LEU B 800       6.582 105.897  72.435  1.00  0.00           C  
ATOM   1423  CD1 LEU B 800       8.109 105.824  72.294  1.00  0.00           C  
ATOM   1424  CD2 LEU B 800       6.166 106.253  73.859  1.00  0.00           C  
ATOM   1425  N   ALA B 801       4.155 105.168  69.850  1.00  0.00           N  
ATOM   1426  CA  ALA B 801       3.393 103.933  69.717  1.00  0.00           C  
ATOM   1427  C   ALA B 801       3.519 103.270  68.348  1.00  0.00           C  
ATOM   1428  O   ALA B 801       3.669 102.050  68.249  1.00  0.00           O  
ATOM   1429  CB  ALA B 801       1.925 104.198  70.027  1.00  0.00           C  
ATOM   1430  N   ARG B 802       3.482 104.069  67.291  1.00  0.00           N  
ATOM   1431  CA  ARG B 802       3.546 103.511  65.953  1.00  0.00           C  
ATOM   1432  C   ARG B 802       4.926 103.204  65.394  1.00  0.00           C  
ATOM   1433  O   ARG B 802       5.132 102.136  64.824  1.00  0.00           O  
ATOM   1434  CB  ARG B 802       2.804 104.428  64.981  1.00  0.00           C  
ATOM   1435  CG  ARG B 802       1.320 104.576  65.283  1.00  0.00           C  
ATOM   1436  CD  ARG B 802       0.663 105.580  64.357  1.00  0.00           C  
ATOM   1437  NE  ARG B 802      -0.753 105.739  64.669  1.00  0.00           N  
ATOM   1438  CZ  ARG B 802      -1.403 106.899  64.620  1.00  0.00           C  
ATOM   1439  NH1 ARG B 802      -0.762 108.010  64.267  1.00  0.00           N  
ATOM   1440  NH2 ARG B 802      -2.690 106.949  64.939  1.00  0.00           N  
ATOM   1441  N   GLU B 803       5.870 104.126  65.552  1.00  0.00           N  
ATOM   1442  CA  GLU B 803       7.212 103.940  65.005  1.00  0.00           C  
ATOM   1443  C   GLU B 803       8.185 103.208  65.923  1.00  0.00           C  
ATOM   1444  O   GLU B 803       9.263 102.792  65.487  1.00  0.00           O  
ATOM   1445  CB  GLU B 803       7.817 105.291  64.644  1.00  0.00           C  
ATOM   1446  CG  GLU B 803       7.142 106.006  63.504  1.00  0.00           C  
ATOM   1447  CD  GLU B 803       7.668 107.425  63.320  1.00  0.00           C  
ATOM   1448  OE1 GLU B 803       8.908 107.609  63.397  1.00  0.00           O  
ATOM   1449  OE2 GLU B 803       6.847 108.351  63.091  1.00  0.00           O  
ATOM   1450  N   TYR B 807       7.819 103.054  67.194  1.00  0.00           N  
ATOM   1451  CA  TYR B 807       8.703 102.391  68.138  1.00  0.00           C  
ATOM   1452  C   TYR B 807       8.115 101.159  68.798  1.00  0.00           C  
ATOM   1453  O   TYR B 807       8.807 100.157  68.947  1.00  0.00           O  
ATOM   1454  CB  TYR B 807       9.146 103.372  69.216  1.00  0.00           C  
ATOM   1455  CG  TYR B 807      10.038 104.457  68.690  1.00  0.00           C  
ATOM   1456  CD1 TYR B 807       9.513 105.559  68.013  1.00  0.00           C  
ATOM   1457  CD2 TYR B 807      11.417 104.369  68.843  1.00  0.00           C  
ATOM   1458  CE1 TYR B 807      10.344 106.544  67.500  1.00  0.00           C  
ATOM   1459  CE2 TYR B 807      12.254 105.340  68.336  1.00  0.00           C  
ATOM   1460  CZ  TYR B 807      11.714 106.424  67.666  1.00  0.00           C  
ATOM   1461  OH  TYR B 807      12.559 107.374  67.156  1.00  0.00           O  
ATOM   1462  N   ALA B 808       6.850 101.230  69.199  1.00  0.00           N  
ATOM   1463  CA  ALA B 808       6.192 100.099  69.840  1.00  0.00           C  
ATOM   1464  C   ALA B 808       5.471  99.238  68.815  1.00  0.00           C  
ATOM   1465  O   ALA B 808       5.079  98.107  69.107  1.00  0.00           O  
ATOM   1466  CB  ALA B 808       5.197 100.598  70.866  1.00  0.00           C  
ATOM   1467  N   ALA B 809       5.292  99.786  67.614  1.00  0.00           N  
ATOM   1468  CA  ALA B 809       4.591  99.090  66.538  1.00  0.00           C  
ATOM   1469  C   ALA B 809       3.153  98.795  66.978  1.00  0.00           C  
ATOM   1470  O   ALA B 809       2.517  97.859  66.489  1.00  0.00           O  
ATOM   1471  CB  ALA B 809       5.324  97.795  66.168  1.00  0.00           C  
ATOM   1472  N   ILE B1153       2.661  99.606  67.914  1.00  0.00           N  
ATOM   1473  CA  ILE B1153       1.299  99.490  68.433  1.00  0.00           C  
ATOM   1474  C   ILE B1153       0.379 100.480  67.709  1.00  0.00           C  
ATOM   1475  O   ILE B1153       0.527 101.693  67.861  1.00  0.00           O  
ATOM   1476  CB  ILE B1153       1.236  99.842  69.921  1.00  0.00           C  
ATOM   1477  CG1 ILE B1153       2.090  98.883  70.732  1.00  0.00           C  
ATOM   1478  CG2 ILE B1153      -0.203  99.813  70.402  1.00  0.00           C  
ATOM   1479  CD1 ILE B1153       2.021  99.157  72.226  1.00  0.00           C  
ATOM   1480  N   PRO B1154      -0.582  99.985  66.911  1.00  0.00           N  
ATOM   1481  CA  PRO B1154      -1.464 100.930  66.225  1.00  0.00           C  
ATOM   1482  C   PRO B1154      -2.397 101.598  67.234  1.00  0.00           C  
ATOM   1483  O   PRO B1154      -2.756 100.993  68.245  1.00  0.00           O  
ATOM   1484  CB  PRO B1154      -2.199 100.041  65.224  1.00  0.00           C  
ATOM   1485  CG  PRO B1154      -2.276  98.735  65.934  1.00  0.00           C  
ATOM   1486  CD  PRO B1154      -0.885  98.601  66.508  1.00  0.00           C  
ATOM   1487  N   VAL B1155      -2.775 102.848  66.971  1.00  0.00           N  
ATOM   1488  CA  VAL B1155      -3.663 103.584  67.880  1.00  0.00           C  
ATOM   1489  C   VAL B1155      -4.608 104.572  67.193  1.00  0.00           C  
ATOM   1490  O   VAL B1155      -4.370 105.007  66.064  1.00  0.00           O  
ATOM   1491  CB  VAL B1155      -2.857 104.389  68.946  1.00  0.00           C  
ATOM   1492  CG1 VAL B1155      -2.206 103.449  69.936  1.00  0.00           C  
ATOM   1493  CG2 VAL B1155      -1.807 105.259  68.263  1.00  0.00           C  
ATOM   1494  N   ILE B1156      -5.679 104.924  67.899  1.00  0.00           N  
ATOM   1495  CA  ILE B1156      -6.656 105.882  67.392  1.00  0.00           C  
ATOM   1496  C   ILE B1156      -6.485 107.216  68.115  1.00  0.00           C  
ATOM   1497  O   ILE B1156      -6.603 107.278  69.343  1.00  0.00           O  
ATOM   1498  CB  ILE B1156      -8.115 105.420  67.642  1.00  0.00           C  
ATOM   1499  CG1 ILE B1156      -8.423 104.144  66.863  1.00  0.00           C  
ATOM   1500  CG2 ILE B1156      -9.084 106.514  67.212  1.00  0.00           C  
ATOM   1501  CD1 ILE B1156      -9.748 103.530  67.250  1.00  0.00           C  
ATOM   1502  N   GLU B1157      -6.197 108.274  67.360  1.00  0.00           N  
ATOM   1503  CA  GLU B1157      -6.053 109.611  67.935  1.00  0.00           C  
ATOM   1504  C   GLU B1157      -7.449 110.233  68.037  1.00  0.00           C  
ATOM   1505  O   GLU B1157      -8.071 110.532  67.023  1.00  0.00           O  
ATOM   1506  CB  GLU B1157      -5.172 110.481  67.039  1.00  0.00           C  
ATOM   1507  CG  GLU B1157      -3.682 110.276  67.228  1.00  0.00           C  
ATOM   1508  CD  GLU B1157      -2.857 111.130  66.277  1.00  0.00           C  
ATOM   1509  OE1 GLU B1157      -2.481 110.638  65.188  1.00  0.00           O  
ATOM   1510  OE2 GLU B1157      -2.592 112.304  66.613  1.00  0.00           O  
ATOM   1511  N   GLY B1158      -7.943 110.430  69.252  1.00  0.00           N  
ATOM   1512  CA  GLY B1158      -9.273 110.995  69.397  1.00  0.00           C  
ATOM   1513  C   GLY B1158      -9.500 111.897  70.596  1.00  0.00           C  
ATOM   1514  O   GLY B1158      -8.561 112.282  71.298  1.00  0.00           O  
ATOM   1515  N   LEU B1159     -10.767 112.222  70.834  1.00  0.00           N  
ATOM   1516  CA  LEU B1159     -11.154 113.112  71.923  1.00  0.00           C  
ATOM   1517  C   LEU B1159     -12.110 112.444  72.905  1.00  0.00           C  
ATOM   1518  O   LEU B1159     -13.149 111.926  72.504  1.00  0.00           O  
ATOM   1519  CB  LEU B1159     -11.812 114.353  71.320  1.00  0.00           C  
ATOM   1520  CG  LEU B1159     -12.170 115.578  72.154  1.00  0.00           C  
ATOM   1521  CD1 LEU B1159     -10.935 116.167  72.812  1.00  0.00           C  
ATOM   1522  CD2 LEU B1159     -12.802 116.605  71.228  1.00  0.00           C  
ATOM   1523  N   LYS B1160     -11.747 112.441  74.184  1.00  0.00           N  
ATOM   1524  CA  LYS B1160     -12.593 111.853  75.224  1.00  0.00           C  
ATOM   1525  C   LYS B1160     -13.917 112.609  75.274  1.00  0.00           C  
ATOM   1526  O   LYS B1160     -14.015 113.729  74.768  1.00  0.00           O  
ATOM   1527  CB  LYS B1160     -11.914 111.974  76.594  1.00  0.00           C  
ATOM   1528  CG  LYS B1160     -10.725 111.060  76.812  1.00  0.00           C  
ATOM   1529  CD  LYS B1160     -11.185 109.628  77.025  1.00  0.00           C  
ATOM   1530  CE  LYS B1160     -10.021 108.682  77.250  1.00  0.00           C  
ATOM   1531  NZ  LYS B1160     -10.518 107.294  77.447  1.00  0.00           N  
ATOM   1532  N   THR B1161     -14.936 112.002  75.874  1.00  0.00           N  
ATOM   1533  CA  THR B1161     -16.225 112.671  75.991  1.00  0.00           C  
ATOM   1534  C   THR B1161     -16.251 113.320  77.362  1.00  0.00           C  
ATOM   1535  O   THR B1161     -15.426 112.993  78.211  1.00  0.00           O  
ATOM   1536  CB  THR B1161     -17.416 111.689  75.879  1.00  0.00           C  
ATOM   1537  OG1 THR B1161     -17.320 110.696  76.910  1.00  0.00           O  
ATOM   1538  CG2 THR B1161     -17.440 111.027  74.494  1.00  0.00           C  
ATOM   1539  N   GLU B1162     -17.189 114.239  77.575  1.00  0.00           N  
ATOM   1540  CA  GLU B1162     -17.297 114.938  78.853  1.00  0.00           C  
ATOM   1541  C   GLU B1162     -17.224 113.994  80.050  1.00  0.00           C  
ATOM   1542  O   GLU B1162     -16.551 114.282  81.037  1.00  0.00           O  
ATOM   1543  CB  GLU B1162     -18.599 115.741  78.912  1.00  0.00           C  
ATOM   1544  CG  GLU B1162     -18.642 116.953  77.992  1.00  0.00           C  
ATOM   1545  CD  GLU B1162     -17.554 117.969  78.304  1.00  0.00           C  
ATOM   1546  OE1 GLU B1162     -16.431 117.824  77.769  1.00  0.00           O  
ATOM   1547  OE2 GLU B1162     -17.819 118.907  79.093  1.00  0.00           O  
ATOM   1548  N   LYS B1416     -17.912 112.864  79.960  1.00  0.00           N  
ATOM   1549  CA  LYS B1416     -17.909 111.893  81.042  1.00  0.00           C  
ATOM   1550  C   LYS B1416     -16.533 111.278  81.265  1.00  0.00           C  
ATOM   1551  O   LYS B1416     -16.116 111.060  82.399  1.00  0.00           O  
ATOM   1552  CB  LYS B1416     -18.909 110.772  80.741  1.00  0.00           C  
ATOM   1553  CG  LYS B1416     -18.778 109.552  81.650  1.00  0.00           C  
ATOM   1554  CD  LYS B1416     -19.872 108.536  81.371  1.00  0.00           C  
ATOM   1555  CE  LYS B1416     -19.726 107.274  82.220  1.00  0.00           C  
ATOM   1556  NZ  LYS B1416     -18.720 106.320  81.675  1.00  0.00           N  
ATOM   1557  N   GLU B1418     -15.828 111.015  80.170  1.00  0.00           N  
ATOM   1558  CA  GLU B1418     -14.519 110.368  80.209  1.00  0.00           C  
ATOM   1559  C   GLU B1418     -13.250 111.217  80.293  1.00  0.00           C  
ATOM   1560  O   GLU B1418     -12.158 110.664  80.416  1.00  0.00           O  
ATOM   1561  CB  GLU B1418     -14.391 109.438  78.996  1.00  0.00           C  
ATOM   1562  CG  GLU B1418     -15.198 108.166  79.104  1.00  0.00           C  
ATOM   1563  CD  GLU B1418     -14.851 107.392  80.356  1.00  0.00           C  
ATOM   1564  OE1 GLU B1418     -15.593 107.512  81.353  1.00  0.00           O  
ATOM   1565  OE2 GLU B1418     -13.823 106.681  80.346  1.00  0.00           O  
ATOM   1566  N   LYS B1437     -13.372 112.538  80.233  1.00  0.00           N  
ATOM   1567  CA  LYS B1437     -12.186 113.395  80.264  1.00  0.00           C  
ATOM   1568  C   LYS B1437     -11.569 113.596  81.649  1.00  0.00           C  
ATOM   1569  O   LYS B1437     -12.044 113.048  82.646  1.00  0.00           O  
ATOM   1570  CB  LYS B1437     -12.520 114.762  79.673  1.00  0.00           C  
ATOM   1571  CG  LYS B1437     -13.431 115.586  80.560  1.00  0.00           C  
ATOM   1572  CD  LYS B1437     -13.608 116.977  80.007  1.00  0.00           C  
ATOM   1573  CE  LYS B1437     -14.314 117.859  81.002  1.00  0.00           C  
ATOM   1574  NZ  LYS B1437     -14.508 119.208  80.420  1.00  0.00           N  
ATOM   1575  N   PHE B1438     -10.495 114.384  81.689  1.00  0.00           N  
ATOM   1576  CA  PHE B1438      -9.816 114.703  82.938  1.00  0.00           C  
ATOM   1577  C   PHE B1438     -10.680 115.730  83.653  1.00  0.00           C  
ATOM   1578  O   PHE B1438     -11.142 116.706  83.047  1.00  0.00           O  
ATOM   1579  CB  PHE B1438      -8.423 115.285  82.667  1.00  0.00           C  
ATOM   1580  CG  PHE B1438      -7.680 115.710  83.913  1.00  0.00           C  
ATOM   1581  CD1 PHE B1438      -7.524 114.836  84.985  1.00  0.00           C  
ATOM   1582  CD2 PHE B1438      -7.120 116.981  84.004  1.00  0.00           C  
ATOM   1583  CE1 PHE B1438      -6.819 115.222  86.128  1.00  0.00           C  
ATOM   1584  CE2 PHE B1438      -6.413 117.373  85.145  1.00  0.00           C  
ATOM   1585  CZ  PHE B1438      -6.264 116.492  86.206  1.00  0.00           C  
ATOM   1586  N   ALA B1443     -10.901 115.495  84.942  1.00  0.00           N  
ATOM   1587  CA  ALA B1443     -11.722 116.375  85.758  1.00  0.00           C  
ATOM   1588  C   ALA B1443     -11.427 117.856  85.538  1.00  0.00           C  
ATOM   1589  O   ALA B1443     -12.281 118.596  85.047  1.00  0.00           O  
ATOM   1590  CB  ALA B1443     -11.548 116.024  87.217  1.00  0.00           C  
ATOM   1591  N   GLY B1444     -10.218 118.285  85.882  1.00  0.00           N  
ATOM   1592  CA  GLY B1444      -9.872 119.686  85.732  1.00  0.00           C  
ATOM   1593  C   GLY B1444      -9.604 120.207  84.333  1.00  0.00           C  
ATOM   1594  O   GLY B1444      -9.303 121.389  84.162  1.00  0.00           O  
ATOM   1595  N   ALA B1448      -9.715 119.355  83.322  1.00  0.00           N  
ATOM   1596  CA  ALA B1448      -9.437 119.798  81.962  1.00  0.00           C  
ATOM   1597  C   ALA B1448     -10.658 120.301  81.219  1.00  0.00           C  
ATOM   1598  O   ALA B1448     -11.788 119.948  81.556  1.00  0.00           O  
ATOM   1599  CB  ALA B1448      -8.794 118.665  81.169  1.00  0.00           C  
ATOM   1600  N   VAL B1456     -10.414 121.133  80.209  1.00  0.00           N  
ATOM   1601  CA  VAL B1456     -11.480 121.657  79.364  1.00  0.00           C  
ATOM   1602  C   VAL B1456     -11.882 120.463  78.501  1.00  0.00           C  
ATOM   1603  O   VAL B1456     -13.052 120.077  78.454  1.00  0.00           O  
ATOM   1604  CB  VAL B1456     -10.962 122.805  78.481  1.00  0.00           C  
ATOM   1605  CG1 VAL B1456     -11.902 123.054  77.317  1.00  0.00           C  
ATOM   1606  CG2 VAL B1456     -10.813 124.056  79.321  1.00  0.00           C  
ATOM   1607  N   TYR B1457     -10.889 119.877  77.833  1.00  0.00           N  
ATOM   1608  CA  TYR B1457     -11.100 118.687  77.017  1.00  0.00           C  
ATOM   1609  C   TYR B1457      -9.862 117.783  77.094  1.00  0.00           C  
ATOM   1610  O   TYR B1457      -8.786 118.229  77.499  1.00  0.00           O  
ATOM   1611  CB  TYR B1457     -11.451 119.058  75.568  1.00  0.00           C  
ATOM   1612  CG  TYR B1457     -10.365 119.694  74.746  1.00  0.00           C  
ATOM   1613  CD1 TYR B1457      -9.276 118.949  74.288  1.00  0.00           C  
ATOM   1614  CD2 TYR B1457     -10.463 121.023  74.358  1.00  0.00           C  
ATOM   1615  CE1 TYR B1457      -8.315 119.519  73.449  1.00  0.00           C  
ATOM   1616  CE2 TYR B1457      -9.512 121.605  73.519  1.00  0.00           C  
ATOM   1617  CZ  TYR B1457      -8.441 120.852  73.066  1.00  0.00           C  
ATOM   1618  OH  TYR B1457      -7.516 121.431  72.222  1.00  0.00           O  
ATOM   1619  N   THR B1458     -10.024 116.514  76.725  1.00  0.00           N  
ATOM   1620  CA  THR B1458      -8.933 115.537  76.793  1.00  0.00           C  
ATOM   1621  C   THR B1458      -8.725 114.772  75.492  1.00  0.00           C  
ATOM   1622  O   THR B1458      -9.667 114.178  74.966  1.00  0.00           O  
ATOM   1623  CB  THR B1458      -9.206 114.470  77.899  1.00  0.00           C  
ATOM   1624  OG1 THR B1458      -9.156 115.075  79.204  1.00  0.00           O  
ATOM   1625  CG2 THR B1458      -8.192 113.340  77.802  1.00  0.00           C  
ATOM   1626  N   THR B1459      -7.499 114.785  74.972  1.00  0.00           N  
ATOM   1627  CA  THR B1459      -7.186 114.033  73.761  1.00  0.00           C  
ATOM   1628  C   THR B1459      -6.493 112.757  74.232  1.00  0.00           C  
ATOM   1629  O   THR B1459      -5.903 112.726  75.316  1.00  0.00           O  
ATOM   1630  CB  THR B1459      -6.270 114.814  72.811  1.00  0.00           C  
ATOM   1631  OG1 THR B1459      -5.039 115.132  73.466  1.00  0.00           O  
ATOM   1632  CG2 THR B1459      -6.955 116.084  72.375  1.00  0.00           C  
ATOM   1633  N   THR B1460      -6.572 111.700  73.431  1.00  0.00           N  
ATOM   1634  CA  THR B1460      -5.987 110.434  73.834  1.00  0.00           C  
ATOM   1635  C   THR B1460      -5.659 109.574  72.633  1.00  0.00           C  
ATOM   1636  O   THR B1460      -6.076 109.871  71.518  1.00  0.00           O  
ATOM   1637  CB  THR B1460      -6.981 109.658  74.738  1.00  0.00           C  
ATOM   1638  OG1 THR B1460      -6.388 108.434  75.191  1.00  0.00           O  
ATOM   1639  CG2 THR B1460      -8.250 109.333  73.967  1.00  0.00           C  
ATOM   1640  N   ILE B1461      -4.883 108.521  72.876  1.00  0.00           N  
ATOM   1641  CA  ILE B1461      -4.521 107.547  71.851  1.00  0.00           C  
ATOM   1642  C   ILE B1461      -5.003 106.218  72.412  1.00  0.00           C  
ATOM   1643  O   ILE B1461      -4.609 105.815  73.513  1.00  0.00           O  
ATOM   1644  CB  ILE B1461      -2.997 107.474  71.605  1.00  0.00           C  
ATOM   1645  CG1 ILE B1461      -2.254 107.428  72.946  1.00  0.00           C  
ATOM   1646  CG2 ILE B1461      -2.558 108.636  70.698  1.00  0.00           C  
ATOM   1647  CD1 ILE B1461      -0.771 107.209  72.806  1.00  0.00           C  
ATOM   1648  N   GLU B1462      -5.873 105.542  71.666  1.00  0.00           N  
ATOM   1649  CA  GLU B1462      -6.427 104.272  72.127  1.00  0.00           C  
ATOM   1650  C   GLU B1462      -5.893 103.073  71.358  1.00  0.00           C  
ATOM   1651  O   GLU B1462      -5.804 103.086  70.125  1.00  0.00           O  
ATOM   1652  CB  GLU B1462      -7.955 104.324  72.052  1.00  0.00           C  
ATOM   1653  CG  GLU B1462      -8.567 105.452  72.893  1.00  0.00           C  
ATOM   1654  CD  GLU B1462      -8.690 105.100  74.381  1.00  0.00           C  
ATOM   1655  OE1 GLU B1462      -8.724 106.031  75.220  1.00  0.00           O  
ATOM   1656  OE2 GLU B1462      -8.772 103.896  74.713  1.00  0.00           O  
ATOM   1657  N   ALA B1463      -5.522 102.041  72.108  1.00  0.00           N  
ATOM   1658  CA  ALA B1463      -4.988 100.820  71.524  1.00  0.00           C  
ATOM   1659  C   ALA B1463      -5.893  99.626  71.833  1.00  0.00           C  
ATOM   1660  O   ALA B1463      -6.653  99.638  72.813  1.00  0.00           O  
ATOM   1661  CB  ALA B1463      -3.588 100.567  72.054  1.00  0.00           C  
ATOM   1662  N   LEU B1464      -5.812  98.600  70.989  1.00  0.00           N  
ATOM   1663  CA  LEU B1464      -6.616  97.398  71.183  1.00  0.00           C  
ATOM   1664  C   LEU B1464      -5.740  96.205  71.561  1.00  0.00           C  
ATOM   1665  O   LEU B1464      -4.881  95.784  70.789  1.00  0.00           O  
ATOM   1666  CB  LEU B1464      -7.400  97.078  69.907  1.00  0.00           C  
ATOM   1667  CG  LEU B1464      -8.514  96.038  70.063  1.00  0.00           C  
ATOM   1668  CD1 LEU B1464      -9.622  96.570  70.973  1.00  0.00           C  
ATOM   1669  CD2 LEU B1464      -9.057  95.709  68.690  1.00  0.00           C  
ATOM   1670  N   MET B1465      -5.955  95.663  72.752  1.00  0.00           N  
ATOM   1671  CA  MET B1465      -5.164  94.527  73.214  1.00  0.00           C  
ATOM   1672  C   MET B1465      -5.630  93.250  72.526  1.00  0.00           C  
ATOM   1673  O   MET B1465      -6.753  93.181  72.023  1.00  0.00           O  
ATOM   1674  CB  MET B1465      -5.282  94.399  74.736  1.00  0.00           C  
ATOM   1675  CG  MET B1465      -4.897  95.678  75.473  1.00  0.00           C  
ATOM   1676  SD  MET B1465      -3.221  96.233  75.063  1.00  0.00           S  
ATOM   1677  CE  MET B1465      -3.518  97.407  73.751  1.00  0.00           C  
ATOM   1678  N   LYS B1475      -4.770  92.238  72.500  1.00  0.00           N  
ATOM   1679  CA  LYS B1475      -5.115  90.980  71.849  1.00  0.00           C  
ATOM   1680  C   LYS B1475      -6.327  90.285  72.466  1.00  0.00           C  
ATOM   1681  O   LYS B1475      -6.837  89.316  71.908  1.00  0.00           O  
ATOM   1682  CB  LYS B1475      -3.921  90.024  71.861  1.00  0.00           C  
ATOM   1683  CG  LYS B1475      -3.017  90.123  70.649  1.00  0.00           C  
ATOM   1684  CD  LYS B1475      -2.095  88.907  70.606  1.00  0.00           C  
ATOM   1685  CE  LYS B1475      -1.251  88.853  69.340  1.00  0.00           C  
ATOM   1686  NZ  LYS B1475      -0.545  87.547  69.221  1.00  0.00           N  
ATOM   1687  N   ASP B1689      -6.786  90.758  73.616  1.00  0.00           N  
ATOM   1688  CA  ASP B1689      -7.945  90.142  74.234  1.00  0.00           C  
ATOM   1689  C   ASP B1689      -9.190  90.935  73.880  1.00  0.00           C  
ATOM   1690  O   ASP B1689     -10.265  90.698  74.428  1.00  0.00           O  
ATOM   1691  CB  ASP B1689      -7.793  90.071  75.755  1.00  0.00           C  
ATOM   1692  CG  ASP B1689      -7.872  91.430  76.418  1.00  0.00           C  
ATOM   1693  OD1 ASP B1689      -7.902  91.461  77.664  1.00  0.00           O  
ATOM   1694  OD2 ASP B1689      -7.899  92.463  75.710  1.00  0.00           O  
ATOM   1695  N   GLY B1690      -9.043  91.892  72.975  1.00  0.00           N  
ATOM   1696  CA  GLY B1690     -10.194  92.677  72.576  1.00  0.00           C  
ATOM   1697  C   GLY B1690     -10.481  93.933  73.375  1.00  0.00           C  
ATOM   1698  O   GLY B1690     -11.169  94.819  72.876  1.00  0.00           O  
ATOM   1699  N   LYS B1692      -9.980  94.021  74.606  1.00  0.00           N  
ATOM   1700  CA  LYS B1692     -10.207  95.210  75.429  1.00  0.00           C  
ATOM   1701  C   LYS B1692      -9.369  96.387  74.940  1.00  0.00           C  
ATOM   1702  O   LYS B1692      -8.322  96.202  74.318  1.00  0.00           O  
ATOM   1703  CB  LYS B1692      -9.855  94.935  76.884  1.00  0.00           C  
ATOM   1704  CG  LYS B1692     -10.836  94.089  77.643  1.00  0.00           C  
ATOM   1705  CD  LYS B1692     -10.460  94.140  79.110  1.00  0.00           C  
ATOM   1706  CE  LYS B1692     -11.523  93.533  80.002  1.00  0.00           C  
ATOM   1707  NZ  LYS B1692     -11.201  93.778  81.441  1.00  0.00           N  
ATOM   1708  N   ALA B1693      -9.820  97.602  75.228  1.00  0.00           N  
ATOM   1709  CA  ALA B1693      -9.083  98.785  74.800  1.00  0.00           C  
ATOM   1710  C   ALA B1693      -8.181  99.320  75.910  1.00  0.00           C  
ATOM   1711  O   ALA B1693      -8.409  99.065  77.102  1.00  0.00           O  
ATOM   1712  CB  ALA B1693     -10.044  99.860  74.352  1.00  0.00           C  
ATOM   1713  N   LEU B1700      -7.155 100.064  75.505  1.00  0.00           N  
ATOM   1714  CA  LEU B1700      -6.207 100.633  76.448  1.00  0.00           C  
ATOM   1715  C   LEU B1700      -5.814 102.043  76.048  1.00  0.00           C  
ATOM   1716  O   LEU B1700      -5.501 102.316  74.889  1.00  0.00           O  
ATOM   1717  CB  LEU B1700      -4.955  99.759  76.536  1.00  0.00           C  
ATOM   1718  CG  LEU B1700      -3.913 100.115  77.595  1.00  0.00           C  
ATOM   1719  CD1 LEU B1700      -4.504  99.961  78.978  1.00  0.00           C  
ATOM   1720  CD2 LEU B1700      -2.733  99.194  77.462  1.00  0.00           C  
ATOM   1721  N   GLN B1701      -5.845 102.934  77.029  1.00  0.00           N  
ATOM   1722  CA  GLN B1701      -5.490 104.331  76.842  1.00  0.00           C  
ATOM   1723  C   GLN B1701      -3.973 104.428  77.027  1.00  0.00           C  
ATOM   1724  O   GLN B1701      -3.480 104.390  78.155  1.00  0.00           O  
ATOM   1725  CB  GLN B1701      -6.228 105.146  77.899  1.00  0.00           C  
ATOM   1726  CG  GLN B1701      -5.988 106.637  77.903  1.00  0.00           C  
ATOM   1727  CD  GLN B1701      -6.715 107.292  79.067  1.00  0.00           C  
ATOM   1728  OE1 GLN B1701      -7.950 107.249  79.152  1.00  0.00           O  
ATOM   1729  NE2 GLN B1701      -5.953 107.886  79.983  1.00  0.00           N  
ATOM   1730  N   ALA B1702      -3.237 104.541  75.925  1.00  0.00           N  
ATOM   1731  CA  ALA B1702      -1.773 104.604  75.985  1.00  0.00           C  
ATOM   1732  C   ALA B1702      -1.215 105.927  76.496  1.00  0.00           C  
ATOM   1733  O   ALA B1702      -0.192 105.950  77.182  1.00  0.00           O  
ATOM   1734  CB  ALA B1702      -1.180 104.288  74.615  1.00  0.00           C  
ATOM   1735  N   GLY B1703      -1.887 107.023  76.157  1.00  0.00           N  
ATOM   1736  CA  GLY B1703      -1.436 108.332  76.593  1.00  0.00           C  
ATOM   1737  C   GLY B1703      -2.476 109.417  76.392  1.00  0.00           C  
ATOM   1738  O   GLY B1703      -3.286 109.356  75.469  1.00  0.00           O  
ATOM   1739  N   THR B1704      -2.459 110.423  77.256  1.00  0.00           N  
ATOM   1740  CA  THR B1704      -3.414 111.511  77.143  1.00  0.00           C  
ATOM   1741  C   THR B1704      -2.746 112.875  77.078  1.00  0.00           C  
ATOM   1742  O   THR B1704      -1.611 113.047  77.522  1.00  0.00           O  
ATOM   1743  CB  THR B1704      -4.395 111.496  78.316  1.00  0.00           C  
ATOM   1744  OG1 THR B1704      -3.668 111.478  79.553  1.00  0.00           O  
ATOM   1745  CG2 THR B1704      -5.279 110.271  78.231  1.00  0.00           C  
ATOM   1746  N   SER B1705      -3.464 113.840  76.515  1.00  0.00           N  
ATOM   1747  CA  SER B1705      -2.971 115.203  76.369  1.00  0.00           C  
ATOM   1748  C   SER B1705      -4.164 116.114  76.623  1.00  0.00           C  
ATOM   1749  O   SER B1705      -5.120 116.112  75.855  1.00  0.00           O  
ATOM   1750  CB  SER B1705      -2.439 115.414  74.954  1.00  0.00           C  
ATOM   1751  OG  SER B1705      -1.745 116.640  74.847  1.00  0.00           O  
ATOM   1752  N   HIS B1706      -4.099 116.898  77.694  1.00  0.00           N  
ATOM   1753  CA  HIS B1706      -5.199 117.776  78.076  1.00  0.00           C  
ATOM   1754  C   HIS B1706      -5.048 119.268  77.811  1.00  0.00           C  
ATOM   1755  O   HIS B1706      -3.958 119.835  77.919  1.00  0.00           O  
ATOM   1756  CB  HIS B1706      -5.473 117.622  79.565  1.00  0.00           C  
ATOM   1757  CG  HIS B1706      -5.398 116.212  80.053  1.00  0.00           C  
ATOM   1758  ND1 HIS B1706      -6.422 115.307  79.883  1.00  0.00           N  
ATOM   1759  CD2 HIS B1706      -4.420 115.554  80.717  1.00  0.00           C  
ATOM   1760  CE1 HIS B1706      -6.079 114.151  80.423  1.00  0.00           C  
ATOM   1761  NE2 HIS B1706      -4.869 114.274  80.937  1.00  0.00           N  
ATOM   1762  N   TYR B1707      -6.166 119.896  77.461  1.00  0.00           N  
ATOM   1763  CA  TYR B1707      -6.204 121.339  77.279  1.00  0.00           C  
ATOM   1764  C   TYR B1707      -6.902 121.763  78.564  1.00  0.00           C  
ATOM   1765  O   TYR B1707      -8.057 121.391  78.798  1.00  0.00           O  
ATOM   1766  CB  TYR B1707      -7.053 121.761  76.088  1.00  0.00           C  
ATOM   1767  CG  TYR B1707      -7.218 123.258  76.065  1.00  0.00           C  
ATOM   1768  CD1 TYR B1707      -6.113 124.094  75.886  1.00  0.00           C  
ATOM   1769  CD2 TYR B1707      -8.459 123.847  76.311  1.00  0.00           C  
ATOM   1770  CE1 TYR B1707      -6.238 125.477  75.959  1.00  0.00           C  
ATOM   1771  CE2 TYR B1707      -8.596 125.230  76.387  1.00  0.00           C  
ATOM   1772  CZ  TYR B1707      -7.480 126.037  76.213  1.00  0.00           C  
ATOM   1773  OH  TYR B1707      -7.604 127.403  76.306  1.00  0.00           O  
ATOM   1774  N   LEU B1708      -6.198 122.518  79.401  1.00  0.00           N  
ATOM   1775  CA  LEU B1708      -6.745 122.936  80.683  1.00  0.00           C  
ATOM   1776  C   LEU B1708      -7.319 124.352  80.701  1.00  0.00           C  
ATOM   1777  O   LEU B1708      -7.797 124.830  81.735  1.00  0.00           O  
ATOM   1778  CB  LEU B1708      -5.663 122.809  81.754  1.00  0.00           C  
ATOM   1779  CG  LEU B1708      -4.950 121.458  81.846  1.00  0.00           C  
ATOM   1780  CD1 LEU B1708      -3.871 121.540  82.914  1.00  0.00           C  
ATOM   1781  CD2 LEU B1708      -5.947 120.355  82.184  1.00  0.00           C  
ATOM   1782  N   GLY B1709      -7.286 125.024  79.559  1.00  0.00           N  
ATOM   1783  CA  GLY B1709      -7.807 126.373  79.525  1.00  0.00           C  
ATOM   1784  C   GLY B1709      -7.214 127.206  80.646  1.00  0.00           C  
ATOM   1785  O   GLY B1709      -6.005 127.174  80.876  1.00  0.00           O  
ATOM   1786  N   GLU B1710      -8.061 127.933  81.364  1.00  0.00           N  
ATOM   1787  CA  GLU B1710      -7.583 128.791  82.441  1.00  0.00           C  
ATOM   1788  C   GLU B1710      -7.984 128.271  83.807  1.00  0.00           C  
ATOM   1789  O   GLU B1710      -7.904 128.996  84.799  1.00  0.00           O  
ATOM   1790  CB  GLU B1710      -8.131 130.207  82.257  1.00  0.00           C  
ATOM   1791  CG  GLU B1710      -8.064 130.708  80.818  1.00  0.00           C  
ATOM   1792  CD  GLU B1710      -8.586 132.129  80.662  1.00  0.00           C  
ATOM   1793  OE1 GLU B1710      -9.630 132.459  81.275  1.00  0.00           O  
ATOM   1794  OE2 GLU B1710      -7.954 132.912  79.915  1.00  0.00           O  
ATOM   1795  N   ASN B1711      -8.401 127.010  83.857  1.00  0.00           N  
ATOM   1796  CA  ASN B1711      -8.835 126.407  85.110  1.00  0.00           C  
ATOM   1797  C   ASN B1711      -7.804 126.509  86.216  1.00  0.00           C  
ATOM   1798  O   ASN B1711      -8.095 127.002  87.302  1.00  0.00           O  
ATOM   1799  CB  ASN B1711      -9.210 124.943  84.894  1.00  0.00           C  
ATOM   1800  CG  ASN B1711     -10.226 124.769  83.795  1.00  0.00           C  
ATOM   1801  OD1 ASN B1711     -11.223 125.491  83.735  1.00  0.00           O  
ATOM   1802  ND2 ASN B1711      -9.985 123.806  82.914  1.00  0.00           N  
ATOM   1803  N   PHE B1712      -6.593 126.045  85.949  1.00  0.00           N  
ATOM   1804  CA  PHE B1712      -5.566 126.111  86.973  1.00  0.00           C  
ATOM   1805  C   PHE B1712      -5.009 127.512  87.110  1.00  0.00           C  
ATOM   1806  O   PHE B1712      -4.640 127.932  88.212  1.00  0.00           O  
ATOM   1807  CB  PHE B1712      -4.458 125.094  86.686  1.00  0.00           C  
ATOM   1808  CG  PHE B1712      -4.883 123.677  86.938  1.00  0.00           C  
ATOM   1809  CD1 PHE B1712      -5.554 122.949  85.962  1.00  0.00           C  
ATOM   1810  CD2 PHE B1712      -4.697 123.102  88.190  1.00  0.00           C  
ATOM   1811  CE1 PHE B1712      -6.041 121.670  86.234  1.00  0.00           C  
ATOM   1812  CE2 PHE B1712      -5.179 121.825  88.472  1.00  0.00           C  
ATOM   1813  CZ  PHE B1712      -5.853 121.109  87.493  1.00  0.00           C  
ATOM   1814  N   ALA B1726      -4.961 128.240  85.996  1.00  0.00           N  
ATOM   1815  CA  ALA B1726      -4.466 129.608  86.036  1.00  0.00           C  
ATOM   1816  C   ALA B1726      -5.326 130.333  87.066  1.00  0.00           C  
ATOM   1817  O   ALA B1726      -4.815 130.939  88.014  1.00  0.00           O  
ATOM   1818  CB  ALA B1726      -4.602 130.267  84.669  1.00  0.00           C  
ATOM   1819  N   ARG B1727      -6.641 130.227  86.894  1.00  0.00           N  
ATOM   1820  CA  ARG B1727      -7.583 130.869  87.797  1.00  0.00           C  
ATOM   1821  C   ARG B1727      -7.508 130.305  89.205  1.00  0.00           C  
ATOM   1822  O   ARG B1727      -7.448 131.052  90.179  1.00  0.00           O  
ATOM   1823  CB  ARG B1727      -9.004 130.735  87.252  1.00  0.00           C  
ATOM   1824  CG  ARG B1727      -9.238 131.581  86.014  1.00  0.00           C  
ATOM   1825  CD  ARG B1727     -10.599 131.335  85.375  1.00  0.00           C  
ATOM   1826  NE  ARG B1727     -10.784 132.181  84.197  1.00  0.00           N  
ATOM   1827  CZ  ARG B1727     -11.059 133.479  84.254  1.00  0.00           C  
ATOM   1828  NH1 ARG B1727     -11.191 134.070  85.436  1.00  0.00           N  
ATOM   1829  NH2 ARG B1727     -11.177 134.190  83.139  1.00  0.00           N  
ATOM   1830  N   ALA B1728      -7.501 128.988  89.317  1.00  0.00           N  
ATOM   1831  CA  ALA B1728      -7.449 128.363  90.624  1.00  0.00           C  
ATOM   1832  C   ALA B1728      -6.206 128.751  91.400  1.00  0.00           C  
ATOM   1833  O   ALA B1728      -6.234 128.859  92.626  1.00  0.00           O  
ATOM   1834  CB  ALA B1728      -7.498 126.868  90.476  1.00  0.00           C  
ATOM   1835  N   PHE B1729      -5.107 128.965  90.689  1.00  0.00           N  
ATOM   1836  CA  PHE B1729      -3.857 129.289  91.359  1.00  0.00           C  
ATOM   1837  C   PHE B1729      -3.333 130.671  91.066  1.00  0.00           C  
ATOM   1838  O   PHE B1729      -2.188 130.992  91.398  1.00  0.00           O  
ATOM   1839  CB  PHE B1729      -2.809 128.220  91.022  1.00  0.00           C  
ATOM   1840  CG  PHE B1729      -3.104 126.899  91.664  1.00  0.00           C  
ATOM   1841  CD1 PHE B1729      -2.730 126.658  92.986  1.00  0.00           C  
ATOM   1842  CD2 PHE B1729      -3.877 125.950  91.004  1.00  0.00           C  
ATOM   1843  CE1 PHE B1729      -3.128 125.499  93.649  1.00  0.00           C  
ATOM   1844  CE2 PHE B1729      -4.284 124.789  91.656  1.00  0.00           C  
ATOM   1845  CZ  PHE B1729      -3.909 124.564  92.985  1.00  0.00           C  
ATOM   1846  N   ASP B1730      -4.177 131.484  90.442  1.00  0.00           N  
ATOM   1847  CA  ASP B1730      -3.813 132.857  90.140  1.00  0.00           C  
ATOM   1848  C   ASP B1730      -2.527 132.931  89.317  1.00  0.00           C  
ATOM   1849  O   ASP B1730      -1.483 133.346  89.814  1.00  0.00           O  
ATOM   1850  CB  ASP B1730      -3.659 133.607  91.465  1.00  0.00           C  
ATOM   1851  CG  ASP B1730      -3.617 135.099  91.295  1.00  0.00           C  
ATOM   1852  OD1 ASP B1730      -4.483 135.637  90.574  1.00  0.00           O  
ATOM   1853  OD2 ASP B1730      -2.726 135.735  91.900  1.00  0.00           O  
ATOM   1854  N   ILE B1731      -2.604 132.518  88.059  1.00  0.00           N  
ATOM   1855  CA  ILE B1731      -1.436 132.553  87.192  1.00  0.00           C  
ATOM   1856  C   ILE B1731      -1.695 133.538  86.063  1.00  0.00           C  
ATOM   1857  O   ILE B1731      -2.253 133.170  85.025  1.00  0.00           O  
ATOM   1858  CB  ILE B1731      -1.137 131.156  86.585  1.00  0.00           C  
ATOM   1859  CG1 ILE B1731      -1.072 130.106  87.699  1.00  0.00           C  
ATOM   1860  CG2 ILE B1731       0.193 131.186  85.831  1.00  0.00           C  
ATOM   1861  CD1 ILE B1731      -0.988 128.678  87.193  1.00  0.00           C  
ATOM   1862  N   LYS B1732      -1.288 134.789  86.266  1.00  0.00           N  
ATOM   1863  CA  LYS B1732      -1.495 135.830  85.258  1.00  0.00           C  
ATOM   1864  C   LYS B1732      -0.179 136.434  84.786  1.00  0.00           C  
ATOM   1865  O   LYS B1732       0.871 136.218  85.387  1.00  0.00           O  
ATOM   1866  CB  LYS B1732      -2.368 136.961  85.821  1.00  0.00           C  
ATOM   1867  CG  LYS B1732      -3.277 136.575  86.977  1.00  0.00           C  
ATOM   1868  CD  LYS B1732      -4.127 137.758  87.407  1.00  0.00           C  
ATOM   1869  CE  LYS B1732      -5.105 137.385  88.513  1.00  0.00           C  
ATOM   1870  NZ  LYS B1732      -6.046 138.492  88.864  1.00  0.00           N  
ATOM   1871  N   PHE B1758      -0.246 137.203  83.708  1.00  0.00           N  
ATOM   1872  CA  PHE B1758       0.934 137.862  83.171  1.00  0.00           C  
ATOM   1873  C   PHE B1758       0.516 139.134  82.453  1.00  0.00           C  
ATOM   1874  O   PHE B1758      -0.635 139.271  82.033  1.00  0.00           O  
ATOM   1875  CB  PHE B1758       1.657 136.951  82.191  1.00  0.00           C  
ATOM   1876  CG  PHE B1758       0.939 136.781  80.888  1.00  0.00           C  
ATOM   1877  CD1 PHE B1758       1.446 137.355  79.725  1.00  0.00           C  
ATOM   1878  CD2 PHE B1758      -0.237 136.036  80.821  1.00  0.00           C  
ATOM   1879  CE1 PHE B1758       0.795 137.184  78.510  1.00  0.00           C  
ATOM   1880  CE2 PHE B1758      -0.900 135.856  79.618  1.00  0.00           C  
ATOM   1881  CZ  PHE B1758      -0.383 136.430  78.456  1.00  0.00           C  
ATOM   1882  N   GLN B1759       1.454 140.063  82.315  1.00  0.00           N  
ATOM   1883  CA  GLN B1759       1.178 141.316  81.635  1.00  0.00           C  
ATOM   1884  C   GLN B1759       1.580 141.140  80.181  1.00  0.00           C  
ATOM   1885  O   GLN B1759       2.764 141.021  79.867  1.00  0.00           O  
ATOM   1886  CB  GLN B1759       1.979 142.452  82.269  1.00  0.00           C  
ATOM   1887  CG  GLN B1759       1.626 143.824  81.732  1.00  0.00           C  
ATOM   1888  CD  GLN B1759       2.572 144.912  82.213  1.00  0.00           C  
ATOM   1889  OE1 GLN B1759       3.759 144.927  81.866  1.00  0.00           O  
ATOM   1890  NE2 GLN B1759       2.047 145.833  83.013  1.00  0.00           N  
ATOM   1891  N   ASP B1760       0.589 141.114  79.297  1.00  0.00           N  
ATOM   1892  CA  ASP B1760       0.840 140.940  77.874  1.00  0.00           C  
ATOM   1893  C   ASP B1760       1.548 142.171  77.311  1.00  0.00           C  
ATOM   1894  O   ASP B1760       1.814 143.127  78.042  1.00  0.00           O  
ATOM   1895  CB  ASP B1760      -0.487 140.693  77.148  1.00  0.00           C  
ATOM   1896  CG  ASP B1760      -0.302 140.105  75.756  1.00  0.00           C  
ATOM   1897  OD1 ASP B1760      -1.327 139.774  75.124  1.00  0.00           O  
ATOM   1898  OD2 ASP B1760       0.851 139.972  75.289  1.00  0.00           O  
ATOM   1899  N   ARG B1764       1.863 142.141  76.019  1.00  0.00           N  
ATOM   1900  CA  ARG B1764       2.545 143.257  75.368  1.00  0.00           C  
ATOM   1901  C   ARG B1764       1.629 144.476  75.308  1.00  0.00           C  
ATOM   1902  O   ARG B1764       2.089 145.619  75.277  1.00  0.00           O  
ATOM   1903  CB  ARG B1764       2.977 142.863  73.953  1.00  0.00           C  
ATOM   1904  CG  ARG B1764       3.627 141.500  73.880  1.00  0.00           C  
ATOM   1905  CD  ARG B1764       4.684 141.433  72.790  1.00  0.00           C  
ATOM   1906  NE  ARG B1764       4.134 141.569  71.445  1.00  0.00           N  
ATOM   1907  CZ  ARG B1764       4.868 141.517  70.336  1.00  0.00           C  
ATOM   1908  NH1 ARG B1764       6.181 141.333  70.417  1.00  0.00           N  
ATOM   1909  NH2 ARG B1764       4.294 141.646  69.146  1.00  0.00           N  
ATOM   1910  N   ASP B1765       0.325 144.219  75.284  1.00  0.00           N  
ATOM   1911  CA  ASP B1765      -0.664 145.282  75.248  1.00  0.00           C  
ATOM   1912  C   ASP B1765      -0.930 145.737  76.685  1.00  0.00           C  
ATOM   1913  O   ASP B1765      -2.051 146.103  77.038  1.00  0.00           O  
ATOM   1914  CB  ASP B1765      -1.955 144.770  74.604  1.00  0.00           C  
ATOM   1915  CG  ASP B1765      -2.613 143.670  75.413  1.00  0.00           C  
ATOM   1916  OD1 ASP B1765      -3.702 143.203  75.013  1.00  0.00           O  
ATOM   1917  OD2 ASP B1765      -2.046 143.270  76.450  1.00  0.00           O  
ATOM   1918  N   LEU B1767       0.112 145.687  77.510  1.00  0.00           N  
ATOM   1919  CA  LEU B1767       0.041 146.090  78.912  1.00  0.00           C  
ATOM   1920  C   LEU B1767      -1.180 145.562  79.667  1.00  0.00           C  
ATOM   1921  O   LEU B1767      -1.557 146.101  80.708  1.00  0.00           O  
ATOM   1922  CB  LEU B1767       0.092 147.618  79.015  1.00  0.00           C  
ATOM   1923  CG  LEU B1767       1.396 148.344  78.641  1.00  0.00           C  
ATOM   1924  CD1 LEU B1767       2.487 148.014  79.655  1.00  0.00           C  
ATOM   1925  CD2 LEU B1767       1.826 147.961  77.227  1.00  0.00           C  
ATOM   1926  N   GLN B1768      -1.782 144.495  79.153  1.00  0.00           N  
ATOM   1927  CA  GLN B1768      -2.961 143.898  79.775  1.00  0.00           C  
ATOM   1928  C   GLN B1768      -2.591 142.671  80.630  1.00  0.00           C  
ATOM   1929  O   GLN B1768      -1.848 141.794  80.187  1.00  0.00           O  
ATOM   1930  CB  GLN B1768      -3.961 143.506  78.679  1.00  0.00           C  
ATOM   1931  CG  GLN B1768      -5.347 143.123  79.169  1.00  0.00           C  
ATOM   1932  CD  GLN B1768      -6.041 144.255  79.901  1.00  0.00           C  
ATOM   1933  OE1 GLN B1768      -5.642 144.634  81.006  1.00  0.00           O  
ATOM   1934  NE2 GLN B1768      -7.082 144.808  79.284  1.00  0.00           N  
ATOM   1935  N   VAL B1770      -3.099 142.615  81.856  1.00  0.00           N  
ATOM   1936  CA  VAL B1770      -2.814 141.486  82.738  1.00  0.00           C  
ATOM   1937  C   VAL B1770      -3.863 140.406  82.549  1.00  0.00           C  
ATOM   1938  O   VAL B1770      -5.004 140.549  82.990  1.00  0.00           O  
ATOM   1939  CB  VAL B1770      -2.788 141.909  84.225  1.00  0.00           C  
ATOM   1940  CG1 VAL B1770      -2.928 140.689  85.122  1.00  0.00           C  
ATOM   1941  CG2 VAL B1770      -1.483 142.624  84.533  1.00  0.00           C  
ATOM   1942  N   LYS B1771      -3.463 139.312  81.912  1.00  0.00           N  
ATOM   1943  CA  LYS B1771      -4.378 138.213  81.635  1.00  0.00           C  
ATOM   1944  C   LYS B1771      -3.995 136.845  82.217  1.00  0.00           C  
ATOM   1945  O   LYS B1771      -2.934 136.675  82.822  1.00  0.00           O  
ATOM   1946  CB  LYS B1771      -4.550 138.115  80.125  1.00  0.00           C  
ATOM   1947  CG  LYS B1771      -3.240 138.275  79.392  1.00  0.00           C  
ATOM   1948  CD  LYS B1771      -3.444 138.658  77.940  1.00  0.00           C  
ATOM   1949  CE  LYS B1771      -3.949 140.075  77.810  1.00  0.00           C  
ATOM   1950  NZ  LYS B1771      -4.056 140.457  76.378  1.00  0.00           N  
ATOM   1951  N   TYR B1772      -4.894 135.882  82.033  1.00  0.00           N  
ATOM   1952  CA  TYR B1772      -4.709 134.514  82.505  1.00  0.00           C  
ATOM   1953  C   TYR B1772      -4.037 133.674  81.428  1.00  0.00           C  
ATOM   1954  O   TYR B1772      -4.329 133.832  80.237  1.00  0.00           O  
ATOM   1955  CB  TYR B1772      -6.063 133.898  82.864  1.00  0.00           C  
ATOM   1956  CG  TYR B1772      -6.556 134.272  84.237  1.00  0.00           C  
ATOM   1957  CD1 TYR B1772      -7.917 134.302  84.529  1.00  0.00           C  
ATOM   1958  CD2 TYR B1772      -5.659 134.572  85.259  1.00  0.00           C  
ATOM   1959  CE1 TYR B1772      -8.374 134.627  85.815  1.00  0.00           C  
ATOM   1960  CE2 TYR B1772      -6.103 134.892  86.544  1.00  0.00           C  
ATOM   1961  CZ  TYR B1772      -7.459 134.918  86.815  1.00  0.00           C  
ATOM   1962  OH  TYR B1772      -7.888 135.226  88.084  1.00  0.00           O  
ATOM   1963  N   VAL B1773      -3.136 132.787  81.850  1.00  0.00           N  
ATOM   1964  CA  VAL B1773      -2.422 131.917  80.921  1.00  0.00           C  
ATOM   1965  C   VAL B1773      -3.236 130.677  80.596  1.00  0.00           C  
ATOM   1966  O   VAL B1773      -4.188 130.329  81.306  1.00  0.00           O  
ATOM   1967  CB  VAL B1773      -1.066 131.435  81.493  1.00  0.00           C  
ATOM   1968  CG1 VAL B1773      -0.151 132.608  81.723  1.00  0.00           C  
ATOM   1969  CG2 VAL B1773      -1.285 130.673  82.785  1.00  0.00           C  
ATOM   1970  N   HIS B1774      -2.850 130.014  79.513  1.00  0.00           N  
ATOM   1971  CA  HIS B1774      -3.522 128.793  79.109  1.00  0.00           C  
ATOM   1972  C   HIS B1774      -2.549 127.635  79.277  1.00  0.00           C  
ATOM   1973  O   HIS B1774      -1.487 127.604  78.652  1.00  0.00           O  
ATOM   1974  CB  HIS B1774      -3.998 128.905  77.664  1.00  0.00           C  
ATOM   1975  CG  HIS B1774      -5.081 129.920  77.477  1.00  0.00           C  
ATOM   1976  ND1 HIS B1774      -4.822 131.268  77.336  1.00  0.00           N  
ATOM   1977  CD2 HIS B1774      -6.431 129.793  77.484  1.00  0.00           C  
ATOM   1978  CE1 HIS B1774      -5.966 131.926  77.266  1.00  0.00           C  
ATOM   1979  NE2 HIS B1774      -6.957 131.054  77.355  1.00  0.00           N  
ATOM   1980  N   THR B1775      -2.907 126.690  80.137  1.00  0.00           N  
ATOM   1981  CA  THR B1775      -2.036 125.558  80.395  1.00  0.00           C  
ATOM   1982  C   THR B1775      -2.518 124.243  79.807  1.00  0.00           C  
ATOM   1983  O   THR B1775      -3.715 124.031  79.591  1.00  0.00           O  
ATOM   1984  CB  THR B1775      -1.820 125.355  81.907  1.00  0.00           C  
ATOM   1985  OG1 THR B1775      -3.047 124.942  82.519  1.00  0.00           O  
ATOM   1986  CG2 THR B1775      -1.347 126.649  82.548  1.00  0.00           C  
ATOM   1987  N   THR B1776      -1.557 123.362  79.546  1.00  0.00           N  
ATOM   1988  CA  THR B1776      -1.842 122.046  79.005  1.00  0.00           C  
ATOM   1989  C   THR B1776      -1.161 121.049  79.921  1.00  0.00           C  
ATOM   1990  O   THR B1776      -0.354 121.417  80.778  1.00  0.00           O  
ATOM   1991  CB  THR B1776      -1.287 121.877  77.590  1.00  0.00           C  
ATOM   1992  OG1 THR B1776       0.137 121.734  77.645  1.00  0.00           O  
ATOM   1993  CG2 THR B1776      -1.633 123.093  76.753  1.00  0.00           C  
ATOM   1994  N   SER B1777      -1.475 119.783  79.720  1.00  0.00           N  
ATOM   1995  CA  SER B1777      -0.934 118.724  80.546  1.00  0.00           C  
ATOM   1996  C   SER B1777      -0.959 117.444  79.718  1.00  0.00           C  
ATOM   1997  O   SER B1777      -1.916 117.191  78.993  1.00  0.00           O  
ATOM   1998  CB  SER B1777      -1.819 118.590  81.792  1.00  0.00           C  
ATOM   1999  OG  SER B1777      -1.437 117.505  82.611  1.00  0.00           O  
ATOM   2000  N   TRP B1778       0.094 116.647  79.805  1.00  0.00           N  
ATOM   2001  CA  TRP B1778       0.149 115.395  79.058  1.00  0.00           C  
ATOM   2002  C   TRP B1778       0.978 114.393  79.811  1.00  0.00           C  
ATOM   2003  O   TRP B1778       1.921 114.755  80.505  1.00  0.00           O  
ATOM   2004  CB  TRP B1778       0.752 115.608  77.672  1.00  0.00           C  
ATOM   2005  CG  TRP B1778       1.584 116.831  77.588  1.00  0.00           C  
ATOM   2006  CD1 TRP B1778       1.141 118.113  77.428  1.00  0.00           C  
ATOM   2007  CD2 TRP B1778       3.009 116.908  77.685  1.00  0.00           C  
ATOM   2008  NE1 TRP B1778       2.205 118.984  77.417  1.00  0.00           N  
ATOM   2009  CE2 TRP B1778       3.363 118.270  77.574  1.00  0.00           C  
ATOM   2010  CE3 TRP B1778       4.021 115.960  77.857  1.00  0.00           C  
ATOM   2011  CZ2 TRP B1778       4.685 118.705  77.623  1.00  0.00           C  
ATOM   2012  CZ3 TRP B1778       5.335 116.394  77.906  1.00  0.00           C  
ATOM   2013  CH2 TRP B1778       5.654 117.756  77.790  1.00  0.00           C  
ATOM   2014  N   GLY B1779       0.629 113.124  79.678  1.00  0.00           N  
ATOM   2015  CA  GLY B1779       1.382 112.114  80.382  1.00  0.00           C  
ATOM   2016  C   GLY B1779       1.267 110.723  79.806  1.00  0.00           C  
ATOM   2017  O   GLY B1779       0.256 110.355  79.212  1.00  0.00           O  
ATOM   2018  N   LEU B1782       2.332 109.954  79.987  1.00  0.00           N  
ATOM   2019  CA  LEU B1782       2.398 108.575  79.531  1.00  0.00           C  
ATOM   2020  C   LEU B1782       3.114 107.800  80.646  1.00  0.00           C  
ATOM   2021  O   LEU B1782       4.184 108.213  81.106  1.00  0.00           O  
ATOM   2022  CB  LEU B1782       3.159 108.514  78.204  1.00  0.00           C  
ATOM   2023  CG  LEU B1782       3.315 107.146  77.549  1.00  0.00           C  
ATOM   2024  CD1 LEU B1782       3.458 107.318  76.043  1.00  0.00           C  
ATOM   2025  CD2 LEU B1782       4.518 106.424  78.134  1.00  0.00           C  
ATOM   2026  N   SER B1783       2.514 106.702  81.101  1.00  0.00           N  
ATOM   2027  CA  SER B1783       3.105 105.911  82.183  1.00  0.00           C  
ATOM   2028  C   SER B1783       3.627 104.564  81.710  1.00  0.00           C  
ATOM   2029  O   SER B1783       3.551 104.238  80.522  1.00  0.00           O  
ATOM   2030  CB  SER B1783       2.079 105.664  83.275  1.00  0.00           C  
ATOM   2031  OG  SER B1783       1.157 104.690  82.832  1.00  0.00           O  
ATOM   2032  N   TRP B1785       4.146 103.768  82.645  1.00  0.00           N  
ATOM   2033  CA  TRP B1785       4.681 102.473  82.268  1.00  0.00           C  
ATOM   2034  C   TRP B1785       3.588 101.530  81.824  1.00  0.00           C  
ATOM   2035  O   TRP B1785       3.843 100.380  81.463  1.00  0.00           O  
ATOM   2036  CB  TRP B1785       5.527 101.849  83.382  1.00  0.00           C  
ATOM   2037  CG  TRP B1785       4.874 101.582  84.691  1.00  0.00           C  
ATOM   2038  CD1 TRP B1785       3.556 101.334  84.925  1.00  0.00           C  
ATOM   2039  CD2 TRP B1785       5.545 101.413  85.943  1.00  0.00           C  
ATOM   2040  NE1 TRP B1785       3.360 101.010  86.252  1.00  0.00           N  
ATOM   2041  CE2 TRP B1785       4.568 101.051  86.898  1.00  0.00           C  
ATOM   2042  CE3 TRP B1785       6.884 101.527  86.351  1.00  0.00           C  
ATOM   2043  CZ2 TRP B1785       4.883 100.800  88.238  1.00  0.00           C  
ATOM   2044  CZ3 TRP B1785       7.200 101.279  87.680  1.00  0.00           C  
ATOM   2045  CH2 TRP B1785       6.200 100.917  88.609  1.00  0.00           C  
ATOM   2046  N   ARG B1786       2.364 102.031  81.838  1.00  0.00           N  
ATOM   2047  CA  ARG B1786       1.248 101.236  81.383  1.00  0.00           C  
ATOM   2048  C   ARG B1786       1.519 100.952  79.901  1.00  0.00           C  
ATOM   2049  O   ARG B1786       1.037  99.970  79.336  1.00  0.00           O  
ATOM   2050  CB  ARG B1786      -0.051 102.021  81.547  1.00  0.00           C  
ATOM   2051  CG  ARG B1786      -1.164 101.491  80.683  1.00  0.00           C  
ATOM   2052  CD  ARG B1786      -2.407 102.322  80.799  1.00  0.00           C  
ATOM   2053  NE  ARG B1786      -3.152 102.008  82.010  1.00  0.00           N  
ATOM   2054  CZ  ARG B1786      -4.377 102.461  82.251  1.00  0.00           C  
ATOM   2055  NH1 ARG B1786      -4.978 103.246  81.362  1.00  0.00           N  
ATOM   2056  NH2 ARG B1786      -4.998 102.122  83.372  1.00  0.00           N  
ATOM   2057  N   PHE B1787       2.303 101.823  79.280  1.00  0.00           N  
ATOM   2058  CA  PHE B1787       2.644 101.665  77.879  1.00  0.00           C  
ATOM   2059  C   PHE B1787       3.380 100.338  77.690  1.00  0.00           C  
ATOM   2060  O   PHE B1787       3.411  99.784  76.587  1.00  0.00           O  
ATOM   2061  CB  PHE B1787       3.537 102.808  77.428  1.00  0.00           C  
ATOM   2062  CG  PHE B1787       3.744 102.859  75.951  1.00  0.00           C  
ATOM   2063  CD1 PHE B1787       2.803 103.474  75.128  1.00  0.00           C  
ATOM   2064  CD2 PHE B1787       4.888 102.300  75.376  1.00  0.00           C  
ATOM   2065  CE1 PHE B1787       2.997 103.539  73.750  1.00  0.00           C  
ATOM   2066  CE2 PHE B1787       5.098 102.356  73.996  1.00  0.00           C  
ATOM   2067  CZ  PHE B1787       4.150 102.979  73.178  1.00  0.00           C  
ATOM   2068  N   ILE B1788       3.995  99.842  78.764  1.00  0.00           N  
ATOM   2069  CA  ILE B1788       4.703  98.571  78.700  1.00  0.00           C  
ATOM   2070  C   ILE B1788       3.644  97.489  78.605  1.00  0.00           C  
ATOM   2071  O   ILE B1788       3.760  96.550  77.809  1.00  0.00           O  
ATOM   2072  CB  ILE B1788       5.566  98.344  79.953  1.00  0.00           C  
ATOM   2073  CG1 ILE B1788       6.701  99.368  79.975  1.00  0.00           C  
ATOM   2074  CG2 ILE B1788       6.118  96.912  79.970  1.00  0.00           C  
ATOM   2075  CD1 ILE B1788       7.601  99.249  81.183  1.00  0.00           C  
ATOM   2076  N   GLY B1789       2.600  97.631  79.417  1.00  0.00           N  
ATOM   2077  CA  GLY B1789       1.517  96.667  79.387  1.00  0.00           C  
ATOM   2078  C   GLY B1789       0.950  96.586  77.978  1.00  0.00           C  
ATOM   2079  O   GLY B1789       0.627  95.507  77.472  1.00  0.00           O  
ATOM   2080  N   ALA B1790       0.839  97.740  77.330  1.00  0.00           N  
ATOM   2081  CA  ALA B1790       0.316  97.781  75.979  1.00  0.00           C  
ATOM   2082  C   ALA B1790       1.198  96.952  75.059  1.00  0.00           C  
ATOM   2083  O   ALA B1790       0.707  96.204  74.219  1.00  0.00           O  
ATOM   2084  CB  ALA B1790       0.256  99.210  75.489  1.00  0.00           C  
ATOM   2085  N   ILE B1791       2.506  97.083  75.222  1.00  0.00           N  
ATOM   2086  CA  ILE B1791       3.449  96.350  74.388  1.00  0.00           C  
ATOM   2087  C   ILE B1791       3.261  94.846  74.556  1.00  0.00           C  
ATOM   2088  O   ILE B1791       3.226  94.093  73.576  1.00  0.00           O  
ATOM   2089  CB  ILE B1791       4.906  96.732  74.745  1.00  0.00           C  
ATOM   2090  CG1 ILE B1791       5.092  98.238  74.538  1.00  0.00           C  
ATOM   2091  CG2 ILE B1791       5.895  95.935  73.885  1.00  0.00           C  
ATOM   2092  CD1 ILE B1791       6.462  98.740  74.894  1.00  0.00           C  
ATOM   2093  N   ILE B1792       3.131  94.417  75.808  1.00  0.00           N  
ATOM   2094  CA  ILE B1792       2.945  93.010  76.123  1.00  0.00           C  
ATOM   2095  C   ILE B1792       1.651  92.432  75.550  1.00  0.00           C  
ATOM   2096  O   ILE B1792       1.661  91.369  74.931  1.00  0.00           O  
ATOM   2097  CB  ILE B1792       2.923  92.800  77.643  1.00  0.00           C  
ATOM   2098  CG1 ILE B1792       4.267  93.209  78.241  1.00  0.00           C  
ATOM   2099  CG2 ILE B1792       2.582  91.357  77.963  1.00  0.00           C  
ATOM   2100  CD1 ILE B1792       4.298  93.193  79.762  1.00  0.00           C  
ATOM   2101  N   MET B1793       0.541  93.137  75.762  1.00  0.00           N  
ATOM   2102  CA  MET B1793      -0.761  92.680  75.295  1.00  0.00           C  
ATOM   2103  C   MET B1793      -1.080  92.928  73.818  1.00  0.00           C  
ATOM   2104  O   MET B1793      -2.084  92.436  73.306  1.00  0.00           O  
ATOM   2105  CB  MET B1793      -1.865  93.283  76.166  1.00  0.00           C  
ATOM   2106  CG  MET B1793      -1.821  92.812  77.591  1.00  0.00           C  
ATOM   2107  SD  MET B1793      -3.186  93.470  78.542  1.00  0.00           S  
ATOM   2108  CE  MET B1793      -2.698  95.188  78.639  1.00  0.00           C  
ATOM   2109  N   THR B1794      -0.244  93.681  73.124  1.00  0.00           N  
ATOM   2110  CA  THR B1794      -0.511  93.926  71.712  1.00  0.00           C  
ATOM   2111  C   THR B1794       0.200  92.910  70.831  1.00  0.00           C  
ATOM   2112  O   THR B1794      -0.335  92.490  69.810  1.00  0.00           O  
ATOM   2113  CB  THR B1794      -0.066  95.345  71.277  1.00  0.00           C  
ATOM   2114  OG1 THR B1794      -0.893  96.320  71.922  1.00  0.00           O  
ATOM   2115  CG2 THR B1794      -0.175  95.510  69.771  1.00  0.00           C  
ATOM   2116  N   HIS B1795       1.395  92.502  71.239  1.00  0.00           N  
ATOM   2117  CA  HIS B1795       2.170  91.570  70.444  1.00  0.00           C  
ATOM   2118  C   HIS B1795       2.413  90.200  71.061  1.00  0.00           C  
ATOM   2119  O   HIS B1795       2.840  89.275  70.369  1.00  0.00           O  
ATOM   2120  CB  HIS B1795       3.511  92.197  70.114  1.00  0.00           C  
ATOM   2121  CG  HIS B1795       3.409  93.579  69.552  1.00  0.00           C  
ATOM   2122  ND1 HIS B1795       2.709  93.866  68.401  1.00  0.00           N  
ATOM   2123  CD2 HIS B1795       3.964  94.746  69.957  1.00  0.00           C  
ATOM   2124  CE1 HIS B1795       2.841  95.151  68.120  1.00  0.00           C  
ATOM   2125  NE2 HIS B1795       3.598  95.708  69.047  1.00  0.00           N  
ATOM   2126  N   GLY B1796       2.153  90.065  72.353  1.00  0.00           N  
ATOM   2127  CA  GLY B1796       2.389  88.792  73.006  1.00  0.00           C  
ATOM   2128  C   GLY B1796       1.627  87.626  72.408  1.00  0.00           C  
ATOM   2129  O   GLY B1796       0.485  87.769  71.976  1.00  0.00           O  
ATOM   2130  N   ASP B1797       2.259  86.464  72.379  1.00  0.00           N  
ATOM   2131  CA  ASP B1797       1.614  85.280  71.849  1.00  0.00           C  
ATOM   2132  C   ASP B1797       1.685  84.179  72.905  1.00  0.00           C  
ATOM   2133  O   ASP B1797       2.056  84.445  74.049  1.00  0.00           O  
ATOM   2134  CB  ASP B1797       2.286  84.857  70.536  1.00  0.00           C  
ATOM   2135  CG  ASP B1797       3.717  84.371  70.721  1.00  0.00           C  
ATOM   2136  OD1 ASP B1797       4.407  84.239  69.695  1.00  0.00           O  
ATOM   2137  OD2 ASP B1797       4.153  84.106  71.861  1.00  0.00           O  
ATOM   2138  N   ASP B1798       1.331  82.951  72.539  1.00  0.00           N  
ATOM   2139  CA  ASP B1798       1.352  81.857  73.505  1.00  0.00           C  
ATOM   2140  C   ASP B1798       2.739  81.369  73.922  1.00  0.00           C  
ATOM   2141  O   ASP B1798       2.865  80.551  74.836  1.00  0.00           O  
ATOM   2142  CB  ASP B1798       0.501  80.684  72.998  1.00  0.00           C  
ATOM   2143  CG  ASP B1798      -0.980  80.902  73.239  1.00  0.00           C  
ATOM   2144  OD1 ASP B1798      -1.792  80.051  72.826  1.00  0.00           O  
ATOM   2145  OD2 ASP B1798      -1.335  81.932  73.850  1.00  0.00           O  
ATOM   2146  N   ARG B1799       3.780  81.874  73.271  1.00  0.00           N  
ATOM   2147  CA  ARG B1799       5.133  81.482  73.636  1.00  0.00           C  
ATOM   2148  C   ARG B1799       5.720  82.504  74.610  1.00  0.00           C  
ATOM   2149  O   ARG B1799       6.777  82.284  75.200  1.00  0.00           O  
ATOM   2150  CB  ARG B1799       6.020  81.370  72.399  1.00  0.00           C  
ATOM   2151  CG  ARG B1799       5.653  80.242  71.462  1.00  0.00           C  
ATOM   2152  CD  ARG B1799       6.705  80.114  70.367  1.00  0.00           C  
ATOM   2153  NE  ARG B1799       6.272  79.262  69.265  1.00  0.00           N  
ATOM   2154  CZ  ARG B1799       6.082  77.950  69.355  1.00  0.00           C  
ATOM   2155  NH1 ARG B1799       6.293  77.321  70.505  1.00  0.00           N  
ATOM   2156  NH2 ARG B1799       5.668  77.266  68.293  1.00  0.00           N  
ATOM   2157  N   GLY B1800       5.020  83.621  74.779  1.00  0.00           N  
ATOM   2158  CA  GLY B1800       5.483  84.652  75.691  1.00  0.00           C  
ATOM   2159  C   GLY B1800       5.505  86.043  75.085  1.00  0.00           C  
ATOM   2160  O   GLY B1800       4.626  86.417  74.308  1.00  0.00           O  
ATOM   2161  N   LEU B1801       6.516  86.821  75.441  1.00  0.00           N  
ATOM   2162  CA  LEU B1801       6.633  88.164  74.912  1.00  0.00           C  
ATOM   2163  C   LEU B1801       7.166  88.133  73.496  1.00  0.00           C  
ATOM   2164  O   LEU B1801       7.728  87.134  73.042  1.00  0.00           O  
ATOM   2165  CB  LEU B1801       7.601  89.002  75.755  1.00  0.00           C  
ATOM   2166  CG  LEU B1801       7.339  89.107  77.250  1.00  0.00           C  
ATOM   2167  CD1 LEU B1801       8.521  89.794  77.919  1.00  0.00           C  
ATOM   2168  CD2 LEU B1801       6.027  89.845  77.487  1.00  0.00           C  
ATOM   2169  N   VAL B1802       6.969  89.257  72.818  1.00  0.00           N  
ATOM   2170  CA  VAL B1802       7.450  89.513  71.468  1.00  0.00           C  
ATOM   2171  C   VAL B1802       7.643  91.015  71.566  1.00  0.00           C  
ATOM   2172  O   VAL B1802       6.677  91.768  71.484  1.00  0.00           O  
ATOM   2173  CB  VAL B1802       6.397  89.227  70.377  1.00  0.00           C  
ATOM   2174  CG1 VAL B1802       6.940  89.674  69.029  1.00  0.00           C  
ATOM   2175  CG2 VAL B1802       6.052  87.754  70.335  1.00  0.00           C  
ATOM   2176  N   LEU B1803       8.879  91.451  71.778  1.00  0.00           N  
ATOM   2177  CA  LEU B1803       9.148  92.871  71.936  1.00  0.00           C  
ATOM   2178  C   LEU B1803       9.549  93.584  70.657  1.00  0.00           C  
ATOM   2179  O   LEU B1803      10.331  93.072  69.849  1.00  0.00           O  
ATOM   2180  CB  LEU B1803      10.238  93.080  72.980  1.00  0.00           C  
ATOM   2181  CG  LEU B1803       9.983  92.439  74.339  1.00  0.00           C  
ATOM   2182  CD1 LEU B1803      11.249  92.564  75.197  1.00  0.00           C  
ATOM   2183  CD2 LEU B1803       8.781  93.097  75.009  1.00  0.00           C  
ATOM   2184  N   PRO B1804       9.010  94.787  70.453  1.00  0.00           N  
ATOM   2185  CA  PRO B1804       9.354  95.540  69.249  1.00  0.00           C  
ATOM   2186  C   PRO B1804      10.852  95.852  69.264  1.00  0.00           C  
ATOM   2187  O   PRO B1804      11.394  96.282  70.280  1.00  0.00           O  
ATOM   2188  CB  PRO B1804       8.464  96.780  69.355  1.00  0.00           C  
ATOM   2189  CG  PRO B1804       8.254  96.923  70.842  1.00  0.00           C  
ATOM   2190  CD  PRO B1804       8.042  95.516  71.287  1.00  0.00           C  
ATOM   2191  N   PRO B1805      11.537  95.632  68.132  1.00  0.00           N  
ATOM   2192  CA  PRO B1805      12.974  95.868  67.973  1.00  0.00           C  
ATOM   2193  C   PRO B1805      13.466  97.209  68.492  1.00  0.00           C  
ATOM   2194  O   PRO B1805      14.481  97.292  69.177  1.00  0.00           O  
ATOM   2195  CB  PRO B1805      13.177  95.745  66.468  1.00  0.00           C  
ATOM   2196  CG  PRO B1805      12.137  94.798  66.064  1.00  0.00           C  
ATOM   2197  CD  PRO B1805      10.937  95.256  66.844  1.00  0.00           C  
ATOM   2198  N   ARG B1806      12.736  98.262  68.151  1.00  0.00           N  
ATOM   2199  CA  ARG B1806      13.112  99.607  68.552  1.00  0.00           C  
ATOM   2200  C   ARG B1806      13.033  99.896  70.047  1.00  0.00           C  
ATOM   2201  O   ARG B1806      13.453 100.963  70.488  1.00  0.00           O  
ATOM   2202  CB  ARG B1806      12.271 100.630  67.781  1.00  0.00           C  
ATOM   2203  CG  ARG B1806      13.044 101.349  66.677  1.00  0.00           C  
ATOM   2204  CD  ARG B1806      12.912 100.688  65.310  1.00  0.00           C  
ATOM   2205  NE  ARG B1806      11.777 101.213  64.545  1.00  0.00           N  
ATOM   2206  CZ  ARG B1806      11.599 101.033  63.235  1.00  0.00           C  
ATOM   2207  NH1 ARG B1806      10.537 101.552  62.638  1.00  0.00           N  
ATOM   2208  NH2 ARG B1806      12.486 100.345  62.520  1.00  0.00           N  
ATOM   2209  N   LEU B1807      12.512  98.965  70.836  1.00  0.00           N  
ATOM   2210  CA  LEU B1807      12.419  99.204  72.273  1.00  0.00           C  
ATOM   2211  C   LEU B1807      12.915  98.032  73.096  1.00  0.00           C  
ATOM   2212  O   LEU B1807      13.023  98.118  74.318  1.00  0.00           O  
ATOM   2213  CB  LEU B1807      10.978  99.536  72.666  1.00  0.00           C  
ATOM   2214  CG  LEU B1807      10.422 100.855  72.105  1.00  0.00           C  
ATOM   2215  CD1 LEU B1807       8.948 100.989  72.460  1.00  0.00           C  
ATOM   2216  CD2 LEU B1807      11.228 102.032  72.656  1.00  0.00           C  
ATOM   2217  N   ALA B1808      13.239  96.936  72.423  1.00  0.00           N  
ATOM   2218  CA  ALA B1808      13.707  95.740  73.105  1.00  0.00           C  
ATOM   2219  C   ALA B1808      15.064  95.902  73.781  1.00  0.00           C  
ATOM   2220  O   ALA B1808      16.012  96.397  73.180  1.00  0.00           O  
ATOM   2221  CB  ALA B1808      13.766  94.587  72.119  1.00  0.00           C  
ATOM   2222  N   PRO B1809      15.165  95.498  75.056  1.00  0.00           N  
ATOM   2223  CA  PRO B1809      16.436  95.604  75.772  1.00  0.00           C  
ATOM   2224  C   PRO B1809      17.504  94.827  75.009  1.00  0.00           C  
ATOM   2225  O   PRO B1809      18.610  95.316  74.802  1.00  0.00           O  
ATOM   2226  CB  PRO B1809      16.112  94.997  77.127  1.00  0.00           C  
ATOM   2227  CG  PRO B1809      14.703  95.464  77.350  1.00  0.00           C  
ATOM   2228  CD  PRO B1809      14.052  95.251  75.994  1.00  0.00           C  
ATOM   2229  N   ILE B1810      17.166  93.610  74.593  1.00  0.00           N  
ATOM   2230  CA  ILE B1810      18.092  92.786  73.816  1.00  0.00           C  
ATOM   2231  C   ILE B1810      17.473  92.602  72.439  1.00  0.00           C  
ATOM   2232  O   ILE B1810      16.340  92.132  72.326  1.00  0.00           O  
ATOM   2233  CB  ILE B1810      18.286  91.385  74.418  1.00  0.00           C  
ATOM   2234  CG1 ILE B1810      18.867  91.494  75.824  1.00  0.00           C  
ATOM   2235  CG2 ILE B1810      19.192  90.555  73.511  1.00  0.00           C  
ATOM   2236  CD1 ILE B1810      18.902  90.180  76.545  1.00  0.00           C  
ATOM   2237  N   GLN B1811      18.219  92.968  71.403  1.00  0.00           N  
ATOM   2238  CA  GLN B1811      17.747  92.852  70.028  1.00  0.00           C  
ATOM   2239  C   GLN B1811      18.123  91.520  69.403  1.00  0.00           C  
ATOM   2240  O   GLN B1811      17.287  90.846  68.803  1.00  0.00           O  
ATOM   2241  CB  GLN B1811      18.300  94.006  69.206  1.00  0.00           C  
ATOM   2242  CG  GLN B1811      17.786  95.332  69.708  1.00  0.00           C  
ATOM   2243  CD  GLN B1811      18.177  96.477  68.826  1.00  0.00           C  
ATOM   2244  OE1 GLN B1811      19.353  96.746  68.629  1.00  0.00           O  
ATOM   2245  NE2 GLN B1811      17.187  97.162  68.285  1.00  0.00           N  
ATOM   2246  N   VAL B1812      19.388  91.149  69.540  1.00  0.00           N  
ATOM   2247  CA  VAL B1812      19.862  89.874  69.027  1.00  0.00           C  
ATOM   2248  C   VAL B1812      20.457  89.109  70.205  1.00  0.00           C  
ATOM   2249  O   VAL B1812      21.276  89.644  70.950  1.00  0.00           O  
ATOM   2250  CB  VAL B1812      20.969  90.058  67.971  1.00  0.00           C  
ATOM   2251  CG1 VAL B1812      21.263  88.740  67.279  1.00  0.00           C  
ATOM   2252  CG2 VAL B1812      20.549  91.095  66.968  1.00  0.00           C  
ATOM   2253  N   VAL B1813      20.021  87.872  70.393  1.00  0.00           N  
ATOM   2254  CA  VAL B1813      20.582  87.060  71.456  1.00  0.00           C  
ATOM   2255  C   VAL B1813      21.374  85.981  70.731  1.00  0.00           C  
ATOM   2256  O   VAL B1813      20.865  85.360  69.800  1.00  0.00           O  
ATOM   2257  CB  VAL B1813      19.470  86.417  72.358  1.00  0.00           C  
ATOM   2258  CG1 VAL B1813      18.672  85.377  71.583  1.00  0.00           C  
ATOM   2259  CG2 VAL B1813      20.098  85.797  73.598  1.00  0.00           C  
ATOM   2260  N   ILE B1814      22.630  85.799  71.115  1.00  0.00           N  
ATOM   2261  CA  ILE B1814      23.470  84.771  70.498  1.00  0.00           C  
ATOM   2262  C   ILE B1814      23.508  83.545  71.403  1.00  0.00           C  
ATOM   2263  O   ILE B1814      23.908  83.627  72.567  1.00  0.00           O  
ATOM   2264  CB  ILE B1814      24.921  85.248  70.290  1.00  0.00           C  
ATOM   2265  CG1 ILE B1814      24.955  86.355  69.252  1.00  0.00           C  
ATOM   2266  CG2 ILE B1814      25.803  84.082  69.846  1.00  0.00           C  
ATOM   2267  CD1 ILE B1814      26.318  86.996  69.131  1.00  0.00           C  
ATOM   2268  N   VAL B1815      23.091  82.412  70.856  1.00  0.00           N  
ATOM   2269  CA  VAL B1815      23.076  81.167  71.601  1.00  0.00           C  
ATOM   2270  C   VAL B1815      24.095  80.213  70.995  1.00  0.00           C  
ATOM   2271  O   VAL B1815      23.892  79.693  69.901  1.00  0.00           O  
ATOM   2272  CB  VAL B1815      21.694  80.532  71.552  1.00  0.00           C  
ATOM   2273  CG1 VAL B1815      21.748  79.132  72.102  1.00  0.00           C  
ATOM   2274  CG2 VAL B1815      20.721  81.387  72.339  1.00  0.00           C  
ATOM   2275  N   PRO B1816      25.221  79.994  71.696  1.00  0.00           N  
ATOM   2276  CA  PRO B1816      26.267  79.098  71.205  1.00  0.00           C  
ATOM   2277  C   PRO B1816      25.819  77.651  71.399  1.00  0.00           C  
ATOM   2278  O   PRO B1816      25.098  77.349  72.348  1.00  0.00           O  
ATOM   2279  CB  PRO B1816      27.465  79.481  72.066  1.00  0.00           C  
ATOM   2280  CG  PRO B1816      26.823  79.789  73.381  1.00  0.00           C  
ATOM   2281  CD  PRO B1816      25.593  80.577  73.001  1.00  0.00           C  
ATOM   2282  N   ILE B1817      26.231  76.768  70.495  1.00  0.00           N  
ATOM   2283  CA  ILE B1817      25.857  75.355  70.560  1.00  0.00           C  
ATOM   2284  C   ILE B1817      27.108  74.494  70.447  1.00  0.00           C  
ATOM   2285  O   ILE B1817      27.777  74.489  69.416  1.00  0.00           O  
ATOM   2286  CB  ILE B1817      24.878  74.995  69.412  1.00  0.00           C  
ATOM   2287  CG1 ILE B1817      23.553  75.732  69.617  1.00  0.00           C  
ATOM   2288  CG2 ILE B1817      24.646  73.495  69.366  1.00  0.00           C  
ATOM   2289  CD1 ILE B1817      22.621  75.660  68.445  1.00  0.00           C  
ATOM   2290  N   TYR B1818      27.419  73.752  71.501  1.00  0.00           N  
ATOM   2291  CA  TYR B1818      28.625  72.933  71.486  1.00  0.00           C  
ATOM   2292  C   TYR B1818      28.560  71.653  72.302  1.00  0.00           C  
ATOM   2293  O   TYR B1818      27.555  71.327  72.942  1.00  0.00           O  
ATOM   2294  CB  TYR B1818      29.807  73.758  72.004  1.00  0.00           C  
ATOM   2295  CG  TYR B1818      29.539  74.413  73.356  1.00  0.00           C  
ATOM   2296  CD1 TYR B1818      29.338  73.648  74.509  1.00  0.00           C  
ATOM   2297  CD2 TYR B1818      29.452  75.799  73.472  1.00  0.00           C  
ATOM   2298  CE1 TYR B1818      29.052  74.253  75.746  1.00  0.00           C  
ATOM   2299  CE2 TYR B1818      29.171  76.414  74.697  1.00  0.00           C  
ATOM   2300  CZ  TYR B1818      28.969  75.640  75.833  1.00  0.00           C  
ATOM   2301  OH  TYR B1818      28.685  76.263  77.041  1.00  0.00           O  
ATOM   2302  N   LYS B1819      29.680  70.945  72.245  1.00  0.00           N  
ATOM   2303  CA  LYS B1819      29.923  69.717  72.983  1.00  0.00           C  
ATOM   2304  C   LYS B1819      31.241  70.063  73.678  1.00  0.00           C  
ATOM   2305  O   LYS B1819      31.815  71.110  73.397  1.00  0.00           O  
ATOM   2306  CB  LYS B1819      30.095  68.543  72.022  1.00  0.00           C  
ATOM   2307  CG  LYS B1819      28.787  67.981  71.493  1.00  0.00           C  
ATOM   2308  CD  LYS B1819      29.035  67.103  70.278  1.00  0.00           C  
ATOM   2309  CE  LYS B1819      27.797  66.291  69.906  1.00  0.00           C  
ATOM   2310  NZ  LYS B1819      26.577  67.131  69.779  1.00  0.00           N  
ATOM   2311  N   ASP B1820      31.728  69.222  74.576  1.00  0.00           N  
ATOM   2312  CA  ASP B1820      32.971  69.549  75.263  1.00  0.00           C  
ATOM   2313  C   ASP B1820      34.129  69.903  74.327  1.00  0.00           C  
ATOM   2314  O   ASP B1820      34.862  70.860  74.574  1.00  0.00           O  
ATOM   2315  CB  ASP B1820      33.390  68.399  76.170  1.00  0.00           C  
ATOM   2316  CG  ASP B1820      32.336  68.056  77.184  1.00  0.00           C  
ATOM   2317  OD1 ASP B1820      31.207  67.719  76.769  1.00  0.00           O  
ATOM   2318  OD2 ASP B1820      32.632  68.120  78.394  1.00  0.00           O  
ATOM   2319  N   GLU B1821      34.294  69.158  73.242  1.00  0.00           N  
ATOM   2320  CA  GLU B1821      35.409  69.442  72.359  1.00  0.00           C  
ATOM   2321  C   GLU B1821      35.214  70.655  71.456  1.00  0.00           C  
ATOM   2322  O   GLU B1821      36.185  71.207  70.949  1.00  0.00           O  
ATOM   2323  CB  GLU B1821      35.767  68.186  71.549  1.00  0.00           C  
ATOM   2324  CG  GLU B1821      35.125  68.048  70.190  1.00  0.00           C  
ATOM   2325  CD  GLU B1821      35.822  68.879  69.122  1.00  0.00           C  
ATOM   2326  OE1 GLU B1821      37.073  69.016  69.172  1.00  0.00           O  
ATOM   2327  OE2 GLU B1821      35.112  69.382  68.221  1.00  0.00           O  
ATOM   2328  N   SER B1827      33.973  71.086  71.269  1.00  0.00           N  
ATOM   2329  CA  SER B1827      33.699  72.253  70.425  1.00  0.00           C  
ATOM   2330  C   SER B1827      33.689  73.558  71.225  1.00  0.00           C  
ATOM   2331  O   SER B1827      34.055  74.611  70.712  1.00  0.00           O  
ATOM   2332  CB  SER B1827      32.339  72.116  69.750  1.00  0.00           C  
ATOM   2333  OG  SER B1827      32.079  70.787  69.353  1.00  0.00           O  
ATOM   2334  N   ARG B1828      33.267  73.479  72.481  1.00  0.00           N  
ATOM   2335  CA  ARG B1828      33.151  74.648  73.341  1.00  0.00           C  
ATOM   2336  C   ARG B1828      34.138  75.801  73.155  1.00  0.00           C  
ATOM   2337  O   ARG B1828      33.725  76.924  72.863  1.00  0.00           O  
ATOM   2338  CB  ARG B1828      33.150  74.229  74.811  1.00  0.00           C  
ATOM   2339  CG  ARG B1828      32.707  75.358  75.725  1.00  0.00           C  
ATOM   2340  CD  ARG B1828      32.824  75.013  77.178  1.00  0.00           C  
ATOM   2341  NE  ARG B1828      32.249  76.074  77.994  1.00  0.00           N  
ATOM   2342  CZ  ARG B1828      32.051  75.984  79.304  1.00  0.00           C  
ATOM   2343  NH1 ARG B1828      32.389  74.873  79.950  1.00  0.00           N  
ATOM   2344  NH2 ARG B1828      31.502  76.996  79.967  1.00  0.00           N  
ATOM   2345  N   GLU B1829      35.427  75.544  73.338  1.00  0.00           N  
ATOM   2346  CA  GLU B1829      36.437  76.595  73.198  1.00  0.00           C  
ATOM   2347  C   GLU B1829      36.291  77.358  71.874  1.00  0.00           C  
ATOM   2348  O   GLU B1829      35.942  78.544  71.854  1.00  0.00           O  
ATOM   2349  CB  GLU B1829      37.837  75.979  73.296  1.00  0.00           C  
ATOM   2350  CG  GLU B1829      39.002  76.942  73.194  1.00  0.00           C  
ATOM   2351  CD  GLU B1829      40.321  76.214  72.986  1.00  0.00           C  
ATOM   2352  OE1 GLU B1829      40.531  75.671  71.879  1.00  0.00           O  
ATOM   2353  OE2 GLU B1829      41.143  76.177  73.928  1.00  0.00           O  
ATOM   2354  N   ARG B1830      36.545  76.671  70.766  1.00  0.00           N  
ATOM   2355  CA  ARG B1830      36.460  77.304  69.465  1.00  0.00           C  
ATOM   2356  C   ARG B1830      35.086  77.916  69.207  1.00  0.00           C  
ATOM   2357  O   ARG B1830      34.989  79.010  68.651  1.00  0.00           O  
ATOM   2358  CB  ARG B1830      36.828  76.298  68.364  1.00  0.00           C  
ATOM   2359  CG  ARG B1830      35.663  75.759  67.542  1.00  0.00           C  
ATOM   2360  CD  ARG B1830      36.156  74.840  66.426  1.00  0.00           C  
ATOM   2361  NE  ARG B1830      36.733  73.607  66.949  1.00  0.00           N  
ATOM   2362  CZ  ARG B1830      36.045  72.492  67.195  1.00  0.00           C  
ATOM   2363  NH1 ARG B1830      34.739  72.434  66.958  1.00  0.00           N  
ATOM   2364  NH2 ARG B1830      36.669  71.435  67.702  1.00  0.00           N  
ATOM   2365  N   VAL B1831      34.020  77.235  69.615  1.00  0.00           N  
ATOM   2366  CA  VAL B1831      32.682  77.769  69.385  1.00  0.00           C  
ATOM   2367  C   VAL B1831      32.402  79.036  70.184  1.00  0.00           C  
ATOM   2368  O   VAL B1831      31.822  79.990  69.667  1.00  0.00           O  
ATOM   2369  CB  VAL B1831      31.601  76.738  69.710  1.00  0.00           C  
ATOM   2370  CG1 VAL B1831      30.226  77.376  69.614  1.00  0.00           C  
ATOM   2371  CG2 VAL B1831      31.689  75.593  68.739  1.00  0.00           C  
ATOM   2372  N   LEU B1832      32.806  79.053  71.446  1.00  0.00           N  
ATOM   2373  CA  LEU B1832      32.574  80.239  72.254  1.00  0.00           C  
ATOM   2374  C   LEU B1832      33.371  81.424  71.728  1.00  0.00           C  
ATOM   2375  O   LEU B1832      32.886  82.550  71.744  1.00  0.00           O  
ATOM   2376  CB  LEU B1832      32.910  79.969  73.726  1.00  0.00           C  
ATOM   2377  CG  LEU B1832      31.764  79.324  74.513  1.00  0.00           C  
ATOM   2378  CD1 LEU B1832      32.191  79.085  75.927  1.00  0.00           C  
ATOM   2379  CD2 LEU B1832      30.549  80.229  74.505  1.00  0.00           C  
ATOM   2380  N   GLU B1833      34.584  81.173  71.247  1.00  0.00           N  
ATOM   2381  CA  GLU B1833      35.412  82.248  70.709  1.00  0.00           C  
ATOM   2382  C   GLU B1833      34.701  82.899  69.520  1.00  0.00           C  
ATOM   2383  O   GLU B1833      34.679  84.122  69.393  1.00  0.00           O  
ATOM   2384  CB  GLU B1833      36.783  81.703  70.281  1.00  0.00           C  
ATOM   2385  CG  GLU B1833      37.777  82.753  69.809  1.00  0.00           C  
ATOM   2386  CD  GLU B1833      39.170  82.181  69.599  1.00  0.00           C  
ATOM   2387  OE1 GLU B1833      39.765  81.686  70.580  1.00  0.00           O  
ATOM   2388  OE2 GLU B1833      39.672  82.227  68.455  1.00  0.00           O  
ATOM   2389  N   ALA B1834      34.110  82.082  68.655  1.00  0.00           N  
ATOM   2390  CA  ALA B1834      33.400  82.607  67.495  1.00  0.00           C  
ATOM   2391  C   ALA B1834      32.267  83.493  67.970  1.00  0.00           C  
ATOM   2392  O   ALA B1834      32.125  84.634  67.526  1.00  0.00           O  
ATOM   2393  CB  ALA B1834      32.846  81.474  66.656  1.00  0.00           C  
ATOM   2394  N   ALA B1835      31.463  82.956  68.880  1.00  0.00           N  
ATOM   2395  CA  ALA B1835      30.335  83.690  69.424  1.00  0.00           C  
ATOM   2396  C   ALA B1835      30.739  85.084  69.888  1.00  0.00           C  
ATOM   2397  O   ALA B1835      30.053  86.063  69.601  1.00  0.00           O  
ATOM   2398  CB  ALA B1835      29.737  82.922  70.575  1.00  0.00           C  
ATOM   2399  N   GLN B1836      31.858  85.168  70.599  1.00  0.00           N  
ATOM   2400  CA  GLN B1836      32.331  86.442  71.115  1.00  0.00           C  
ATOM   2401  C   GLN B1836      32.775  87.357  69.983  1.00  0.00           C  
ATOM   2402  O   GLN B1836      32.610  88.582  70.052  1.00  0.00           O  
ATOM   2403  CB  GLN B1836      33.468  86.202  72.101  1.00  0.00           C  
ATOM   2404  CG  GLN B1836      33.144  85.087  73.074  1.00  0.00           C  
ATOM   2405  CD  GLN B1836      33.928  85.163  74.362  1.00  0.00           C  
ATOM   2406  OE1 GLN B1836      33.747  86.096  75.153  1.00  0.00           O  
ATOM   2407  NE2 GLN B1836      34.801  84.178  74.590  1.00  0.00           N  
ATOM   2408  N   GLY B1837      33.340  86.760  68.939  1.00  0.00           N  
ATOM   2409  CA  GLY B1837      33.762  87.546  67.801  1.00  0.00           C  
ATOM   2410  C   GLY B1837      32.509  88.142  67.201  1.00  0.00           C  
ATOM   2411  O   GLY B1837      32.453  89.333  66.894  1.00  0.00           O  
ATOM   2412  N   LEU B1838      31.487  87.306  67.052  1.00  0.00           N  
ATOM   2413  CA  LEU B1838      30.229  87.750  66.492  1.00  0.00           C  
ATOM   2414  C   LEU B1838      29.628  88.821  67.385  1.00  0.00           C  
ATOM   2415  O   LEU B1838      29.111  89.822  66.901  1.00  0.00           O  
ATOM   2416  CB  LEU B1838      29.265  86.568  66.357  1.00  0.00           C  
ATOM   2417  CG  LEU B1838      27.852  86.837  65.814  1.00  0.00           C  
ATOM   2418  CD1 LEU B1838      27.916  87.513  64.460  1.00  0.00           C  
ATOM   2419  CD2 LEU B1838      27.108  85.520  65.713  1.00  0.00           C  
ATOM   2420  N   ARG B1839      29.699  88.621  68.692  1.00  0.00           N  
ATOM   2421  CA  ARG B1839      29.145  89.608  69.610  1.00  0.00           C  
ATOM   2422  C   ARG B1839      29.746  90.987  69.339  1.00  0.00           C  
ATOM   2423  O   ARG B1839      29.033  91.990  69.321  1.00  0.00           O  
ATOM   2424  CB  ARG B1839      29.401  89.201  71.063  1.00  0.00           C  
ATOM   2425  CG  ARG B1839      28.748  90.123  72.069  1.00  0.00           C  
ATOM   2426  CD  ARG B1839      28.751  89.522  73.460  1.00  0.00           C  
ATOM   2427  NE  ARG B1839      29.161  90.510  74.446  1.00  0.00           N  
ATOM   2428  CZ  ARG B1839      30.386  91.017  74.505  1.00  0.00           C  
ATOM   2429  NH1 ARG B1839      31.303  90.607  73.634  1.00  0.00           N  
ATOM   2430  NH2 ARG B1839      30.691  91.941  75.414  1.00  0.00           N  
ATOM   2431  N   GLN B1840      31.058  91.029  69.122  1.00  0.00           N  
ATOM   2432  CA  GLN B1840      31.736  92.284  68.839  1.00  0.00           C  
ATOM   2433  C   GLN B1840      31.227  92.894  67.542  1.00  0.00           C  
ATOM   2434  O   GLN B1840      30.792  94.045  67.513  1.00  0.00           O  
ATOM   2435  CB  GLN B1840      33.241  92.060  68.744  1.00  0.00           C  
ATOM   2436  CG  GLN B1840      33.866  91.709  70.071  1.00  0.00           C  
ATOM   2437  CD  GLN B1840      33.590  92.760  71.121  1.00  0.00           C  
ATOM   2438  OE1 GLN B1840      33.766  92.523  72.316  1.00  0.00           O  
ATOM   2439  NE2 GLN B1840      33.157  93.939  70.680  1.00  0.00           N  
ATOM   2440  N   ALA B1841      31.280  92.117  66.470  1.00  0.00           N  
ATOM   2441  CA  ALA B1841      30.822  92.594  65.181  1.00  0.00           C  
ATOM   2442  C   ALA B1841      29.418  93.181  65.247  1.00  0.00           C  
ATOM   2443  O   ALA B1841      29.126  94.166  64.573  1.00  0.00           O  
ATOM   2444  CB  ALA B1841      30.858  91.475  64.179  1.00  0.00           C  
ATOM   2445  N   LEU B1842      28.541  92.586  66.043  1.00  0.00           N  
ATOM   2446  CA  LEU B1842      27.182  93.102  66.132  1.00  0.00           C  
ATOM   2447  C   LEU B1842      27.129  94.364  66.974  1.00  0.00           C  
ATOM   2448  O   LEU B1842      26.406  95.304  66.651  1.00  0.00           O  
ATOM   2449  CB  LEU B1842      26.239  92.047  66.712  1.00  0.00           C  
ATOM   2450  CG  LEU B1842      26.096  90.809  65.840  1.00  0.00           C  
ATOM   2451  CD1 LEU B1842      25.083  89.845  66.439  1.00  0.00           C  
ATOM   2452  CD2 LEU B1842      25.664  91.236  64.459  1.00  0.00           C  
ATOM   2453  N   LEU B1843      27.883  94.381  68.062  1.00  0.00           N  
ATOM   2454  CA  LEU B1843      27.903  95.551  68.919  1.00  0.00           C  
ATOM   2455  C   LEU B1843      28.311  96.740  68.071  1.00  0.00           C  
ATOM   2456  O   LEU B1843      27.775  97.838  68.224  1.00  0.00           O  
ATOM   2457  CB  LEU B1843      28.893  95.359  70.071  1.00  0.00           C  
ATOM   2458  CG  LEU B1843      28.376  94.528  71.247  1.00  0.00           C  
ATOM   2459  CD1 LEU B1843      29.483  94.247  72.232  1.00  0.00           C  
ATOM   2460  CD2 LEU B1843      27.255  95.270  71.919  1.00  0.00           C  
ATOM   2461  N   ALA B1844      29.246  96.501  67.158  1.00  0.00           N  
ATOM   2462  CA  ALA B1844      29.744  97.544  66.274  1.00  0.00           C  
ATOM   2463  C   ALA B1844      28.636  98.118  65.410  1.00  0.00           C  
ATOM   2464  O   ALA B1844      28.579  99.318  65.192  1.00  0.00           O  
ATOM   2465  CB  ALA B1844      30.852  97.002  65.396  1.00  0.00           C  
ATOM   2466  N   GLN B1845      27.756  97.270  64.905  1.00  0.00           N  
ATOM   2467  CA  GLN B1845      26.673  97.767  64.077  1.00  0.00           C  
ATOM   2468  C   GLN B1845      25.700  98.558  64.920  1.00  0.00           C  
ATOM   2469  O   GLN B1845      24.639  98.954  64.444  1.00  0.00           O  
ATOM   2470  CB  GLN B1845      25.945  96.616  63.388  1.00  0.00           C  
ATOM   2471  CG  GLN B1845      26.716  96.059  62.215  1.00  0.00           C  
ATOM   2472  CD  GLN B1845      27.038  97.134  61.204  1.00  0.00           C  
ATOM   2473  OE1 GLN B1845      26.143  97.664  60.540  1.00  0.00           O  
ATOM   2474  NE2 GLN B1845      28.320  97.477  61.091  1.00  0.00           N  
ATOM   2475  N   GLY B1847      26.064  98.782  66.175  1.00  0.00           N  
ATOM   2476  CA  GLY B1847      25.209  99.537  67.066  1.00  0.00           C  
ATOM   2477  C   GLY B1847      24.025  98.747  67.576  1.00  0.00           C  
ATOM   2478  O   GLY B1847      23.092  99.308  68.145  1.00  0.00           O  
ATOM   2479  N   LEU B1848      24.064  97.434  67.383  1.00  0.00           N  
ATOM   2480  CA  LEU B1848      22.982  96.562  67.816  1.00  0.00           C  
ATOM   2481  C   LEU B1848      23.061  96.189  69.292  1.00  0.00           C  
ATOM   2482  O   LEU B1848      24.140  96.121  69.865  1.00  0.00           O  
ATOM   2483  CB  LEU B1848      23.000  95.293  66.979  1.00  0.00           C  
ATOM   2484  CG  LEU B1848      22.687  95.479  65.502  1.00  0.00           C  
ATOM   2485  CD1 LEU B1848      23.081  94.232  64.736  1.00  0.00           C  
ATOM   2486  CD2 LEU B1848      21.204  95.777  65.338  1.00  0.00           C  
ATOM   2487  N   ARG B1849      21.907  95.954  69.904  1.00  0.00           N  
ATOM   2488  CA  ARG B1849      21.856  95.543  71.298  1.00  0.00           C  
ATOM   2489  C   ARG B1849      21.904  94.012  71.306  1.00  0.00           C  
ATOM   2490  O   ARG B1849      20.896  93.341  71.067  1.00  0.00           O  
ATOM   2491  CB  ARG B1849      20.573  96.048  71.955  1.00  0.00           C  
ATOM   2492  CG  ARG B1849      20.510  97.545  72.021  1.00  0.00           C  
ATOM   2493  CD  ARG B1849      19.504  98.039  73.027  1.00  0.00           C  
ATOM   2494  NE  ARG B1849      18.133  97.954  72.540  1.00  0.00           N  
ATOM   2495  CZ  ARG B1849      17.669  98.615  71.486  1.00  0.00           C  
ATOM   2496  NH1 ARG B1849      18.471  99.411  70.800  1.00  0.00           N  
ATOM   2497  NH2 ARG B1849      16.399  98.491  71.129  1.00  0.00           N  
ATOM   2498  N   VAL B1850      23.083  93.465  71.579  1.00  0.00           N  
ATOM   2499  CA  VAL B1850      23.267  92.023  71.564  1.00  0.00           C  
ATOM   2500  C   VAL B1850      23.607  91.410  72.921  1.00  0.00           C  
ATOM   2501  O   VAL B1850      24.180  92.060  73.784  1.00  0.00           O  
ATOM   2502  CB  VAL B1850      24.368  91.657  70.538  1.00  0.00           C  
ATOM   2503  CG1 VAL B1850      25.700  92.196  71.002  1.00  0.00           C  
ATOM   2504  CG2 VAL B1850      24.428  90.160  70.329  1.00  0.00           C  
ATOM   2505  N   HIS B1851      23.233  90.146  73.093  1.00  0.00           N  
ATOM   2506  CA  HIS B1851      23.490  89.412  74.323  1.00  0.00           C  
ATOM   2507  C   HIS B1851      23.973  88.019  73.986  1.00  0.00           C  
ATOM   2508  O   HIS B1851      23.353  87.332  73.175  1.00  0.00           O  
ATOM   2509  CB  HIS B1851      22.216  89.290  75.154  1.00  0.00           C  
ATOM   2510  CG  HIS B1851      22.379  88.450  76.383  1.00  0.00           C  
ATOM   2511  ND1 HIS B1851      23.449  88.593  77.241  1.00  0.00           N  
ATOM   2512  CD2 HIS B1851      21.606  87.470  76.904  1.00  0.00           C  
ATOM   2513  CE1 HIS B1851      23.329  87.735  78.238  1.00  0.00           C  
ATOM   2514  NE2 HIS B1851      22.220  87.041  78.057  1.00  0.00           N  
ATOM   2515  N   LEU B1852      25.078  87.605  74.600  1.00  0.00           N  
ATOM   2516  CA  LEU B1852      25.623  86.262  74.382  1.00  0.00           C  
ATOM   2517  C   LEU B1852      25.245  85.380  75.558  1.00  0.00           C  
ATOM   2518  O   LEU B1852      25.667  85.637  76.672  1.00  0.00           O  
ATOM   2519  CB  LEU B1852      27.147  86.303  74.269  1.00  0.00           C  
ATOM   2520  CG  LEU B1852      27.847  84.945  74.270  1.00  0.00           C  
ATOM   2521  CD1 LEU B1852      27.241  84.039  73.209  1.00  0.00           C  
ATOM   2522  CD2 LEU B1852      29.328  85.136  74.013  1.00  0.00           C  
ATOM   2523  N   ASP B1853      24.455  84.345  75.322  1.00  0.00           N  
ATOM   2524  CA  ASP B1853      24.052  83.459  76.406  1.00  0.00           C  
ATOM   2525  C   ASP B1853      25.103  82.369  76.657  1.00  0.00           C  
ATOM   2526  O   ASP B1853      24.990  81.263  76.133  1.00  0.00           O  
ATOM   2527  CB  ASP B1853      22.704  82.816  76.071  1.00  0.00           C  
ATOM   2528  CG  ASP B1853      22.054  82.158  77.270  1.00  0.00           C  
ATOM   2529  OD1 ASP B1853      22.780  81.531  78.066  1.00  0.00           O  
ATOM   2530  OD2 ASP B1853      20.817  82.256  77.415  1.00  0.00           O  
ATOM   2531  N   ASP B1854      26.120  82.701  77.457  1.00  0.00           N  
ATOM   2532  CA  ASP B1854      27.214  81.792  77.820  1.00  0.00           C  
ATOM   2533  C   ASP B1854      26.842  80.746  78.864  1.00  0.00           C  
ATOM   2534  O   ASP B1854      27.545  79.755  79.007  1.00  0.00           O  
ATOM   2535  CB  ASP B1854      28.388  82.562  78.406  1.00  0.00           C  
ATOM   2536  CG  ASP B1854      29.032  83.472  77.423  1.00  0.00           C  
ATOM   2537  OD1 ASP B1854      28.377  84.453  77.022  1.00  0.00           O  
ATOM   2538  OD2 ASP B1854      30.197  83.209  77.047  1.00  0.00           O  
ATOM   2539  N   ARG B1855      25.773  80.977  79.618  1.00  0.00           N  
ATOM   2540  CA  ARG B1855      25.368  80.045  80.657  1.00  0.00           C  
ATOM   2541  C   ARG B1855      25.583  78.591  80.235  1.00  0.00           C  
ATOM   2542  O   ARG B1855      24.889  78.091  79.352  1.00  0.00           O  
ATOM   2543  CB  ARG B1855      23.904  80.274  81.010  1.00  0.00           C  
ATOM   2544  CG  ARG B1855      23.604  81.664  81.509  1.00  0.00           C  
ATOM   2545  CD  ARG B1855      22.144  81.794  81.918  1.00  0.00           C  
ATOM   2546  NE  ARG B1855      21.249  81.472  80.812  1.00  0.00           N  
ATOM   2547  CZ  ARG B1855      19.945  81.743  80.786  1.00  0.00           C  
ATOM   2548  NH1 ARG B1855      19.363  82.346  81.811  1.00  0.00           N  
ATOM   2549  NH2 ARG B1855      19.223  81.413  79.723  1.00  0.00           N  
ATOM   2550  N   ASP B1857      26.542  77.915  80.866  1.00  0.00           N  
ATOM   2551  CA  ASP B1857      26.850  76.526  80.525  1.00  0.00           C  
ATOM   2552  C   ASP B1857      25.954  75.518  81.250  1.00  0.00           C  
ATOM   2553  O   ASP B1857      25.932  74.343  80.909  1.00  0.00           O  
ATOM   2554  CB  ASP B1857      28.333  76.226  80.818  1.00  0.00           C  
ATOM   2555  CG  ASP B1857      28.771  74.841  80.316  1.00  0.00           C  
ATOM   2556  OD1 ASP B1857      28.618  74.541  79.105  1.00  0.00           O  
ATOM   2557  OD2 ASP B1857      29.277  74.046  81.136  1.00  0.00           O  
ATOM   2558  N   GLN B1858      25.210  75.983  82.242  1.00  0.00           N  
ATOM   2559  CA  GLN B1858      24.340  75.106  82.996  1.00  0.00           C  
ATOM   2560  C   GLN B1858      23.027  74.865  82.278  1.00  0.00           C  
ATOM   2561  O   GLN B1858      22.126  74.236  82.815  1.00  0.00           O  
ATOM   2562  CB  GLN B1858      24.062  75.687  84.387  1.00  0.00           C  
ATOM   2563  CG  GLN B1858      23.347  77.042  84.398  1.00  0.00           C  
ATOM   2564  CD  GLN B1858      24.284  78.238  84.210  1.00  0.00           C  
ATOM   2565  OE1 GLN B1858      23.831  79.379  84.179  1.00  0.00           O  
ATOM   2566  NE2 GLN B1858      25.589  77.979  84.096  1.00  0.00           N  
ATOM   2567  N   HIS B1859      22.904  75.365  81.060  1.00  0.00           N  
ATOM   2568  CA  HIS B1859      21.669  75.175  80.314  1.00  0.00           C  
ATOM   2569  C   HIS B1859      21.963  74.664  78.925  1.00  0.00           C  
ATOM   2570  O   HIS B1859      23.035  74.916  78.374  1.00  0.00           O  
ATOM   2571  CB  HIS B1859      20.905  76.488  80.208  1.00  0.00           C  
ATOM   2572  CG  HIS B1859      20.317  76.955  81.499  1.00  0.00           C  
ATOM   2573  ND1 HIS B1859      19.425  76.196  82.225  1.00  0.00           N  
ATOM   2574  CD2 HIS B1859      20.458  78.118  82.172  1.00  0.00           C  
ATOM   2575  CE1 HIS B1859      19.041  76.873  83.290  1.00  0.00           C  
ATOM   2576  NE2 HIS B1859      19.652  78.043  83.282  1.00  0.00           N  
ATOM   2577  N   THR B1860      21.002  73.944  78.363  1.00  0.00           N  
ATOM   2578  CA  THR B1860      21.155  73.393  77.026  1.00  0.00           C  
ATOM   2579  C   THR B1860      20.585  74.350  76.010  1.00  0.00           C  
ATOM   2580  O   THR B1860      19.749  75.192  76.338  1.00  0.00           O  
ATOM   2581  CB  THR B1860      20.444  72.046  76.897  1.00  0.00           C  
ATOM   2582  OG1 THR B1860      19.102  72.160  77.385  1.00  0.00           O  
ATOM   2583  CG2 THR B1860      21.179  70.997  77.697  1.00  0.00           C  
ATOM   2584  N   PRO B1861      21.037  74.238  74.753  1.00  0.00           N  
ATOM   2585  CA  PRO B1861      20.576  75.102  73.664  1.00  0.00           C  
ATOM   2586  C   PRO B1861      19.058  75.192  73.603  1.00  0.00           C  
ATOM   2587  O   PRO B1861      18.491  76.283  73.565  1.00  0.00           O  
ATOM   2588  CB  PRO B1861      21.170  74.433  72.433  1.00  0.00           C  
ATOM   2589  CG  PRO B1861      22.458  73.869  72.953  1.00  0.00           C  
ATOM   2590  CD  PRO B1861      22.022  73.258  74.260  1.00  0.00           C  
ATOM   2591  N   GLY B1862      18.407  74.034  73.618  1.00  0.00           N  
ATOM   2592  CA  GLY B1862      16.960  74.005  73.541  1.00  0.00           C  
ATOM   2593  C   GLY B1862      16.282  74.783  74.642  1.00  0.00           C  
ATOM   2594  O   GLY B1862      15.225  75.388  74.439  1.00  0.00           O  
ATOM   2595  N   TYR B1863      16.885  74.738  75.826  1.00  0.00           N  
ATOM   2596  CA  TYR B1863      16.360  75.452  76.980  1.00  0.00           C  
ATOM   2597  C   TYR B1863      16.400  76.942  76.675  1.00  0.00           C  
ATOM   2598  O   TYR B1863      15.402  77.650  76.831  1.00  0.00           O  
ATOM   2599  CB  TYR B1863      17.225  75.169  78.198  1.00  0.00           C  
ATOM   2600  CG  TYR B1863      16.876  76.005  79.404  1.00  0.00           C  
ATOM   2601  CD1 TYR B1863      15.922  75.573  80.320  1.00  0.00           C  
ATOM   2602  CD2 TYR B1863      17.523  77.215  79.646  1.00  0.00           C  
ATOM   2603  CE1 TYR B1863      15.628  76.315  81.450  1.00  0.00           C  
ATOM   2604  CE2 TYR B1863      17.235  77.966  80.769  1.00  0.00           C  
ATOM   2605  CZ  TYR B1863      16.288  77.506  81.673  1.00  0.00           C  
ATOM   2606  OH  TYR B1863      16.034  78.206  82.829  1.00  0.00           O  
ATOM   2607  N   LYS B1864      17.575  77.402  76.245  1.00  0.00           N  
ATOM   2608  CA  LYS B1864      17.790  78.806  75.912  1.00  0.00           C  
ATOM   2609  C   LYS B1864      16.836  79.295  74.832  1.00  0.00           C  
ATOM   2610  O   LYS B1864      16.243  80.373  74.961  1.00  0.00           O  
ATOM   2611  CB  LYS B1864      19.233  79.014  75.473  1.00  0.00           C  
ATOM   2612  CG  LYS B1864      20.200  78.791  76.597  1.00  0.00           C  
ATOM   2613  CD  LYS B1864      21.628  78.761  76.119  1.00  0.00           C  
ATOM   2614  CE  LYS B1864      22.544  78.728  77.314  1.00  0.00           C  
ATOM   2615  NZ  LYS B1864      23.944  78.786  76.876  1.00  0.00           N  
ATOM   2616  N   PHE B1865      16.694  78.503  73.772  1.00  0.00           N  
ATOM   2617  CA  PHE B1865      15.790  78.853  72.697  1.00  0.00           C  
ATOM   2618  C   PHE B1865      14.466  79.300  73.308  1.00  0.00           C  
ATOM   2619  O   PHE B1865      13.923  80.347  72.964  1.00  0.00           O  
ATOM   2620  CB  PHE B1865      15.548  77.650  71.785  1.00  0.00           C  
ATOM   2621  CG  PHE B1865      16.762  77.201  71.033  1.00  0.00           C  
ATOM   2622  CD1 PHE B1865      17.880  78.014  70.931  1.00  0.00           C  
ATOM   2623  CD2 PHE B1865      16.775  75.965  70.395  1.00  0.00           C  
ATOM   2624  CE1 PHE B1865      18.996  77.601  70.202  1.00  0.00           C  
ATOM   2625  CE2 PHE B1865      17.892  75.544  69.661  1.00  0.00           C  
ATOM   2626  CZ  PHE B1865      19.003  76.367  69.566  1.00  0.00           C  
ATOM   2627  N   HIS B1866      13.953  78.500  74.229  1.00  0.00           N  
ATOM   2628  CA  HIS B1866      12.698  78.808  74.889  1.00  0.00           C  
ATOM   2629  C   HIS B1866      12.774  80.068  75.739  1.00  0.00           C  
ATOM   2630  O   HIS B1866      11.931  80.951  75.609  1.00  0.00           O  
ATOM   2631  CB  HIS B1866      12.277  77.643  75.786  1.00  0.00           C  
ATOM   2632  CG  HIS B1866      11.726  76.468  75.046  1.00  0.00           C  
ATOM   2633  ND1 HIS B1866      10.389  76.344  74.739  1.00  0.00           N  
ATOM   2634  CD2 HIS B1866      12.330  75.361  74.553  1.00  0.00           C  
ATOM   2635  CE1 HIS B1866      10.192  75.210  74.091  1.00  0.00           C  
ATOM   2636  NE2 HIS B1866      11.355  74.595  73.965  1.00  0.00           N  
ATOM   2637  N   GLU B1867      13.778  80.152  76.615  1.00  0.00           N  
ATOM   2638  CA  GLU B1867      13.882  81.306  77.495  1.00  0.00           C  
ATOM   2639  C   GLU B1867      13.756  82.613  76.739  1.00  0.00           C  
ATOM   2640  O   GLU B1867      12.882  83.429  77.042  1.00  0.00           O  
ATOM   2641  CB  GLU B1867      15.186  81.309  78.306  1.00  0.00           C  
ATOM   2642  CG  GLU B1867      15.176  82.441  79.362  1.00  0.00           C  
ATOM   2643  CD  GLU B1867      16.336  82.420  80.358  1.00  0.00           C  
ATOM   2644  OE1 GLU B1867      16.540  81.383  81.029  1.00  0.00           O  
ATOM   2645  OE2 GLU B1867      17.035  83.455  80.484  1.00  0.00           O  
ATOM   2646  N   TRP B1878      14.617  82.801  75.745  1.00  0.00           N  
ATOM   2647  CA  TRP B1878      14.607  84.019  74.958  1.00  0.00           C  
ATOM   2648  C   TRP B1878      13.320  84.211  74.173  1.00  0.00           C  
ATOM   2649  O   TRP B1878      12.898  85.343  73.961  1.00  0.00           O  
ATOM   2650  CB  TRP B1878      15.836  84.045  74.058  1.00  0.00           C  
ATOM   2651  CG  TRP B1878      17.072  83.982  74.895  1.00  0.00           C  
ATOM   2652  CD1 TRP B1878      17.972  82.955  74.973  1.00  0.00           C  
ATOM   2653  CD2 TRP B1878      17.467  84.932  75.885  1.00  0.00           C  
ATOM   2654  NE1 TRP B1878      18.895  83.206  75.961  1.00  0.00           N  
ATOM   2655  CE2 TRP B1878      18.605  84.416  76.537  1.00  0.00           C  
ATOM   2656  CE3 TRP B1878      16.961  86.174  76.293  1.00  0.00           C  
ATOM   2657  CZ2 TRP B1878      19.243  85.094  77.567  1.00  0.00           C  
ATOM   2658  CZ3 TRP B1878      17.596  86.845  77.316  1.00  0.00           C  
ATOM   2659  CH2 TRP B1878      18.724  86.306  77.943  1.00  0.00           C  
ATOM   2660  N   GLU B1879      12.684  83.123  73.739  1.00  0.00           N  
ATOM   2661  CA  GLU B1879      11.420  83.272  73.031  1.00  0.00           C  
ATOM   2662  C   GLU B1879      10.427  83.777  74.082  1.00  0.00           C  
ATOM   2663  O   GLU B1879       9.614  84.666  73.817  1.00  0.00           O  
ATOM   2664  CB  GLU B1879      10.957  81.943  72.433  1.00  0.00           C  
ATOM   2665  CG  GLU B1879      11.779  81.498  71.230  1.00  0.00           C  
ATOM   2666  CD  GLU B1879      11.317  80.175  70.621  1.00  0.00           C  
ATOM   2667  OE1 GLU B1879      11.804  79.823  69.527  1.00  0.00           O  
ATOM   2668  OE2 GLU B1879      10.475  79.485  71.232  1.00  0.00           O  
ATOM   2669  N   LEU B1880      10.511  83.222  75.288  1.00  0.00           N  
ATOM   2670  CA  LEU B1880       9.638  83.653  76.369  1.00  0.00           C  
ATOM   2671  C   LEU B1880       9.859  85.146  76.584  1.00  0.00           C  
ATOM   2672  O   LEU B1880       8.909  85.917  76.647  1.00  0.00           O  
ATOM   2673  CB  LEU B1880       9.953  82.898  77.662  1.00  0.00           C  
ATOM   2674  CG  LEU B1880       9.305  83.475  78.929  1.00  0.00           C  
ATOM   2675  CD1 LEU B1880       7.810  83.471  78.782  1.00  0.00           C  
ATOM   2676  CD2 LEU B1880       9.706  82.667  80.147  1.00  0.00           C  
ATOM   2677  N   LYS B1881      11.126  85.543  76.681  1.00  0.00           N  
ATOM   2678  CA  LYS B1881      11.498  86.938  76.900  1.00  0.00           C  
ATOM   2679  C   LYS B1881      11.299  87.874  75.710  1.00  0.00           C  
ATOM   2680  O   LYS B1881      11.630  89.049  75.787  1.00  0.00           O  
ATOM   2681  CB  LYS B1881      12.949  87.027  77.372  1.00  0.00           C  
ATOM   2682  CG  LYS B1881      13.152  86.669  78.833  1.00  0.00           C  
ATOM   2683  CD  LYS B1881      14.601  86.891  79.248  1.00  0.00           C  
ATOM   2684  CE  LYS B1881      14.826  86.602  80.733  1.00  0.00           C  
ATOM   2685  NZ  LYS B1881      14.223  87.625  81.639  1.00  0.00           N  
ATOM   2686  N   GLY B1882      10.787  87.357  74.601  1.00  0.00           N  
ATOM   2687  CA  GLY B1882      10.531  88.214  73.458  1.00  0.00           C  
ATOM   2688  C   GLY B1882      11.663  88.809  72.641  1.00  0.00           C  
ATOM   2689  O   GLY B1882      11.450  89.807  71.946  1.00  0.00           O  
ATOM   2690  N   VAL B1883      12.857  88.227  72.701  1.00  0.00           N  
ATOM   2691  CA  VAL B1883      13.968  88.739  71.900  1.00  0.00           C  
ATOM   2692  C   VAL B1883      13.652  88.526  70.417  1.00  0.00           C  
ATOM   2693  O   VAL B1883      13.325  87.424  69.992  1.00  0.00           O  
ATOM   2694  CB  VAL B1883      15.277  88.038  72.259  1.00  0.00           C  
ATOM   2695  CG1 VAL B1883      16.390  88.475  71.319  1.00  0.00           C  
ATOM   2696  CG2 VAL B1883      15.637  88.359  73.678  1.00  0.00           C  
ATOM   2697  N   PRO B1884      13.747  89.592  69.611  1.00  0.00           N  
ATOM   2698  CA  PRO B1884      13.473  89.578  68.168  1.00  0.00           C  
ATOM   2699  C   PRO B1884      14.206  88.531  67.346  1.00  0.00           C  
ATOM   2700  O   PRO B1884      13.593  87.827  66.551  1.00  0.00           O  
ATOM   2701  CB  PRO B1884      13.837  90.994  67.736  1.00  0.00           C  
ATOM   2702  CG  PRO B1884      13.521  91.801  68.968  1.00  0.00           C  
ATOM   2703  CD  PRO B1884      14.111  90.948  70.058  1.00  0.00           C  
ATOM   2704  N   PHE B1885      15.515  88.438  67.527  1.00  0.00           N  
ATOM   2705  CA  PHE B1885      16.308  87.482  66.779  1.00  0.00           C  
ATOM   2706  C   PHE B1885      17.258  86.695  67.637  1.00  0.00           C  
ATOM   2707  O   PHE B1885      17.759  87.190  68.650  1.00  0.00           O  
ATOM   2708  CB  PHE B1885      17.144  88.179  65.714  1.00  0.00           C  
ATOM   2709  CG  PHE B1885      16.360  88.646  64.543  1.00  0.00           C  
ATOM   2710  CD1 PHE B1885      15.867  89.945  64.490  1.00  0.00           C  
ATOM   2711  CD2 PHE B1885      16.081  87.776  63.499  1.00  0.00           C  
ATOM   2712  CE1 PHE B1885      15.102  90.372  63.417  1.00  0.00           C  
ATOM   2713  CE2 PHE B1885      15.320  88.189  62.428  1.00  0.00           C  
ATOM   2714  CZ  PHE B1885      14.826  89.492  62.386  1.00  0.00           C  
ATOM   2715  N   ARG B1886      17.521  85.465  67.203  1.00  0.00           N  
ATOM   2716  CA  ARG B1886      18.456  84.577  67.871  1.00  0.00           C  
ATOM   2717  C   ARG B1886      19.419  84.095  66.807  1.00  0.00           C  
ATOM   2718  O   ARG B1886      19.013  83.783  65.687  1.00  0.00           O  
ATOM   2719  CB  ARG B1886      17.751  83.364  68.460  1.00  0.00           C  
ATOM   2720  CG  ARG B1886      18.713  82.342  69.072  1.00  0.00           C  
ATOM   2721  CD  ARG B1886      18.173  80.927  68.925  1.00  0.00           C  
ATOM   2722  NE  ARG B1886      16.766  80.883  69.305  1.00  0.00           N  
ATOM   2723  CZ  ARG B1886      15.899  79.986  68.855  1.00  0.00           C  
ATOM   2724  NH1 ARG B1886      16.289  79.048  68.005  1.00  0.00           N  
ATOM   2725  NH2 ARG B1886      14.638  80.043  69.243  1.00  0.00           N  
ATOM   2726  N   VAL B1887      20.697  84.058  67.150  1.00  0.00           N  
ATOM   2727  CA  VAL B1887      21.705  83.571  66.231  1.00  0.00           C  
ATOM   2728  C   VAL B1887      22.213  82.291  66.866  1.00  0.00           C  
ATOM   2729  O   VAL B1887      22.687  82.299  68.005  1.00  0.00           O  
ATOM   2730  CB  VAL B1887      22.873  84.574  66.062  1.00  0.00           C  
ATOM   2731  CG1 VAL B1887      23.963  83.967  65.221  1.00  0.00           C  
ATOM   2732  CG2 VAL B1887      22.380  85.827  65.398  1.00  0.00           C  
ATOM   2733  N   GLU B1888      22.054  81.187  66.144  1.00  0.00           N  
ATOM   2734  CA  GLU B1888      22.504  79.884  66.610  1.00  0.00           C  
ATOM   2735  C   GLU B1888      23.880  79.697  66.019  1.00  0.00           C  
ATOM   2736  O   GLU B1888      24.026  79.667  64.808  1.00  0.00           O  
ATOM   2737  CB  GLU B1888      21.581  78.780  66.100  1.00  0.00           C  
ATOM   2738  CG  GLU B1888      20.164  78.854  66.623  1.00  0.00           C  
ATOM   2739  CD  GLU B1888      19.282  77.755  66.055  1.00  0.00           C  
ATOM   2740  OE1 GLU B1888      18.053  77.812  66.275  1.00  0.00           O  
ATOM   2741  OE2 GLU B1888      19.817  76.836  65.387  1.00  0.00           O  
ATOM   2742  N   LEU B1889      24.895  79.589  66.860  1.00  0.00           N  
ATOM   2743  CA  LEU B1889      26.241  79.410  66.349  1.00  0.00           C  
ATOM   2744  C   LEU B1889      26.773  78.073  66.844  1.00  0.00           C  
ATOM   2745  O   LEU B1889      27.144  77.935  68.011  1.00  0.00           O  
ATOM   2746  CB  LEU B1889      27.136  80.546  66.827  1.00  0.00           C  
ATOM   2747  CG  LEU B1889      28.332  80.863  65.943  1.00  0.00           C  
ATOM   2748  CD1 LEU B1889      29.138  81.960  66.586  1.00  0.00           C  
ATOM   2749  CD2 LEU B1889      29.191  79.640  65.756  1.00  0.00           C  
ATOM   2750  N   GLY B1890      26.793  77.091  65.943  1.00  0.00           N  
ATOM   2751  CA  GLY B1890      27.268  75.761  66.285  1.00  0.00           C  
ATOM   2752  C   GLY B1890      28.530  75.413  65.525  1.00  0.00           C  
ATOM   2753  O   GLY B1890      28.980  76.204  64.700  1.00  0.00           O  
ATOM   2754  N   PRO B1891      29.122  74.228  65.769  1.00  0.00           N  
ATOM   2755  CA  PRO B1891      30.349  73.790  65.096  1.00  0.00           C  
ATOM   2756  C   PRO B1891      30.189  73.561  63.601  1.00  0.00           C  
ATOM   2757  O   PRO B1891      31.120  73.794  62.838  1.00  0.00           O  
ATOM   2758  CB  PRO B1891      30.709  72.514  65.844  1.00  0.00           C  
ATOM   2759  CG  PRO B1891      30.131  72.748  67.183  1.00  0.00           C  
ATOM   2760  CD  PRO B1891      28.775  73.285  66.836  1.00  0.00           C  
ATOM   2761  N   LYS B1892      29.018  73.095  63.181  1.00  0.00           N  
ATOM   2762  CA  LYS B1892      28.775  72.874  61.759  1.00  0.00           C  
ATOM   2763  C   LYS B1892      28.796  74.246  61.114  1.00  0.00           C  
ATOM   2764  O   LYS B1892      29.480  74.473  60.121  1.00  0.00           O  
ATOM   2765  CB  LYS B1892      27.412  72.223  61.530  1.00  0.00           C  
ATOM   2766  CG  LYS B1892      27.273  70.841  62.140  1.00  0.00           C  
ATOM   2767  CD  LYS B1892      25.828  70.361  62.099  1.00  0.00           C  
ATOM   2768  CE  LYS B1892      25.649  69.058  62.869  1.00  0.00           C  
ATOM   2769  NZ  LYS B1892      24.214  68.650  62.969  1.00  0.00           N  
ATOM   2770  N   ASP B1893      28.036  75.160  61.701  1.00  0.00           N  
ATOM   2771  CA  ASP B1893      27.959  76.526  61.213  1.00  0.00           C  
ATOM   2772  C   ASP B1893      29.372  77.073  61.111  1.00  0.00           C  
ATOM   2773  O   ASP B1893      29.829  77.492  60.047  1.00  0.00           O  
ATOM   2774  CB  ASP B1893      27.161  77.384  62.195  1.00  0.00           C  
ATOM   2775  CG  ASP B1893      25.767  76.850  62.437  1.00  0.00           C  
ATOM   2776  OD1 ASP B1893      25.207  77.129  63.521  1.00  0.00           O  
ATOM   2777  OD2 ASP B1893      25.228  76.160  61.542  1.00  0.00           O  
ATOM   2778  N   LEU B1894      30.061  77.055  62.240  1.00  0.00           N  
ATOM   2779  CA  LEU B1894      31.411  77.561  62.313  1.00  0.00           C  
ATOM   2780  C   LEU B1894      32.264  76.909  61.232  1.00  0.00           C  
ATOM   2781  O   LEU B1894      33.105  77.564  60.614  1.00  0.00           O  
ATOM   2782  CB  LEU B1894      31.977  77.289  63.708  1.00  0.00           C  
ATOM   2783  CG  LEU B1894      33.243  78.038  64.124  1.00  0.00           C  
ATOM   2784  CD1 LEU B1894      33.116  79.519  63.780  1.00  0.00           C  
ATOM   2785  CD2 LEU B1894      33.462  77.833  65.621  1.00  0.00           C  
ATOM   2786  N   GLU B1895      32.029  75.621  60.993  1.00  0.00           N  
ATOM   2787  CA  GLU B1895      32.776  74.885  59.975  1.00  0.00           C  
ATOM   2788  C   GLU B1895      32.500  75.505  58.608  1.00  0.00           C  
ATOM   2789  O   GLU B1895      33.406  75.655  57.801  1.00  0.00           O  
ATOM   2790  CB  GLU B1895      32.362  73.407  59.965  1.00  0.00           C  
ATOM   2791  CG  GLU B1895      33.260  72.495  59.150  1.00  0.00           C  
ATOM   2792  CD  GLU B1895      34.307  71.800  60.001  1.00  0.00           C  
ATOM   2793  OE1 GLU B1895      33.917  71.055  60.926  1.00  0.00           O  
ATOM   2794  OE2 GLU B1895      35.515  71.991  59.747  1.00  0.00           O  
ATOM   2795  N   GLY B1896      31.247  75.880  58.361  1.00  0.00           N  
ATOM   2796  CA  GLY B1896      30.884  76.467  57.082  1.00  0.00           C  
ATOM   2797  C   GLY B1896      30.832  77.985  57.034  1.00  0.00           C  
ATOM   2798  O   GLY B1896      30.150  78.555  56.185  1.00  0.00           O  
ATOM   2799  N   GLY B1898      31.550  78.639  57.945  1.00  0.00           N  
ATOM   2800  CA  GLY B1898      31.579  80.093  57.978  1.00  0.00           C  
ATOM   2801  C   GLY B1898      30.204  80.731  57.959  1.00  0.00           C  
ATOM   2802  O   GLY B1898      30.015  81.829  57.429  1.00  0.00           O  
ATOM   2803  N   GLN B1899      29.235  80.045  58.548  1.00  0.00           N  
ATOM   2804  CA  GLN B1899      27.881  80.556  58.584  1.00  0.00           C  
ATOM   2805  C   GLN B1899      27.306  80.527  59.983  1.00  0.00           C  
ATOM   2806  O   GLN B1899      28.025  80.327  60.958  1.00  0.00           O  
ATOM   2807  CB  GLN B1899      27.008  79.747  57.636  1.00  0.00           C  
ATOM   2808  CG  GLN B1899      27.239  78.261  57.747  1.00  0.00           C  
ATOM   2809  CD  GLN B1899      27.058  77.552  56.423  1.00  0.00           C  
ATOM   2810  OE1 GLN B1899      27.330  76.355  56.309  1.00  0.00           O  
ATOM   2811  NE2 GLN B1899      26.599  78.287  55.410  1.00  0.00           N  
ATOM   2812  N   ALA B1900      25.998  80.738  60.063  1.00  0.00           N  
ATOM   2813  CA  ALA B1900      25.277  80.759  61.328  1.00  0.00           C  
ATOM   2814  C   ALA B1900      23.793  80.745  61.022  1.00  0.00           C  
ATOM   2815  O   ALA B1900      23.378  80.998  59.896  1.00  0.00           O  
ATOM   2816  CB  ALA B1900      25.626  82.012  62.108  1.00  0.00           C  
ATOM   2817  N   VAL B1901      22.984  80.458  62.022  1.00  0.00           N  
ATOM   2818  CA  VAL B1901      21.554  80.429  61.800  1.00  0.00           C  
ATOM   2819  C   VAL B1901      20.849  81.587  62.491  1.00  0.00           C  
ATOM   2820  O   VAL B1901      21.152  81.926  63.639  1.00  0.00           O  
ATOM   2821  CB  VAL B1901      20.966  79.096  62.273  1.00  0.00           C  
ATOM   2822  CG1 VAL B1901      19.452  79.130  62.208  1.00  0.00           C  
ATOM   2823  CG2 VAL B1901      21.500  77.993  61.398  1.00  0.00           C  
ATOM   2824  N   LEU B1902      19.919  82.206  61.769  1.00  0.00           N  
ATOM   2825  CA  LEU B1902      19.166  83.322  62.301  1.00  0.00           C  
ATOM   2826  C   LEU B1902      17.715  82.906  62.444  1.00  0.00           C  
ATOM   2827  O   LEU B1902      17.043  82.637  61.457  1.00  0.00           O  
ATOM   2828  CB  LEU B1902      19.290  84.531  61.370  1.00  0.00           C  
ATOM   2829  CG  LEU B1902      18.679  85.854  61.853  1.00  0.00           C  
ATOM   2830  CD1 LEU B1902      19.343  86.288  63.149  1.00  0.00           C  
ATOM   2831  CD2 LEU B1902      18.857  86.915  60.787  1.00  0.00           C  
ATOM   2832  N   ALA B1903      17.244  82.832  63.680  1.00  0.00           N  
ATOM   2833  CA  ALA B1903      15.869  82.445  63.949  1.00  0.00           C  
ATOM   2834  C   ALA B1903      15.071  83.681  64.363  1.00  0.00           C  
ATOM   2835  O   ALA B1903      15.461  84.414  65.266  1.00  0.00           O  
ATOM   2836  CB  ALA B1903      15.832  81.390  65.050  1.00  0.00           C  
ATOM   2837  N   SER B1904      13.948  83.906  63.699  1.00  0.00           N  
ATOM   2838  CA  SER B1904      13.127  85.065  63.988  1.00  0.00           C  
ATOM   2839  C   SER B1904      12.017  84.705  64.951  1.00  0.00           C  
ATOM   2840  O   SER B1904      11.303  83.728  64.735  1.00  0.00           O  
ATOM   2841  CB  SER B1904      12.540  85.606  62.691  1.00  0.00           C  
ATOM   2842  OG  SER B1904      11.413  86.416  62.944  1.00  0.00           O  
ATOM   2843  N   ARG B1905      11.878  85.496  66.014  1.00  0.00           N  
ATOM   2844  CA  ARG B1905      10.855  85.257  67.023  1.00  0.00           C  
ATOM   2845  C   ARG B1905       9.474  85.154  66.394  1.00  0.00           C  
ATOM   2846  O   ARG B1905       8.581  84.493  66.927  1.00  0.00           O  
ATOM   2847  CB  ARG B1905      10.850  86.384  68.055  1.00  0.00           C  
ATOM   2848  CG  ARG B1905       9.744  86.268  69.093  1.00  0.00           C  
ATOM   2849  CD  ARG B1905       9.936  85.035  69.954  1.00  0.00           C  
ATOM   2850  NE  ARG B1905       8.952  84.960  71.028  1.00  0.00           N  
ATOM   2851  CZ  ARG B1905       7.674  84.665  70.845  1.00  0.00           C  
ATOM   2852  NH1 ARG B1905       7.237  84.409  69.622  1.00  0.00           N  
ATOM   2853  NH2 ARG B1905       6.836  84.637  71.875  1.00  0.00           N  
ATOM   2854  N   LEU B1906       9.304  85.825  65.261  1.00  0.00           N  
ATOM   2855  CA  LEU B1906       8.034  85.820  64.559  1.00  0.00           C  
ATOM   2856  C   LEU B1906       7.819  84.487  63.865  1.00  0.00           C  
ATOM   2857  O   LEU B1906       6.683  84.038  63.719  1.00  0.00           O  
ATOM   2858  CB  LEU B1906       7.996  86.967  63.559  1.00  0.00           C  
ATOM   2859  CG  LEU B1906       6.990  88.084  63.869  1.00  0.00           C  
ATOM   2860  CD1 LEU B1906       6.814  88.267  65.357  1.00  0.00           C  
ATOM   2861  CD2 LEU B1906       7.466  89.367  63.219  1.00  0.00           C  
ATOM   2862  N   GLY B1909       8.914  83.850  63.461  1.00  0.00           N  
ATOM   2863  CA  GLY B1909       8.831  82.561  62.806  1.00  0.00           C  
ATOM   2864  C   GLY B1909       9.909  82.364  61.752  1.00  0.00           C  
ATOM   2865  O   GLY B1909      10.269  83.297  61.036  1.00  0.00           O  
ATOM   2866  N   GLY B1910      10.442  81.153  61.658  1.00  0.00           N  
ATOM   2867  CA  GLY B1910      11.447  80.882  60.652  1.00  0.00           C  
ATOM   2868  C   GLY B1910      12.895  80.944  61.068  1.00  0.00           C  
ATOM   2869  O   GLY B1910      13.254  81.672  61.994  1.00  0.00           O  
ATOM   2870  N   LYS B1913      13.722  80.161  60.378  1.00  0.00           N  
ATOM   2871  CA  LYS B1913      15.161  80.111  60.614  1.00  0.00           C  
ATOM   2872  C   LYS B1913      15.775  80.212  59.240  1.00  0.00           C  
ATOM   2873  O   LYS B1913      15.153  79.812  58.259  1.00  0.00           O  
ATOM   2874  CB  LYS B1913      15.594  78.781  61.239  1.00  0.00           C  
ATOM   2875  CG  LYS B1913      14.911  78.440  62.539  1.00  0.00           C  
ATOM   2876  CD  LYS B1913      15.691  77.407  63.302  1.00  0.00           C  
ATOM   2877  CE  LYS B1913      15.074  77.208  64.673  1.00  0.00           C  
ATOM   2878  NZ  LYS B1913      15.930  76.377  65.545  1.00  0.00           N  
ATOM   2879  N   GLU B1914      16.989  80.741  59.164  1.00  0.00           N  
ATOM   2880  CA  GLU B1914      17.668  80.880  57.889  1.00  0.00           C  
ATOM   2881  C   GLU B1914      19.170  80.893  58.122  1.00  0.00           C  
ATOM   2882  O   GLU B1914      19.646  81.402  59.137  1.00  0.00           O  
ATOM   2883  CB  GLU B1914      17.245  82.177  57.201  1.00  0.00           C  
ATOM   2884  CG  GLU B1914      17.944  83.413  57.734  1.00  0.00           C  
ATOM   2885  CD  GLU B1914      17.544  84.686  57.007  1.00  0.00           C  
ATOM   2886  OE1 GLU B1914      17.780  84.771  55.778  1.00  0.00           O  
ATOM   2887  OE2 GLU B1914      16.995  85.602  57.670  1.00  0.00           O  
ATOM   2888  N   THR B1915      19.916  80.325  57.185  1.00  0.00           N  
ATOM   2889  CA  THR B1915      21.358  80.289  57.306  1.00  0.00           C  
ATOM   2890  C   THR B1915      21.954  81.412  56.486  1.00  0.00           C  
ATOM   2891  O   THR B1915      21.466  81.710  55.404  1.00  0.00           O  
ATOM   2892  CB  THR B1915      21.913  78.963  56.807  1.00  0.00           C  
ATOM   2893  OG1 THR B1915      21.310  77.898  57.547  1.00  0.00           O  
ATOM   2894  CG2 THR B1915      23.418  78.911  56.998  1.00  0.00           C  
ATOM   2895  N   LEU B1916      23.002  82.041  57.013  1.00  0.00           N  
ATOM   2896  CA  LEU B1916      23.686  83.139  56.339  1.00  0.00           C  
ATOM   2897  C   LEU B1916      25.129  83.038  56.767  1.00  0.00           C  
ATOM   2898  O   LEU B1916      25.437  82.378  57.753  1.00  0.00           O  
ATOM   2899  CB  LEU B1916      23.179  84.501  56.820  1.00  0.00           C  
ATOM   2900  CG  LEU B1916      21.702  84.883  56.876  1.00  0.00           C  
ATOM   2901  CD1 LEU B1916      21.578  86.232  57.558  1.00  0.00           C  
ATOM   2902  CD2 LEU B1916      21.112  84.939  55.478  1.00  0.00           C  
ATOM   2903  N   PRO B1917      26.041  83.682  56.028  1.00  0.00           N  
ATOM   2904  CA  PRO B1917      27.451  83.622  56.421  1.00  0.00           C  
ATOM   2905  C   PRO B1917      27.666  84.545  57.619  1.00  0.00           C  
ATOM   2906  O   PRO B1917      26.902  85.485  57.828  1.00  0.00           O  
ATOM   2907  CB  PRO B1917      28.174  84.100  55.165  1.00  0.00           C  
ATOM   2908  CG  PRO B1917      27.183  85.011  54.530  1.00  0.00           C  
ATOM   2909  CD  PRO B1917      25.898  84.256  54.679  1.00  0.00           C  
ATOM   2910  N   LEU B1918      28.691  84.277  58.416  1.00  0.00           N  
ATOM   2911  CA  LEU B1918      28.949  85.107  59.584  1.00  0.00           C  
ATOM   2912  C   LEU B1918      29.275  86.555  59.240  1.00  0.00           C  
ATOM   2913  O   LEU B1918      28.764  87.480  59.873  1.00  0.00           O  
ATOM   2914  CB  LEU B1918      30.090  84.516  60.412  1.00  0.00           C  
ATOM   2915  CG  LEU B1918      29.732  83.333  61.307  1.00  0.00           C  
ATOM   2916  CD1 LEU B1918      30.991  82.780  61.976  1.00  0.00           C  
ATOM   2917  CD2 LEU B1918      28.713  83.794  62.345  1.00  0.00           C  
ATOM   2918  N   ALA B1929      30.120  86.753  58.235  1.00  0.00           N  
ATOM   2919  CA  ALA B1929      30.526  88.097  57.845  1.00  0.00           C  
ATOM   2920  C   ALA B1929      29.355  88.977  57.390  1.00  0.00           C  
ATOM   2921  O   ALA B1929      29.322  90.187  57.641  1.00  0.00           O  
ATOM   2922  CB  ALA B1929      31.568  88.010  56.760  1.00  0.00           C  
ATOM   2923  N   ALA B1930      28.386  88.362  56.731  1.00  0.00           N  
ATOM   2924  CA  ALA B1930      27.233  89.095  56.248  1.00  0.00           C  
ATOM   2925  C   ALA B1930      26.274  89.516  57.368  1.00  0.00           C  
ATOM   2926  O   ALA B1930      25.617  90.557  57.292  1.00  0.00           O  
ATOM   2927  CB  ALA B1930      26.498  88.245  55.229  1.00  0.00           C  
ATOM   2928  N   LEU B1931      26.212  88.705  58.411  1.00  0.00           N  
ATOM   2929  CA  LEU B1931      25.304  88.938  59.521  1.00  0.00           C  
ATOM   2930  C   LEU B1931      25.217  90.355  60.092  1.00  0.00           C  
ATOM   2931  O   LEU B1931      24.128  90.922  60.196  1.00  0.00           O  
ATOM   2932  CB  LEU B1931      25.624  87.939  60.632  1.00  0.00           C  
ATOM   2933  CG  LEU B1931      24.417  87.390  61.387  1.00  0.00           C  
ATOM   2934  CD1 LEU B1931      23.345  86.915  60.409  1.00  0.00           C  
ATOM   2935  CD2 LEU B1931      24.873  86.253  62.274  1.00  0.00           C  
ATOM   2936  N   PRO B1934      26.357  90.949  60.478  1.00  0.00           N  
ATOM   2937  CA  PRO B1934      26.305  92.306  61.033  1.00  0.00           C  
ATOM   2938  C   PRO B1934      25.564  93.315  60.151  1.00  0.00           C  
ATOM   2939  O   PRO B1934      24.605  93.943  60.601  1.00  0.00           O  
ATOM   2940  CB  PRO B1934      27.779  92.648  61.225  1.00  0.00           C  
ATOM   2941  CG  PRO B1934      28.367  91.312  61.573  1.00  0.00           C  
ATOM   2942  CD  PRO B1934      27.733  90.424  60.524  1.00  0.00           C  
ATOM   2943  N   GLU B1950      26.000  93.453  58.898  1.00  0.00           N  
ATOM   2944  CA  GLU B1950      25.375  94.382  57.956  1.00  0.00           C  
ATOM   2945  C   GLU B1950      23.908  94.068  57.715  1.00  0.00           C  
ATOM   2946  O   GLU B1950      23.102  94.967  57.515  1.00  0.00           O  
ATOM   2947  CB  GLU B1950      26.082  94.356  56.594  1.00  0.00           C  
ATOM   2948  CG  GLU B1950      25.577  95.463  55.639  1.00  0.00           C  
ATOM   2949  CD  GLU B1950      25.449  95.030  54.174  1.00  0.00           C  
ATOM   2950  OE1 GLU B1950      24.607  94.150  53.873  1.00  0.00           O  
ATOM   2951  OE2 GLU B1950      26.188  95.580  53.323  1.00  0.00           O  
ATOM   2952  N   ALA B1951      23.567  92.789  57.737  1.00  0.00           N  
ATOM   2953  CA  ALA B1951      22.204  92.360  57.479  1.00  0.00           C  
ATOM   2954  C   ALA B1951      21.182  92.456  58.609  1.00  0.00           C  
ATOM   2955  O   ALA B1951      19.980  92.499  58.339  1.00  0.00           O  
ATOM   2956  CB  ALA B1951      22.224  90.941  56.960  1.00  0.00           C  
ATOM   2957  N   LEU B1952      21.627  92.485  59.863  1.00  0.00           N  
ATOM   2958  CA  LEU B1952      20.665  92.519  60.956  1.00  0.00           C  
ATOM   2959  C   LEU B1952      19.805  93.779  61.070  1.00  0.00           C  
ATOM   2960  O   LEU B1952      18.584  93.697  61.262  1.00  0.00           O  
ATOM   2961  CB  LEU B1952      21.363  92.214  62.283  1.00  0.00           C  
ATOM   2962  CG  LEU B1952      21.236  90.740  62.725  1.00  0.00           C  
ATOM   2963  CD1 LEU B1952      22.139  90.464  63.929  1.00  0.00           C  
ATOM   2964  CD2 LEU B1952      19.783  90.428  63.072  1.00  0.00           C  
ATOM   2965  N   PRO B1953      20.417  94.964  60.948  1.00  0.00           N  
ATOM   2966  CA  PRO B1953      19.602  96.177  61.054  1.00  0.00           C  
ATOM   2967  C   PRO B1953      18.362  96.119  60.149  1.00  0.00           C  
ATOM   2968  O   PRO B1953      17.227  96.278  60.611  1.00  0.00           O  
ATOM   2969  CB  PRO B1953      20.579  97.270  60.657  1.00  0.00           C  
ATOM   2970  CG  PRO B1953      21.871  96.749  61.193  1.00  0.00           C  
ATOM   2971  CD  PRO B1953      21.840  95.303  60.772  1.00  0.00           C  
ATOM   2972  N   GLY B1954      18.580  95.876  58.863  1.00  0.00           N  
ATOM   2973  CA  GLY B1954      17.457  95.801  57.953  1.00  0.00           C  
ATOM   2974  C   GLY B1954      16.436  94.757  58.364  1.00  0.00           C  
ATOM   2975  O   GLY B1954      15.220  94.979  58.271  1.00  0.00           O  
ATOM   2976  N   LYS B1955      16.924  93.606  58.813  1.00  0.00           N  
ATOM   2977  CA  LYS B1955      16.036  92.532  59.227  1.00  0.00           C  
ATOM   2978  C   LYS B1955      15.253  92.972  60.442  1.00  0.00           C  
ATOM   2979  O   LYS B1955      14.066  92.654  60.596  1.00  0.00           O  
ATOM   2980  CB  LYS B1955      16.848  91.274  59.519  1.00  0.00           C  
ATOM   2981  CG  LYS B1955      17.372  90.642  58.248  1.00  0.00           C  
ATOM   2982  CD  LYS B1955      18.272  89.464  58.501  1.00  0.00           C  
ATOM   2983  CE  LYS B1955      18.579  88.769  57.191  1.00  0.00           C  
ATOM   2984  NZ  LYS B1955      17.310  88.375  56.532  1.00  0.00           N  
ATOM   2985  N   LEU B1956      15.926  93.725  61.305  1.00  0.00           N  
ATOM   2986  CA  LEU B1956      15.282  94.230  62.499  1.00  0.00           C  
ATOM   2987  C   LEU B1956      14.123  95.133  62.079  1.00  0.00           C  
ATOM   2988  O   LEU B1956      13.027  95.055  62.640  1.00  0.00           O  
ATOM   2989  CB  LEU B1956      16.287  94.991  63.355  1.00  0.00           C  
ATOM   2990  CG  LEU B1956      16.690  94.368  64.703  1.00  0.00           C  
ATOM   2991  CD1 LEU B1956      15.603  93.404  65.154  1.00  0.00           C  
ATOM   2992  CD2 LEU B1956      18.020  93.650  64.590  1.00  0.00           C  
ATOM   2993  N   ASP B1957      14.369  95.978  61.078  1.00  0.00           N  
ATOM   2994  CA  ASP B1957      13.342  96.889  60.553  1.00  0.00           C  
ATOM   2995  C   ASP B1957      12.181  96.102  59.966  1.00  0.00           C  
ATOM   2996  O   ASP B1957      11.018  96.335  60.309  1.00  0.00           O  
ATOM   2997  CB  ASP B1957      13.931  97.794  59.479  1.00  0.00           C  
ATOM   2998  CG  ASP B1957      14.823  98.857  60.058  1.00  0.00           C  
ATOM   2999  OD1 ASP B1957      15.884  99.147  59.452  1.00  0.00           O  
ATOM   3000  OD2 ASP B1957      14.449  99.402  61.124  1.00  0.00           O  
ATOM   3001  N   ALA B1958      12.505  95.171  59.075  1.00  0.00           N  
ATOM   3002  CA  ALA B1958      11.482  94.346  58.473  1.00  0.00           C  
ATOM   3003  C   ALA B1958      10.678  93.716  59.605  1.00  0.00           C  
ATOM   3004  O   ALA B1958       9.454  93.605  59.530  1.00  0.00           O  
ATOM   3005  CB  ALA B1958      12.114  93.291  57.640  1.00  0.00           C  
ATOM   3006  N   PHE B1959      11.378  93.317  60.663  1.00  0.00           N  
ATOM   3007  CA  PHE B1959      10.727  92.705  61.814  1.00  0.00           C  
ATOM   3008  C   PHE B1959       9.679  93.665  62.357  1.00  0.00           C  
ATOM   3009  O   PHE B1959       8.520  93.286  62.562  1.00  0.00           O  
ATOM   3010  CB  PHE B1959      11.755  92.402  62.908  1.00  0.00           C  
ATOM   3011  CG  PHE B1959      11.222  91.555  64.031  1.00  0.00           C  
ATOM   3012  CD1 PHE B1959      11.452  90.187  64.054  1.00  0.00           C  
ATOM   3013  CD2 PHE B1959      10.501  92.128  65.072  1.00  0.00           C  
ATOM   3014  CE1 PHE B1959      10.974  89.401  65.104  1.00  0.00           C  
ATOM   3015  CE2 PHE B1959      10.018  91.351  66.126  1.00  0.00           C  
ATOM   3016  CZ  PHE B1959      10.257  89.984  66.141  1.00  0.00           C  
ATOM   3017  N   HIS B1960      10.107  94.909  62.588  1.00  0.00           N  
ATOM   3018  CA  HIS B1960       9.236  95.956  63.109  1.00  0.00           C  
ATOM   3019  C   HIS B1960       7.991  96.105  62.252  1.00  0.00           C  
ATOM   3020  O   HIS B1960       6.859  96.079  62.750  1.00  0.00           O  
ATOM   3021  CB  HIS B1960       9.962  97.299  63.129  1.00  0.00           C  
ATOM   3022  CG  HIS B1960       9.079  98.448  63.504  1.00  0.00           C  
ATOM   3023  ND1 HIS B1960       8.481  98.559  64.740  1.00  0.00           N  
ATOM   3024  CD2 HIS B1960       8.651  99.508  62.785  1.00  0.00           C  
ATOM   3025  CE1 HIS B1960       7.717  99.635  64.767  1.00  0.00           C  
ATOM   3026  NE2 HIS B1960       7.802 100.229  63.593  1.00  0.00           N  
ATOM   3027  N   GLU B1961       8.222  96.274  60.955  1.00  0.00           N  
ATOM   3028  CA  GLU B1961       7.156  96.443  59.991  1.00  0.00           C  
ATOM   3029  C   GLU B1961       6.122  95.322  60.113  1.00  0.00           C  
ATOM   3030  O   GLU B1961       4.916  95.580  60.189  1.00  0.00           O  
ATOM   3031  CB  GLU B1961       7.763  96.488  58.589  1.00  0.00           C  
ATOM   3032  CG  GLU B1961       7.340  97.692  57.742  1.00  0.00           C  
ATOM   3033  CD  GLU B1961       7.609  99.050  58.401  1.00  0.00           C  
ATOM   3034  OE1 GLU B1961       6.623  99.756  58.719  1.00  0.00           O  
ATOM   3035  OE2 GLU B1961       8.792  99.419  58.597  1.00  0.00           O  
ATOM   3036  N   GLU B1962       6.588  94.077  60.152  1.00  0.00           N  
ATOM   3037  CA  GLU B1962       5.679  92.942  60.262  1.00  0.00           C  
ATOM   3038  C   GLU B1962       4.792  93.049  61.496  1.00  0.00           C  
ATOM   3039  O   GLU B1962       3.559  92.998  61.403  1.00  0.00           O  
ATOM   3040  CB  GLU B1962       6.458  91.632  60.314  1.00  0.00           C  
ATOM   3041  CG  GLU B1962       5.555  90.413  60.379  1.00  0.00           C  
ATOM   3042  CD  GLU B1962       4.628  90.318  59.176  1.00  0.00           C  
ATOM   3043  OE1 GLU B1962       3.699  89.479  59.199  1.00  0.00           O  
ATOM   3044  OE2 GLU B1962       4.831  91.082  58.204  1.00  0.00           O  
ATOM   3045  N   LEU B1963       5.434  93.185  62.652  1.00  0.00           N  
ATOM   3046  CA  LEU B1963       4.727  93.317  63.918  1.00  0.00           C  
ATOM   3047  C   LEU B1963       3.567  94.299  63.804  1.00  0.00           C  
ATOM   3048  O   LEU B1963       2.440  94.019  64.230  1.00  0.00           O  
ATOM   3049  CB  LEU B1963       5.682  93.823  64.994  1.00  0.00           C  
ATOM   3050  CG  LEU B1963       6.405  92.841  65.900  1.00  0.00           C  
ATOM   3051  CD1 LEU B1963       7.245  93.627  66.897  1.00  0.00           C  
ATOM   3052  CD2 LEU B1963       5.393  91.990  66.630  1.00  0.00           C  
ATOM   3053  N   TYR B1964       3.869  95.463  63.236  1.00  0.00           N  
ATOM   3054  CA  TYR B1964       2.884  96.515  63.077  1.00  0.00           C  
ATOM   3055  C   TYR B1964       1.765  96.115  62.132  1.00  0.00           C  
ATOM   3056  O   TYR B1964       0.585  96.290  62.451  1.00  0.00           O  
ATOM   3057  CB  TYR B1964       3.558  97.795  62.580  1.00  0.00           C  
ATOM   3058  CG  TYR B1964       2.658  99.015  62.582  1.00  0.00           C  
ATOM   3059  CD1 TYR B1964       1.830  99.304  63.676  1.00  0.00           C  
ATOM   3060  CD2 TYR B1964       2.662  99.905  61.509  1.00  0.00           C  
ATOM   3061  CE1 TYR B1964       1.031 100.455  63.695  1.00  0.00           C  
ATOM   3062  CE2 TYR B1964       1.875 101.053  61.520  1.00  0.00           C  
ATOM   3063  CZ  TYR B1964       1.063 101.323  62.607  1.00  0.00           C  
ATOM   3064  OH  TYR B1964       0.293 102.464  62.592  1.00  0.00           O  
ATOM   3065  N   ARG B1965       2.119  95.563  60.974  1.00  0.00           N  
ATOM   3066  CA  ARG B1965       1.082  95.186  60.027  1.00  0.00           C  
ATOM   3067  C   ARG B1965       0.147  94.135  60.621  1.00  0.00           C  
ATOM   3068  O   ARG B1965      -1.058  94.169  60.383  1.00  0.00           O  
ATOM   3069  CB  ARG B1965       1.689  94.691  58.714  1.00  0.00           C  
ATOM   3070  CG  ARG B1965       1.773  93.214  58.611  1.00  0.00           C  
ATOM   3071  CD  ARG B1965       1.806  92.746  57.179  1.00  0.00           C  
ATOM   3072  NE  ARG B1965       1.884  91.289  57.166  1.00  0.00           N  
ATOM   3073  CZ  ARG B1965       0.933  90.484  57.637  1.00  0.00           C  
ATOM   3074  NH1 ARG B1965      -0.182  90.989  58.148  1.00  0.00           N  
ATOM   3075  NH2 ARG B1965       1.111  89.172  57.623  1.00  0.00           N  
ATOM   3076  N   ARG B1966       0.692  93.216  61.410  1.00  0.00           N  
ATOM   3077  CA  ARG B1966      -0.142  92.189  62.017  1.00  0.00           C  
ATOM   3078  C   ARG B1966      -1.082  92.780  63.053  1.00  0.00           C  
ATOM   3079  O   ARG B1966      -2.215  92.328  63.209  1.00  0.00           O  
ATOM   3080  CB  ARG B1966       0.713  91.122  62.687  1.00  0.00           C  
ATOM   3081  CG  ARG B1966       1.706  90.454  61.769  1.00  0.00           C  
ATOM   3082  CD  ARG B1966       2.318  89.245  62.450  1.00  0.00           C  
ATOM   3083  NE  ARG B1966       3.313  88.585  61.610  1.00  0.00           N  
ATOM   3084  CZ  ARG B1966       3.953  87.470  61.950  1.00  0.00           C  
ATOM   3085  NH1 ARG B1966       3.697  86.887  63.120  1.00  0.00           N  
ATOM   3086  NH2 ARG B1966       4.848  86.938  61.122  1.00  0.00           N  
ATOM   3087  N   ALA B1967      -0.600  93.781  63.779  1.00  0.00           N  
ATOM   3088  CA  ALA B1967      -1.414  94.408  64.805  1.00  0.00           C  
ATOM   3089  C   ALA B1967      -2.532  95.145  64.107  1.00  0.00           C  
ATOM   3090  O   ALA B1967      -3.679  95.125  64.555  1.00  0.00           O  
ATOM   3091  CB  ALA B1967      -0.580  95.369  65.626  1.00  0.00           C  
ATOM   3092  N   LEU B1968      -2.190  95.794  62.999  1.00  0.00           N  
ATOM   3093  CA  LEU B1968      -3.173  96.537  62.227  1.00  0.00           C  
ATOM   3094  C   LEU B1968      -4.257  95.567  61.823  1.00  0.00           C  
ATOM   3095  O   LEU B1968      -5.431  95.754  62.144  1.00  0.00           O  
ATOM   3096  CB  LEU B1968      -2.522  97.159  60.993  1.00  0.00           C  
ATOM   3097  CG  LEU B1968      -1.850  98.485  61.336  1.00  0.00           C  
ATOM   3098  CD1 LEU B1968      -0.856  98.892  60.269  1.00  0.00           C  
ATOM   3099  CD2 LEU B1968      -2.938  99.531  61.520  1.00  0.00           C  
ATOM   3100  N   ALA B1969      -3.843  94.520  61.125  1.00  0.00           N  
ATOM   3101  CA  ALA B1969      -4.762  93.497  60.688  1.00  0.00           C  
ATOM   3102  C   ALA B1969      -5.671  93.175  61.866  1.00  0.00           C  
ATOM   3103  O   ALA B1969      -6.881  93.322  61.770  1.00  0.00           O  
ATOM   3104  CB  ALA B1969      -3.989  92.272  60.253  1.00  0.00           C  
ATOM   3105  N   PHE B1970      -5.089  92.771  62.990  1.00  0.00           N  
ATOM   3106  CA  PHE B1970      -5.893  92.439  64.161  1.00  0.00           C  
ATOM   3107  C   PHE B1970      -6.929  93.512  64.514  1.00  0.00           C  
ATOM   3108  O   PHE B1970      -8.082  93.193  64.823  1.00  0.00           O  
ATOM   3109  CB  PHE B1970      -5.009  92.202  65.390  1.00  0.00           C  
ATOM   3110  CG  PHE B1970      -5.786  91.814  66.628  1.00  0.00           C  
ATOM   3111  CD1 PHE B1970      -5.971  90.482  66.963  1.00  0.00           C  
ATOM   3112  CD2 PHE B1970      -6.360  92.786  67.443  1.00  0.00           C  
ATOM   3113  CE1 PHE B1970      -6.716  90.122  68.088  1.00  0.00           C  
ATOM   3114  CE2 PHE B1970      -7.108  92.430  68.570  1.00  0.00           C  
ATOM   3115  CZ  PHE B1970      -7.283  91.096  68.888  1.00  0.00           C  
ATOM   3116  N   ARG B1971      -6.522  94.780  64.483  1.00  0.00           N  
ATOM   3117  CA  ARG B1971      -7.444  95.856  64.831  1.00  0.00           C  
ATOM   3118  C   ARG B1971      -8.621  95.929  63.876  1.00  0.00           C  
ATOM   3119  O   ARG B1971      -9.770  95.873  64.310  1.00  0.00           O  
ATOM   3120  CB  ARG B1971      -6.736  97.214  64.869  1.00  0.00           C  
ATOM   3121  CG  ARG B1971      -7.646  98.327  65.390  1.00  0.00           C  
ATOM   3122  CD  ARG B1971      -6.940  99.661  65.479  1.00  0.00           C  
ATOM   3123  NE  ARG B1971      -6.395 100.073  64.193  1.00  0.00           N  
ATOM   3124  CZ  ARG B1971      -5.823 101.252  63.974  1.00  0.00           C  
ATOM   3125  NH1 ARG B1971      -5.727 102.135  64.963  1.00  0.00           N  
ATOM   3126  NH2 ARG B1971      -5.344 101.549  62.770  1.00  0.00           N  
ATOM   3127  N   GLU B1972      -8.345  96.065  62.583  1.00  0.00           N  
ATOM   3128  CA  GLU B1972      -9.417  96.133  61.599  1.00  0.00           C  
ATOM   3129  C   GLU B1972     -10.339  94.934  61.788  1.00  0.00           C  
ATOM   3130  O   GLU B1972     -11.559  95.067  61.884  1.00  0.00           O  
ATOM   3131  CB  GLU B1972      -8.833  96.127  60.181  1.00  0.00           C  
ATOM   3132  CG  GLU B1972      -7.813  97.236  59.945  1.00  0.00           C  
ATOM   3133  CD  GLU B1972      -7.446  97.402  58.483  1.00  0.00           C  
ATOM   3134  OE1 GLU B1972      -6.973  96.424  57.868  1.00  0.00           O  
ATOM   3135  OE2 GLU B1972      -7.630  98.517  57.949  1.00  0.00           O  
ATOM   3136  N   ASP B2012      -9.728  93.762  61.865  1.00  0.00           N  
ATOM   3137  CA  ASP B2012     -10.436  92.507  62.043  1.00  0.00           C  
ATOM   3138  C   ASP B2012     -11.302  92.498  63.301  1.00  0.00           C  
ATOM   3139  O   ASP B2012     -12.122  91.603  63.479  1.00  0.00           O  
ATOM   3140  CB  ASP B2012      -9.420  91.375  62.146  1.00  0.00           C  
ATOM   3141  CG  ASP B2012      -9.925  90.084  61.559  1.00  0.00           C  
ATOM   3142  OD1 ASP B2012      -9.752  89.896  60.332  1.00  0.00           O  
ATOM   3143  OD2 ASP B2012     -10.500  89.266  62.315  1.00  0.00           O  
ATOM   3144  N   HIS B2013     -11.118  93.484  64.173  1.00  0.00           N  
ATOM   3145  CA  HIS B2013     -11.868  93.546  65.424  1.00  0.00           C  
ATOM   3146  C   HIS B2013     -12.567  94.873  65.700  1.00  0.00           C  
ATOM   3147  O   HIS B2013     -12.992  95.141  66.825  1.00  0.00           O  
ATOM   3148  CB  HIS B2013     -10.942  93.201  66.585  1.00  0.00           C  
ATOM   3149  CG  HIS B2013     -10.604  91.745  66.673  1.00  0.00           C  
ATOM   3150  ND1 HIS B2013     -11.266  90.877  67.515  1.00  0.00           N  
ATOM   3151  CD2 HIS B2013      -9.683  91.002  66.015  1.00  0.00           C  
ATOM   3152  CE1 HIS B2013     -10.767  89.662  67.373  1.00  0.00           C  
ATOM   3153  NE2 HIS B2013      -9.805  89.711  66.468  1.00  0.00           N  
ATOM   3154  N   THR B2014     -12.669  95.708  64.676  1.00  0.00           N  
ATOM   3155  CA  THR B2014     -13.355  96.987  64.803  1.00  0.00           C  
ATOM   3156  C   THR B2014     -14.629  96.786  63.995  1.00  0.00           C  
ATOM   3157  O   THR B2014     -14.598  96.173  62.925  1.00  0.00           O  
ATOM   3158  CB  THR B2014     -12.541  98.146  64.194  1.00  0.00           C  
ATOM   3159  OG1 THR B2014     -11.270  98.241  64.849  1.00  0.00           O  
ATOM   3160  CG2 THR B2014     -13.287  99.457  64.368  1.00  0.00           C  
ATOM   3161  N   ARG B2015     -15.747  97.297  64.490  1.00  0.00           N  
ATOM   3162  CA  ARG B2015     -17.000  97.094  63.783  1.00  0.00           C  
ATOM   3163  C   ARG B2015     -18.030  98.200  63.992  1.00  0.00           C  
ATOM   3164  O   ARG B2015     -18.143  98.769  65.081  1.00  0.00           O  
ATOM   3165  CB  ARG B2015     -17.569  95.742  64.217  1.00  0.00           C  
ATOM   3166  CG  ARG B2015     -18.958  95.419  63.739  1.00  0.00           C  
ATOM   3167  CD  ARG B2015     -19.407  94.123  64.382  1.00  0.00           C  
ATOM   3168  NE  ARG B2015     -20.823  93.848  64.159  1.00  0.00           N  
ATOM   3169  CZ  ARG B2015     -21.488  92.863  64.755  1.00  0.00           C  
ATOM   3170  NH1 ARG B2015     -20.859  92.063  65.609  1.00  0.00           N  
ATOM   3171  NH2 ARG B2015     -22.777  92.681  64.502  1.00  0.00           N  
ATOM   3172  N   LYS B2016     -18.770  98.506  62.929  1.00  0.00           N  
ATOM   3173  CA  LYS B2016     -19.819  99.521  62.974  1.00  0.00           C  
ATOM   3174  C   LYS B2016     -21.110  98.883  63.471  1.00  0.00           C  
ATOM   3175  O   LYS B2016     -21.615  97.947  62.860  1.00  0.00           O  
ATOM   3176  CB  LYS B2016     -20.079 100.099  61.582  1.00  0.00           C  
ATOM   3177  CG  LYS B2016     -19.213 101.267  61.179  1.00  0.00           C  
ATOM   3178  CD  LYS B2016     -19.788 101.888  59.915  1.00  0.00           C  
ATOM   3179  CE  LYS B2016     -19.217 103.263  59.648  1.00  0.00           C  
ATOM   3180  NZ  LYS B2016     -19.998 103.953  58.586  1.00  0.00           N  
ATOM   3181  N   VAL B2017     -21.642  99.376  64.580  1.00  0.00           N  
ATOM   3182  CA  VAL B2017     -22.885  98.829  65.095  1.00  0.00           C  
ATOM   3183  C   VAL B2017     -23.980  99.875  64.971  1.00  0.00           C  
ATOM   3184  O   VAL B2017     -23.775 101.045  65.298  1.00  0.00           O  
ATOM   3185  CB  VAL B2017     -22.757  98.378  66.575  1.00  0.00           C  
ATOM   3186  CG1 VAL B2017     -21.890  97.138  66.659  1.00  0.00           C  
ATOM   3187  CG2 VAL B2017     -22.169  99.493  67.418  1.00  0.00           C  
ATOM   3188  N   ASP B2018     -25.136  99.447  64.471  1.00  0.00           N  
ATOM   3189  CA  ASP B2018     -26.279 100.333  64.299  1.00  0.00           C  
ATOM   3190  C   ASP B2018     -27.369  99.946  65.284  1.00  0.00           C  
ATOM   3191  O   ASP B2018     -28.000 100.804  65.905  1.00  0.00           O  
ATOM   3192  CB  ASP B2018     -26.792 100.260  62.862  1.00  0.00           C  
ATOM   3193  CG  ASP B2018     -25.927 101.054  61.902  1.00  0.00           C  
ATOM   3194  OD1 ASP B2018     -25.851 102.287  62.070  1.00  0.00           O  
ATOM   3195  OD2 ASP B2018     -25.321 100.457  60.988  1.00  0.00           O  
ATOM   3196  N   THR B2019     -27.583  98.648  65.430  1.00  0.00           N  
ATOM   3197  CA  THR B2019     -28.577  98.158  66.364  1.00  0.00           C  
ATOM   3198  C   THR B2019     -27.863  97.783  67.654  1.00  0.00           C  
ATOM   3199  O   THR B2019     -26.874  97.059  67.629  1.00  0.00           O  
ATOM   3200  CB  THR B2019     -29.308  96.925  65.809  1.00  0.00           C  
ATOM   3201  OG1 THR B2019     -29.886  96.188  66.893  1.00  0.00           O  
ATOM   3202  CG2 THR B2019     -28.349  96.032  65.032  1.00  0.00           C  
ATOM   3203  N   TYR B2020     -28.365  98.288  68.777  1.00  0.00           N  
ATOM   3204  CA  TYR B2020     -27.779  98.017  70.087  1.00  0.00           C  
ATOM   3205  C   TYR B2020     -27.457  96.537  70.302  1.00  0.00           C  
ATOM   3206  O   TYR B2020     -26.608  96.193  71.129  1.00  0.00           O  
ATOM   3207  CB  TYR B2020     -28.726  98.494  71.190  1.00  0.00           C  
ATOM   3208  CG  TYR B2020     -28.091  98.553  72.561  1.00  0.00           C  
ATOM   3209  CD1 TYR B2020     -27.020  99.412  72.816  1.00  0.00           C  
ATOM   3210  CD2 TYR B2020     -28.563  97.759  73.607  1.00  0.00           C  
ATOM   3211  CE1 TYR B2020     -26.436  99.481  74.078  1.00  0.00           C  
ATOM   3212  CE2 TYR B2020     -27.986  97.821  74.875  1.00  0.00           C  
ATOM   3213  CZ  TYR B2020     -26.921  98.683  75.104  1.00  0.00           C  
ATOM   3214  OH  TYR B2020     -26.341  98.746  76.355  1.00  0.00           O  
ATOM   3215  N   GLU B2027     -28.143  95.667  69.564  1.00  0.00           N  
ATOM   3216  CA  GLU B2027     -27.919  94.228  69.668  1.00  0.00           C  
ATOM   3217  C   GLU B2027     -26.612  93.879  68.957  1.00  0.00           C  
ATOM   3218  O   GLU B2027     -25.900  92.955  69.356  1.00  0.00           O  
ATOM   3219  CB  GLU B2027     -29.085  93.459  69.038  1.00  0.00           C  
ATOM   3220  CG  GLU B2027     -29.020  91.960  69.260  1.00  0.00           C  
ATOM   3221  CD  GLU B2027     -28.884  91.609  70.728  1.00  0.00           C  
ATOM   3222  OE1 GLU B2027     -29.759  92.022  71.519  1.00  0.00           O  
ATOM   3223  OE2 GLU B2027     -27.901  90.927  71.092  1.00  0.00           O  
ATOM   3224  N   ALA B2028     -26.313  94.625  67.895  1.00  0.00           N  
ATOM   3225  CA  ALA B2028     -25.084  94.432  67.139  1.00  0.00           C  
ATOM   3226  C   ALA B2028     -23.953  94.943  68.030  1.00  0.00           C  
ATOM   3227  O   ALA B2028     -22.892  94.324  68.137  1.00  0.00           O  
ATOM   3228  CB  ALA B2028     -25.139  95.228  65.834  1.00  0.00           C  
ATOM   3229  N   PHE B2029     -24.205  96.080  68.672  1.00  0.00           N  
ATOM   3230  CA  PHE B2029     -23.255  96.708  69.577  1.00  0.00           C  
ATOM   3231  C   PHE B2029     -22.839  95.735  70.683  1.00  0.00           C  
ATOM   3232  O   PHE B2029     -21.648  95.502  70.886  1.00  0.00           O  
ATOM   3233  CB  PHE B2029     -23.886  97.977  70.165  1.00  0.00           C  
ATOM   3234  CG  PHE B2029     -23.078  98.627  71.259  1.00  0.00           C  
ATOM   3235  CD1 PHE B2029     -23.030  98.072  72.538  1.00  0.00           C  
ATOM   3236  CD2 PHE B2029     -22.397  99.817  71.021  1.00  0.00           C  
ATOM   3237  CE1 PHE B2029     -22.324  98.691  73.564  1.00  0.00           C  
ATOM   3238  CE2 PHE B2029     -21.689 100.445  72.040  1.00  0.00           C  
ATOM   3239  CZ  PHE B2029     -21.655  99.878  73.317  1.00  0.00           C  
ATOM   3240  N   LYS B2030     -23.812  95.167  71.393  1.00  0.00           N  
ATOM   3241  CA  LYS B2030     -23.508  94.220  72.468  1.00  0.00           C  
ATOM   3242  C   LYS B2030     -22.599  93.092  71.998  1.00  0.00           C  
ATOM   3243  O   LYS B2030     -21.781  92.585  72.765  1.00  0.00           O  
ATOM   3244  CB  LYS B2030     -24.788  93.609  73.045  1.00  0.00           C  
ATOM   3245  CG  LYS B2030     -25.541  94.499  74.021  1.00  0.00           C  
ATOM   3246  CD  LYS B2030     -26.780  93.784  74.549  1.00  0.00           C  
ATOM   3247  CE  LYS B2030     -27.646  94.698  75.405  1.00  0.00           C  
ATOM   3248  NZ  LYS B2030     -28.927  94.044  75.789  1.00  0.00           N  
ATOM   3249  N   GLU B2031     -22.748  92.697  70.738  1.00  0.00           N  
ATOM   3250  CA  GLU B2031     -21.936  91.624  70.181  1.00  0.00           C  
ATOM   3251  C   GLU B2031     -20.518  92.099  69.881  1.00  0.00           C  
ATOM   3252  O   GLU B2031     -19.541  91.440  70.247  1.00  0.00           O  
ATOM   3253  CB  GLU B2031     -22.579  91.092  68.900  1.00  0.00           C  
ATOM   3254  CG  GLU B2031     -23.991  90.560  69.084  1.00  0.00           C  
ATOM   3255  CD  GLU B2031     -24.640  90.157  67.769  1.00  0.00           C  
ATOM   3256  OE1 GLU B2031     -25.843  89.817  67.783  1.00  0.00           O  
ATOM   3257  OE2 GLU B2031     -23.950  90.177  66.723  1.00  0.00           O  
ATOM   3258  N   ALA B2032     -20.413  93.247  69.216  1.00  0.00           N  
ATOM   3259  CA  ALA B2032     -19.119  93.814  68.846  1.00  0.00           C  
ATOM   3260  C   ALA B2032     -18.226  94.218  70.028  1.00  0.00           C  
ATOM   3261  O   ALA B2032     -16.999  94.214  69.912  1.00  0.00           O  
ATOM   3262  CB  ALA B2032     -19.328  95.008  67.919  1.00  0.00           C  
ATOM   3263  N   VAL B2033     -18.828  94.573  71.157  1.00  0.00           N  
ATOM   3264  CA  VAL B2033     -18.043  94.974  72.319  1.00  0.00           C  
ATOM   3265  C   VAL B2033     -17.593  93.764  73.128  1.00  0.00           C  
ATOM   3266  O   VAL B2033     -17.183  93.887  74.288  1.00  0.00           O  
ATOM   3267  CB  VAL B2033     -18.835  95.943  73.239  1.00  0.00           C  
ATOM   3268  CG1 VAL B2033     -19.347  97.118  72.421  1.00  0.00           C  
ATOM   3269  CG2 VAL B2033     -19.982  95.214  73.927  1.00  0.00           C  
ATOM   3270  N   GLN B2034     -17.685  92.594  72.507  1.00  0.00           N  
ATOM   3271  CA  GLN B2034     -17.269  91.346  73.144  1.00  0.00           C  
ATOM   3272  C   GLN B2034     -16.028  90.925  72.384  1.00  0.00           C  
ATOM   3273  O   GLN B2034     -15.210  90.151  72.876  1.00  0.00           O  
ATOM   3274  CB  GLN B2034     -18.332  90.259  72.970  1.00  0.00           C  
ATOM   3275  CG  GLN B2034     -19.729  90.671  73.364  1.00  0.00           C  
ATOM   3276  CD  GLN B2034     -19.838  91.001  74.832  1.00  0.00           C  
ATOM   3277  OE1 GLN B2034     -19.459  90.199  75.687  1.00  0.00           O  
ATOM   3278  NE2 GLN B2034     -20.364  92.184  75.139  1.00  0.00           N  
ATOM   3279  N   GLU B2036     -15.921  91.459  71.170  1.00  0.00           N  
ATOM   3280  CA  GLU B2036     -14.822  91.174  70.265  1.00  0.00           C  
ATOM   3281  C   GLU B2036     -13.764  92.267  70.283  1.00  0.00           C  
ATOM   3282  O   GLU B2036     -12.569  91.979  70.235  1.00  0.00           O  
ATOM   3283  CB  GLU B2036     -15.362  91.015  68.844  1.00  0.00           C  
ATOM   3284  CG  GLU B2036     -16.342  89.864  68.682  1.00  0.00           C  
ATOM   3285  CD  GLU B2036     -15.666  88.508  68.797  1.00  0.00           C  
ATOM   3286  OE1 GLU B2036     -14.772  88.220  67.967  1.00  0.00           O  
ATOM   3287  OE2 GLU B2036     -16.026  87.733  69.714  1.00  0.00           O  
ATOM   3288  N   GLY B2037     -14.201  93.519  70.338  1.00  0.00           N  
ATOM   3289  CA  GLY B2037     -13.254  94.619  70.357  1.00  0.00           C  
ATOM   3290  C   GLY B2037     -13.890  95.994  70.271  1.00  0.00           C  
ATOM   3291  O   GLY B2037     -14.661  96.393  71.141  1.00  0.00           O  
ATOM   3292  N   PHE B2038     -13.557  96.720  69.214  1.00  0.00           N  
ATOM   3293  CA  PHE B2038     -14.085  98.059  69.001  1.00  0.00           C  
ATOM   3294  C   PHE B2038     -15.484  98.066  68.396  1.00  0.00           C  
ATOM   3295  O   PHE B2038     -15.792  97.278  67.496  1.00  0.00           O  
ATOM   3296  CB  PHE B2038     -13.147  98.845  68.082  1.00  0.00           C  
ATOM   3297  CG  PHE B2038     -11.969  99.443  68.788  1.00  0.00           C  
ATOM   3298  CD1 PHE B2038     -10.761  99.613  68.122  1.00  0.00           C  
ATOM   3299  CD2 PHE B2038     -12.073  99.862  70.109  1.00  0.00           C  
ATOM   3300  CE1 PHE B2038      -9.671 100.190  68.758  1.00  0.00           C  
ATOM   3301  CE2 PHE B2038     -10.988 100.444  70.755  1.00  0.00           C  
ATOM   3302  CZ  PHE B2038      -9.783 100.608  70.077  1.00  0.00           C  
ATOM   3303  N   ALA B2039     -16.320  98.969  68.901  1.00  0.00           N  
ATOM   3304  CA  ALA B2039     -17.686  99.135  68.413  1.00  0.00           C  
ATOM   3305  C   ALA B2039     -17.826 100.588  67.960  1.00  0.00           C  
ATOM   3306  O   ALA B2039     -17.683 101.511  68.769  1.00  0.00           O  
ATOM   3307  CB  ALA B2039     -18.692  98.824  69.524  1.00  0.00           C  
ATOM   3308  N   LEU B2041     -18.076 100.790  66.670  1.00  0.00           N  
ATOM   3309  CA  LEU B2041     -18.238 102.137  66.121  1.00  0.00           C  
ATOM   3310  C   LEU B2041     -19.717 102.521  66.039  1.00  0.00           C  
ATOM   3311  O   LEU B2041     -20.345 102.409  64.984  1.00  0.00           O  
ATOM   3312  CB  LEU B2041     -17.602 102.214  64.735  1.00  0.00           C  
ATOM   3313  CG  LEU B2041     -16.093 102.454  64.696  1.00  0.00           C  
ATOM   3314  CD1 LEU B2041     -15.417 101.787  65.892  1.00  0.00           C  
ATOM   3315  CD2 LEU B2041     -15.545 101.936  63.363  1.00  0.00           C  
ATOM   3316  N   ALA B2042     -20.259 102.988  67.162  1.00  0.00           N  
ATOM   3317  CA  ALA B2042     -21.661 103.374  67.260  1.00  0.00           C  
ATOM   3318  C   ALA B2042     -21.881 104.883  67.335  1.00  0.00           C  
ATOM   3319  O   ALA B2042     -20.930 105.663  67.369  1.00  0.00           O  
ATOM   3320  CB  ALA B2042     -22.276 102.716  68.493  1.00  0.00           C  
ATOM   3321  N   PHE B2043     -23.155 105.273  67.381  1.00  0.00           N  
ATOM   3322  CA  PHE B2043     -23.565 106.672  67.500  1.00  0.00           C  
ATOM   3323  C   PHE B2043     -23.988 106.869  68.954  1.00  0.00           C  
ATOM   3324  O   PHE B2043     -24.360 105.909  69.629  1.00  0.00           O  
ATOM   3325  CB  PHE B2043     -24.771 106.957  66.599  1.00  0.00           C  
ATOM   3326  CG  PHE B2043     -24.420 107.292  65.175  1.00  0.00           C  
ATOM   3327  CD1 PHE B2043     -23.872 108.531  64.849  1.00  0.00           C  
ATOM   3328  CD2 PHE B2043     -24.689 106.388  64.146  1.00  0.00           C  
ATOM   3329  CE1 PHE B2043     -23.599 108.868  63.513  1.00  0.00           C  
ATOM   3330  CE2 PHE B2043     -24.419 106.716  62.811  1.00  0.00           C  
ATOM   3331  CZ  PHE B2043     -23.875 107.957  62.498  1.00  0.00           C  
ATOM   3332  N   HIS B2044     -23.931 108.101  69.442  1.00  0.00           N  
ATOM   3333  CA  HIS B2044     -24.353 108.357  70.812  1.00  0.00           C  
ATOM   3334  C   HIS B2044     -24.956 109.746  70.944  1.00  0.00           C  
ATOM   3335  O   HIS B2044     -24.586 110.672  70.221  1.00  0.00           O  
ATOM   3336  CB  HIS B2044     -23.179 108.189  71.783  1.00  0.00           C  
ATOM   3337  CG  HIS B2044     -23.592 108.114  73.223  1.00  0.00           C  
ATOM   3338  ND1 HIS B2044     -23.657 109.222  74.042  1.00  0.00           N  
ATOM   3339  CD2 HIS B2044     -23.980 107.063  73.986  1.00  0.00           C  
ATOM   3340  CE1 HIS B2044     -24.065 108.856  75.245  1.00  0.00           C  
ATOM   3341  NE2 HIS B2044     -24.268 107.551  75.237  1.00  0.00           N  
ATOM   3342  N   CYS B2045     -25.900 109.874  71.868  1.00  0.00           N  
ATOM   3343  CA  CYS B2045     -26.585 111.132  72.131  1.00  0.00           C  
ATOM   3344  C   CYS B2045     -25.692 112.182  72.792  1.00  0.00           C  
ATOM   3345  O   CYS B2045     -26.024 113.365  72.807  1.00  0.00           O  
ATOM   3346  CB  CYS B2045     -27.772 110.867  73.037  1.00  0.00           C  
ATOM   3347  SG  CYS B2045     -27.256 109.984  74.538  1.00  0.00           S  
ATOM   3348  N   GLY B2046     -24.565 111.749  73.346  1.00  0.00           N  
ATOM   3349  CA  GLY B2046     -23.667 112.684  74.004  1.00  0.00           C  
ATOM   3350  C   GLY B2046     -24.235 113.059  75.354  1.00  0.00           C  
ATOM   3351  O   GLY B2046     -24.078 114.181  75.827  1.00  0.00           O  
ATOM   3352  N   ASP B2047     -24.897 112.092  75.974  1.00  0.00           N  
ATOM   3353  CA  ASP B2047     -25.531 112.274  77.270  1.00  0.00           C  
ATOM   3354  C   ASP B2047     -24.880 111.359  78.295  1.00  0.00           C  
ATOM   3355  O   ASP B2047     -24.913 110.140  78.148  1.00  0.00           O  
ATOM   3356  CB  ASP B2047     -27.022 111.945  77.143  1.00  0.00           C  
ATOM   3357  CG  ASP B2047     -27.736 111.898  78.478  1.00  0.00           C  
ATOM   3358  OD1 ASP B2047     -28.903 111.451  78.497  1.00  0.00           O  
ATOM   3359  OD2 ASP B2047     -27.148 112.305  79.505  1.00  0.00           O  
ATOM   3360  N   LYS B2048     -24.298 111.955  79.333  1.00  0.00           N  
ATOM   3361  CA  LYS B2048     -23.632 111.197  80.392  1.00  0.00           C  
ATOM   3362  C   LYS B2048     -24.535 110.101  80.942  1.00  0.00           C  
ATOM   3363  O   LYS B2048     -24.102 108.961  81.110  1.00  0.00           O  
ATOM   3364  CB  LYS B2048     -23.204 112.127  81.535  1.00  0.00           C  
ATOM   3365  CG  LYS B2048     -22.253 113.250  81.123  1.00  0.00           C  
ATOM   3366  CD  LYS B2048     -21.856 114.116  82.314  1.00  0.00           C  
ATOM   3367  CE  LYS B2048     -20.961 115.276  81.893  1.00  0.00           C  
ATOM   3368  NZ  LYS B2048     -20.545 116.105  83.060  1.00  0.00           N  
ATOM   3369  N   ALA B2052     -25.787 110.451  81.220  1.00  0.00           N  
ATOM   3370  CA  ALA B2052     -26.754 109.494  81.744  1.00  0.00           C  
ATOM   3371  C   ALA B2052     -26.845 108.260  80.850  1.00  0.00           C  
ATOM   3372  O   ALA B2052     -26.918 107.132  81.347  1.00  0.00           O  
ATOM   3373  CB  ALA B2052     -28.120 110.150  81.865  1.00  0.00           C  
ATOM   3374  N   CYS B2053     -26.842 108.472  79.531  1.00  0.00           N  
ATOM   3375  CA  CYS B2053     -26.922 107.357  78.586  1.00  0.00           C  
ATOM   3376  C   CYS B2053     -25.608 106.596  78.614  1.00  0.00           C  
ATOM   3377  O   CYS B2053     -25.593 105.372  78.727  1.00  0.00           O  
ATOM   3378  CB  CYS B2053     -27.197 107.856  77.158  1.00  0.00           C  
ATOM   3379  SG  CYS B2053     -27.856 106.591  76.013  1.00  0.00           S  
ATOM   3380  N   GLU B2054     -24.507 107.335  78.518  1.00  0.00           N  
ATOM   3381  CA  GLU B2054     -23.179 106.745  78.543  1.00  0.00           C  
ATOM   3382  C   GLU B2054     -23.069 105.843  79.770  1.00  0.00           C  
ATOM   3383  O   GLU B2054     -22.713 104.667  79.659  1.00  0.00           O  
ATOM   3384  CB  GLU B2054     -22.117 107.843  78.608  1.00  0.00           C  
ATOM   3385  CG  GLU B2054     -20.849 107.519  77.833  1.00  0.00           C  
ATOM   3386  CD  GLU B2054     -19.764 108.579  77.973  1.00  0.00           C  
ATOM   3387  OE1 GLU B2054     -20.058 109.784  77.804  1.00  0.00           O  
ATOM   3388  OE2 GLU B2054     -18.606 108.198  78.243  1.00  0.00           O  
ATOM   3389  N   ARG B2055     -23.392 106.397  80.936  1.00  0.00           N  
ATOM   3390  CA  ARG B2055     -23.330 105.657  82.197  1.00  0.00           C  
ATOM   3391  C   ARG B2055     -24.155 104.366  82.159  1.00  0.00           C  
ATOM   3392  O   ARG B2055     -23.763 103.349  82.738  1.00  0.00           O  
ATOM   3393  CB  ARG B2055     -23.834 106.525  83.357  1.00  0.00           C  
ATOM   3394  CG  ARG B2055     -23.098 107.836  83.568  1.00  0.00           C  
ATOM   3395  CD  ARG B2055     -23.735 108.608  84.715  1.00  0.00           C  
ATOM   3396  NE  ARG B2055     -23.145 109.929  84.904  1.00  0.00           N  
ATOM   3397  CZ  ARG B2055     -23.529 110.787  85.844  1.00  0.00           C  
ATOM   3398  NH1 ARG B2055     -24.504 110.463  86.683  1.00  0.00           N  
ATOM   3399  NH2 ARG B2055     -22.940 111.970  85.945  1.00  0.00           N  
ATOM   3400  N   LEU B2056     -25.304 104.418  81.488  1.00  0.00           N  
ATOM   3401  CA  LEU B2056     -26.190 103.262  81.381  1.00  0.00           C  
ATOM   3402  C   LEU B2056     -25.574 102.154  80.529  1.00  0.00           C  
ATOM   3403  O   LEU B2056     -25.575 100.987  80.925  1.00  0.00           O  
ATOM   3404  CB  LEU B2056     -27.538 103.695  80.788  1.00  0.00           C  
ATOM   3405  CG  LEU B2056     -28.609 102.632  80.506  1.00  0.00           C  
ATOM   3406  CD1 LEU B2056     -29.006 101.906  81.786  1.00  0.00           C  
ATOM   3407  CD2 LEU B2056     -29.819 103.311  79.879  1.00  0.00           C  
ATOM   3408  N   ILE B2057     -25.047 102.524  79.363  1.00  0.00           N  
ATOM   3409  CA  ILE B2057     -24.427 101.562  78.453  1.00  0.00           C  
ATOM   3410  C   ILE B2057     -23.308 100.791  79.158  1.00  0.00           C  
ATOM   3411  O   ILE B2057     -23.027  99.639  78.824  1.00  0.00           O  
ATOM   3412  CB  ILE B2057     -23.851 102.271  77.203  1.00  0.00           C  
ATOM   3413  CG1 ILE B2057     -24.965 103.034  76.489  1.00  0.00           C  
ATOM   3414  CG2 ILE B2057     -23.229 101.254  76.249  1.00  0.00           C  
ATOM   3415  CD1 ILE B2057     -24.471 103.897  75.361  1.00  0.00           C  
ATOM   3416  N   GLN B2062     -22.678 101.438  80.136  1.00  0.00           N  
ATOM   3417  CA  GLN B2062     -21.599 100.822  80.907  1.00  0.00           C  
ATOM   3418  C   GLN B2062     -22.112  99.902  82.011  1.00  0.00           C  
ATOM   3419  O   GLN B2062     -21.499  98.878  82.306  1.00  0.00           O  
ATOM   3420  CB  GLN B2062     -20.704 101.895  81.521  1.00  0.00           C  
ATOM   3421  CG  GLN B2062     -19.923 101.408  82.726  1.00  0.00           C  
ATOM   3422  CD  GLN B2062     -18.646 102.181  82.943  1.00  0.00           C  
ATOM   3423  OE1 GLN B2062     -18.635 103.418  82.930  1.00  0.00           O  
ATOM   3424  NE2 GLN B2062     -17.553 101.455  83.148  1.00  0.00           N  
ATOM   3425  N   GLU B2063     -23.222 100.280  82.637  1.00  0.00           N  
ATOM   3426  CA  GLU B2063     -23.814  99.459  83.688  1.00  0.00           C  
ATOM   3427  C   GLU B2063     -24.356  98.205  83.009  1.00  0.00           C  
ATOM   3428  O   GLU B2063     -24.353  97.115  83.584  1.00  0.00           O  
ATOM   3429  CB  GLU B2063     -24.953 100.216  84.374  1.00  0.00           C  
ATOM   3430  CG  GLU B2063     -24.528 101.515  85.028  1.00  0.00           C  
ATOM   3431  CD  GLU B2063     -25.707 102.329  85.517  1.00  0.00           C  
ATOM   3432  OE1 GLU B2063     -26.513 101.792  86.306  1.00  0.00           O  
ATOM   3433  OE2 GLU B2063     -25.827 103.505  85.115  1.00  0.00           O  
ATOM   3434  N   GLU B2064     -24.804  98.376  81.767  1.00  0.00           N  
ATOM   3435  CA  GLU B2064     -25.357  97.287  80.973  1.00  0.00           C  
ATOM   3436  C   GLU B2064     -24.289  96.391  80.333  1.00  0.00           C  
ATOM   3437  O   GLU B2064     -24.059  95.273  80.792  1.00  0.00           O  
ATOM   3438  CB  GLU B2064     -26.285  97.856  79.888  1.00  0.00           C  
ATOM   3439  CG  GLU B2064     -27.563  98.505  80.432  1.00  0.00           C  
ATOM   3440  CD  GLU B2064     -28.424  99.152  79.349  1.00  0.00           C  
ATOM   3441  OE1 GLU B2064     -29.501  99.694  79.687  1.00  0.00           O  
ATOM   3442  OE2 GLU B2064     -28.028  99.125  78.162  1.00  0.00           O  
ATOM   3443  N   THR B2065     -23.631  96.887  79.286  1.00  0.00           N  
ATOM   3444  CA  THR B2065     -22.612  96.110  78.578  1.00  0.00           C  
ATOM   3445  C   THR B2065     -21.191  96.275  79.106  1.00  0.00           C  
ATOM   3446  O   THR B2065     -20.269  95.633  78.605  1.00  0.00           O  
ATOM   3447  CB  THR B2065     -22.580  96.467  77.076  1.00  0.00           C  
ATOM   3448  OG1 THR B2065     -22.087  97.804  76.910  1.00  0.00           O  
ATOM   3449  CG2 THR B2065     -23.974  96.371  76.474  1.00  0.00           C  
ATOM   3450  N   THR B2075     -21.023  97.134  80.108  1.00  0.00           N  
ATOM   3451  CA  THR B2075     -19.719  97.431  80.718  1.00  0.00           C  
ATOM   3452  C   THR B2075     -18.797  98.173  79.750  1.00  0.00           C  
ATOM   3453  O   THR B2075     -17.765  98.713  80.155  1.00  0.00           O  
ATOM   3454  CB  THR B2075     -18.979  96.156  81.226  1.00  0.00           C  
ATOM   3455  OG1 THR B2075     -18.432  95.436  80.115  1.00  0.00           O  
ATOM   3456  CG2 THR B2075     -19.927  95.252  81.996  1.00  0.00           C  
ATOM   3457  N   ALA B2076     -19.171  98.202  78.473  1.00  0.00           N  
ATOM   3458  CA  ALA B2076     -18.376  98.892  77.467  1.00  0.00           C  
ATOM   3459  C   ALA B2076     -18.379 100.376  77.790  1.00  0.00           C  
ATOM   3460  O   ALA B2076     -19.271 100.858  78.481  1.00  0.00           O  
ATOM   3461  CB  ALA B2076     -18.958  98.655  76.084  1.00  0.00           C  
ATOM   3462  N   THR B2077     -17.383 101.101  77.292  1.00  0.00           N  
ATOM   3463  CA  THR B2077     -17.287 102.533  77.561  1.00  0.00           C  
ATOM   3464  C   THR B2077     -16.858 103.323  76.331  1.00  0.00           C  
ATOM   3465  O   THR B2077     -16.576 102.754  75.274  1.00  0.00           O  
ATOM   3466  CB  THR B2077     -16.270 102.826  78.695  1.00  0.00           C  
ATOM   3467  OG1 THR B2077     -14.946 102.512  78.245  1.00  0.00           O  
ATOM   3468  CG2 THR B2077     -16.582 101.986  79.930  1.00  0.00           C  
ATOM   3469  N   THR B2078     -16.813 104.642  76.479  1.00  0.00           N  
ATOM   3470  CA  THR B2078     -16.405 105.494  75.383  1.00  0.00           C  
ATOM   3471  C   THR B2078     -14.887 105.557  75.372  1.00  0.00           C  
ATOM   3472  O   THR B2078     -14.261 105.848  76.389  1.00  0.00           O  
ATOM   3473  CB  THR B2078     -17.011 106.904  75.528  1.00  0.00           C  
ATOM   3474  OG1 THR B2078     -18.098 107.033  74.604  1.00  0.00           O  
ATOM   3475  CG2 THR B2078     -15.964 107.996  75.262  1.00  0.00           C  
ATOM   3476  N   ARG B2079     -14.290 105.257  74.227  1.00  0.00           N  
ATOM   3477  CA  ARG B2079     -12.844 105.293  74.132  1.00  0.00           C  
ATOM   3478  C   ARG B2079     -12.451 106.657  73.629  1.00  0.00           C  
ATOM   3479  O   ARG B2079     -11.578 107.307  74.202  1.00  0.00           O  
ATOM   3480  CB  ARG B2079     -12.338 104.193  73.199  1.00  0.00           C  
ATOM   3481  CG  ARG B2079     -12.713 102.784  73.662  1.00  0.00           C  
ATOM   3482  CD  ARG B2079     -12.607 102.666  75.175  1.00  0.00           C  
ATOM   3483  NE  ARG B2079     -11.353 103.237  75.656  1.00  0.00           N  
ATOM   3484  CZ  ARG B2079     -11.089 103.512  76.930  1.00  0.00           C  
ATOM   3485  NH1 ARG B2079     -11.992 103.270  77.874  1.00  0.00           N  
ATOM   3486  NH2 ARG B2079      -9.917 104.044  77.255  1.00  0.00           N  
ATOM   3487  N   CYS B2080     -13.106 107.101  72.565  1.00  0.00           N  
ATOM   3488  CA  CYS B2080     -12.826 108.423  72.027  1.00  0.00           C  
ATOM   3489  C   CYS B2080     -13.668 108.736  70.803  1.00  0.00           C  
ATOM   3490  O   CYS B2080     -14.276 107.846  70.196  1.00  0.00           O  
ATOM   3491  CB  CYS B2080     -11.347 108.560  71.653  1.00  0.00           C  
ATOM   3492  SG  CYS B2080     -10.897 107.785  70.095  1.00  0.00           S  
ATOM   3493  N   VAL B2081     -13.706 110.020  70.462  1.00  0.00           N  
ATOM   3494  CA  VAL B2081     -14.424 110.484  69.289  1.00  0.00           C  
ATOM   3495  C   VAL B2081     -13.286 110.755  68.327  1.00  0.00           C  
ATOM   3496  O   VAL B2081     -12.739 111.858  68.281  1.00  0.00           O  
ATOM   3497  CB  VAL B2081     -15.221 111.779  69.581  1.00  0.00           C  
ATOM   3498  CG1 VAL B2081     -15.965 112.226  68.335  1.00  0.00           C  
ATOM   3499  CG2 VAL B2081     -16.191 111.538  70.742  1.00  0.00           C  
ATOM   3500  N   PRO B2082     -12.890 109.721  67.571  1.00  0.00           N  
ATOM   3501  CA  PRO B2082     -11.801 109.787  66.593  1.00  0.00           C  
ATOM   3502  C   PRO B2082     -11.796 111.063  65.776  1.00  0.00           C  
ATOM   3503  O   PRO B2082     -12.843 111.554  65.374  1.00  0.00           O  
ATOM   3504  CB  PRO B2082     -12.006 108.527  65.748  1.00  0.00           C  
ATOM   3505  CG  PRO B2082     -13.442 108.159  65.991  1.00  0.00           C  
ATOM   3506  CD  PRO B2082     -13.638 108.463  67.432  1.00  0.00           C  
ATOM   3507  N   PHE B2083     -10.609 111.600  65.543  1.00  0.00           N  
ATOM   3508  CA  PHE B2083     -10.458 112.833  64.790  1.00  0.00           C  
ATOM   3509  C   PHE B2083     -10.698 112.669  63.289  1.00  0.00           C  
ATOM   3510  O   PHE B2083     -11.511 113.389  62.711  1.00  0.00           O  
ATOM   3511  CB  PHE B2083      -9.062 113.416  65.040  1.00  0.00           C  
ATOM   3512  CG  PHE B2083      -8.802 113.785  66.482  1.00  0.00           C  
ATOM   3513  CD1 PHE B2083      -7.499 113.953  66.943  1.00  0.00           C  
ATOM   3514  CD2 PHE B2083      -9.854 113.980  67.373  1.00  0.00           C  
ATOM   3515  CE1 PHE B2083      -7.247 114.314  68.262  1.00  0.00           C  
ATOM   3516  CE2 PHE B2083      -9.608 114.343  68.700  1.00  0.00           C  
ATOM   3517  CZ  PHE B2083      -8.300 114.507  69.142  1.00  0.00           C  
ATOM   3518  N   GLU B2084      -9.999 111.731  62.657  1.00  0.00           N  
ATOM   3519  CA  GLU B2084     -10.158 111.516  61.221  1.00  0.00           C  
ATOM   3520  C   GLU B2084     -11.355 110.627  60.887  1.00  0.00           C  
ATOM   3521  O   GLU B2084     -11.511 110.189  59.742  1.00  0.00           O  
ATOM   3522  CB  GLU B2084      -8.889 110.901  60.620  1.00  0.00           C  
ATOM   3523  CG  GLU B2084      -8.131 111.824  59.685  1.00  0.00           C  
ATOM   3524  CD  GLU B2084      -7.301 112.853  60.424  1.00  0.00           C  
ATOM   3525  OE1 GLU B2084      -6.913 113.864  59.799  1.00  0.00           O  
ATOM   3526  OE2 GLU B2084      -7.026 112.644  61.625  1.00  0.00           O  
ATOM   3527  N   ALA B2090     -12.197 110.363  61.885  1.00  0.00           N  
ATOM   3528  CA  ALA B2090     -13.391 109.538  61.697  1.00  0.00           C  
ATOM   3529  C   ALA B2090     -14.358 110.196  60.709  1.00  0.00           C  
ATOM   3530  O   ALA B2090     -14.581 111.409  60.763  1.00  0.00           O  
ATOM   3531  CB  ALA B2090     -14.088 109.316  63.033  1.00  0.00           C  
ATOM   3532  N   GLU B2092     -14.939 109.387  59.824  1.00  0.00           N  
ATOM   3533  CA  GLU B2092     -15.872 109.876  58.808  1.00  0.00           C  
ATOM   3534  C   GLU B2092     -17.116 110.527  59.403  1.00  0.00           C  
ATOM   3535  O   GLU B2092     -17.665 110.049  60.402  1.00  0.00           O  
ATOM   3536  CB  GLU B2092     -16.302 108.735  57.879  1.00  0.00           C  
ATOM   3537  CG  GLU B2092     -17.095 109.202  56.668  1.00  0.00           C  
ATOM   3538  CD  GLU B2092     -17.475 108.067  55.740  1.00  0.00           C  
ATOM   3539  OE1 GLU B2092     -18.073 108.342  54.678  1.00  0.00           O  
ATOM   3540  OE2 GLU B2092     -17.178 106.900  56.072  1.00  0.00           O  
ATOM   3541  N   PRO B2093     -17.577 111.636  58.790  1.00  0.00           N  
ATOM   3542  CA  PRO B2093     -18.760 112.387  59.225  1.00  0.00           C  
ATOM   3543  C   PRO B2093     -20.038 111.579  59.024  1.00  0.00           C  
ATOM   3544  O   PRO B2093     -20.339 111.133  57.914  1.00  0.00           O  
ATOM   3545  CB  PRO B2093     -18.729 113.625  58.334  1.00  0.00           C  
ATOM   3546  CG  PRO B2093     -17.283 113.790  58.030  1.00  0.00           C  
ATOM   3547  CD  PRO B2093     -16.871 112.375  57.733  1.00  0.00           C  
ATOM   3548  N   GLU B2094     -20.777 111.396  60.110  1.00  0.00           N  
ATOM   3549  CA  GLU B2094     -22.027 110.645  60.097  1.00  0.00           C  
ATOM   3550  C   GLU B2094     -23.010 111.280  61.076  1.00  0.00           C  
ATOM   3551  O   GLU B2094     -22.615 111.833  62.103  1.00  0.00           O  
ATOM   3552  CB  GLU B2094     -21.790 109.187  60.518  1.00  0.00           C  
ATOM   3553  CG  GLU B2094     -21.405 108.213  59.410  1.00  0.00           C  
ATOM   3554  CD  GLU B2094     -21.182 106.787  59.928  1.00  0.00           C  
ATOM   3555  OE1 GLU B2094     -20.185 106.558  60.653  1.00  0.00           O  
ATOM   3556  OE2 GLU B2094     -22.004 105.894  59.617  1.00  0.00           O  
ATOM   3557  N   GLU B2095     -24.292 111.194  60.754  1.00  0.00           N  
ATOM   3558  CA  GLU B2095     -25.336 111.736  61.612  1.00  0.00           C  
ATOM   3559  C   GLU B2095     -26.385 110.638  61.695  1.00  0.00           C  
ATOM   3560  O   GLU B2095     -26.782 110.071  60.678  1.00  0.00           O  
ATOM   3561  CB  GLU B2095     -25.935 112.997  60.986  1.00  0.00           C  
ATOM   3562  CG  GLU B2095     -26.300 114.093  61.969  1.00  0.00           C  
ATOM   3563  CD  GLU B2095     -25.088 114.692  62.650  1.00  0.00           C  
ATOM   3564  OE1 GLU B2095     -24.569 114.066  63.598  1.00  0.00           O  
ATOM   3565  OE2 GLU B2095     -24.649 115.785  62.231  1.00  0.00           O  
ATOM   3566  N   GLY B2096     -26.820 110.323  62.905  1.00  0.00           N  
ATOM   3567  CA  GLY B2096     -27.808 109.277  63.067  1.00  0.00           C  
ATOM   3568  C   GLY B2096     -28.539 109.402  64.383  1.00  0.00           C  
ATOM   3569  O   GLY B2096     -28.913 110.500  64.798  1.00  0.00           O  
ATOM   3570  N   PHE B2097     -28.748 108.272  65.044  1.00  0.00           N  
ATOM   3571  CA  PHE B2097     -29.442 108.269  66.321  1.00  0.00           C  
ATOM   3572  C   PHE B2097     -28.698 107.393  67.311  1.00  0.00           C  
ATOM   3573  O   PHE B2097     -28.140 106.353  66.949  1.00  0.00           O  
ATOM   3574  CB  PHE B2097     -30.882 107.781  66.135  1.00  0.00           C  
ATOM   3575  CG  PHE B2097     -31.736 108.721  65.324  1.00  0.00           C  
ATOM   3576  CD1 PHE B2097     -32.188 109.922  65.869  1.00  0.00           C  
ATOM   3577  CD2 PHE B2097     -32.042 108.433  63.995  1.00  0.00           C  
ATOM   3578  CE1 PHE B2097     -32.927 110.826  65.102  1.00  0.00           C  
ATOM   3579  CE2 PHE B2097     -32.778 109.329  63.219  1.00  0.00           C  
ATOM   3580  CZ  PHE B2097     -33.222 110.529  63.774  1.00  0.00           C  
ATOM   3581  N   CYS B2098     -28.685 107.823  68.567  1.00  0.00           N  
ATOM   3582  CA  CYS B2098     -27.991 107.088  69.604  1.00  0.00           C  
ATOM   3583  C   CYS B2098     -28.417 105.626  69.712  1.00  0.00           C  
ATOM   3584  O   CYS B2098     -29.579 105.306  69.961  1.00  0.00           O  
ATOM   3585  CB  CYS B2098     -28.166 107.781  70.945  1.00  0.00           C  
ATOM   3586  SG  CYS B2098     -27.300 106.893  72.274  1.00  0.00           S  
ATOM   3587  N   VAL B2100     -27.439 104.750  69.529  1.00  0.00           N  
ATOM   3588  CA  VAL B2100     -27.634 103.311  69.573  1.00  0.00           C  
ATOM   3589  C   VAL B2100     -28.438 102.773  70.760  1.00  0.00           C  
ATOM   3590  O   VAL B2100     -29.088 101.735  70.634  1.00  0.00           O  
ATOM   3591  CB  VAL B2100     -26.257 102.584  69.521  1.00  0.00           C  
ATOM   3592  CG1 VAL B2100     -25.357 103.091  70.642  1.00  0.00           C  
ATOM   3593  CG2 VAL B2100     -26.446 101.076  69.627  1.00  0.00           C  
ATOM   3594  N   ARG B2101     -28.422 103.454  71.905  1.00  0.00           N  
ATOM   3595  CA  ARG B2101     -29.166 102.919  73.044  1.00  0.00           C  
ATOM   3596  C   ARG B2101     -30.425 103.658  73.461  1.00  0.00           C  
ATOM   3597  O   ARG B2101     -31.325 103.060  74.057  1.00  0.00           O  
ATOM   3598  CB  ARG B2101     -28.269 102.775  74.271  1.00  0.00           C  
ATOM   3599  CG  ARG B2101     -28.802 101.720  75.229  1.00  0.00           C  
ATOM   3600  CD  ARG B2101     -28.790 102.175  76.673  1.00  0.00           C  
ATOM   3601  NE  ARG B2101     -29.576 101.271  77.505  1.00  0.00           N  
ATOM   3602  CZ  ARG B2101     -30.865 101.010  77.308  1.00  0.00           C  
ATOM   3603  NH1 ARG B2101     -31.516 101.587  76.307  1.00  0.00           N  
ATOM   3604  NH2 ARG B2101     -31.504 100.169  78.109  1.00  0.00           N  
ATOM   3605  N   CYS B2102     -30.499 104.952  73.170  1.00  0.00           N  
ATOM   3606  CA  CYS B2102     -31.689 105.702  73.540  1.00  0.00           C  
ATOM   3607  C   CYS B2102     -32.423 106.258  72.306  1.00  0.00           C  
ATOM   3608  O   CYS B2102     -33.595 106.637  72.385  1.00  0.00           O  
ATOM   3609  CB  CYS B2102     -31.324 106.815  74.537  1.00  0.00           C  
ATOM   3610  SG  CYS B2102     -30.570 108.320  73.848  1.00  0.00           S  
ATOM   3611  N   GLY B2103     -31.736 106.289  71.166  1.00  0.00           N  
ATOM   3612  CA  GLY B2103     -32.351 106.765  69.938  1.00  0.00           C  
ATOM   3613  C   GLY B2103     -32.346 108.257  69.665  1.00  0.00           C  
ATOM   3614  O   GLY B2103     -32.635 108.677  68.545  1.00  0.00           O  
ATOM   3615  N   ARG B2104     -32.031 109.067  70.668  1.00  0.00           N  
ATOM   3616  CA  ARG B2104     -32.012 110.511  70.470  1.00  0.00           C  
ATOM   3617  C   ARG B2104     -30.929 110.896  69.469  1.00  0.00           C  
ATOM   3618  O   ARG B2104     -29.891 110.242  69.393  1.00  0.00           O  
ATOM   3619  CB  ARG B2104     -31.798 111.231  71.804  1.00  0.00           C  
ATOM   3620  CG  ARG B2104     -33.030 111.217  72.696  1.00  0.00           C  
ATOM   3621  CD  ARG B2104     -32.772 111.936  74.002  1.00  0.00           C  
ATOM   3622  NE  ARG B2104     -31.691 111.305  74.749  1.00  0.00           N  
ATOM   3623  CZ  ARG B2104     -31.240 111.737  75.920  1.00  0.00           C  
ATOM   3624  NH1 ARG B2104     -31.774 112.809  76.488  1.00  0.00           N  
ATOM   3625  NH2 ARG B2104     -30.251 111.093  76.521  1.00  0.00           N  
ATOM   3626  N   PRO B2105     -31.162 111.968  68.690  1.00  0.00           N  
ATOM   3627  CA  PRO B2105     -30.237 112.474  67.672  1.00  0.00           C  
ATOM   3628  C   PRO B2105     -28.755 112.276  67.998  1.00  0.00           C  
ATOM   3629  O   PRO B2105     -28.304 112.538  69.116  1.00  0.00           O  
ATOM   3630  CB  PRO B2105     -30.631 113.944  67.564  1.00  0.00           C  
ATOM   3631  CG  PRO B2105     -32.105 113.875  67.718  1.00  0.00           C  
ATOM   3632  CD  PRO B2105     -32.268 112.922  68.892  1.00  0.00           C  
ATOM   3633  N   SER B2106     -28.005 111.812  67.000  1.00  0.00           N  
ATOM   3634  CA  SER B2106     -26.580 111.546  67.151  1.00  0.00           C  
ATOM   3635  C   SER B2106     -25.785 112.781  67.536  1.00  0.00           C  
ATOM   3636  O   SER B2106     -26.022 113.876  67.023  1.00  0.00           O  
ATOM   3637  CB  SER B2106     -26.001 110.981  65.849  1.00  0.00           C  
ATOM   3638  OG  SER B2106     -25.894 111.989  64.854  1.00  0.00           O  
ATOM   3639  N   ALA B2107     -24.829 112.587  68.438  1.00  0.00           N  
ATOM   3640  CA  ALA B2107     -23.961 113.660  68.886  1.00  0.00           C  
ATOM   3641  C   ALA B2107     -22.601 113.460  68.231  1.00  0.00           C  
ATOM   3642  O   ALA B2107     -22.329 112.396  67.676  1.00  0.00           O  
ATOM   3643  CB  ALA B2107     -23.824 113.619  70.397  1.00  0.00           C  
ATOM   3644  N   TYR B2108     -21.761 114.489  68.291  1.00  0.00           N  
ATOM   3645  CA  TYR B2108     -20.404 114.455  67.735  1.00  0.00           C  
ATOM   3646  C   TYR B2108     -20.308 114.416  66.219  1.00  0.00           C  
ATOM   3647  O   TYR B2108     -19.204 114.459  65.678  1.00  0.00           O  
ATOM   3648  CB  TYR B2108     -19.618 113.270  68.302  1.00  0.00           C  
ATOM   3649  CG  TYR B2108     -19.769 113.108  69.795  1.00  0.00           C  
ATOM   3650  CD1 TYR B2108     -20.498 112.043  70.325  1.00  0.00           C  
ATOM   3651  CD2 TYR B2108     -19.206 114.032  70.679  1.00  0.00           C  
ATOM   3652  CE1 TYR B2108     -20.665 111.899  71.695  1.00  0.00           C  
ATOM   3653  CE2 TYR B2108     -19.366 113.900  72.053  1.00  0.00           C  
ATOM   3654  CZ  TYR B2108     -20.098 112.829  72.556  1.00  0.00           C  
ATOM   3655  OH  TYR B2108     -20.257 112.685  73.917  1.00  0.00           O  
ATOM   3656  N   GLY B2109     -21.447 114.324  65.536  1.00  0.00           N  
ATOM   3657  CA  GLY B2109     -21.437 114.287  64.082  1.00  0.00           C  
ATOM   3658  C   GLY B2109     -20.487 113.258  63.493  1.00  0.00           C  
ATOM   3659  O   GLY B2109     -19.849 113.489  62.460  1.00  0.00           O  
ATOM   3660  N   LYS B2110     -20.392 112.115  64.162  1.00  0.00           N  
ATOM   3661  CA  LYS B2110     -19.532 111.022  63.729  1.00  0.00           C  
ATOM   3662  C   LYS B2110     -19.650 109.930  64.779  1.00  0.00           C  
ATOM   3663  O   LYS B2110     -20.001 110.201  65.932  1.00  0.00           O  
ATOM   3664  CB  LYS B2110     -18.072 111.474  63.626  1.00  0.00           C  
ATOM   3665  CG  LYS B2110     -17.386 111.680  64.981  1.00  0.00           C  
ATOM   3666  CD  LYS B2110     -15.904 112.013  64.836  1.00  0.00           C  
ATOM   3667  CE  LYS B2110     -15.691 113.349  64.147  1.00  0.00           C  
ATOM   3668  NZ  LYS B2110     -14.253 113.719  64.070  1.00  0.00           N  
ATOM   3669  N   ARG B2111     -19.360 108.695  64.386  1.00  0.00           N  
ATOM   3670  CA  ARG B2111     -19.450 107.587  65.322  1.00  0.00           C  
ATOM   3671  C   ARG B2111     -18.360 107.618  66.385  1.00  0.00           C  
ATOM   3672  O   ARG B2111     -17.192 107.915  66.122  1.00  0.00           O  
ATOM   3673  CB  ARG B2111     -19.398 106.251  64.586  1.00  0.00           C  
ATOM   3674  CG  ARG B2111     -20.690 105.842  63.916  1.00  0.00           C  
ATOM   3675  CD  ARG B2111     -20.387 104.713  62.952  1.00  0.00           C  
ATOM   3676  NE  ARG B2111     -21.541 104.288  62.168  1.00  0.00           N  
ATOM   3677  CZ  ARG B2111     -22.541 103.558  62.645  1.00  0.00           C  
ATOM   3678  NH1 ARG B2111     -22.537 103.166  63.910  1.00  0.00           N  
ATOM   3679  NH2 ARG B2111     -23.536 103.206  61.849  1.00  0.00           N  
ATOM   3680  N   VAL B2112     -18.776 107.294  67.599  1.00  0.00           N  
ATOM   3681  CA  VAL B2112     -17.901 107.254  68.752  1.00  0.00           C  
ATOM   3682  C   VAL B2112     -17.341 105.848  68.907  1.00  0.00           C  
ATOM   3683  O   VAL B2112     -18.067 104.857  68.746  1.00  0.00           O  
ATOM   3684  CB  VAL B2112     -18.676 107.609  70.034  1.00  0.00           C  
ATOM   3685  CG1 VAL B2112     -17.795 107.395  71.269  1.00  0.00           C  
ATOM   3686  CG2 VAL B2112     -19.152 109.040  69.960  1.00  0.00           C  
ATOM   3687  N   VAL B2113     -16.050 105.763  69.216  1.00  0.00           N  
ATOM   3688  CA  VAL B2113     -15.412 104.471  69.411  1.00  0.00           C  
ATOM   3689  C   VAL B2113     -15.738 103.975  70.818  1.00  0.00           C  
ATOM   3690  O   VAL B2113     -15.449 104.653  71.807  1.00  0.00           O  
ATOM   3691  CB  VAL B2113     -13.878 104.568  69.255  1.00  0.00           C  
ATOM   3692  CG1 VAL B2113     -13.247 103.215  69.557  1.00  0.00           C  
ATOM   3693  CG2 VAL B2113     -13.515 105.017  67.837  1.00  0.00           C  
ATOM   3694  N   PHE B2114     -16.375 102.809  70.893  1.00  0.00           N  
ATOM   3695  CA  PHE B2114     -16.735 102.189  72.170  1.00  0.00           C  
ATOM   3696  C   PHE B2114     -15.933 100.902  72.322  1.00  0.00           C  
ATOM   3697  O   PHE B2114     -15.429 100.358  71.333  1.00  0.00           O  
ATOM   3698  CB  PHE B2114     -18.221 101.814  72.220  1.00  0.00           C  
ATOM   3699  CG  PHE B2114     -19.149 102.972  72.436  1.00  0.00           C  
ATOM   3700  CD1 PHE B2114     -19.428 103.866  71.403  1.00  0.00           C  
ATOM   3701  CD2 PHE B2114     -19.777 103.146  73.672  1.00  0.00           C  
ATOM   3702  CE1 PHE B2114     -20.328 104.918  71.595  1.00  0.00           C  
ATOM   3703  CE2 PHE B2114     -20.677 104.191  73.879  1.00  0.00           C  
ATOM   3704  CZ  PHE B2114     -20.956 105.082  72.838  1.00  0.00           C  
ATOM   3705  N   ALA B2115     -15.838 100.409  73.554  1.00  0.00           N  
ATOM   3706  CA  ALA B2115     -15.108  99.180  73.832  1.00  0.00           C  
ATOM   3707  C   ALA B2115     -14.998  98.932  75.323  1.00  0.00           C  
ATOM   3708  O   ALA B2115     -15.144  99.860  76.122  1.00  0.00           O  
ATOM   3709  CB  ALA B2115     -13.708  99.257  73.230  1.00  0.00           C  
ATOM   3710  N   LYS B2116     -14.777  97.674  75.699  1.00  0.00           N  
ATOM   3711  CA  LYS B2116     -14.570  97.346  77.106  1.00  0.00           C  
ATOM   3712  C   LYS B2116     -13.097  97.708  77.236  1.00  0.00           C  
ATOM   3713  O   LYS B2116     -12.276  97.268  76.428  1.00  0.00           O  
ATOM   3714  CB  LYS B2116     -14.753  95.852  77.377  1.00  0.00           C  
ATOM   3715  CG  LYS B2116     -16.174  95.343  77.234  1.00  0.00           C  
ATOM   3716  CD  LYS B2116     -16.236  93.883  77.645  1.00  0.00           C  
ATOM   3717  CE  LYS B2116     -17.578  93.253  77.320  1.00  0.00           C  
ATOM   3718  NZ  LYS B2116     -17.564  91.788  77.605  1.00  0.00           N  
ATOM   3719  N   ALA B2117     -12.750  98.521  78.224  1.00  0.00           N  
ATOM   3720  CA  ALA B2117     -11.363  98.925  78.347  1.00  0.00           C  
ATOM   3721  C   ALA B2117     -10.696  98.515  79.642  1.00  0.00           C  
ATOM   3722  O   ALA B2117     -11.347  98.082  80.597  1.00  0.00           O  
ATOM   3723  CB  ALA B2117     -11.254 100.428  78.157  1.00  0.00           C  
ATOM   3724  N   TYR B2118      -9.374  98.645  79.646  1.00  0.00           N  
ATOM   3725  CA  TYR B2118      -8.557  98.322  80.803  1.00  0.00           C  
ATOM   3726  C   TYR B2118      -8.504  99.540  81.721  1.00  0.00           C  
ATOM   3727  O   TYR B2118      -8.298  99.353  82.939  1.00  0.00           O  
ATOM   3728  CB  TYR B2118      -7.148  97.936  80.349  1.00  0.00           C  
ATOM   3729  CG  TYR B2118      -6.972  96.467  80.047  1.00  0.00           C  
ATOM   3730  CD1 TYR B2118      -6.856  95.538  81.077  1.00  0.00           C  
ATOM   3731  CD2 TYR B2118      -6.917  96.003  78.731  1.00  0.00           C  
ATOM   3732  CE1 TYR B2118      -6.689  94.183  80.809  1.00  0.00           C  
ATOM   3733  CE2 TYR B2118      -6.750  94.645  78.450  1.00  0.00           C  
ATOM   3734  CZ  TYR B2118      -6.635  93.746  79.495  1.00  0.00           C  
ATOM   3735  OH  TYR B2118      -6.451  92.413  79.238  1.00  0.00           O  
ATOM   3736  OXT TYR B2118      -8.660 100.667  81.204  1.00  0.00           O  
HETATM 3737  PG  ATP B1478      -7.431 105.076  83.726  1.00  0.00           P  
HETATM 3738  O1G ATP B1478      -6.328 104.282  84.386  1.00  0.00           O  
HETATM 3739  O2G ATP B1478      -8.505 105.621  84.640  1.00  0.00           O  
HETATM 3740  O3G ATP B1478      -7.879 104.602  82.361  1.00  0.00           O  
HETATM 3741  PB  ATP B1478      -6.440 107.838  84.085  1.00  0.00           P  
HETATM 3742  O1B ATP B1478      -5.919 107.566  85.479  1.00  0.00           O  
HETATM 3743  O2B ATP B1478      -7.709 108.640  83.903  1.00  0.00           O  
HETATM 3744  O3B ATP B1478      -6.633 106.422  83.337  1.00  0.00           O  
HETATM 3745  PA  ATP B1478      -4.554 109.986  83.315  1.00  0.00           P  
HETATM 3746  O1A ATP B1478      -4.978 110.651  84.601  1.00  0.00           O  
HETATM 3747  O2A ATP B1478      -4.743 110.705  82.001  1.00  0.00           O  
HETATM 3748  O3A ATP B1478      -5.273 108.546  83.222  1.00  0.00           O  
HETATM 3749  O5' ATP B1478      -3.022 109.576  83.448  1.00  0.00           O  
HETATM 3750  C5' ATP B1478      -2.122 109.709  82.349  1.00  0.00           C  
HETATM 3751  C4' ATP B1478      -1.618 108.349  81.916  1.00  0.00           C  
HETATM 3752  O4' ATP B1478      -1.211 107.600  83.090  1.00  0.00           O  
HETATM 3753  C3' ATP B1478      -2.644 107.441  81.260  1.00  0.00           C  
HETATM 3754  O3' ATP B1478      -2.739 107.740  79.871  1.00  0.00           O  
HETATM 3755  C2' ATP B1478      -2.042 106.055  81.477  1.00  0.00           C  
HETATM 3756  O2' ATP B1478      -1.057 105.751  80.505  1.00  0.00           O  
HETATM 3757  C1' ATP B1478      -1.377 106.212  82.847  1.00  0.00           C  
HETATM 3758  N9  ATP B1478      -2.081 105.614  83.991  1.00  0.00           N  
HETATM 3759  C8  ATP B1478      -3.257 106.015  84.574  1.00  0.00           C  
HETATM 3760  N7  ATP B1478      -3.605 105.291  85.616  1.00  0.00           N  
HETATM 3761  C5  ATP B1478      -2.591 104.343  85.719  1.00  0.00           C  
HETATM 3762  C6  ATP B1478      -2.363 103.283  86.633  1.00  0.00           C  
HETATM 3763  N6  ATP B1478      -3.160 103.000  87.664  1.00  0.00           N  
HETATM 3764  N1  ATP B1478      -1.265 102.522  86.444  1.00  0.00           N  
HETATM 3765  C2  ATP B1478      -0.455 102.811  85.422  1.00  0.00           C  
HETATM 3766  N3  ATP B1478      -0.554 103.778  84.510  1.00  0.00           N  
HETATM 3767  C4  ATP B1478      -1.654 104.518  84.716  1.00  0.00           C  
HETATM 3768  CB  PRI B1480      -2.329 114.165  82.698  1.00  0.00           C  
HETATM 3769  CG  PRI B1480      -0.922 113.716  83.087  1.00  0.00           C  
HETATM 3770  C   PRI B1480      -3.782 113.933  84.749  1.00  0.00           C  
HETATM 3771  OT1 PRI B1480      -3.746 112.703  84.518  1.00  0.00           O  
HETATM 3772  N   PRI B1480      -1.608 115.202  84.759  1.00  0.00           N  
HETATM 3773  CD  PRI B1480      -0.398 114.817  84.013  1.00  0.00           C  
HETATM 3774  CA  PRI B1480      -2.817 114.838  83.978  1.00  0.00           C  
TER
END
