# Supplementary material for: Backbone Brackets and Arginine Tweezers delineate Class I and Class II aminoacyl tRNA synthetases
Source: PLoS Comput Biol. 2018 Apr 16;14(4):e1006101. doi: 10.1371/journal.pcbi.1006101 (PMC5919687; doi:10.1371/journal.pcbi.1006101)
Supplement: S12 File — All structures of Class II aaRS with residues renumbered according to the MSA. (GZ) [file pcbi.1006101.s024.tar.gz › 1h4s_A_renum.pdb]

ATOM      1  N   LYS A 272      22.940 144.784  91.182  1.00  0.00           N  
ATOM      2  CA  LYS A 272      22.657 143.345  91.541  1.00  0.00           C  
ATOM      3  C   LYS A 272      22.939 143.123  93.038  1.00  0.00           C  
ATOM      4  O   LYS A 272      23.894 143.724  93.596  1.00  0.00           O  
ATOM      5  CB  LYS A 272      23.554 142.393  90.723  1.00  0.00           C  
ATOM      6  CG  LYS A 272      25.049 142.406  91.142  1.00  0.00           C  
ATOM      7  CD  LYS A 272      25.800 143.691  90.703  1.00  0.00           C  
ATOM      8  CE  LYS A 272      27.326 143.584  91.004  1.00  0.00           C  
ATOM      9  NZ  LYS A 272      28.182 144.677  90.375  1.00  0.00           N  
ATOM     10  N   GLY A 273      22.130 142.275  93.683  1.00  0.00           N  
ATOM     11  CA  GLY A 273      22.342 142.024  95.098  1.00  0.00           C  
ATOM     12  C   GLY A 273      22.813 140.620  95.432  1.00  0.00           C  
ATOM     13  O   GLY A 273      22.073 139.865  96.081  1.00  0.00           O  
ATOM     14  N   LEU A 274      24.025 140.248  95.013  1.00  0.00           N  
ATOM     15  CA  LEU A 274      24.517 138.910  95.318  1.00  0.00           C  
ATOM     16  C   LEU A 274      25.460 138.922  96.516  1.00  0.00           C  
ATOM     17  O   LEU A 274      26.660 139.183  96.390  1.00  0.00           O  
ATOM     18  CB  LEU A 274      25.206 138.308  94.095  1.00  0.00           C  
ATOM     19  CG  LEU A 274      25.355 136.777  94.029  1.00  0.00           C  
ATOM     20  CD1 LEU A 274      26.545 136.346  94.842  1.00  0.00           C  
ATOM     21  CD2 LEU A 274      24.084 136.096  94.507  1.00  0.00           C  
ATOM     22  N   THR A 275      24.903 138.629  97.686  1.00  0.00           N  
ATOM     23  CA  THR A 275      25.673 138.627  98.920  1.00  0.00           C  
ATOM     24  C   THR A 275      27.012 137.950  98.785  1.00  0.00           C  
ATOM     25  O   THR A 275      27.081 136.767  98.501  1.00  0.00           O  
ATOM     26  CB  THR A 275      24.940 137.903 100.034  1.00  0.00           C  
ATOM     27  OG1 THR A 275      23.660 138.505 100.228  1.00  0.00           O  
ATOM     28  CG2 THR A 275      25.761 137.959 101.334  1.00  0.00           C  
ATOM     29  N   PRO A 276      28.100 138.684  99.005  1.00  0.00           N  
ATOM     30  CA  PRO A 276      29.420 138.060  98.890  1.00  0.00           C  
ATOM     31  C   PRO A 276      29.616 136.913  99.891  1.00  0.00           C  
ATOM     32  O   PRO A 276      29.132 136.969 101.027  1.00  0.00           O  
ATOM     33  CB  PRO A 276      30.373 139.230  99.121  1.00  0.00           C  
ATOM     34  CG  PRO A 276      29.598 140.120 100.011  1.00  0.00           C  
ATOM     35  CD  PRO A 276      28.220 140.092  99.401  1.00  0.00           C  
ATOM     36  N   GLN A 277      30.324 135.876  99.447  1.00  0.00           N  
ATOM     37  CA  GLN A 277      30.588 134.693 100.256  1.00  0.00           C  
ATOM     38  C   GLN A 277      31.283 135.007 101.572  1.00  0.00           C  
ATOM     39  O   GLN A 277      31.050 134.332 102.577  1.00  0.00           O  
ATOM     40  CB  GLN A 277      31.446 133.694  99.472  1.00  0.00           C  
ATOM     41  CG  GLN A 277      30.916 133.351  98.100  1.00  0.00           C  
ATOM     42  CD  GLN A 277      31.716 132.251  97.429  1.00  0.00           C  
ATOM     43  OE1 GLN A 277      32.946 132.262  97.428  1.00  0.00           O  
ATOM     44  NE2 GLN A 277      31.015 131.299  96.841  1.00  0.00           N  
ATOM     45  N   SER A 278      32.143 136.020 101.562  1.00  0.00           N  
ATOM     46  CA  SER A 278      32.877 136.405 102.760  1.00  0.00           C  
ATOM     47  C   SER A 278      31.959 137.054 103.791  1.00  0.00           C  
ATOM     48  O   SER A 278      32.232 137.020 104.986  1.00  0.00           O  
ATOM     49  CB  SER A 278      33.989 137.369 102.390  1.00  0.00           C  
ATOM     50  OG  SER A 278      33.443 138.496 101.735  1.00  0.00           O  
ATOM     51  N   GLN A 279      30.866 137.643 103.328  1.00  0.00           N  
ATOM     52  CA  GLN A 279      29.932 138.280 104.239  1.00  0.00           C  
ATOM     53  C   GLN A 279      29.016 137.270 104.906  1.00  0.00           C  
ATOM     54  O   GLN A 279      28.858 137.275 106.126  1.00  0.00           O  
ATOM     55  CB  GLN A 279      29.093 139.314 103.498  1.00  0.00           C  
ATOM     56  CG  GLN A 279      27.962 139.878 104.324  1.00  0.00           C  
ATOM     57  CD  GLN A 279      27.215 140.971 103.601  1.00  0.00           C  
ATOM     58  OE1 GLN A 279      26.093 141.312 103.967  1.00  0.00           O  
ATOM     59  NE2 GLN A 279      27.837 141.537 102.574  1.00  0.00           N  
ATOM     60  N   ASP A 281      28.405 136.408 104.101  1.00  0.00           N  
ATOM     61  CA  ASP A 281      27.502 135.381 104.618  1.00  0.00           C  
ATOM     62  C   ASP A 281      27.313 134.245 103.608  1.00  0.00           C  
ATOM     63  O   ASP A 281      26.395 134.271 102.779  1.00  0.00           O  
ATOM     64  CB  ASP A 281      26.148 136.004 104.967  1.00  0.00           C  
ATOM     65  CG  ASP A 281      25.218 135.025 105.637  1.00  0.00           C  
ATOM     66  OD1 ASP A 281      24.158 135.462 106.121  1.00  0.00           O  
ATOM     67  OD2 ASP A 281      25.542 133.818 105.680  1.00  0.00           O  
ATOM     68  N   PHE A 282      28.183 133.244 103.699  1.00  0.00           N  
ATOM     69  CA  PHE A 282      28.147 132.107 102.786  1.00  0.00           C  
ATOM     70  C   PHE A 282      26.756 131.512 102.596  1.00  0.00           C  
ATOM     71  O   PHE A 282      26.292 131.337 101.465  1.00  0.00           O  
ATOM     72  CB  PHE A 282      29.095 131.018 103.269  1.00  0.00           C  
ATOM     73  CG  PHE A 282      29.553 130.105 102.187  1.00  0.00           C  
ATOM     74  CD1 PHE A 282      30.480 130.538 101.246  1.00  0.00           C  
ATOM     75  CD2 PHE A 282      29.050 128.808 102.092  1.00  0.00           C  
ATOM     76  CE1 PHE A 282      30.902 129.689 100.222  1.00  0.00           C  
ATOM     77  CE2 PHE A 282      29.464 127.955 101.075  1.00  0.00           C  
ATOM     78  CZ  PHE A 282      30.392 128.396 100.138  1.00  0.00           C  
ATOM     79  N   SER A 283      26.091 131.200 103.701  1.00  0.00           N  
ATOM     80  CA  SER A 283      24.761 130.614 103.633  1.00  0.00           C  
ATOM     81  C   SER A 283      23.824 131.426 102.760  1.00  0.00           C  
ATOM     82  O   SER A 283      23.065 130.868 101.964  1.00  0.00           O  
ATOM     83  CB  SER A 283      24.178 130.481 105.032  1.00  0.00           C  
ATOM     84  OG  SER A 283      24.995 129.628 105.811  1.00  0.00           O  
ATOM     85  N   GLU A 291      23.866 132.746 102.910  1.00  0.00           N  
ATOM     86  CA  GLU A 291      23.007 133.603 102.111  1.00  0.00           C  
ATOM     87  C   GLU A 291      23.456 133.583 100.661  1.00  0.00           C  
ATOM     88  O   GLU A 291      22.628 133.508  99.741  1.00  0.00           O  
ATOM     89  CB  GLU A 291      23.015 135.028 102.645  1.00  0.00           C  
ATOM     90  CG  GLU A 291      21.939 135.267 103.675  1.00  0.00           C  
ATOM     91  CD  GLU A 291      20.580 134.773 103.198  1.00  0.00           C  
ATOM     92  OE1 GLU A 291      20.137 135.198 102.104  1.00  0.00           O  
ATOM     93  OE2 GLU A 291      19.958 133.960 103.920  1.00  0.00           O  
ATOM     94  N   TRP A 292      24.767 133.653 100.455  1.00  0.00           N  
ATOM     95  CA  TRP A 292      25.289 133.592  99.105  1.00  0.00           C  
ATOM     96  C   TRP A 292      24.696 132.341  98.433  1.00  0.00           C  
ATOM     97  O   TRP A 292      24.129 132.412  97.331  1.00  0.00           O  
ATOM     98  CB  TRP A 292      26.813 133.494  99.129  1.00  0.00           C  
ATOM     99  CG  TRP A 292      27.379 133.210  97.784  1.00  0.00           C  
ATOM    100  CD1 TRP A 292      27.604 134.102  96.791  1.00  0.00           C  
ATOM    101  CD2 TRP A 292      27.719 131.926  97.256  1.00  0.00           C  
ATOM    102  NE1 TRP A 292      28.063 133.461  95.666  1.00  0.00           N  
ATOM    103  CE2 TRP A 292      28.143 132.119  95.926  1.00  0.00           C  
ATOM    104  CE3 TRP A 292      27.702 130.627  97.778  1.00  0.00           C  
ATOM    105  CZ2 TRP A 292      28.551 131.062  95.105  1.00  0.00           C  
ATOM    106  CZ3 TRP A 292      28.106 129.578  96.965  1.00  0.00           C  
ATOM    107  CH2 TRP A 292      28.524 129.802  95.642  1.00  0.00           C  
ATOM    108  N   TYR A 293      24.828 131.206  99.121  1.00  0.00           N  
ATOM    109  CA  TYR A 293      24.318 129.930  98.641  1.00  0.00           C  
ATOM    110  C   TYR A 293      22.837 129.993  98.261  1.00  0.00           C  
ATOM    111  O   TYR A 293      22.472 129.777  97.097  1.00  0.00           O  
ATOM    112  CB  TYR A 293      24.520 128.863  99.714  1.00  0.00           C  
ATOM    113  CG  TYR A 293      24.184 127.456  99.260  1.00  0.00           C  
ATOM    114  CD1 TYR A 293      23.124 126.760  99.822  1.00  0.00           C  
ATOM    115  CD2 TYR A 293      24.939 126.823  98.269  1.00  0.00           C  
ATOM    116  CE1 TYR A 293      22.826 125.478  99.415  1.00  0.00           C  
ATOM    117  CE2 TYR A 293      24.651 125.540  97.854  1.00  0.00           C  
ATOM    118  CZ  TYR A 293      23.595 124.872  98.431  1.00  0.00           C  
ATOM    119  OH  TYR A 293      23.301 123.591  98.038  1.00  0.00           O  
ATOM    120  N   LEU A 296      21.983 130.284  99.236  1.00  0.00           N  
ATOM    121  CA  LEU A 296      20.555 130.365  98.970  1.00  0.00           C  
ATOM    122  C   LEU A 296      20.222 131.307  97.809  1.00  0.00           C  
ATOM    123  O   LEU A 296      19.402 130.975  96.947  1.00  0.00           O  
ATOM    124  CB  LEU A 296      19.824 130.808 100.232  1.00  0.00           C  
ATOM    125  CG  LEU A 296      19.318 129.706 101.171  1.00  0.00           C  
ATOM    126  CD1 LEU A 296      20.304 128.561 101.254  1.00  0.00           C  
ATOM    127  CD2 LEU A 296      19.086 130.290 102.544  1.00  0.00           C  
ATOM    128  N   GLU A 297      20.872 132.469  97.774  1.00  0.00           N  
ATOM    129  CA  GLU A 297      20.609 133.444  96.725  1.00  0.00           C  
ATOM    130  C   GLU A 297      21.026 132.981  95.349  1.00  0.00           C  
ATOM    131  O   GLU A 297      20.252 133.087  94.399  1.00  0.00           O  
ATOM    132  CB  GLU A 297      21.301 134.774  97.036  1.00  0.00           C  
ATOM    133  CG  GLU A 297      20.836 135.411  98.337  1.00  0.00           C  
ATOM    134  CD  GLU A 297      21.545 136.717  98.660  1.00  0.00           C  
ATOM    135  OE1 GLU A 297      21.450 137.154  99.829  1.00  0.00           O  
ATOM    136  OE2 GLU A 297      22.182 137.304  97.754  1.00  0.00           O  
ATOM    137  N   VAL A 298      22.249 132.478  95.224  1.00  0.00           N  
ATOM    138  CA  VAL A 298      22.713 132.038  93.915  1.00  0.00           C  
ATOM    139  C   VAL A 298      21.820 130.929  93.379  1.00  0.00           C  
ATOM    140  O   VAL A 298      21.518 130.901  92.196  1.00  0.00           O  
ATOM    141  CB  VAL A 298      24.173 131.555  93.958  1.00  0.00           C  
ATOM    142  CG1 VAL A 298      24.271 130.241  94.702  1.00  0.00           C  
ATOM    143  CG2 VAL A 298      24.705 131.436  92.556  1.00  0.00           C  
ATOM    144  N   ILE A 303      21.386 130.024  94.253  1.00  0.00           N  
ATOM    145  CA  ILE A 303      20.508 128.941  93.837  1.00  0.00           C  
ATOM    146  C   ILE A 303      19.237 129.532  93.254  1.00  0.00           C  
ATOM    147  O   ILE A 303      18.750 129.085  92.217  1.00  0.00           O  
ATOM    148  CB  ILE A 303      20.159 128.012  95.029  1.00  0.00           C  
ATOM    149  CG1 ILE A 303      21.371 127.143  95.366  1.00  0.00           C  
ATOM    150  CG2 ILE A 303      18.978 127.120  94.687  1.00  0.00           C  
ATOM    151  CD1 ILE A 303      21.181 126.243  96.559  1.00  0.00           C  
ATOM    152  N   GLN A 305      18.722 130.557  93.920  1.00  0.00           N  
ATOM    153  CA  GLN A 305      17.499 131.236  93.500  1.00  0.00           C  
ATOM    154  C   GLN A 305      17.685 132.057  92.226  1.00  0.00           C  
ATOM    155  O   GLN A 305      16.943 131.904  91.267  1.00  0.00           O  
ATOM    156  CB  GLN A 305      17.028 132.165  94.615  1.00  0.00           C  
ATOM    157  CG  GLN A 305      15.561 132.522  94.564  1.00  0.00           C  
ATOM    158  CD  GLN A 305      14.755 131.759  95.605  1.00  0.00           C  
ATOM    159  OE1 GLN A 305      14.663 130.529  95.564  1.00  0.00           O  
ATOM    160  NE2 GLN A 305      14.176 132.490  96.553  1.00  0.00           N  
ATOM    161  N   LYS A 306      18.692 132.919  92.214  1.00  0.00           N  
ATOM    162  CA  LYS A 306      18.931 133.784  91.070  1.00  0.00           C  
ATOM    163  C   LYS A 306      19.345 133.064  89.802  1.00  0.00           C  
ATOM    164  O   LYS A 306      18.993 133.489  88.702  1.00  0.00           O  
ATOM    165  CB  LYS A 306      19.962 134.860  91.429  1.00  0.00           C  
ATOM    166  CG  LYS A 306      19.506 135.737  92.584  1.00  0.00           C  
ATOM    167  CD  LYS A 306      20.391 136.948  92.795  1.00  0.00           C  
ATOM    168  CE  LYS A 306      19.893 137.778  93.977  1.00  0.00           C  
ATOM    169  NZ  LYS A 306      20.627 139.067  94.114  1.00  0.00           N  
ATOM    170  N   ALA A 307      20.093 131.979  89.942  1.00  0.00           N  
ATOM    171  CA  ALA A 307      20.520 131.213  88.776  1.00  0.00           C  
ATOM    172  C   ALA A 307      19.386 130.296  88.312  1.00  0.00           C  
ATOM    173  O   ALA A 307      19.496 129.619  87.285  1.00  0.00           O  
ATOM    174  CB  ALA A 307      21.747 130.392  89.110  1.00  0.00           C  
ATOM    175  N   GLU A 308      18.298 130.288  89.077  1.00  0.00           N  
ATOM    176  CA  GLU A 308      17.129 129.471  88.771  1.00  0.00           C  
ATOM    177  C   GLU A 308      17.420 127.974  88.766  1.00  0.00           C  
ATOM    178  O   GLU A 308      16.937 127.233  87.909  1.00  0.00           O  
ATOM    179  CB  GLU A 308      16.520 129.892  87.433  1.00  0.00           C  
ATOM    180  CG  GLU A 308      15.932 131.297  87.456  1.00  0.00           C  
ATOM    181  CD  GLU A 308      15.281 131.684  86.141  1.00  0.00           C  
ATOM    182  OE1 GLU A 308      15.948 131.544  85.092  1.00  0.00           O  
ATOM    183  OE2 GLU A 308      14.110 132.134  86.159  1.00  0.00           O  
ATOM    184  N   LEU A 309      18.220 127.544  89.734  1.00  0.00           N  
ATOM    185  CA  LEU A 309      18.557 126.142  89.888  1.00  0.00           C  
ATOM    186  C   LEU A 309      17.373 125.472  90.566  1.00  0.00           C  
ATOM    187  O   LEU A 309      16.963 124.376  90.202  1.00  0.00           O  
ATOM    188  CB  LEU A 309      19.805 126.004  90.759  1.00  0.00           C  
ATOM    189  CG  LEU A 309      21.136 125.755  90.044  1.00  0.00           C  
ATOM    190  CD1 LEU A 309      21.194 126.500  88.730  1.00  0.00           C  
ATOM    191  CD2 LEU A 309      22.261 126.161  90.945  1.00  0.00           C  
ATOM    192  N   ALA A 310      16.815 126.150  91.554  1.00  0.00           N  
ATOM    193  CA  ALA A 310      15.684 125.616  92.280  1.00  0.00           C  
ATOM    194  C   ALA A 310      14.936 126.740  92.963  1.00  0.00           C  
ATOM    195  O   ALA A 310      15.356 127.896  92.917  1.00  0.00           O  
ATOM    196  CB  ALA A 310      16.157 124.617  93.312  1.00  0.00           C  
ATOM    197  N   ASP A 311      13.825 126.377  93.594  1.00  0.00           N  
ATOM    198  CA  ASP A 311      12.984 127.309  94.315  1.00  0.00           C  
ATOM    199  C   ASP A 311      12.400 126.497  95.455  1.00  0.00           C  
ATOM    200  O   ASP A 311      12.376 125.272  95.376  1.00  0.00           O  
ATOM    201  CB  ASP A 311      11.876 127.820  93.401  1.00  0.00           C  
ATOM    202  CG  ASP A 311      11.123 128.990  94.002  1.00  0.00           C  
ATOM    203  OD1 ASP A 311      11.475 129.397  95.134  1.00  0.00           O  
ATOM    204  OD2 ASP A 311      10.187 129.502  93.345  1.00  0.00           O  
ATOM    205  N   TYR A 312      11.942 127.155  96.515  1.00  0.00           N  
ATOM    206  CA  TYR A 312      11.383 126.421  97.644  1.00  0.00           C  
ATOM    207  C   TYR A 312      10.012 125.876  97.305  1.00  0.00           C  
ATOM    208  O   TYR A 312       9.222 126.531  96.635  1.00  0.00           O  
ATOM    209  CB  TYR A 312      11.285 127.309  98.885  1.00  0.00           C  
ATOM    210  CG  TYR A 312      12.600 127.903  99.306  1.00  0.00           C  
ATOM    211  CD1 TYR A 312      13.067 129.081  98.732  1.00  0.00           C  
ATOM    212  CD2 TYR A 312      13.404 127.264 100.244  1.00  0.00           C  
ATOM    213  CE1 TYR A 312      14.304 129.609  99.081  1.00  0.00           C  
ATOM    214  CE2 TYR A 312      14.646 127.780 100.602  1.00  0.00           C  
ATOM    215  CZ  TYR A 312      15.090 128.952 100.015  1.00  0.00           C  
ATOM    216  OH  TYR A 312      16.321 129.463 100.355  1.00  0.00           O  
ATOM    217  N   GLY A 313       9.738 124.660  97.756  1.00  0.00           N  
ATOM    218  CA  GLY A 313       8.445 124.066  97.489  1.00  0.00           C  
ATOM    219  C   GLY A 313       7.501 124.398  98.626  1.00  0.00           C  
ATOM    220  O   GLY A 313       7.947 124.789  99.701  1.00  0.00           O  
ATOM    221  N   PRO A 314       6.190 124.242  98.429  1.00  0.00           N  
ATOM    222  CA  PRO A 314       5.216 124.542  99.475  1.00  0.00           C  
ATOM    223  C   PRO A 314       5.430 123.764 100.772  1.00  0.00           C  
ATOM    224  O   PRO A 314       5.343 124.329 101.852  1.00  0.00           O  
ATOM    225  CB  PRO A 314       3.888 124.210  98.805  1.00  0.00           C  
ATOM    226  CG  PRO A 314       4.257 123.117  97.871  1.00  0.00           C  
ATOM    227  CD  PRO A 314       5.532 123.631  97.265  1.00  0.00           C  
ATOM    228  N   VAL A 315       5.709 122.470 100.676  1.00  0.00           N  
ATOM    229  CA  VAL A 315       5.914 121.673 101.881  1.00  0.00           C  
ATOM    230  C   VAL A 315       7.286 121.889 102.521  1.00  0.00           C  
ATOM    231  O   VAL A 315       8.292 122.092 101.842  1.00  0.00           O  
ATOM    232  CB  VAL A 315       5.734 120.165 101.599  1.00  0.00           C  
ATOM    233  CG1 VAL A 315       6.000 119.358 102.873  1.00  0.00           C  
ATOM    234  CG2 VAL A 315       4.328 119.897 101.093  1.00  0.00           C  
ATOM    235  N   ARG A 316       7.302 121.835 103.846  1.00  0.00           N  
ATOM    236  CA  ARG A 316       8.508 122.018 104.649  1.00  0.00           C  
ATOM    237  C   ARG A 316       9.732 121.213 104.215  1.00  0.00           C  
ATOM    238  O   ARG A 316       9.656 119.998 104.027  1.00  0.00           O  
ATOM    239  CB  ARG A 316       8.200 121.665 106.105  1.00  0.00           C  
ATOM    240  CG  ARG A 316       9.435 121.470 106.944  1.00  0.00           C  
ATOM    241  CD  ARG A 316       9.142 120.717 108.215  1.00  0.00           C  
ATOM    242  NE  ARG A 316      10.384 120.461 108.932  1.00  0.00           N  
ATOM    243  CZ  ARG A 316      11.370 119.689 108.478  1.00  0.00           C  
ATOM    244  NH1 ARG A 316      11.264 119.079 107.302  1.00  0.00           N  
ATOM    245  NH2 ARG A 316      12.478 119.545 109.199  1.00  0.00           N  
ATOM    246  N   GLY A 317      10.862 121.902 104.084  1.00  0.00           N  
ATOM    247  CA  GLY A 317      12.109 121.252 103.722  1.00  0.00           C  
ATOM    248  C   GLY A 317      12.263 120.724 102.308  1.00  0.00           C  
ATOM    249  O   GLY A 317      13.222 120.008 102.025  1.00  0.00           O  
ATOM    250  N   THR A 318      11.345 121.072 101.412  1.00  0.00           N  
ATOM    251  CA  THR A 318      11.434 120.591 100.039  1.00  0.00           C  
ATOM    252  C   THR A 318      11.834 121.691  99.063  1.00  0.00           C  
ATOM    253  O   THR A 318      11.789 122.874  99.391  1.00  0.00           O  
ATOM    254  CB  THR A 318      10.094 119.996  99.571  1.00  0.00           C  
ATOM    255  OG1 THR A 318       9.137 121.046  99.401  1.00  0.00           O  
ATOM    256  CG2 THR A 318       9.570 118.997 100.594  1.00  0.00           C  
ATOM    257  N   ILE A 319      12.238 121.295  97.863  1.00  0.00           N  
ATOM    258  CA  ILE A 319      12.609 122.268  96.858  1.00  0.00           C  
ATOM    259  C   ILE A 319      12.020 121.850  95.535  1.00  0.00           C  
ATOM    260  O   ILE A 319      11.574 120.720  95.373  1.00  0.00           O  
ATOM    261  CB  ILE A 319      14.137 122.394  96.698  1.00  0.00           C  
ATOM    262  CG1 ILE A 319      14.733 121.072  96.208  1.00  0.00           C  
ATOM    263  CG2 ILE A 319      14.753 122.829  98.008  1.00  0.00           C  
ATOM    264  CD1 ILE A 319      16.223 121.151  95.874  1.00  0.00           C  
ATOM    265  N   VAL A 320      11.997 122.774  94.589  1.00  0.00           N  
ATOM    266  CA  VAL A 320      11.476 122.476  93.274  1.00  0.00           C  
ATOM    267  C   VAL A 320      12.640 122.682  92.342  1.00  0.00           C  
ATOM    268  O   VAL A 320      13.161 123.786  92.233  1.00  0.00           O  
ATOM    269  CB  VAL A 320      10.349 123.422  92.902  1.00  0.00           C  
ATOM    270  CG1 VAL A 320       9.985 123.242  91.445  1.00  0.00           C  
ATOM    271  CG2 VAL A 320       9.157 123.157  93.799  1.00  0.00           C  
ATOM    272  N   VAL A 321      13.072 121.616  91.682  1.00  0.00           N  
ATOM    273  CA  VAL A 321      14.201 121.752  90.788  1.00  0.00           C  
ATOM    274  C   VAL A 321      13.743 122.231  89.432  1.00  0.00           C  
ATOM    275  O   VAL A 321      13.058 121.518  88.713  1.00  0.00           O  
ATOM    276  CB  VAL A 321      14.981 120.435  90.658  1.00  0.00           C  
ATOM    277  CG1 VAL A 321      16.161 120.627  89.720  1.00  0.00           C  
ATOM    278  CG2 VAL A 321      15.478 120.004  92.029  1.00  0.00           C  
ATOM    279  N   ARG A 322      14.116 123.467  89.120  1.00  0.00           N  
ATOM    280  CA  ARG A 322      13.784 124.109  87.861  1.00  0.00           C  
ATOM    281  C   ARG A 322      14.707 123.534  86.792  1.00  0.00           C  
ATOM    282  O   ARG A 322      15.778 123.002  87.109  1.00  0.00           O  
ATOM    283  CB  ARG A 322      14.003 125.622  87.969  1.00  0.00           C  
ATOM    284  CG  ARG A 322      13.022 126.389  88.856  1.00  0.00           C  
ATOM    285  CD  ARG A 322      13.652 127.718  89.252  1.00  0.00           C  
ATOM    286  NE  ARG A 322      12.730 128.853  89.251  1.00  0.00           N  
ATOM    287  CZ  ARG A 322      12.080 129.293  88.180  1.00  0.00           C  
ATOM    288  NH1 ARG A 322      12.236 128.694  87.009  1.00  0.00           N  
ATOM    289  NH2 ARG A 322      11.276 130.341  88.280  1.00  0.00           N  
ATOM    290  N   PRO A 323      14.319 123.660  85.508  1.00  0.00           N  
ATOM    291  CA  PRO A 323      15.085 123.157  84.362  1.00  0.00           C  
ATOM    292  C   PRO A 323      16.606 123.225  84.411  1.00  0.00           C  
ATOM    293  O   PRO A 323      17.271 122.209  84.257  1.00  0.00           O  
ATOM    294  CB  PRO A 323      14.494 123.936  83.190  1.00  0.00           C  
ATOM    295  CG  PRO A 323      13.046 123.943  83.552  1.00  0.00           C  
ATOM    296  CD  PRO A 323      13.086 124.327  85.042  1.00  0.00           C  
ATOM    297  N   TYR A 324      17.165 124.404  84.627  1.00  0.00           N  
ATOM    298  CA  TYR A 324      18.622 124.542  84.651  1.00  0.00           C  
ATOM    299  C   TYR A 324      19.276 123.658  85.714  1.00  0.00           C  
ATOM    300  O   TYR A 324      20.304 123.026  85.466  1.00  0.00           O  
ATOM    301  CB  TYR A 324      19.008 126.004  84.891  1.00  0.00           C  
ATOM    302  CG  TYR A 324      20.445 126.326  84.566  1.00  0.00           C  
ATOM    303  CD1 TYR A 324      21.239 127.018  85.465  1.00  0.00           C  
ATOM    304  CD2 TYR A 324      21.000 125.977  83.342  1.00  0.00           C  
ATOM    305  CE1 TYR A 324      22.548 127.358  85.160  1.00  0.00           C  
ATOM    306  CE2 TYR A 324      22.315 126.318  83.028  1.00  0.00           C  
ATOM    307  CZ  TYR A 324      23.080 127.011  83.947  1.00  0.00           C  
ATOM    308  OH  TYR A 324      24.377 127.368  83.650  1.00  0.00           O  
ATOM    309  N   GLY A 325      18.685 123.617  86.902  1.00  0.00           N  
ATOM    310  CA  GLY A 325      19.249 122.800  87.956  1.00  0.00           C  
ATOM    311  C   GLY A 325      19.110 121.323  87.637  1.00  0.00           C  
ATOM    312  O   GLY A 325      20.045 120.549  87.825  1.00  0.00           O  
ATOM    313  N   TYR A 332      17.936 120.937  87.146  1.00  0.00           N  
ATOM    314  CA  TYR A 332      17.666 119.552  86.808  1.00  0.00           C  
ATOM    315  C   TYR A 332      18.536 119.101  85.639  1.00  0.00           C  
ATOM    316  O   TYR A 332      18.838 117.920  85.510  1.00  0.00           O  
ATOM    317  CB  TYR A 332      16.190 119.362  86.451  1.00  0.00           C  
ATOM    318  CG  TYR A 332      15.774 117.903  86.426  1.00  0.00           C  
ATOM    319  CD1 TYR A 332      15.418 117.244  87.603  1.00  0.00           C  
ATOM    320  CD2 TYR A 332      15.786 117.168  85.237  1.00  0.00           C  
ATOM    321  CE1 TYR A 332      15.088 115.897  87.602  1.00  0.00           C  
ATOM    322  CE2 TYR A 332      15.461 115.815  85.229  1.00  0.00           C  
ATOM    323  CZ  TYR A 332      15.114 115.187  86.418  1.00  0.00           C  
ATOM    324  OH  TYR A 332      14.812 113.846  86.440  1.00  0.00           O  
ATOM    325  N   ALA A 333      18.929 120.036  84.783  1.00  0.00           N  
ATOM    326  CA  ALA A 333      19.772 119.695  83.647  1.00  0.00           C  
ATOM    327  C   ALA A 333      21.081 119.181  84.212  1.00  0.00           C  
ATOM    328  O   ALA A 333      21.664 118.236  83.693  1.00  0.00           O  
ATOM    329  CB  ALA A 333      20.024 120.919  82.781  1.00  0.00           C  
ATOM    330  N   ILE A 334      21.546 119.814  85.280  1.00  0.00           N  
ATOM    331  CA  ILE A 334      22.777 119.384  85.913  1.00  0.00           C  
ATOM    332  C   ILE A 334      22.593 117.956  86.424  1.00  0.00           C  
ATOM    333  O   ILE A 334      23.446 117.094  86.201  1.00  0.00           O  
ATOM    334  CB  ILE A 334      23.144 120.285  87.108  1.00  0.00           C  
ATOM    335  CG1 ILE A 334      23.409 121.711  86.621  1.00  0.00           C  
ATOM    336  CG2 ILE A 334      24.370 119.718  87.824  1.00  0.00           C  
ATOM    337  CD1 ILE A 334      23.730 122.699  87.747  1.00  0.00           C  
ATOM    338  N   TRP A 335      21.472 117.708  87.098  1.00  0.00           N  
ATOM    339  CA  TRP A 335      21.214 116.390  87.643  1.00  0.00           C  
ATOM    340  C   TRP A 335      21.218 115.319  86.560  1.00  0.00           C  
ATOM    341  O   TRP A 335      21.738 114.223  86.777  1.00  0.00           O  
ATOM    342  CB  TRP A 335      19.882 116.353  88.387  1.00  0.00           C  
ATOM    343  CG  TRP A 335      19.641 115.019  89.066  1.00  0.00           C  
ATOM    344  CD1 TRP A 335      18.564 114.188  88.900  1.00  0.00           C  
ATOM    345  CD2 TRP A 335      20.486 114.385  90.034  1.00  0.00           C  
ATOM    346  NE1 TRP A 335      18.686 113.085  89.709  1.00  0.00           N  
ATOM    347  CE2 TRP A 335      19.858 113.180  90.413  1.00  0.00           C  
ATOM    348  CE3 TRP A 335      21.711 114.720  90.620  1.00  0.00           C  
ATOM    349  CZ2 TRP A 335      20.418 112.310  91.356  1.00  0.00           C  
ATOM    350  CZ3 TRP A 335      22.264 113.850  91.562  1.00  0.00           C  
ATOM    351  CH2 TRP A 335      21.616 112.663  91.916  1.00  0.00           C  
ATOM    352  N   GLU A 336      20.639 115.627  85.402  1.00  0.00           N  
ATOM    353  CA  GLU A 336      20.610 114.667  84.312  1.00  0.00           C  
ATOM    354  C   GLU A 336      22.022 114.339  83.849  1.00  0.00           C  
ATOM    355  O   GLU A 336      22.325 113.187  83.538  1.00  0.00           O  
ATOM    356  CB  GLU A 336      19.809 115.190  83.123  1.00  0.00           C  
ATOM    357  CG  GLU A 336      18.359 115.502  83.419  1.00  0.00           C  
ATOM    358  CD  GLU A 336      17.553 115.765  82.154  1.00  0.00           C  
ATOM    359  OE1 GLU A 336      17.079 114.783  81.536  1.00  0.00           O  
ATOM    360  OE2 GLU A 336      17.410 116.950  81.770  1.00  0.00           O  
ATOM    361  N   ASN A 337      22.896 115.330  83.796  1.00  0.00           N  
ATOM    362  CA  ASN A 337      24.242 115.031  83.352  1.00  0.00           C  
ATOM    363  C   ASN A 337      24.948 114.121  84.347  1.00  0.00           C  
ATOM    364  O   ASN A 337      25.720 113.242  83.961  1.00  0.00           O  
ATOM    365  CB  ASN A 337      25.031 116.311  83.128  1.00  0.00           C  
ATOM    366  CG  ASN A 337      24.526 117.089  81.935  1.00  0.00           C  
ATOM    367  OD1 ASN A 337      23.931 116.518  81.029  1.00  0.00           O  
ATOM    368  ND2 ASN A 337      24.768 118.394  81.922  1.00  0.00           N  
ATOM    369  N   ILE A 338      24.678 114.322  85.629  1.00  0.00           N  
ATOM    370  CA  ILE A 338      25.272 113.478  86.643  1.00  0.00           C  
ATOM    371  C   ILE A 338      24.708 112.062  86.459  1.00  0.00           C  
ATOM    372  O   ILE A 338      25.433 111.083  86.587  1.00  0.00           O  
ATOM    373  CB  ILE A 338      24.932 114.002  88.050  1.00  0.00           C  
ATOM    374  CG1 ILE A 338      25.579 115.376  88.249  1.00  0.00           C  
ATOM    375  CG2 ILE A 338      25.406 113.014  89.124  1.00  0.00           C  
ATOM    376  CD1 ILE A 338      25.130 116.067  89.510  1.00  0.00           C  
ATOM    377  N   GLN A 339      23.419 111.950  86.150  1.00  0.00           N  
ATOM    378  CA  GLN A 339      22.825 110.635  85.955  1.00  0.00           C  
ATOM    379  C   GLN A 339      23.507 109.929  84.800  1.00  0.00           C  
ATOM    380  O   GLN A 339      23.886 108.764  84.912  1.00  0.00           O  
ATOM    381  CB  GLN A 339      21.336 110.719  85.630  1.00  0.00           C  
ATOM    382  CG  GLN A 339      20.411 111.090  86.754  1.00  0.00           C  
ATOM    383  CD  GLN A 339      18.950 111.052  86.319  1.00  0.00           C  
ATOM    384  OE1 GLN A 339      18.581 111.611  85.285  1.00  0.00           O  
ATOM    385  NE2 GLN A 339      18.115 110.393  87.107  1.00  0.00           N  
ATOM    386  N   GLN A 340      23.654 110.629  83.682  1.00  0.00           N  
ATOM    387  CA  GLN A 340      24.265 110.031  82.502  1.00  0.00           C  
ATOM    388  C   GLN A 340      25.663 109.504  82.747  1.00  0.00           C  
ATOM    389  O   GLN A 340      25.991 108.399  82.325  1.00  0.00           O  
ATOM    390  CB  GLN A 340      24.310 111.026  81.363  1.00  0.00           C  
ATOM    391  CG  GLN A 340      22.961 111.360  80.795  1.00  0.00           C  
ATOM    392  CD  GLN A 340      23.078 112.374  79.688  1.00  0.00           C  
ATOM    393  OE1 GLN A 340      23.881 112.205  78.762  1.00  0.00           O  
ATOM    394  NE2 GLN A 340      22.287 113.444  79.772  1.00  0.00           N  
ATOM    395  N   VAL A 341      26.489 110.292  83.425  1.00  0.00           N  
ATOM    396  CA  VAL A 341      27.844 109.864  83.702  1.00  0.00           C  
ATOM    397  C   VAL A 341      27.840 108.641  84.612  1.00  0.00           C  
ATOM    398  O   VAL A 341      28.395 107.607  84.256  1.00  0.00           O  
ATOM    399  CB  VAL A 341      28.672 111.003  84.347  1.00  0.00           C  
ATOM    400  CG1 VAL A 341      30.067 110.509  84.712  1.00  0.00           C  
ATOM    401  CG2 VAL A 341      28.791 112.149  83.375  1.00  0.00           C  
ATOM    402  N   LEU A 342      27.208 108.754  85.774  1.00  0.00           N  
ATOM    403  CA  LEU A 342      27.166 107.649  86.718  1.00  0.00           C  
ATOM    404  C   LEU A 342      26.549 106.426  86.099  1.00  0.00           C  
ATOM    405  O   LEU A 342      27.070 105.322  86.249  1.00  0.00           O  
ATOM    406  CB  LEU A 342      26.357 108.013  87.963  1.00  0.00           C  
ATOM    407  CG  LEU A 342      27.019 108.957  88.960  1.00  0.00           C  
ATOM    408  CD1 LEU A 342      26.168 109.088  90.203  1.00  0.00           C  
ATOM    409  CD2 LEU A 342      28.380 108.406  89.316  1.00  0.00           C  
ATOM    410  N   ASP A 343      25.436 106.606  85.397  1.00  0.00           N  
ATOM    411  CA  ASP A 343      24.775 105.456  84.802  1.00  0.00           C  
ATOM    412  C   ASP A 343      25.681 104.720  83.822  1.00  0.00           C  
ATOM    413  O   ASP A 343      25.712 103.496  83.804  1.00  0.00           O  
ATOM    414  CB  ASP A 343      23.477 105.879  84.128  1.00  0.00           C  
ATOM    415  CG  ASP A 343      22.518 104.724  83.956  1.00  0.00           C  
ATOM    416  OD1 ASP A 343      22.654 103.975  82.962  1.00  0.00           O  
ATOM    417  OD2 ASP A 343      21.634 104.555  84.829  1.00  0.00           O  
ATOM    418  N   ARG A 344      26.429 105.459  83.015  1.00  0.00           N  
ATOM    419  CA  ARG A 344      27.339 104.836  82.064  1.00  0.00           C  
ATOM    420  C   ARG A 344      28.367 104.054  82.870  1.00  0.00           C  
ATOM    421  O   ARG A 344      28.676 102.913  82.554  1.00  0.00           O  
ATOM    422  CB  ARG A 344      28.024 105.909  81.200  1.00  0.00           C  
ATOM    423  CG  ARG A 344      29.399 105.541  80.646  1.00  0.00           C  
ATOM    424  CD  ARG A 344      30.110 106.778  80.064  1.00  0.00           C  
ATOM    425  NE  ARG A 344      31.566 106.616  79.958  1.00  0.00           N  
ATOM    426  CZ  ARG A 344      32.426 106.740  80.973  1.00  0.00           C  
ATOM    427  NH1 ARG A 344      31.992 107.035  82.191  1.00  0.00           N  
ATOM    428  NH2 ARG A 344      33.727 106.562  80.771  1.00  0.00           N  
ATOM    429  N   MET A 345      28.876 104.662  83.933  1.00  0.00           N  
ATOM    430  CA  MET A 345      29.872 104.000  84.760  1.00  0.00           C  
ATOM    431  C   MET A 345      29.317 102.767  85.473  1.00  0.00           C  
ATOM    432  O   MET A 345      30.013 101.762  85.613  1.00  0.00           O  
ATOM    433  CB  MET A 345      30.460 104.984  85.777  1.00  0.00           C  
ATOM    434  CG  MET A 345      31.261 106.113  85.136  1.00  0.00           C  
ATOM    435  SD  MET A 345      32.274 107.069  86.293  1.00  0.00           S  
ATOM    436  CE  MET A 345      31.039 108.024  87.086  1.00  0.00           C  
ATOM    437  N   PHE A 347      28.068 102.837  85.917  1.00  0.00           N  
ATOM    438  CA  PHE A 347      27.460 101.709  86.603  1.00  0.00           C  
ATOM    439  C   PHE A 347      27.287 100.571  85.627  1.00  0.00           C  
ATOM    440  O   PHE A 347      27.527  99.402  85.948  1.00  0.00           O  
ATOM    441  CB  PHE A 347      26.083 102.073  87.140  1.00  0.00           C  
ATOM    442  CG  PHE A 347      26.105 103.068  88.254  1.00  0.00           C  
ATOM    443  CD1 PHE A 347      27.273 103.316  88.965  1.00  0.00           C  
ATOM    444  CD2 PHE A 347      24.931 103.700  88.646  1.00  0.00           C  
ATOM    445  CE1 PHE A 347      27.269 104.172  90.054  1.00  0.00           C  
ATOM    446  CE2 PHE A 347      24.911 104.550  89.723  1.00  0.00           C  
ATOM    447  CZ  PHE A 347      26.084 104.792  90.439  1.00  0.00           C  
ATOM    448  N   LYS A 348      26.858 100.924  84.425  1.00  0.00           N  
ATOM    449  CA  LYS A 348      26.613  99.931  83.397  1.00  0.00           C  
ATOM    450  C   LYS A 348      27.895  99.232  82.949  1.00  0.00           C  
ATOM    451  O   LYS A 348      27.885  98.031  82.710  1.00  0.00           O  
ATOM    452  CB  LYS A 348      25.892 100.586  82.215  1.00  0.00           C  
ATOM    453  CG  LYS A 348      25.457  99.629  81.140  1.00  0.00           C  
ATOM    454  CD  LYS A 348      24.514 100.297  80.160  1.00  0.00           C  
ATOM    455  CE  LYS A 348      24.115  99.344  79.033  1.00  0.00           C  
ATOM    456  NZ  LYS A 348      23.272 100.015  77.991  1.00  0.00           N  
ATOM    457  N   GLU A 349      28.998  99.970  82.854  1.00  0.00           N  
ATOM    458  CA  GLU A 349      30.272  99.380  82.436  1.00  0.00           C  
ATOM    459  C   GLU A 349      30.791  98.434  83.502  1.00  0.00           C  
ATOM    460  O   GLU A 349      31.657  97.622  83.225  1.00  0.00           O  
ATOM    461  CB  GLU A 349      31.331 100.455  82.184  1.00  0.00           C  
ATOM    462  CG  GLU A 349      30.886 101.579  81.263  1.00  0.00           C  
ATOM    463  CD  GLU A 349      31.958 102.649  81.080  1.00  0.00           C  
ATOM    464  OE1 GLU A 349      32.648 102.987  82.074  1.00  0.00           O  
ATOM    465  OE2 GLU A 349      32.096 103.160  79.942  1.00  0.00           O  
ATOM    466  N   THR A 352      30.286  98.551  84.728  1.00  0.00           N  
ATOM    467  CA  THR A 352      30.709  97.654  85.797  1.00  0.00           C  
ATOM    468  C   THR A 352      29.623  96.609  86.079  1.00  0.00           C  
ATOM    469  O   THR A 352      29.492  96.093  87.183  1.00  0.00           O  
ATOM    470  CB  THR A 352      31.035  98.410  87.091  1.00  0.00           C  
ATOM    471  OG1 THR A 352      29.927  99.241  87.453  1.00  0.00           O  
ATOM    472  CG2 THR A 352      32.276  99.240  86.916  1.00  0.00           C  
ATOM    473  N   GLY A 361      28.825  96.324  85.061  1.00  0.00           N  
ATOM    474  CA  GLY A 361      27.804  95.305  85.169  1.00  0.00           C  
ATOM    475  C   GLY A 361      26.572  95.493  86.014  1.00  0.00           C  
ATOM    476  O   GLY A 361      25.902  94.516  86.319  1.00  0.00           O  
ATOM    477  N   HIS A 362      26.238  96.715  86.401  1.00  0.00           N  
ATOM    478  CA  HIS A 362      25.033  96.881  87.208  1.00  0.00           C  
ATOM    479  C   HIS A 362      23.847  97.074  86.298  1.00  0.00           C  
ATOM    480  O   HIS A 362      24.001  97.446  85.139  1.00  0.00           O  
ATOM    481  CB  HIS A 362      25.165  98.070  88.143  1.00  0.00           C  
ATOM    482  CG  HIS A 362      26.346  97.984  89.051  1.00  0.00           C  
ATOM    483  ND1 HIS A 362      27.631  98.231  88.623  1.00  0.00           N  
ATOM    484  CD2 HIS A 362      26.440  97.663  90.363  1.00  0.00           C  
ATOM    485  CE1 HIS A 362      28.467  98.070  89.633  1.00  0.00           C  
ATOM    486  NE2 HIS A 362      27.769  97.725  90.701  1.00  0.00           N  
ATOM    487  N   GLN A 363      22.661  96.801  86.814  1.00  0.00           N  
ATOM    488  CA  GLN A 363      21.448  96.961  86.029  1.00  0.00           C  
ATOM    489  C   GLN A 363      20.445  97.741  86.838  1.00  0.00           C  
ATOM    490  O   GLN A 363      20.350  97.578  88.043  1.00  0.00           O  
ATOM    491  CB  GLN A 363      20.849  95.609  85.680  1.00  0.00           C  
ATOM    492  CG  GLN A 363      21.776  94.701  84.914  1.00  0.00           C  
ATOM    493  CD  GLN A 363      21.139  93.362  84.617  1.00  0.00           C  
ATOM    494  OE1 GLN A 363      20.675  92.665  85.524  1.00  0.00           O  
ATOM    495  NE2 GLN A 363      21.107  92.996  83.345  1.00  0.00           N  
ATOM    496  N   ASN A 364      19.701  98.607  86.180  1.00  0.00           N  
ATOM    497  CA  ASN A 364      18.709  99.381  86.897  1.00  0.00           C  
ATOM    498  C   ASN A 364      17.446  98.562  87.100  1.00  0.00           C  
ATOM    499  O   ASN A 364      17.160  97.625  86.364  1.00  0.00           O  
ATOM    500  CB  ASN A 364      18.369 100.660  86.135  1.00  0.00           C  
ATOM    501  CG  ASN A 364      19.534 101.606  86.061  1.00  0.00           C  
ATOM    502  OD1 ASN A 364      20.290 101.750  87.028  1.00  0.00           O  
ATOM    503  ND2 ASN A 364      19.686 102.270  84.920  1.00  0.00           N  
ATOM    504  N   ALA A 365      16.695  98.921  88.120  1.00  0.00           N  
ATOM    505  CA  ALA A 365      15.445  98.259  88.419  1.00  0.00           C  
ATOM    506  C   ALA A 365      14.678  99.286  89.227  1.00  0.00           C  
ATOM    507  O   ALA A 365      15.182 100.384  89.487  1.00  0.00           O  
ATOM    508  CB  ALA A 365      15.689  97.015  89.240  1.00  0.00           C  
ATOM    509  N   TYR A 366      13.465  98.951  89.632  1.00  0.00           N  
ATOM    510  CA  TYR A 366      12.702  99.893  90.416  1.00  0.00           C  
ATOM    511  C   TYR A 366      11.872  99.193  91.475  1.00  0.00           C  
ATOM    512  O   TYR A 366      10.976  98.404  91.165  1.00  0.00           O  
ATOM    513  CB  TYR A 366      11.803 100.725  89.512  1.00  0.00           C  
ATOM    514  CG  TYR A 366      11.113 101.823  90.261  1.00  0.00           C  
ATOM    515  CD1 TYR A 366      11.807 102.963  90.653  1.00  0.00           C  
ATOM    516  CD2 TYR A 366       9.786 101.682  90.665  1.00  0.00           C  
ATOM    517  CE1 TYR A 366      11.202 103.936  91.443  1.00  0.00           C  
ATOM    518  CE2 TYR A 366       9.167 102.643  91.449  1.00  0.00           C  
ATOM    519  CZ  TYR A 366       9.879 103.767  91.842  1.00  0.00           C  
ATOM    520  OH  TYR A 366       9.275 104.692  92.665  1.00  0.00           O  
ATOM    521  N   PHE A 368      12.193  99.476  92.733  1.00  0.00           N  
ATOM    522  CA  PHE A 368      11.477  98.896  93.855  1.00  0.00           C  
ATOM    523  C   PHE A 368      10.495  99.921  94.390  1.00  0.00           C  
ATOM    524  O   PHE A 368      10.636 101.115  94.131  1.00  0.00           O  
ATOM    525  CB  PHE A 368      12.453  98.464  94.935  1.00  0.00           C  
ATOM    526  CG  PHE A 368      13.414  97.413  94.478  1.00  0.00           C  
ATOM    527  CD1 PHE A 368      14.579  97.761  93.814  1.00  0.00           C  
ATOM    528  CD2 PHE A 368      13.135  96.064  94.686  1.00  0.00           C  
ATOM    529  CE1 PHE A 368      15.455  96.778  93.366  1.00  0.00           C  
ATOM    530  CE2 PHE A 368      14.001  95.077  94.243  1.00  0.00           C  
ATOM    531  CZ  PHE A 368      15.161  95.428  93.583  1.00  0.00           C  
ATOM    532  N   PRO A 370       9.487  99.466  95.150  1.00  0.00           N  
ATOM    533  CA  PRO A 370       8.421 100.273  95.756  1.00  0.00           C  
ATOM    534  C   PRO A 370       8.815 101.476  96.600  1.00  0.00           C  
ATOM    535  O   PRO A 370       9.864 101.499  97.252  1.00  0.00           O  
ATOM    536  CB  PRO A 370       7.642  99.256  96.576  1.00  0.00           C  
ATOM    537  CG  PRO A 370       7.880  97.982  95.843  1.00  0.00           C  
ATOM    538  CD  PRO A 370       9.351  98.062  95.561  1.00  0.00           C  
ATOM    539  N   LEU A 371       7.934 102.471  96.582  1.00  0.00           N  
ATOM    540  CA  LEU A 371       8.103 103.704  97.332  1.00  0.00           C  
ATOM    541  C   LEU A 371       7.719 103.458  98.781  1.00  0.00           C  
ATOM    542  O   LEU A 371       8.394 103.929  99.700  1.00  0.00           O  
ATOM    543  CB  LEU A 371       7.193 104.774  96.752  1.00  0.00           C  
ATOM    544  CG  LEU A 371       7.013 106.073  97.525  1.00  0.00           C  
ATOM    545  CD1 LEU A 371       8.229 106.959  97.340  1.00  0.00           C  
ATOM    546  CD2 LEU A 371       5.766 106.774  97.018  1.00  0.00           C  
ATOM    547  N   PHE A 372       6.625 102.723  98.972  1.00  0.00           N  
ATOM    548  CA  PHE A 372       6.119 102.402 100.306  1.00  0.00           C  
ATOM    549  C   PHE A 372       6.740 101.124 100.860  1.00  0.00           C  
ATOM    550  O   PHE A 372       6.814 100.101 100.174  1.00  0.00           O  
ATOM    551  CB  PHE A 372       4.595 102.247 100.271  1.00  0.00           C  
ATOM    552  CG  PHE A 372       3.856 103.524  99.979  1.00  0.00           C  
ATOM    553  CD1 PHE A 372       2.547 103.490  99.513  1.00  0.00           C  
ATOM    554  CD2 PHE A 372       4.459 104.761 100.185  1.00  0.00           C  
ATOM    555  CE1 PHE A 372       1.852 104.663  99.258  1.00  0.00           C  
ATOM    556  CE2 PHE A 372       3.769 105.935  99.934  1.00  0.00           C  
ATOM    557  CZ  PHE A 372       2.462 105.885  99.469  1.00  0.00           C  
ATOM    558  N   ILE A 373       7.172 101.196 102.113  1.00  0.00           N  
ATOM    559  CA  ILE A 373       7.788 100.071 102.794  1.00  0.00           C  
ATOM    560  C   ILE A 373       7.006  99.744 104.062  1.00  0.00           C  
ATOM    561  O   ILE A 373       6.761 100.613 104.891  1.00  0.00           O  
ATOM    562  CB  ILE A 373       9.230 100.401 103.188  1.00  0.00           C  
ATOM    563  CG1 ILE A 373      10.037 100.729 101.934  1.00  0.00           C  
ATOM    564  CG2 ILE A 373       9.852  99.238 103.951  1.00  0.00           C  
ATOM    565  CD1 ILE A 373      11.522 100.992 102.208  1.00  0.00           C  
ATOM    566  N   PRO A 374       6.602  98.479 104.227  1.00  0.00           N  
ATOM    567  CA  PRO A 374       5.850  98.078 105.413  1.00  0.00           C  
ATOM    568  C   PRO A 374       6.661  98.383 106.665  1.00  0.00           C  
ATOM    569  O   PRO A 374       7.824  97.993 106.766  1.00  0.00           O  
ATOM    570  CB  PRO A 374       5.658  96.585 105.202  1.00  0.00           C  
ATOM    571  CG  PRO A 374       5.620  96.461 103.710  1.00  0.00           C  
ATOM    572  CD  PRO A 374       6.757  97.346 103.301  1.00  0.00           C  
ATOM    573  N   MET A 375       6.042  99.081 107.612  1.00  0.00           N  
ATOM    574  CA  MET A 375       6.695  99.460 108.861  1.00  0.00           C  
ATOM    575  C   MET A 375       7.448  98.291 109.512  1.00  0.00           C  
ATOM    576  O   MET A 375       8.543  98.470 110.056  1.00  0.00           O  
ATOM    577  CB  MET A 375       5.648 100.009 109.826  1.00  0.00           C  
ATOM    578  CG  MET A 375       6.159 101.060 110.779  1.00  0.00           C  
ATOM    579  SD  MET A 375       6.679 102.549 109.920  1.00  0.00           S  
ATOM    580  CE  MET A 375       8.399 102.434 110.165  1.00  0.00           C  
ATOM    581  N   SER A 376       6.868  97.095 109.449  1.00  0.00           N  
ATOM    582  CA  SER A 376       7.498  95.913 110.030  1.00  0.00           C  
ATOM    583  C   SER A 376       8.882  95.628 109.433  1.00  0.00           C  
ATOM    584  O   SER A 376       9.794  95.203 110.147  1.00  0.00           O  
ATOM    585  CB  SER A 376       6.600  94.693 109.839  1.00  0.00           C  
ATOM    586  OG  SER A 376       6.453  94.365 108.468  1.00  0.00           O  
ATOM    587  N   PHE A 377       9.031  95.850 108.126  1.00  0.00           N  
ATOM    588  CA  PHE A 377      10.307  95.631 107.440  1.00  0.00           C  
ATOM    589  C   PHE A 377      11.431  96.460 108.054  1.00  0.00           C  
ATOM    590  O   PHE A 377      12.526  95.953 108.302  1.00  0.00           O  
ATOM    591  CB  PHE A 377      10.187  95.992 105.960  1.00  0.00           C  
ATOM    592  CG  PHE A 377       9.521  94.941 105.122  1.00  0.00           C  
ATOM    593  CD1 PHE A 377       8.515  94.144 105.643  1.00  0.00           C  
ATOM    594  CD2 PHE A 377       9.873  94.782 103.788  1.00  0.00           C  
ATOM    595  CE1 PHE A 377       7.867  93.204 104.844  1.00  0.00           C  
ATOM    596  CE2 PHE A 377       9.228  93.844 102.981  1.00  0.00           C  
ATOM    597  CZ  PHE A 377       8.225  93.057 103.510  1.00  0.00           C  
ATOM    598  N   LEU A 378      11.162  97.740 108.289  1.00  0.00           N  
ATOM    599  CA  LEU A 378      12.164  98.615 108.874  1.00  0.00           C  
ATOM    600  C   LEU A 378      12.627  98.100 110.229  1.00  0.00           C  
ATOM    601  O   LEU A 378      13.724  98.422 110.679  1.00  0.00           O  
ATOM    602  CB  LEU A 378      11.623 100.035 109.017  1.00  0.00           C  
ATOM    603  CG  LEU A 378      11.442 100.791 107.698  1.00  0.00           C  
ATOM    604  CD1 LEU A 378      11.013 102.215 107.986  1.00  0.00           C  
ATOM    605  CD2 LEU A 378      12.744 100.783 106.910  1.00  0.00           C  
ATOM    606  N   ARG A 379      11.797  97.283 110.868  1.00  0.00           N  
ATOM    607  CA  ARG A 379      12.135  96.732 112.172  1.00  0.00           C  
ATOM    608  C   ARG A 379      12.991  95.471 112.146  1.00  0.00           C  
ATOM    609  O   ARG A 379      13.702  95.205 113.108  1.00  0.00           O  
ATOM    610  CB  ARG A 379      10.861  96.460 112.966  1.00  0.00           C  
ATOM    611  CG  ARG A 379      10.100  97.716 113.325  1.00  0.00           C  
ATOM    612  CD  ARG A 379       8.680  97.394 113.736  1.00  0.00           C  
ATOM    613  NE  ARG A 379       7.857  98.599 113.825  1.00  0.00           N  
ATOM    614  CZ  ARG A 379       6.538  98.616 113.641  1.00  0.00           C  
ATOM    615  NH1 ARG A 379       5.893  97.487 113.356  1.00  0.00           N  
ATOM    616  NH2 ARG A 379       5.866  99.761 113.736  1.00  0.00           N  
ATOM    617  N   LYS A 380      12.939  94.700 111.061  1.00  0.00           N  
ATOM    618  CA  LYS A 380      13.728  93.467 110.971  1.00  0.00           C  
ATOM    619  C   LYS A 380      15.239  93.661 111.152  1.00  0.00           C  
ATOM    620  O   LYS A 380      15.974  92.690 111.328  1.00  0.00           O  
ATOM    621  CB  LYS A 380      13.464  92.746 109.644  1.00  0.00           C  
ATOM    622  CG  LYS A 380      12.112  92.060 109.562  1.00  0.00           C  
ATOM    623  CD  LYS A 380      12.028  91.155 108.339  1.00  0.00           C  
ATOM    624  CE  LYS A 380      10.675  90.461 108.236  1.00  0.00           C  
ATOM    625  NZ  LYS A 380      10.577  89.612 107.010  1.00  0.00           N  
ATOM    626  N   GLU A 381      15.700  94.907 111.099  1.00  0.00           N  
ATOM    627  CA  GLU A 381      17.118  95.213 111.281  1.00  0.00           C  
ATOM    628  C   GLU A 381      17.223  96.288 112.366  1.00  0.00           C  
ATOM    629  O   GLU A 381      16.878  97.446 112.142  1.00  0.00           O  
ATOM    630  CB  GLU A 381      17.725  95.709 109.967  1.00  0.00           C  
ATOM    631  CG  GLU A 381      19.132  95.183 109.684  1.00  0.00           C  
ATOM    632  CD  GLU A 381      20.201  95.808 110.563  1.00  0.00           C  
ATOM    633  OE1 GLU A 381      21.383  95.446 110.401  1.00  0.00           O  
ATOM    634  OE2 GLU A 381      19.871  96.662 111.412  1.00  0.00           O  
ATOM    635  N   ALA A 382      17.696  95.881 113.540  1.00  0.00           N  
ATOM    636  CA  ALA A 382      17.833  96.757 114.698  1.00  0.00           C  
ATOM    637  C   ALA A 382      18.457  98.124 114.426  1.00  0.00           C  
ATOM    638  O   ALA A 382      17.759  99.140 114.411  1.00  0.00           O  
ATOM    639  CB  ALA A 382      18.617  96.043 115.781  1.00  0.00           C  
ATOM    640  N   GLU A 383      19.771  98.150 114.230  1.00  0.00           N  
ATOM    641  CA  GLU A 383      20.479  99.400 113.974  1.00  0.00           C  
ATOM    642  C   GLU A 383      19.809 100.270 112.911  1.00  0.00           C  
ATOM    643  O   GLU A 383      19.683 101.484 113.082  1.00  0.00           O  
ATOM    644  CB  GLU A 383      21.919  99.108 113.555  1.00  0.00           C  
ATOM    645  CG  GLU A 383      22.797  98.566 114.672  1.00  0.00           C  
ATOM    646  CD  GLU A 383      24.148  98.075 114.157  1.00  0.00           C  
ATOM    647  OE1 GLU A 383      24.175  97.034 113.445  1.00  0.00           O  
ATOM    648  OE2 GLU A 383      25.177  98.734 114.454  1.00  0.00           O  
ATOM    649  N   HIS A 384      19.377  99.641 111.823  1.00  0.00           N  
ATOM    650  CA  HIS A 384      18.732 100.335 110.712  1.00  0.00           C  
ATOM    651  C   HIS A 384      17.498 101.142 111.127  1.00  0.00           C  
ATOM    652  O   HIS A 384      17.407 102.337 110.845  1.00  0.00           O  
ATOM    653  CB  HIS A 384      18.337  99.320 109.636  1.00  0.00           C  
ATOM    654  CG  HIS A 384      18.025  99.930 108.305  1.00  0.00           C  
ATOM    655  ND1 HIS A 384      18.986 100.528 107.517  1.00  0.00           N  
ATOM    656  CD2 HIS A 384      16.868  99.996 107.605  1.00  0.00           C  
ATOM    657  CE1 HIS A 384      18.436 100.929 106.385  1.00  0.00           C  
ATOM    658  NE2 HIS A 384      17.151 100.618 106.413  1.00  0.00           N  
ATOM    659  N   VAL A 385      16.545 100.491 111.784  1.00  0.00           N  
ATOM    660  CA  VAL A 385      15.328 101.169 112.205  1.00  0.00           C  
ATOM    661  C   VAL A 385      15.588 102.213 113.287  1.00  0.00           C  
ATOM    662  O   VAL A 385      14.841 103.182 113.408  1.00  0.00           O  
ATOM    663  CB  VAL A 385      14.285 100.168 112.736  1.00  0.00           C  
ATOM    664  CG1 VAL A 385      14.782  99.534 114.019  1.00  0.00           C  
ATOM    665  CG2 VAL A 385      12.955 100.864 112.949  1.00  0.00           C  
ATOM    666  N   GLU A 386      16.642 102.014 114.076  1.00  0.00           N  
ATOM    667  CA  GLU A 386      16.981 102.953 115.145  1.00  0.00           C  
ATOM    668  C   GLU A 386      17.506 104.270 114.577  1.00  0.00           C  
ATOM    669  O   GLU A 386      17.247 105.338 115.131  1.00  0.00           O  
ATOM    670  CB  GLU A 386      18.026 102.337 116.082  1.00  0.00           C  
ATOM    671  CG  GLU A 386      17.618 100.972 116.640  1.00  0.00           C  
ATOM    672  CD  GLU A 386      18.664 100.350 117.562  1.00  0.00           C  
ATOM    673  OE1 GLU A 386      19.870 100.360 117.220  1.00  0.00           O  
ATOM    674  OE2 GLU A 386      18.270  99.831 118.629  1.00  0.00           O  
ATOM    675  N   GLY A 387      18.230 104.188 113.463  1.00  0.00           N  
ATOM    676  CA  GLY A 387      18.785 105.373 112.835  1.00  0.00           C  
ATOM    677  C   GLY A 387      17.850 106.111 111.894  1.00  0.00           C  
ATOM    678  O   GLY A 387      18.065 107.288 111.607  1.00  0.00           O  
ATOM    679  N   PHE A 388      16.809 105.442 111.412  1.00  0.00           N  
ATOM    680  CA  PHE A 388      15.873 106.083 110.497  1.00  0.00           C  
ATOM    681  C   PHE A 388      14.514 106.367 111.105  1.00  0.00           C  
ATOM    682  O   PHE A 388      13.839 107.315 110.709  1.00  0.00           O  
ATOM    683  CB  PHE A 388      15.698 105.232 109.241  1.00  0.00           C  
ATOM    684  CG  PHE A 388      16.864 105.304 108.302  1.00  0.00           C  
ATOM    685  CD1 PHE A 388      17.154 106.486 107.625  1.00  0.00           C  
ATOM    686  CD2 PHE A 388      17.701 104.211 108.127  1.00  0.00           C  
ATOM    687  CE1 PHE A 388      18.260 106.577 106.793  1.00  0.00           C  
ATOM    688  CE2 PHE A 388      18.811 104.296 107.295  1.00  0.00           C  
ATOM    689  CZ  PHE A 388      19.090 105.479 106.630  1.00  0.00           C  
ATOM    690  N   SER A 488      14.121 105.546 112.070  1.00  0.00           N  
ATOM    691  CA  SER A 488      12.832 105.686 112.739  1.00  0.00           C  
ATOM    692  C   SER A 488      12.401 107.134 112.989  1.00  0.00           C  
ATOM    693  O   SER A 488      11.244 107.497 112.756  1.00  0.00           O  
ATOM    694  CB  SER A 488      12.857 104.924 114.062  1.00  0.00           C  
ATOM    695  OG  SER A 488      11.628 105.056 114.745  1.00  0.00           O  
ATOM    696  N   PRO A 495      13.327 107.981 113.469  1.00  0.00           N  
ATOM    697  CA  PRO A 495      13.011 109.389 113.745  1.00  0.00           C  
ATOM    698  C   PRO A 495      12.574 110.214 112.529  1.00  0.00           C  
ATOM    699  O   PRO A 495      11.604 110.966 112.598  1.00  0.00           O  
ATOM    700  CB  PRO A 495      14.312 109.922 114.342  1.00  0.00           C  
ATOM    701  CG  PRO A 495      14.913 108.713 114.978  1.00  0.00           C  
ATOM    702  CD  PRO A 495      14.685 107.657 113.937  1.00  0.00           C  
ATOM    703  N   GLU A 496      13.285 110.063 111.417  1.00  0.00           N  
ATOM    704  CA  GLU A 496      12.993 110.831 110.217  1.00  0.00           C  
ATOM    705  C   GLU A 496      12.071 110.219 109.162  1.00  0.00           C  
ATOM    706  O   GLU A 496      12.184 110.549 107.986  1.00  0.00           O  
ATOM    707  CB  GLU A 496      14.316 111.242 109.573  1.00  0.00           C  
ATOM    708  CG  GLU A 496      15.321 110.106 109.452  1.00  0.00           C  
ATOM    709  CD  GLU A 496      16.746 110.601 109.236  1.00  0.00           C  
ATOM    710  OE1 GLU A 496      16.978 111.335 108.253  1.00  0.00           O  
ATOM    711  OE2 GLU A 496      17.633 110.256 110.048  1.00  0.00           O  
ATOM    712  N   LEU A 497      11.140 109.367 109.576  1.00  0.00           N  
ATOM    713  CA  LEU A 497      10.226 108.736 108.628  1.00  0.00           C  
ATOM    714  C   LEU A 497       8.921 109.486 108.411  1.00  0.00           C  
ATOM    715  O   LEU A 497       8.398 110.115 109.325  1.00  0.00           O  
ATOM    716  CB  LEU A 497       9.863 107.325 109.090  1.00  0.00           C  
ATOM    717  CG  LEU A 497      10.942 106.258 109.165  1.00  0.00           C  
ATOM    718  CD1 LEU A 497      10.310 104.988 109.677  1.00  0.00           C  
ATOM    719  CD2 LEU A 497      11.570 106.030 107.793  1.00  0.00           C  
ATOM    720  N   ALA A 498       8.397 109.411 107.195  1.00  0.00           N  
ATOM    721  CA  ALA A 498       7.108 110.016 106.880  1.00  0.00           C  
ATOM    722  C   ALA A 498       6.245 108.765 106.805  1.00  0.00           C  
ATOM    723  O   ALA A 498       6.666 107.754 106.232  1.00  0.00           O  
ATOM    724  CB  ALA A 498       7.145 110.723 105.532  1.00  0.00           C  
ATOM    725  N   VAL A 499       5.051 108.807 107.378  1.00  0.00           N  
ATOM    726  CA  VAL A 499       4.227 107.614 107.374  1.00  0.00           C  
ATOM    727  C   VAL A 499       2.829 107.751 106.793  1.00  0.00           C  
ATOM    728  O   VAL A 499       2.085 108.678 107.112  1.00  0.00           O  
ATOM    729  CB  VAL A 499       4.100 107.048 108.810  1.00  0.00           C  
ATOM    730  CG1 VAL A 499       3.352 105.718 108.784  1.00  0.00           C  
ATOM    731  CG2 VAL A 499       5.483 106.879 109.432  1.00  0.00           C  
ATOM    732  N   VAL A 500       2.479 106.803 105.934  1.00  0.00           N  
ATOM    733  CA  VAL A 500       1.161 106.774 105.331  1.00  0.00           C  
ATOM    734  C   VAL A 500       0.335 105.889 106.251  1.00  0.00           C  
ATOM    735  O   VAL A 500       0.715 104.756 106.534  1.00  0.00           O  
ATOM    736  CB  VAL A 500       1.194 106.154 103.911  1.00  0.00           C  
ATOM    737  CG1 VAL A 500      -0.219 106.108 103.318  1.00  0.00           C  
ATOM    738  CG2 VAL A 500       2.111 106.965 103.018  1.00  0.00           C  
ATOM    739  N   THR A 501      -0.783 106.415 106.734  1.00  0.00           N  
ATOM    740  CA  THR A 501      -1.655 105.667 107.635  1.00  0.00           C  
ATOM    741  C   THR A 501      -3.028 105.538 107.011  1.00  0.00           C  
ATOM    742  O   THR A 501      -3.692 104.517 107.134  1.00  0.00           O  
ATOM    743  CB  THR A 501      -1.789 106.389 108.986  1.00  0.00           C  
ATOM    744  OG1 THR A 501      -2.133 107.766 108.759  1.00  0.00           O  
ATOM    745  CG2 THR A 501      -0.472 106.314 109.757  1.00  0.00           C  
ATOM    746  N   HIS A 502      -3.438 106.601 106.339  1.00  0.00           N  
ATOM    747  CA  HIS A 502      -4.717 106.664 105.668  1.00  0.00           C  
ATOM    748  C   HIS A 502      -4.426 106.459 104.182  1.00  0.00           C  
ATOM    749  O   HIS A 502      -3.438 106.976 103.663  1.00  0.00           O  
ATOM    750  CB  HIS A 502      -5.334 108.046 105.907  1.00  0.00           C  
ATOM    751  CG  HIS A 502      -6.709 108.215 105.335  1.00  0.00           C  
ATOM    752  ND1 HIS A 502      -7.841 107.734 105.958  1.00  0.00           N  
ATOM    753  CD2 HIS A 502      -7.132 108.825 104.199  1.00  0.00           C  
ATOM    754  CE1 HIS A 502      -8.904 108.041 105.234  1.00  0.00           C  
ATOM    755  NE2 HIS A 502      -8.505 108.703 104.161  1.00  0.00           N  
ATOM    756  N   ALA A 503      -5.273 105.696 103.500  1.00  0.00           N  
ATOM    757  CA  ALA A 503      -5.087 105.455 102.075  1.00  0.00           C  
ATOM    758  C   ALA A 503      -6.354 104.896 101.461  1.00  0.00           C  
ATOM    759  O   ALA A 503      -6.926 103.937 101.972  1.00  0.00           O  
ATOM    760  CB  ALA A 503      -3.935 104.498 101.851  1.00  0.00           C  
ATOM    761  N   GLY A 578      -6.794 105.507 100.366  1.00  0.00           N  
ATOM    762  CA  GLY A 578      -7.996 105.048  99.698  1.00  0.00           C  
ATOM    763  C   GLY A 578      -9.278 105.259 100.488  1.00  0.00           C  
ATOM    764  O   GLY A 578     -10.314 104.675 100.159  1.00  0.00           O  
ATOM    765  N   GLY A 648      -9.217 106.085 101.530  1.00  0.00           N  
ATOM    766  CA  GLY A 648     -10.402 106.348 102.326  1.00  0.00           C  
ATOM    767  C   GLY A 648     -10.419 105.658 103.675  1.00  0.00           C  
ATOM    768  O   GLY A 648     -10.934 106.209 104.645  1.00  0.00           O  
ATOM    769  N   GLU A 649      -9.867 104.453 103.748  1.00  0.00           N  
ATOM    770  CA  GLU A 649      -9.835 103.718 105.006  1.00  0.00           C  
ATOM    771  C   GLU A 649      -8.469 103.850 105.674  1.00  0.00           C  
ATOM    772  O   GLU A 649      -7.530 104.384 105.087  1.00  0.00           O  
ATOM    773  CB  GLU A 649     -10.135 102.238 104.766  1.00  0.00           C  
ATOM    774  CG  GLU A 649     -11.425 101.967 104.010  1.00  0.00           C  
ATOM    775  CD  GLU A 649     -11.689 100.474 103.816  1.00  0.00           C  
ATOM    776  OE1 GLU A 649     -10.822  99.781 103.232  1.00  0.00           O  
ATOM    777  OE2 GLU A 649     -12.765  99.993 104.247  1.00  0.00           O  
ATOM    778  N   GLU A 650      -8.369 103.369 106.908  1.00  0.00           N  
ATOM    779  CA  GLU A 650      -7.113 103.414 107.641  1.00  0.00           C  
ATOM    780  C   GLU A 650      -6.421 102.091 107.345  1.00  0.00           C  
ATOM    781  O   GLU A 650      -7.063 101.040 107.332  1.00  0.00           O  
ATOM    782  CB  GLU A 650      -7.373 103.558 109.138  1.00  0.00           C  
ATOM    783  CG  GLU A 650      -6.377 104.453 109.864  1.00  0.00           C  
ATOM    784  CD  GLU A 650      -6.377 105.888 109.341  1.00  0.00           C  
ATOM    785  OE1 GLU A 650      -5.949 106.117 108.189  1.00  0.00           O  
ATOM    786  OE2 GLU A 650      -6.811 106.794 110.085  1.00  0.00           O  
ATOM    787  N   LEU A 651      -5.117 102.142 107.095  1.00  0.00           N  
ATOM    788  CA  LEU A 651      -4.358 100.941 106.756  1.00  0.00           C  
ATOM    789  C   LEU A 651      -4.195  99.948 107.890  1.00  0.00           C  
ATOM    790  O   LEU A 651      -4.141 100.327 109.061  1.00  0.00           O  
ATOM    791  CB  LEU A 651      -2.971 101.319 106.235  1.00  0.00           C  
ATOM    792  CG  LEU A 651      -2.912 102.165 104.968  1.00  0.00           C  
ATOM    793  CD1 LEU A 651      -1.468 102.245 104.495  1.00  0.00           C  
ATOM    794  CD2 LEU A 651      -3.799 101.556 103.896  1.00  0.00           C  
ATOM    795  N   GLU A 652      -4.116  98.669 107.530  1.00  0.00           N  
ATOM    796  CA  GLU A 652      -3.927  97.616 108.516  1.00  0.00           C  
ATOM    797  C   GLU A 652      -2.587  97.889 109.187  1.00  0.00           C  
ATOM    798  O   GLU A 652      -2.505  98.041 110.408  1.00  0.00           O  
ATOM    799  CB  GLU A 652      -3.921  96.243 107.834  1.00  0.00           C  
ATOM    800  CG  GLU A 652      -5.261  95.883 107.189  1.00  0.00           C  
ATOM    801  CD  GLU A 652      -5.303  94.464 106.637  1.00  0.00           C  
ATOM    802  OE1 GLU A 652      -4.523  94.160 105.705  1.00  0.00           O  
ATOM    803  OE2 GLU A 652      -6.121  93.653 107.135  1.00  0.00           O  
ATOM    804  N   GLU A 653      -1.537  97.958 108.375  1.00  0.00           N  
ATOM    805  CA  GLU A 653      -0.204  98.254 108.877  1.00  0.00           C  
ATOM    806  C   GLU A 653       0.215  99.570 108.238  1.00  0.00           C  
ATOM    807  O   GLU A 653       0.096  99.742 107.026  1.00  0.00           O  
ATOM    808  CB  GLU A 653       0.792  97.156 108.483  1.00  0.00           C  
ATOM    809  CG  GLU A 653       2.169  97.315 109.134  1.00  0.00           C  
ATOM    810  CD  GLU A 653       3.208  96.339 108.603  1.00  0.00           C  
ATOM    811  OE1 GLU A 653       2.910  95.127 108.510  1.00  0.00           O  
ATOM    812  OE2 GLU A 653       4.331  96.786 108.289  1.00  0.00           O  
ATOM    813  N   PRO A 654       0.695 100.527 109.043  1.00  0.00           N  
ATOM    814  CA  PRO A 654       1.112 101.805 108.465  1.00  0.00           C  
ATOM    815  C   PRO A 654       2.309 101.631 107.521  1.00  0.00           C  
ATOM    816  O   PRO A 654       3.222 100.835 107.776  1.00  0.00           O  
ATOM    817  CB  PRO A 654       1.439 102.644 109.698  1.00  0.00           C  
ATOM    818  CG  PRO A 654       1.947 101.616 110.669  1.00  0.00           C  
ATOM    819  CD  PRO A 654       0.944 100.497 110.493  1.00  0.00           C  
ATOM    820  N   LEU A 655       2.290 102.375 106.423  1.00  0.00           N  
ATOM    821  CA  LEU A 655       3.349 102.308 105.427  1.00  0.00           C  
ATOM    822  C   LEU A 655       4.336 103.458 105.571  1.00  0.00           C  
ATOM    823  O   LEU A 655       3.950 104.606 105.777  1.00  0.00           O  
ATOM    824  CB  LEU A 655       2.736 102.329 104.028  1.00  0.00           C  
ATOM    825  CG  LEU A 655       1.825 101.140 103.722  1.00  0.00           C  
ATOM    826  CD1 LEU A 655       1.173 101.320 102.359  1.00  0.00           C  
ATOM    827  CD2 LEU A 655       2.642  99.862 103.769  1.00  0.00           C  
ATOM    828  N   ALA A 656       5.618 103.144 105.465  1.00  0.00           N  
ATOM    829  CA  ALA A 656       6.652 104.160 105.566  1.00  0.00           C  
ATOM    830  C   ALA A 656       7.119 104.582 104.179  1.00  0.00           C  
ATOM    831  O   ALA A 656       7.296 103.745 103.297  1.00  0.00           O  
ATOM    832  CB  ALA A 656       7.833 103.617 106.357  1.00  0.00           C  
ATOM    833  N   VAL A 657       7.289 105.879 103.968  1.00  0.00           N  
ATOM    834  CA  VAL A 657       7.799 106.335 102.690  1.00  0.00           C  
ATOM    835  C   VAL A 657       9.303 106.050 102.775  1.00  0.00           C  
ATOM    836  O   VAL A 657       9.997 106.515 103.682  1.00  0.00           O  
ATOM    837  CB  VAL A 657       7.545 107.820 102.492  1.00  0.00           C  
ATOM    838  CG1 VAL A 657       8.100 108.259 101.154  1.00  0.00           C  
ATOM    839  CG2 VAL A 657       6.057 108.088 102.560  1.00  0.00           C  
ATOM    840  N   ARG A 658       9.802 105.266 101.833  1.00  0.00           N  
ATOM    841  CA  ARG A 658      11.198 104.878 101.849  1.00  0.00           C  
ATOM    842  C   ARG A 658      12.206 105.979 102.097  1.00  0.00           C  
ATOM    843  O   ARG A 658      12.186 107.025 101.450  1.00  0.00           O  
ATOM    844  CB  ARG A 658      11.568 104.173 100.547  1.00  0.00           C  
ATOM    845  CG  ARG A 658      11.581 105.083  99.352  1.00  0.00           C  
ATOM    846  CD  ARG A 658      11.910 104.324  98.084  1.00  0.00           C  
ATOM    847  NE  ARG A 658      11.572 105.117  96.910  1.00  0.00           N  
ATOM    848  CZ  ARG A 658      11.364 104.609  95.708  1.00  0.00           C  
ATOM    849  NH1 ARG A 658      11.467 103.302  95.518  1.00  0.00           N  
ATOM    850  NH2 ARG A 658      11.032 105.406  94.707  1.00  0.00           N  
ATOM    851  N   PRO A 659      13.085 105.764 103.077  1.00  0.00           N  
ATOM    852  CA  PRO A 659      14.144 106.703 103.441  1.00  0.00           C  
ATOM    853  C   PRO A 659      15.403 106.134 102.774  1.00  0.00           C  
ATOM    854  O   PRO A 659      16.403 106.831 102.547  1.00  0.00           O  
ATOM    855  CB  PRO A 659      14.182 106.587 104.957  1.00  0.00           C  
ATOM    856  CG  PRO A 659      13.928 105.130 105.161  1.00  0.00           C  
ATOM    857  CD  PRO A 659      12.797 104.847 104.196  1.00  0.00           C  
ATOM    858  N   THR A 660      15.314 104.841 102.467  1.00  0.00           N  
ATOM    859  CA  THR A 660      16.373 104.073 101.830  1.00  0.00           C  
ATOM    860  C   THR A 660      15.731 102.724 101.538  1.00  0.00           C  
ATOM    861  O   THR A 660      14.766 102.353 102.203  1.00  0.00           O  
ATOM    862  CB  THR A 660      17.594 103.921 102.750  1.00  0.00           C  
ATOM    863  OG1 THR A 660      18.596 103.166 102.071  1.00  0.00           O  
ATOM    864  CG2 THR A 660      17.222 103.234 104.050  1.00  0.00           C  
ATOM    865  N   SER A 661      16.260 101.985 100.565  1.00  0.00           N  
ATOM    866  CA  SER A 661      15.640 100.723 100.154  1.00  0.00           C  
ATOM    867  C   SER A 661      16.233  99.358 100.526  1.00  0.00           C  
ATOM    868  O   SER A 661      15.747  98.339 100.034  1.00  0.00           O  
ATOM    869  CB  SER A 661      15.427 100.755  98.635  1.00  0.00           C  
ATOM    870  OG  SER A 661      14.602 101.846  98.256  1.00  0.00           O  
ATOM    871  N   GLU A 662      17.248  99.308 101.384  1.00  0.00           N  
ATOM    872  CA  GLU A 662      17.828  98.011 101.737  1.00  0.00           C  
ATOM    873  C   GLU A 662      16.801  96.947 102.116  1.00  0.00           C  
ATOM    874  O   GLU A 662      16.845  95.828 101.610  1.00  0.00           O  
ATOM    875  CB  GLU A 662      18.826  98.135 102.888  1.00  0.00           C  
ATOM    876  CG  GLU A 662      20.170  98.684 102.501  1.00  0.00           C  
ATOM    877  CD  GLU A 662      20.160 100.185 102.369  1.00  0.00           C  
ATOM    878  OE1 GLU A 662      21.250 100.773 102.181  1.00  0.00           O  
ATOM    879  OE2 GLU A 662      19.061 100.773 102.458  1.00  0.00           O  
ATOM    880  N   THR A 663      15.884  97.293 103.009  1.00  0.00           N  
ATOM    881  CA  THR A 663      14.881  96.342 103.461  1.00  0.00           C  
ATOM    882  C   THR A 663      14.000  95.743 102.373  1.00  0.00           C  
ATOM    883  O   THR A 663      13.958  94.525 102.221  1.00  0.00           O  
ATOM    884  CB  THR A 663      13.983  96.961 104.544  1.00  0.00           C  
ATOM    885  OG1 THR A 663      13.423  98.193 104.068  1.00  0.00           O  
ATOM    886  CG2 THR A 663      14.796  97.212 105.800  1.00  0.00           C  
ATOM    887  N   VAL A 664      13.293  96.574 101.617  1.00  0.00           N  
ATOM    888  CA  VAL A 664      12.430  96.044 100.562  1.00  0.00           C  
ATOM    889  C   VAL A 664      13.197  95.171  99.575  1.00  0.00           C  
ATOM    890  O   VAL A 664      12.687  94.148  99.124  1.00  0.00           O  
ATOM    891  CB  VAL A 664      11.759  97.148  99.758  1.00  0.00           C  
ATOM    892  CG1 VAL A 664      10.813  96.538  98.755  1.00  0.00           C  
ATOM    893  CG2 VAL A 664      11.005  98.053 100.672  1.00  0.00           C  
ATOM    894  N   ILE A 665      14.416  95.581  99.232  1.00  0.00           N  
ATOM    895  CA  ILE A 665      15.221  94.817  98.298  1.00  0.00           C  
ATOM    896  C   ILE A 665      15.624  93.515  98.955  1.00  0.00           C  
ATOM    897  O   ILE A 665      15.711  92.480  98.296  1.00  0.00           O  
ATOM    898  CB  ILE A 665      16.473  95.596  97.872  1.00  0.00           C  
ATOM    899  CG1 ILE A 665      16.048  96.847  97.096  1.00  0.00           C  
ATOM    900  CG2 ILE A 665      17.372  94.713  97.009  1.00  0.00           C  
ATOM    901  CD1 ILE A 665      17.179  97.703  96.627  1.00  0.00           C  
ATOM    902  N   GLY A 666      15.867  93.574 100.261  1.00  0.00           N  
ATOM    903  CA  GLY A 666      16.238  92.380 100.997  1.00  0.00           C  
ATOM    904  C   GLY A 666      15.120  91.374 100.869  1.00  0.00           C  
ATOM    905  O   GLY A 666      15.339  90.228 100.505  1.00  0.00           O  
ATOM    906  N   TYR A 667      13.906  91.822 101.155  1.00  0.00           N  
ATOM    907  CA  TYR A 667      12.726  90.979 101.050  1.00  0.00           C  
ATOM    908  C   TYR A 667      12.687  90.292  99.685  1.00  0.00           C  
ATOM    909  O   TYR A 667      12.575  89.070  99.593  1.00  0.00           O  
ATOM    910  CB  TYR A 667      11.481  91.830 101.214  1.00  0.00           C  
ATOM    911  CG  TYR A 667      10.186  91.057 101.153  1.00  0.00           C  
ATOM    912  CD1 TYR A 667       9.736  90.321 102.249  1.00  0.00           C  
ATOM    913  CD2 TYR A 667       9.387  91.097 100.014  1.00  0.00           C  
ATOM    914  CE1 TYR A 667       8.523  89.659 102.213  1.00  0.00           C  
ATOM    915  CE2 TYR A 667       8.171  90.437  99.965  1.00  0.00           C  
ATOM    916  CZ  TYR A 667       7.743  89.723 101.067  1.00  0.00           C  
ATOM    917  OH  TYR A 667       6.525  89.087 101.031  1.00  0.00           O  
ATOM    918  N   MET A 668      12.784  91.077  98.620  1.00  0.00           N  
ATOM    919  CA  MET A 668      12.768  90.508  97.278  1.00  0.00           C  
ATOM    920  C   MET A 668      13.942  89.566  97.032  1.00  0.00           C  
ATOM    921  O   MET A 668      13.779  88.507  96.431  1.00  0.00           O  
ATOM    922  CB  MET A 668      12.779  91.615  96.217  1.00  0.00           C  
ATOM    923  CG  MET A 668      11.582  92.540  96.287  1.00  0.00           C  
ATOM    924  SD  MET A 668      10.010  91.652  96.393  1.00  0.00           S  
ATOM    925  CE  MET A 668       9.723  91.232  94.657  1.00  0.00           C  
ATOM    926  N   TRP A 669      15.131  89.949  97.483  1.00  0.00           N  
ATOM    927  CA  TRP A 669      16.289  89.098  97.271  1.00  0.00           C  
ATOM    928  C   TRP A 669      16.039  87.759  97.925  1.00  0.00           C  
ATOM    929  O   TRP A 669      16.400  86.707  97.387  1.00  0.00           O  
ATOM    930  CB  TRP A 669      17.555  89.734  97.845  1.00  0.00           C  
ATOM    931  CG  TRP A 669      18.266  90.581  96.861  1.00  0.00           C  
ATOM    932  CD1 TRP A 669      18.128  90.549  95.510  1.00  0.00           C  
ATOM    933  CD2 TRP A 669      19.280  91.545  97.135  1.00  0.00           C  
ATOM    934  NE1 TRP A 669      18.994  91.428  94.920  1.00  0.00           N  
ATOM    935  CE2 TRP A 669      19.716  92.054  95.897  1.00  0.00           C  
ATOM    936  CE3 TRP A 669      19.868  92.028  98.309  1.00  0.00           C  
ATOM    937  CZ2 TRP A 669      20.711  93.021  95.796  1.00  0.00           C  
ATOM    938  CZ3 TRP A 669      20.859  92.988  98.208  1.00  0.00           C  
ATOM    939  CH2 TRP A 669      21.269  93.474  96.961  1.00  0.00           C  
ATOM    940  N   SER A 670      15.403  87.812  99.088  1.00  0.00           N  
ATOM    941  CA  SER A 670      15.085  86.616  99.837  1.00  0.00           C  
ATOM    942  C   SER A 670      14.441  85.583  98.923  1.00  0.00           C  
ATOM    943  O   SER A 670      14.798  84.406  98.956  1.00  0.00           O  
ATOM    944  CB  SER A 670      14.131  86.958 100.970  1.00  0.00           C  
ATOM    945  OG  SER A 670      14.003  85.870 101.860  1.00  0.00           O  
ATOM    946  N   LYS A 671      13.503  86.030  98.094  1.00  0.00           N  
ATOM    947  CA  LYS A 671      12.818  85.123  97.189  1.00  0.00           C  
ATOM    948  C   LYS A 671      13.457  84.909  95.827  1.00  0.00           C  
ATOM    949  O   LYS A 671      13.102  83.967  95.130  1.00  0.00           O  
ATOM    950  CB  LYS A 671      11.356  85.541  97.014  1.00  0.00           C  
ATOM    951  CG  LYS A 671      11.100  87.022  96.968  1.00  0.00           C  
ATOM    952  CD  LYS A 671       9.601  87.324  97.021  1.00  0.00           C  
ATOM    953  CE  LYS A 671       8.997  86.861  98.335  1.00  0.00           C  
ATOM    954  NZ  LYS A 671       7.529  87.105  98.402  1.00  0.00           N  
ATOM    955  N   TRP A 672      14.410  85.746  95.444  1.00  0.00           N  
ATOM    956  CA  TRP A 672      15.042  85.565  94.145  1.00  0.00           C  
ATOM    957  C   TRP A 672      16.304  84.726  94.213  1.00  0.00           C  
ATOM    958  O   TRP A 672      16.529  83.860  93.381  1.00  0.00           O  
ATOM    959  CB  TRP A 672      15.387  86.916  93.508  1.00  0.00           C  
ATOM    960  CG  TRP A 672      14.214  87.762  93.192  1.00  0.00           C  
ATOM    961  CD1 TRP A 672      12.913  87.372  93.138  1.00  0.00           C  
ATOM    962  CD2 TRP A 672      14.233  89.154  92.866  1.00  0.00           C  
ATOM    963  NE1 TRP A 672      12.111  88.439  92.798  1.00  0.00           N  
ATOM    964  CE2 TRP A 672      12.898  89.545  92.625  1.00  0.00           C  
ATOM    965  CE3 TRP A 672      15.246  90.108  92.752  1.00  0.00           C  
ATOM    966  CZ2 TRP A 672      12.552  90.848  92.278  1.00  0.00           C  
ATOM    967  CZ3 TRP A 672      14.903  91.400  92.407  1.00  0.00           C  
ATOM    968  CH2 TRP A 672      13.566  91.760  92.174  1.00  0.00           C  
ATOM    969  N   ILE A 676      17.140  84.994  95.199  1.00  0.00           N  
ATOM    970  CA  ILE A 676      18.388  84.269  95.321  1.00  0.00           C  
ATOM    971  C   ILE A 676      18.175  82.880  95.887  1.00  0.00           C  
ATOM    972  O   ILE A 676      17.488  82.709  96.887  1.00  0.00           O  
ATOM    973  CB  ILE A 676      19.358  85.046  96.217  1.00  0.00           C  
ATOM    974  CG1 ILE A 676      19.555  86.449  95.639  1.00  0.00           C  
ATOM    975  CG2 ILE A 676      20.683  84.301  96.336  1.00  0.00           C  
ATOM    976  CD1 ILE A 676      20.353  87.347  96.512  1.00  0.00           C  
ATOM    977  N   ARG A 677      18.784  81.892  95.244  1.00  0.00           N  
ATOM    978  CA  ARG A 677      18.673  80.508  95.685  1.00  0.00           C  
ATOM    979  C   ARG A 677      20.015  79.787  95.539  1.00  0.00           C  
ATOM    980  O   ARG A 677      20.382  78.955  96.363  1.00  0.00           O  
ATOM    981  CB  ARG A 677      17.614  79.786  94.858  1.00  0.00           C  
ATOM    982  CG  ARG A 677      17.023  78.586  95.547  1.00  0.00           C  
ATOM    983  CD  ARG A 677      15.558  78.826  95.911  1.00  0.00           C  
ATOM    984  NE  ARG A 677      15.359  80.022  96.734  1.00  0.00           N  
ATOM    985  CZ  ARG A 677      14.169  80.447  97.162  1.00  0.00           C  
ATOM    986  NH1 ARG A 677      13.065  79.771  96.850  1.00  0.00           N  
ATOM    987  NH2 ARG A 677      14.075  81.554  97.890  1.00  0.00           N  
ATOM    988  N   SER A 678      20.759  80.121  94.495  1.00  0.00           N  
ATOM    989  CA  SER A 678      22.040  79.472  94.267  1.00  0.00           C  
ATOM    990  C   SER A 678      23.132  80.500  94.016  1.00  0.00           C  
ATOM    991  O   SER A 678      22.843  81.663  93.745  1.00  0.00           O  
ATOM    992  CB  SER A 678      21.925  78.511  93.069  1.00  0.00           C  
ATOM    993  OG  SER A 678      22.777  78.875  91.989  1.00  0.00           O  
ATOM    994  N   TRP A 681      24.388  80.079  94.105  1.00  0.00           N  
ATOM    995  CA  TRP A 681      25.464  81.009  93.857  1.00  0.00           C  
ATOM    996  C   TRP A 681      25.402  81.486  92.399  1.00  0.00           C  
ATOM    997  O   TRP A 681      25.805  82.603  92.090  1.00  0.00           O  
ATOM    998  CB  TRP A 681      26.807  80.361  94.150  1.00  0.00           C  
ATOM    999  CG  TRP A 681      27.112  79.211  93.277  1.00  0.00           C  
ATOM   1000  CD1 TRP A 681      26.825  77.898  93.517  1.00  0.00           C  
ATOM   1001  CD2 TRP A 681      27.792  79.252  92.024  1.00  0.00           C  
ATOM   1002  NE1 TRP A 681      27.295  77.113  92.489  1.00  0.00           N  
ATOM   1003  CE2 TRP A 681      27.892  77.919  91.558  1.00  0.00           C  
ATOM   1004  CE3 TRP A 681      28.329  80.283  91.247  1.00  0.00           C  
ATOM   1005  CZ2 TRP A 681      28.512  77.590  90.347  1.00  0.00           C  
ATOM   1006  CZ3 TRP A 681      28.948  79.956  90.039  1.00  0.00           C  
ATOM   1007  CH2 TRP A 681      29.033  78.616  89.604  1.00  0.00           C  
ATOM   1008  N   ARG A 683      24.898  80.643  91.504  1.00  0.00           N  
ATOM   1009  CA  ARG A 683      24.769  81.037  90.103  1.00  0.00           C  
ATOM   1010  C   ARG A 683      23.809  82.231  89.998  1.00  0.00           C  
ATOM   1011  O   ARG A 683      23.642  82.808  88.925  1.00  0.00           O  
ATOM   1012  CB  ARG A 683      24.233  79.880  89.247  1.00  0.00           C  
ATOM   1013  CG  ARG A 683      25.249  78.798  88.934  1.00  0.00           C  
ATOM   1014  CD  ARG A 683      24.602  77.614  88.205  1.00  0.00           C  
ATOM   1015  NE  ARG A 683      25.113  76.345  88.725  1.00  0.00           N  
ATOM   1016  CZ  ARG A 683      26.337  75.888  88.492  1.00  0.00           C  
ATOM   1017  NH1 ARG A 683      27.175  76.590  87.738  1.00  0.00           N  
ATOM   1018  NH2 ARG A 683      26.733  74.746  89.029  1.00  0.00           N  
ATOM   1019  N   ASP A 684      23.181  82.583  91.117  1.00  0.00           N  
ATOM   1020  CA  ASP A 684      22.245  83.709  91.184  1.00  0.00           C  
ATOM   1021  C   ASP A 684      22.937  85.007  91.636  1.00  0.00           C  
ATOM   1022  O   ASP A 684      22.298  86.051  91.740  1.00  0.00           O  
ATOM   1023  CB  ASP A 684      21.125  83.406  92.186  1.00  0.00           C  
ATOM   1024  CG  ASP A 684      20.096  82.447  91.654  1.00  0.00           C  
ATOM   1025  OD1 ASP A 684      19.448  81.766  92.477  1.00  0.00           O  
ATOM   1026  OD2 ASP A 684      19.918  82.388  90.425  1.00  0.00           O  
ATOM   1027  N   LEU A 685      24.230  84.929  91.928  1.00  0.00           N  
ATOM   1028  CA  LEU A 685      24.993  86.078  92.384  1.00  0.00           C  
ATOM   1029  C   LEU A 685      26.125  86.337  91.406  1.00  0.00           C  
ATOM   1030  O   LEU A 685      26.501  85.458  90.641  1.00  0.00           O  
ATOM   1031  CB  LEU A 685      25.574  85.790  93.760  1.00  0.00           C  
ATOM   1032  CG  LEU A 685      24.565  85.296  94.792  1.00  0.00           C  
ATOM   1033  CD1 LEU A 685      25.310  84.717  95.982  1.00  0.00           C  
ATOM   1034  CD2 LEU A 685      23.649  86.437  95.219  1.00  0.00           C  
ATOM   1035  N   PRO A 686      26.683  87.557  91.416  1.00  0.00           N  
ATOM   1036  CA  PRO A 686      26.245  88.616  92.319  1.00  0.00           C  
ATOM   1037  C   PRO A 686      25.025  89.323  91.768  1.00  0.00           C  
ATOM   1038  O   PRO A 686      24.753  89.270  90.575  1.00  0.00           O  
ATOM   1039  CB  PRO A 686      27.451  89.535  92.349  1.00  0.00           C  
ATOM   1040  CG  PRO A 686      27.888  89.490  90.919  1.00  0.00           C  
ATOM   1041  CD  PRO A 686      27.852  88.004  90.636  1.00  0.00           C  
ATOM   1042  N   GLN A 687      24.278  89.958  92.657  1.00  0.00           N  
ATOM   1043  CA  GLN A 687      23.121  90.744  92.269  1.00  0.00           C  
ATOM   1044  C   GLN A 687      23.714  92.146  92.153  1.00  0.00           C  
ATOM   1045  O   GLN A 687      24.255  92.671  93.125  1.00  0.00           O  
ATOM   1046  CB  GLN A 687      22.073  90.736  93.374  1.00  0.00           C  
ATOM   1047  CG  GLN A 687      21.302  89.445  93.498  1.00  0.00           C  
ATOM   1048  CD  GLN A 687      20.225  89.295  92.440  1.00  0.00           C  
ATOM   1049  OE1 GLN A 687      19.337  90.145  92.306  1.00  0.00           O  
ATOM   1050  NE2 GLN A 687      20.292  88.202  91.688  1.00  0.00           N  
ATOM   1051  N   LEU A 688      23.657  92.737  90.967  1.00  0.00           N  
ATOM   1052  CA  LEU A 688      24.191  94.084  90.793  1.00  0.00           C  
ATOM   1053  C   LEU A 688      23.060  95.025  90.391  1.00  0.00           C  
ATOM   1054  O   LEU A 688      22.781  95.215  89.211  1.00  0.00           O  
ATOM   1055  CB  LEU A 688      25.287  94.073  89.731  1.00  0.00           C  
ATOM   1056  CG  LEU A 688      26.402  93.067  90.028  1.00  0.00           C  
ATOM   1057  CD1 LEU A 688      27.426  93.084  88.914  1.00  0.00           C  
ATOM   1058  CD2 LEU A 688      27.049  93.410  91.373  1.00  0.00           C  
ATOM   1059  N   LEU A 689      22.420  95.626  91.385  1.00  0.00           N  
ATOM   1060  CA  LEU A 689      21.288  96.508  91.131  1.00  0.00           C  
ATOM   1061  C   LEU A 689      21.447  97.976  91.472  1.00  0.00           C  
ATOM   1062  O   LEU A 689      22.110  98.354  92.430  1.00  0.00           O  
ATOM   1063  CB  LEU A 689      20.060  95.996  91.877  1.00  0.00           C  
ATOM   1064  CG  LEU A 689      19.639  94.568  91.576  1.00  0.00           C  
ATOM   1065  CD1 LEU A 689      18.531  94.187  92.531  1.00  0.00           C  
ATOM   1066  CD2 LEU A 689      19.173  94.464  90.122  1.00  0.00           C  
ATOM   1067  N   ASN A 690      20.802  98.805  90.673  1.00  0.00           N  
ATOM   1068  CA  ASN A 690      20.818 100.232  90.898  1.00  0.00           C  
ATOM   1069  C   ASN A 690      19.423 100.778  90.667  1.00  0.00           C  
ATOM   1070  O   ASN A 690      18.661 100.258  89.853  1.00  0.00           O  
ATOM   1071  CB  ASN A 690      21.773 100.940  89.959  1.00  0.00           C  
ATOM   1072  CG  ASN A 690      21.772 102.427  90.186  1.00  0.00           C  
ATOM   1073  OD1 ASN A 690      22.153 102.896  91.261  1.00  0.00           O  
ATOM   1074  ND2 ASN A 690      21.316 103.182  89.193  1.00  0.00           N  
ATOM   1075  N   GLN A 691      19.088 101.835  91.385  1.00  0.00           N  
ATOM   1076  CA  GLN A 691      17.775 102.427  91.240  1.00  0.00           C  
ATOM   1077  C   GLN A 691      17.820 103.943  91.297  1.00  0.00           C  
ATOM   1078  O   GLN A 691      18.348 104.522  92.246  1.00  0.00           O  
ATOM   1079  CB  GLN A 691      16.866 101.899  92.335  1.00  0.00           C  
ATOM   1080  CG  GLN A 691      15.577 102.654  92.490  1.00  0.00           C  
ATOM   1081  CD  GLN A 691      14.655 101.961  93.446  1.00  0.00           C  
ATOM   1082  OE1 GLN A 691      14.148 100.887  93.153  1.00  0.00           O  
ATOM   1083  NE2 GLN A 691      14.442 102.560  94.601  1.00  0.00           N  
ATOM   1084  N   TRP A 692      17.287 104.584  90.265  1.00  0.00           N  
ATOM   1085  CA  TRP A 692      17.242 106.037  90.217  1.00  0.00           C  
ATOM   1086  C   TRP A 692      15.885 106.428  90.731  1.00  0.00           C  
ATOM   1087  O   TRP A 692      14.885 106.041  90.156  1.00  0.00           O  
ATOM   1088  CB  TRP A 692      17.380 106.557  88.792  1.00  0.00           C  
ATOM   1089  CG  TRP A 692      18.728 106.370  88.217  1.00  0.00           C  
ATOM   1090  CD1 TRP A 692      19.132 105.375  87.374  1.00  0.00           C  
ATOM   1091  CD2 TRP A 692      19.882 107.168  88.483  1.00  0.00           C  
ATOM   1092  NE1 TRP A 692      20.473 105.504  87.100  1.00  0.00           N  
ATOM   1093  CE2 TRP A 692      20.958 106.598  87.769  1.00  0.00           C  
ATOM   1094  CE3 TRP A 692      20.114 108.310  89.259  1.00  0.00           C  
ATOM   1095  CZ2 TRP A 692      22.247 107.130  87.805  1.00  0.00           C  
ATOM   1096  CZ3 TRP A 692      21.398 108.841  89.297  1.00  0.00           C  
ATOM   1097  CH2 TRP A 692      22.448 108.249  88.574  1.00  0.00           C  
ATOM   1098  N   GLY A 693      15.836 107.191  91.811  1.00  0.00           N  
ATOM   1099  CA  GLY A 693      14.545 107.581  92.333  1.00  0.00           C  
ATOM   1100  C   GLY A 693      14.615 108.617  93.429  1.00  0.00           C  
ATOM   1101  O   GLY A 693      15.654 109.260  93.644  1.00  0.00           O  
ATOM   1102  N   ASN A 695      13.495 108.759  94.128  1.00  0.00           N  
ATOM   1103  CA  ASN A 695      13.359 109.713  95.213  1.00  0.00           C  
ATOM   1104  C   ASN A 695      13.211 108.997  96.551  1.00  0.00           C  
ATOM   1105  O   ASN A 695      12.786 107.854  96.613  1.00  0.00           O  
ATOM   1106  CB  ASN A 695      12.122 110.578  94.962  1.00  0.00           C  
ATOM   1107  CG  ASN A 695      10.838 109.755  94.926  1.00  0.00           C  
ATOM   1108  OD1 ASN A 695      10.867 108.548  94.702  1.00  0.00           O  
ATOM   1109  ND2 ASN A 695       9.713 110.407  95.133  1.00  0.00           N  
ATOM   1110  N   VAL A 696      13.564 109.683  97.625  1.00  0.00           N  
ATOM   1111  CA  VAL A 696      13.436 109.130  98.962  1.00  0.00           C  
ATOM   1112  C   VAL A 696      13.094 110.273  99.889  1.00  0.00           C  
ATOM   1113  O   VAL A 696      13.461 111.417  99.625  1.00  0.00           O  
ATOM   1114  CB  VAL A 696      14.738 108.485  99.441  1.00  0.00           C  
ATOM   1115  CG1 VAL A 696      14.916 107.140  98.780  1.00  0.00           C  
ATOM   1116  CG2 VAL A 696      15.909 109.380  99.107  1.00  0.00           C  
ATOM   1117  N   VAL A 697      12.382 109.963 100.967  1.00  0.00           N  
ATOM   1118  CA  VAL A 697      12.002 110.974 101.938  1.00  0.00           C  
ATOM   1119  C   VAL A 697      12.658 110.731 103.287  1.00  0.00           C  
ATOM   1120  O   VAL A 697      12.785 109.600 103.743  1.00  0.00           O  
ATOM   1121  CB  VAL A 697      10.480 111.002 102.141  1.00  0.00           C  
ATOM   1122  CG1 VAL A 697      10.120 111.931 103.308  1.00  0.00           C  
ATOM   1123  CG2 VAL A 697       9.795 111.452 100.847  1.00  0.00           C  
ATOM   1124  N   ARG A 698      13.088 111.813 103.917  1.00  0.00           N  
ATOM   1125  CA  ARG A 698      13.707 111.754 105.237  1.00  0.00           C  
ATOM   1126  C   ARG A 698      13.372 113.060 105.929  1.00  0.00           C  
ATOM   1127  O   ARG A 698      13.945 114.105 105.617  1.00  0.00           O  
ATOM   1128  CB  ARG A 698      15.228 111.588 105.136  1.00  0.00           C  
ATOM   1129  CG  ARG A 698      15.665 110.244 104.571  1.00  0.00           C  
ATOM   1130  CD  ARG A 698      17.161 110.036 104.713  1.00  0.00           C  
ATOM   1131  NE  ARG A 698      17.614 108.907 103.903  1.00  0.00           N  
ATOM   1132  CZ  ARG A 698      18.867 108.465 103.864  1.00  0.00           C  
ATOM   1133  NH1 ARG A 698      19.799 109.051 104.597  1.00  0.00           N  
ATOM   1134  NH2 ARG A 698      19.193 107.454 103.071  1.00  0.00           N  
ATOM   1135  N   TRP A 699      12.422 112.996 106.852  1.00  0.00           N  
ATOM   1136  CA  TRP A 699      11.986 114.176 107.579  1.00  0.00           C  
ATOM   1137  C   TRP A 699      13.091 114.593 108.522  1.00  0.00           C  
ATOM   1138  O   TRP A 699      13.142 114.151 109.660  1.00  0.00           O  
ATOM   1139  CB  TRP A 699      10.721 113.854 108.368  1.00  0.00           C  
ATOM   1140  CG  TRP A 699       9.714 114.939 108.332  1.00  0.00           C  
ATOM   1141  CD1 TRP A 699       9.351 115.752 109.358  1.00  0.00           C  
ATOM   1142  CD2 TRP A 699       8.950 115.352 107.198  1.00  0.00           C  
ATOM   1143  NE1 TRP A 699       8.406 116.654 108.937  1.00  0.00           N  
ATOM   1144  CE2 TRP A 699       8.141 116.428 107.611  1.00  0.00           C  
ATOM   1145  CE3 TRP A 699       8.873 114.920 105.872  1.00  0.00           C  
ATOM   1146  CZ2 TRP A 699       7.261 117.079 106.743  1.00  0.00           C  
ATOM   1147  CZ3 TRP A 699       7.997 115.568 105.008  1.00  0.00           C  
ATOM   1148  CH2 TRP A 699       7.204 116.635 105.448  1.00  0.00           C  
ATOM   1149  N   GLU A 700      13.987 115.438 108.043  1.00  0.00           N  
ATOM   1150  CA  GLU A 700      15.096 115.881 108.866  1.00  0.00           C  
ATOM   1151  C   GLU A 700      14.890 117.316 109.299  1.00  0.00           C  
ATOM   1152  O   GLU A 700      14.291 118.110 108.579  1.00  0.00           O  
ATOM   1153  CB  GLU A 700      16.412 115.764 108.091  1.00  0.00           C  
ATOM   1154  CG  GLU A 700      16.687 114.376 107.543  1.00  0.00           C  
ATOM   1155  CD  GLU A 700      18.022 114.283 106.822  1.00  0.00           C  
ATOM   1156  OE1 GLU A 700      18.290 113.245 106.173  1.00  0.00           O  
ATOM   1157  OE2 GLU A 700      18.811 115.248 106.910  1.00  0.00           O  
ATOM   1158  N   MET A 703      15.381 117.634 110.490  1.00  0.00           N  
ATOM   1159  CA  MET A 703      15.288 118.983 111.026  1.00  0.00           C  
ATOM   1160  C   MET A 703      16.463 119.740 110.418  1.00  0.00           C  
ATOM   1161  O   MET A 703      17.494 119.139 110.112  1.00  0.00           O  
ATOM   1162  CB  MET A 703      15.412 118.950 112.552  1.00  0.00           C  
ATOM   1163  CG  MET A 703      16.669 118.225 113.054  1.00  0.00           C  
ATOM   1164  SD  MET A 703      16.337 116.687 114.008  1.00  0.00           S  
ATOM   1165  CE  MET A 703      16.275 115.421 112.658  1.00  0.00           C  
ATOM   1166  N   ARG A 711      16.316 121.047 110.240  1.00  0.00           N  
ATOM   1167  CA  ARG A 711      17.388 121.846 109.652  1.00  0.00           C  
ATOM   1168  C   ARG A 711      17.698 121.338 108.250  1.00  0.00           C  
ATOM   1169  O   ARG A 711      18.383 120.335 108.087  1.00  0.00           O  
ATOM   1170  CB  ARG A 711      18.654 121.789 110.527  1.00  0.00           C  
ATOM   1171  CG  ARG A 711      18.575 122.657 111.788  1.00  0.00           C  
ATOM   1172  CD  ARG A 711      19.826 122.570 112.660  1.00  0.00           C  
ATOM   1173  NE  ARG A 711      19.920 121.302 113.386  1.00  0.00           N  
ATOM   1174  CZ  ARG A 711      20.412 120.170 112.881  1.00  0.00           C  
ATOM   1175  NH1 ARG A 711      20.870 120.136 111.630  1.00  0.00           N  
ATOM   1176  NH2 ARG A 711      20.443 119.063 113.625  1.00  0.00           N  
ATOM   1177  N   THR A 712      17.189 122.043 107.244  1.00  0.00           N  
ATOM   1178  CA  THR A 712      17.391 121.670 105.853  1.00  0.00           C  
ATOM   1179  C   THR A 712      18.035 122.786 105.043  1.00  0.00           C  
ATOM   1180  O   THR A 712      17.946 123.950 105.400  1.00  0.00           O  
ATOM   1181  CB  THR A 712      16.053 121.324 105.191  1.00  0.00           C  
ATOM   1182  OG1 THR A 712      15.157 122.425 105.347  1.00  0.00           O  
ATOM   1183  CG2 THR A 712      15.435 120.093 105.827  1.00  0.00           C  
ATOM   1184  N   ARG A 713      18.690 122.412 103.951  1.00  0.00           N  
ATOM   1185  CA  ARG A 713      19.336 123.354 103.038  1.00  0.00           C  
ATOM   1186  C   ARG A 713      19.115 122.829 101.625  1.00  0.00           C  
ATOM   1187  O   ARG A 713      19.198 121.628 101.393  1.00  0.00           O  
ATOM   1188  CB  ARG A 713      20.845 123.432 103.292  1.00  0.00           C  
ATOM   1189  CG  ARG A 713      21.277 124.301 104.453  1.00  0.00           C  
ATOM   1190  CD  ARG A 713      22.745 124.680 104.300  1.00  0.00           C  
ATOM   1191  NE  ARG A 713      23.240 125.537 105.379  1.00  0.00           N  
ATOM   1192  CZ  ARG A 713      23.453 125.134 106.631  1.00  0.00           C  
ATOM   1193  NH1 ARG A 713      23.214 123.874 106.983  1.00  0.00           N  
ATOM   1194  NH2 ARG A 713      23.923 125.990 107.530  1.00  0.00           N  
ATOM   1195  N   PRO A 714      18.829 123.714 100.660  1.00  0.00           N  
ATOM   1196  CA  PRO A 714      18.612 123.258  99.281  1.00  0.00           C  
ATOM   1197  C   PRO A 714      19.735 122.344  98.815  1.00  0.00           C  
ATOM   1198  O   PRO A 714      20.911 122.662  98.988  1.00  0.00           O  
ATOM   1199  CB  PRO A 714      18.561 124.561  98.500  1.00  0.00           C  
ATOM   1200  CG  PRO A 714      17.871 125.456  99.470  1.00  0.00           C  
ATOM   1201  CD  PRO A 714      18.595 125.161 100.767  1.00  0.00           C  
ATOM   1202  N   PHE A 715      19.347 121.203  98.247  1.00  0.00           N  
ATOM   1203  CA  PHE A 715      20.264 120.182  97.740  1.00  0.00           C  
ATOM   1204  C   PHE A 715      21.030 119.382  98.779  1.00  0.00           C  
ATOM   1205  O   PHE A 715      21.003 118.159  98.741  1.00  0.00           O  
ATOM   1206  CB  PHE A 715      21.251 120.791  96.750  1.00  0.00           C  
ATOM   1207  CG  PHE A 715      20.607 121.270  95.492  1.00  0.00           C  
ATOM   1208  CD1 PHE A 715      20.582 122.625  95.177  1.00  0.00           C  
ATOM   1209  CD2 PHE A 715      19.998 120.363  94.627  1.00  0.00           C  
ATOM   1210  CE1 PHE A 715      19.955 123.066  94.016  1.00  0.00           C  
ATOM   1211  CE2 PHE A 715      19.372 120.795  93.467  1.00  0.00           C  
ATOM   1212  CZ  PHE A 715      19.349 122.148  93.157  1.00  0.00           C  
ATOM   1213  N   LEU A 716      21.708 120.057  99.700  1.00  0.00           N  
ATOM   1214  CA  LEU A 716      22.491 119.373 100.720  1.00  0.00           C  
ATOM   1215  C   LEU A 716      21.665 118.509 101.657  1.00  0.00           C  
ATOM   1216  O   LEU A 716      22.085 117.411 102.041  1.00  0.00           O  
ATOM   1217  CB  LEU A 716      23.266 120.391 101.541  1.00  0.00           C  
ATOM   1218  CG  LEU A 716      24.560 120.971 100.972  1.00  0.00           C  
ATOM   1219  CD1 LEU A 716      24.475 121.179  99.468  1.00  0.00           C  
ATOM   1220  CD2 LEU A 716      24.832 122.285 101.683  1.00  0.00           C  
ATOM   1221  N   ARG A 718      20.480 118.989 102.016  1.00  0.00           N  
ATOM   1222  CA  ARG A 718      19.629 118.256 102.945  1.00  0.00           C  
ATOM   1223  C   ARG A 718      18.172 118.642 102.788  1.00  0.00           C  
ATOM   1224  O   ARG A 718      17.708 119.597 103.399  1.00  0.00           O  
ATOM   1225  CB  ARG A 718      20.107 118.541 104.372  1.00  0.00           C  
ATOM   1226  CG  ARG A 718      19.257 117.984 105.493  1.00  0.00           C  
ATOM   1227  CD  ARG A 718      20.044 118.045 106.795  1.00  0.00           C  
ATOM   1228  NE  ARG A 718      21.280 117.279 106.677  1.00  0.00           N  
ATOM   1229  CZ  ARG A 718      22.291 117.334 107.536  1.00  0.00           C  
ATOM   1230  NH1 ARG A 718      22.217 118.128 108.597  1.00  0.00           N  
ATOM   1231  NH2 ARG A 718      23.378 116.596 107.328  1.00  0.00           N  
ATOM   1232  N   THR A 723      17.447 117.891 101.973  1.00  0.00           N  
ATOM   1233  CA  THR A 723      16.040 118.179 101.738  1.00  0.00           C  
ATOM   1234  C   THR A 723      15.117 117.032 102.176  1.00  0.00           C  
ATOM   1235  O   THR A 723      15.507 115.867 102.119  1.00  0.00           O  
ATOM   1236  CB  THR A 723      15.817 118.483 100.244  1.00  0.00           C  
ATOM   1237  OG1 THR A 723      16.427 117.453  99.453  1.00  0.00           O  
ATOM   1238  CG2 THR A 723      16.444 119.823  99.869  1.00  0.00           C  
ATOM   1239  N   SER A 724      13.901 117.371 102.612  1.00  0.00           N  
ATOM   1240  CA  SER A 724      12.902 116.389 103.058  1.00  0.00           C  
ATOM   1241  C   SER A 724      12.770 115.242 102.068  1.00  0.00           C  
ATOM   1242  O   SER A 724      12.728 114.067 102.452  1.00  0.00           O  
ATOM   1243  CB  SER A 724      11.542 117.057 103.224  1.00  0.00           C  
ATOM   1244  OG  SER A 724      11.504 117.856 104.391  1.00  0.00           O  
ATOM   1245  N   GLU A 725      12.655 115.598 100.793  1.00  0.00           N  
ATOM   1246  CA  GLU A 725      12.588 114.614  99.732  1.00  0.00           C  
ATOM   1247  C   GLU A 725      13.779 114.954  98.862  1.00  0.00           C  
ATOM   1248  O   GLU A 725      14.152 116.126  98.758  1.00  0.00           O  
ATOM   1249  CB  GLU A 725      11.318 114.750  98.899  1.00  0.00           C  
ATOM   1250  CG  GLU A 725      11.426 113.971  97.594  1.00  0.00           C  
ATOM   1251  CD  GLU A 725      10.356 114.315  96.572  1.00  0.00           C  
ATOM   1252  OE1 GLU A 725      10.057 115.520  96.396  1.00  0.00           O  
ATOM   1253  OE2 GLU A 725       9.833 113.380  95.923  1.00  0.00           O  
ATOM   1254  N   PHE A 726      14.392 113.948  98.250  1.00  0.00           N  
ATOM   1255  CA  PHE A 726      15.528 114.221  97.391  1.00  0.00           C  
ATOM   1256  C   PHE A 726      15.758 113.112  96.400  1.00  0.00           C  
ATOM   1257  O   PHE A 726      15.444 111.953  96.660  1.00  0.00           O  
ATOM   1258  CB  PHE A 726      16.794 114.463  98.223  1.00  0.00           C  
ATOM   1259  CG  PHE A 726      17.229 113.283  99.053  1.00  0.00           C  
ATOM   1260  CD1 PHE A 726      18.184 112.390  98.575  1.00  0.00           C  
ATOM   1261  CD2 PHE A 726      16.707 113.080 100.334  1.00  0.00           C  
ATOM   1262  CE1 PHE A 726      18.614 111.314  99.366  1.00  0.00           C  
ATOM   1263  CE2 PHE A 726      17.133 112.005 101.128  1.00  0.00           C  
ATOM   1264  CZ  PHE A 726      18.083 111.128 100.644  1.00  0.00           C  
ATOM   1265  N   LEU A 728      16.285 113.482  95.243  1.00  0.00           N  
ATOM   1266  CA  LEU A 728      16.574 112.516  94.216  1.00  0.00           C  
ATOM   1267  C   LEU A 728      17.985 111.996  94.423  1.00  0.00           C  
ATOM   1268  O   LEU A 728      18.876 112.723  94.882  1.00  0.00           O  
ATOM   1269  CB  LEU A 728      16.492 113.169  92.852  1.00  0.00           C  
ATOM   1270  CG  LEU A 728      15.109 113.627  92.434  1.00  0.00           C  
ATOM   1271  CD1 LEU A 728      15.192 114.210  91.035  1.00  0.00           C  
ATOM   1272  CD2 LEU A 728      14.151 112.447  92.485  1.00  0.00           C  
ATOM   1273  N   TRP A 730      18.190 110.734  94.082  1.00  0.00           N  
ATOM   1274  CA  TRP A 730      19.506 110.142  94.207  1.00  0.00           C  
ATOM   1275  C   TRP A 730      19.518 108.874  93.393  1.00  0.00           C  
ATOM   1276  O   TRP A 730      18.578 108.567  92.655  1.00  0.00           O  
ATOM   1277  CB  TRP A 730      19.808 109.800  95.675  1.00  0.00           C  
ATOM   1278  CG  TRP A 730      19.053 108.600  96.216  1.00  0.00           C  
ATOM   1279  CD1 TRP A 730      18.005 107.956  95.633  1.00  0.00           C  
ATOM   1280  CD2 TRP A 730      19.257 107.959  97.476  1.00  0.00           C  
ATOM   1281  NE1 TRP A 730      17.541 106.958  96.450  1.00  0.00           N  
ATOM   1282  CE2 TRP A 730      18.293 106.938  97.589  1.00  0.00           C  
ATOM   1283  CE3 TRP A 730      20.159 108.152  98.526  1.00  0.00           C  
ATOM   1284  CZ2 TRP A 730      18.205 106.114  98.706  1.00  0.00           C  
ATOM   1285  CZ3 TRP A 730      20.070 107.328  99.643  1.00  0.00           C  
ATOM   1286  CH2 TRP A 730      19.100 106.322  99.721  1.00  0.00           C  
ATOM   1287  N   GLN A 731      20.590 108.128  93.565  1.00  0.00           N  
ATOM   1288  CA  GLN A 731      20.756 106.852  92.918  1.00  0.00           C  
ATOM   1289  C   GLN A 731      21.148 105.964  94.094  1.00  0.00           C  
ATOM   1290  O   GLN A 731      21.991 106.349  94.893  1.00  0.00           O  
ATOM   1291  CB  GLN A 731      21.867 106.981  91.879  1.00  0.00           C  
ATOM   1292  CG  GLN A 731      22.848 105.849  91.794  1.00  0.00           C  
ATOM   1293  CD  GLN A 731      23.865 105.859  92.904  1.00  0.00           C  
ATOM   1294  OE1 GLN A 731      24.505 106.870  93.171  1.00  0.00           O  
ATOM   1295  NE2 GLN A 731      24.028 104.720  93.557  1.00  0.00           N  
ATOM   1296  N   GLU A 732      20.496 104.825  94.262  1.00  0.00           N  
ATOM   1297  CA  GLU A 732      20.876 103.932  95.359  1.00  0.00           C  
ATOM   1298  C   GLU A 732      21.210 102.546  94.811  1.00  0.00           C  
ATOM   1299  O   GLU A 732      20.360 101.874  94.241  1.00  0.00           O  
ATOM   1300  CB  GLU A 732      19.777 103.847  96.434  1.00  0.00           C  
ATOM   1301  CG  GLU A 732      18.457 103.234  96.011  1.00  0.00           C  
ATOM   1302  CD  GLU A 732      17.481 103.090  97.182  1.00  0.00           C  
ATOM   1303  OE1 GLU A 732      17.867 102.506  98.220  1.00  0.00           O  
ATOM   1304  OE2 GLU A 732      16.328 103.556  97.069  1.00  0.00           O  
ATOM   1305  N   GLY A 733      22.474 102.154  94.954  1.00  0.00           N  
ATOM   1306  CA  GLY A 733      22.928 100.866  94.471  1.00  0.00           C  
ATOM   1307  C   GLY A 733      22.876  99.808  95.555  1.00  0.00           C  
ATOM   1308  O   GLY A 733      23.178 100.064  96.732  1.00  0.00           O  
ATOM   1309  N   HIS A 734      22.479  98.608  95.151  1.00  0.00           N  
ATOM   1310  CA  HIS A 734      22.370  97.479  96.057  1.00  0.00           C  
ATOM   1311  C   HIS A 734      22.923  96.238  95.393  1.00  0.00           C  
ATOM   1312  O   HIS A 734      22.492  95.865  94.301  1.00  0.00           O  
ATOM   1313  CB  HIS A 734      20.910  97.258  96.422  1.00  0.00           C  
ATOM   1314  CG  HIS A 734      20.332  98.363  97.241  1.00  0.00           C  
ATOM   1315  ND1 HIS A 734      20.369  98.363  98.620  1.00  0.00           N  
ATOM   1316  CD2 HIS A 734      19.755  99.530  96.878  1.00  0.00           C  
ATOM   1317  CE1 HIS A 734      19.837  99.485  99.070  1.00  0.00           C  
ATOM   1318  NE2 HIS A 734      19.458 100.209  98.034  1.00  0.00           N  
ATOM   1319  N   THR A 735      23.887  95.601  96.043  1.00  0.00           N  
ATOM   1320  CA  THR A 735      24.457  94.386  95.492  1.00  0.00           C  
ATOM   1321  C   THR A 735      24.471  93.279  96.528  1.00  0.00           C  
ATOM   1322  O   THR A 735      24.504  93.541  97.727  1.00  0.00           O  
ATOM   1323  CB  THR A 735      25.888  94.595  95.032  1.00  0.00           C  
ATOM   1324  OG1 THR A 735      26.737  94.660  96.180  1.00  0.00           O  
ATOM   1325  CG2 THR A 735      25.998  95.872  94.231  1.00  0.00           C  
ATOM   1326  N   ALA A 736      24.442  92.040  96.050  1.00  0.00           N  
ATOM   1327  CA  ALA A 736      24.484  90.868  96.917  1.00  0.00           C  
ATOM   1328  C   ALA A 736      25.583  89.976  96.362  1.00  0.00           C  
ATOM   1329  O   ALA A 736      25.651  89.734  95.160  1.00  0.00           O  
ATOM   1330  CB  ALA A 736      23.154  90.148  96.897  1.00  0.00           C  
ATOM   1331  N   HIS A 737      26.456  89.501  97.240  1.00  0.00           N  
ATOM   1332  CA  HIS A 737      27.562  88.656  96.815  1.00  0.00           C  
ATOM   1333  C   HIS A 737      27.662  87.358  97.597  1.00  0.00           C  
ATOM   1334  O   HIS A 737      27.139  87.243  98.713  1.00  0.00           O  
ATOM   1335  CB  HIS A 737      28.864  89.424  96.961  1.00  0.00           C  
ATOM   1336  CG  HIS A 737      28.857  90.752  96.276  1.00  0.00           C  
ATOM   1337  ND1 HIS A 737      29.283  90.924  94.978  1.00  0.00           N  
ATOM   1338  CD2 HIS A 737      28.463  91.973  96.706  1.00  0.00           C  
ATOM   1339  CE1 HIS A 737      29.155  92.194  94.637  1.00  0.00           C  
ATOM   1340  NE2 HIS A 737      28.659  92.853  95.668  1.00  0.00           N  
ATOM   1341  N   ALA A 738      28.347  86.387  97.000  1.00  0.00           N  
ATOM   1342  CA  ALA A 738      28.550  85.086  97.624  1.00  0.00           C  
ATOM   1343  C   ALA A 738      29.659  85.155  98.671  1.00  0.00           C  
ATOM   1344  O   ALA A 738      29.601  84.480  99.694  1.00  0.00           O  
ATOM   1345  CB  ALA A 738      28.900  84.062  96.577  1.00  0.00           C  
ATOM   1346  N   THR A 739      30.663  85.984  98.424  1.00  0.00           N  
ATOM   1347  CA  THR A 739      31.771  86.108  99.360  1.00  0.00           C  
ATOM   1348  C   THR A 739      31.979  87.518  99.902  1.00  0.00           C  
ATOM   1349  O   THR A 739      31.669  88.503  99.251  1.00  0.00           O  
ATOM   1350  CB  THR A 739      33.069  85.666  98.711  1.00  0.00           C  
ATOM   1351  OG1 THR A 739      33.447  86.617  97.714  1.00  0.00           O  
ATOM   1352  CG2 THR A 739      32.884  84.314  98.061  1.00  0.00           C  
ATOM   1353  N   ARG A 741      32.512  87.603 101.108  1.00  0.00           N  
ATOM   1354  CA  ARG A 741      32.775  88.884 101.739  1.00  0.00           C  
ATOM   1355  C   ARG A 741      33.783  89.640 100.888  1.00  0.00           C  
ATOM   1356  O   ARG A 741      33.677  90.845 100.710  1.00  0.00           O  
ATOM   1357  CB  ARG A 741      33.336  88.643 103.138  1.00  0.00           C  
ATOM   1358  CG  ARG A 741      33.827  89.858 103.880  1.00  0.00           C  
ATOM   1359  CD  ARG A 741      34.368  89.446 105.250  1.00  0.00           C  
ATOM   1360  NE  ARG A 741      35.831  89.425 105.311  1.00  0.00           N  
ATOM   1361  CZ  ARG A 741      36.630  88.778 104.461  1.00  0.00           C  
ATOM   1362  NH1 ARG A 741      36.128  88.076 103.452  1.00  0.00           N  
ATOM   1363  NH2 ARG A 741      37.947  88.832 104.622  1.00  0.00           N  
ATOM   1364  N   GLU A 742      34.754  88.924 100.340  1.00  0.00           N  
ATOM   1365  CA  GLU A 742      35.767  89.568  99.534  1.00  0.00           C  
ATOM   1366  C   GLU A 742      35.162  90.291  98.341  1.00  0.00           C  
ATOM   1367  O   GLU A 742      35.454  91.457  98.106  1.00  0.00           O  
ATOM   1368  CB  GLU A 742      36.784  88.545  99.047  1.00  0.00           C  
ATOM   1369  CG  GLU A 742      37.812  89.128  98.089  1.00  0.00           C  
ATOM   1370  CD  GLU A 742      38.532  88.061  97.274  1.00  0.00           C  
ATOM   1371  OE1 GLU A 742      39.294  87.266  97.870  1.00  0.00           O  
ATOM   1372  OE2 GLU A 742      38.327  88.015  96.036  1.00  0.00           O  
ATOM   1373  N   GLU A 743      34.321  89.602  97.580  1.00  0.00           N  
ATOM   1374  CA  GLU A 743      33.703  90.208  96.409  1.00  0.00           C  
ATOM   1375  C   GLU A 743      32.871  91.437  96.793  1.00  0.00           C  
ATOM   1376  O   GLU A 743      32.851  92.433  96.073  1.00  0.00           O  
ATOM   1377  CB  GLU A 743      32.817  89.188  95.691  1.00  0.00           C  
ATOM   1378  CG  GLU A 743      32.420  89.606  94.287  1.00  0.00           C  
ATOM   1379  CD  GLU A 743      31.392  88.679  93.645  1.00  0.00           C  
ATOM   1380  OE1 GLU A 743      30.214  88.693  94.063  1.00  0.00           O  
ATOM   1381  OE2 GLU A 743      31.764  87.936  92.715  1.00  0.00           O  
ATOM   1382  N   ALA A 786      32.193  91.363  97.933  1.00  0.00           N  
ATOM   1383  CA  ALA A 786      31.361  92.463  98.402  1.00  0.00           C  
ATOM   1384  C   ALA A 786      32.196  93.672  98.780  1.00  0.00           C  
ATOM   1385  O   ALA A 786      31.807  94.809  98.533  1.00  0.00           O  
ATOM   1386  CB  ALA A 786      30.546  92.019  99.584  1.00  0.00           C  
ATOM   1387  N   GLU A 787      33.351  93.434  99.384  1.00  0.00           N  
ATOM   1388  CA  GLU A 787      34.200  94.537  99.775  1.00  0.00           C  
ATOM   1389  C   GLU A 787      34.849  95.187  98.564  1.00  0.00           C  
ATOM   1390  O   GLU A 787      35.085  96.394  98.552  1.00  0.00           O  
ATOM   1391  CB  GLU A 787      35.244  94.066 100.780  1.00  0.00           C  
ATOM   1392  CG  GLU A 787      34.608  93.525 102.040  1.00  0.00           C  
ATOM   1393  CD  GLU A 787      35.544  93.542 103.229  1.00  0.00           C  
ATOM   1394  OE1 GLU A 787      35.806  94.643 103.764  1.00  0.00           O  
ATOM   1395  OE2 GLU A 787      36.020  92.456 103.629  1.00  0.00           O  
ATOM   1396  N   GLU A 788      35.123  94.401  97.536  1.00  0.00           N  
ATOM   1397  CA  GLU A 788      35.728  94.971  96.349  1.00  0.00           C  
ATOM   1398  C   GLU A 788      34.679  95.854  95.691  1.00  0.00           C  
ATOM   1399  O   GLU A 788      34.987  96.921  95.172  1.00  0.00           O  
ATOM   1400  CB  GLU A 788      36.189  93.860  95.412  1.00  0.00           C  
ATOM   1401  CG  GLU A 788      37.189  92.935  96.088  1.00  0.00           C  
ATOM   1402  CD  GLU A 788      37.589  91.745  95.240  1.00  0.00           C  
ATOM   1403  OE1 GLU A 788      36.709  90.926  94.890  1.00  0.00           O  
ATOM   1404  OE2 GLU A 788      38.793  91.626  94.930  1.00  0.00           O  
ATOM   1405  N   GLU A 789      33.430  95.410  95.736  1.00  0.00           N  
ATOM   1406  CA  GLU A 789      32.341  96.165  95.154  1.00  0.00           C  
ATOM   1407  C   GLU A 789      32.266  97.503  95.875  1.00  0.00           C  
ATOM   1408  O   GLU A 789      32.174  98.558  95.240  1.00  0.00           O  
ATOM   1409  CB  GLU A 789      31.028  95.398  95.323  1.00  0.00           C  
ATOM   1410  CG  GLU A 789      29.778  96.123  94.874  1.00  0.00           C  
ATOM   1411  CD  GLU A 789      29.702  96.327  93.368  1.00  0.00           C  
ATOM   1412  OE1 GLU A 789      28.648  96.821  92.897  1.00  0.00           O  
ATOM   1413  OE2 GLU A 789      30.686  96.000  92.658  1.00  0.00           O  
ATOM   1414  N   VAL A 790      32.321  97.468  97.203  1.00  0.00           N  
ATOM   1415  CA  VAL A 790      32.244  98.704  97.972  1.00  0.00           C  
ATOM   1416  C   VAL A 790      33.263  99.726  97.491  1.00  0.00           C  
ATOM   1417  O   VAL A 790      32.933 100.886  97.296  1.00  0.00           O  
ATOM   1418  CB  VAL A 790      32.471  98.459  99.476  1.00  0.00           C  
ATOM   1419  CG1 VAL A 790      32.603  99.786 100.203  1.00  0.00           C  
ATOM   1420  CG2 VAL A 790      31.309  97.663 100.055  1.00  0.00           C  
ATOM   1421  N   ARG A 791      34.500  99.298  97.294  1.00  0.00           N  
ATOM   1422  CA  ARG A 791      35.513 100.225  96.844  1.00  0.00           C  
ATOM   1423  C   ARG A 791      35.362 100.594  95.383  1.00  0.00           C  
ATOM   1424  O   ARG A 791      35.618 101.724  94.994  1.00  0.00           O  
ATOM   1425  CB  ARG A 791      36.892  99.651  97.127  1.00  0.00           C  
ATOM   1426  CG  ARG A 791      37.196  99.717  98.590  1.00  0.00           C  
ATOM   1427  CD  ARG A 791      37.194 101.164  99.041  1.00  0.00           C  
ATOM   1428  NE  ARG A 791      38.464 101.784  98.693  1.00  0.00           N  
ATOM   1429  CZ  ARG A 791      39.607 101.495  99.303  1.00  0.00           C  
ATOM   1430  NH1 ARG A 791      39.621 100.606 100.292  1.00  0.00           N  
ATOM   1431  NH2 ARG A 791      40.733 102.074  98.917  1.00  0.00           N  
ATOM   1432  N   ARG A 792      34.927  99.645  94.572  1.00  0.00           N  
ATOM   1433  CA  ARG A 792      34.742  99.923  93.161  1.00  0.00           C  
ATOM   1434  C   ARG A 792      33.785 101.100  92.978  1.00  0.00           C  
ATOM   1435  O   ARG A 792      34.031 101.983  92.148  1.00  0.00           O  
ATOM   1436  CB  ARG A 792      34.195  98.697  92.420  1.00  0.00           C  
ATOM   1437  CG  ARG A 792      34.114  98.939  90.940  1.00  0.00           C  
ATOM   1438  CD  ARG A 792      33.762  97.717  90.114  1.00  0.00           C  
ATOM   1439  NE  ARG A 792      34.717  96.625  90.268  1.00  0.00           N  
ATOM   1440  CZ  ARG A 792      34.534  95.607  91.097  1.00  0.00           C  
ATOM   1441  NH1 ARG A 792      33.435  95.549  91.836  1.00  0.00           N  
ATOM   1442  NH2 ARG A 792      35.443  94.652  91.180  1.00  0.00           N  
ATOM   1443  N   MET A 793      32.707 101.117  93.756  1.00  0.00           N  
ATOM   1444  CA  MET A 793      31.732 102.181  93.641  1.00  0.00           C  
ATOM   1445  C   MET A 793      32.235 103.510  94.194  1.00  0.00           C  
ATOM   1446  O   MET A 793      32.045 104.558  93.559  1.00  0.00           O  
ATOM   1447  CB  MET A 793      30.412 101.783  94.318  1.00  0.00           C  
ATOM   1448  CG  MET A 793      29.755 100.550  93.709  1.00  0.00           C  
ATOM   1449  SD  MET A 793      30.069 100.369  91.919  1.00  0.00           S  
ATOM   1450  CE  MET A 793      28.682 101.189  91.262  1.00  0.00           C  
ATOM   1451  N   LEU A 794      32.882 103.481  95.356  1.00  0.00           N  
ATOM   1452  CA  LEU A 794      33.387 104.715  95.938  1.00  0.00           C  
ATOM   1453  C   LEU A 794      34.366 105.340  94.968  1.00  0.00           C  
ATOM   1454  O   LEU A 794      34.530 106.560  94.919  1.00  0.00           O  
ATOM   1455  CB  LEU A 794      34.095 104.456  97.267  1.00  0.00           C  
ATOM   1456  CG  LEU A 794      34.470 105.738  98.027  1.00  0.00           C  
ATOM   1457  CD1 LEU A 794      33.211 106.451  98.473  1.00  0.00           C  
ATOM   1458  CD2 LEU A 794      35.328 105.393  99.225  1.00  0.00           C  
ATOM   1459  N   SER A 795      35.030 104.503  94.190  1.00  0.00           N  
ATOM   1460  CA  SER A 795      35.972 105.013  93.216  1.00  0.00           C  
ATOM   1461  C   SER A 795      35.225 105.656  92.061  1.00  0.00           C  
ATOM   1462  O   SER A 795      35.707 106.613  91.459  1.00  0.00           O  
ATOM   1463  CB  SER A 795      36.860 103.892  92.712  1.00  0.00           C  
ATOM   1464  OG  SER A 795      37.759 103.508  93.728  1.00  0.00           O  
ATOM   1465  N   ILE A 796      34.044 105.130  91.748  1.00  0.00           N  
ATOM   1466  CA  ILE A 796      33.251 105.697  90.674  1.00  0.00           C  
ATOM   1467  C   ILE A 796      32.807 107.086  91.121  1.00  0.00           C  
ATOM   1468  O   ILE A 796      32.936 108.062  90.378  1.00  0.00           O  
ATOM   1469  CB  ILE A 796      32.042 104.792  90.346  1.00  0.00           C  
ATOM   1470  CG1 ILE A 796      32.500 103.693  89.383  1.00  0.00           C  
ATOM   1471  CG2 ILE A 796      30.893 105.603  89.731  1.00  0.00           C  
ATOM   1472  CD1 ILE A 796      31.482 102.579  89.163  1.00  0.00           C  
ATOM   1473  N   TYR A 797      32.314 107.174  92.349  1.00  0.00           N  
ATOM   1474  CA  TYR A 797      31.879 108.450  92.890  1.00  0.00           C  
ATOM   1475  C   TYR A 797      33.042 109.442  92.852  1.00  0.00           C  
ATOM   1476  O   TYR A 797      32.879 110.593  92.439  1.00  0.00           O  
ATOM   1477  CB  TYR A 797      31.381 108.265  94.319  1.00  0.00           C  
ATOM   1478  CG  TYR A 797      30.068 107.516  94.421  1.00  0.00           C  
ATOM   1479  CD1 TYR A 797      29.659 106.957  95.632  1.00  0.00           C  
ATOM   1480  CD2 TYR A 797      29.205 107.416  93.329  1.00  0.00           C  
ATOM   1481  CE1 TYR A 797      28.425 106.326  95.761  1.00  0.00           C  
ATOM   1482  CE2 TYR A 797      27.959 106.789  93.449  1.00  0.00           C  
ATOM   1483  CZ  TYR A 797      27.578 106.253  94.668  1.00  0.00           C  
ATOM   1484  OH  TYR A 797      26.335 105.694  94.815  1.00  0.00           O  
ATOM   1485  N   ALA A 798      34.224 108.989  93.259  1.00  0.00           N  
ATOM   1486  CA  ALA A 798      35.384 109.864  93.259  1.00  0.00           C  
ATOM   1487  C   ALA A 798      35.778 110.248  91.839  1.00  0.00           C  
ATOM   1488  O   ALA A 798      36.242 111.355  91.599  1.00  0.00           O  
ATOM   1489  CB  ALA A 798      36.543 109.197  93.967  1.00  0.00           C  
ATOM   1490  N   ARG A 799      35.593 109.340  90.890  1.00  0.00           N  
ATOM   1491  CA  ARG A 799      35.939 109.661  89.517  1.00  0.00           C  
ATOM   1492  C   ARG A 799      34.979 110.752  89.055  1.00  0.00           C  
ATOM   1493  O   ARG A 799      35.383 111.695  88.385  1.00  0.00           O  
ATOM   1494  CB  ARG A 799      35.827 108.429  88.613  1.00  0.00           C  
ATOM   1495  CG  ARG A 799      36.475 108.631  87.255  1.00  0.00           C  
ATOM   1496  CD  ARG A 799      36.191 107.495  86.280  1.00  0.00           C  
ATOM   1497  NE  ARG A 799      36.417 107.928  84.901  1.00  0.00           N  
ATOM   1498  CZ  ARG A 799      35.910 107.322  83.835  1.00  0.00           C  
ATOM   1499  NH1 ARG A 799      35.151 106.249  83.990  1.00  0.00           N  
ATOM   1500  NH2 ARG A 799      36.136 107.801  82.618  1.00  0.00           N  
ATOM   1501  N   LEU A 800      33.707 110.628  89.424  1.00  0.00           N  
ATOM   1502  CA  LEU A 800      32.716 111.629  89.048  1.00  0.00           C  
ATOM   1503  C   LEU A 800      33.114 112.993  89.625  1.00  0.00           C  
ATOM   1504  O   LEU A 800      33.112 114.004  88.925  1.00  0.00           O  
ATOM   1505  CB  LEU A 800      31.334 111.250  89.577  1.00  0.00           C  
ATOM   1506  CG  LEU A 800      30.294 112.353  89.360  1.00  0.00           C  
ATOM   1507  CD1 LEU A 800      29.935 112.390  87.892  1.00  0.00           C  
ATOM   1508  CD2 LEU A 800      29.051 112.108  90.214  1.00  0.00           C  
ATOM   1509  N   ALA A 801      33.459 113.021  90.905  1.00  0.00           N  
ATOM   1510  CA  ALA A 801      33.848 114.266  91.538  1.00  0.00           C  
ATOM   1511  C   ALA A 801      35.101 114.900  90.918  1.00  0.00           C  
ATOM   1512  O   ALA A 801      35.141 116.105  90.685  1.00  0.00           O  
ATOM   1513  CB  ALA A 801      34.059 114.042  93.019  1.00  0.00           C  
ATOM   1514  N   ARG A 802      36.116 114.099  90.635  1.00  0.00           N  
ATOM   1515  CA  ARG A 802      37.351 114.646  90.087  1.00  0.00           C  
ATOM   1516  C   ARG A 802      37.368 114.885  88.586  1.00  0.00           C  
ATOM   1517  O   ARG A 802      37.659 115.986  88.135  1.00  0.00           O  
ATOM   1518  CB  ARG A 802      38.524 113.749  90.462  1.00  0.00           C  
ATOM   1519  CG  ARG A 802      38.763 113.644  91.948  1.00  0.00           C  
ATOM   1520  CD  ARG A 802      39.771 112.569  92.252  1.00  0.00           C  
ATOM   1521  NE  ARG A 802      39.986 112.410  93.684  1.00  0.00           N  
ATOM   1522  CZ  ARG A 802      40.216 111.239  94.268  1.00  0.00           C  
ATOM   1523  NH1 ARG A 802      40.259 110.137  93.536  1.00  0.00           N  
ATOM   1524  NH2 ARG A 802      40.392 111.170  95.577  1.00  0.00           N  
ATOM   1525  N   GLU A 803      37.070 113.855  87.807  1.00  0.00           N  
ATOM   1526  CA  GLU A 803      37.079 113.989  86.364  1.00  0.00           C  
ATOM   1527  C   GLU A 803      35.900 114.751  85.786  1.00  0.00           C  
ATOM   1528  O   GLU A 803      35.994 115.265  84.678  1.00  0.00           O  
ATOM   1529  CB  GLU A 803      37.146 112.615  85.717  1.00  0.00           C  
ATOM   1530  CG  GLU A 803      38.490 111.914  85.861  1.00  0.00           C  
ATOM   1531  CD  GLU A 803      38.471 110.483  85.313  1.00  0.00           C  
ATOM   1532  OE1 GLU A 803      37.992 110.276  84.164  1.00  0.00           O  
ATOM   1533  OE2 GLU A 803      38.943 109.570  86.034  1.00  0.00           O  
ATOM   1534  N   TYR A 807      34.798 114.848  86.525  1.00  0.00           N  
ATOM   1535  CA  TYR A 807      33.626 115.539  85.996  1.00  0.00           C  
ATOM   1536  C   TYR A 807      33.160 116.804  86.705  1.00  0.00           C  
ATOM   1537  O   TYR A 807      32.677 117.726  86.055  1.00  0.00           O  
ATOM   1538  CB  TYR A 807      32.456 114.568  85.888  1.00  0.00           C  
ATOM   1539  CG  TYR A 807      32.694 113.461  84.891  1.00  0.00           C  
ATOM   1540  CD1 TYR A 807      33.453 112.341  85.220  1.00  0.00           C  
ATOM   1541  CD2 TYR A 807      32.196 113.554  83.600  1.00  0.00           C  
ATOM   1542  CE1 TYR A 807      33.708 111.352  84.283  1.00  0.00           C  
ATOM   1543  CE2 TYR A 807      32.444 112.577  82.662  1.00  0.00           C  
ATOM   1544  CZ  TYR A 807      33.199 111.479  83.000  1.00  0.00           C  
ATOM   1545  OH  TYR A 807      33.444 110.517  82.041  1.00  0.00           O  
ATOM   1546  N   ALA A 808      33.304 116.860  88.021  1.00  0.00           N  
ATOM   1547  CA  ALA A 808      32.870 118.035  88.773  1.00  0.00           C  
ATOM   1548  C   ALA A 808      34.054 118.902  89.168  1.00  0.00           C  
ATOM   1549  O   ALA A 808      33.878 120.004  89.674  1.00  0.00           O  
ATOM   1550  CB  ALA A 808      32.110 117.606  90.016  1.00  0.00           C  
ATOM   1551  N   ALA A 809      35.257 118.393  88.935  1.00  0.00           N  
ATOM   1552  CA  ALA A 809      36.475 119.108  89.274  1.00  0.00           C  
ATOM   1553  C   ALA A 809      36.544 119.380  90.778  1.00  0.00           C  
ATOM   1554  O   ALA A 809      37.208 120.312  91.224  1.00  0.00           O  
ATOM   1555  CB  ALA A 809      36.544 120.410  88.494  1.00  0.00           C  
ATOM   1556  N   ILE A1153      35.852 118.560  91.556  1.00  0.00           N  
ATOM   1557  CA  ILE A1153      35.845 118.699  93.006  1.00  0.00           C  
ATOM   1558  C   ILE A1153      36.836 117.726  93.649  1.00  0.00           C  
ATOM   1559  O   ILE A1153      36.702 116.512  93.513  1.00  0.00           O  
ATOM   1560  CB  ILE A1153      34.474 118.354  93.589  1.00  0.00           C  
ATOM   1561  CG1 ILE A1153      33.396 119.204  92.946  1.00  0.00           C  
ATOM   1562  CG2 ILE A1153      34.502 118.524  95.086  1.00  0.00           C  
ATOM   1563  CD1 ILE A1153      32.021 118.962  93.546  1.00  0.00           C  
ATOM   1564  N   PRO A1154      37.861 118.236  94.332  1.00  0.00           N  
ATOM   1565  CA  PRO A1154      38.769 117.259  94.937  1.00  0.00           C  
ATOM   1566  C   PRO A1154      38.075 116.641  96.144  1.00  0.00           C  
ATOM   1567  O   PRO A1154      37.278 117.296  96.810  1.00  0.00           O  
ATOM   1568  CB  PRO A1154      39.989 118.099  95.314  1.00  0.00           C  
ATOM   1569  CG  PRO A1154      39.441 119.438  95.499  1.00  0.00           C  
ATOM   1570  CD  PRO A1154      38.452 119.576  94.365  1.00  0.00           C  
ATOM   1571  N   VAL A1155      38.360 115.373  96.408  1.00  0.00           N  
ATOM   1572  CA  VAL A1155      37.741 114.681  97.531  1.00  0.00           C  
ATOM   1573  C   VAL A1155      38.740 113.780  98.228  1.00  0.00           C  
ATOM   1574  O   VAL A1155      39.805 113.489  97.695  1.00  0.00           O  
ATOM   1575  CB  VAL A1155      36.565 113.799  97.065  1.00  0.00           C  
ATOM   1576  CG1 VAL A1155      35.386 114.653  96.653  1.00  0.00           C  
ATOM   1577  CG2 VAL A1155      37.010 112.937  95.897  1.00  0.00           C  
ATOM   1578  N   ILE A1156      38.389 113.348  99.428  1.00  0.00           N  
ATOM   1579  CA  ILE A1156      39.239 112.445 100.183  1.00  0.00           C  
ATOM   1580  C   ILE A1156      38.482 111.129 100.325  1.00  0.00           C  
ATOM   1581  O   ILE A1156      37.385 111.100 100.909  1.00  0.00           O  
ATOM   1582  CB  ILE A1156      39.540 112.968 101.604  1.00  0.00           C  
ATOM   1583  CG1 ILE A1156      40.423 114.212 101.548  1.00  0.00           C  
ATOM   1584  CG2 ILE A1156      40.261 111.892 102.399  1.00  0.00           C  
ATOM   1585  CD1 ILE A1156      40.653 114.842 102.917  1.00  0.00           C  
ATOM   1586  N   GLU A1157      39.051 110.056  99.775  1.00  0.00           N  
ATOM   1587  CA  GLU A1157      38.444 108.732  99.879  1.00  0.00           C  
ATOM   1588  C   GLU A1157      38.851 108.164 101.236  1.00  0.00           C  
ATOM   1589  O   GLU A1157      40.040 108.015 101.519  1.00  0.00           O  
ATOM   1590  CB  GLU A1157      38.953 107.811  98.768  1.00  0.00           C  
ATOM   1591  CG  GLU A1157      38.202 107.905  97.472  1.00  0.00           C  
ATOM   1592  CD  GLU A1157      38.833 107.064  96.382  1.00  0.00           C  
ATOM   1593  OE1 GLU A1157      39.658 107.602  95.614  1.00  0.00           O  
ATOM   1594  OE2 GLU A1157      38.514 105.859  96.299  1.00  0.00           O  
ATOM   1595  N   GLY A1158      37.875 107.858 102.080  1.00  0.00           N  
ATOM   1596  CA  GLY A1158      38.214 107.331 103.386  1.00  0.00           C  
ATOM   1597  C   GLY A1158      37.135 106.498 104.033  1.00  0.00           C  
ATOM   1598  O   GLY A1158      36.110 106.195 103.429  1.00  0.00           O  
ATOM   1599  N   LEU A1159      37.361 106.158 105.292  1.00  0.00           N  
ATOM   1600  CA  LEU A1159      36.440 105.329 106.050  1.00  0.00           C  
ATOM   1601  C   LEU A1159      35.840 106.085 107.228  1.00  0.00           C  
ATOM   1602  O   LEU A1159      36.548 106.747 107.979  1.00  0.00           O  
ATOM   1603  CB  LEU A1159      37.201 104.101 106.553  1.00  0.00           C  
ATOM   1604  CG  LEU A1159      36.478 102.888 107.124  1.00  0.00           C  
ATOM   1605  CD1 LEU A1159      35.560 102.265 106.080  1.00  0.00           C  
ATOM   1606  CD2 LEU A1159      37.528 101.888 107.555  1.00  0.00           C  
ATOM   1607  N   LYS A1160      34.530 105.996 107.377  1.00  0.00           N  
ATOM   1608  CA  LYS A1160      33.845 106.644 108.481  1.00  0.00           C  
ATOM   1609  C   LYS A1160      34.180 105.883 109.754  1.00  0.00           C  
ATOM   1610  O   LYS A1160      34.458 104.691 109.703  1.00  0.00           O  
ATOM   1611  CB  LYS A1160      32.330 106.597 108.264  1.00  0.00           C  
ATOM   1612  CG  LYS A1160      31.822 107.487 107.150  1.00  0.00           C  
ATOM   1613  CD  LYS A1160      31.717 108.922 107.605  1.00  0.00           C  
ATOM   1614  CE  LYS A1160      31.126 109.806 106.527  1.00  0.00           C  
ATOM   1615  NZ  LYS A1160      31.069 111.231 106.966  1.00  0.00           N  
ATOM   1616  N   THR A1161      34.166 106.564 110.892  1.00  0.00           N  
ATOM   1617  CA  THR A1161      34.429 105.905 112.167  1.00  0.00           C  
ATOM   1618  C   THR A1161      33.093 105.322 112.628  1.00  0.00           C  
ATOM   1619  O   THR A1161      32.042 105.807 112.227  1.00  0.00           O  
ATOM   1620  CB  THR A1161      34.934 106.899 113.231  1.00  0.00           C  
ATOM   1621  OG1 THR A1161      33.933 107.897 113.468  1.00  0.00           O  
ATOM   1622  CG2 THR A1161      36.224 107.558 112.770  1.00  0.00           C  
ATOM   1623  N   GLU A1162      33.131 104.291 113.465  1.00  0.00           N  
ATOM   1624  CA  GLU A1162      31.906 103.655 113.953  1.00  0.00           C  
ATOM   1625  C   GLU A1162      30.774 104.630 114.222  1.00  0.00           C  
ATOM   1626  O   GLU A1162      29.657 104.444 113.745  1.00  0.00           O  
ATOM   1627  CB  GLU A1162      32.183 102.865 115.231  1.00  0.00           C  
ATOM   1628  CG  GLU A1162      32.970 101.578 115.035  1.00  0.00           C  
ATOM   1629  CD  GLU A1162      32.256 100.580 114.146  1.00  0.00           C  
ATOM   1630  OE1 GLU A1162      32.278 100.751 112.908  1.00  0.00           O  
ATOM   1631  OE2 GLU A1162      31.662  99.626 114.690  1.00  0.00           O  
ATOM   1632  N   LYS A1416      31.065 105.664 114.999  1.00  0.00           N  
ATOM   1633  CA  LYS A1416      30.071 106.673 115.332  1.00  0.00           C  
ATOM   1634  C   LYS A1416      29.342 107.247 114.121  1.00  0.00           C  
ATOM   1635  O   LYS A1416      28.132 107.432 114.161  1.00  0.00           O  
ATOM   1636  CB  LYS A1416      30.733 107.811 116.114  1.00  0.00           C  
ATOM   1637  CG  LYS A1416      29.880 109.055 116.267  1.00  0.00           C  
ATOM   1638  CD  LYS A1416      30.535 110.048 117.213  1.00  0.00           C  
ATOM   1639  CE  LYS A1416      29.765 111.361 117.281  1.00  0.00           C  
ATOM   1640  NZ  LYS A1416      29.966 112.198 116.055  1.00  0.00           N  
ATOM   1641  N   GLU A1418      30.076 107.503 113.041  1.00  0.00           N  
ATOM   1642  CA  GLU A1418      29.498 108.104 111.841  1.00  0.00           C  
ATOM   1643  C   GLU A1418      29.022 107.196 110.705  1.00  0.00           C  
ATOM   1644  O   GLU A1418      28.550 107.701 109.682  1.00  0.00           O  
ATOM   1645  CB  GLU A1418      30.491 109.111 111.252  1.00  0.00           C  
ATOM   1646  CG  GLU A1418      30.880 110.247 112.176  1.00  0.00           C  
ATOM   1647  CD  GLU A1418      29.711 111.142 112.525  1.00  0.00           C  
ATOM   1648  OE1 GLU A1418      28.811 110.694 113.260  1.00  0.00           O  
ATOM   1649  OE2 GLU A1418      29.687 112.298 112.060  1.00  0.00           O  
ATOM   1650  N   LYS A1437      29.125 105.877 110.859  1.00  0.00           N  
ATOM   1651  CA  LYS A1437      28.715 104.979 109.779  1.00  0.00           C  
ATOM   1652  C   LYS A1437      27.217 104.887 109.546  1.00  0.00           C  
ATOM   1653  O   LYS A1437      26.419 105.338 110.357  1.00  0.00           O  
ATOM   1654  CB  LYS A1437      29.272 103.579 110.003  1.00  0.00           C  
ATOM   1655  CG  LYS A1437      28.571 102.781 111.079  1.00  0.00           C  
ATOM   1656  CD  LYS A1437      29.174 101.397 111.171  1.00  0.00           C  
ATOM   1657  CE  LYS A1437      28.565 100.603 112.294  1.00  0.00           C  
ATOM   1658  NZ  LYS A1437      29.318  99.343 112.462  1.00  0.00           N  
ATOM   1659  N   PHE A1438      26.852 104.292 108.417  1.00  0.00           N  
ATOM   1660  CA  PHE A1438      25.459 104.120 108.015  1.00  0.00           C  
ATOM   1661  C   PHE A1438      24.746 103.139 108.930  1.00  0.00           C  
ATOM   1662  O   PHE A1438      25.268 102.066 109.222  1.00  0.00           O  
ATOM   1663  CB  PHE A1438      25.415 103.608 106.577  1.00  0.00           C  
ATOM   1664  CG  PHE A1438      24.033 103.349 106.054  1.00  0.00           C  
ATOM   1665  CD1 PHE A1438      23.182 104.402 105.731  1.00  0.00           C  
ATOM   1666  CD2 PHE A1438      23.597 102.045 105.840  1.00  0.00           C  
ATOM   1667  CE1 PHE A1438      21.916 104.166 105.195  1.00  0.00           C  
ATOM   1668  CE2 PHE A1438      22.333 101.793 105.306  1.00  0.00           C  
ATOM   1669  CZ  PHE A1438      21.490 102.859 104.981  1.00  0.00           C  
ATOM   1670  N   ALA A1443      23.549 103.505 109.375  1.00  0.00           N  
ATOM   1671  CA  ALA A1443      22.761 102.649 110.260  1.00  0.00           C  
ATOM   1672  C   ALA A1443      22.455 101.316 109.596  1.00  0.00           C  
ATOM   1673  O   ALA A1443      21.681 101.252 108.637  1.00  0.00           O  
ATOM   1674  CB  ALA A1443      21.469 103.336 110.627  1.00  0.00           C  
ATOM   1675  N   GLY A1444      23.057 100.252 110.110  1.00  0.00           N  
ATOM   1676  CA  GLY A1444      22.822  98.943 109.539  1.00  0.00           C  
ATOM   1677  C   GLY A1444      24.013  98.423 108.765  1.00  0.00           C  
ATOM   1678  O   GLY A1444      23.997  97.297 108.281  1.00  0.00           O  
ATOM   1679  N   ALA A1448      25.060  99.227 108.653  1.00  0.00           N  
ATOM   1680  CA  ALA A1448      26.239  98.806 107.913  1.00  0.00           C  
ATOM   1681  C   ALA A1448      27.355  98.319 108.812  1.00  0.00           C  
ATOM   1682  O   ALA A1448      27.451  98.710 109.969  1.00  0.00           O  
ATOM   1683  CB  ALA A1448      26.749  99.955 107.049  1.00  0.00           C  
ATOM   1684  N   VAL A1456      28.197  97.451 108.271  1.00  0.00           N  
ATOM   1685  CA  VAL A1456      29.345  96.957 109.011  1.00  0.00           C  
ATOM   1686  C   VAL A1456      30.287  98.158 109.048  1.00  0.00           C  
ATOM   1687  O   VAL A1456      30.692  98.608 110.115  1.00  0.00           O  
ATOM   1688  CB  VAL A1456      30.010  95.775 108.280  1.00  0.00           C  
ATOM   1689  CG1 VAL A1456      31.288  95.369 108.986  1.00  0.00           C  
ATOM   1690  CG2 VAL A1456      29.044  94.617 108.212  1.00  0.00           C  
ATOM   1691  N   TYR A1457      30.631  98.674 107.872  1.00  0.00           N  
ATOM   1692  CA  TYR A1457      31.467  99.864 107.776  1.00  0.00           C  
ATOM   1693  C   TYR A1457      31.014 100.740 106.606  1.00  0.00           C  
ATOM   1694  O   TYR A1457      30.340 100.269 105.688  1.00  0.00           O  
ATOM   1695  CB  TYR A1457      32.959  99.503 107.668  1.00  0.00           C  
ATOM   1696  CG  TYR A1457      33.411  98.839 106.391  1.00  0.00           C  
ATOM   1697  CD1 TYR A1457      33.523  99.562 105.201  1.00  0.00           C  
ATOM   1698  CD2 TYR A1457      33.798  97.496 106.385  1.00  0.00           C  
ATOM   1699  CE1 TYR A1457      34.017  98.964 104.039  1.00  0.00           C  
ATOM   1700  CE2 TYR A1457      34.294  96.889 105.235  1.00  0.00           C  
ATOM   1701  CZ  TYR A1457      34.404  97.623 104.066  1.00  0.00           C  
ATOM   1702  OH  TYR A1457      34.900  97.016 102.926  1.00  0.00           O  
ATOM   1703  N   THR A1458      31.369 102.022 106.654  1.00  0.00           N  
ATOM   1704  CA  THR A1458      30.978 102.976 105.615  1.00  0.00           C  
ATOM   1705  C   THR A1458      32.167 103.691 104.992  1.00  0.00           C  
ATOM   1706  O   THR A1458      33.000 104.243 105.696  1.00  0.00           O  
ATOM   1707  CB  THR A1458      30.037 104.065 106.191  1.00  0.00           C  
ATOM   1708  OG1 THR A1458      28.736 103.520 106.424  1.00  0.00           O  
ATOM   1709  CG2 THR A1458      29.926 105.227 105.244  1.00  0.00           C  
ATOM   1710  N   THR A1459      32.254 103.680 103.669  1.00  0.00           N  
ATOM   1711  CA  THR A1459      33.331 104.403 103.000  1.00  0.00           C  
ATOM   1712  C   THR A1459      32.719 105.699 102.461  1.00  0.00           C  
ATOM   1713  O   THR A1459      31.510 105.780 102.225  1.00  0.00           O  
ATOM   1714  CB  THR A1459      33.941 103.591 101.856  1.00  0.00           C  
ATOM   1715  OG1 THR A1459      32.945 103.324 100.863  1.00  0.00           O  
ATOM   1716  CG2 THR A1459      34.477 102.299 102.388  1.00  0.00           C  
ATOM   1717  N   THR A1460      33.542 106.714 102.256  1.00  0.00           N  
ATOM   1718  CA  THR A1460      32.997 107.982 101.795  1.00  0.00           C  
ATOM   1719  C   THR A1460      33.962 108.885 101.030  1.00  0.00           C  
ATOM   1720  O   THR A1460      35.179 108.666 101.030  1.00  0.00           O  
ATOM   1721  CB  THR A1460      32.473 108.784 103.003  1.00  0.00           C  
ATOM   1722  OG1 THR A1460      31.911 110.014 102.550  1.00  0.00           O  
ATOM   1723  CG2 THR A1460      33.609 109.099 103.963  1.00  0.00           C  
ATOM   1724  N   ILE A1461      33.403 109.889 100.361  1.00  0.00           N  
ATOM   1725  CA  ILE A1461      34.214 110.874  99.663  1.00  0.00           C  
ATOM   1726  C   ILE A1461      33.895 112.185 100.369  1.00  0.00           C  
ATOM   1727  O   ILE A1461      32.732 112.548 100.504  1.00  0.00           O  
ATOM   1728  CB  ILE A1461      33.864 110.993  98.169  1.00  0.00           C  
ATOM   1729  CG1 ILE A1461      32.353 111.074  97.979  1.00  0.00           C  
ATOM   1730  CG2 ILE A1461      34.450 109.829  97.409  1.00  0.00           C  
ATOM   1731  CD1 ILE A1461      31.942 111.446  96.551  1.00  0.00           C  
ATOM   1732  N   GLU A1462      34.920 112.873 100.857  1.00  0.00           N  
ATOM   1733  CA  GLU A1462      34.702 114.132 101.560  1.00  0.00           C  
ATOM   1734  C   GLU A1462      35.301 115.298 100.787  1.00  0.00           C  
ATOM   1735  O   GLU A1462      36.461 115.257 100.367  1.00  0.00           O  
ATOM   1736  CB  GLU A1462      35.315 114.060 102.961  1.00  0.00           C  
ATOM   1737  CG  GLU A1462      34.742 112.945 103.843  1.00  0.00           C  
ATOM   1738  CD  GLU A1462      33.448 113.340 104.551  1.00  0.00           C  
ATOM   1739  OE1 GLU A1462      32.709 112.438 105.012  1.00  0.00           O  
ATOM   1740  OE2 GLU A1462      33.175 114.556 104.663  1.00  0.00           O  
ATOM   1741  N   ALA A1463      34.496 116.334 100.588  1.00  0.00           N  
ATOM   1742  CA  ALA A1463      34.939 117.526  99.865  1.00  0.00           C  
ATOM   1743  C   ALA A1463      34.956 118.723 100.807  1.00  0.00           C  
ATOM   1744  O   ALA A1463      34.247 118.737 101.815  1.00  0.00           O  
ATOM   1745  CB  ALA A1463      34.003 117.805  98.693  1.00  0.00           C  
ATOM   1746  N   LEU A1464      35.773 119.719 100.486  1.00  0.00           N  
ATOM   1747  CA  LEU A1464      35.846 120.920 101.311  1.00  0.00           C  
ATOM   1748  C   LEU A1464      35.194 122.050 100.541  1.00  0.00           C  
ATOM   1749  O   LEU A1464      35.553 122.322  99.394  1.00  0.00           O  
ATOM   1750  CB  LEU A1464      37.297 121.277 101.622  1.00  0.00           C  
ATOM   1751  CG  LEU A1464      37.497 122.417 102.619  1.00  0.00           C  
ATOM   1752  CD1 LEU A1464      37.024 121.995 104.014  1.00  0.00           C  
ATOM   1753  CD2 LEU A1464      38.972 122.775 102.662  1.00  0.00           C  
ATOM   1754  N   MET A1465      34.213 122.696 101.157  1.00  0.00           N  
ATOM   1755  CA  MET A1465      33.519 123.806 100.505  1.00  0.00           C  
ATOM   1756  C   MET A1465      34.296 125.109 100.693  1.00  0.00           C  
ATOM   1757  O   MET A1465      35.119 125.223 101.597  1.00  0.00           O  
ATOM   1758  CB  MET A1465      32.106 123.940 101.065  1.00  0.00           C  
ATOM   1759  CG  MET A1465      31.297 122.641 100.987  1.00  0.00           C  
ATOM   1760  SD  MET A1465      31.069 122.022  99.292  1.00  0.00           S  
ATOM   1761  CE  MET A1465      32.392 120.803  99.148  1.00  0.00           C  
ATOM   1762  N   LYS A1475      34.044 126.085  99.829  1.00  0.00           N  
ATOM   1763  CA  LYS A1475      34.764 127.347  99.908  1.00  0.00           C  
ATOM   1764  C   LYS A1475      34.615 128.036 101.246  1.00  0.00           C  
ATOM   1765  O   LYS A1475      35.432 128.877 101.605  1.00  0.00           O  
ATOM   1766  CB  LYS A1475      34.336 128.290  98.793  1.00  0.00           C  
ATOM   1767  CG  LYS A1475      35.135 128.135  97.519  1.00  0.00           C  
ATOM   1768  CD  LYS A1475      34.987 129.377  96.668  1.00  0.00           C  
ATOM   1769  CE  LYS A1475      35.808 129.295  95.410  1.00  0.00           C  
ATOM   1770  NZ  LYS A1475      35.667 130.546  94.628  1.00  0.00           N  
ATOM   1771  N   ASP A1689      33.583 127.684 101.999  1.00  0.00           N  
ATOM   1772  CA  ASP A1689      33.418 128.298 103.304  1.00  0.00           C  
ATOM   1773  C   ASP A1689      34.198 127.551 104.389  1.00  0.00           C  
ATOM   1774  O   ASP A1689      34.066 127.856 105.570  1.00  0.00           O  
ATOM   1775  CB  ASP A1689      31.950 128.353 103.697  1.00  0.00           C  
ATOM   1776  CG  ASP A1689      31.410 127.010 104.109  1.00  0.00           C  
ATOM   1777  OD1 ASP A1689      30.301 126.981 104.670  1.00  0.00           O  
ATOM   1778  OD2 ASP A1689      32.077 125.981 103.869  1.00  0.00           O  
ATOM   1779  N   GLY A1690      34.994 126.562 103.998  1.00  0.00           N  
ATOM   1780  CA  GLY A1690      35.778 125.831 104.977  1.00  0.00           C  
ATOM   1781  C   GLY A1690      35.095 124.652 105.647  1.00  0.00           C  
ATOM   1782  O   GLY A1690      35.719 123.944 106.431  1.00  0.00           O  
ATOM   1783  N   LYS A1692      33.817 124.441 105.364  1.00  0.00           N  
ATOM   1784  CA  LYS A1692      33.096 123.311 105.939  1.00  0.00           C  
ATOM   1785  C   LYS A1692      33.237 122.056 105.060  1.00  0.00           C  
ATOM   1786  O   LYS A1692      33.372 122.141 103.841  1.00  0.00           O  
ATOM   1787  CB  LYS A1692      31.623 123.649 106.089  1.00  0.00           C  
ATOM   1788  CG  LYS A1692      31.265 124.393 107.355  1.00  0.00           C  
ATOM   1789  CD  LYS A1692      29.761 124.317 107.543  1.00  0.00           C  
ATOM   1790  CE  LYS A1692      29.324 124.714 108.925  1.00  0.00           C  
ATOM   1791  NZ  LYS A1692      27.852 124.505 109.065  1.00  0.00           N  
ATOM   1792  N   ALA A1693      33.214 120.886 105.680  1.00  0.00           N  
ATOM   1793  CA  ALA A1693      33.347 119.644 104.926  1.00  0.00           C  
ATOM   1794  C   ALA A1693      31.984 119.160 104.487  1.00  0.00           C  
ATOM   1795  O   ALA A1693      30.971 119.472 105.104  1.00  0.00           O  
ATOM   1796  CB  ALA A1693      34.026 118.578 105.765  1.00  0.00           C  
ATOM   1797  N   LEU A1700      31.959 118.405 103.403  1.00  0.00           N  
ATOM   1798  CA  LEU A1700      30.708 117.887 102.892  1.00  0.00           C  
ATOM   1799  C   LEU A1700      30.925 116.493 102.349  1.00  0.00           C  
ATOM   1800  O   LEU A1700      31.810 116.270 101.520  1.00  0.00           O  
ATOM   1801  CB  LEU A1700      30.177 118.780 101.774  1.00  0.00           C  
ATOM   1802  CG  LEU A1700      28.905 118.288 101.081  1.00  0.00           C  
ATOM   1803  CD1 LEU A1700      27.780 118.285 102.076  1.00  0.00           C  
ATOM   1804  CD2 LEU A1700      28.556 119.185  99.907  1.00  0.00           C  
ATOM   1805  N   GLN A1701      30.131 115.550 102.837  1.00  0.00           N  
ATOM   1806  CA  GLN A1701      30.209 114.175 102.364  1.00  0.00           C  
ATOM   1807  C   GLN A1701      29.344 114.166 101.096  1.00  0.00           C  
ATOM   1808  O   GLN A1701      28.155 114.488 101.141  1.00  0.00           O  
ATOM   1809  CB  GLN A1701      29.688 113.242 103.464  1.00  0.00           C  
ATOM   1810  CG  GLN A1701      29.399 111.830 103.069  1.00  0.00           C  
ATOM   1811  CD  GLN A1701      28.032 111.702 102.458  1.00  0.00           C  
ATOM   1812  OE1 GLN A1701      27.864 111.830 101.242  1.00  0.00           O  
ATOM   1813  NE2 GLN A1701      27.031 111.472 103.302  1.00  0.00           N  
ATOM   1814  N   ALA A1702      29.954 113.825  99.964  1.00  0.00           N  
ATOM   1815  CA  ALA A1702      29.255 113.849  98.682  1.00  0.00           C  
ATOM   1816  C   ALA A1702      28.831 112.494  98.143  1.00  0.00           C  
ATOM   1817  O   ALA A1702      28.180 112.413  97.104  1.00  0.00           O  
ATOM   1818  CB  ALA A1702      30.117 114.580  97.634  1.00  0.00           C  
ATOM   1819  N   GLY A1703      29.196 111.431  98.842  1.00  0.00           N  
ATOM   1820  CA  GLY A1703      28.824 110.104  98.382  1.00  0.00           C  
ATOM   1821  C   GLY A1703      29.285 109.042  99.350  1.00  0.00           C  
ATOM   1822  O   GLY A1703      30.353 109.167  99.948  1.00  0.00           O  
ATOM   1823  N   THR A1704      28.498 107.987  99.503  1.00  0.00           N  
ATOM   1824  CA  THR A1704      28.873 106.932 100.432  1.00  0.00           C  
ATOM   1825  C   THR A1704      28.698 105.550  99.839  1.00  0.00           C  
ATOM   1826  O   THR A1704      27.880 105.349  98.949  1.00  0.00           O  
ATOM   1827  CB  THR A1704      28.048 107.022 101.729  1.00  0.00           C  
ATOM   1828  OG1 THR A1704      26.651 107.026 101.413  1.00  0.00           O  
ATOM   1829  CG2 THR A1704      28.387 108.294 102.474  1.00  0.00           C  
ATOM   1830  N   SER A1705      29.488 104.605 100.331  1.00  0.00           N  
ATOM   1831  CA  SER A1705      29.423 103.222  99.882  1.00  0.00           C  
ATOM   1832  C   SER A1705      29.598 102.359 101.119  1.00  0.00           C  
ATOM   1833  O   SER A1705      30.599 102.475 101.821  1.00  0.00           O  
ATOM   1834  CB  SER A1705      30.532 102.939  98.882  1.00  0.00           C  
ATOM   1835  OG  SER A1705      30.397 101.637  98.358  1.00  0.00           O  
ATOM   1836  N   HIS A1706      28.625 101.492 101.375  1.00  0.00           N  
ATOM   1837  CA  HIS A1706      28.632 100.649 102.568  1.00  0.00           C  
ATOM   1838  C   HIS A1706      28.769  99.149 102.390  1.00  0.00           C  
ATOM   1839  O   HIS A1706      28.193  98.550 101.475  1.00  0.00           O  
ATOM   1840  CB  HIS A1706      27.346 100.881 103.350  1.00  0.00           C  
ATOM   1841  CG  HIS A1706      26.855 102.291 103.298  1.00  0.00           C  
ATOM   1842  ND1 HIS A1706      27.468 103.322 103.975  1.00  0.00           N  
ATOM   1843  CD2 HIS A1706      25.802 102.840 102.650  1.00  0.00           C  
ATOM   1844  CE1 HIS A1706      26.812 104.445 103.748  1.00  0.00           C  
ATOM   1845  NE2 HIS A1706      25.796 104.181 102.948  1.00  0.00           N  
ATOM   1846  N   TYR A1707      29.531  98.540 103.289  1.00  0.00           N  
ATOM   1847  CA  TYR A1707      29.661  97.096 103.289  1.00  0.00           C  
ATOM   1848  C   TYR A1707      28.639  96.713 104.351  1.00  0.00           C  
ATOM   1849  O   TYR A1707      28.811  97.041 105.525  1.00  0.00           O  
ATOM   1850  CB  TYR A1707      31.053  96.646 103.721  1.00  0.00           C  
ATOM   1851  CG  TYR A1707      31.123  95.147 103.925  1.00  0.00           C  
ATOM   1852  CD1 TYR A1707      30.804  94.265 102.889  1.00  0.00           C  
ATOM   1853  CD2 TYR A1707      31.449  94.608 105.166  1.00  0.00           C  
ATOM   1854  CE1 TYR A1707      30.803  92.892 103.087  1.00  0.00           C  
ATOM   1855  CE2 TYR A1707      31.449  93.236 105.373  1.00  0.00           C  
ATOM   1856  CZ  TYR A1707      31.126  92.384 104.334  1.00  0.00           C  
ATOM   1857  OH  TYR A1707      31.122  91.024 104.555  1.00  0.00           O  
ATOM   1858  N   LEU A1708      27.566  96.046 103.943  1.00  0.00           N  
ATOM   1859  CA  LEU A1708      26.515  95.672 104.879  1.00  0.00           C  
ATOM   1860  C   LEU A1708      26.718  94.294 105.497  1.00  0.00           C  
ATOM   1861  O   LEU A1708      25.978  93.893 106.400  1.00  0.00           O  
ATOM   1862  CB  LEU A1708      25.165  95.739 104.164  1.00  0.00           C  
ATOM   1863  CG  LEU A1708      24.907  97.089 103.477  1.00  0.00           C  
ATOM   1864  CD1 LEU A1708      23.672  97.011 102.612  1.00  0.00           C  
ATOM   1865  CD2 LEU A1708      24.750  98.171 104.520  1.00  0.00           C  
ATOM   1866  N   GLY A1709      27.732  93.576 105.022  1.00  0.00           N  
ATOM   1867  CA  GLY A1709      27.980  92.242 105.531  1.00  0.00           C  
ATOM   1868  C   GLY A1709      26.753  91.359 105.352  1.00  0.00           C  
ATOM   1869  O   GLY A1709      26.167  91.296 104.259  1.00  0.00           O  
ATOM   1870  N   GLU A1710      26.350  90.693 106.432  1.00  0.00           N  
ATOM   1871  CA  GLU A1710      25.201  89.802 106.394  1.00  0.00           C  
ATOM   1872  C   GLU A1710      24.052  90.349 107.216  1.00  0.00           C  
ATOM   1873  O   GLU A1710      23.078  89.643 107.478  1.00  0.00           O  
ATOM   1874  CB  GLU A1710      25.584  88.424 106.931  1.00  0.00           C  
ATOM   1875  CG  GLU A1710      26.852  87.842 106.328  1.00  0.00           C  
ATOM   1876  CD  GLU A1710      27.166  86.462 106.873  1.00  0.00           C  
ATOM   1877  OE1 GLU A1710      27.100  86.284 108.106  1.00  0.00           O  
ATOM   1878  OE2 GLU A1710      27.483  85.552 106.076  1.00  0.00           O  
ATOM   1879  N   ASN A1711      24.154  91.613 107.613  1.00  0.00           N  
ATOM   1880  CA  ASN A1711      23.109  92.219 108.423  1.00  0.00           C  
ATOM   1881  C   ASN A1711      21.731  92.112 107.811  1.00  0.00           C  
ATOM   1882  O   ASN A1711      20.782  91.718 108.488  1.00  0.00           O  
ATOM   1883  CB  ASN A1711      23.432  93.675 108.706  1.00  0.00           C  
ATOM   1884  CG  ASN A1711      24.744  93.832 109.401  1.00  0.00           C  
ATOM   1885  OD1 ASN A1711      25.162  92.945 110.139  1.00  0.00           O  
ATOM   1886  ND2 ASN A1711      25.408  94.960 109.184  1.00  0.00           N  
ATOM   1887  N   PHE A1712      21.603  92.459 106.538  1.00  0.00           N  
ATOM   1888  CA  PHE A1712      20.299  92.364 105.914  1.00  0.00           C  
ATOM   1889  C   PHE A1712      20.012  90.968 105.427  1.00  0.00           C  
ATOM   1890  O   PHE A1712      18.857  90.550 105.382  1.00  0.00           O  
ATOM   1891  CB  PHE A1712      20.170  93.377 104.789  1.00  0.00           C  
ATOM   1892  CG  PHE A1712      20.111  94.777 105.283  1.00  0.00           C  
ATOM   1893  CD1 PHE A1712      21.276  95.452 105.635  1.00  0.00           C  
ATOM   1894  CD2 PHE A1712      18.883  95.394 105.492  1.00  0.00           C  
ATOM   1895  CE1 PHE A1712      21.216  96.719 106.194  1.00  0.00           C  
ATOM   1896  CE2 PHE A1712      18.813  96.665 106.052  1.00  0.00           C  
ATOM   1897  CZ  PHE A1712      19.977  97.326 106.405  1.00  0.00           C  
ATOM   1898  N   ALA A1726      21.066  90.241 105.082  1.00  0.00           N  
ATOM   1899  CA  ALA A1726      20.909  88.871 104.623  1.00  0.00           C  
ATOM   1900  C   ALA A1726      20.295  88.074 105.774  1.00  0.00           C  
ATOM   1901  O   ALA A1726      19.387  87.270 105.573  1.00  0.00           O  
ATOM   1902  CB  ALA A1726      22.267  88.288 104.226  1.00  0.00           C  
ATOM   1903  N   ARG A1727      20.780  88.324 106.985  1.00  0.00           N  
ATOM   1904  CA  ARG A1727      20.272  87.627 108.155  1.00  0.00           C  
ATOM   1905  C   ARG A1727      18.891  88.111 108.548  1.00  0.00           C  
ATOM   1906  O   ARG A1727      18.040  87.330 108.956  1.00  0.00           O  
ATOM   1907  CB  ARG A1727      21.230  87.792 109.331  1.00  0.00           C  
ATOM   1908  CG  ARG A1727      22.441  86.886 109.236  1.00  0.00           C  
ATOM   1909  CD  ARG A1727      23.555  87.235 110.218  1.00  0.00           C  
ATOM   1910  NE  ARG A1727      24.627  86.256 110.110  1.00  0.00           N  
ATOM   1911  CZ  ARG A1727      24.527  85.005 110.550  1.00  0.00           C  
ATOM   1912  NH1 ARG A1727      23.411  84.595 111.139  1.00  0.00           N  
ATOM   1913  NH2 ARG A1727      25.522  84.150 110.369  1.00  0.00           N  
ATOM   1914  N   ALA A1728      18.662  89.404 108.412  1.00  0.00           N  
ATOM   1915  CA  ALA A1728      17.380  89.973 108.778  1.00  0.00           C  
ATOM   1916  C   ALA A1728      16.261  89.502 107.859  1.00  0.00           C  
ATOM   1917  O   ALA A1728      15.126  89.299 108.288  1.00  0.00           O  
ATOM   1918  CB  ALA A1728      17.474  91.496 108.752  1.00  0.00           C  
ATOM   1919  N   PHE A1729      16.580  89.319 106.588  1.00  0.00           N  
ATOM   1920  CA  PHE A1729      15.565  88.921 105.632  1.00  0.00           C  
ATOM   1921  C   PHE A1729      15.712  87.520 105.093  1.00  0.00           C  
ATOM   1922  O   PHE A1729      15.039  87.144 104.133  1.00  0.00           O  
ATOM   1923  CB  PHE A1729      15.520  89.945 104.499  1.00  0.00           C  
ATOM   1924  CG  PHE A1729      14.981  91.268 104.934  1.00  0.00           C  
ATOM   1925  CD1 PHE A1729      13.607  91.486 104.987  1.00  0.00           C  
ATOM   1926  CD2 PHE A1729      15.837  92.266 105.379  1.00  0.00           C  
ATOM   1927  CE1 PHE A1729      13.091  92.679 105.482  1.00  0.00           C  
ATOM   1928  CE2 PHE A1729      15.331  93.463 105.878  1.00  0.00           C  
ATOM   1929  CZ  PHE A1729      13.949  93.668 105.930  1.00  0.00           C  
ATOM   1930  N   ASP A1730      16.585  86.745 105.721  1.00  0.00           N  
ATOM   1931  CA  ASP A1730      16.796  85.365 105.318  1.00  0.00           C  
ATOM   1932  C   ASP A1730      17.184  85.265 103.840  1.00  0.00           C  
ATOM   1933  O   ASP A1730      16.452  84.716 103.024  1.00  0.00           O  
ATOM   1934  CB  ASP A1730      15.521  84.563 105.589  1.00  0.00           C  
ATOM   1935  CG  ASP A1730      15.779  83.082 105.683  1.00  0.00           C  
ATOM   1936  OD1 ASP A1730      16.613  82.683 106.522  1.00  0.00           O  
ATOM   1937  OD2 ASP A1730      15.154  82.316 104.923  1.00  0.00           O  
ATOM   1938  N   ILE A1731      18.342  85.812 103.503  1.00  0.00           N  
ATOM   1939  CA  ILE A1731      18.821  85.782 102.138  1.00  0.00           C  
ATOM   1940  C   ILE A1731      19.985  84.804 102.102  1.00  0.00           C  
ATOM   1941  O   ILE A1731      21.128  85.171 102.395  1.00  0.00           O  
ATOM   1942  CB  ILE A1731      19.306  87.181 101.681  1.00  0.00           C  
ATOM   1943  CG1 ILE A1731      18.245  88.237 102.000  1.00  0.00           C  
ATOM   1944  CG2 ILE A1731      19.570  87.176 100.179  1.00  0.00           C  
ATOM   1945  CD1 ILE A1731      18.663  89.664 101.640  1.00  0.00           C  
ATOM   1946  N   LYS A1732      19.686  83.552 101.754  1.00  0.00           N  
ATOM   1947  CA  LYS A1732      20.706  82.506 101.682  1.00  0.00           C  
ATOM   1948  C   LYS A1732      20.766  81.901 100.295  1.00  0.00           C  
ATOM   1949  O   LYS A1732      19.894  82.135  99.454  1.00  0.00           O  
ATOM   1950  CB  LYS A1732      20.405  81.377 102.669  1.00  0.00           C  
ATOM   1951  CG  LYS A1732      19.834  81.813 103.986  1.00  0.00           C  
ATOM   1952  CD  LYS A1732      19.731  80.637 104.948  1.00  0.00           C  
ATOM   1953  CE  LYS A1732      19.067  81.046 106.264  1.00  0.00           C  
ATOM   1954  NZ  LYS A1732      19.118  79.975 107.308  1.00  0.00           N  
ATOM   1955  N   PHE A1758      21.801  81.103 100.077  1.00  0.00           N  
ATOM   1956  CA  PHE A1758      21.990  80.412  98.814  1.00  0.00           C  
ATOM   1957  C   PHE A1758      22.895  79.215  99.059  1.00  0.00           C  
ATOM   1958  O   PHE A1758      23.649  79.182 100.043  1.00  0.00           O  
ATOM   1959  CB  PHE A1758      22.664  81.321  97.807  1.00  0.00           C  
ATOM   1960  CG  PHE A1758      24.086  81.607  98.134  1.00  0.00           C  
ATOM   1961  CD1 PHE A1758      25.108  80.914  97.498  1.00  0.00           C  
ATOM   1962  CD2 PHE A1758      24.411  82.565  99.092  1.00  0.00           C  
ATOM   1963  CE1 PHE A1758      26.445  81.172  97.806  1.00  0.00           C  
ATOM   1964  CE2 PHE A1758      25.751  82.834  99.412  1.00  0.00           C  
ATOM   1965  CZ  PHE A1758      26.766  82.137  98.766  1.00  0.00           C  
ATOM   1966  N   GLN A1759      22.826  78.238  98.157  1.00  0.00           N  
ATOM   1967  CA  GLN A1759      23.664  77.055  98.269  1.00  0.00           C  
ATOM   1968  C   GLN A1759      24.864  77.234  97.343  1.00  0.00           C  
ATOM   1969  O   GLN A1759      24.714  77.409  96.140  1.00  0.00           O  
ATOM   1970  CB  GLN A1759      22.858  75.819  97.902  1.00  0.00           C  
ATOM   1971  CG  GLN A1759      23.604  74.510  98.058  1.00  0.00           C  
ATOM   1972  CD  GLN A1759      22.660  73.374  98.354  1.00  0.00           C  
ATOM   1973  OE1 GLN A1759      21.598  73.260  97.742  1.00  0.00           O  
ATOM   1974  NE2 GLN A1759      23.036  72.524  99.293  1.00  0.00           N  
ATOM   1975  N   ASP A1760      26.053  77.189  97.926  1.00  0.00           N  
ATOM   1976  CA  ASP A1760      27.304  77.401  97.203  1.00  0.00           C  
ATOM   1977  C   ASP A1760      27.858  76.204  96.435  1.00  0.00           C  
ATOM   1978  O   ASP A1760      27.284  75.122  96.437  1.00  0.00           O  
ATOM   1979  CB  ASP A1760      28.359  77.889  98.194  1.00  0.00           C  
ATOM   1980  CG  ASP A1760      29.449  78.701  97.535  1.00  0.00           C  
ATOM   1981  OD1 ASP A1760      30.372  79.137  98.260  1.00  0.00           O  
ATOM   1982  OD2 ASP A1760      29.380  78.908  96.301  1.00  0.00           O  
ATOM   1983  N   ARG A1764      28.993  76.416  95.778  1.00  0.00           N  
ATOM   1984  CA  ARG A1764      29.648  75.362  95.018  1.00  0.00           C  
ATOM   1985  C   ARG A1764      30.162  74.270  95.953  1.00  0.00           C  
ATOM   1986  O   ARG A1764      30.679  73.253  95.496  1.00  0.00           O  
ATOM   1987  CB  ARG A1764      30.838  75.913  94.226  1.00  0.00           C  
ATOM   1988  CG  ARG A1764      30.526  77.002  93.222  1.00  0.00           C  
ATOM   1989  CD  ARG A1764      31.716  77.208  92.276  1.00  0.00           C  
ATOM   1990  NE  ARG A1764      31.737  78.538  91.672  1.00  0.00           N  
ATOM   1991  CZ  ARG A1764      31.960  79.665  92.350  1.00  0.00           C  
ATOM   1992  NH1 ARG A1764      32.181  79.622  93.659  1.00  0.00           N  
ATOM   1993  NH2 ARG A1764      31.958  80.839  91.724  1.00  0.00           N  
ATOM   1994  N   ASP A1765      30.034  74.472  97.258  1.00  0.00           N  
ATOM   1995  CA  ASP A1765      30.516  73.474  98.204  1.00  0.00           C  
ATOM   1996  C   ASP A1765      29.373  72.831  98.992  1.00  0.00           C  
ATOM   1997  O   ASP A1765      29.558  72.375 100.113  1.00  0.00           O  
ATOM   1998  CB  ASP A1765      31.528  74.114  99.163  1.00  0.00           C  
ATOM   1999  CG  ASP A1765      30.887  75.149 100.098  1.00  0.00           C  
ATOM   2000  OD1 ASP A1765      31.630  75.782 100.883  1.00  0.00           O  
ATOM   2001  OD2 ASP A1765      29.641  75.324 100.051  1.00  0.00           O  
ATOM   2002  N   LEU A1767      28.190  72.798  98.396  1.00  0.00           N  
ATOM   2003  CA  LEU A1767      27.015  72.216  99.035  1.00  0.00           C  
ATOM   2004  C   LEU A1767      26.579  72.970 100.294  1.00  0.00           C  
ATOM   2005  O   LEU A1767      25.488  72.725 100.819  1.00  0.00           O  
ATOM   2006  CB  LEU A1767      27.256  70.739  99.399  1.00  0.00           C  
ATOM   2007  CG  LEU A1767      27.455  69.619  98.363  1.00  0.00           C  
ATOM   2008  CD1 LEU A1767      26.239  69.502  97.472  1.00  0.00           C  
ATOM   2009  CD2 LEU A1767      28.688  69.898  97.537  1.00  0.00           C  
ATOM   2010  N   GLN A1768      27.420  73.877 100.786  1.00  0.00           N  
ATOM   2011  CA  GLN A1768      27.079  74.645 101.989  1.00  0.00           C  
ATOM   2012  C   GLN A1768      26.073  75.776 101.750  1.00  0.00           C  
ATOM   2013  O   GLN A1768      26.198  76.547 100.798  1.00  0.00           O  
ATOM   2014  CB  GLN A1768      28.341  75.248 102.609  1.00  0.00           C  
ATOM   2015  CG  GLN A1768      29.185  74.265 103.375  1.00  0.00           C  
ATOM   2016  CD  GLN A1768      28.408  73.610 104.497  1.00  0.00           C  
ATOM   2017  OE1 GLN A1768      27.867  74.293 105.368  1.00  0.00           O  
ATOM   2018  NE2 GLN A1768      28.346  72.277 104.483  1.00  0.00           N  
ATOM   2019  N   VAL A1770      25.067  75.880 102.605  1.00  0.00           N  
ATOM   2020  CA  VAL A1770      24.112  76.970 102.448  1.00  0.00           C  
ATOM   2021  C   VAL A1770      24.575  78.141 103.311  1.00  0.00           C  
ATOM   2022  O   VAL A1770      24.854  77.975 104.497  1.00  0.00           O  
ATOM   2023  CB  VAL A1770      22.677  76.583 102.883  1.00  0.00           C  
ATOM   2024  CG1 VAL A1770      21.782  77.825 102.850  1.00  0.00           C  
ATOM   2025  CG2 VAL A1770      22.114  75.517 101.954  1.00  0.00           C  
ATOM   2026  N   LYS A1771      24.652  79.325 102.719  1.00  0.00           N  
ATOM   2027  CA  LYS A1771      25.090  80.487 103.472  1.00  0.00           C  
ATOM   2028  C   LYS A1771      24.430  81.794 103.092  1.00  0.00           C  
ATOM   2029  O   LYS A1771      23.698  81.879 102.105  1.00  0.00           O  
ATOM   2030  CB  LYS A1771      26.607  80.623 103.373  1.00  0.00           C  
ATOM   2031  CG  LYS A1771      27.206  80.035 102.104  1.00  0.00           C  
ATOM   2032  CD  LYS A1771      28.685  79.757 102.299  1.00  0.00           C  
ATOM   2033  CE  LYS A1771      29.293  79.083 101.105  1.00  0.00           C  
ATOM   2034  NZ  LYS A1771      30.707  78.684 101.366  1.00  0.00           N  
ATOM   2035  N   TYR A1772      24.694  82.804 103.917  1.00  0.00           N  
ATOM   2036  CA  TYR A1772      24.168  84.151 103.732  1.00  0.00           C  
ATOM   2037  C   TYR A1772      24.972  84.908 102.698  1.00  0.00           C  
ATOM   2038  O   TYR A1772      26.189  84.741 102.604  1.00  0.00           O  
ATOM   2039  CB  TYR A1772      24.231  84.926 105.045  1.00  0.00           C  
ATOM   2040  CG  TYR A1772      23.244  84.463 106.077  1.00  0.00           C  
ATOM   2041  CD1 TYR A1772      23.675  83.899 107.271  1.00  0.00           C  
ATOM   2042  CD2 TYR A1772      21.868  84.575 105.854  1.00  0.00           C  
ATOM   2043  CE1 TYR A1772      22.759  83.450 108.227  1.00  0.00           C  
ATOM   2044  CE2 TYR A1772      20.950  84.131 106.797  1.00  0.00           C  
ATOM   2045  CZ  TYR A1772      21.405  83.568 107.982  1.00  0.00           C  
ATOM   2046  OH  TYR A1772      20.506  83.125 108.921  1.00  0.00           O  
ATOM   2047  N   VAL A1773      24.290  85.733 101.916  1.00  0.00           N  
ATOM   2048  CA  VAL A1773      24.974  86.546 100.920  1.00  0.00           C  
ATOM   2049  C   VAL A1773      25.561  87.738 101.660  1.00  0.00           C  
ATOM   2050  O   VAL A1773      25.179  88.028 102.796  1.00  0.00           O  
ATOM   2051  CB  VAL A1773      24.001  87.111  99.861  1.00  0.00           C  
ATOM   2052  CG1 VAL A1773      23.475  85.993  98.978  1.00  0.00           C  
ATOM   2053  CG2 VAL A1773      22.858  87.848 100.552  1.00  0.00           C  
ATOM   2054  N   HIS A1774      26.506  88.416 101.032  1.00  0.00           N  
ATOM   2055  CA  HIS A1774      27.078  89.610 101.629  1.00  0.00           C  
ATOM   2056  C   HIS A1774      26.657  90.739 100.711  1.00  0.00           C  
ATOM   2057  O   HIS A1774      26.997  90.748  99.528  1.00  0.00           O  
ATOM   2058  CB  HIS A1774      28.591  89.516 101.704  1.00  0.00           C  
ATOM   2059  CG  HIS A1774      29.074  88.484 102.672  1.00  0.00           C  
ATOM   2060  ND1 HIS A1774      29.072  87.136 102.388  1.00  0.00           N  
ATOM   2061  CD2 HIS A1774      29.537  88.602 103.937  1.00  0.00           C  
ATOM   2062  CE1 HIS A1774      29.513  86.468 103.437  1.00  0.00           C  
ATOM   2063  NE2 HIS A1774      29.803  87.335 104.391  1.00  0.00           N  
ATOM   2064  N   THR A1775      25.894  91.680 101.254  1.00  0.00           N  
ATOM   2065  CA  THR A1775      25.400  92.797 100.464  1.00  0.00           C  
ATOM   2066  C   THR A1775      26.160  94.104 100.671  1.00  0.00           C  
ATOM   2067  O   THR A1775      26.852  94.290 101.669  1.00  0.00           O  
ATOM   2068  CB  THR A1775      23.902  93.050 100.766  1.00  0.00           C  
ATOM   2069  OG1 THR A1775      23.747  93.564 102.099  1.00  0.00           O  
ATOM   2070  CG2 THR A1775      23.119  91.754 100.644  1.00  0.00           C  
ATOM   2071  N   THR A1776      26.041  94.999  99.701  1.00  0.00           N  
ATOM   2072  CA  THR A1776      26.665  96.310  99.799  1.00  0.00           C  
ATOM   2073  C   THR A1776      25.606  97.307  99.380  1.00  0.00           C  
ATOM   2074  O   THR A1776      24.612  96.947  98.752  1.00  0.00           O  
ATOM   2075  CB  THR A1776      27.860  96.490  98.867  1.00  0.00           C  
ATOM   2076  OG1 THR A1776      27.396  96.581  97.516  1.00  0.00           O  
ATOM   2077  CG2 THR A1776      28.828  95.349  99.017  1.00  0.00           C  
ATOM   2078  N   SER A1777      25.841  98.568  99.709  1.00  0.00           N  
ATOM   2079  CA  SER A1777      24.901  99.632  99.411  1.00  0.00           C  
ATOM   2080  C   SER A1777      25.701 100.889  99.104  1.00  0.00           C  
ATOM   2081  O   SER A1777      26.718 101.146  99.737  1.00  0.00           O  
ATOM   2082  CB  SER A1777      24.026  99.851 100.648  1.00  0.00           C  
ATOM   2083  OG  SER A1777      22.952 100.712 100.393  1.00  0.00           O  
ATOM   2084  N   TRP A1778      25.255 101.667  98.127  1.00  0.00           N  
ATOM   2085  CA  TRP A1778      25.939 102.916  97.780  1.00  0.00           C  
ATOM   2086  C   TRP A1778      24.973 103.908  97.157  1.00  0.00           C  
ATOM   2087  O   TRP A1778      24.041 103.529  96.449  1.00  0.00           O  
ATOM   2088  CB  TRP A1778      27.093 102.665  96.812  1.00  0.00           C  
ATOM   2089  CG  TRP A1778      26.921 101.426  96.018  1.00  0.00           C  
ATOM   2090  CD1 TRP A1778      27.162 100.144  96.435  1.00  0.00           C  
ATOM   2091  CD2 TRP A1778      26.444 101.330  94.675  1.00  0.00           C  
ATOM   2092  NE1 TRP A1778      26.865  99.261  95.431  1.00  0.00           N  
ATOM   2093  CE2 TRP A1778      26.422  99.959  94.339  1.00  0.00           C  
ATOM   2094  CE3 TRP A1778      26.032 102.268  93.722  1.00  0.00           C  
ATOM   2095  CZ2 TRP A1778      26.004  99.502  93.085  1.00  0.00           C  
ATOM   2096  CZ3 TRP A1778      25.615 101.811  92.473  1.00  0.00           C  
ATOM   2097  CH2 TRP A1778      25.606 100.439  92.169  1.00  0.00           C  
ATOM   2098  N   GLY A1779      25.200 105.187  97.423  1.00  0.00           N  
ATOM   2099  CA  GLY A1779      24.326 106.200  96.874  1.00  0.00           C  
ATOM   2100  C   GLY A1779      24.910 107.594  96.822  1.00  0.00           C  
ATOM   2101  O   GLY A1779      25.763 107.968  97.631  1.00  0.00           O  
ATOM   2102  N   LEU A1782      24.432 108.365  95.853  1.00  0.00           N  
ATOM   2103  CA  LEU A1782      24.853 109.739  95.661  1.00  0.00           C  
ATOM   2104  C   LEU A1782      23.582 110.507  95.306  1.00  0.00           C  
ATOM   2105  O   LEU A1782      22.909 110.173  94.334  1.00  0.00           O  
ATOM   2106  CB  LEU A1782      25.888 109.798  94.538  1.00  0.00           C  
ATOM   2107  CG  LEU A1782      26.406 111.167  94.111  1.00  0.00           C  
ATOM   2108  CD1 LEU A1782      27.719 111.024  93.388  1.00  0.00           C  
ATOM   2109  CD2 LEU A1782      25.389 111.833  93.220  1.00  0.00           C  
ATOM   2110  N   SER A1783      23.242 111.514  96.111  1.00  0.00           N  
ATOM   2111  CA  SER A1783      22.030 112.324  95.905  1.00  0.00           C  
ATOM   2112  C   SER A1783      22.292 113.647  95.185  1.00  0.00           C  
ATOM   2113  O   SER A1783      23.436 113.965  94.841  1.00  0.00           O  
ATOM   2114  CB  SER A1783      21.385 112.640  97.241  1.00  0.00           C  
ATOM   2115  OG  SER A1783      22.210 113.515  97.978  1.00  0.00           O  
ATOM   2116  N   TRP A1785      21.236 114.429  94.961  1.00  0.00           N  
ATOM   2117  CA  TRP A1785      21.437 115.704  94.283  1.00  0.00           C  
ATOM   2118  C   TRP A1785      22.230 116.670  95.154  1.00  0.00           C  
ATOM   2119  O   TRP A1785      22.533 117.790  94.749  1.00  0.00           O  
ATOM   2120  CB  TRP A1785      20.121 116.335  93.806  1.00  0.00           C  
ATOM   2121  CG  TRP A1785      19.089 116.637  94.830  1.00  0.00           C  
ATOM   2122  CD1 TRP A1785      19.283 116.903  96.155  1.00  0.00           C  
ATOM   2123  CD2 TRP A1785      17.694 116.819  94.583  1.00  0.00           C  
ATOM   2124  NE1 TRP A1785      18.089 117.248  96.749  1.00  0.00           N  
ATOM   2125  CE2 TRP A1785      17.098 117.208  95.804  1.00  0.00           C  
ATOM   2126  CE3 TRP A1785      16.888 116.700  93.442  1.00  0.00           C  
ATOM   2127  CZ2 TRP A1785      15.725 117.475  95.919  1.00  0.00           C  
ATOM   2128  CZ3 TRP A1785      15.523 116.965  93.554  1.00  0.00           C  
ATOM   2129  CH2 TRP A1785      14.959 117.351  94.786  1.00  0.00           C  
ATOM   2130  N   ARG A1786      22.582 116.211  96.347  1.00  0.00           N  
ATOM   2131  CA  ARG A1786      23.415 116.988  97.236  1.00  0.00           C  
ATOM   2132  C   ARG A1786      24.704 117.271  96.455  1.00  0.00           C  
ATOM   2133  O   ARG A1786      25.387 118.274  96.672  1.00  0.00           O  
ATOM   2134  CB  ARG A1786      23.738 116.175  98.489  1.00  0.00           C  
ATOM   2135  CG  ARG A1786      24.984 116.633  99.192  1.00  0.00           C  
ATOM   2136  CD  ARG A1786      25.344 115.766 100.369  1.00  0.00           C  
ATOM   2137  NE  ARG A1786      24.477 116.021 101.503  1.00  0.00           N  
ATOM   2138  CZ  ARG A1786      24.837 115.811 102.763  1.00  0.00           C  
ATOM   2139  NH1 ARG A1786      26.051 115.340 103.038  1.00  0.00           N  
ATOM   2140  NH2 ARG A1786      23.988 116.084 103.746  1.00  0.00           N  
ATOM   2141  N   PHE A1787      25.035 116.374  95.534  1.00  0.00           N  
ATOM   2142  CA  PHE A1787      26.241 116.544  94.735  1.00  0.00           C  
ATOM   2143  C   PHE A1787      26.193 117.898  94.016  1.00  0.00           C  
ATOM   2144  O   PHE A1787      27.226 118.526  93.780  1.00  0.00           O  
ATOM   2145  CB  PHE A1787      26.354 115.414  93.718  1.00  0.00           C  
ATOM   2146  CG  PHE A1787      27.705 115.287  93.116  1.00  0.00           C  
ATOM   2147  CD1 PHE A1787      28.755 114.752  93.851  1.00  0.00           C  
ATOM   2148  CD2 PHE A1787      27.942 115.716  91.811  1.00  0.00           C  
ATOM   2149  CE1 PHE A1787      30.039 114.641  93.295  1.00  0.00           C  
ATOM   2150  CE2 PHE A1787      29.218 115.613  91.246  1.00  0.00           C  
ATOM   2151  CZ  PHE A1787      30.270 115.071  91.993  1.00  0.00           C  
ATOM   2152  N   ILE A1788      24.992 118.348  93.664  1.00  0.00           N  
ATOM   2153  CA  ILE A1788      24.858 119.629  92.990  1.00  0.00           C  
ATOM   2154  C   ILE A1788      25.310 120.740  93.940  1.00  0.00           C  
ATOM   2155  O   ILE A1788      25.947 121.709  93.527  1.00  0.00           O  
ATOM   2156  CB  ILE A1788      23.402 119.876  92.560  1.00  0.00           C  
ATOM   2157  CG1 ILE A1788      23.030 118.892  91.454  1.00  0.00           C  
ATOM   2158  CG2 ILE A1788      23.227 121.312  92.083  1.00  0.00           C  
ATOM   2159  CD1 ILE A1788      21.597 118.973  91.031  1.00  0.00           C  
ATOM   2160  N   GLY A1789      24.980 120.588  95.217  1.00  0.00           N  
ATOM   2161  CA  GLY A1789      25.381 121.574  96.193  1.00  0.00           C  
ATOM   2162  C   GLY A1789      26.891 121.611  96.297  1.00  0.00           C  
ATOM   2163  O   GLY A1789      27.496 122.673  96.430  1.00  0.00           O  
ATOM   2164  N   ALA A1790      27.513 120.443  96.239  1.00  0.00           N  
ATOM   2165  CA  ALA A1790      28.959 120.387  96.328  1.00  0.00           C  
ATOM   2166  C   ALA A1790      29.544 121.164  95.161  1.00  0.00           C  
ATOM   2167  O   ALA A1790      30.535 121.871  95.317  1.00  0.00           O  
ATOM   2168  CB  ALA A1790      29.439 118.937  96.299  1.00  0.00           C  
ATOM   2169  N   ILE A1791      28.928 121.034  93.992  1.00  0.00           N  
ATOM   2170  CA  ILE A1791      29.416 121.730  92.813  1.00  0.00           C  
ATOM   2171  C   ILE A1791      29.352 123.227  93.048  1.00  0.00           C  
ATOM   2172  O   ILE A1791      30.333 123.940  92.851  1.00  0.00           O  
ATOM   2173  CB  ILE A1791      28.585 121.357  91.563  1.00  0.00           C  
ATOM   2174  CG1 ILE A1791      28.814 119.878  91.233  1.00  0.00           C  
ATOM   2175  CG2 ILE A1791      28.966 122.249  90.372  1.00  0.00           C  
ATOM   2176  CD1 ILE A1791      28.062 119.398  90.017  1.00  0.00           C  
ATOM   2177  N   ILE A1792      28.189 123.688  93.485  1.00  0.00           N  
ATOM   2178  CA  ILE A1792      27.965 125.096  93.770  1.00  0.00           C  
ATOM   2179  C   ILE A1792      28.955 125.665  94.784  1.00  0.00           C  
ATOM   2180  O   ILE A1792      29.642 126.653  94.506  1.00  0.00           O  
ATOM   2181  CB  ILE A1792      26.550 125.319  94.317  1.00  0.00           C  
ATOM   2182  CG1 ILE A1792      25.521 124.948  93.244  1.00  0.00           C  
ATOM   2183  CG2 ILE A1792      26.393 126.766  94.777  1.00  0.00           C  
ATOM   2184  CD1 ILE A1792      24.109 124.968  93.745  1.00  0.00           C  
ATOM   2185  N   MET A1793      29.036 125.045  95.957  1.00  0.00           N  
ATOM   2186  CA  MET A1793      29.924 125.544  97.003  1.00  0.00           C  
ATOM   2187  C   MET A1793      31.414 125.284  96.844  1.00  0.00           C  
ATOM   2188  O   MET A1793      32.209 125.693  97.689  1.00  0.00           O  
ATOM   2189  CB  MET A1793      29.474 125.023  98.356  1.00  0.00           C  
ATOM   2190  CG  MET A1793      28.055 125.396  98.693  1.00  0.00           C  
ATOM   2191  SD  MET A1793      27.638 124.842 100.357  1.00  0.00           S  
ATOM   2192  CE  MET A1793      27.730 123.066 100.112  1.00  0.00           C  
ATOM   2193  N   THR A1794      31.813 124.625  95.767  1.00  0.00           N  
ATOM   2194  CA  THR A1794      33.231 124.350  95.578  1.00  0.00           C  
ATOM   2195  C   THR A1794      33.846 125.331  94.596  1.00  0.00           C  
ATOM   2196  O   THR A1794      34.966 125.791  94.796  1.00  0.00           O  
ATOM   2197  CB  THR A1794      33.464 122.897  95.069  1.00  0.00           C  
ATOM   2198  OG1 THR A1794      33.081 121.967  96.084  1.00  0.00           O  
ATOM   2199  CG2 THR A1794      34.914 122.665  94.742  1.00  0.00           C  
ATOM   2200  N   HIS A1795      33.100 125.672  93.554  1.00  0.00           N  
ATOM   2201  CA  HIS A1795      33.604 126.577  92.530  1.00  0.00           C  
ATOM   2202  C   HIS A1795      32.952 127.960  92.489  1.00  0.00           C  
ATOM   2203  O   HIS A1795      33.520 128.903  91.931  1.00  0.00           O  
ATOM   2204  CB  HIS A1795      33.449 125.912  91.166  1.00  0.00           C  
ATOM   2205  CG  HIS A1795      34.002 124.527  91.110  1.00  0.00           C  
ATOM   2206  ND1 HIS A1795      35.322 124.246  91.385  1.00  0.00           N  
ATOM   2207  CD2 HIS A1795      33.416 123.342  90.821  1.00  0.00           C  
ATOM   2208  CE1 HIS A1795      35.527 122.947  91.269  1.00  0.00           C  
ATOM   2209  NE2 HIS A1795      34.386 122.375  90.929  1.00  0.00           N  
ATOM   2210  N   GLY A1796      31.760 128.076  93.064  1.00  0.00           N  
ATOM   2211  CA  GLY A1796      31.062 129.350  93.061  1.00  0.00           C  
ATOM   2212  C   GLY A1796      31.877 130.496  93.625  1.00  0.00           C  
ATOM   2213  O   GLY A1796      32.728 130.316  94.496  1.00  0.00           O  
ATOM   2214  N   ASP A1797      31.624 131.690  93.116  1.00  0.00           N  
ATOM   2215  CA  ASP A1797      32.334 132.870  93.582  1.00  0.00           C  
ATOM   2216  C   ASP A1797      31.319 133.981  93.807  1.00  0.00           C  
ATOM   2217  O   ASP A1797      30.104 133.746  93.738  1.00  0.00           O  
ATOM   2218  CB  ASP A1797      33.407 133.286  92.563  1.00  0.00           C  
ATOM   2219  CG  ASP A1797      32.830 133.643  91.193  1.00  0.00           C  
ATOM   2220  OD1 ASP A1797      33.624 133.755  90.228  1.00  0.00           O  
ATOM   2221  OD2 ASP A1797      31.591 133.822  91.084  1.00  0.00           O  
ATOM   2222  N   ASP A1798      31.807 135.187  94.079  1.00  0.00           N  
ATOM   2223  CA  ASP A1798      30.918 136.320  94.325  1.00  0.00           C  
ATOM   2224  C   ASP A1798      30.125 136.744  93.107  1.00  0.00           C  
ATOM   2225  O   ASP A1798      29.086 137.390  93.234  1.00  0.00           O  
ATOM   2226  CB  ASP A1798      31.712 137.487  94.882  1.00  0.00           C  
ATOM   2227  CG  ASP A1798      32.034 137.304  96.348  1.00  0.00           C  
ATOM   2228  OD1 ASP A1798      32.745 138.156  96.928  1.00  0.00           O  
ATOM   2229  OD2 ASP A1798      31.561 136.301  96.925  1.00  0.00           O  
ATOM   2230  N   ARG A1799      30.611 136.355  91.932  1.00  0.00           N  
ATOM   2231  CA  ARG A1799      29.938 136.669  90.681  1.00  0.00           C  
ATOM   2232  C   ARG A1799      28.919 135.571  90.407  1.00  0.00           C  
ATOM   2233  O   ARG A1799      28.173 135.627  89.430  1.00  0.00           O  
ATOM   2234  CB  ARG A1799      30.946 136.753  89.539  1.00  0.00           C  
ATOM   2235  CG  ARG A1799      31.955 137.868  89.700  1.00  0.00           C  
ATOM   2236  CD  ARG A1799      33.300 137.509  89.070  1.00  0.00           C  
ATOM   2237  NE  ARG A1799      33.188 137.191  87.646  1.00  0.00           N  
ATOM   2238  CZ  ARG A1799      34.116 136.529  86.960  1.00  0.00           C  
ATOM   2239  NH1 ARG A1799      35.223 136.116  87.573  1.00  0.00           N  
ATOM   2240  NH2 ARG A1799      33.937 136.273  85.669  1.00  0.00           N  
ATOM   2241  N   GLY A1800      28.889 134.566  91.275  1.00  0.00           N  
ATOM   2242  CA  GLY A1800      27.922 133.498  91.096  1.00  0.00           C  
ATOM   2243  C   GLY A1800      28.494 132.116  90.859  1.00  0.00           C  
ATOM   2244  O   GLY A1800      29.600 131.807  91.310  1.00  0.00           O  
ATOM   2245  N   LEU A1801      27.731 131.286  90.150  1.00  0.00           N  
ATOM   2246  CA  LEU A1801      28.149 129.919  89.844  1.00  0.00           C  
ATOM   2247  C   LEU A1801      29.337 129.842  88.905  1.00  0.00           C  
ATOM   2248  O   LEU A1801      29.642 130.774  88.171  1.00  0.00           O  
ATOM   2249  CB  LEU A1801      27.020 129.136  89.177  1.00  0.00           C  
ATOM   2250  CG  LEU A1801      25.669 128.993  89.862  1.00  0.00           C  
ATOM   2251  CD1 LEU A1801      24.774 128.182  88.929  1.00  0.00           C  
ATOM   2252  CD2 LEU A1801      25.817 128.319  91.233  1.00  0.00           C  
ATOM   2253  N   VAL A1802      30.003 128.703  88.951  1.00  0.00           N  
ATOM   2254  CA  VAL A1802      31.118 128.391  88.074  1.00  0.00           C  
ATOM   2255  C   VAL A1802      30.902 126.891  87.955  1.00  0.00           C  
ATOM   2256  O   VAL A1802      31.160 126.147  88.900  1.00  0.00           O  
ATOM   2257  CB  VAL A1802      32.491 128.660  88.715  1.00  0.00           C  
ATOM   2258  CG1 VAL A1802      33.572 128.586  87.656  1.00  0.00           C  
ATOM   2259  CG2 VAL A1802      32.495 130.000  89.387  1.00  0.00           C  
ATOM   2260  N   LEU A1803      30.379 126.465  86.814  1.00  0.00           N  
ATOM   2261  CA  LEU A1803      30.094 125.064  86.581  1.00  0.00           C  
ATOM   2262  C   LEU A1803      31.186 124.328  85.843  1.00  0.00           C  
ATOM   2263  O   LEU A1803      31.743 124.836  84.878  1.00  0.00           O  
ATOM   2264  CB  LEU A1803      28.815 124.926  85.771  1.00  0.00           C  
ATOM   2265  CG  LEU A1803      27.577 125.539  86.400  1.00  0.00           C  
ATOM   2266  CD1 LEU A1803      26.377 125.214  85.529  1.00  0.00           C  
ATOM   2267  CD2 LEU A1803      27.407 124.998  87.822  1.00  0.00           C  
ATOM   2268  N   PRO A1804      31.506 123.105  86.289  1.00  0.00           N  
ATOM   2269  CA  PRO A1804      32.550 122.332  85.604  1.00  0.00           C  
ATOM   2270  C   PRO A1804      32.031 122.031  84.185  1.00  0.00           C  
ATOM   2271  O   PRO A1804      30.887 121.611  84.009  1.00  0.00           O  
ATOM   2272  CB  PRO A1804      32.687 121.098  86.488  1.00  0.00           C  
ATOM   2273  CG  PRO A1804      31.277 120.941  87.083  1.00  0.00           C  
ATOM   2274  CD  PRO A1804      30.933 122.360  87.427  1.00  0.00           C  
ATOM   2275  N   PRO A1805      32.879 122.217  83.163  1.00  0.00           N  
ATOM   2276  CA  PRO A1805      32.524 121.993  81.754  1.00  0.00           C  
ATOM   2277  C   PRO A1805      31.804 120.698  81.392  1.00  0.00           C  
ATOM   2278  O   PRO A1805      30.881 120.712  80.578  1.00  0.00           O  
ATOM   2279  CB  PRO A1805      33.864 122.083  81.024  1.00  0.00           C  
ATOM   2280  CG  PRO A1805      34.791 122.719  81.999  1.00  0.00           C  
ATOM   2281  CD  PRO A1805      34.340 122.214  83.325  1.00  0.00           C  
ATOM   2282  N   ARG A1806      32.220 119.587  81.995  1.00  0.00           N  
ATOM   2283  CA  ARG A1806      31.650 118.280  81.671  1.00  0.00           C  
ATOM   2284  C   ARG A1806      30.323 117.933  82.346  1.00  0.00           C  
ATOM   2285  O   ARG A1806      29.839 116.806  82.231  1.00  0.00           O  
ATOM   2286  CB  ARG A1806      32.706 117.204  81.952  1.00  0.00           C  
ATOM   2287  CG  ARG A1806      34.092 117.758  81.715  1.00  0.00           C  
ATOM   2288  CD  ARG A1806      35.122 116.765  81.236  1.00  0.00           C  
ATOM   2289  NE  ARG A1806      36.058 116.363  82.288  1.00  0.00           N  
ATOM   2290  CZ  ARG A1806      37.385 116.448  82.209  1.00  0.00           C  
ATOM   2291  NH1 ARG A1806      38.128 116.035  83.226  1.00  0.00           N  
ATOM   2292  NH2 ARG A1806      37.972 116.956  81.137  1.00  0.00           N  
ATOM   2293  N   LEU A1807      29.731 118.900  83.040  1.00  0.00           N  
ATOM   2294  CA  LEU A1807      28.449 118.675  83.706  1.00  0.00           C  
ATOM   2295  C   LEU A1807      27.575 119.877  83.481  1.00  0.00           C  
ATOM   2296  O   LEU A1807      26.391 119.868  83.764  1.00  0.00           O  
ATOM   2297  CB  LEU A1807      28.646 118.456  85.205  1.00  0.00           C  
ATOM   2298  CG  LEU A1807      29.303 117.124  85.550  1.00  0.00           C  
ATOM   2299  CD1 LEU A1807      29.621 117.039  87.034  1.00  0.00           C  
ATOM   2300  CD2 LEU A1807      28.360 116.014  85.125  1.00  0.00           C  
ATOM   2301  N   ALA A1808      28.186 120.919  82.950  1.00  0.00           N  
ATOM   2302  CA  ALA A1808      27.497 122.162  82.669  1.00  0.00           C  
ATOM   2303  C   ALA A1808      26.419 121.987  81.602  1.00  0.00           C  
ATOM   2304  O   ALA A1808      26.682 121.476  80.520  1.00  0.00           O  
ATOM   2305  CB  ALA A1808      28.510 123.177  82.214  1.00  0.00           C  
ATOM   2306  N   PRO A1809      25.179 122.378  81.905  1.00  0.00           N  
ATOM   2307  CA  PRO A1809      24.175 122.209  80.854  1.00  0.00           C  
ATOM   2308  C   PRO A1809      24.486 123.084  79.633  1.00  0.00           C  
ATOM   2309  O   PRO A1809      24.171 122.719  78.504  1.00  0.00           O  
ATOM   2310  CB  PRO A1809      22.849 122.547  81.557  1.00  0.00           C  
ATOM   2311  CG  PRO A1809      23.248 123.206  82.840  1.00  0.00           C  
ATOM   2312  CD  PRO A1809      24.551 122.569  83.217  1.00  0.00           C  
ATOM   2313  N   ILE A1810      25.110 124.236  79.847  1.00  0.00           N  
ATOM   2314  CA  ILE A1810      25.507 125.082  78.720  1.00  0.00           C  
ATOM   2315  C   ILE A1810      27.009 125.306  78.893  1.00  0.00           C  
ATOM   2316  O   ILE A1810      27.442 125.810  79.928  1.00  0.00           O  
ATOM   2317  CB  ILE A1810      24.828 126.452  78.738  1.00  0.00           C  
ATOM   2318  CG1 ILE A1810      23.312 126.304  78.780  1.00  0.00           C  
ATOM   2319  CG2 ILE A1810      25.236 127.220  77.510  1.00  0.00           C  
ATOM   2320  CD1 ILE A1810      22.582 127.620  78.984  1.00  0.00           C  
ATOM   2321  N   GLN A1811      27.803 124.925  77.899  1.00  0.00           N  
ATOM   2322  CA  GLN A1811      29.258 125.080  77.986  1.00  0.00           C  
ATOM   2323  C   GLN A1811      29.702 126.342  77.273  1.00  0.00           C  
ATOM   2324  O   GLN A1811      30.732 126.940  77.587  1.00  0.00           O  
ATOM   2325  CB  GLN A1811      29.957 123.877  77.351  1.00  0.00           C  
ATOM   2326  CG  GLN A1811      29.577 122.575  77.986  1.00  0.00           C  
ATOM   2327  CD  GLN A1811      30.203 121.388  77.303  1.00  0.00           C  
ATOM   2328  OE1 GLN A1811      29.836 121.037  76.180  1.00  0.00           O  
ATOM   2329  NE2 GLN A1811      31.162 120.760  77.975  1.00  0.00           N  
ATOM   2330  N   VAL A1812      28.916 126.733  76.288  1.00  0.00           N  
ATOM   2331  CA  VAL A1812      29.228 127.915  75.525  1.00  0.00           C  
ATOM   2332  C   VAL A1812      27.957 128.705  75.303  1.00  0.00           C  
ATOM   2333  O   VAL A1812      26.889 128.141  75.023  1.00  0.00           O  
ATOM   2334  CB  VAL A1812      29.833 127.550  74.167  1.00  0.00           C  
ATOM   2335  CG1 VAL A1812      30.135 128.809  73.391  1.00  0.00           C  
ATOM   2336  CG2 VAL A1812      31.088 126.736  74.371  1.00  0.00           C  
ATOM   2337  N   VAL A1813      28.068 130.011  75.478  1.00  0.00           N  
ATOM   2338  CA  VAL A1813      26.938 130.883  75.255  1.00  0.00           C  
ATOM   2339  C   VAL A1813      27.431 131.893  74.237  1.00  0.00           C  
ATOM   2340  O   VAL A1813      28.481 132.528  74.409  1.00  0.00           O  
ATOM   2341  CB  VAL A1813      26.494 131.600  76.545  1.00  0.00           C  
ATOM   2342  CG1 VAL A1813      27.596 132.542  77.036  1.00  0.00           C  
ATOM   2343  CG2 VAL A1813      25.195 132.352  76.292  1.00  0.00           C  
ATOM   2344  N   ILE A1814      26.692 132.006  73.148  1.00  0.00           N  
ATOM   2345  CA  ILE A1814      27.062 132.936  72.103  1.00  0.00           C  
ATOM   2346  C   ILE A1814      26.216 134.178  72.269  1.00  0.00           C  
ATOM   2347  O   ILE A1814      24.991 134.117  72.158  1.00  0.00           O  
ATOM   2348  CB  ILE A1814      26.814 132.340  70.714  1.00  0.00           C  
ATOM   2349  CG1 ILE A1814      27.573 131.025  70.577  1.00  0.00           C  
ATOM   2350  CG2 ILE A1814      27.283 133.300  69.660  1.00  0.00           C  
ATOM   2351  CD1 ILE A1814      27.405 130.363  69.237  1.00  0.00           C  
ATOM   2352  N   VAL A1815      26.869 135.296  72.564  1.00  0.00           N  
ATOM   2353  CA  VAL A1815      26.160 136.551  72.726  1.00  0.00           C  
ATOM   2354  C   VAL A1815      26.414 137.426  71.508  1.00  0.00           C  
ATOM   2355  O   VAL A1815      27.540 137.877  71.275  1.00  0.00           O  
ATOM   2356  CB  VAL A1815      26.628 137.311  73.966  1.00  0.00           C  
ATOM   2357  CG1 VAL A1815      25.799 138.579  74.138  1.00  0.00           C  
ATOM   2358  CG2 VAL A1815      26.522 136.417  75.185  1.00  0.00           C  
ATOM   2359  N   PRO A1816      25.377 137.646  70.690  1.00  0.00           N  
ATOM   2360  CA  PRO A1816      25.566 138.486  69.512  1.00  0.00           C  
ATOM   2361  C   PRO A1816      25.356 139.934  69.922  1.00  0.00           C  
ATOM   2362  O   PRO A1816      24.416 140.247  70.649  1.00  0.00           O  
ATOM   2363  CB  PRO A1816      24.483 137.988  68.568  1.00  0.00           C  
ATOM   2364  CG  PRO A1816      23.366 137.686  69.513  1.00  0.00           C  
ATOM   2365  CD  PRO A1816      24.075 136.956  70.636  1.00  0.00           C  
ATOM   2366  N   ILE A1817      26.250 140.806  69.475  1.00  0.00           N  
ATOM   2367  CA  ILE A1817      26.167 142.234  69.769  1.00  0.00           C  
ATOM   2368  C   ILE A1817      25.880 142.918  68.435  1.00  0.00           C  
ATOM   2369  O   ILE A1817      26.441 142.533  67.403  1.00  0.00           O  
ATOM   2370  CB  ILE A1817      27.500 142.754  70.346  1.00  0.00           C  
ATOM   2371  CG1 ILE A1817      27.816 142.020  71.653  1.00  0.00           C  
ATOM   2372  CG2 ILE A1817      27.424 144.251  70.580  1.00  0.00           C  
ATOM   2373  CD1 ILE A1817      29.202 142.284  72.188  1.00  0.00           C  
ATOM   2374  N   TYR A1818      25.010 143.923  68.439  1.00  0.00           N  
ATOM   2375  CA  TYR A1818      24.683 144.587  67.182  1.00  0.00           C  
ATOM   2376  C   TYR A1818      23.868 145.879  67.273  1.00  0.00           C  
ATOM   2377  O   TYR A1818      23.698 146.470  68.344  1.00  0.00           O  
ATOM   2378  CB  TYR A1818      23.929 143.602  66.276  1.00  0.00           C  
ATOM   2379  CG  TYR A1818      22.719 142.969  66.935  1.00  0.00           C  
ATOM   2380  CD1 TYR A1818      21.940 143.686  67.845  1.00  0.00           C  
ATOM   2381  CD2 TYR A1818      22.341 141.663  66.636  1.00  0.00           C  
ATOM   2382  CE1 TYR A1818      20.820 143.124  68.441  1.00  0.00           C  
ATOM   2383  CE2 TYR A1818      21.216 141.089  67.226  1.00  0.00           C  
ATOM   2384  CZ  TYR A1818      20.461 141.828  68.128  1.00  0.00           C  
ATOM   2385  OH  TYR A1818      19.340 141.282  68.710  1.00  0.00           O  
ATOM   2386  N   LYS A1819      23.381 146.292  66.105  1.00  0.00           N  
ATOM   2387  CA  LYS A1819      22.535 147.467  65.909  1.00  0.00           C  
ATOM   2388  C   LYS A1819      21.724 147.110  64.671  1.00  0.00           C  
ATOM   2389  O   LYS A1819      22.184 146.331  63.841  1.00  0.00           O  
ATOM   2390  CB  LYS A1819      23.374 148.728  65.682  1.00  0.00           C  
ATOM   2391  CG  LYS A1819      24.040 149.225  66.957  1.00  0.00           C  
ATOM   2392  CD  LYS A1819      24.777 150.539  66.775  1.00  0.00           C  
ATOM   2393  CE  LYS A1819      25.385 150.989  68.101  1.00  0.00           C  
ATOM   2394  NZ  LYS A1819      26.155 152.258  67.995  1.00  0.00           N  
ATOM   2395  N   ASP A1820      20.522 147.659  64.553  1.00  0.00           N  
ATOM   2396  CA  ASP A1820      19.632 147.351  63.435  1.00  0.00           C  
ATOM   2397  C   ASP A1820      20.279 147.156  62.064  1.00  0.00           C  
ATOM   2398  O   ASP A1820      19.962 146.196  61.355  1.00  0.00           O  
ATOM   2399  CB  ASP A1820      18.556 148.423  63.330  1.00  0.00           C  
ATOM   2400  CG  ASP A1820      17.929 148.744  64.669  1.00  0.00           C  
ATOM   2401  OD1 ASP A1820      18.604 149.391  65.503  1.00  0.00           O  
ATOM   2402  OD2 ASP A1820      16.766 148.340  64.888  1.00  0.00           O  
ATOM   2403  N   GLU A1821      21.183 148.055  61.688  1.00  0.00           N  
ATOM   2404  CA  GLU A1821      21.836 147.959  60.385  1.00  0.00           C  
ATOM   2405  C   GLU A1821      22.855 146.832  60.279  1.00  0.00           C  
ATOM   2406  O   GLU A1821      23.468 146.646  59.229  1.00  0.00           O  
ATOM   2407  CB  GLU A1821      22.514 149.282  60.033  1.00  0.00           C  
ATOM   2408  CG  GLU A1821      23.748 149.596  60.852  1.00  0.00           C  
ATOM   2409  CD  GLU A1821      24.343 150.944  60.487  1.00  0.00           C  
ATOM   2410  OE1 GLU A1821      24.658 151.153  59.290  1.00  0.00           O  
ATOM   2411  OE2 GLU A1821      24.492 151.793  61.398  1.00  0.00           O  
ATOM   2412  N   SER A1827      23.031 146.081  61.361  1.00  0.00           N  
ATOM   2413  CA  SER A1827      23.981 144.971  61.384  1.00  0.00           C  
ATOM   2414  C   SER A1827      23.358 143.720  61.997  1.00  0.00           C  
ATOM   2415  O   SER A1827      23.928 142.628  61.924  1.00  0.00           O  
ATOM   2416  CB  SER A1827      25.229 145.367  62.179  1.00  0.00           C  
ATOM   2417  OG  SER A1827      24.884 145.832  63.474  1.00  0.00           O  
ATOM   2418  N   ARG A1828      22.182 143.892  62.591  1.00  0.00           N  
ATOM   2419  CA  ARG A1828      21.461 142.803  63.233  1.00  0.00           C  
ATOM   2420  C   ARG A1828      21.264 141.603  62.307  1.00  0.00           C  
ATOM   2421  O   ARG A1828      21.044 140.483  62.762  1.00  0.00           O  
ATOM   2422  CB  ARG A1828      20.106 143.308  63.728  1.00  0.00           C  
ATOM   2423  CG  ARG A1828      19.269 142.258  64.427  1.00  0.00           C  
ATOM   2424  CD  ARG A1828      17.945 142.835  64.895  1.00  0.00           C  
ATOM   2425  NE  ARG A1828      17.046 141.795  65.387  1.00  0.00           N  
ATOM   2426  CZ  ARG A1828      16.601 140.782  64.649  1.00  0.00           C  
ATOM   2427  NH1 ARG A1828      16.970 140.666  63.377  1.00  0.00           N  
ATOM   2428  NH2 ARG A1828      15.784 139.883  65.183  1.00  0.00           N  
ATOM   2429  N   GLU A1829      21.355 141.837  61.006  1.00  0.00           N  
ATOM   2430  CA  GLU A1829      21.182 140.763  60.037  1.00  0.00           C  
ATOM   2431  C   GLU A1829      22.407 139.854  59.966  1.00  0.00           C  
ATOM   2432  O   GLU A1829      22.295 138.649  60.165  1.00  0.00           O  
ATOM   2433  CB  GLU A1829      20.897 141.350  58.651  1.00  0.00           C  
ATOM   2434  CG  GLU A1829      19.726 142.340  58.610  1.00  0.00           C  
ATOM   2435  CD  GLU A1829      18.362 141.667  58.753  1.00  0.00           C  
ATOM   2436  OE1 GLU A1829      17.952 140.943  57.813  1.00  0.00           O  
ATOM   2437  OE2 GLU A1829      17.703 141.862  59.805  1.00  0.00           O  
ATOM   2438  N   ARG A1830      23.574 140.432  59.688  1.00  0.00           N  
ATOM   2439  CA  ARG A1830      24.799 139.644  59.573  1.00  0.00           C  
ATOM   2440  C   ARG A1830      25.299 139.050  60.880  1.00  0.00           C  
ATOM   2441  O   ARG A1830      25.801 137.922  60.895  1.00  0.00           O  
ATOM   2442  CB  ARG A1830      25.923 140.467  58.930  1.00  0.00           C  
ATOM   2443  CG  ARG A1830      26.290 141.766  59.632  1.00  0.00           C  
ATOM   2444  CD  ARG A1830      27.452 142.420  58.890  1.00  0.00           C  
ATOM   2445  NE  ARG A1830      27.411 143.881  58.928  1.00  0.00           N  
ATOM   2446  CZ  ARG A1830      27.934 144.625  59.898  1.00  0.00           C  
ATOM   2447  NH1 ARG A1830      28.548 144.045  60.921  1.00  0.00           N  
ATOM   2448  NH2 ARG A1830      27.841 145.948  59.845  1.00  0.00           N  
ATOM   2449  N   VAL A1831      25.182 139.808  61.968  1.00  0.00           N  
ATOM   2450  CA  VAL A1831      25.622 139.323  63.272  1.00  0.00           C  
ATOM   2451  C   VAL A1831      24.831 138.066  63.639  1.00  0.00           C  
ATOM   2452  O   VAL A1831      25.420 137.014  63.902  1.00  0.00           O  
ATOM   2453  CB  VAL A1831      25.426 140.388  64.371  1.00  0.00           C  
ATOM   2454  CG1 VAL A1831      25.863 139.832  65.717  1.00  0.00           C  
ATOM   2455  CG2 VAL A1831      26.228 141.627  64.040  1.00  0.00           C  
ATOM   2456  N   LEU A1832      23.500 138.171  63.645  1.00  0.00           N  
ATOM   2457  CA  LEU A1832      22.658 137.023  63.966  1.00  0.00           C  
ATOM   2458  C   LEU A1832      22.886 135.871  62.995  1.00  0.00           C  
ATOM   2459  O   LEU A1832      22.747 134.706  63.363  1.00  0.00           O  
ATOM   2460  CB  LEU A1832      21.177 137.411  63.956  1.00  0.00           C  
ATOM   2461  CG  LEU A1832      20.612 138.186  65.152  1.00  0.00           C  
ATOM   2462  CD1 LEU A1832      19.121 138.408  64.940  1.00  0.00           C  
ATOM   2463  CD2 LEU A1832      20.835 137.411  66.442  1.00  0.00           C  
ATOM   2464  N   GLU A1833      23.233 136.193  61.752  1.00  0.00           N  
ATOM   2465  CA  GLU A1833      23.483 135.164  60.746  1.00  0.00           C  
ATOM   2466  C   GLU A1833      24.731 134.413  61.174  1.00  0.00           C  
ATOM   2467  O   GLU A1833      24.739 133.179  61.247  1.00  0.00           O  
ATOM   2468  CB  GLU A1833      23.689 135.796  59.357  1.00  0.00           C  
ATOM   2469  CG  GLU A1833      24.080 134.792  58.258  1.00  0.00           C  
ATOM   2470  CD  GLU A1833      24.194 135.424  56.854  1.00  0.00           C  
ATOM   2471  OE1 GLU A1833      24.781 134.775  55.945  1.00  0.00           O  
ATOM   2472  OE2 GLU A1833      23.688 136.562  56.655  1.00  0.00           O  
ATOM   2473  N   ALA A1834      25.775 135.179  61.475  1.00  0.00           N  
ATOM   2474  CA  ALA A1834      27.049 134.626  61.914  1.00  0.00           C  
ATOM   2475  C   ALA A1834      26.874 133.807  63.190  1.00  0.00           C  
ATOM   2476  O   ALA A1834      27.434 132.717  63.318  1.00  0.00           O  
ATOM   2477  CB  ALA A1834      28.045 135.753  62.147  1.00  0.00           C  
ATOM   2478  N   ALA A1835      26.094 134.345  64.125  1.00  0.00           N  
ATOM   2479  CA  ALA A1835      25.830 133.688  65.396  1.00  0.00           C  
ATOM   2480  C   ALA A1835      25.127 132.355  65.187  1.00  0.00           C  
ATOM   2481  O   ALA A1835      25.533 131.342  65.754  1.00  0.00           O  
ATOM   2482  CB  ALA A1835      24.991 134.591  66.280  1.00  0.00           C  
ATOM   2483  N   GLN A1836      24.070 132.348  64.380  1.00  0.00           N  
ATOM   2484  CA  GLN A1836      23.352 131.104  64.110  1.00  0.00           C  
ATOM   2485  C   GLN A1836      24.320 130.114  63.470  1.00  0.00           C  
ATOM   2486  O   GLN A1836      24.258 128.907  63.718  1.00  0.00           O  
ATOM   2487  CB  GLN A1836      22.176 131.356  63.167  1.00  0.00           C  
ATOM   2488  CG  GLN A1836      21.117 132.277  63.739  1.00  0.00           C  
ATOM   2489  CD  GLN A1836      19.782 131.583  63.942  1.00  0.00           C  
ATOM   2490  OE1 GLN A1836      19.121 131.190  62.978  1.00  0.00           O  
ATOM   2491  NE2 GLN A1836      19.378 131.425  65.202  1.00  0.00           N  
ATOM   2492  N   GLY A1837      25.224 130.642  62.651  1.00  0.00           N  
ATOM   2493  CA  GLY A1837      26.194 129.800  61.984  1.00  0.00           C  
ATOM   2494  C   GLY A1837      27.121 129.133  62.973  1.00  0.00           C  
ATOM   2495  O   GLY A1837      27.360 127.924  62.905  1.00  0.00           O  
ATOM   2496  N   LEU A1838      27.649 129.930  63.895  1.00  0.00           N  
ATOM   2497  CA  LEU A1838      28.556 129.420  64.905  1.00  0.00           C  
ATOM   2498  C   LEU A1838      27.825 128.392  65.757  1.00  0.00           C  
ATOM   2499  O   LEU A1838      28.397 127.366  66.117  1.00  0.00           O  
ATOM   2500  CB  LEU A1838      29.068 130.563  65.783  1.00  0.00           C  
ATOM   2501  CG  LEU A1838      30.094 130.178  66.854  1.00  0.00           C  
ATOM   2502  CD1 LEU A1838      31.375 129.685  66.191  1.00  0.00           C  
ATOM   2503  CD2 LEU A1838      30.375 131.382  67.741  1.00  0.00           C  
ATOM   2504  N   ARG A1839      26.558 128.663  66.063  1.00  0.00           N  
ATOM   2505  CA  ARG A1839      25.756 127.751  66.876  1.00  0.00           C  
ATOM   2506  C   ARG A1839      25.780 126.351  66.279  1.00  0.00           C  
ATOM   2507  O   ARG A1839      26.008 125.367  66.983  1.00  0.00           O  
ATOM   2508  CB  ARG A1839      24.310 128.240  66.967  1.00  0.00           C  
ATOM   2509  CG  ARG A1839      23.527 127.638  68.126  1.00  0.00           C  
ATOM   2510  CD  ARG A1839      22.126 128.234  68.231  1.00  0.00           C  
ATOM   2511  NE  ARG A1839      21.157 127.528  67.397  1.00  0.00           N  
ATOM   2512  CZ  ARG A1839      20.805 126.259  67.580  1.00  0.00           C  
ATOM   2513  NH1 ARG A1839      21.343 125.557  68.571  1.00  0.00           N  
ATOM   2514  NH2 ARG A1839      19.919 125.686  66.775  1.00  0.00           N  
ATOM   2515  N   GLN A1840      25.548 126.267  64.973  1.00  0.00           N  
ATOM   2516  CA  GLN A1840      25.557 124.982  64.292  1.00  0.00           C  
ATOM   2517  C   GLN A1840      26.946 124.367  64.322  1.00  0.00           C  
ATOM   2518  O   GLN A1840      27.106 123.182  64.619  1.00  0.00           O  
ATOM   2519  CB  GLN A1840      25.096 125.140  62.845  1.00  0.00           C  
ATOM   2520  CG  GLN A1840      23.626 125.485  62.706  1.00  0.00           C  
ATOM   2521  CD  GLN A1840      22.733 124.537  63.493  1.00  0.00           C  
ATOM   2522  OE1 GLN A1840      22.796 123.310  63.328  1.00  0.00           O  
ATOM   2523  NE2 GLN A1840      21.890 125.105  64.356  1.00  0.00           N  
ATOM   2524  N   ALA A1841      27.951 125.178  64.021  1.00  0.00           N  
ATOM   2525  CA  ALA A1841      29.323 124.696  64.009  1.00  0.00           C  
ATOM   2526  C   ALA A1841      29.708 124.052  65.340  1.00  0.00           C  
ATOM   2527  O   ALA A1841      30.358 123.003  65.365  1.00  0.00           O  
ATOM   2528  CB  ALA A1841      30.266 125.836  63.687  1.00  0.00           C  
ATOM   2529  N   LEU A1842      29.293 124.671  66.444  1.00  0.00           N  
ATOM   2530  CA  LEU A1842      29.613 124.154  67.770  1.00  0.00           C  
ATOM   2531  C   LEU A1842      28.822 122.913  68.172  1.00  0.00           C  
ATOM   2532  O   LEU A1842      29.345 122.057  68.887  1.00  0.00           O  
ATOM   2533  CB  LEU A1842      29.440 125.248  68.823  1.00  0.00           C  
ATOM   2534  CG  LEU A1842      30.532 126.318  68.783  1.00  0.00           C  
ATOM   2535  CD1 LEU A1842      30.303 127.308  69.890  1.00  0.00           C  
ATOM   2536  CD2 LEU A1842      31.901 125.679  68.931  1.00  0.00           C  
ATOM   2537  N   LEU A1843      27.569 122.817  67.731  1.00  0.00           N  
ATOM   2538  CA  LEU A1843      26.751 121.644  68.037  1.00  0.00           C  
ATOM   2539  C   LEU A1843      27.340 120.482  67.259  1.00  0.00           C  
ATOM   2540  O   LEU A1843      27.265 119.327  67.685  1.00  0.00           O  
ATOM   2541  CB  LEU A1843      25.304 121.845  67.596  1.00  0.00           C  
ATOM   2542  CG  LEU A1843      24.468 122.859  68.366  1.00  0.00           C  
ATOM   2543  CD1 LEU A1843      23.085 122.972  67.737  1.00  0.00           C  
ATOM   2544  CD2 LEU A1843      24.367 122.426  69.817  1.00  0.00           C  
ATOM   2545  N   ALA A1844      27.926 120.814  66.109  1.00  0.00           N  
ATOM   2546  CA  ALA A1844      28.556 119.840  65.231  1.00  0.00           C  
ATOM   2547  C   ALA A1844      29.710 119.168  65.959  1.00  0.00           C  
ATOM   2548  O   ALA A1844      30.000 118.001  65.726  1.00  0.00           O  
ATOM   2549  CB  ALA A1844      29.062 120.530  63.983  1.00  0.00           C  
ATOM   2550  N   GLN A1845      30.368 119.922  66.834  1.00  0.00           N  
ATOM   2551  CA  GLN A1845      31.487 119.412  67.622  1.00  0.00           C  
ATOM   2552  C   GLN A1845      30.963 118.643  68.829  1.00  0.00           C  
ATOM   2553  O   GLN A1845      31.732 118.035  69.579  1.00  0.00           O  
ATOM   2554  CB  GLN A1845      32.354 120.571  68.114  1.00  0.00           C  
ATOM   2555  CG  GLN A1845      33.046 121.325  67.015  1.00  0.00           C  
ATOM   2556  CD  GLN A1845      33.908 120.417  66.179  1.00  0.00           C  
ATOM   2557  OE1 GLN A1845      34.787 119.722  66.699  1.00  0.00           O  
ATOM   2558  NE2 GLN A1845      33.663 120.410  64.873  1.00  0.00           N  
ATOM   2559  N   GLY A1847      29.646 118.687  69.013  1.00  0.00           N  
ATOM   2560  CA  GLY A1847      29.024 118.010  70.136  1.00  0.00           C  
ATOM   2561  C   GLY A1847      29.103 118.831  71.410  1.00  0.00           C  
ATOM   2562  O   GLY A1847      28.985 118.300  72.516  1.00  0.00           O  
ATOM   2563  N   LEU A1848      29.316 120.131  71.253  1.00  0.00           N  
ATOM   2564  CA  LEU A1848      29.413 121.028  72.387  1.00  0.00           C  
ATOM   2565  C   LEU A1848      28.025 121.501  72.769  1.00  0.00           C  
ATOM   2566  O   LEU A1848      27.174 121.696  71.904  1.00  0.00           O  
ATOM   2567  CB  LEU A1848      30.282 122.231  72.027  1.00  0.00           C  
ATOM   2568  CG  LEU A1848      31.771 121.954  71.819  1.00  0.00           C  
ATOM   2569  CD1 LEU A1848      32.434 123.160  71.181  1.00  0.00           C  
ATOM   2570  CD2 LEU A1848      32.418 121.628  73.150  1.00  0.00           C  
ATOM   2571  N   ARG A1849      27.788 121.668  74.064  1.00  0.00           N  
ATOM   2572  CA  ARG A1849      26.495 122.150  74.522  1.00  0.00           C  
ATOM   2573  C   ARG A1849      26.517 123.683  74.491  1.00  0.00           C  
ATOM   2574  O   ARG A1849      26.998 124.342  75.415  1.00  0.00           O  
ATOM   2575  CB  ARG A1849      26.203 121.622  75.928  1.00  0.00           C  
ATOM   2576  CG  ARG A1849      26.036 120.111  75.973  1.00  0.00           C  
ATOM   2577  CD  ARG A1849      25.411 119.647  77.285  1.00  0.00           C  
ATOM   2578  NE  ARG A1849      26.293 119.884  78.421  1.00  0.00           N  
ATOM   2579  CZ  ARG A1849      27.495 119.336  78.550  1.00  0.00           C  
ATOM   2580  NH1 ARG A1849      27.947 118.515  77.614  1.00  0.00           N  
ATOM   2581  NH2 ARG A1849      28.252 119.617  79.605  1.00  0.00           N  
ATOM   2582  N   VAL A1850      26.000 124.233  73.398  1.00  0.00           N  
ATOM   2583  CA  VAL A1850      25.957 125.670  73.172  1.00  0.00           C  
ATOM   2584  C   VAL A1850      24.547 126.227  73.326  1.00  0.00           C  
ATOM   2585  O   VAL A1850      23.564 125.495  73.322  1.00  0.00           O  
ATOM   2586  CB  VAL A1850      26.481 125.993  71.740  1.00  0.00           C  
ATOM   2587  CG1 VAL A1850      25.776 125.107  70.741  1.00  0.00           C  
ATOM   2588  CG2 VAL A1850      26.249 127.464  71.373  1.00  0.00           C  
ATOM   2589  N   HIS A1851      24.464 127.537  73.482  1.00  0.00           N  
ATOM   2590  CA  HIS A1851      23.195 128.226  73.608  1.00  0.00           C  
ATOM   2591  C   HIS A1851      23.392 129.627  73.069  1.00  0.00           C  
ATOM   2592  O   HIS A1851      24.295 130.353  73.512  1.00  0.00           O  
ATOM   2593  CB  HIS A1851      22.752 128.316  75.062  1.00  0.00           C  
ATOM   2594  CG  HIS A1851      21.619 129.271  75.281  1.00  0.00           C  
ATOM   2595  ND1 HIS A1851      20.380 129.099  74.703  1.00  0.00           N  
ATOM   2596  CD2 HIS A1851      21.543 130.415  76.002  1.00  0.00           C  
ATOM   2597  CE1 HIS A1851      19.588 130.094  75.060  1.00  0.00           C  
ATOM   2598  NE2 HIS A1851      20.269 130.907  75.848  1.00  0.00           N  
ATOM   2599  N   LEU A1852      22.555 130.001  72.108  1.00  0.00           N  
ATOM   2600  CA  LEU A1852      22.634 131.324  71.504  1.00  0.00           C  
ATOM   2601  C   LEU A1852      21.684 132.266  72.218  1.00  0.00           C  
ATOM   2602  O   LEU A1852      20.503 131.965  72.342  1.00  0.00           O  
ATOM   2603  CB  LEU A1852      22.264 131.253  70.022  1.00  0.00           C  
ATOM   2604  CG  LEU A1852      22.126 132.617  69.337  1.00  0.00           C  
ATOM   2605  CD1 LEU A1852      23.400 133.435  69.517  1.00  0.00           C  
ATOM   2606  CD2 LEU A1852      21.836 132.401  67.871  1.00  0.00           C  
ATOM   2607  N   ASP A1853      22.188 133.400  72.690  1.00  0.00           N  
ATOM   2608  CA  ASP A1853      21.321 134.339  73.378  1.00  0.00           C  
ATOM   2609  C   ASP A1853      20.891 135.469  72.445  1.00  0.00           C  
ATOM   2610  O   ASP A1853      21.535 136.521  72.387  1.00  0.00           O  
ATOM   2611  CB  ASP A1853      22.017 134.903  74.616  1.00  0.00           C  
ATOM   2612  CG  ASP A1853      21.047 135.585  75.569  1.00  0.00           C  
ATOM   2613  OD1 ASP A1853      19.829 135.318  75.473  1.00  0.00           O  
ATOM   2614  OD2 ASP A1853      21.496 136.377  76.425  1.00  0.00           O  
ATOM   2615  N   ASP A1854      19.799 135.224  71.714  1.00  0.00           N  
ATOM   2616  CA  ASP A1854      19.221 136.178  70.760  1.00  0.00           C  
ATOM   2617  C   ASP A1854      18.591 137.368  71.449  1.00  0.00           C  
ATOM   2618  O   ASP A1854      18.797 138.512  71.041  1.00  0.00           O  
ATOM   2619  CB  ASP A1854      18.135 135.510  69.917  1.00  0.00           C  
ATOM   2620  CG  ASP A1854      18.699 134.641  68.827  1.00  0.00           C  
ATOM   2621  OD1 ASP A1854      19.489 135.163  68.013  1.00  0.00           O  
ATOM   2622  OD2 ASP A1854      18.351 133.442  68.780  1.00  0.00           O  
ATOM   2623  N   ARG A1855      17.811 137.075  72.487  1.00  0.00           N  
ATOM   2624  CA  ARG A1855      17.099 138.081  73.268  1.00  0.00           C  
ATOM   2625  C   ARG A1855      17.423 139.516  72.872  1.00  0.00           C  
ATOM   2626  O   ARG A1855      18.429 140.099  73.291  1.00  0.00           O  
ATOM   2627  CB  ARG A1855      17.343 137.852  74.760  1.00  0.00           C  
ATOM   2628  CG  ARG A1855      16.725 136.551  75.252  1.00  0.00           C  
ATOM   2629  CD  ARG A1855      16.700 136.489  76.753  1.00  0.00           C  
ATOM   2630  NE  ARG A1855      18.042 136.457  77.305  1.00  0.00           N  
ATOM   2631  CZ  ARG A1855      18.311 136.648  78.587  1.00  0.00           C  
ATOM   2632  NH1 ARG A1855      17.325 136.887  79.439  1.00  0.00           N  
ATOM   2633  NH2 ARG A1855      19.562 136.601  79.017  1.00  0.00           N  
ATOM   2634  N   ASP A1857      16.539 140.065  72.046  1.00  0.00           N  
ATOM   2635  CA  ASP A1857      16.664 141.412  71.516  1.00  0.00           C  
ATOM   2636  C   ASP A1857      16.314 142.461  72.562  1.00  0.00           C  
ATOM   2637  O   ASP A1857      16.633 143.634  72.399  1.00  0.00           O  
ATOM   2638  CB  ASP A1857      15.736 141.547  70.306  1.00  0.00           C  
ATOM   2639  CG  ASP A1857      16.206 142.591  69.319  1.00  0.00           C  
ATOM   2640  OD1 ASP A1857      16.237 143.785  69.683  1.00  0.00           O  
ATOM   2641  OD2 ASP A1857      16.546 142.211  68.176  1.00  0.00           O  
ATOM   2642  N   GLN A1858      15.677 142.026  73.644  1.00  0.00           N  
ATOM   2643  CA  GLN A1858      15.242 142.924  74.713  1.00  0.00           C  
ATOM   2644  C   GLN A1858      16.248 143.195  75.822  1.00  0.00           C  
ATOM   2645  O   GLN A1858      15.900 143.818  76.820  1.00  0.00           O  
ATOM   2646  CB  GLN A1858      13.966 142.380  75.351  1.00  0.00           C  
ATOM   2647  CG  GLN A1858      13.176 141.462  74.438  1.00  0.00           C  
ATOM   2648  CD  GLN A1858      13.744 140.054  74.394  1.00  0.00           C  
ATOM   2649  OE1 GLN A1858      13.948 139.487  73.317  1.00  0.00           O  
ATOM   2650  NE2 GLN A1858      13.993 139.478  75.570  1.00  0.00           N  
ATOM   2651  N   HIS A1859      17.483 142.734  75.663  1.00  0.00           N  
ATOM   2652  CA  HIS A1859      18.493 142.948  76.691  1.00  0.00           C  
ATOM   2653  C   HIS A1859      19.843 143.377  76.143  1.00  0.00           C  
ATOM   2654  O   HIS A1859      20.288 142.913  75.089  1.00  0.00           O  
ATOM   2655  CB  HIS A1859      18.690 141.676  77.516  1.00  0.00           C  
ATOM   2656  CG  HIS A1859      17.536 141.339  78.408  1.00  0.00           C  
ATOM   2657  ND1 HIS A1859      17.189 142.108  79.497  1.00  0.00           N  
ATOM   2658  CD2 HIS A1859      16.670 140.297  78.390  1.00  0.00           C  
ATOM   2659  CE1 HIS A1859      16.160 141.554  80.114  1.00  0.00           C  
ATOM   2660  NE2 HIS A1859      15.826 140.454  79.462  1.00  0.00           N  
ATOM   2661  N   THR A1860      20.494 144.264  76.886  1.00  0.00           N  
ATOM   2662  CA  THR A1860      21.810 144.758  76.522  1.00  0.00           C  
ATOM   2663  C   THR A1860      22.834 143.643  76.677  1.00  0.00           C  
ATOM   2664  O   THR A1860      22.660 142.737  77.489  1.00  0.00           O  
ATOM   2665  CB  THR A1860      22.242 145.927  77.436  1.00  0.00           C  
ATOM   2666  OG1 THR A1860      23.660 146.114  77.337  1.00  0.00           O  
ATOM   2667  CG2 THR A1860      21.880 145.643  78.884  1.00  0.00           C  
ATOM   2668  N   PRO A1861      23.914 143.686  75.890  1.00  0.00           N  
ATOM   2669  CA  PRO A1861      24.938 142.644  76.001  1.00  0.00           C  
ATOM   2670  C   PRO A1861      25.488 142.554  77.430  1.00  0.00           C  
ATOM   2671  O   PRO A1861      25.670 141.459  77.971  1.00  0.00           O  
ATOM   2672  CB  PRO A1861      25.987 143.096  74.992  1.00  0.00           C  
ATOM   2673  CG  PRO A1861      25.147 143.702  73.922  1.00  0.00           C  
ATOM   2674  CD  PRO A1861      24.157 144.535  74.712  1.00  0.00           C  
ATOM   2675  N   GLY A1862      25.742 143.710  78.037  1.00  0.00           N  
ATOM   2676  CA  GLY A1862      26.252 143.735  79.398  1.00  0.00           C  
ATOM   2677  C   GLY A1862      25.318 143.063  80.396  1.00  0.00           C  
ATOM   2678  O   GLY A1862      25.757 142.577  81.442  1.00  0.00           O  
ATOM   2679  N   TYR A1863      24.024 143.046  80.092  1.00  0.00           N  
ATOM   2680  CA  TYR A1863      23.058 142.404  80.973  1.00  0.00           C  
ATOM   2681  C   TYR A1863      23.228 140.907  80.818  1.00  0.00           C  
ATOM   2682  O   TYR A1863      23.244 140.167  81.798  1.00  0.00           O  
ATOM   2683  CB  TYR A1863      21.638 142.773  80.578  1.00  0.00           C  
ATOM   2684  CG  TYR A1863      20.589 141.909  81.234  1.00  0.00           C  
ATOM   2685  CD1 TYR A1863      20.211 142.119  82.560  1.00  0.00           C  
ATOM   2686  CD2 TYR A1863      19.965 140.885  80.525  1.00  0.00           C  
ATOM   2687  CE1 TYR A1863      19.231 141.335  83.160  1.00  0.00           C  
ATOM   2688  CE2 TYR A1863      18.986 140.094  81.116  1.00  0.00           C  
ATOM   2689  CZ  TYR A1863      18.622 140.325  82.432  1.00  0.00           C  
ATOM   2690  OH  TYR A1863      17.640 139.554  83.014  1.00  0.00           O  
ATOM   2691  N   LYS A1864      23.347 140.473  79.568  1.00  0.00           N  
ATOM   2692  CA  LYS A1864      23.523 139.065  79.251  1.00  0.00           C  
ATOM   2693  C   LYS A1864      24.830 138.531  79.832  1.00  0.00           C  
ATOM   2694  O   LYS A1864      24.876 137.420  80.355  1.00  0.00           O  
ATOM   2695  CB  LYS A1864      23.524 138.865  77.740  1.00  0.00           C  
ATOM   2696  CG  LYS A1864      22.239 139.244  77.036  1.00  0.00           C  
ATOM   2697  CD  LYS A1864      22.456 139.125  75.534  1.00  0.00           C  
ATOM   2698  CE  LYS A1864      21.165 139.135  74.740  1.00  0.00           C  
ATOM   2699  NZ  LYS A1864      21.444 138.815  73.309  1.00  0.00           N  
ATOM   2700  N   PHE A1865      25.898 139.312  79.738  1.00  0.00           N  
ATOM   2701  CA  PHE A1865      27.166 138.859  80.282  1.00  0.00           C  
ATOM   2702  C   PHE A1865      27.006 138.475  81.742  1.00  0.00           C  
ATOM   2703  O   PHE A1865      27.420 137.393  82.154  1.00  0.00           O  
ATOM   2704  CB  PHE A1865      28.231 139.942  80.158  1.00  0.00           C  
ATOM   2705  CG  PHE A1865      28.650 140.215  78.750  1.00  0.00           C  
ATOM   2706  CD1 PHE A1865      28.189 139.419  77.702  1.00  0.00           C  
ATOM   2707  CD2 PHE A1865      29.531 141.254  78.468  1.00  0.00           C  
ATOM   2708  CE1 PHE A1865      28.602 139.651  76.393  1.00  0.00           C  
ATOM   2709  CE2 PHE A1865      29.951 141.495  77.163  1.00  0.00           C  
ATOM   2710  CZ  PHE A1865      29.487 140.691  76.123  1.00  0.00           C  
ATOM   2711  N   HIS A1866      26.394 139.356  82.524  1.00  0.00           N  
ATOM   2712  CA  HIS A1866      26.201 139.082  83.937  1.00  0.00           C  
ATOM   2713  C   HIS A1866      25.292 137.886  84.164  1.00  0.00           C  
ATOM   2714  O   HIS A1866      25.527 137.093  85.074  1.00  0.00           O  
ATOM   2715  CB  HIS A1866      25.656 140.326  84.648  1.00  0.00           C  
ATOM   2716  CG  HIS A1866      26.673 141.420  84.800  1.00  0.00           C  
ATOM   2717  ND1 HIS A1866      27.859 141.245  85.483  1.00  0.00           N  
ATOM   2718  CD2 HIS A1866      26.692 142.694  84.339  1.00  0.00           C  
ATOM   2719  CE1 HIS A1866      28.564 142.361  85.436  1.00  0.00           C  
ATOM   2720  NE2 HIS A1866      27.879 143.256  84.747  1.00  0.00           N  
ATOM   2721  N   GLU A1867      24.266 137.733  83.336  1.00  0.00           N  
ATOM   2722  CA  GLU A1867      23.366 136.600  83.509  1.00  0.00           C  
ATOM   2723  C   GLU A1867      24.097 135.265  83.380  1.00  0.00           C  
ATOM   2724  O   GLU A1867      23.942 134.370  84.212  1.00  0.00           O  
ATOM   2725  CB  GLU A1867      22.218 136.649  82.497  1.00  0.00           C  
ATOM   2726  CG  GLU A1867      21.524 135.297  82.322  1.00  0.00           C  
ATOM   2727  CD  GLU A1867      20.056 135.400  81.925  1.00  0.00           C  
ATOM   2728  OE1 GLU A1867      19.472 134.358  81.545  1.00  0.00           O  
ATOM   2729  OE2 GLU A1867      19.483 136.507  82.003  1.00  0.00           O  
ATOM   2730  N   TRP A1878      24.911 135.134  82.344  1.00  0.00           N  
ATOM   2731  CA  TRP A1878      25.617 133.895  82.133  1.00  0.00           C  
ATOM   2732  C   TRP A1878      26.833 133.690  83.021  1.00  0.00           C  
ATOM   2733  O   TRP A1878      27.348 132.577  83.109  1.00  0.00           O  
ATOM   2734  CB  TRP A1878      25.966 133.766  80.660  1.00  0.00           C  
ATOM   2735  CG  TRP A1878      24.738 133.845  79.817  1.00  0.00           C  
ATOM   2736  CD1 TRP A1878      24.417 134.828  78.936  1.00  0.00           C  
ATOM   2737  CD2 TRP A1878      23.644 132.917  79.800  1.00  0.00           C  
ATOM   2738  NE1 TRP A1878      23.191 134.576  78.367  1.00  0.00           N  
ATOM   2739  CE2 TRP A1878      22.694 133.408  78.879  1.00  0.00           C  
ATOM   2740  CE3 TRP A1878      23.375 131.717  80.475  1.00  0.00           C  
ATOM   2741  CZ2 TRP A1878      21.496 132.745  78.611  1.00  0.00           C  
ATOM   2742  CZ3 TRP A1878      22.185 131.056  80.209  1.00  0.00           C  
ATOM   2743  CH2 TRP A1878      21.259 131.573  79.283  1.00  0.00           C  
ATOM   2744  N   GLU A1879      27.307 134.743  83.677  1.00  0.00           N  
ATOM   2745  CA  GLU A1879      28.435 134.563  84.582  1.00  0.00           C  
ATOM   2746  C   GLU A1879      27.809 134.052  85.869  1.00  0.00           C  
ATOM   2747  O   GLU A1879      28.422 133.300  86.635  1.00  0.00           O  
ATOM   2748  CB  GLU A1879      29.155 135.875  84.876  1.00  0.00           C  
ATOM   2749  CG  GLU A1879      29.753 136.548  83.661  1.00  0.00           C  
ATOM   2750  CD  GLU A1879      30.898 137.483  84.017  1.00  0.00           C  
ATOM   2751  OE1 GLU A1879      30.773 138.222  85.024  1.00  0.00           O  
ATOM   2752  OE2 GLU A1879      31.916 137.477  83.284  1.00  0.00           O  
ATOM   2753  N   LEU A1880      26.569 134.467  86.095  1.00  0.00           N  
ATOM   2754  CA  LEU A1880      25.861 134.065  87.286  1.00  0.00           C  
ATOM   2755  C   LEU A1880      25.494 132.594  87.205  1.00  0.00           C  
ATOM   2756  O   LEU A1880      25.586 131.867  88.204  1.00  0.00           O  
ATOM   2757  CB  LEU A1880      24.585 134.874  87.448  1.00  0.00           C  
ATOM   2758  CG  LEU A1880      23.869 134.387  88.705  1.00  0.00           C  
ATOM   2759  CD1 LEU A1880      24.609 134.930  89.913  1.00  0.00           C  
ATOM   2760  CD2 LEU A1880      22.416 134.824  88.715  1.00  0.00           C  
ATOM   2761  N   LYS A1881      25.072 132.166  86.014  1.00  0.00           N  
ATOM   2762  CA  LYS A1881      24.666 130.784  85.790  1.00  0.00           C  
ATOM   2763  C   LYS A1881      25.835 129.819  85.584  1.00  0.00           C  
ATOM   2764  O   LYS A1881      25.629 128.621  85.358  1.00  0.00           O  
ATOM   2765  CB  LYS A1881      23.692 130.719  84.619  1.00  0.00           C  
ATOM   2766  CG  LYS A1881      22.448 131.535  84.869  1.00  0.00           C  
ATOM   2767  CD  LYS A1881      21.538 131.558  83.658  1.00  0.00           C  
ATOM   2768  CE  LYS A1881      20.646 130.335  83.604  1.00  0.00           C  
ATOM   2769  NZ  LYS A1881      19.628 130.340  84.693  1.00  0.00           N  
ATOM   2770  N   GLY A1882      27.052 130.357  85.664  1.00  0.00           N  
ATOM   2771  CA  GLY A1882      28.260 129.557  85.554  1.00  0.00           C  
ATOM   2772  C   GLY A1882      28.684 128.934  84.238  1.00  0.00           C  
ATOM   2773  O   GLY A1882      29.376 127.911  84.246  1.00  0.00           O  
ATOM   2774  N   VAL A1883      28.295 129.526  83.112  1.00  0.00           N  
ATOM   2775  CA  VAL A1883      28.683 128.983  81.816  1.00  0.00           C  
ATOM   2776  C   VAL A1883      30.179 129.181  81.652  1.00  0.00           C  
ATOM   2777  O   VAL A1883      30.685 130.296  81.753  1.00  0.00           O  
ATOM   2778  CB  VAL A1883      27.938 129.681  80.686  1.00  0.00           C  
ATOM   2779  CG1 VAL A1883      28.441 129.198  79.356  1.00  0.00           C  
ATOM   2780  CG2 VAL A1883      26.457 129.414  80.827  1.00  0.00           C  
ATOM   2781  N   PRO A1884      30.914 128.091  81.405  1.00  0.00           N  
ATOM   2782  CA  PRO A1884      32.369 128.169  81.242  1.00  0.00           C  
ATOM   2783  C   PRO A1884      32.852 129.188  80.231  1.00  0.00           C  
ATOM   2784  O   PRO A1884      33.786 129.945  80.510  1.00  0.00           O  
ATOM   2785  CB  PRO A1884      32.756 126.740  80.854  1.00  0.00           C  
ATOM   2786  CG  PRO A1884      31.738 125.924  81.570  1.00  0.00           C  
ATOM   2787  CD  PRO A1884      30.452 126.698  81.312  1.00  0.00           C  
ATOM   2788  N   PHE A1885      32.222 129.206  79.061  1.00  0.00           N  
ATOM   2789  CA  PHE A1885      32.632 130.133  78.014  1.00  0.00           C  
ATOM   2790  C   PHE A1885      31.546 130.970  77.368  1.00  0.00           C  
ATOM   2791  O   PHE A1885      30.377 130.594  77.298  1.00  0.00           O  
ATOM   2792  CB  PHE A1885      33.366 129.401  76.895  1.00  0.00           C  
ATOM   2793  CG  PHE A1885      34.715 128.904  77.277  1.00  0.00           C  
ATOM   2794  CD1 PHE A1885      34.875 127.628  77.807  1.00  0.00           C  
ATOM   2795  CD2 PHE A1885      35.843 129.691  77.057  1.00  0.00           C  
ATOM   2796  CE1 PHE A1885      36.152 127.135  78.107  1.00  0.00           C  
ATOM   2797  CE2 PHE A1885      37.118 129.214  77.351  1.00  0.00           C  
ATOM   2798  CZ  PHE A1885      37.274 127.931  77.875  1.00  0.00           C  
ATOM   2799  N   ARG A1886      31.988 132.111  76.862  1.00  0.00           N  
ATOM   2800  CA  ARG A1886      31.136 133.063  76.181  1.00  0.00           C  
ATOM   2801  C   ARG A1886      31.824 133.460  74.880  1.00  0.00           C  
ATOM   2802  O   ARG A1886      33.019 133.756  74.860  1.00  0.00           O  
ATOM   2803  CB  ARG A1886      30.962 134.297  77.049  1.00  0.00           C  
ATOM   2804  CG  ARG A1886      30.095 135.364  76.445  1.00  0.00           C  
ATOM   2805  CD  ARG A1886      30.005 136.544  77.387  1.00  0.00           C  
ATOM   2806  NE  ARG A1886      31.298 137.183  77.586  1.00  0.00           N  
ATOM   2807  CZ  ARG A1886      31.645 137.825  78.696  1.00  0.00           C  
ATOM   2808  NH1 ARG A1886      30.793 137.902  79.710  1.00  0.00           N  
ATOM   2809  NH2 ARG A1886      32.840 138.398  78.789  1.00  0.00           N  
ATOM   2810  N   VAL A1887      31.082 133.437  73.787  1.00  0.00           N  
ATOM   2811  CA  VAL A1887      31.652 133.854  72.519  1.00  0.00           C  
ATOM   2812  C   VAL A1887      30.960 135.164  72.183  1.00  0.00           C  
ATOM   2813  O   VAL A1887      29.729 135.225  72.136  1.00  0.00           O  
ATOM   2814  CB  VAL A1887      31.377 132.846  71.385  1.00  0.00           C  
ATOM   2815  CG1 VAL A1887      32.030 133.333  70.111  1.00  0.00           C  
ATOM   2816  CG2 VAL A1887      31.908 131.476  71.752  1.00  0.00           C  
ATOM   2817  N   GLU A1888      31.740 136.218  71.977  1.00  0.00           N  
ATOM   2818  CA  GLU A1888      31.160 137.513  71.641  1.00  0.00           C  
ATOM   2819  C   GLU A1888      31.273 137.770  70.151  1.00  0.00           C  
ATOM   2820  O   GLU A1888      32.380 137.873  69.615  1.00  0.00           O  
ATOM   2821  CB  GLU A1888      31.867 138.635  72.397  1.00  0.00           C  
ATOM   2822  CG  GLU A1888      31.909 138.431  73.895  1.00  0.00           C  
ATOM   2823  CD  GLU A1888      32.620 139.559  74.606  1.00  0.00           C  
ATOM   2824  OE1 GLU A1888      32.916 139.411  75.812  1.00  0.00           O  
ATOM   2825  OE2 GLU A1888      32.876 140.598  73.957  1.00  0.00           O  
ATOM   2826  N   LEU A1889      30.127 137.847  69.482  1.00  0.00           N  
ATOM   2827  CA  LEU A1889      30.099 138.121  68.053  1.00  0.00           C  
ATOM   2828  C   LEU A1889      29.501 139.500  67.804  1.00  0.00           C  
ATOM   2829  O   LEU A1889      28.321 139.735  68.073  1.00  0.00           O  
ATOM   2830  CB  LEU A1889      29.290 137.060  67.310  1.00  0.00           C  
ATOM   2831  CG  LEU A1889      30.150 136.117  66.471  1.00  0.00           C  
ATOM   2832  CD1 LEU A1889      29.267 135.183  65.661  1.00  0.00           C  
ATOM   2833  CD2 LEU A1889      31.034 136.942  65.548  1.00  0.00           C  
ATOM   2834  N   GLY A1890      30.326 140.409  67.293  1.00  0.00           N  
ATOM   2835  CA  GLY A1890      29.867 141.761  67.031  1.00  0.00           C  
ATOM   2836  C   GLY A1890      29.766 142.149  65.567  1.00  0.00           C  
ATOM   2837  O   GLY A1890      29.980 141.325  64.674  1.00  0.00           O  
ATOM   2838  N   PRO A1891      29.446 143.423  65.289  1.00  0.00           N  
ATOM   2839  CA  PRO A1891      29.309 143.936  63.923  1.00  0.00           C  
ATOM   2840  C   PRO A1891      30.617 143.816  63.160  1.00  0.00           C  
ATOM   2841  O   PRO A1891      30.678 143.223  62.084  1.00  0.00           O  
ATOM   2842  CB  PRO A1891      28.917 145.395  64.142  1.00  0.00           C  
ATOM   2843  CG  PRO A1891      28.297 145.401  65.508  1.00  0.00           C  
ATOM   2844  CD  PRO A1891      29.218 144.500  66.266  1.00  0.00           C  
ATOM   2845  N   LYS A1892      31.662 144.389  63.744  1.00  0.00           N  
ATOM   2846  CA  LYS A1892      32.992 144.389  63.158  1.00  0.00           C  
ATOM   2847  C   LYS A1892      33.561 142.993  62.908  1.00  0.00           C  
ATOM   2848  O   LYS A1892      34.243 142.760  61.910  1.00  0.00           O  
ATOM   2849  CB  LYS A1892      33.939 145.161  64.073  1.00  0.00           C  
ATOM   2850  CG  LYS A1892      33.946 144.648  65.507  1.00  0.00           C  
ATOM   2851  CD  LYS A1892      34.850 145.482  66.410  1.00  0.00           C  
ATOM   2852  CE  LYS A1892      34.291 146.886  66.660  1.00  0.00           C  
ATOM   2853  NZ  LYS A1892      34.213 147.726  65.432  1.00  0.00           N  
ATOM   2854  N   ASP A1893      33.270 142.069  63.816  1.00  0.00           N  
ATOM   2855  CA  ASP A1893      33.790 140.711  63.716  1.00  0.00           C  
ATOM   2856  C   ASP A1893      33.404 139.891  62.496  1.00  0.00           C  
ATOM   2857  O   ASP A1893      33.836 138.745  62.355  1.00  0.00           O  
ATOM   2858  CB  ASP A1893      33.447 139.933  64.983  1.00  0.00           C  
ATOM   2859  CG  ASP A1893      34.263 140.389  66.173  1.00  0.00           C  
ATOM   2860  OD1 ASP A1893      35.484 140.632  65.999  1.00  0.00           O  
ATOM   2861  OD2 ASP A1893      33.692 140.497  67.279  1.00  0.00           O  
ATOM   2862  N   LEU A1894      32.593 140.446  61.609  1.00  0.00           N  
ATOM   2863  CA  LEU A1894      32.248 139.683  60.425  1.00  0.00           C  
ATOM   2864  C   LEU A1894      33.373 139.848  59.415  1.00  0.00           C  
ATOM   2865  O   LEU A1894      34.053 138.880  59.080  1.00  0.00           O  
ATOM   2866  CB  LEU A1894      30.933 140.151  59.810  1.00  0.00           C  
ATOM   2867  CG  LEU A1894      30.504 139.138  58.740  1.00  0.00           C  
ATOM   2868  CD1 LEU A1894      30.265 137.775  59.416  1.00  0.00           C  
ATOM   2869  CD2 LEU A1894      29.255 139.623  58.004  1.00  0.00           C  
ATOM   2870  N   GLU A1895      33.574 141.075  58.936  1.00  0.00           N  
ATOM   2871  CA  GLU A1895      34.637 141.346  57.970  1.00  0.00           C  
ATOM   2872  C   GLU A1895      35.993 140.934  58.547  1.00  0.00           C  
ATOM   2873  O   GLU A1895      36.901 140.547  57.808  1.00  0.00           O  
ATOM   2874  CB  GLU A1895      34.668 142.833  57.591  1.00  0.00           C  
ATOM   2875  CG  GLU A1895      35.955 143.249  56.880  1.00  0.00           C  
ATOM   2876  CD  GLU A1895      36.031 144.736  56.584  1.00  0.00           C  
ATOM   2877  OE1 GLU A1895      35.537 145.528  57.412  1.00  0.00           O  
ATOM   2878  OE2 GLU A1895      36.601 145.114  55.534  1.00  0.00           O  
ATOM   2879  N   GLY A1896      36.117 141.019  59.869  1.00  0.00           N  
ATOM   2880  CA  GLY A1896      37.360 140.652  60.526  1.00  0.00           C  
ATOM   2881  C   GLY A1896      37.568 139.152  60.568  1.00  0.00           C  
ATOM   2882  O   GLY A1896      38.699 138.673  60.514  1.00  0.00           O  
ATOM   2883  N   GLY A1898      36.469 138.413  60.675  1.00  0.00           N  
ATOM   2884  CA  GLY A1898      36.543 136.963  60.707  1.00  0.00           C  
ATOM   2885  C   GLY A1898      36.879 136.376  62.062  1.00  0.00           C  
ATOM   2886  O   GLY A1898      36.940 135.158  62.217  1.00  0.00           O  
ATOM   2887  N   GLN A1899      37.087 137.236  63.052  1.00  0.00           N  
ATOM   2888  CA  GLN A1899      37.438 136.774  64.386  1.00  0.00           C  
ATOM   2889  C   GLN A1899      36.339 137.037  65.395  1.00  0.00           C  
ATOM   2890  O   GLN A1899      35.347 137.680  65.083  1.00  0.00           O  
ATOM   2891  CB  GLN A1899      38.735 137.441  64.841  1.00  0.00           C  
ATOM   2892  CG  GLN A1899      39.883 137.243  63.860  1.00  0.00           C  
ATOM   2893  CD  GLN A1899      41.236 137.486  64.497  1.00  0.00           C  
ATOM   2894  OE1 GLN A1899      41.744 136.647  65.248  1.00  0.00           O  
ATOM   2895  NE2 GLN A1899      41.824 138.646  64.214  1.00  0.00           N  
ATOM   2896  N   ALA A1900      36.515 136.509  66.601  1.00  0.00           N  
ATOM   2897  CA  ALA A1900      35.549 136.688  67.678  1.00  0.00           C  
ATOM   2898  C   ALA A1900      36.276 136.674  69.017  1.00  0.00           C  
ATOM   2899  O   ALA A1900      37.461 136.321  69.101  1.00  0.00           O  
ATOM   2900  CB  ALA A1900      34.493 135.590  67.638  1.00  0.00           C  
ATOM   2901  N   VAL A1901      35.563 137.067  70.064  1.00  0.00           N  
ATOM   2902  CA  VAL A1901      36.150 137.103  71.389  1.00  0.00           C  
ATOM   2903  C   VAL A1901      35.626 135.960  72.231  1.00  0.00           C  
ATOM   2904  O   VAL A1901      34.413 135.795  72.390  1.00  0.00           O  
ATOM   2905  CB  VAL A1901      35.838 138.432  72.090  1.00  0.00           C  
ATOM   2906  CG1 VAL A1901      36.446 138.449  73.489  1.00  0.00           C  
ATOM   2907  CG2 VAL A1901      36.384 139.570  71.266  1.00  0.00           C  
ATOM   2908  N   LEU A1902      36.553 135.164  72.753  1.00  0.00           N  
ATOM   2909  CA  LEU A1902      36.212 134.028  73.599  1.00  0.00           C  
ATOM   2910  C   LEU A1902      36.585 134.421  75.020  1.00  0.00           C  
ATOM   2911  O   LEU A1902      37.751 134.687  75.308  1.00  0.00           O  
ATOM   2912  CB  LEU A1902      37.003 132.792  73.174  1.00  0.00           C  
ATOM   2913  CG  LEU A1902      36.733 131.513  73.971  1.00  0.00           C  
ATOM   2914  CD1 LEU A1902      35.341 130.975  73.649  1.00  0.00           C  
ATOM   2915  CD2 LEU A1902      37.801 130.481  73.638  1.00  0.00           C  
ATOM   2916  N   ALA A1903      35.590 134.467  75.900  1.00  0.00           N  
ATOM   2917  CA  ALA A1903      35.804 134.854  77.291  1.00  0.00           C  
ATOM   2918  C   ALA A1903      35.430 133.720  78.246  1.00  0.00           C  
ATOM   2919  O   ALA A1903      34.305 133.216  78.195  1.00  0.00           O  
ATOM   2920  CB  ALA A1903      34.977 136.084  77.599  1.00  0.00           C  
ATOM   2921  N   SER A1904      36.356 133.328  79.123  1.00  0.00           N  
ATOM   2922  CA  SER A1904      36.076 132.239  80.056  1.00  0.00           C  
ATOM   2923  C   SER A1904      35.706 132.746  81.422  1.00  0.00           C  
ATOM   2924  O   SER A1904      36.210 133.765  81.885  1.00  0.00           O  
ATOM   2925  CB  SER A1904      37.274 131.311  80.207  1.00  0.00           C  
ATOM   2926  OG  SER A1904      38.131 131.783  81.227  1.00  0.00           O  
ATOM   2927  N   ARG A1905      34.833 132.004  82.079  1.00  0.00           N  
ATOM   2928  CA  ARG A1905      34.374 132.357  83.408  1.00  0.00           C  
ATOM   2929  C   ARG A1905      35.513 132.365  84.409  1.00  0.00           C  
ATOM   2930  O   ARG A1905      35.322 132.704  85.575  1.00  0.00           O  
ATOM   2931  CB  ARG A1905      33.323 131.359  83.855  1.00  0.00           C  
ATOM   2932  CG  ARG A1905      32.769 131.650  85.212  1.00  0.00           C  
ATOM   2933  CD  ARG A1905      31.900 132.874  85.185  1.00  0.00           C  
ATOM   2934  NE  ARG A1905      31.163 132.990  86.437  1.00  0.00           N  
ATOM   2935  CZ  ARG A1905      31.732 133.228  87.612  1.00  0.00           C  
ATOM   2936  NH1 ARG A1905      33.050 133.382  87.692  1.00  0.00           N  
ATOM   2937  NH2 ARG A1905      30.983 133.299  88.703  1.00  0.00           N  
ATOM   2938  N   LEU A1906      36.700 131.991  83.951  1.00  0.00           N  
ATOM   2939  CA  LEU A1906      37.853 131.939  84.828  1.00  0.00           C  
ATOM   2940  C   LEU A1906      38.842 133.078  84.602  1.00  0.00           C  
ATOM   2941  O   LEU A1906      39.943 133.074  85.167  1.00  0.00           O  
ATOM   2942  CB  LEU A1906      38.550 130.585  84.675  1.00  0.00           C  
ATOM   2943  CG  LEU A1906      38.385 129.527  85.777  1.00  0.00           C  
ATOM   2944  CD1 LEU A1906      36.975 129.486  86.306  1.00  0.00           C  
ATOM   2945  CD2 LEU A1906      38.768 128.185  85.208  1.00  0.00           C  
ATOM   2946  N   GLY A1909      38.464 134.053  83.778  1.00  0.00           N  
ATOM   2947  CA  GLY A1909      39.347 135.185  83.565  1.00  0.00           C  
ATOM   2948  C   GLY A1909      40.067 135.239  82.240  1.00  0.00           C  
ATOM   2949  O   GLY A1909      40.816 136.179  81.965  1.00  0.00           O  
ATOM   2950  N   GLY A1910      39.853 134.229  81.411  1.00  0.00           N  
ATOM   2951  CA  GLY A1910      40.501 134.225  80.122  1.00  0.00           C  
ATOM   2952  C   GLY A1910      39.724 135.069  79.144  1.00  0.00           C  
ATOM   2953  O   GLY A1910      38.508 135.214  79.246  1.00  0.00           O  
ATOM   2954  N   LYS A1913      40.437 135.639  78.192  1.00  0.00           N  
ATOM   2955  CA  LYS A1913      39.821 136.459  77.169  1.00  0.00           C  
ATOM   2956  C   LYS A1913      40.811 136.440  76.019  1.00  0.00           C  
ATOM   2957  O   LYS A1913      41.964 136.824  76.181  1.00  0.00           O  
ATOM   2958  CB  LYS A1913      39.617 137.882  77.689  1.00  0.00           C  
ATOM   2959  CG  LYS A1913      38.305 138.502  77.270  1.00  0.00           C  
ATOM   2960  CD  LYS A1913      37.845 139.539  78.277  1.00  0.00           C  
ATOM   2961  CE  LYS A1913      36.466 140.067  77.918  1.00  0.00           C  
ATOM   2962  NZ  LYS A1913      36.029 141.122  78.873  1.00  0.00           N  
ATOM   2963  N   GLU A1914      40.377 135.948  74.869  1.00  0.00           N  
ATOM   2964  CA  GLU A1914      41.249 135.892  73.709  1.00  0.00           C  
ATOM   2965  C   GLU A1914      40.451 136.105  72.436  1.00  0.00           C  
ATOM   2966  O   GLU A1914      39.225 135.987  72.431  1.00  0.00           O  
ATOM   2967  CB  GLU A1914      41.977 134.549  73.661  1.00  0.00           C  
ATOM   2968  CG  GLU A1914      41.059 133.338  73.642  1.00  0.00           C  
ATOM   2969  CD  GLU A1914      41.822 132.026  73.759  1.00  0.00           C  
ATOM   2970  OE1 GLU A1914      42.713 131.787  72.912  1.00  0.00           O  
ATOM   2971  OE2 GLU A1914      41.531 131.237  74.694  1.00  0.00           O  
ATOM   2972  N   THR A1915      41.152 136.448  71.363  1.00  0.00           N  
ATOM   2973  CA  THR A1915      40.518 136.674  70.075  1.00  0.00           C  
ATOM   2974  C   THR A1915      40.886 135.522  69.169  1.00  0.00           C  
ATOM   2975  O   THR A1915      42.055 135.182  69.025  1.00  0.00           O  
ATOM   2976  CB  THR A1915      40.980 138.007  69.439  1.00  0.00           C  
ATOM   2977  OG1 THR A1915      40.157 139.075  69.927  1.00  0.00           O  
ATOM   2978  CG2 THR A1915      40.880 137.951  67.922  1.00  0.00           C  
ATOM   2979  N   LEU A1916      39.879 134.915  68.565  1.00  0.00           N  
ATOM   2980  CA  LEU A1916      40.121 133.786  67.692  1.00  0.00           C  
ATOM   2981  C   LEU A1916      39.335 133.886  66.413  1.00  0.00           C  
ATOM   2982  O   LEU A1916      38.290 134.531  66.352  1.00  0.00           O  
ATOM   2983  CB  LEU A1916      39.711 132.479  68.371  1.00  0.00           C  
ATOM   2984  CG  LEU A1916      40.391 132.047  69.656  1.00  0.00           C  
ATOM   2985  CD1 LEU A1916      39.972 130.619  69.960  1.00  0.00           C  
ATOM   2986  CD2 LEU A1916      41.910 132.147  69.496  1.00  0.00           C  
ATOM   2987  N   PRO A1917      39.837 133.244  65.361  1.00  0.00           N  
ATOM   2988  CA  PRO A1917      39.111 133.284  64.095  1.00  0.00           C  
ATOM   2989  C   PRO A1917      37.905 132.358  64.269  1.00  0.00           C  
ATOM   2990  O   PRO A1917      38.047 131.243  64.775  1.00  0.00           O  
ATOM   2991  CB  PRO A1917      40.146 132.765  63.092  1.00  0.00           C  
ATOM   2992  CG  PRO A1917      41.024 131.878  63.924  1.00  0.00           C  
ATOM   2993  CD  PRO A1917      41.179 132.659  65.194  1.00  0.00           C  
ATOM   2994  N   LEU A1918      36.723 132.836  63.887  1.00  0.00           N  
ATOM   2995  CA  LEU A1918      35.498 132.056  64.011  1.00  0.00           C  
ATOM   2996  C   LEU A1918      35.622 130.620  63.516  1.00  0.00           C  
ATOM   2997  O   LEU A1918      34.921 129.729  63.998  1.00  0.00           O  
ATOM   2998  CB  LEU A1918      34.369 132.748  63.262  1.00  0.00           C  
ATOM   2999  CG  LEU A1918      33.668 133.867  64.021  1.00  0.00           C  
ATOM   3000  CD1 LEU A1918      33.314 135.006  63.077  1.00  0.00           C  
ATOM   3001  CD2 LEU A1918      32.433 133.298  64.704  1.00  0.00           C  
ATOM   3002  N   ALA A1929      36.505 130.388  62.552  1.00  0.00           N  
ATOM   3003  CA  ALA A1929      36.682 129.045  62.014  1.00  0.00           C  
ATOM   3004  C   ALA A1929      37.433 128.159  62.999  1.00  0.00           C  
ATOM   3005  O   ALA A1929      37.163 126.961  63.108  1.00  0.00           O  
ATOM   3006  CB  ALA A1929      37.437 129.108  60.693  1.00  0.00           C  
ATOM   3007  N   ALA A1930      38.375 128.760  63.718  1.00  0.00           N  
ATOM   3008  CA  ALA A1930      39.195 128.041  64.687  1.00  0.00           C  
ATOM   3009  C   ALA A1930      38.421 127.622  65.927  1.00  0.00           C  
ATOM   3010  O   ALA A1930      38.706 126.585  66.523  1.00  0.00           O  
ATOM   3011  CB  ALA A1930      40.378 128.902  65.095  1.00  0.00           C  
ATOM   3012  N   LEU A1931      37.436 128.427  66.302  1.00  0.00           N  
ATOM   3013  CA  LEU A1931      36.638 128.180  67.491  1.00  0.00           C  
ATOM   3014  C   LEU A1931      36.156 126.748  67.711  1.00  0.00           C  
ATOM   3015  O   LEU A1931      36.504 126.116  68.710  1.00  0.00           O  
ATOM   3016  CB  LEU A1931      35.446 129.132  67.501  1.00  0.00           C  
ATOM   3017  CG  LEU A1931      35.298 129.965  68.765  1.00  0.00           C  
ATOM   3018  CD1 LEU A1931      36.635 130.595  69.129  1.00  0.00           C  
ATOM   3019  CD2 LEU A1931      34.240 131.027  68.527  1.00  0.00           C  
ATOM   3020  N   PRO A1934      35.348 126.214  66.786  1.00  0.00           N  
ATOM   3021  CA  PRO A1934      34.855 124.846  66.960  1.00  0.00           C  
ATOM   3022  C   PRO A1934      35.921 123.812  67.315  1.00  0.00           C  
ATOM   3023  O   PRO A1934      35.704 122.967  68.171  1.00  0.00           O  
ATOM   3024  CB  PRO A1934      34.175 124.559  65.624  1.00  0.00           C  
ATOM   3025  CG  PRO A1934      33.648 125.905  65.240  1.00  0.00           C  
ATOM   3026  CD  PRO A1934      34.835 126.796  65.534  1.00  0.00           C  
ATOM   3027  N   GLU A1950      37.071 123.875  66.664  1.00  0.00           N  
ATOM   3028  CA  GLU A1950      38.135 122.918  66.942  1.00  0.00           C  
ATOM   3029  C   GLU A1950      38.875 123.219  68.246  1.00  0.00           C  
ATOM   3030  O   GLU A1950      39.288 122.307  68.970  1.00  0.00           O  
ATOM   3031  CB  GLU A1950      39.117 122.889  65.760  1.00  0.00           C  
ATOM   3032  CG  GLU A1950      40.583 122.651  66.123  1.00  0.00           C  
ATOM   3033  CD  GLU A1950      41.251 123.889  66.732  1.00  0.00           C  
ATOM   3034  OE1 GLU A1950      41.244 124.966  66.085  1.00  0.00           O  
ATOM   3035  OE2 GLU A1950      41.788 123.780  67.859  1.00  0.00           O  
ATOM   3036  N   ALA A1951      39.031 124.505  68.543  1.00  0.00           N  
ATOM   3037  CA  ALA A1951      39.732 124.947  69.739  1.00  0.00           C  
ATOM   3038  C   ALA A1951      38.947 124.730  71.028  1.00  0.00           C  
ATOM   3039  O   ALA A1951      39.518 124.377  72.061  1.00  0.00           O  
ATOM   3040  CB  ALA A1951      40.082 126.416  69.605  1.00  0.00           C  
ATOM   3041  N   LEU A1952      37.638 124.936  70.971  1.00  0.00           N  
ATOM   3042  CA  LEU A1952      36.828 124.808  72.166  1.00  0.00           C  
ATOM   3043  C   LEU A1952      37.014 123.557  72.994  1.00  0.00           C  
ATOM   3044  O   LEU A1952      37.365 123.645  74.171  1.00  0.00           O  
ATOM   3045  CB  LEU A1952      35.345 124.991  71.844  1.00  0.00           C  
ATOM   3046  CG  LEU A1952      34.869 126.419  72.105  1.00  0.00           C  
ATOM   3047  CD1 LEU A1952      33.349 126.434  72.147  1.00  0.00           C  
ATOM   3048  CD2 LEU A1952      35.443 126.919  73.437  1.00  0.00           C  
ATOM   3049  N   PRO A1953      36.776 122.375  72.408  1.00  0.00           N  
ATOM   3050  CA  PRO A1953      36.942 121.148  73.185  1.00  0.00           C  
ATOM   3051  C   PRO A1953      38.199 121.176  74.038  1.00  0.00           C  
ATOM   3052  O   PRO A1953      38.149 120.914  75.242  1.00  0.00           O  
ATOM   3053  CB  PRO A1953      36.967 120.081  72.111  1.00  0.00           C  
ATOM   3054  CG  PRO A1953      35.938 120.599  71.149  1.00  0.00           C  
ATOM   3055  CD  PRO A1953      36.353 122.062  71.032  1.00  0.00           C  
ATOM   3056  N   GLY A1954      39.321 121.521  73.419  1.00  0.00           N  
ATOM   3057  CA  GLY A1954      40.571 121.575  74.156  1.00  0.00           C  
ATOM   3058  C   GLY A1954      40.568 122.584  75.286  1.00  0.00           C  
ATOM   3059  O   GLY A1954      41.141 122.333  76.343  1.00  0.00           O  
ATOM   3060  N   LYS A1955      39.933 123.731  75.063  1.00  0.00           N  
ATOM   3061  CA  LYS A1955      39.855 124.767  76.072  1.00  0.00           C  
ATOM   3062  C   LYS A1955      38.951 124.338  77.215  1.00  0.00           C  
ATOM   3063  O   LYS A1955      39.223 124.645  78.389  1.00  0.00           O  
ATOM   3064  CB  LYS A1955      39.355 126.055  75.437  1.00  0.00           C  
ATOM   3065  CG  LYS A1955      40.404 126.657  74.551  1.00  0.00           C  
ATOM   3066  CD  LYS A1955      39.904 127.797  73.727  1.00  0.00           C  
ATOM   3067  CE  LYS A1955      41.070 128.391  72.974  1.00  0.00           C  
ATOM   3068  NZ  LYS A1955      42.198 128.630  73.920  1.00  0.00           N  
ATOM   3069  N   LEU A1956      37.872 123.634  76.878  1.00  0.00           N  
ATOM   3070  CA  LEU A1956      36.975 123.132  77.903  1.00  0.00           C  
ATOM   3071  C   LEU A1956      37.776 122.238  78.871  1.00  0.00           C  
ATOM   3072  O   LEU A1956      37.488 122.179  80.070  1.00  0.00           O  
ATOM   3073  CB  LEU A1956      35.853 122.316  77.276  1.00  0.00           C  
ATOM   3074  CG  LEU A1956      34.539 122.963  76.853  1.00  0.00           C  
ATOM   3075  CD1 LEU A1956      34.150 123.969  77.903  1.00  0.00           C  
ATOM   3076  CD2 LEU A1956      34.671 123.609  75.510  1.00  0.00           C  
ATOM   3077  N   ASP A1957      38.779 121.541  78.349  1.00  0.00           N  
ATOM   3078  CA  ASP A1957      39.607 120.670  79.178  1.00  0.00           C  
ATOM   3079  C   ASP A1957      40.538 121.453  80.093  1.00  0.00           C  
ATOM   3080  O   ASP A1957      40.634 121.160  81.284  1.00  0.00           O  
ATOM   3081  CB  ASP A1957      40.441 119.732  78.305  1.00  0.00           C  
ATOM   3082  CG  ASP A1957      39.630 118.578  77.743  1.00  0.00           C  
ATOM   3083  OD1 ASP A1957      40.160 117.871  76.856  1.00  0.00           O  
ATOM   3084  OD2 ASP A1957      38.473 118.373  78.187  1.00  0.00           O  
ATOM   3085  N   ALA A1958      41.241 122.432  79.530  1.00  0.00           N  
ATOM   3086  CA  ALA A1958      42.155 123.255  80.308  1.00  0.00           C  
ATOM   3087  C   ALA A1958      41.336 123.919  81.411  1.00  0.00           C  
ATOM   3088  O   ALA A1958      41.815 124.112  82.539  1.00  0.00           O  
ATOM   3089  CB  ALA A1958      42.795 124.304  79.417  1.00  0.00           C  
ATOM   3090  N   PHE A1959      40.092 124.250  81.075  1.00  0.00           N  
ATOM   3091  CA  PHE A1959      39.167 124.875  82.018  1.00  0.00           C  
ATOM   3092  C   PHE A1959      38.983 123.944  83.213  1.00  0.00           C  
ATOM   3093  O   PHE A1959      39.179 124.345  84.360  1.00  0.00           O  
ATOM   3094  CB  PHE A1959      37.814 125.105  81.343  1.00  0.00           C  
ATOM   3095  CG  PHE A1959      36.889 125.999  82.113  1.00  0.00           C  
ATOM   3096  CD1 PHE A1959      36.868 127.370  81.874  1.00  0.00           C  
ATOM   3097  CD2 PHE A1959      36.002 125.467  83.044  1.00  0.00           C  
ATOM   3098  CE1 PHE A1959      35.971 128.198  82.550  1.00  0.00           C  
ATOM   3099  CE2 PHE A1959      35.104 126.284  83.720  1.00  0.00           C  
ATOM   3100  CZ  PHE A1959      35.088 127.654  83.470  1.00  0.00           C  
ATOM   3101  N   HIS A1960      38.603 122.698  82.926  1.00  0.00           N  
ATOM   3102  CA  HIS A1960      38.392 121.688  83.951  1.00  0.00           C  
ATOM   3103  C   HIS A1960      39.644 121.570  84.815  1.00  0.00           C  
ATOM   3104  O   HIS A1960      39.584 121.628  86.048  1.00  0.00           O  
ATOM   3105  CB  HIS A1960      38.098 120.335  83.308  1.00  0.00           C  
ATOM   3106  CG  HIS A1960      37.828 119.252  84.302  1.00  0.00           C  
ATOM   3107  ND1 HIS A1960      36.576 119.027  84.834  1.00  0.00           N  
ATOM   3108  CD2 HIS A1960      38.666 118.394  84.931  1.00  0.00           C  
ATOM   3109  CE1 HIS A1960      36.656 118.080  85.753  1.00  0.00           C  
ATOM   3110  NE2 HIS A1960      37.913 117.679  85.830  1.00  0.00           N  
ATOM   3111  N   GLU A1961      40.783 121.401  84.161  1.00  0.00           N  
ATOM   3112  CA  GLU A1961      42.027 121.284  84.883  1.00  0.00           C  
ATOM   3113  C   GLU A1961      42.234 122.482  85.796  1.00  0.00           C  
ATOM   3114  O   GLU A1961      42.672 122.311  86.934  1.00  0.00           O  
ATOM   3115  CB  GLU A1961      43.201 121.124  83.912  1.00  0.00           C  
ATOM   3116  CG  GLU A1961      43.265 119.740  83.271  1.00  0.00           C  
ATOM   3117  CD  GLU A1961      43.158 118.601  84.303  1.00  0.00           C  
ATOM   3118  OE1 GLU A1961      43.977 118.548  85.253  1.00  0.00           O  
ATOM   3119  OE2 GLU A1961      42.249 117.752  84.166  1.00  0.00           O  
ATOM   3120  N   GLU A1962      41.901 123.684  85.317  1.00  0.00           N  
ATOM   3121  CA  GLU A1962      42.076 124.884  86.136  1.00  0.00           C  
ATOM   3122  C   GLU A1962      41.133 124.874  87.343  1.00  0.00           C  
ATOM   3123  O   GLU A1962      41.568 125.081  88.481  1.00  0.00           O  
ATOM   3124  CB  GLU A1962      41.864 126.160  85.302  1.00  0.00           C  
ATOM   3125  CG  GLU A1962      42.023 127.454  86.111  1.00  0.00           C  
ATOM   3126  CD  GLU A1962      43.406 127.607  86.762  1.00  0.00           C  
ATOM   3127  OE1 GLU A1962      43.550 128.460  87.670  1.00  0.00           O  
ATOM   3128  OE2 GLU A1962      44.351 126.886  86.364  1.00  0.00           O  
ATOM   3129  N   LEU A1963      39.847 124.645  87.092  1.00  0.00           N  
ATOM   3130  CA  LEU A1963      38.866 124.570  88.161  1.00  0.00           C  
ATOM   3131  C   LEU A1963      39.381 123.652  89.277  1.00  0.00           C  
ATOM   3132  O   LEU A1963      39.456 124.040  90.451  1.00  0.00           O  
ATOM   3133  CB  LEU A1963      37.557 123.999  87.629  1.00  0.00           C  
ATOM   3134  CG  LEU A1963      36.383 124.939  87.415  1.00  0.00           C  
ATOM   3135  CD1 LEU A1963      35.153 124.109  87.100  1.00  0.00           C  
ATOM   3136  CD2 LEU A1963      36.145 125.771  88.667  1.00  0.00           C  
ATOM   3137  N   TYR A1964      39.730 122.426  88.899  1.00  0.00           N  
ATOM   3138  CA  TYR A1964      40.222 121.447  89.850  1.00  0.00           C  
ATOM   3139  C   TYR A1964      41.501 121.920  90.549  1.00  0.00           C  
ATOM   3140  O   TYR A1964      41.673 121.720  91.757  1.00  0.00           O  
ATOM   3141  CB  TYR A1964      40.468 120.121  89.128  1.00  0.00           C  
ATOM   3142  CG  TYR A1964      40.853 118.976  90.034  1.00  0.00           C  
ATOM   3143  CD1 TYR A1964      39.922 118.408  90.911  1.00  0.00           C  
ATOM   3144  CD2 TYR A1964      42.159 118.482  90.044  1.00  0.00           C  
ATOM   3145  CE1 TYR A1964      40.290 117.370  91.785  1.00  0.00           C  
ATOM   3146  CE2 TYR A1964      42.535 117.458  90.904  1.00  0.00           C  
ATOM   3147  CZ  TYR A1964      41.600 116.907  91.771  1.00  0.00           C  
ATOM   3148  OH  TYR A1964      41.983 115.894  92.616  1.00  0.00           O  
ATOM   3149  N   ARG A1965      42.399 122.543  89.797  1.00  0.00           N  
ATOM   3150  CA  ARG A1965      43.654 123.044  90.369  1.00  0.00           C  
ATOM   3151  C   ARG A1965      43.384 124.026  91.514  1.00  0.00           C  
ATOM   3152  O   ARG A1965      44.059 123.995  92.556  1.00  0.00           O  
ATOM   3153  CB  ARG A1965      44.475 123.767  89.300  1.00  0.00           C  
ATOM   3154  CG  ARG A1965      45.894 124.085  89.685  1.00  0.00           C  
ATOM   3155  CD  ARG A1965      46.558 124.982  88.646  1.00  0.00           C  
ATOM   3156  NE  ARG A1965      46.146 124.630  87.289  1.00  0.00           N  
ATOM   3157  CZ  ARG A1965      46.662 123.629  86.593  1.00  0.00           C  
ATOM   3158  NH1 ARG A1965      47.630 122.887  87.123  1.00  0.00           N  
ATOM   3159  NH2 ARG A1965      46.184 123.346  85.389  1.00  0.00           N  
ATOM   3160  N   ARG A1966      42.404 124.904  91.308  1.00  0.00           N  
ATOM   3161  CA  ARG A1966      42.059 125.901  92.303  1.00  0.00           C  
ATOM   3162  C   ARG A1966      41.477 125.270  93.550  1.00  0.00           C  
ATOM   3163  O   ARG A1966      41.850 125.627  94.671  1.00  0.00           O  
ATOM   3164  CB  ARG A1966      41.078 126.900  91.708  1.00  0.00           C  
ATOM   3165  CG  ARG A1966      41.654 127.616  90.515  1.00  0.00           C  
ATOM   3166  CD  ARG A1966      40.734 128.686  89.998  1.00  0.00           C  
ATOM   3167  NE  ARG A1966      41.364 129.433  88.910  1.00  0.00           N  
ATOM   3168  CZ  ARG A1966      40.879 130.571  88.420  1.00  0.00           C  
ATOM   3169  NH1 ARG A1966      39.755 131.082  88.927  1.00  0.00           N  
ATOM   3170  NH2 ARG A1966      41.516 131.199  87.438  1.00  0.00           N  
ATOM   3171  N   ALA A1967      40.566 124.322  93.353  1.00  0.00           N  
ATOM   3172  CA  ALA A1967      39.941 123.652  94.485  1.00  0.00           C  
ATOM   3173  C   ALA A1967      40.994 122.890  95.283  1.00  0.00           C  
ATOM   3174  O   ALA A1967      40.877 122.733  96.500  1.00  0.00           O  
ATOM   3175  CB  ALA A1967      38.855 122.715  94.003  1.00  0.00           C  
ATOM   3176  N   LEU A1968      42.024 122.416  94.596  1.00  0.00           N  
ATOM   3177  CA  LEU A1968      43.100 121.698  95.266  1.00  0.00           C  
ATOM   3178  C   LEU A1968      43.830 122.667  96.173  1.00  0.00           C  
ATOM   3179  O   LEU A1968      44.025 122.419  97.362  1.00  0.00           O  
ATOM   3180  CB  LEU A1968      44.100 121.142  94.252  1.00  0.00           C  
ATOM   3181  CG  LEU A1968      44.127 119.625  94.084  1.00  0.00           C  
ATOM   3182  CD1 LEU A1968      45.372 119.246  93.319  1.00  0.00           C  
ATOM   3183  CD2 LEU A1968      44.116 118.949  95.458  1.00  0.00           C  
ATOM   3184  N   ALA A1969      44.241 123.779  95.581  1.00  0.00           N  
ATOM   3185  CA  ALA A1969      44.959 124.809  96.299  1.00  0.00           C  
ATOM   3186  C   ALA A1969      44.134 125.287  97.483  1.00  0.00           C  
ATOM   3187  O   ALA A1969      44.648 125.479  98.588  1.00  0.00           O  
ATOM   3188  CB  ALA A1969      45.243 125.938  95.377  1.00  0.00           C  
ATOM   3189  N   PHE A1970      42.844 125.471  97.263  1.00  0.00           N  
ATOM   3190  CA  PHE A1970      42.017 125.922  98.357  1.00  0.00           C  
ATOM   3191  C   PHE A1970      42.122 124.892  99.462  1.00  0.00           C  
ATOM   3192  O   PHE A1970      42.423 125.227 100.610  1.00  0.00           O  
ATOM   3193  CB  PHE A1970      40.562 126.046  97.928  1.00  0.00           C  
ATOM   3194  CG  PHE A1970      39.689 126.657  98.970  1.00  0.00           C  
ATOM   3195  CD1 PHE A1970      39.489 128.032  99.006  1.00  0.00           C  
ATOM   3196  CD2 PHE A1970      39.079 125.862  99.939  1.00  0.00           C  
ATOM   3197  CE1 PHE A1970      38.688 128.611  99.996  1.00  0.00           C  
ATOM   3198  CE2 PHE A1970      38.280 126.427 100.932  1.00  0.00           C  
ATOM   3199  CZ  PHE A1970      38.085 127.806 100.960  1.00  0.00           C  
ATOM   3200  N   ARG A1971      41.886 123.630  99.108  1.00  0.00           N  
ATOM   3201  CA  ARG A1971      41.925 122.566 100.092  1.00  0.00           C  
ATOM   3202  C   ARG A1971      43.251 122.482 100.830  1.00  0.00           C  
ATOM   3203  O   ARG A1971      43.279 122.453 102.055  1.00  0.00           O  
ATOM   3204  CB  ARG A1971      41.619 121.217  99.450  1.00  0.00           C  
ATOM   3205  CG  ARG A1971      41.234 120.191 100.492  1.00  0.00           C  
ATOM   3206  CD  ARG A1971      40.958 118.853  99.873  1.00  0.00           C  
ATOM   3207  NE  ARG A1971      42.166 118.239  99.343  1.00  0.00           N  
ATOM   3208  CZ  ARG A1971      42.170 117.112  98.642  1.00  0.00           C  
ATOM   3209  NH1 ARG A1971      41.028 116.490  98.389  1.00  0.00           N  
ATOM   3210  NH2 ARG A1971      43.310 116.604  98.203  1.00  0.00           N  
ATOM   3211  N   GLU A1972      44.345 122.444 100.079  1.00  0.00           N  
ATOM   3212  CA  GLU A1972      45.674 122.352 100.667  1.00  0.00           C  
ATOM   3213  C   GLU A1972      45.911 123.504 101.639  1.00  0.00           C  
ATOM   3214  O   GLU A1972      46.608 123.367 102.639  1.00  0.00           O  
ATOM   3215  CB  GLU A1972      46.720 122.370  99.552  1.00  0.00           C  
ATOM   3216  CG  GLU A1972      48.123 121.987  99.994  1.00  0.00           C  
ATOM   3217  CD  GLU A1972      48.825 123.097 100.789  1.00  0.00           C  
ATOM   3218  OE1 GLU A1972      49.805 122.783 101.526  1.00  0.00           O  
ATOM   3219  OE2 GLU A1972      48.404 124.288 100.672  1.00  0.00           O  
ATOM   3220  N   ASP A2012      45.308 124.643 101.334  1.00  0.00           N  
ATOM   3221  CA  ASP A2012      45.448 125.839 102.143  1.00  0.00           C  
ATOM   3222  C   ASP A2012      44.560 125.800 103.376  1.00  0.00           C  
ATOM   3223  O   ASP A2012      44.763 126.566 104.303  1.00  0.00           O  
ATOM   3224  CB  ASP A2012      45.100 127.062 101.290  1.00  0.00           C  
ATOM   3225  CG  ASP A2012      45.600 128.368 101.887  1.00  0.00           C  
ATOM   3226  OD1 ASP A2012      46.834 128.565 101.972  1.00  0.00           O  
ATOM   3227  OD2 ASP A2012      44.751 129.203 102.266  1.00  0.00           O  
ATOM   3228  N   HIS A2013      43.571 124.919 103.397  1.00  0.00           N  
ATOM   3229  CA  HIS A2013      42.686 124.847 104.548  1.00  0.00           C  
ATOM   3230  C   HIS A2013      42.730 123.496 105.246  1.00  0.00           C  
ATOM   3231  O   HIS A2013      41.752 123.069 105.865  1.00  0.00           O  
ATOM   3232  CB  HIS A2013      41.263 125.173 104.123  1.00  0.00           C  
ATOM   3233  CG  HIS A2013      41.079 126.593 103.695  1.00  0.00           C  
ATOM   3234  ND1 HIS A2013      40.611 127.572 104.545  1.00  0.00           N  
ATOM   3235  CD2 HIS A2013      41.323 127.206 102.512  1.00  0.00           C  
ATOM   3236  CE1 HIS A2013      40.572 128.726 103.901  1.00  0.00           C  
ATOM   3237  NE2 HIS A2013      40.999 128.532 102.667  1.00  0.00           N  
ATOM   3238  N   THR A2014      43.869 122.821 105.130  1.00  0.00           N  
ATOM   3239  CA  THR A2014      44.074 121.532 105.776  1.00  0.00           C  
ATOM   3240  C   THR A2014      45.245 121.746 106.710  1.00  0.00           C  
ATOM   3241  O   THR A2014      46.190 122.430 106.357  1.00  0.00           O  
ATOM   3242  CB  THR A2014      44.459 120.427 104.782  1.00  0.00           C  
ATOM   3243  OG1 THR A2014      43.437 120.290 103.784  1.00  0.00           O  
ATOM   3244  CG2 THR A2014      44.616 119.097 105.531  1.00  0.00           C  
ATOM   3245  N   ARG A2015      45.212 121.144 107.887  1.00  0.00           N  
ATOM   3246  CA  ARG A2015      46.302 121.372 108.812  1.00  0.00           C  
ATOM   3247  C   ARG A2015      46.533 120.227 109.783  1.00  0.00           C  
ATOM   3248  O   ARG A2015      45.600 119.764 110.441  1.00  0.00           O  
ATOM   3249  CB  ARG A2015      46.001 122.653 109.584  1.00  0.00           C  
ATOM   3250  CG  ARG A2015      47.107 123.181 110.447  1.00  0.00           C  
ATOM   3251  CD  ARG A2015      46.593 124.392 111.197  1.00  0.00           C  
ATOM   3252  NE  ARG A2015      47.529 124.869 112.211  1.00  0.00           N  
ATOM   3253  CZ  ARG A2015      47.198 125.713 113.182  1.00  0.00           C  
ATOM   3254  NH1 ARG A2015      45.953 126.171 113.272  1.00  0.00           N  
ATOM   3255  NH2 ARG A2015      48.110 126.098 114.064  1.00  0.00           N  
ATOM   3256  N   LYS A2016      47.778 119.762 109.860  1.00  0.00           N  
ATOM   3257  CA  LYS A2016      48.121 118.703 110.801  1.00  0.00           C  
ATOM   3258  C   LYS A2016      48.187 119.386 112.149  1.00  0.00           C  
ATOM   3259  O   LYS A2016      48.862 120.398 112.297  1.00  0.00           O  
ATOM   3260  CB  LYS A2016      49.496 118.095 110.508  1.00  0.00           C  
ATOM   3261  CG  LYS A2016      49.549 117.150 109.331  1.00  0.00           C  
ATOM   3262  CD  LYS A2016      50.849 116.353 109.322  1.00  0.00           C  
ATOM   3263  CE  LYS A2016      50.813 115.266 108.253  1.00  0.00           C  
ATOM   3264  NZ  LYS A2016      51.903 114.265 108.430  1.00  0.00           N  
ATOM   3265  N   VAL A2017      47.470 118.857 113.128  1.00  0.00           N  
ATOM   3266  CA  VAL A2017      47.507 119.445 114.450  1.00  0.00           C  
ATOM   3267  C   VAL A2017      48.001 118.391 115.408  1.00  0.00           C  
ATOM   3268  O   VAL A2017      47.787 117.201 115.194  1.00  0.00           O  
ATOM   3269  CB  VAL A2017      46.129 119.953 114.893  1.00  0.00           C  
ATOM   3270  CG1 VAL A2017      45.688 121.077 113.973  1.00  0.00           C  
ATOM   3271  CG2 VAL A2017      45.122 118.828 114.879  1.00  0.00           C  
ATOM   3272  N   ASP A2018      48.690 118.828 116.452  1.00  0.00           N  
ATOM   3273  CA  ASP A2018      49.222 117.906 117.437  1.00  0.00           C  
ATOM   3274  C   ASP A2018      48.719 118.264 118.817  1.00  0.00           C  
ATOM   3275  O   ASP A2018      48.738 117.440 119.725  1.00  0.00           O  
ATOM   3276  CB  ASP A2018      50.744 117.933 117.402  1.00  0.00           C  
ATOM   3277  CG  ASP A2018      51.303 117.325 116.135  1.00  0.00           C  
ATOM   3278  OD1 ASP A2018      51.196 116.090 115.983  1.00  0.00           O  
ATOM   3279  OD2 ASP A2018      51.838 118.075 115.287  1.00  0.00           O  
ATOM   3280  N   THR A2019      48.263 119.497 118.971  1.00  0.00           N  
ATOM   3281  CA  THR A2019      47.745 119.949 120.245  1.00  0.00           C  
ATOM   3282  C   THR A2019      46.273 120.260 120.055  1.00  0.00           C  
ATOM   3283  O   THR A2019      45.847 120.614 118.962  1.00  0.00           O  
ATOM   3284  CB  THR A2019      48.493 121.204 120.739  1.00  0.00           C  
ATOM   3285  OG1 THR A2019      47.917 121.647 121.973  1.00  0.00           O  
ATOM   3286  CG2 THR A2019      48.407 122.321 119.714  1.00  0.00           C  
ATOM   3287  N   TYR A2020      45.491 120.123 121.114  1.00  0.00           N  
ATOM   3288  CA  TYR A2020      44.066 120.377 121.011  1.00  0.00           C  
ATOM   3289  C   TYR A2020      43.751 121.838 120.733  1.00  0.00           C  
ATOM   3290  O   TYR A2020      42.698 122.158 120.179  1.00  0.00           O  
ATOM   3291  CB  TYR A2020      43.354 119.929 122.285  1.00  0.00           C  
ATOM   3292  CG  TYR A2020      41.861 119.843 122.124  1.00  0.00           C  
ATOM   3293  CD1 TYR A2020      41.303 119.261 120.989  1.00  0.00           C  
ATOM   3294  CD2 TYR A2020      41.001 120.320 123.107  1.00  0.00           C  
ATOM   3295  CE1 TYR A2020      39.924 119.158 120.839  1.00  0.00           C  
ATOM   3296  CE2 TYR A2020      39.621 120.219 122.970  1.00  0.00           C  
ATOM   3297  CZ  TYR A2020      39.090 119.637 121.832  1.00  0.00           C  
ATOM   3298  OH  TYR A2020      37.728 119.517 121.680  1.00  0.00           O  
ATOM   3299  N   GLU A2027      44.653 122.731 121.121  1.00  0.00           N  
ATOM   3300  CA  GLU A2027      44.420 124.148 120.879  1.00  0.00           C  
ATOM   3301  C   GLU A2027      44.538 124.410 119.386  1.00  0.00           C  
ATOM   3302  O   GLU A2027      43.676 125.062 118.793  1.00  0.00           O  
ATOM   3303  CB  GLU A2027      45.430 125.004 121.639  1.00  0.00           C  
ATOM   3304  CG  GLU A2027      45.389 126.467 121.238  1.00  0.00           C  
ATOM   3305  CD  GLU A2027      46.401 127.310 121.988  1.00  0.00           C  
ATOM   3306  OE1 GLU A2027      46.117 127.689 123.146  1.00  0.00           O  
ATOM   3307  OE2 GLU A2027      47.483 127.584 121.419  1.00  0.00           O  
ATOM   3308  N   ALA A2028      45.610 123.895 118.788  1.00  0.00           N  
ATOM   3309  CA  ALA A2028      45.835 124.052 117.358  1.00  0.00           C  
ATOM   3310  C   ALA A2028      44.630 123.479 116.620  1.00  0.00           C  
ATOM   3311  O   ALA A2028      44.201 124.011 115.596  1.00  0.00           O  
ATOM   3312  CB  ALA A2028      47.101 123.311 116.939  1.00  0.00           C  
ATOM   3313  N   PHE A2029      44.094 122.386 117.152  1.00  0.00           N  
ATOM   3314  CA  PHE A2029      42.943 121.720 116.568  1.00  0.00           C  
ATOM   3315  C   PHE A2029      41.724 122.640 116.533  1.00  0.00           C  
ATOM   3316  O   PHE A2029      41.033 122.716 115.518  1.00  0.00           O  
ATOM   3317  CB  PHE A2029      42.640 120.436 117.360  1.00  0.00           C  
ATOM   3318  CG  PHE A2029      41.332 119.777 117.000  1.00  0.00           C  
ATOM   3319  CD1 PHE A2029      40.117 120.301 117.461  1.00  0.00           C  
ATOM   3320  CD2 PHE A2029      41.313 118.626 116.220  1.00  0.00           C  
ATOM   3321  CE1 PHE A2029      38.909 119.688 117.154  1.00  0.00           C  
ATOM   3322  CE2 PHE A2029      40.107 118.004 115.908  1.00  0.00           C  
ATOM   3323  CZ  PHE A2029      38.905 118.536 116.376  1.00  0.00           C  
ATOM   3324  N   LYS A2030      41.455 123.337 117.632  1.00  0.00           N  
ATOM   3325  CA  LYS A2030      40.308 124.236 117.676  1.00  0.00           C  
ATOM   3326  C   LYS A2030      40.467 125.330 116.627  1.00  0.00           C  
ATOM   3327  O   LYS A2030      39.482 125.834 116.088  1.00  0.00           O  
ATOM   3328  CB  LYS A2030      40.156 124.863 119.067  1.00  0.00           C  
ATOM   3329  CG  LYS A2030      39.904 123.860 120.191  1.00  0.00           C  
ATOM   3330  CD  LYS A2030      39.281 124.513 121.420  1.00  0.00           C  
ATOM   3331  CE  LYS A2030      39.056 123.488 122.524  1.00  0.00           C  
ATOM   3332  NZ  LYS A2030      38.300 124.004 123.712  1.00  0.00           N  
ATOM   3333  N   GLU A2031      41.716 125.680 116.333  1.00  0.00           N  
ATOM   3334  CA  GLU A2031      42.025 126.711 115.346  1.00  0.00           C  
ATOM   3335  C   GLU A2031      41.781 126.206 113.934  1.00  0.00           C  
ATOM   3336  O   GLU A2031      41.094 126.852 113.138  1.00  0.00           O  
ATOM   3337  CB  GLU A2031      43.493 127.147 115.450  1.00  0.00           C  
ATOM   3338  CG  GLU A2031      43.864 127.836 116.758  1.00  0.00           C  
ATOM   3339  CD  GLU A2031      45.356 128.158 116.865  1.00  0.00           C  
ATOM   3340  OE1 GLU A2031      45.777 128.686 117.921  1.00  0.00           O  
ATOM   3341  OE2 GLU A2031      46.105 127.883 115.899  1.00  0.00           O  
ATOM   3342  N   ALA A2032      42.361 125.046 113.641  1.00  0.00           N  
ATOM   3343  CA  ALA A2032      42.273 124.424 112.332  1.00  0.00           C  
ATOM   3344  C   ALA A2032      40.868 124.042 111.856  1.00  0.00           C  
ATOM   3345  O   ALA A2032      40.601 124.037 110.650  1.00  0.00           O  
ATOM   3346  CB  ALA A2032      43.180 123.220 112.300  1.00  0.00           C  
ATOM   3347  N   VAL A2033      39.968 123.722 112.781  1.00  0.00           N  
ATOM   3348  CA  VAL A2033      38.614 123.354 112.380  1.00  0.00           C  
ATOM   3349  C   VAL A2033      37.729 124.584 112.231  1.00  0.00           C  
ATOM   3350  O   VAL A2033      36.504 124.497 112.264  1.00  0.00           O  
ATOM   3351  CB  VAL A2033      37.953 122.362 113.382  1.00  0.00           C  
ATOM   3352  CG1 VAL A2033      38.821 121.114 113.524  1.00  0.00           C  
ATOM   3353  CG2 VAL A2033      37.730 123.029 114.725  1.00  0.00           C  
ATOM   3354  N   GLN A2034      38.363 125.736 112.079  1.00  0.00           N  
ATOM   3355  CA  GLN A2034      37.639 126.986 111.897  1.00  0.00           C  
ATOM   3356  C   GLN A2034      37.936 127.383 110.462  1.00  0.00           C  
ATOM   3357  O   GLN A2034      37.164 128.096 109.823  1.00  0.00           O  
ATOM   3358  CB  GLN A2034      38.168 128.073 112.838  1.00  0.00           C  
ATOM   3359  CG  GLN A2034      38.217 127.701 114.309  1.00  0.00           C  
ATOM   3360  CD  GLN A2034      36.847 127.502 114.906  1.00  0.00           C  
ATOM   3361  OE1 GLN A2034      35.978 128.365 114.787  1.00  0.00           O  
ATOM   3362  NE2 GLN A2034      36.646 126.361 115.563  1.00  0.00           N  
ATOM   3363  N   GLU A2036      39.070 126.894 109.968  1.00  0.00           N  
ATOM   3364  CA  GLU A2036      39.534 127.178 108.622  1.00  0.00           C  
ATOM   3365  C   GLU A2036      39.219 126.044 107.645  1.00  0.00           C  
ATOM   3366  O   GLU A2036      39.002 126.285 106.459  1.00  0.00           O  
ATOM   3367  CB  GLU A2036      41.044 127.433 108.647  1.00  0.00           C  
ATOM   3368  CG  GLU A2036      41.472 128.637 109.481  1.00  0.00           C  
ATOM   3369  CD  GLU A2036      41.253 129.968 108.766  1.00  0.00           C  
ATOM   3370  OE1 GLU A2036      41.875 130.186 107.698  1.00  0.00           O  
ATOM   3371  OE2 GLU A2036      40.463 130.798 109.276  1.00  0.00           O  
ATOM   3372  N   GLY A2037      39.203 124.809 108.136  1.00  0.00           N  
ATOM   3373  CA  GLY A2037      38.917 123.689 107.262  1.00  0.00           C  
ATOM   3374  C   GLY A2037      39.206 122.341 107.887  1.00  0.00           C  
ATOM   3375  O   GLY A2037      38.656 121.994 108.930  1.00  0.00           O  
ATOM   3376  N   PHE A2038      40.070 121.574 107.234  1.00  0.00           N  
ATOM   3377  CA  PHE A2038      40.442 120.246 107.704  1.00  0.00           C  
ATOM   3378  C   PHE A2038      41.488 120.277 108.801  1.00  0.00           C  
ATOM   3379  O   PHE A2038      42.406 121.095 108.783  1.00  0.00           O  
ATOM   3380  CB  PHE A2038      40.983 119.405 106.541  1.00  0.00           C  
ATOM   3381  CG  PHE A2038      39.928 118.920 105.601  1.00  0.00           C  
ATOM   3382  CD1 PHE A2038      40.222 118.706 104.266  1.00  0.00           C  
ATOM   3383  CD2 PHE A2038      38.643 118.662 106.051  1.00  0.00           C  
ATOM   3384  CE1 PHE A2038      39.244 118.241 103.388  1.00  0.00           C  
ATOM   3385  CE2 PHE A2038      37.665 118.197 105.183  1.00  0.00           C  
ATOM   3386  CZ  PHE A2038      37.966 117.987 103.852  1.00  0.00           C  
ATOM   3387  N   ALA A2039      41.341 119.363 109.750  1.00  0.00           N  
ATOM   3388  CA  ALA A2039      42.277 119.233 110.847  1.00  0.00           C  
ATOM   3389  C   ALA A2039      42.715 117.776 110.876  1.00  0.00           C  
ATOM   3390  O   ALA A2039      41.911 116.895 111.156  1.00  0.00           O  
ATOM   3391  CB  ALA A2039      41.602 119.602 112.142  1.00  0.00           C  
ATOM   3392  N   LEU A2041      43.978 117.518 110.558  1.00  0.00           N  
ATOM   3393  CA  LEU A2041      44.502 116.155 110.569  1.00  0.00           C  
ATOM   3394  C   LEU A2041      45.052 115.803 111.956  1.00  0.00           C  
ATOM   3395  O   LEU A2041      46.214 116.065 112.267  1.00  0.00           O  
ATOM   3396  CB  LEU A2041      45.590 116.013 109.500  1.00  0.00           C  
ATOM   3397  CG  LEU A2041      45.092 115.730 108.078  1.00  0.00           C  
ATOM   3398  CD1 LEU A2041      43.691 116.276 107.874  1.00  0.00           C  
ATOM   3399  CD2 LEU A2041      46.063 116.319 107.078  1.00  0.00           C  
ATOM   3400  N   ALA A2042      44.205 115.199 112.779  1.00  0.00           N  
ATOM   3401  CA  ALA A2042      44.584 114.841 114.134  1.00  0.00           C  
ATOM   3402  C   ALA A2042      44.584 113.349 114.417  1.00  0.00           C  
ATOM   3403  O   ALA A2042      44.087 112.552 113.638  1.00  0.00           O  
ATOM   3404  CB  ALA A2042      43.664 115.550 115.119  1.00  0.00           C  
ATOM   3405  N   PHE A2043      45.182 112.986 115.543  1.00  0.00           N  
ATOM   3406  CA  PHE A2043      45.229 111.605 115.984  1.00  0.00           C  
ATOM   3407  C   PHE A2043      44.026 111.428 116.877  1.00  0.00           C  
ATOM   3408  O   PHE A2043      43.566 112.375 117.502  1.00  0.00           O  
ATOM   3409  CB  PHE A2043      46.490 111.337 116.800  1.00  0.00           C  
ATOM   3410  CG  PHE A2043      47.721 111.143 115.971  1.00  0.00           C  
ATOM   3411  CD1 PHE A2043      47.825 110.066 115.101  1.00  0.00           C  
ATOM   3412  CD2 PHE A2043      48.783 112.027 116.069  1.00  0.00           C  
ATOM   3413  CE1 PHE A2043      48.976 109.869 114.336  1.00  0.00           C  
ATOM   3414  CE2 PHE A2043      49.934 111.842 115.313  1.00  0.00           C  
ATOM   3415  CZ  PHE A2043      50.032 110.758 114.442  1.00  0.00           C  
ATOM   3416  N   HIS A2044      43.484 110.225 116.920  1.00  0.00           N  
ATOM   3417  CA  HIS A2044      42.357 109.999 117.800  1.00  0.00           C  
ATOM   3418  C   HIS A2044      42.438 108.619 118.424  1.00  0.00           C  
ATOM   3419  O   HIS A2044      43.021 107.689 117.852  1.00  0.00           O  
ATOM   3420  CB  HIS A2044      41.031 110.186 117.076  1.00  0.00           C  
ATOM   3421  CG  HIS A2044      39.877 110.360 118.007  1.00  0.00           C  
ATOM   3422  ND1 HIS A2044      39.016 109.334 118.328  1.00  0.00           N  
ATOM   3423  CD2 HIS A2044      39.471 111.430 118.729  1.00  0.00           C  
ATOM   3424  CE1 HIS A2044      38.128 109.765 119.207  1.00  0.00           C  
ATOM   3425  NE2 HIS A2044      38.382 111.035 119.467  1.00  0.00           N  
ATOM   3426  N   CYS A2045      41.870 108.510 119.621  1.00  0.00           N  
ATOM   3427  CA  CYS A2045      41.875 107.267 120.380  1.00  0.00           C  
ATOM   3428  C   CYS A2045      40.966 106.182 119.784  1.00  0.00           C  
ATOM   3429  O   CYS A2045      41.132 104.999 120.074  1.00  0.00           O  
ATOM   3430  CB  CYS A2045      41.472 107.567 121.822  1.00  0.00           C  
ATOM   3431  SG  CYS A2045      39.861 108.396 121.949  1.00  0.00           S  
ATOM   3432  N   GLY A2046      40.011 106.589 118.952  1.00  0.00           N  
ATOM   3433  CA  GLY A2046      39.106 105.636 118.343  1.00  0.00           C  
ATOM   3434  C   GLY A2046      37.899 105.356 119.212  1.00  0.00           C  
ATOM   3435  O   GLY A2046      37.121 104.461 118.923  1.00  0.00           O  
ATOM   3436  N   ASP A2047      37.723 106.141 120.265  1.00  0.00           N  
ATOM   3437  CA  ASP A2047      36.620 105.953 121.198  1.00  0.00           C  
ATOM   3438  C   ASP A2047      35.449 106.871 120.898  1.00  0.00           C  
ATOM   3439  O   ASP A2047      35.612 108.082 120.833  1.00  0.00           O  
ATOM   3440  CB  ASP A2047      37.147 106.187 122.627  1.00  0.00           C  
ATOM   3441  CG  ASP A2047      36.050 106.203 123.681  1.00  0.00           C  
ATOM   3442  OD1 ASP A2047      36.399 106.331 124.869  1.00  0.00           O  
ATOM   3443  OD2 ASP A2047      34.853 106.098 123.341  1.00  0.00           O  
ATOM   3444  N   LYS A2048      34.262 106.295 120.737  1.00  0.00           N  
ATOM   3445  CA  LYS A2048      33.068 107.083 120.448  1.00  0.00           C  
ATOM   3446  C   LYS A2048      32.839 108.172 121.482  1.00  0.00           C  
ATOM   3447  O   LYS A2048      32.470 109.297 121.144  1.00  0.00           O  
ATOM   3448  CB  LYS A2048      31.817 106.204 120.408  1.00  0.00           C  
ATOM   3449  CG  LYS A2048      31.763 105.196 119.297  1.00  0.00           C  
ATOM   3450  CD  LYS A2048      30.444 104.452 119.346  1.00  0.00           C  
ATOM   3451  CE  LYS A2048      30.447 103.267 118.400  1.00  0.00           C  
ATOM   3452  NZ  LYS A2048      29.188 102.482 118.504  1.00  0.00           N  
ATOM   3453  N   ALA A2052      33.043 107.828 122.747  1.00  0.00           N  
ATOM   3454  CA  ALA A2052      32.834 108.776 123.833  1.00  0.00           C  
ATOM   3455  C   ALA A2052      33.682 110.037 123.653  1.00  0.00           C  
ATOM   3456  O   ALA A2052      33.200 111.159 123.847  1.00  0.00           O  
ATOM   3457  CB  ALA A2052      33.152 108.112 125.161  1.00  0.00           C  
ATOM   3458  N   CYS A2053      34.944 109.840 123.275  1.00  0.00           N  
ATOM   3459  CA  CYS A2053      35.865 110.953 123.073  1.00  0.00           C  
ATOM   3460  C   CYS A2053      35.422 111.759 121.864  1.00  0.00           C  
ATOM   3461  O   CYS A2053      35.453 112.989 121.877  1.00  0.00           O  
ATOM   3462  CB  CYS A2053      37.296 110.439 122.860  1.00  0.00           C  
ATOM   3463  SG  CYS A2053      38.541 111.759 122.934  1.00  0.00           S  
ATOM   3464  N   GLU A2054      35.011 111.048 120.819  1.00  0.00           N  
ATOM   3465  CA  GLU A2054      34.543 111.675 119.593  1.00  0.00           C  
ATOM   3466  C   GLU A2054      33.343 112.560 119.910  1.00  0.00           C  
ATOM   3467  O   GLU A2054      33.273 113.701 119.469  1.00  0.00           O  
ATOM   3468  CB  GLU A2054      34.141 110.610 118.567  1.00  0.00           C  
ATOM   3469  CG  GLU A2054      34.856 110.740 117.231  1.00  0.00           C  
ATOM   3470  CD  GLU A2054      34.228 109.891 116.142  1.00  0.00           C  
ATOM   3471  OE1 GLU A2054      34.181 108.654 116.303  1.00  0.00           O  
ATOM   3472  OE2 GLU A2054      33.783 110.464 115.123  1.00  0.00           O  
ATOM   3473  N   ARG A2055      32.396 112.039 120.680  1.00  0.00           N  
ATOM   3474  CA  ARG A2055      31.220 112.830 121.024  1.00  0.00           C  
ATOM   3475  C   ARG A2055      31.657 114.076 121.781  1.00  0.00           C  
ATOM   3476  O   ARG A2055      31.075 115.152 121.631  1.00  0.00           O  
ATOM   3477  CB  ARG A2055      30.240 112.018 121.885  1.00  0.00           C  
ATOM   3478  CG  ARG A2055      29.757 110.729 121.237  1.00  0.00           C  
ATOM   3479  CD  ARG A2055      28.432 110.262 121.837  1.00  0.00           C  
ATOM   3480  NE  ARG A2055      27.366 111.252 121.638  1.00  0.00           N  
ATOM   3481  CZ  ARG A2055      26.094 111.086 122.012  1.00  0.00           C  
ATOM   3482  NH1 ARG A2055      25.709 109.955 122.610  1.00  0.00           N  
ATOM   3483  NH2 ARG A2055      25.203 112.059 121.798  1.00  0.00           N  
ATOM   3484  N   LEU A2056      32.695 113.923 122.592  1.00  0.00           N  
ATOM   3485  CA  LEU A2056      33.204 115.030 123.376  1.00  0.00           C  
ATOM   3486  C   LEU A2056      33.717 116.136 122.466  1.00  0.00           C  
ATOM   3487  O   LEU A2056      33.282 117.284 122.564  1.00  0.00           O  
ATOM   3488  CB  LEU A2056      34.333 114.556 124.280  1.00  0.00           C  
ATOM   3489  CG  LEU A2056      34.639 115.541 125.404  1.00  0.00           C  
ATOM   3490  CD1 LEU A2056      33.408 115.618 126.304  1.00  0.00           C  
ATOM   3491  CD2 LEU A2056      35.883 115.108 126.185  1.00  0.00           C  
ATOM   3492  N   ILE A2057      34.645 115.780 121.582  1.00  0.00           N  
ATOM   3493  CA  ILE A2057      35.232 116.735 120.655  1.00  0.00           C  
ATOM   3494  C   ILE A2057      34.149 117.482 119.914  1.00  0.00           C  
ATOM   3495  O   ILE A2057      34.250 118.685 119.699  1.00  0.00           O  
ATOM   3496  CB  ILE A2057      36.141 116.041 119.615  1.00  0.00           C  
ATOM   3497  CG1 ILE A2057      37.406 115.502 120.296  1.00  0.00           C  
ATOM   3498  CG2 ILE A2057      36.491 117.018 118.492  1.00  0.00           C  
ATOM   3499  CD1 ILE A2057      38.345 114.746 119.360  1.00  0.00           C  
ATOM   3500  N   GLN A2062      33.101 116.774 119.528  1.00  0.00           N  
ATOM   3501  CA  GLN A2062      32.030 117.421 118.796  1.00  0.00           C  
ATOM   3502  C   GLN A2062      31.251 118.409 119.662  1.00  0.00           C  
ATOM   3503  O   GLN A2062      30.842 119.463 119.186  1.00  0.00           O  
ATOM   3504  CB  GLN A2062      31.078 116.378 118.213  1.00  0.00           C  
ATOM   3505  CG  GLN A2062      30.123 116.942 117.178  1.00  0.00           C  
ATOM   3506  CD  GLN A2062      29.159 115.901 116.674  1.00  0.00           C  
ATOM   3507  OE1 GLN A2062      29.377 114.706 116.860  1.00  0.00           O  
ATOM   3508  NE2 GLN A2062      28.091 116.343 116.020  1.00  0.00           N  
ATOM   3509  N   GLU A2063      31.044 118.078 120.930  1.00  0.00           N  
ATOM   3510  CA  GLU A2063      30.297 118.968 121.814  1.00  0.00           C  
ATOM   3511  C   GLU A2063      31.071 120.240 122.112  1.00  0.00           C  
ATOM   3512  O   GLU A2063      30.489 121.312 122.284  1.00  0.00           O  
ATOM   3513  CB  GLU A2063      29.969 118.253 123.119  1.00  0.00           C  
ATOM   3514  CG  GLU A2063      29.074 117.043 122.934  1.00  0.00           C  
ATOM   3515  CD  GLU A2063      28.968 116.198 124.200  1.00  0.00           C  
ATOM   3516  OE1 GLU A2063      28.598 116.774 125.254  1.00  0.00           O  
ATOM   3517  OE2 GLU A2063      29.252 114.969 124.143  1.00  0.00           O  
ATOM   3518  N   GLU A2064      32.391 120.108 122.152  1.00  0.00           N  
ATOM   3519  CA  GLU A2064      33.282 121.218 122.448  1.00  0.00           C  
ATOM   3520  C   GLU A2064      33.598 122.091 121.245  1.00  0.00           C  
ATOM   3521  O   GLU A2064      33.581 123.312 121.356  1.00  0.00           O  
ATOM   3522  CB  GLU A2064      34.589 120.682 123.038  1.00  0.00           C  
ATOM   3523  CG  GLU A2064      34.396 119.836 124.288  1.00  0.00           C  
ATOM   3524  CD  GLU A2064      35.662 119.122 124.713  1.00  0.00           C  
ATOM   3525  OE1 GLU A2064      35.632 118.446 125.764  1.00  0.00           O  
ATOM   3526  OE2 GLU A2064      36.681 119.235 123.998  1.00  0.00           O  
ATOM   3527  N   THR A2065      33.888 121.472 120.102  1.00  0.00           N  
ATOM   3528  CA  THR A2065      34.235 122.219 118.893  1.00  0.00           C  
ATOM   3529  C   THR A2065      33.222 122.148 117.751  1.00  0.00           C  
ATOM   3530  O   THR A2065      33.343 122.882 116.774  1.00  0.00           O  
ATOM   3531  CB  THR A2065      35.600 121.761 118.336  1.00  0.00           C  
ATOM   3532  OG1 THR A2065      35.504 120.409 117.869  1.00  0.00           O  
ATOM   3533  CG2 THR A2065      36.665 121.843 119.415  1.00  0.00           C  
ATOM   3534  N   THR A2075      32.232 121.272 117.884  1.00  0.00           N  
ATOM   3535  CA  THR A2075      31.185 121.054 116.871  1.00  0.00           C  
ATOM   3536  C   THR A2075      31.726 120.319 115.640  1.00  0.00           C  
ATOM   3537  O   THR A2075      30.961 119.884 114.785  1.00  0.00           O  
ATOM   3538  CB  THR A2075      30.503 122.374 116.394  1.00  0.00           C  
ATOM   3539  OG1 THR A2075      31.254 122.950 115.321  1.00  0.00           O  
ATOM   3540  CG2 THR A2075      30.406 123.370 117.530  1.00  0.00           C  
ATOM   3541  N   ALA A2076      33.046 120.189 115.557  1.00  0.00           N  
ATOM   3542  CA  ALA A2076      33.668 119.488 114.447  1.00  0.00           C  
ATOM   3543  C   ALA A2076      33.477 118.000 114.671  1.00  0.00           C  
ATOM   3544  O   ALA A2076      33.367 117.533 115.807  1.00  0.00           O  
ATOM   3545  CB  ALA A2076      35.144 119.809 114.375  1.00  0.00           C  
ATOM   3546  N   THR A2077      33.436 117.251 113.580  1.00  0.00           N  
ATOM   3547  CA  THR A2077      33.253 115.819 113.673  1.00  0.00           C  
ATOM   3548  C   THR A2077      34.303 115.110 112.874  1.00  0.00           C  
ATOM   3549  O   THR A2077      35.188 115.719 112.279  1.00  0.00           O  
ATOM   3550  CB  THR A2077      31.895 115.375 113.120  1.00  0.00           C  
ATOM   3551  OG1 THR A2077      31.816 115.721 111.734  1.00  0.00           O  
ATOM   3552  CG2 THR A2077      30.772 116.038 113.871  1.00  0.00           C  
ATOM   3553  N   THR A2078      34.187 113.796 112.878  1.00  0.00           N  
ATOM   3554  CA  THR A2078      35.090 112.947 112.154  1.00  0.00           C  
ATOM   3555  C   THR A2078      34.593 112.900 110.723  1.00  0.00           C  
ATOM   3556  O   THR A2078      33.410 112.665 110.479  1.00  0.00           O  
ATOM   3557  CB  THR A2078      35.088 111.550 112.774  1.00  0.00           C  
ATOM   3558  OG1 THR A2078      36.306 111.377 113.502  1.00  0.00           O  
ATOM   3559  CG2 THR A2078      34.946 110.458 111.708  1.00  0.00           C  
ATOM   3560  N   ARG A2079      35.484 113.149 109.775  1.00  0.00           N  
ATOM   3561  CA  ARG A2079      35.084 113.108 108.382  1.00  0.00           C  
ATOM   3562  C   ARG A2079      35.387 111.734 107.849  1.00  0.00           C  
ATOM   3563  O   ARG A2079      34.516 111.083 107.281  1.00  0.00           O  
ATOM   3564  CB  ARG A2079      35.817 114.170 107.565  1.00  0.00           C  
ATOM   3565  CG  ARG A2079      35.537 115.577 108.033  1.00  0.00           C  
ATOM   3566  CD  ARG A2079      34.099 115.709 108.489  1.00  0.00           C  
ATOM   3567  NE  ARG A2079      33.167 115.218 107.484  1.00  0.00           N  
ATOM   3568  CZ  ARG A2079      31.865 115.054 107.697  1.00  0.00           C  
ATOM   3569  NH1 ARG A2079      31.342 115.342 108.881  1.00  0.00           N  
ATOM   3570  NH2 ARG A2079      31.082 114.599 106.730  1.00  0.00           N  
ATOM   3571  N   CYS A2080      36.622 111.286 108.038  1.00  0.00           N  
ATOM   3572  CA  CYS A2080      37.001 109.956 107.594  1.00  0.00           C  
ATOM   3573  C   CYS A2080      38.432 109.612 107.938  1.00  0.00           C  
ATOM   3574  O   CYS A2080      39.239 110.482 108.237  1.00  0.00           O  
ATOM   3575  CB  CYS A2080      36.819 109.825 106.087  1.00  0.00           C  
ATOM   3576  SG  CYS A2080      38.069 110.676 105.123  1.00  0.00           S  
ATOM   3577  N   VAL A2081      38.726 108.321 107.905  1.00  0.00           N  
ATOM   3578  CA  VAL A2081      40.063 107.829 108.158  1.00  0.00           C  
ATOM   3579  C   VAL A2081      40.526 107.556 106.739  1.00  0.00           C  
ATOM   3580  O   VAL A2081      40.269 106.500 106.176  1.00  0.00           O  
ATOM   3581  CB  VAL A2081      40.024 106.532 108.978  1.00  0.00           C  
ATOM   3582  CG1 VAL A2081      41.438 106.052 109.245  1.00  0.00           C  
ATOM   3583  CG2 VAL A2081      39.264 106.761 110.288  1.00  0.00           C  
ATOM   3584  N   PRO A2082      41.191 108.537 106.127  1.00  0.00           N  
ATOM   3585  CA  PRO A2082      41.691 108.431 104.754  1.00  0.00           C  
ATOM   3586  C   PRO A2082      42.437 107.153 104.422  1.00  0.00           C  
ATOM   3587  O   PRO A2082      43.210 106.645 105.223  1.00  0.00           O  
ATOM   3588  CB  PRO A2082      42.554 109.685 104.602  1.00  0.00           C  
ATOM   3589  CG  PRO A2082      43.006 109.952 105.986  1.00  0.00           C  
ATOM   3590  CD  PRO A2082      41.751 109.724 106.785  1.00  0.00           C  
ATOM   3591  N   PHE A2083      42.186 106.641 103.224  1.00  0.00           N  
ATOM   3592  CA  PHE A2083      42.822 105.420 102.739  1.00  0.00           C  
ATOM   3593  C   PHE A2083      44.305 105.626 102.420  1.00  0.00           C  
ATOM   3594  O   PHE A2083      45.139 104.776 102.726  1.00  0.00           O  
ATOM   3595  CB  PHE A2083      42.108 104.937 101.473  1.00  0.00           C  
ATOM   3596  CG  PHE A2083      40.706 104.446 101.706  1.00  0.00           C  
ATOM   3597  CD1 PHE A2083      39.706 104.715 100.781  1.00  0.00           C  
ATOM   3598  CD2 PHE A2083      40.394 103.679 102.824  1.00  0.00           C  
ATOM   3599  CE1 PHE A2083      38.419 104.225 100.969  1.00  0.00           C  
ATOM   3600  CE2 PHE A2083      39.112 103.185 103.019  1.00  0.00           C  
ATOM   3601  CZ  PHE A2083      38.123 103.456 102.094  1.00  0.00           C  
ATOM   3602  N   GLU A2084      44.619 106.761 101.804  1.00  0.00           N  
ATOM   3603  CA  GLU A2084      45.987 107.087 101.408  1.00  0.00           C  
ATOM   3604  C   GLU A2084      46.849 107.779 102.458  1.00  0.00           C  
ATOM   3605  O   GLU A2084      48.049 107.942 102.258  1.00  0.00           O  
ATOM   3606  CB  GLU A2084      45.965 107.958 100.146  1.00  0.00           C  
ATOM   3607  CG  GLU A2084      46.299 107.228  98.852  1.00  0.00           C  
ATOM   3608  CD  GLU A2084      45.628 105.864  98.756  1.00  0.00           C  
ATOM   3609  OE1 GLU A2084      46.271 104.851  99.133  1.00  0.00           O  
ATOM   3610  OE2 GLU A2084      44.455 105.809  98.313  1.00  0.00           O  
ATOM   3611  N   ALA A2090      46.251 108.195 103.566  1.00  0.00           N  
ATOM   3612  CA  ALA A2090      47.008 108.872 104.613  1.00  0.00           C  
ATOM   3613  C   ALA A2090      48.336 108.171 104.942  1.00  0.00           C  
ATOM   3614  O   ALA A2090      48.462 106.948 104.805  1.00  0.00           O  
ATOM   3615  CB  ALA A2090      46.154 108.986 105.873  1.00  0.00           C  
ATOM   3616  N   GLU A2092      49.324 108.955 105.370  1.00  0.00           N  
ATOM   3617  CA  GLU A2092      50.628 108.413 105.742  1.00  0.00           C  
ATOM   3618  C   GLU A2092      50.502 107.729 107.093  1.00  0.00           C  
ATOM   3619  O   GLU A2092      49.848 108.252 108.000  1.00  0.00           O  
ATOM   3620  CB  GLU A2092      51.673 109.521 105.865  1.00  0.00           C  
ATOM   3621  CG  GLU A2092      53.055 108.994 106.256  1.00  0.00           C  
ATOM   3622  CD  GLU A2092      53.996 110.082 106.788  1.00  0.00           C  
ATOM   3623  OE1 GLU A2092      55.179 109.759 107.075  1.00  0.00           O  
ATOM   3624  OE2 GLU A2092      53.552 111.252 106.927  1.00  0.00           O  
ATOM   3625  N   PRO A2093      51.124 106.549 107.245  1.00  0.00           N  
ATOM   3626  CA  PRO A2093      51.094 105.775 108.492  1.00  0.00           C  
ATOM   3627  C   PRO A2093      51.731 106.568 109.634  1.00  0.00           C  
ATOM   3628  O   PRO A2093      52.906 106.936 109.563  1.00  0.00           O  
ATOM   3629  CB  PRO A2093      51.899 104.527 108.138  1.00  0.00           C  
ATOM   3630  CG  PRO A2093      51.663 104.375 106.672  1.00  0.00           C  
ATOM   3631  CD  PRO A2093      51.803 105.792 106.181  1.00  0.00           C  
ATOM   3632  N   GLU A2094      50.954 106.832 110.679  1.00  0.00           N  
ATOM   3633  CA  GLU A2094      51.446 107.599 111.813  1.00  0.00           C  
ATOM   3634  C   GLU A2094      50.884 107.124 113.137  1.00  0.00           C  
ATOM   3635  O   GLU A2094      49.711 106.754 113.241  1.00  0.00           O  
ATOM   3636  CB  GLU A2094      51.100 109.083 111.650  1.00  0.00           C  
ATOM   3637  CG  GLU A2094      52.009 109.854 110.719  1.00  0.00           C  
ATOM   3638  CD  GLU A2094      51.590 111.308 110.573  1.00  0.00           C  
ATOM   3639  OE1 GLU A2094      50.521 111.563 109.974  1.00  0.00           O  
ATOM   3640  OE2 GLU A2094      52.326 112.196 111.063  1.00  0.00           O  
ATOM   3641  N   GLU A2095      51.732 107.156 114.157  1.00  0.00           N  
ATOM   3642  CA  GLU A2095      51.325 106.753 115.490  1.00  0.00           C  
ATOM   3643  C   GLU A2095      51.528 107.950 116.402  1.00  0.00           C  
ATOM   3644  O   GLU A2095      52.533 108.654 116.308  1.00  0.00           O  
ATOM   3645  CB  GLU A2095      52.162 105.565 115.959  1.00  0.00           C  
ATOM   3646  CG  GLU A2095      51.343 104.349 116.385  1.00  0.00           C  
ATOM   3647  CD  GLU A2095      50.418 103.843 115.290  1.00  0.00           C  
ATOM   3648  OE1 GLU A2095      49.448 104.558 114.955  1.00  0.00           O  
ATOM   3649  OE2 GLU A2095      50.660 102.733 114.763  1.00  0.00           O  
ATOM   3650  N   GLY A2096      50.561 108.194 117.270  1.00  0.00           N  
ATOM   3651  CA  GLY A2096      50.663 109.322 118.165  1.00  0.00           C  
ATOM   3652  C   GLY A2096      49.691 109.169 119.305  1.00  0.00           C  
ATOM   3653  O   GLY A2096      49.346 108.055 119.685  1.00  0.00           O  
ATOM   3654  N   PHE A2097      49.232 110.289 119.847  1.00  0.00           N  
ATOM   3655  CA  PHE A2097      48.302 110.258 120.963  1.00  0.00           C  
ATOM   3656  C   PHE A2097      47.101 111.130 120.643  1.00  0.00           C  
ATOM   3657  O   PHE A2097      47.237 112.184 120.019  1.00  0.00           O  
ATOM   3658  CB  PHE A2097      49.028 110.728 122.227  1.00  0.00           C  
ATOM   3659  CG  PHE A2097      50.217 109.878 122.570  1.00  0.00           C  
ATOM   3660  CD1 PHE A2097      50.083 108.778 123.412  1.00  0.00           C  
ATOM   3661  CD2 PHE A2097      51.448 110.108 121.958  1.00  0.00           C  
ATOM   3662  CE1 PHE A2097      51.162 107.912 123.634  1.00  0.00           C  
ATOM   3663  CE2 PHE A2097      52.531 109.251 122.169  1.00  0.00           C  
ATOM   3664  CZ  PHE A2097      52.388 108.147 123.009  1.00  0.00           C  
ATOM   3665  N   CYS A2098      45.922 110.676 121.060  1.00  0.00           N  
ATOM   3666  CA  CYS A2098      44.694 111.405 120.786  1.00  0.00           C  
ATOM   3667  C   CYS A2098      44.861 112.891 121.035  1.00  0.00           C  
ATOM   3668  O   CYS A2098      45.365 113.311 122.076  1.00  0.00           O  
ATOM   3669  CB  CYS A2098      43.533 110.868 121.627  1.00  0.00           C  
ATOM   3670  SG  CYS A2098      41.930 111.563 121.124  1.00  0.00           S  
ATOM   3671  N   VAL A2100      44.438 113.681 120.059  1.00  0.00           N  
ATOM   3672  CA  VAL A2100      44.531 115.121 120.151  1.00  0.00           C  
ATOM   3673  C   VAL A2100      43.738 115.645 121.338  1.00  0.00           C  
ATOM   3674  O   VAL A2100      43.989 116.742 121.807  1.00  0.00           O  
ATOM   3675  CB  VAL A2100      44.002 115.790 118.859  1.00  0.00           C  
ATOM   3676  CG1 VAL A2100      42.544 115.408 118.627  1.00  0.00           C  
ATOM   3677  CG2 VAL A2100      44.148 117.296 118.957  1.00  0.00           C  
ATOM   3678  N   ARG A2101      42.790 114.870 121.844  1.00  0.00           N  
ATOM   3679  CA  ARG A2101      42.005 115.377 122.958  1.00  0.00           C  
ATOM   3680  C   ARG A2101      42.210 114.715 124.311  1.00  0.00           C  
ATOM   3681  O   ARG A2101      42.323 115.399 125.321  1.00  0.00           O  
ATOM   3682  CB  ARG A2101      40.512 115.342 122.626  1.00  0.00           C  
ATOM   3683  CG  ARG A2101      39.742 116.430 123.352  1.00  0.00           C  
ATOM   3684  CD  ARG A2101      38.648 115.903 124.262  1.00  0.00           C  
ATOM   3685  NE  ARG A2101      38.121 116.967 125.132  1.00  0.00           N  
ATOM   3686  CZ  ARG A2101      38.794 117.539 126.140  1.00  0.00           C  
ATOM   3687  NH1 ARG A2101      40.036 117.157 126.424  1.00  0.00           N  
ATOM   3688  NH2 ARG A2101      38.222 118.488 126.879  1.00  0.00           N  
ATOM   3689  N   CYS A2102      42.254 113.392 124.346  1.00  0.00           N  
ATOM   3690  CA  CYS A2102      42.404 112.698 125.618  1.00  0.00           C  
ATOM   3691  C   CYS A2102      43.808 112.148 125.872  1.00  0.00           C  
ATOM   3692  O   CYS A2102      44.082 111.603 126.936  1.00  0.00           O  
ATOM   3693  CB  CYS A2102      41.375 111.572 125.708  1.00  0.00           C  
ATOM   3694  SG  CYS A2102      41.776 110.175 124.623  1.00  0.00           S  
ATOM   3695  N   GLY A2103      44.693 112.281 124.894  1.00  0.00           N  
ATOM   3696  CA  GLY A2103      46.055 111.815 125.078  1.00  0.00           C  
ATOM   3697  C   GLY A2103      46.348 110.337 124.923  1.00  0.00           C  
ATOM   3698  O   GLY A2103      47.502 109.976 124.665  1.00  0.00           O  
ATOM   3699  N   ARG A2104      45.336 109.482 125.076  1.00  0.00           N  
ATOM   3700  CA  ARG A2104      45.533 108.034 124.947  1.00  0.00           C  
ATOM   3701  C   ARG A2104      46.095 107.657 123.574  1.00  0.00           C  
ATOM   3702  O   ARG A2104      45.906 108.374 122.596  1.00  0.00           O  
ATOM   3703  CB  ARG A2104      44.214 107.301 125.199  1.00  0.00           C  
ATOM   3704  CG  ARG A2104      43.688 107.500 126.599  1.00  0.00           C  
ATOM   3705  CD  ARG A2104      42.430 106.709 126.872  1.00  0.00           C  
ATOM   3706  NE  ARG A2104      41.286 107.238 126.147  1.00  0.00           N  
ATOM   3707  CZ  ARG A2104      40.031 106.867 126.371  1.00  0.00           C  
ATOM   3708  NH1 ARG A2104      39.766 105.964 127.305  1.00  0.00           N  
ATOM   3709  NH2 ARG A2104      39.041 107.397 125.663  1.00  0.00           N  
ATOM   3710  N   PRO A2105      46.793 106.519 123.483  1.00  0.00           N  
ATOM   3711  CA  PRO A2105      47.375 106.076 122.211  1.00  0.00           C  
ATOM   3712  C   PRO A2105      46.428 106.189 121.016  1.00  0.00           C  
ATOM   3713  O   PRO A2105      45.232 105.888 121.108  1.00  0.00           O  
ATOM   3714  CB  PRO A2105      47.778 104.638 122.504  1.00  0.00           C  
ATOM   3715  CG  PRO A2105      48.129 104.696 123.944  1.00  0.00           C  
ATOM   3716  CD  PRO A2105      46.987 105.497 124.519  1.00  0.00           C  
ATOM   3717  N   SER A2106      46.985 106.621 119.891  1.00  0.00           N  
ATOM   3718  CA  SER A2106      46.217 106.807 118.672  1.00  0.00           C  
ATOM   3719  C   SER A2106      45.728 105.506 118.051  1.00  0.00           C  
ATOM   3720  O   SER A2106      46.379 104.462 118.135  1.00  0.00           O  
ATOM   3721  CB  SER A2106      47.049 107.576 117.639  1.00  0.00           C  
ATOM   3722  OG  SER A2106      48.134 106.797 117.156  1.00  0.00           O  
ATOM   3723  N   ALA A2107      44.568 105.592 117.414  1.00  0.00           N  
ATOM   3724  CA  ALA A2107      43.966 104.457 116.742  1.00  0.00           C  
ATOM   3725  C   ALA A2107      44.110 104.664 115.233  1.00  0.00           C  
ATOM   3726  O   ALA A2107      44.674 105.665 114.781  1.00  0.00           O  
ATOM   3727  CB  ALA A2107      42.495 104.358 117.124  1.00  0.00           C  
ATOM   3728  N   TYR A2108      43.621 103.704 114.460  1.00  0.00           N  
ATOM   3729  CA  TYR A2108      43.651 103.803 113.012  1.00  0.00           C  
ATOM   3730  C   TYR A2108      45.022 103.737 112.363  1.00  0.00           C  
ATOM   3731  O   TYR A2108      45.134 103.435 111.177  1.00  0.00           O  
ATOM   3732  CB  TYR A2108      42.943 105.081 112.609  1.00  0.00           C  
ATOM   3733  CG  TYR A2108      41.595 105.201 113.266  1.00  0.00           C  
ATOM   3734  CD1 TYR A2108      41.278 106.287 114.076  1.00  0.00           C  
ATOM   3735  CD2 TYR A2108      40.626 104.239 113.056  1.00  0.00           C  
ATOM   3736  CE1 TYR A2108      40.019 106.406 114.650  1.00  0.00           C  
ATOM   3737  CE2 TYR A2108      39.375 104.348 113.618  1.00  0.00           C  
ATOM   3738  CZ  TYR A2108      39.070 105.428 114.407  1.00  0.00           C  
ATOM   3739  OH  TYR A2108      37.794 105.538 114.898  1.00  0.00           O  
ATOM   3740  N   GLY A2109      46.069 104.015 113.126  1.00  0.00           N  
ATOM   3741  CA  GLY A2109      47.401 103.947 112.554  1.00  0.00           C  
ATOM   3742  C   GLY A2109      47.706 105.074 111.592  1.00  0.00           C  
ATOM   3743  O   GLY A2109      48.620 104.976 110.769  1.00  0.00           O  
ATOM   3744  N   LYS A2110      46.937 106.151 111.698  1.00  0.00           N  
ATOM   3745  CA  LYS A2110      47.117 107.313 110.845  1.00  0.00           C  
ATOM   3746  C   LYS A2110      46.268 108.414 111.440  1.00  0.00           C  
ATOM   3747  O   LYS A2110      45.437 108.152 112.319  1.00  0.00           O  
ATOM   3748  CB  LYS A2110      46.650 107.012 109.421  1.00  0.00           C  
ATOM   3749  CG  LYS A2110      45.177 106.655 109.326  1.00  0.00           C  
ATOM   3750  CD  LYS A2110      44.762 106.328 107.899  1.00  0.00           C  
ATOM   3751  CE  LYS A2110      45.534 105.142 107.350  1.00  0.00           C  
ATOM   3752  NZ  LYS A2110      45.087 104.741 105.990  1.00  0.00           N  
ATOM   3753  N   ARG A2111      46.478 109.641 110.972  1.00  0.00           N  
ATOM   3754  CA  ARG A2111      45.709 110.771 111.472  1.00  0.00           C  
ATOM   3755  C   ARG A2111      44.317 110.739 110.865  1.00  0.00           C  
ATOM   3756  O   ARG A2111      44.149 110.373 109.706  1.00  0.00           O  
ATOM   3757  CB  ARG A2111      46.394 112.092 111.106  1.00  0.00           C  
ATOM   3758  CG  ARG A2111      47.693 112.369 111.851  1.00  0.00           C  
ATOM   3759  CD  ARG A2111      48.498 113.473 111.177  1.00  0.00           C  
ATOM   3760  NE  ARG A2111      49.715 113.786 111.919  1.00  0.00           N  
ATOM   3761  CZ  ARG A2111      49.763 114.565 112.998  1.00  0.00           C  
ATOM   3762  NH1 ARG A2111      48.657 115.130 113.475  1.00  0.00           N  
ATOM   3763  NH2 ARG A2111      50.921 114.767 113.612  1.00  0.00           N  
ATOM   3764  N   VAL A2112      43.323 111.108 111.662  1.00  0.00           N  
ATOM   3765  CA  VAL A2112      41.945 111.151 111.208  1.00  0.00           C  
ATOM   3766  C   VAL A2112      41.668 112.554 110.675  1.00  0.00           C  
ATOM   3767  O   VAL A2112      42.334 113.520 111.054  1.00  0.00           O  
ATOM   3768  CB  VAL A2112      40.985 110.836 112.373  1.00  0.00           C  
ATOM   3769  CG1 VAL A2112      39.530 111.082 111.969  1.00  0.00           C  
ATOM   3770  CG2 VAL A2112      41.183 109.398 112.797  1.00  0.00           C  
ATOM   3771  N   VAL A2113      40.692 112.668 109.786  1.00  0.00           N  
ATOM   3772  CA  VAL A2113      40.330 113.955 109.226  1.00  0.00           C  
ATOM   3773  C   VAL A2113      39.120 114.501 109.969  1.00  0.00           C  
ATOM   3774  O   VAL A2113      38.071 113.866 110.004  1.00  0.00           O  
ATOM   3775  CB  VAL A2113      39.998 113.828 107.728  1.00  0.00           C  
ATOM   3776  CG1 VAL A2113      39.519 115.154 107.178  1.00  0.00           C  
ATOM   3777  CG2 VAL A2113      41.223 113.364 106.972  1.00  0.00           C  
ATOM   3778  N   PHE A2114      39.288 115.668 110.585  1.00  0.00           N  
ATOM   3779  CA  PHE A2114      38.206 116.336 111.309  1.00  0.00           C  
ATOM   3780  C   PHE A2114      37.872 117.632 110.583  1.00  0.00           C  
ATOM   3781  O   PHE A2114      38.693 118.159 109.821  1.00  0.00           O  
ATOM   3782  CB  PHE A2114      38.620 116.702 112.734  1.00  0.00           C  
ATOM   3783  CG  PHE A2114      38.708 115.545 113.665  1.00  0.00           C  
ATOM   3784  CD1 PHE A2114      39.810 114.694 113.639  1.00  0.00           C  
ATOM   3785  CD2 PHE A2114      37.706 115.327 114.608  1.00  0.00           C  
ATOM   3786  CE1 PHE A2114      39.916 113.639 114.552  1.00  0.00           C  
ATOM   3787  CE2 PHE A2114      37.798 114.277 115.524  1.00  0.00           C  
ATOM   3788  CZ  PHE A2114      38.905 113.432 115.499  1.00  0.00           C  
ATOM   3789  N   ALA A2115      36.678 118.152 110.841  1.00  0.00           N  
ATOM   3790  CA  ALA A2115      36.241 119.391 110.225  1.00  0.00           C  
ATOM   3791  C   ALA A2115      34.808 119.675 110.594  1.00  0.00           C  
ATOM   3792  O   ALA A2115      34.090 118.785 111.024  1.00  0.00           O  
ATOM   3793  CB  ALA A2115      36.361 119.297 108.718  1.00  0.00           C  
ATOM   3794  N   LYS A2116      34.399 120.930 110.458  1.00  0.00           N  
ATOM   3795  CA  LYS A2116      33.015 121.279 110.724  1.00  0.00           C  
ATOM   3796  C   LYS A2116      32.367 120.905 109.405  1.00  0.00           C  
ATOM   3797  O   LYS A2116      32.798 121.352 108.348  1.00  0.00           O  
ATOM   3798  CB  LYS A2116      32.856 122.778 110.993  1.00  0.00           C  
ATOM   3799  CG  LYS A2116      33.435 123.245 112.322  1.00  0.00           C  
ATOM   3800  CD  LYS A2116      33.195 124.732 112.514  1.00  0.00           C  
ATOM   3801  CE  LYS A2116      33.844 125.253 113.779  1.00  0.00           C  
ATOM   3802  NZ  LYS A2116      33.715 126.732 113.877  1.00  0.00           N  
ATOM   3803  N   ALA A2117      31.348 120.066 109.456  1.00  0.00           N  
ATOM   3804  CA  ALA A2117      30.710 119.641 108.227  1.00  0.00           C  
ATOM   3805  C   ALA A2117      29.267 120.066 108.088  1.00  0.00           C  
ATOM   3806  O   ALA A2117      28.626 120.502 109.043  1.00  0.00           O  
ATOM   3807  CB  ALA A2117      30.817 118.132 108.084  1.00  0.00           C  
ATOM   3808  N   TYR A2118      28.771 119.926 106.868  1.00  0.00           N  
ATOM   3809  CA  TYR A2118      27.407 120.265 106.534  1.00  0.00           C  
ATOM   3810  C   TYR A2118      26.451 119.128 106.891  1.00  0.00           C  
ATOM   3811  O   TYR A2118      25.339 119.442 107.368  1.00  0.00           O  
ATOM   3812  CB  TYR A2118      27.325 120.590 105.049  1.00  0.00           C  
ATOM   3813  CG  TYR A2118      27.600 122.035 104.739  1.00  0.00           C  
ATOM   3814  CD1 TYR A2118      26.675 123.013 105.070  1.00  0.00           C  
ATOM   3815  CD2 TYR A2118      28.780 122.427 104.109  1.00  0.00           C  
ATOM   3816  CE1 TYR A2118      26.908 124.350 104.782  1.00  0.00           C  
ATOM   3817  CE2 TYR A2118      29.031 123.771 103.814  1.00  0.00           C  
ATOM   3818  CZ  TYR A2118      28.086 124.726 104.154  1.00  0.00           C  
ATOM   3819  OH  TYR A2118      28.304 126.053 103.873  1.00  0.00           O  
ATOM   3820  OXT TYR A2118      26.808 117.941 106.684  1.00  0.00           O  
HETATM 3821  CB  PSD A1478      23.463 103.745 100.673  1.00  0.00           C  
HETATM 3822  CG  PSD A1478      22.781 104.041  99.347  1.00  0.00           C  
HETATM 3823  C   PSD A1478      22.178 105.317 102.154  1.00  0.00           C  
HETATM 3824  O   PSD A1478      21.069 105.835 102.328  1.00  0.00           O  
HETATM 3825  N   PSD A1478      21.082 103.494 100.892  1.00  0.00           N  
HETATM 3826  CD  PSD A1478      21.384 103.381  99.453  1.00  0.00           C  
HETATM 3827  CA  PSD A1478      22.299 103.882 101.639  1.00  0.00           C  
HETATM 3828  N10 PSD A1478      23.319 105.956 102.392  1.00  0.00           N  
HETATM 3829  P   PSD A1478      23.372 107.506 102.957  1.00  0.00           P  
HETATM 3830  O1P PSD A1478      22.370 107.556 104.048  1.00  0.00           O  
HETATM 3831  O2P PSD A1478      24.808 107.709 103.274  1.00  0.00           O  
HETATM 3832  O5' PSD A1478      22.946 108.623 101.900  1.00  0.00           O  
HETATM 3833  C5' PSD A1478      23.221 108.466 100.504  1.00  0.00           C  
HETATM 3834  C4' PSD A1478      23.704 109.772  99.904  1.00  0.00           C  
HETATM 3835  O4' PSD A1478      22.621 110.739  99.933  1.00  0.00           O  
HETATM 3836  C1' PSD A1478      22.919 111.784 100.843  1.00  0.00           C  
HETATM 3837  N9  PSD A1478      21.726 112.178 101.595  1.00  0.00           N  
HETATM 3838  C4  PSD A1478      20.959 113.285 101.311  1.00  0.00           C  
HETATM 3839  N3  PSD A1478      21.117 114.147 100.289  1.00  0.00           N  
HETATM 3840  C2  PSD A1478      20.208 115.111 100.346  1.00  0.00           C  
HETATM 3841  N1  PSD A1478      19.234 115.308 101.244  1.00  0.00           N  
HETATM 3842  C6  PSD A1478      19.103 114.433 102.258  1.00  0.00           C  
HETATM 3843  N6  PSD A1478      18.148 114.650 103.159  1.00  0.00           N  
HETATM 3844  C5  PSD A1478      19.998 113.344 102.302  1.00  0.00           C  
HETATM 3845  N7  PSD A1478      20.125 112.269 103.169  1.00  0.00           N  
HETATM 3846  C8  PSD A1478      21.160 111.608 102.703  1.00  0.00           C  
HETATM 3847  C2' PSD A1478      24.167 111.437 101.644  1.00  0.00           C  
HETATM 3848  O2' PSD A1478      24.956 112.601 101.696  1.00  0.00           O  
HETATM 3849  C3' PSD A1478      24.812 110.375 100.760  1.00  0.00           C  
HETATM 3850  O3' PSD A1478      26.041 110.673 100.106  1.00  0.00           O  
TER
END
